# Supplementary material for: Is there a future for 43Ca nuclear magnetic resonance in cement science?
Source: Phys Chem Chem Phys. 2025 Apr 9;27(17):9159–68. doi: 10.1039/d5cp00491h (PMC11997747; doi:10.1039/d5cp00491h)
Supplement: CP-027-D5CP00491H-s001 [file CP-027-D5CP00491H-s001.zip]

Archive with 393 entries (389 files):
- QE-Files/
- __MACOSX/._QE-Files
- QE-Files/Ca-Ion/
- QE-Files/.DS_Store
- __MACOSX/QE-Files/._.DS_Store
- QE-Files/calcium-shifts-this-study.csv
- __MACOSX/QE-Files/._calcium-shifts-this-study.csv
- QE-Files/CSH-bulk-structures/
- QE-Files/calcium-shifts-from-Morales.txt
- __MACOSX/QE-Files/._calcium-shifts-from-Morales.txt
- QE-Files/CSH-surface-structures/
- QE-Files/Ca-Ion/caion14.vc-relax.nmr.out
- __MACOSX/QE-Files/Ca-Ion/._caion14.vc-relax.nmr.out
- QE-Files/Ca-Ion/caion9.vc-relax.nmr.out
- __MACOSX/QE-Files/Ca-Ion/._caion9.vc-relax.nmr.out
- QE-Files/Ca-Ion/caion2.vc-relax.nmr.out
- __MACOSX/QE-Files/Ca-Ion/._caion2.vc-relax.nmr.out
- QE-Files/Ca-Ion/caion6.vc-relax.nmr.out
- __MACOSX/QE-Files/Ca-Ion/._caion6.vc-relax.nmr.out
- QE-Files/Ca-Ion/caion10.vc-relax.nmr.out
- __MACOSX/QE-Files/Ca-Ion/._caion10.vc-relax.nmr.out
- QE-Files/Ca-Ion/caion15.vc-relax.nmr.out
- __MACOSX/QE-Files/Ca-Ion/._caion15.vc-relax.nmr.out
- QE-Files/Ca-Ion/caion3.vc-relax.nmr.out
- __MACOSX/QE-Files/Ca-Ion/._caion3.vc-relax.nmr.out
- QE-Files/Ca-Ion/caion7.vc-relax.nmr.out
- __MACOSX/QE-Files/Ca-Ion/._caion7.vc-relax.nmr.out
- QE-Files/Ca-Ion/caion11.vc-relax.nmr.out
- __MACOSX/QE-Files/Ca-Ion/._caion11.vc-relax.nmr.out
- QE-Files/Ca-Ion/caion16.vc-relax.nmr.out
- __MACOSX/QE-Files/Ca-Ion/._caion16.vc-relax.nmr.out
- QE-Files/Ca-Ion/caion12.vc-relax.nmr.out
- __MACOSX/QE-Files/Ca-Ion/._caion12.vc-relax.nmr.out
- QE-Files/Ca-Ion/caion4.vc-relax.nmr.out
- __MACOSX/QE-Files/Ca-Ion/._caion4.vc-relax.nmr.out
- QE-Files/Ca-Ion/caion1.vc-relax.nmr.out
- __MACOSX/QE-Files/Ca-Ion/._caion1.vc-relax.nmr.out
- QE-Files/Ca-Ion/caion17.vc-relax.nmr.out
- __MACOSX/QE-Files/Ca-Ion/._caion17.vc-relax.nmr.out
- QE-Files/Ca-Ion/caion13.vc-relax.nmr.out
- __MACOSX/QE-Files/Ca-Ion/._caion13.vc-relax.nmr.out
- QE-Files/Ca-Ion/caion5.vc-relax.nmr.out
- __MACOSX/QE-Files/Ca-Ion/._caion5.vc-relax.nmr.out
- QE-Files/CSH-bulk-structures/CONFIG_caion7
- __MACOSX/QE-Files/CSH-bulk-structures/._CONFIG_caion7
- QE-Files/CSH-bulk-structures/CONFIG_caion9
- __MACOSX/QE-Files/CSH-bulk-structures/._CONFIG_caion9
- QE-Files/CSH-bulk-structures/pair3-16.vc-relax.nmr.out
- __MACOSX/QE-Files/CSH-bulk-structures/._pair3-16.vc-relax.nmr.out
- QE-Files/CSH-bulk-structures/CONFIG_Pair31
- __MACOSX/QE-Files/CSH-bulk-structures/._CONFIG_Pair31
- QE-Files/CSH-bulk-structures/pair2-16.vc-relax.nmr.out
- __MACOSX/QE-Files/CSH-bulk-structures/._pair2-16.vc-relax.nmr.out
- QE-Files/CSH-bulk-structures/CONFIG_caion8
- __MACOSX/QE-Files/CSH-bulk-structures/._CONFIG_caion8
- QE-Files/CSH-bulk-structures/CONFIG_caion6
- __MACOSX/QE-Files/CSH-bulk-structures/._CONFIG_caion6
- QE-Files/CSH-bulk-structures/CONFIG_caion1
- __MACOSX/QE-Files/CSH-bulk-structures/._CONFIG_caion1
- QE-Files/CSH-bulk-structures/pair15.vc-relax.nmr.out
- __MACOSX/QE-Files/CSH-bulk-structures/._pair15.vc-relax.nmr.out
- QE-Files/CSH-bulk-structures/CONFIG_2_10
- __MACOSX/QE-Files/CSH-bulk-structures/._CONFIG_2_10
- QE-Files/CSH-bulk-structures/pair11.vc-relax.nmr.out
- __MACOSX/QE-Files/CSH-bulk-structures/._pair11.vc-relax.nmr.out
- QE-Files/CSH-bulk-structures/pair3-19.vc-relax.nmr.out
- __MACOSX/QE-Files/CSH-bulk-structures/._pair3-19.vc-relax.nmr.out
- QE-Files/CSH-bulk-structures/CONFIG_Pair1
- __MACOSX/QE-Files/CSH-bulk-structures/._CONFIG_Pair1
- QE-Files/CSH-bulk-structures/CONFIG_Pair6
- __MACOSX/QE-Files/CSH-bulk-structures/._CONFIG_Pair6
- QE-Files/CSH-bulk-structures/CONFIG_surf51
- __MACOSX/QE-Files/CSH-bulk-structures/._CONFIG_surf51
- QE-Files/CSH-bulk-structures/pair2-12.vc-relax.nmr.out
- __MACOSX/QE-Files/CSH-bulk-structures/._pair2-12.vc-relax.nmr.out
- QE-Files/CSH-bulk-structures/CONFIG_Pair7
- __MACOSX/QE-Files/CSH-bulk-structures/._CONFIG_Pair7
- QE-Files/CSH-bulk-structures/CONFIG_surf50
- __MACOSX/QE-Files/CSH-bulk-structures/._CONFIG_surf50
- QE-Files/CSH-bulk-structures/pair3-12.vc-relax.nmr.out
- __MACOSX/QE-Files/CSH-bulk-structures/._pair3-12.vc-relax.nmr.out
- QE-Files/CSH-bulk-structures/CONFIG_surf44
- __MACOSX/QE-Files/CSH-bulk-structures/._CONFIG_surf44
- QE-Files/CSH-bulk-structures/CONFIG_surf43
- __MACOSX/QE-Files/CSH-bulk-structures/._CONFIG_surf43
- QE-Files/CSH-bulk-structures/pair2-17.vc-relax.nmr.out
- __MACOSX/QE-Files/CSH-bulk-structures/._pair2-17.vc-relax.nmr.out
- QE-Files/CSH-bulk-structures/CONFIG_2-12
- __MACOSX/QE-Files/CSH-bulk-structures/._CONFIG_2-12
- QE-Files/CSH-bulk-structures/CONFIG_2-15
- __MACOSX/QE-Files/CSH-bulk-structures/._CONFIG_2-15
- QE-Files/CSH-bulk-structures/pair3-17.vc-relax.nmr.out
- __MACOSX/QE-Files/CSH-bulk-structures/._pair3-17.vc-relax.nmr.out
- QE-Files/CSH-bulk-structures/CONFIG_3-7
- __MACOSX/QE-Files/CSH-bulk-structures/._CONFIG_3-7
- QE-Files/CSH-bulk-structures/CONFIG_surf28
- __MACOSX/QE-Files/CSH-bulk-structures/._CONFIG_surf28
- QE-Files/CSH-bulk-structures/CONFIG_surf17
- __MACOSX/QE-Files/CSH-bulk-structures/._CONFIG_surf17
- QE-Files/CSH-bulk-structures/CONFIG_3-9
- __MACOSX/QE-Files/CSH-bulk-structures/._CONFIG_3-9
- QE-Files/CSH-bulk-structures/CONFIG_surf10
- __MACOSX/QE-Files/CSH-bulk-structures/._CONFIG_surf10
- QE-Files/CSH-bulk-structures/CONFIG_2-14
- __MACOSX/QE-Files/CSH-bulk-structures/._CONFIG_2-14
- QE-Files/CSH-bulk-structures/CONFIG_pair
- __MACOSX/QE-Files/CSH-bulk-structures/._CONFIG_pair
- QE-Files/CSH-bulk-structures/CONFIG_2-13
- __MACOSX/QE-Files/CSH-bulk-structures/._CONFIG_2-13
- QE-Files/CSH-bulk-structures/pair2-9.vc-relax.nmr.out
- __MACOSX/QE-Files/CSH-bulk-structures/._pair2-9.vc-relax.nmr.out
- QE-Files/CSH-bulk-structures/CONFIG_surf42
- __MACOSX/QE-Files/CSH-bulk-structures/._CONFIG_surf42
- QE-Files/CSH-bulk-structures/CONFIG_surf45
- __MACOSX/QE-Files/CSH-bulk-structures/._CONFIG_surf45
- QE-Files/CSH-bulk-structures/CONFIG_surf11
- __MACOSX/QE-Files/CSH-bulk-structures/._CONFIG_surf11
- QE-Files/CSH-bulk-structures/CONFIG_3-8
- __MACOSX/QE-Files/CSH-bulk-structures/._CONFIG_3-8
- QE-Files/CSH-bulk-structures/CONFIG_surf29
- __MACOSX/QE-Files/CSH-bulk-structures/._CONFIG_surf29
- QE-Files/CSH-bulk-structures/CONFIG_3-6
- __MACOSX/QE-Files/CSH-bulk-structures/._CONFIG_3-6
- QE-Files/CSH-bulk-structures/CONFIG_surf20
- __MACOSX/QE-Files/CSH-bulk-structures/._CONFIG_surf20
- QE-Files/CSH-bulk-structures/CONFIG_surf18
- __MACOSX/QE-Files/CSH-bulk-structures/._CONFIG_surf18
- QE-Files/CSH-bulk-structures/CONFIG_surf27
- __MACOSX/QE-Files/CSH-bulk-structures/._CONFIG_surf27
- QE-Files/CSH-bulk-structures/CONFIG_Pair23
- __MACOSX/QE-Files/CSH-bulk-structures/._CONFIG_Pair23
- QE-Files/CSH-bulk-structures/CONFIG_3-14
- __MACOSX/QE-Files/CSH-bulk-structures/._CONFIG_3-14
- QE-Files/CSH-bulk-structures/CONFIG_Pair24
- __MACOSX/QE-Files/CSH-bulk-structures/._CONFIG_Pair24
- QE-Files/CSH-bulk-structures/CONFIG_3-13
- __MACOSX/QE-Files/CSH-bulk-structures/._CONFIG_3-13
- QE-Files/CSH-bulk-structures/pair3-18.vc-relax.nmr.out
- __MACOSX/QE-Files/CSH-bulk-structures/._pair3-18.vc-relax.nmr.out
- QE-Files/CSH-bulk-structures/CONFIG_caion17
- __MACOSX/QE-Files/CSH-bulk-structures/._CONFIG_caion17
- QE-Files/CSH-bulk-structures/CONFIG_15
- __MACOSX/QE-Files/CSH-bulk-structures/._CONFIG_15
- QE-Files/CSH-bulk-structures/CONFIG_surf7
- __MACOSX/QE-Files/CSH-bulk-structures/._CONFIG_surf7
- QE-Files/CSH-bulk-structures/CONFIG_12
- __MACOSX/QE-Files/CSH-bulk-structures/._CONFIG_12
- QE-Files/CSH-bulk-structures/CONFIG_caion10
- __MACOSX/QE-Files/CSH-bulk-structures/._CONFIG_caion10
- QE-Files/CSH-bulk-structures/pair3-13.vc-relax.nmr.out
- __MACOSX/QE-Files/CSH-bulk-structures/._pair3-13.vc-relax.nmr.out
- QE-Files/CSH-bulk-structures/CONFIG_Pair25
- __MACOSX/QE-Files/CSH-bulk-structures/._CONFIG_Pair25
- QE-Files/CSH-bulk-structures/CONFIG_3-12
- __MACOSX/QE-Files/CSH-bulk-structures/._CONFIG_3-12
- QE-Files/CSH-bulk-structures/CONFIG_Pair22
- __MACOSX/QE-Files/CSH-bulk-structures/._CONFIG_Pair22
- QE-Files/CSH-bulk-structures/CONFIG_3-15
- __MACOSX/QE-Files/CSH-bulk-structures/._CONFIG_3-15
- QE-Files/CSH-bulk-structures/pair2-13.vc-relax.nmr.out
- __MACOSX/QE-Files/CSH-bulk-structures/._pair2-13.vc-relax.nmr.out
- QE-Files/CSH-bulk-structures/CONFIG_22
- __MACOSX/QE-Files/CSH-bulk-structures/._CONFIG_22
- QE-Files/CSH-bulk-structures/CONFIG_surf8
- __MACOSX/QE-Files/CSH-bulk-structures/._CONFIG_surf8
- QE-Files/CSH-bulk-structures/CONFIG_caion11
- __MACOSX/QE-Files/CSH-bulk-structures/._CONFIG_caion11
- QE-Files/CSH-bulk-structures/CONFIG_surf1
- __MACOSX/QE-Files/CSH-bulk-structures/._CONFIG_surf1
- QE-Files/CSH-bulk-structures/CONFIG_13
- __MACOSX/QE-Files/CSH-bulk-structures/._CONFIG_13
- QE-Files/CSH-bulk-structures/CONFIG_surf6
- __MACOSX/QE-Files/CSH-bulk-structures/._CONFIG_surf6
- QE-Files/CSH-bulk-structures/CONFIG_caion16
- __MACOSX/QE-Files/CSH-bulk-structures/._CONFIG_caion16
- QE-Files/CSH-bulk-structures/pair17.vc-relax.nmr.out
- __MACOSX/QE-Files/CSH-bulk-structures/._pair17.vc-relax.nmr.out
- QE-Files/CSH-bulk-structures/CONFIG_Pair35
- __MACOSX/QE-Files/CSH-bulk-structures/._CONFIG_Pair35
- QE-Files/CSH-bulk-structures/CONFIG_Pair32
- __MACOSX/QE-Files/CSH-bulk-structures/._CONFIG_Pair32
- QE-Files/CSH-bulk-structures/CONFIG_2-9
- __MACOSX/QE-Files/CSH-bulk-structures/._CONFIG_2-9
- QE-Files/CSH-bulk-structures/CONFIG_caion4
- __MACOSX/QE-Files/CSH-bulk-structures/._CONFIG_caion4
- QE-Files/CSH-bulk-structures/CONFIG_caion3
- __MACOSX/QE-Files/CSH-bulk-structures/._CONFIG_caion3
- QE-Files/CSH-bulk-structures/pair2-14.vc-relax.nmr.out
- __MACOSX/QE-Files/CSH-bulk-structures/._pair2-14.vc-relax.nmr.out
- QE-Files/CSH-bulk-structures/CONFIG_Pair33
- __MACOSX/QE-Files/CSH-bulk-structures/._CONFIG_Pair33
- QE-Files/CSH-bulk-structures/CONFIG_Pair34
- __MACOSX/QE-Files/CSH-bulk-structures/._CONFIG_Pair34
- QE-Files/CSH-bulk-structures/pair3-6.vc-relax.nmr.out
- __MACOSX/QE-Files/CSH-bulk-structures/._pair3-6.vc-relax.nmr.out
- QE-Files/CSH-bulk-structures/pair3-14.vc-relax.nmr.out
- __MACOSX/QE-Files/CSH-bulk-structures/._pair3-14.vc-relax.nmr.out
- QE-Files/CSH-bulk-structures/CONFIG_caion2
- __MACOSX/QE-Files/CSH-bulk-structures/._CONFIG_caion2
- QE-Files/CSH-bulk-structures/CONFIG_caion5
- __MACOSX/QE-Files/CSH-bulk-structures/._CONFIG_caion5
- QE-Files/CSH-bulk-structures/pair3-10.vc-relax.nmr.out
- __MACOSX/QE-Files/CSH-bulk-structures/._pair3-10.vc-relax.nmr.out
- QE-Files/CSH-bulk-structures/CONFIG_Pair5
- __MACOSX/QE-Files/CSH-bulk-structures/._CONFIG_Pair5
- QE-Files/CSH-bulk-structures/CONFIG_surf52
- __MACOSX/QE-Files/CSH-bulk-structures/._CONFIG_surf52
- QE-Files/CSH-bulk-structures/CONFIG_Pair2
- __MACOSX/QE-Files/CSH-bulk-structures/._CONFIG_Pair2
- QE-Files/CSH-bulk-structures/pair2-10.vc-relax.nmr.out
- __MACOSX/QE-Files/CSH-bulk-structures/._pair2-10.vc-relax.nmr.out
- QE-Files/CSH-bulk-structures/CONFIG_surf30
- __MACOSX/QE-Files/CSH-bulk-structures/._CONFIG_surf30
- QE-Files/CSH-bulk-structures/pair18.vc-relax.nmr.out
- __MACOSX/QE-Files/CSH-bulk-structures/._pair18.vc-relax.nmr.out
- QE-Files/CSH-bulk-structures/CONFIG_Pair3
- __MACOSX/QE-Files/CSH-bulk-structures/._CONFIG_Pair3
- QE-Files/CSH-bulk-structures/CONFIG_Pair4
- __MACOSX/QE-Files/CSH-bulk-structures/._CONFIG_Pair4
- QE-Files/CSH-bulk-structures/pair3-9.vc-relax.nmr.out
- __MACOSX/QE-Files/CSH-bulk-structures/._pair3-9.vc-relax.nmr.out
- QE-Files/CSH-bulk-structures/pair13.vc-relax.nmr.out
- __MACOSX/QE-Files/CSH-bulk-structures/._pair13.vc-relax.nmr.out
- QE-Files/CSH-bulk-structures/CONFIG_surf25
- __MACOSX/QE-Files/CSH-bulk-structures/._CONFIG_surf25
- QE-Files/CSH-bulk-structures/CONFIG_surf13
- __MACOSX/QE-Files/CSH-bulk-structures/._CONFIG_surf13
- QE-Files/CSH-bulk-structures/CONFIG_surf14
- __MACOSX/QE-Files/CSH-bulk-structures/._CONFIG_surf14
- QE-Files/CSH-bulk-structures/CONFIG_surf40
- __MACOSX/QE-Files/CSH-bulk-structures/._CONFIG_surf40
- QE-Files/CSH-bulk-structures/CONFIG_surf47
- __MACOSX/QE-Files/CSH-bulk-structures/._CONFIG_surf47
- QE-Files/CSH-bulk-structures/CONFIG_2-16
- __MACOSX/QE-Files/CSH-bulk-structures/._CONFIG_2-16
- QE-Files/CSH-bulk-structures/pair16.vc-relax.nmr.out
- __MACOSX/QE-Files/CSH-bulk-structures/._pair16.vc-relax.nmr.out
- QE-Files/CSH-bulk-structures/CONFIG_surf49
- __MACOSX/QE-Files/CSH-bulk-structures/._CONFIG_surf49
- QE-Files/CSH-bulk-structures/CONFIG_2-11
- __MACOSX/QE-Files/CSH-bulk-structures/._CONFIG_2-11
- QE-Files/CSH-bulk-structures/CONFIG_surf15
- __MACOSX/QE-Files/CSH-bulk-structures/._CONFIG_surf15
- QE-Files/CSH-bulk-structures/CONFIG_surf12
- __MACOSX/QE-Files/CSH-bulk-structures/._CONFIG_surf12
- QE-Files/CSH-bulk-structures/CONFIG_surf24
- __MACOSX/QE-Files/CSH-bulk-structures/._CONFIG_surf24
- QE-Files/CSH-bulk-structures/pair3-15.vc-relax.nmr.out
- __MACOSX/QE-Files/CSH-bulk-structures/._pair3-15.vc-relax.nmr.out
- QE-Files/CSH-bulk-structures/CONFIG_surf48
- __MACOSX/QE-Files/CSH-bulk-structures/._CONFIG_surf48
- QE-Files/CSH-bulk-structures/pair3-7.vc-relax.nmr.out
- __MACOSX/QE-Files/CSH-bulk-structures/._pair3-7.vc-relax.nmr.out
- QE-Files/CSH-bulk-structures/CONFIG_2-17
- __MACOSX/QE-Files/CSH-bulk-structures/._CONFIG_2-17
- QE-Files/CSH-bulk-structures/CONFIG_surf46
- __MACOSX/QE-Files/CSH-bulk-structures/._CONFIG_surf46
- QE-Files/CSH-bulk-structures/pair2-15.vc-relax.nmr.out
- __MACOSX/QE-Files/CSH-bulk-structures/._pair2-15.vc-relax.nmr.out
- QE-Files/CSH-bulk-structures/CONFIG_surf41
- __MACOSX/QE-Files/CSH-bulk-structures/._CONFIG_surf41
- QE-Files/CSH-bulk-structures/CONFIG_surf3
- __MACOSX/QE-Files/CSH-bulk-structures/._CONFIG_surf3
- QE-Files/CSH-bulk-structures/CONFIG_11
- __MACOSX/QE-Files/CSH-bulk-structures/._CONFIG_11
- QE-Files/CSH-bulk-structures/pair19.vc-relax.nmr.out
- __MACOSX/QE-Files/CSH-bulk-structures/._pair19.vc-relax.nmr.out
- QE-Files/CSH-bulk-structures/CONFIG_caion13
- __MACOSX/QE-Files/CSH-bulk-structures/._CONFIG_caion13
- QE-Files/CSH-bulk-structures/CONFIG_caion14
- __MACOSX/QE-Files/CSH-bulk-structures/._CONFIG_caion14
- QE-Files/CSH-bulk-structures/CONFIG_16
- __MACOSX/QE-Files/CSH-bulk-structures/._CONFIG_16
- QE-Files/CSH-bulk-structures/CONFIG_surf4
- __MACOSX/QE-Files/CSH-bulk-structures/._CONFIG_surf4
- QE-Files/CSH-bulk-structures/CONFIG_20
- __MACOSX/QE-Files/CSH-bulk-structures/._CONFIG_20
- QE-Files/CSH-bulk-structures/pair2-11.vc-relax.nmr.out
- __MACOSX/QE-Files/CSH-bulk-structures/._pair2-11.vc-relax.nmr.out
- QE-Files/CSH-bulk-structures/CONFIG_18
- __MACOSX/QE-Files/CSH-bulk-structures/._CONFIG_18
- QE-Files/CSH-bulk-structures/CONFIG_Pair27
- __MACOSX/QE-Files/CSH-bulk-structures/._CONFIG_Pair27
- QE-Files/CSH-bulk-structures/CONFIG_3-10
- __MACOSX/QE-Files/CSH-bulk-structures/._CONFIG_3-10
- QE-Files/CSH-bulk-structures/CONFIG_3-17
- __MACOSX/QE-Files/CSH-bulk-structures/._CONFIG_3-17
- QE-Files/CSH-bulk-structures/CONFIG_3-19
- __MACOSX/QE-Files/CSH-bulk-structures/._CONFIG_3-19
- QE-Files/CSH-bulk-structures/pair3-11.vc-relax.nmr.out
- __MACOSX/QE-Files/CSH-bulk-structures/._pair3-11.vc-relax.nmr.out
- QE-Files/CSH-bulk-structures/CONFIG_19
- __MACOSX/QE-Files/CSH-bulk-structures/._CONFIG_19
- QE-Files/CSH-bulk-structures/CONFIG_21
- __MACOSX/QE-Files/CSH-bulk-structures/._CONFIG_21
- QE-Files/CSH-bulk-structures/pair3-8.vc-relax.nmr.out
- __MACOSX/QE-Files/CSH-bulk-structures/._pair3-8.vc-relax.nmr.out
- QE-Files/CSH-bulk-structures/CONFIG_17
- __MACOSX/QE-Files/CSH-bulk-structures/._CONFIG_17
- QE-Files/CSH-bulk-structures/CONFIG_surf5
[truncated: 93 more entries]
