# Supplementary material for: Is there a future for 43Ca nuclear magnetic resonance in cement science?
Source: Phys Chem Chem Phys. 2025 Apr 9;27(17):9159–68. doi: 10.1039/d5cp00491h (PMC11997747; doi:10.1039/d5cp00491h)
Supplement: CP-027-D5CP00491H-s001 [file CP-027-D5CP00491H-s001.zip › QE-Files/calcium-shifts-this-study.csv]

path	file	shortName	caN	TotalShift	anisotropy	eta	sigma11	sigma22	sigma33	position	note	o	oh	ow	polyvolume	aveDist	cn	totalPPM	sigma11PPM	sigma22PPM	sigma33PPM	deltaSigma
./	pair3-16.vc-relax.nmr.out	pair3-16	25	1085.17	88.56	-0.8657	1081.21	1030.09	1144.21	ml	-	6	0	1	22.1286	2.4992	7	38.54909999999995	41.598299999999995	80.96070000000009	-6.911699999999996	-48.50999999999999
./	pair3-16.vc-relax.nmr.out	pair3-16	31	1073.42	-21.79	-0.889	1074.22	1087.14	1058.89	ml	-	6	0	0	16.7321	2.3673	6	47.59659999999997	46.98059999999998	37.032199999999875	58.78469999999993	11.804099999999949
./	pair3-16.vc-relax.nmr.out	pair3-16	36	1079.45	-54.39	-0.5574	1087.48	1107.69	1043.19	ml	-	6	0	1	22.5328	2.498	7	42.95349999999996	36.770399999999995	21.208699999999908	70.87369999999999	34.10329999999999
./	pair3-16.vc-relax.nmr.out	pair3-16	41	1096.04	95.26	-0.5313	1081.16	1047.42	1159.54	ml	-	6	0	1	22.8299	2.5059	7	30.179200000000037	41.63679999999988	67.61659999999995	-18.715799999999945	-60.352599999999825
./	pair3-16.vc-relax.nmr.out	pair3-16	47	1090.41	59.89	-0.1585	1073.61	1067.28	1130.34	il	bridging	2	1	3	16.9892	2.3714	6	34.514299999999935	47.450300000000084	52.32439999999997	3.7682000000000926	-43.68209999999999
./	pair3-16.vc-relax.nmr.out	pair3-16	48	1074.78	-29.95	-0.5487	1079.29	1090.25	1054.82	il	pairing	3	1	2	13.1577	2.4224	6	46.54939999999999	43.07669999999996	34.63749999999993	61.91859999999997	18.84190000000001
./	pair3-16.vc-relax.nmr.out	pair3-16	73	1109.66	68.8	-0.4933	1098.04	1075.41	1155.53	ml	-	6	0	1	21.8459	2.4765	7	19.691799999999944	28.63919999999996	46.06429999999989	-15.628100000000018	-44.26729999999998
./	pair3-16.vc-relax.nmr.out	pair3-16	79	1124.19	-66.94	-0.4997	1135.35	1157.65	1079.56	ml	-	7	0	1	27.5753	2.5605	8	8.50369999999998	-0.08949999999992997	-17.260500000000093	42.868799999999965	42.958299999999895
./	pair3-16.vc-relax.nmr.out	pair3-16	84	1085.07	40.77	-0.807	1082.45	1060.51	1112.25	ml	-	6	0	1	20.8873	2.4296	7	38.626100000000065	40.643499999999904	57.53729999999996	17.69749999999999	-22.945999999999913
./	pair3-16.vc-relax.nmr.out	pair3-16	89	1075.83	-61.19	-0.8542	1078.81	1113.65	1035.03	ml	-	6	0	0	15.0229	2.4134	6	45.74090000000001	43.446300000000065	16.619499999999903	77.15689999999995	33.710599999999886
./	pair3-16.vc-relax.nmr.out	pair3-16	95	1104.34	74.78	-0.4208	1089.91	1068.93	1154.19	il	pairing	3	1	3	21.1127	2.4821	7	23.788200000000074	34.899299999999926	51.053899999999885	-14.596300000000042	-49.49559999999997
./	pair3-16.vc-relax.nmr.out	pair3-16	96	1106.25	58.73	-0.1978	1090.54	1082.8	1145.4	il	bridging	3	1	4	28.2421	2.58	8	22.317499999999995	34.41420000000005	40.374000000000024	-7.828000000000088	-42.24220000000014
./	pair3-16.vc-relax.nmr.out	pair3-16	97	1115.05	47.26	-0.5488	1107.94	1090.65	1146.56	il	q1	1	1	5	21.0559	2.478	7	15.541500000000042	21.016199999999913	34.32949999999994	-8.721199999999953	-29.737399999999866
./	surf42.vc-relax.nmr.out	surf42	1	1100.38	-74.91	-0.5465	1111.71	1139.0	1050.44	ml	-	7	0	1	27.8478	2.567	8	26.83739999999989	18.11329999999998	-2.8999999999999773	65.29119999999989	47.17789999999991
./	surf42.vc-relax.nmr.out	surf42	2	1096.63	51.64	-0.7012	1091.49	1067.35	1131.05	ml	-	6	0	1	20.9897	2.4536	7	29.724899999999934	33.682699999999954	52.270500000000084	3.221499999999992	-30.461199999999963
./	surf42.vc-relax.nmr.out	surf42	3	1092.81	-31.67	-0.1833	1101.44	1105.31	1071.7	ml	-	6	1	0	20.796	2.4392	7	32.66629999999998	26.021199999999908	23.04129999999998	48.920999999999935	22.899800000000027
./	surf42.vc-relax.nmr.out	surf42	4	1088.23	-60.39	-0.9982	1088.27	1128.46	1047.97	ml	-	6	0	0	14.4685	2.4019	6	36.19290000000001	36.16210000000001	5.215799999999945	67.19309999999996	31.03099999999995
./	surf42.vc-relax.nmr.out	surf42	5	1152.12	-29.14	-0.8552	1153.52	1170.13	1132.69	sol	-	0	0	8	27.8442	2.5156	8	-13.002399999999966	-14.080400000000054	-26.870100000000093	1.958699999999908	16.039099999999962
./	surf42.vc-relax.nmr.out	surf42	6	1040.62	-55.25	-0.9332	1041.85	1076.22	1003.78	surf	bridging	2	1	2	9.529	2.2931	5	72.85260000000005	71.90550000000007	45.440599999999904	101.21939999999995	29.313899999999876
./	surf42.vc-relax.nmr.out	surf42	7	1158.35	28.45	-0.2972	1151.68	1146.05	1177.31	sol	-	0	0	8	27.6618	2.4991	8	-17.799499999999966	-12.663600000000088	-8.328499999999963	-32.39869999999996	-19.735099999999875
./	surf42.vc-relax.nmr.out	surf42	8	1085.92	-68.7	-0.932	1087.48	1130.16	1040.12	ml	-	6	0	0	13.5134	2.4452	6	37.97159999999997	36.770399999999995	3.906799999999862	73.23760000000004	36.46720000000005
./	surf42.vc-relax.nmr.out	surf42	9	1081.31	-46.83	-0.9402	1082.24	1111.6	1050.08	ml	-	5	0	1	16.8547	2.3826	6	41.5213	40.80520000000001	18.198000000000093	65.5684	24.763199999999983
./	surf42.vc-relax.nmr.out	surf42	10	1110.99	-34.08	-0.2477	1119.54	1125.17	1088.27	ml	-	7	0	0	21.97	2.4781	7	18.667699999999968	12.08420000000001	7.749099999999885	36.16210000000001	24.0779
./	surf42.vc-relax.nmr.out	surf42	11	1116.0	-50.83	-0.5189	1124.15	1141.74	1082.12	ml	-	7	0	1	27.5475	2.5683	8	14.809999999999945	8.534499999999866	-5.009800000000041	40.89760000000001	32.363100000000145
./	surf42.vc-relax.nmr.out	surf42	12	1097.69	-72.44	-0.6037	1107.26	1136.42	1049.4	surf	bridging	3	0	4	21.3636	2.465	7	28.908699999999953	21.539800000000014	-0.9134000000000242	66.09199999999987	44.55219999999986
./	surf42.vc-relax.nmr.out	surf42	13	1074.59	124.0	-0.1179	1038.13	1028.38	1157.25	sol	q2b	1	1	4	16.5348	2.3738	6	46.69569999999999	74.7698999999999	82.27739999999994	-16.952499999999986	-91.72239999999988
./	pair2-16.vc-relax.nmr.out	pair2-16	25	1092.75	80.26	-0.4721	1078.63	1053.37	1146.26	ml	-	6	0	1	21.9367	2.4946	7	32.71249999999998	43.58489999999995	63.03510000000006	-8.490200000000073	-52.07510000000002
./	pair2-16.vc-relax.nmr.out	pair2-16	31	1081.44	-43.48	-0.6653	1086.29	1105.58	1052.46	ml	-	6	0	0	16.8673	2.3874	6	41.421199999999885	37.68669999999997	22.833399999999983	63.73579999999993	26.049099999999953
./	pair2-16.vc-relax.nmr.out	pair2-16	36	1073.07	86.01	-0.4006	1055.88	1032.91	1130.41	ml	-	6	0	1	21.4761	2.4854	7	47.866100000000074	61.102399999999875	78.78929999999991	3.7142999999998665	-57.38810000000001
./	pair2-16.vc-relax.nmr.out	pair2-16	41	1080.55	88.46	-0.5484	1067.23	1034.89	1139.52	ml	-	6	0	1	20.6984	2.4458	7	42.10649999999998	52.36289999999997	77.26469999999995	-3.300399999999968	-55.663299999999936
./	pair2-16.vc-relax.nmr.out	pair2-16	47	1111.36	58.32	-0.445	1100.57	1083.26	1150.24	il	solo	0	1	6	21.6868	2.4509	7	18.38280000000009	26.691100000000006	40.01980000000003	-11.5548	-38.245900000000006
./	pair2-16.vc-relax.nmr.out	pair2-16	48	1095.2	-84.49	-0.3878	1112.44	1134.29	1038.88	il	pairing	3	1	2	17.0565	2.4022	6	30.825999999999908	17.55119999999988	0.7267000000000507	74.1923999999999	56.641200000000026
./	pair2-16.vc-relax.nmr.out	pair2-16	73	1064.07	48.77	-0.8565	1061.74	1033.89	1096.58	ml	-	5	0	1	15.3056	2.3766	6	54.796100000000024	56.59019999999998	78.03469999999993	29.763400000000047	-26.826799999999935
./	pair2-16.vc-relax.nmr.out	pair2-16	79	1078.53	-79.63	-0.9327	1080.32	1129.83	1025.45	ml	-	6	0	0	14.5315	2.4639	6	43.661899999999946	42.28359999999998	4.160900000000083	84.53349999999989	42.24989999999991
./	pair2-16.vc-relax.nmr.out	pair2-16	84	1100.34	-48.18	-0.7542	1104.28	1128.51	1068.22	ml	-	7	0	0	20.891	2.503	7	26.8682	23.83439999999996	5.177299999999946	51.600599999999986	27.766200000000026
./	pair2-16.vc-relax.nmr.out	pair2-16	89	1093.26	101.38	-0.558	1078.33	1040.62	1160.85	ml	-	6	0	1	21.2941	2.5002	7	32.31979999999999	43.815900000000056	72.85260000000005	-19.72449999999992	-63.54039999999998
./	pair2-16.vc-relax.nmr.out	pair2-16	95	1070.23	-116.61	-0.8676	1075.38	1142.83	992.49	il	pairing	2	1	4	18.4182	2.5155	7	50.05289999999991	46.08739999999989	-5.849100000000021	109.91269999999997	63.825300000000084
./	pair2-16.vc-relax.nmr.out	pair2-16	96	1095.73	-77.65	-0.234	1115.56	1127.67	1043.97	il	bridging	4	0	4	26.4315	2.5228	8	30.417899999999918	15.148800000000051	5.82409999999993	70.2731	55.12429999999995
./	pair2-16.vc-relax.nmr.out	pair2-16	97	1070.05	122.93	-0.6356	1055.11	1003.02	1152.0	il	bridging	2	1	3	13.5041	2.4503	6	50.19150000000002	61.69530000000009	101.80459999999994	-12.909999999999968	-74.60530000000006
./	surf27.vc-relax.nmr.out	surf27	1	1110.68	51.98	-0.2871	1098.33	1088.38	1145.34	ml	-	6	0	1	21.7521	2.4804	7	18.906399999999962	28.41590000000008	36.0773999999999	-7.781799999999976	-36.197700000000054
./	surf27.vc-relax.nmr.out	surf27	2	1099.21	-49.31	-0.8113	1102.31	1128.98	1066.34	ml	-	6	0	1	21.0947	2.461	7	27.73829999999998	25.351300000000037	4.815399999999954	53.048200000000065	27.696900000000028
./	surf27.vc-relax.nmr.out	surf27	3	1080.8	49.39	-0.3585	1070.24	1058.44	1113.73	ml	-	6	0	0	13.892	2.4761	6	41.91399999999999	50.04520000000002	59.13119999999992	16.557900000000018	-33.487300000000005
./	surf27.vc-relax.nmr.out	surf27	4	1094.1	-65.39	-0.6759	1101.16	1130.63	1050.51	ml	-	6	0	1	22.0906	2.4927	7	31.673000000000002	26.236799999999903	3.5448999999998705	65.2373	39.0005000000001
./	surf27.vc-relax.nmr.out	surf27	5	1103.12	-58.17	-0.3347	1116.02	1129.0	1064.35	surf	pairing	2	0	5	21.1259	2.4545	7	24.727600000000052	14.794599999999946	4.7999999999999545	54.58050000000003	39.78590000000008
./	surf27.vc-relax.nmr.out	surf27	6	1093.05	-71.81	-0.4424	1106.4	1127.58	1045.18	surf	pairing	3	0	3	19.2519	2.4573	6	32.48149999999998	22.201999999999884	5.893400000000042	69.34139999999991	47.13940000000002
./	surf27.vc-relax.nmr.out	surf27	7	1093.55	64.56	-0.1951	1076.23	1067.84	1136.59	ml	-	7	0	0	19.5565	2.4823	7	32.09649999999999	45.43290000000002	51.89320000000009	-1.0442999999999074	-46.477199999999925
./	surf27.vc-relax.nmr.out	surf27	8	1106.57	-39.94	-0.9136	1107.72	1132.05	1079.95	ml	-	7	0	1	26.4315	2.5557	8	22.0711	21.18559999999991	2.45150000000001	42.56849999999997	21.382900000000063
./	surf27.vc-relax.nmr.out	surf27	9	1062.0	60.23	-0.9051	1060.09	1023.75	1102.15	ml	-	6	0	0	13.1971	2.3751	6	56.389999999999986	57.860700000000065	85.84249999999997	25.47449999999992	-32.386200000000144
./	surf27.vc-relax.nmr.out	surf27	10	1080.21	-80.4	-0.6296	1090.14	1123.89	1026.61	ml	-	6	0	1	21.22	2.4402	7	42.36829999999998	34.72219999999993	8.734699999999862	83.64030000000002	48.918100000000095
./	surf27.vc-relax.nmr.out	surf27	11	1155.38	22.92	-0.7886	1153.77	1141.72	1170.66	sol	-	0	0	8	27.8844	2.5094	8	-15.512600000000134	-14.27290000000005	-4.9944000000000415	-27.278200000000083	-13.005300000000034
./	surf27.vc-relax.nmr.out	surf27	12	1086.0	-85.86	-0.2004	1108.88	1120.36	1028.76	surf	pairing	3	0	4	26.2907	2.5352	7	37.90999999999997	20.29239999999993	11.452800000000025	81.98479999999995	61.69240000000002
./	surf2.vc-relax.nmr.out	surf2	31	1067.46	-55.17	-0.8024	1071.09	1100.61	1030.67	ml	-	6	0	0	14.0534	2.3914	6	52.18579999999997	49.39070000000004	26.660300000000007	80.51409999999987	31.123399999999833
./	surf2.vc-relax.nmr.out	surf2	32	1082.32	30.64	-0.8924	1081.22	1062.99	1102.74	ml	-	6	0	1	20.8658	2.4747	7	40.743600000000015	41.590599999999995	55.627700000000004	25.02019999999993	-16.570400000000063
./	surf2.vc-relax.nmr.out	surf2	33	1107.41	56.85	-0.6991	1101.71	1075.21	1145.32	ml	-	7	0	0	22.6298	2.5272	7	21.424299999999903	25.813299999999913	46.2183	-7.766399999999976	-33.57969999999989
./	surf2.vc-relax.nmr.out	surf2	34	1130.0	-59.89	-0.8959	1132.08	1167.84	1090.07	ml	-	7	0	0	16.6458	2.5415	7	4.029999999999973	2.4284000000000106	-25.106799999999907	34.77610000000004	32.34770000000003
./	surf2.vc-relax.nmr.out	surf2	44	1130.54	30.55	-0.5043	1125.49	1115.22	1150.9	sol	-	0	0	7	21.1513	2.4253	7	3.6141999999999825	7.502700000000004	15.410599999999931	-12.063000000000102	-19.565700000000106
./	surf2.vc-relax.nmr.out	surf2	63	1058.25	121.05	-0.6788	1045.3	990.51	1138.96	surf	bridging	4	0	2	13.881	2.4165	6	59.27750000000003	69.24900000000002	111.43729999999994	-2.8692000000000917	-72.11820000000012
./	surf12.vc-relax.nmr.out	surf12	1	1091.21	-49.3	-0.8326	1093.96	1121.32	1058.34	ml	-	6	0	1	21.4349	2.4722	7	33.89829999999995	31.7808	10.713600000000042	59.20820000000003	27.427400000000034
./	surf12.vc-relax.nmr.out	surf12	2	1076.49	-80.1	-0.605	1087.03	1119.34	1023.09	ml	-	6	0	1	20.9557	2.4666	7	45.23270000000002	37.11689999999999	12.238200000000006	86.35069999999996	49.233799999999974
./	surf12.vc-relax.nmr.out	surf12	3	1075.11	-64.62	-0.4562	1086.82	1106.47	1032.03	ml	-	6	0	0	14.3132	2.4317	6	46.2953	37.27859999999998	22.1481	79.46690000000001	42.18830000000003
./	surf12.vc-relax.nmr.out	surf12	4	1100.07	150.99	-0.1485	1057.21	1042.27	1200.73	ml	-	5	0	0	8.3721	2.4029	5	27.076099999999997	60.0782999999999	71.58209999999997	-50.43209999999999	-110.51039999999989
./	surf12.vc-relax.nmr.out	surf12	5	1094.34	-85.45	-0.3263	1113.53	1132.11	1037.37	surf	pairing	4	1	1	14.586	2.456	6	31.488200000000006	16.711900000000014	2.405300000000011	75.3551000000001	58.64320000000009
./	surf12.vc-relax.nmr.out	surf12	6	1045.28	67.46	-0.4817	1033.62	1011.96	1090.25	surf	bridging	2	1	2	9.9806	2.3148	5	69.26440000000002	78.24260000000004	94.92079999999999	34.63749999999993	-43.60510000000011
./	surf12.vc-relax.nmr.out	surf12	7	1144.19	51.29	-0.8496	1141.62	1112.57	1178.38	sol	-	0	0	8	27.7966	2.5204	8	-6.89630000000011	-4.91739999999993	17.451099999999997	-33.22260000000006	-28.305200000000127
./	surf12.vc-relax.nmr.out	surf12	8	1078.19	49.78	-0.8062	1074.97	1048.21	1111.38	ml	-	6	0	0	13.3078	2.4019	6	43.92369999999994	46.403099999999995	67.00829999999996	18.36739999999986	-28.035700000000134
./	surf12.vc-relax.nmr.out	surf12	9	1097.4	34.8	-0.9945	1097.34	1074.26	1120.6	ml	-	6	0	1	20.7633	2.483	7	29.131999999999948	29.17820000000006	46.94979999999998	11.268000000000029	-17.91020000000003
./	surf12.vc-relax.nmr.out	surf12	10	1083.9	62.92	-0.5674	1074.83	1051.02	1125.85	ml	-	7	0	0	22.1082	2.4888	7	39.52699999999993	46.51089999999999	64.84460000000001	7.225500000000011	-39.28539999999998
./	surf12.vc-relax.nmr.out	surf12	11	1092.52	49.59	-0.6528	1086.78	1065.2	1125.58	ml	-	7	0	0	19.7402	2.5069	7	32.88959999999997	37.30939999999998	53.92599999999993	7.433400000000006	-29.875999999999976
./	surf12.vc-relax.nmr.out	surf12	12	1097.32	-35.85	-0.9496	1097.93	1120.62	1073.43	surf	bridging	2	0	4	17.2851	2.406	6	29.19360000000006	28.723899999999958	11.25260000000003	47.58889999999997	18.86500000000001
./	surf12.vc-relax.nmr.out	surf12	13	1116.25	-17.86	-0.9832	1116.35	1128.06	1104.34	surf	q2b	1	0	6	20.2216	2.4355	7	14.61749999999995	14.540500000000065	5.523800000000051	23.788200000000074	9.247700000000009
./	pair15.vc-relax.nmr.out	pair15	25	1100.03	-40.65	-0.6358	1104.96	1122.2	1072.93	ml	-	5	0	1	16.718	2.4069	6	27.106899999999996	23.310799999999972	10.035999999999945	47.97389999999996	24.663099999999986
./	pair15.vc-relax.nmr.out	pair15	31	1120.06	-59.47	-0.8302	1123.43	1156.34	1080.41	ml	-	7	0	0	22.8039	2.527	7	11.68380000000002	9.088899999999967	-16.251800000000003	42.21429999999987	33.1253999999999
./	pair15.vc-relax.nmr.out	pair15	36	1052.17	99.36	-0.9877	1051.76	986.34	1118.41	ml	-	6	0	0	13.6533	2.363	6	63.95909999999992	64.27480000000003	114.64819999999997	12.954299999999876	-51.32050000000015
./	pair15.vc-relax.nmr.out	pair15	41	1118.92	96.23	-0.5115	1103.25	1070.44	1183.08	ml	-	7	0	0	20.8721	2.54	7	12.561599999999885	24.62749999999994	49.89119999999991	-36.84159999999997	-61.46909999999991
./	pair15.vc-relax.nmr.out	pair15	47	1099.61	-84.72	-0.9166	1101.96	1153.73	1043.12	il	bridging	3	0	3	13.5122	2.4406	6	27.430300000000102	25.620799999999917	-14.24210000000005	70.9276000000001	45.30680000000018
./	pair15.vc-relax.nmr.out	pair15	48	1103.23	-115.75	-0.6338	1117.36	1166.27	1026.07	il	pairing	2	3	2	26.4388	2.533	7	24.64289999999994	13.762800000000084	-23.89790000000005	84.05610000000001	70.29329999999993
./	pair15.vc-relax.nmr.out	pair15	70	1105.09	83.46	-0.6799	1096.19	1058.36	1160.73	ml	-	6	0	0	14.5994	2.4536	6	23.210700000000088	30.063699999999926	59.192800000000034	-19.632100000000037	-49.69579999999996
./	pair15.vc-relax.nmr.out	pair15	76	1065.33	56.45	-0.8745	1062.97	1030.06	1102.96	ml	-	5	0	0	8.514	2.3201	5	53.82590000000005	55.643100000000004	80.98379999999997	24.850799999999936	-30.79230000000007
./	pair15.vc-relax.nmr.out	pair15	81	1088.36	98.27	-0.2459	1063.66	1047.55	1153.88	ml	-	6	1	0	21.7747	2.4825	7	36.09280000000001	55.1117999999999	67.51650000000006	-14.357600000000161	-69.46940000000006
./	pair15.vc-relax.nmr.out	pair15	86	1056.92	81.04	-0.1927	1035.11	1024.7	1110.94	ml	-	6	0	0	13.6942	2.3869	6	60.301599999999894	77.09530000000007	85.11099999999999	18.706199999999967	-58.3891000000001
./	pair15.vc-relax.nmr.out	pair15	92	1034.56	72.86	-0.649	1026.03	994.51	1083.13	il	bridging	2	1	2	10.1436	2.2895	5	77.51880000000006	84.08690000000001	108.35730000000001	40.119899999999916	-43.9670000000001
./	pair15.vc-relax.nmr.out	pair15	93	1064.82	148.54	-0.9101	1060.37	970.25	1163.85	il	pairing	2	0	3	9.9677	2.3513	5	54.21860000000004	57.64510000000007	127.03750000000002	-22.03449999999998	-79.67960000000005
./	pair15.vc-relax.nmr.out	pair15	94	1025.95	104.95	-0.9474	1024.1	957.82	1095.91	il	bridging	2	1	2	9.1884	2.3222	5	84.1484999999999	85.57300000000009	136.6085999999999	30.27929999999992	-55.29370000000017
./	surf49.vc-relax.nmr.out	surf49	1	1110.49	-70.45	-0.4255	1123.98	1143.97	1063.53	ml	-	7	0	1	26.7958	2.5534	8	19.05269999999996	8.665399999999977	-6.7269000000000005	55.211900000000014	46.54650000000004
./	surf49.vc-relax.nmr.out	surf49	2	1087.4	-61.05	-0.1697	1104.29	1111.2	1046.7	ml	-	6	0	1	21.3889	2.4552	7	36.83199999999988	23.82669999999996	18.505999999999972	68.17099999999994	44.344299999999976
./	surf49.vc-relax.nmr.out	surf49	3	1093.09	-45.09	-0.5537	1099.8	1116.44	1063.03	ml	-	6	1	0	21.362	2.4457	7	32.45069999999998	27.283999999999992	14.471199999999953	55.596900000000005	28.312900000000013
./	surf49.vc-relax.nmr.out	surf49	4	1103.97	64.07	-0.8819	1101.45	1063.78	1146.69	ml	-	7	0	1	27.4947	2.5564	8	24.073099999999954	26.013499999999908	55.01940000000002	-8.821300000000065	-34.83479999999997
./	surf49.vc-relax.nmr.out	surf49	5	1100.78	56.69	-0.9012	1098.92	1064.86	1138.58	sol	-	0	1	5	16.0803	2.3807	6	26.52940000000001	27.961599999999976	54.18780000000004	-2.576599999999985	-30.53819999999996
./	surf49.vc-relax.nmr.out	surf49	6	1090.86	81.36	-0.1258	1067.15	1060.32	1145.1	surf	bridging	2	1	3	16.889	2.3927	6	34.16780000000006	52.42449999999985	57.68360000000007	-7.59699999999998	-60.02149999999983
./	surf49.vc-relax.nmr.out	surf49	7	1139.62	-72.86	-0.4788	1152.28	1175.54	1091.05	surf	pairing	3	0	4	20.5917	2.5081	7	-3.377399999999966	-13.125599999999963	-31.035799999999995	34.02150000000006	47.14710000000002
./	surf49.vc-relax.nmr.out	surf49	8	1090.78	71.05	-0.8689	1087.67	1046.51	1138.14	ml	-	6	0	1	21.3742	2.4704	7	34.22939999999994	36.624099999999885	68.31729999999993	-2.2378000000001066	-38.86189999999999
./	surf49.vc-relax.nmr.out	surf49	9	1075.0	-61.38	-0.9394	1076.24	1114.68	1034.08	ml	-	6	0	0	13.2525	2.3854	6	46.379999999999995	45.42520000000002	15.826399999999921	77.88840000000005	32.46320000000003
./	surf49.vc-relax.nmr.out	surf49	10	1108.14	-57.81	-0.5328	1117.15	1137.68	1069.6	ml	-	8	0	0	26.3654	2.5395	8	20.862199999999916	13.924499999999853	-1.883600000000115	50.53800000000001	36.61350000000016
./	surf49.vc-relax.nmr.out	surf49	11	1092.81	48.26	-0.358	1082.48	1070.96	1124.98	ml	-	6	0	1	21.6352	2.4527	7	32.66629999999998	40.62040000000002	49.49079999999992	7.895399999999995	-32.72500000000002
./	surf49.vc-relax.nmr.out	surf49	12	1100.79	17.78	-0.8268	1099.76	1089.96	1112.64	surf	bridging	2	0	5	20.6788	2.4024	7	26.52170000000001	27.31479999999999	34.86079999999993	17.397199999999884	-9.917600000000107
./	surf49.vc-relax.nmr.out	surf49	13	1093.29	-123.56	-0.7095	1105.26	1163.7	1010.92	surf	q2b	1	1	4	14.407	2.4099	6	32.29669999999999	23.079799999999977	-21.919000000000096	95.72159999999997	72.64179999999999
./	surf28.vc-relax.nmr.out	surf28	1	1081.78	70.55	-0.6953	1074.62	1041.91	1128.81	ml	-	6	0	1	21.1256	2.4272	7	41.159400000000005	46.6726000000001	71.85929999999996	4.946300000000065	-41.72630000000004
./	surf28.vc-relax.nmr.out	surf28	2	1102.07	40.29	-0.9542	1101.46	1075.82	1128.93	ml	-	6	0	1	22.4853	2.2952	7	25.536100000000033	26.00579999999991	45.74860000000001	4.853899999999953	-21.151899999999955
./	surf28.vc-relax.nmr.out	surf28	3	1099.58	-46.54	-0.6146	1105.55	1124.62	1068.55	ml	-	6	1	0	21.8609	2.4599	7	27.453399999999988	22.856499999999983	8.172600000000102	51.34649999999999	28.49000000000001
./	surf28.vc-relax.nmr.out	surf28	4	1096.78	56.57	-0.551	1088.31	1067.53	1134.49	ml	-	7	0	0	19.3381	2.4592	7	29.60940000000005	36.13130000000001	52.13189999999997	0.5726999999999407	-35.55860000000007
./	surf28.vc-relax.nmr.out	surf28	5	1091.94	117.14	-0.513	1072.92	1032.86	1170.04	surf	q2b	1	0	6	21.128	2.4455	7	33.33619999999996	47.98159999999996	78.82780000000002	-26.80079999999998	-74.78239999999994
./	surf28.vc-relax.nmr.out	surf28	6	1125.45	-68.99	-0.9677	1126.19	1170.7	1079.46	surf	pairing	3	0	5	25.8632	2.5471	8	7.53349999999989	6.963699999999903	-27.309000000000083	42.94579999999996	35.98210000000006
./	surf28.vc-relax.nmr.out	surf28	7	1100.19	-58.14	-0.9935	1100.31	1138.82	1061.43	ml	-	6	0	1	22.0411	2.4834	7	26.983699999999885	26.8913	-2.7613999999999805	56.828899999999976	29.937599999999975
./	surf28.vc-relax.nmr.out	surf28	8	1085.07	-62.68	-0.0776	1104.34	1107.58	1043.28	ml	-	6	0	0	16.0219	2.4688	6	38.626100000000065	23.788200000000074	21.29340000000002	70.80439999999999	47.01619999999991
./	surf28.vc-relax.nmr.out	surf28	9	1103.58	-20.57	-0.6141	1106.23	1114.65	1089.87	ml	-	7	0	1	27.0234	2.5411	8	24.37340000000006	22.332899999999995	15.84949999999992	34.93010000000004	12.597200000000043
./	surf28.vc-relax.nmr.out	surf28	10	1089.16	-42.8	-0.4921	1096.41	1110.45	1060.63	ml	-	6	0	1	21.1982	2.4702	7	35.47679999999991	29.89429999999993	19.083499999999958	57.44489999999985	27.550599999999918
./	surf28.vc-relax.nmr.out	surf28	11	1132.45	19.69	-0.6588	1130.22	1121.57	1145.58	sol	-	0	0	7	21.1237	2.4335	7	2.1434999999999036	3.8605999999999767	10.521100000000047	-7.966599999999971	-11.827199999999948
./	surf28.vc-relax.nmr.out	surf28	12	1130.64	130.42	-0.4174	1105.31	1069.02	1217.59	surf	-	3	0	4	24.2876	2.5868	7	3.5371999999998707	23.04129999999998	50.9846	-63.41429999999991	-86.45559999999989
./	surf6.vc-relax.nmr.out	surf6	1	1067.28	89.55	-0.4019	1049.43	1025.44	1126.99	ml	-	5	0	1	21.2343	2.4936	6	52.32439999999997	66.06889999999987	84.54119999999989	6.347699999999918	-59.72119999999995
./	surf6.vc-relax.nmr.out	surf6	2	1108.54	56.4	-0.4879	1098.92	1080.57	1146.14	ml	-	6	0	1	21.5981	2.4971	7	20.554200000000037	27.961599999999976	42.09109999999998	-8.397800000000075	-36.35940000000005
./	surf6.vc-relax.nmr.out	surf6	3	1070.24	-57.58	-0.9486	1071.23	1107.64	1031.85	ml	-	5	0	0	8.5288	2.3225	5	50.04520000000002	49.28289999999993	21.247199999999907	79.6055	30.32260000000008
./	surf6.vc-relax.nmr.out	surf6	4	1056.66	-134.8	-0.4638	1080.76	1122.43	966.79	ml	-	6	0	0	14.5344	2.4222	6	60.50179999999989	41.94479999999999	9.858899999999949	129.70169999999996	87.75689999999997
./	surf6.vc-relax.nmr.out	surf6	5	1043.19	149.67	-0.6416	1025.31	961.29	1142.97	surf	pairing	2	2	0	5.184	2.277	4	70.87369999999999	84.6413	133.93669999999997	-5.956900000000019	-90.59820000000002
./	surf6.vc-relax.nmr.out	surf6	6	1061.92	46.51	-0.8422	1059.48	1033.36	1092.93	surf	bridging	3	2	1	15.6594	2.4066	6	56.45159999999987	58.33039999999994	78.44280000000003	32.57389999999998	-25.75649999999996
./	surf6.vc-relax.nmr.out	surf6	7	1118.59	-48.68	-0.9822	1118.88	1150.75	1086.14	sol	-	0	0	7	21.412	2.4553	7	12.815699999999993	12.592399999999884	-11.947499999999991	37.80219999999986	25.209799999999973
./	surf6.vc-relax.nmr.out	surf6	8	1060.6	-61.05	-0.6846	1067.02	1094.88	1019.9	ml	-	5	0	1	16.644	2.4416	6	57.468000000000075	52.524599999999964	31.072399999999902	88.80700000000002	36.28240000000005
./	surf6.vc-relax.nmr.out	surf6	9	1101.97	63.19	-0.6851	1095.33	1066.47	1144.1	ml	-	6	0	1	21.2343	2.4936	7	25.613099999999918	30.725900000000024	52.948099999999954	-6.826999999999998	-37.55290000000002
./	surf6.vc-relax.nmr.out	surf6	10	1084.65	-64.45	-0.6599	1091.95	1120.31	1041.68	ml	-	6	0	0	18.4667	2.451	6	38.949499999999944	33.32849999999996	11.491300000000024	72.03639999999996	38.707899999999995
./	surf6.vc-relax.nmr.out	surf6	11	1073.33	-136.44	-0.8377	1080.71	1156.91	982.37	ml	-	6	0	0	14.7064	2.4474	6	47.66590000000008	41.983299999999986	-16.690700000000106	117.70510000000002	75.72180000000003
./	surf6.vc-relax.nmr.out	surf6	12	1054.97	143.04	-0.7913	1045.02	969.56	1150.33	surf	pairing	3	2	0	8.9301	2.4584	5	61.80309999999997	69.46460000000002	127.56880000000001	-11.624099999999999	-81.08870000000002
./	surf6.vc-relax.nmr.out	surf6	13	1068.01	84.15	-0.6619	1058.53	1021.4	1124.11	surf	bridging	3	1	2	16.7386	2.4119	6	51.76229999999998	59.06190000000004	87.65200000000004	8.565300000000093	-50.496599999999944
./	surf6.vc-relax.nmr.out	surf6	14	1120.38	71.25	-0.8081	1115.82	1077.43	1167.88	sol	-	7	0	0	20.4141	2.4713	7	11.437399999999911	14.948600000000056	44.508899999999926	-25.137600000000134	-40.08620000000019
./	pair11.vc-relax.nmr.out	pair11	25	1110.63	29.6	-0.3797	1104.51	1097.02	1130.37	ml	-	7	0	1	26.7349	2.5332	8	18.944899999999848	23.657299999999964	29.42459999999994	3.745100000000093	-19.91219999999987
./	pair11.vc-relax.nmr.out	pair11	31	1081.91	-52.52	-0.5641	1089.54	1109.3	1046.9	ml	-	7	0	0	21.7258	2.4876	7	41.059299999999894	35.18420000000003	19.96900000000005	68.01699999999994	32.83279999999991
./	pair11.vc-relax.nmr.out	pair11	36	1068.19	25.84	-0.809	1066.55	1052.61	1085.42	ml	-	6	0	1	20.4493	2.4675	7	51.623699999999985	52.886499999999955	63.62030000000004	38.35659999999996	-14.529899999999998
./	pair11.vc-relax.nmr.out	pair11	41	1090.97	135.51	-0.4193	1064.74	1026.86	1181.31	ml	-	7	0	0	22.3745	2.5519	7	34.083099999999945	54.28019999999992	83.44780000000003	-35.4787	-89.75889999999993
./	pair11.vc-relax.nmr.out	pair11	47	1081.3	28.72	-0.7113	1078.53	1064.91	1100.45	il	bridging	2	0	3	10.2377	2.3457	5	41.528999999999996	43.661899999999946	54.149299999999926	26.78349999999989	-16.878400000000056
./	pair11.vc-relax.nmr.out	pair11	48	1080.19	-70.25	-0.6301	1088.85	1118.36	1033.35	il	pairing	3	0	3	16.5048	2.4005	6	42.383699999999976	35.71550000000002	12.992800000000102	78.45050000000003	42.735000000000014
./	pair11.vc-relax.nmr.out	pair11	70	1076.63	59.99	-0.6795	1070.22	1043.04	1116.62	ml	-	6	0	0	13.6914	2.3819	6	45.12489999999991	50.06059999999991	70.98919999999998	14.33260000000007	-35.72799999999984
./	pair11.vc-relax.nmr.out	pair11	76	1093.93	109.52	-0.8627	1088.92	1025.93	1166.95	ml	-	7	0	0	22.9593	2.5547	7	31.803899999999885	35.66159999999991	84.1638999999999	-24.421500000000037	-60.083099999999945
./	pair11.vc-relax.nmr.out	pair11	81	1107.17	42.17	-0.7761	1104.02	1082.2	1135.28	ml	-	7	0	0	19.6681	2.5066	7	21.6090999999999	24.034599999999955	40.8359999999999	-0.03560000000004493	-24.0702
./	pair11.vc-relax.nmr.out	pair11	86	1073.39	74.65	-0.8157	1068.81	1028.21	1123.16	ml	-	6	0	1	20.9727	2.4798	7	47.61969999999985	51.1463	82.40829999999994	9.296799999999962	-41.849500000000035
./	pair11.vc-relax.nmr.out	pair11	92	1065.78	-79.44	-0.5634	1077.34	1107.18	1012.82	il	bridging	3	1	2	16.9186	2.4108	6	53.47939999999994	44.57820000000004	21.6013999999999	94.25859999999989	49.68039999999985
./	pair11.vc-relax.nmr.out	pair11	93	1046.87	74.2	-0.7694	1041.17	1003.11	1096.34	il	bridging	2	1	2	8.3309	2.2863	5	68.04010000000005	72.42909999999995	101.73529999999994	29.948200000000043	-42.480899999999906
./	pair11.vc-relax.nmr.out	pair11	94	1072.49	74.81	-0.9427	1071.06	1024.04	1122.36	il	bridging	2	1	2	9.4622	2.3296	5	48.31269999999995	49.41380000000004	85.61919999999998	9.912800000000061	-39.500999999999976
./	pair3-19.vc-relax.nmr.out	pair3-19	25	1060.12	-53.03	-0.7369	1064.78	1090.83	1024.77	ml	-	5	0	1	16.4079	2.3525	6	57.837600000000066	54.24940000000004	34.190900000000056	85.05709999999999	30.807699999999954
./	pair3-19.vc-relax.nmr.out	pair3-19	31	1099.84	62.06	-0.4284	1088.02	1070.29	1141.21	ml	-	7	0	0	22.0616	2.5155	7	27.253199999999993	36.354600000000005	50.00670000000002	-4.601700000000051	-40.956300000000056
./	pair3-19.vc-relax.nmr.out	pair3-19	36	1068.79	-84.65	-0.867	1072.54	1121.47	1012.36	ml	-	6	0	1	21.7089	2.5035	7	51.161699999999996	48.27419999999995	10.598099999999931	94.6128	46.33860000000004
./	pair3-19.vc-relax.nmr.out	pair3-19	41	1069.05	66.69	-0.9215	1067.3	1026.34	1113.5	ml	-	6	0	1	22.1535	2.4829	7	50.9615	52.30899999999997	83.84820000000002	16.735000000000014	-35.573999999999955
./	pair3-19.vc-relax.nmr.out	pair3-19	47	1096.58	127.64	-0.3502	1068.94	1039.14	1181.67	il	bridging	3	1	3	23.0341	2.5119	7	29.763400000000047	51.046199999999885	73.99219999999991	-35.75590000000011	-86.8021
./	pair3-19.vc-relax.nmr.out	pair3-19	48	1108.07	-49.11	-0.689	1113.16	1135.72	1075.33	il	pairing	2	1	3	15.1949	2.4295	6	20.91610000000003	16.996799999999894	-0.3744000000000369	46.1259	29.129100000000108
./	pair3-19.vc-relax.nmr.out	pair3-19	73	1119.88	-65.92	-0.4161	1132.71	1151.0	1075.94	ml	-	7	0	1	26.8846	2.5559	8	11.822399999999902	1.9432999999999083	-12.139999999999986	45.6561999999999	43.71289999999999
./	pair3-19.vc-relax.nmr.out	pair3-19	79	1085.79	27.91	-0.4868	1081.02	1071.96	1104.4	ml	-	6	0	1	20.4907	2.4792	7	38.071699999999964	41.74459999999999	48.72079999999994	23.741999999999962	-18.00260000000003
./	pair3-19.vc-relax.nmr.out	pair3-19	84	1087.06	-71.46	-0.6643	1095.06	1126.71	1039.43	ml	-	6	0	1	21.7684	2.5369	7	37.09379999999999	30.93380000000002	6.563299999999913	73.76889999999992	42.8350999999999
./	pair3-19.vc-relax.nmr.out	pair3-19	89	1112.12	93.86	-0.7304	1103.69	1057.98	1174.69	ml	-	7	0	1	27.0369	2.5453	8	17.797600000000102	24.28869999999995	59.48539999999991	-30.381300000000124	-54.67000000000007
./	pair3-19.vc-relax.nmr.out	pair3-19	95	1105.4	-47.16	-0.2534	1117.14	1125.11	1073.96	il	bridging	2	0	5	21.9001	2.4394	7	22.971999999999866	13.932199999999852	7.7952999999999975	47.18079999999998	33.248600000000124
./	pair3-19.vc-relax.nmr.out	pair3-19	96	1103.71	-43.82	-0.7177	1107.83	1128.8	1074.5	il	bridging	3	1	4	27.2195	2.554	8	24.27329999999995	21.100900000000024	4.954000000000065	46.764999999999986	25.664099999999962
./	pair3-19.vc-relax.nmr.out	pair3-19	97	1114.39	97.75	-0.6537	1103.11	1060.51	1179.56	il	pairing	3	1	3	22.6806	2.4872	7	16.049699999999916	24.735300000000052	57.53729999999996	-34.131200000000035	-58.86650000000009
./	surf52.vc-relax.nmr.out	surf52	1	1107.89	60.5	-0.7499	1102.84	1072.6	1148.22	ml	-	6	0	1	21.5694	2.4855	7	21.05469999999991	24.943200000000047	48.228000000000065	-9.999400000000037	-34.942600000000084
./	surf52.vc-relax.nmr.out	surf52	2	1105.13	51.79	-0.5268	1096.96	1078.77	1139.65	ml	-	6	0	1	21.2654	2.4592	7	23.17989999999986	29.47079999999994	43.47709999999995	-3.400500000000079	-32.87130000000002
./	surf52.vc-relax.nmr.out	surf52	3	1104.23	-55.85	-0.2899	1117.46	1128.25	1067.0	ml	-	6	1	0	26.3988	2.5496	7	23.87289999999996	13.685799999999972	5.377499999999941	52.539999999999964	38.85419999999999
./	surf52.vc-relax.nmr.out	surf52	4	1099.52	75.86	-0.486	1086.53	1061.95	1150.09	ml	-	6	0	1	21.921	2.478	7	27.499599999999987	37.50189999999998	56.428499999999985	-11.439300000000003	-48.94119999999998
./	surf52.vc-relax.nmr.out	surf52	5	1074.01	-48.86	-0.8858	1075.87	1104.73	1041.44	sol	-	0	2	4	17.3005	2.3818	6	47.14229999999998	45.71010000000001	23.487899999999968	72.22119999999995	26.511099999999942
./	surf52.vc-relax.nmr.out	surf52	6	1047.16	91.94	-0.489	1031.5	1001.52	1108.45	surf	bridging	2	1	2	10.113	2.2951	5	67.81679999999994	79.875	102.95960000000002	20.623499999999922	-59.25150000000008
./	surf52.vc-relax.nmr.out	surf52	7	1140.2	67.64	-0.9777	1139.7	1095.61	1185.3	surf	pairing	2	0	5	24.2704	2.5599	7	-3.824000000000069	-3.439000000000078	30.51030000000003	-38.551000000000045	-35.111999999999966
./	surf52.vc-relax.nmr.out	surf52	8	1101.98	-62.84	-0.8248	1105.65	1140.2	1060.08	ml	-	7	0	1	26.4018	2.5454	8	25.605399999999918	22.77949999999987	-3.824000000000069	57.868400000000065	35.088900000000194
./	surf52.vc-relax.nmr.out	surf52	9	1090.99	-59.16	-0.8712	1093.53	1127.89	1051.55	ml	-	5	0	1	17.0288	2.4071	6	34.067699999999945	32.11189999999999	5.654699999999934	64.43650000000002	32.32460000000003
./	surf52.vc-relax.nmr.out	surf52	10	1113.78	52.13	-0.4496	1104.21	1088.59	1148.53	ml	-	7	0	0	22.827	2.5061	7	16.51940000000002	23.88829999999996	35.915700000000015	-10.238100000000031	-34.12639999999999
./	surf52.vc-relax.nmr.out	surf52	11	1113.89	-61.98	-0.2942	1128.47	1140.63	1072.57	ml	-	7	0	1	27.1048	2.5487	8	16.434699999999907	5.208099999999945	-4.155100000000061	48.251100000000065	43.04300000000012
./	surf52.vc-relax.nmr.out	surf52	12	1097.46	71.36	-0.4332	1083.97	1063.37	1145.03	surf	bridging	2	0	5	22.8496	2.4713	7	29.08579999999995	39.47309999999993	55.33510000000001	-7.543099999999981	-47.01619999999991
./	surf52.vc-relax.nmr.out	surf52	13	1087.96	72.13	-0.185	1068.37	1059.47	1136.04	surf	q2b	1	1	4	17.0961	2.362	6	36.400800000000004	51.4851000000001	58.33809999999994	-0.6208000000000311	-52.10590000000013
./	pair2-12.vc-relax.nmr.out	pair2-12	25	1089.74	-62.59	-0.68	1096.42	1124.79	1048.01	ml	-	5	0	1	16.7351	2.3918	6	35.03019999999992	29.88659999999993	8.041699999999992	67.16229999999996	37.27570000000003
./	pair2-12.vc-relax.nmr.out	pair2-12	31	1074.72	-77.11	-0.6273	1084.3	1116.55	1023.31	ml	-	6	0	0	13.5679	2.4042	6	46.59559999999999	39.21900000000005	14.386499999999955	86.18129999999996	46.962299999999914
./	pair2-12.vc-relax.nmr.out	pair2-12	36	1066.28	89.13	-0.4386	1049.6	1023.54	1125.7	ml	-	6	0	0	13.2889	2.391	6	53.09439999999995	65.9380000000001	86.00419999999997	7.3409999999998945	-58.59700000000021
./	pair2-12.vc-relax.nmr.out	pair2-12	41	1062.92	86.78	-0.6326	1052.29	1015.69	1120.77	ml	-	6	0	1	20.6096	2.4716	7	55.68159999999989	63.86670000000004	92.04869999999994	11.137100000000032	-52.729600000000005
./	pair2-12.vc-relax.nmr.out	pair2-12	47	1088.24	-69.78	-0.3201	1104.05	1118.94	1041.72	il	bridging	2	2	3	22.4181	2.4849	7	36.18520000000001	24.011499999999955	12.546199999999885	72.00559999999996	47.9941
./	pair2-12.vc-relax.nmr.out	pair2-12	48	1078.1	64.96	-0.3769	1064.61	1048.28	1121.41	il	pairing	2	2	2	14.1552	2.4006	6	43.99300000000005	54.380300000000034	66.95439999999996	10.64429999999993	-43.736000000000104
./	pair2-12.vc-relax.nmr.out	pair2-12	73	1053.73	-57.7	-0.905	1055.56	1090.36	1015.26	ml	-	6	0	0	14.9005	2.4566	6	62.75789999999995	61.34879999999998	34.55280000000005	92.37979999999993	31.03099999999995
./	pair2-12.vc-relax.nmr.out	pair2-12	79	1095.68	48.91	-0.9038	1094.12	1064.65	1128.29	ml	-	8	0	0	28.5229	2.6107	8	30.456399999999917	31.657600000000116	54.34949999999992	5.346700000000055	-26.31090000000006
./	pair2-12.vc-relax.nmr.out	pair2-12	84	1109.46	-65.25	-0.7061	1115.85	1146.57	1065.96	ml	-	6	0	1	22.3705	2.5131	7	19.84579999999994	14.925500000000056	-8.728899999999953	53.340799999999945	38.41529999999989
./	pair2-12.vc-relax.nmr.out	pair2-12	89	1112.37	-72.42	-0.9319	1114.02	1159.01	1064.09	ml	-	7	0	1	28.6673	2.6115	8	17.605100000000107	16.334600000000023	-18.307700000000068	54.780700000000024	38.4461
./	pair2-12.vc-relax.nmr.out	pair2-12	95	1104.04	70.52	-0.7194	1097.45	1063.62	1151.06	il	pairing	2	0	5	20.8453	2.4491	7	24.019199999999955	29.09349999999995	55.142600000000016	-12.186199999999985	-41.279699999999934
./	pair2-12.vc-relax.nmr.out	pair2-12	96	1058.03	67.59	-0.2867	1041.96	1029.04	1103.09	il	bridging	3	1	2	15.7136	2.3358	6	59.44690000000003	71.82079999999996	81.76919999999996	24.75070000000005	-47.07009999999991
./	pair2-12.vc-relax.nmr.out	pair2-12	97	1124.67	-8.21	-0.9698	1124.75	1130.06	1119.2	il	bridging	2	0	4	18.2065	2.5067	6	8.134099999999876	8.072499999999991	3.983799999999974	12.34599999999989	4.273499999999899
./	pair3-12.vc-relax.nmr.out	pair3-12	25	1079.71	-49.23	-0.36	1090.22	1102.03	1046.89	ml	-	5	0	1	16.7945	2.3757	6	42.75329999999997	34.66059999999993	25.566900000000032	68.02469999999994	33.36410000000001
./	pair3-12.vc-relax.nmr.out	pair3-12	31	1093.58	41.97	-0.4862	1086.4	1072.8	1121.56	ml	-	6	0	0	17.0063	2.4	6	32.07339999999999	37.60199999999986	48.073999999999955	10.528800000000047	-27.073199999999815
./	pair3-12.vc-relax.nmr.out	pair3-12	36	1096.2	62.29	-0.7369	1090.74	1060.14	1137.73	ml	-	6	0	1	21.3272	2.4543	7	30.055999999999926	34.26019999999994	57.82219999999995	-1.9221000000000004	-36.18229999999994
./	pair3-12.vc-relax.nmr.out	pair3-12	41	1081.22	-77.47	-0.7168	1088.53	1125.55	1029.57	ml	-	6	0	1	23.4471	2.5336	7	41.590599999999995	35.961900000000014	7.4565000000000055	81.36110000000008	45.399200000000064
./	pair3-12.vc-relax.nmr.out	pair3-12	47	1078.98	-93.43	-0.3323	1099.77	1120.47	1016.7	il	bridging	3	1	3	20.6399	2.4792	7	43.315399999999954	27.30709999999999	11.368099999999913	91.27099999999996	63.96389999999997
./	pair3-12.vc-relax.nmr.out	pair3-12	48	1128.15	120.85	-0.4256	1105.02	1070.72	1208.72	il	q1	1	1	5	23.0373	2.5397	7	5.454499999999939	23.264599999999973	49.67559999999992	-56.58440000000007	-79.84900000000005
./	pair3-12.vc-relax.nmr.out	pair3-12	73	1086.93	-54.89	-0.4844	1096.36	1114.09	1050.34	ml	-	6	0	1	20.9094	2.4386	7	37.19389999999987	29.932800000000043	16.280700000000024	65.3682	35.43539999999996
./	pair3-12.vc-relax.nmr.out	pair3-12	79	1095.52	-49.74	-0.6951	1100.58	1123.63	1062.36	ml	-	6	0	1	21.1014	2.4698	7	30.579600000000028	26.683400000000006	8.934899999999857	56.11280000000011	29.4294000000001
./	pair3-12.vc-relax.nmr.out	pair3-12	84	1142.87	37.61	-0.962	1142.4	1118.28	1167.95	ml	-	8	0	1	35.2858	2.6894	9	-5.879899999999907	-5.518000000000143	13.054399999999987	-25.19150000000002	-19.673499999999876
./	pair3-12.vc-relax.nmr.out	pair3-12	89	1088.01	64.33	-0.8524	1084.85	1048.29	1130.9	ml	-	6	0	1	21.7115	2.4699	7	36.362300000000005	38.79550000000006	66.94669999999996	3.3369999999998754	-35.458500000000186
./	pair3-12.vc-relax.nmr.out	pair3-12	95	1070.64	115.02	-0.6544	1057.39	1007.21	1147.32	il	q1	1	1	5	22.2213	2.5108	7	49.737199999999916	59.9396999999999	98.5782999999999	-9.30639999999994	-69.24609999999984
./	pair3-12.vc-relax.nmr.out	pair3-12	96	1084.05	-94.35	-0.6902	1093.8	1137.21	1021.15	il	bridging	3	0	5	27.8447	2.5732	8	39.411500000000046	31.903999999999996	-1.5217000000000098	87.84450000000004	55.94050000000004
./	pair3-12.vc-relax.nmr.out	pair3-12	97	1067.84	110.96	-0.5993	1053.02	1008.69	1141.81	il	q1	2	1	2	10.3343	2.3549	5	51.89320000000009	63.30459999999994	97.43869999999993	-5.063699999999926	-68.36829999999986
./	surf18.vc-relax.nmr.out	surf18	1	1065.17	50.25	-0.2843	1053.18	1043.66	1098.67	ml	-	6	0	0	14.3845	2.3873	6	53.94909999999993	63.18139999999994	70.51179999999988	28.15409999999997	-35.02729999999997
./	surf18.vc-relax.nmr.out	surf18	2	1066.11	34.16	-0.7799	1063.6	1045.84	1088.88	ml	-	5	0	1	16.1288	2.3614	6	53.22530000000006	55.158000000000015	68.83320000000003	35.69239999999991	-19.46560000000011
./	surf18.vc-relax.nmr.out	surf18	3	1106.46	-40.6	-0.8711	1108.21	1131.78	1079.4	ml	-	6	1	0	21.5435	2.4628	7	22.1558	20.808299999999917	2.659400000000005	42.99199999999996	22.183700000000044
./	surf18.vc-relax.nmr.out	surf18	4	1093.58	100.54	-0.8737	1089.34	1030.79	1160.61	ml	-	6	0	0	14.3845	2.3873	6	32.07339999999999	35.33820000000003	80.42169999999999	-19.539699999999925	-54.877899999999954
./	surf18.vc-relax.nmr.out	surf18	5	1082.03	81.89	-0.5513	1069.79	1039.69	1136.63	surf	bridging	3	0	4	21.3476	2.4642	7	40.96690000000001	50.391700000000014	73.56869999999992	-1.075100000000134	-51.46680000000015
./	surf18.vc-relax.nmr.out	surf18	6	1127.95	28.79	-0.7246	1125.3	1111.39	1147.14	sol	-	0	0	7	21.3052	2.4338	7	5.608499999999935	7.649000000000001	18.35969999999986	-9.167800000000057	-16.816800000000057
./	surf18.vc-relax.nmr.out	surf18	7	1086.26	-76.58	-0.3356	1103.22	1120.36	1035.21	ml	-	6	0	1	21.818	2.4648	7	37.70979999999997	24.65059999999994	11.452800000000025	77.01829999999995	52.36770000000001
./	surf18.vc-relax.nmr.out	surf18	8	1107.91	49.68	-0.2388	1095.3	1087.39	1141.02	ml	-	7	0	1	26.373	2.5527	8	21.039299999999912	30.749000000000024	36.83969999999988	-4.455400000000054	-35.20440000000008
./	surf18.vc-relax.nmr.out	surf18	9	1082.25	-50.46	-0.5235	1090.26	1107.87	1048.61	ml	-	7	0	0	21.3302	2.4786	7	40.797500000000014	34.62979999999993	21.070100000000025	66.70030000000008	32.07050000000015
./	surf18.vc-relax.nmr.out	surf18	10	1130.63	-61.94	-0.3698	1143.64	1158.91	1089.33	ml	-	7	0	1	29.2371	2.6054	8	3.5448999999998705	-6.47280000000012	-18.23070000000007	35.34590000000003	41.81870000000015
./	surf18.vc-relax.nmr.out	surf18	11	1087.44	-51.48	-0.5593	1095.01	1114.2	1053.12	surf	bridging	3	0	3	16.9337	2.3982	6	36.80119999999988	30.97230000000002	16.195999999999913	63.22760000000005	32.255300000000034
./	surf18.vc-relax.nmr.out	surf18	12	1105.31	58.48	-0.8661	1102.7	1068.93	1144.29	surf	pairing	3	0	4	20.7062	2.4667	7	23.04129999999998	25.05099999999993	51.053899999999885	-6.973299999999995	-32.024299999999926
./	pair2-17.vc-relax.nmr.out	pair2-17	25	1090.82	71.55	-0.6661	1082.86	1051.09	1138.52	ml	-	6	0	1	21.6813	2.4817	7	34.198600000000056	40.327800000000025	64.79070000000002	-2.530399999999986	-42.85820000000001
./	pair2-17.vc-relax.nmr.out	pair2-17	31	1077.38	-46.89	-0.7746	1080.9	1105.12	1046.12	ml	-	6	0	0	16.4111	2.367	6	44.547399999999925	41.836999999999875	23.18760000000009	68.61760000000004	26.780600000000163
./	pair2-17.vc-relax.nmr.out	pair2-17	36	1088.77	73.78	-0.743	1082.45	1045.9	1137.96	ml	-	6	0	1	21.5514	2.4649	7	35.77710000000002	40.643499999999904	68.78699999999992	-2.099199999999996	-42.7426999999999
./	pair2-17.vc-relax.nmr.out	pair2-17	41	1079.5	64.15	-0.1776	1061.91	1054.32	1122.26	ml	-	6	0	1	20.7914	2.4403	7	42.914999999999964	56.45929999999987	62.303600000000074	9.989799999999946	-46.469499999999925
./	pair2-17.vc-relax.nmr.out	pair2-17	47	1072.68	108.43	-0.5087	1054.93	1018.16	1144.97	il	bridging	1	1	4	14.5176	2.4117	6	48.16639999999995	61.83389999999997	90.14679999999998	-7.496900000000096	-69.33080000000007
./	pair2-17.vc-relax.nmr.out	pair2-17	48	1116.85	73.25	-0.361	1101.25	1083.62	1165.69	il	pairing	4	1	2	22.4053	2.5388	7	14.155500000000075	26.167500000000018	39.74260000000004	-23.45130000000006	-49.61880000000008
./	pair2-17.vc-relax.nmr.out	pair2-17	73	1061.48	-76.59	-0.4813	1074.72	1099.29	1010.42	ml	-	5	0	0	8.7331	2.3295	5	56.79039999999998	46.59559999999999	27.676699999999983	96.10659999999996	49.51099999999997
./	pair2-17.vc-relax.nmr.out	pair2-17	79	1059.26	-84.94	-0.9947	1059.41	1115.74	1002.63	ml	-	6	0	0	14.2268	2.3881	6	58.49979999999994	58.38429999999994	15.01019999999994	102.10489999999993	43.72059999999999
./	pair2-17.vc-relax.nmr.out	pair2-17	84	1089.25	111.46	-0.3812	1066.26	1037.94	1163.56	ml	-	7	0	0	21.4075	2.5289	7	35.40750000000003	53.10979999999995	74.91619999999989	-21.811199999999985	-74.92099999999994
./	pair2-17.vc-relax.nmr.out	pair2-17	89	1080.45	137.64	-0.7896	1070.8	998.34	1172.2	ml	-	5	0	0	14.3092	2.4331	5	42.18349999999998	49.61400000000003	105.40819999999997	-28.464000000000055	-78.07800000000009
./	pair2-17.vc-relax.nmr.out	pair2-17	95	1101.66	117.33	-0.918	1098.45	1026.65	1179.88	il	bridging	2	1	3	13.9477	2.4501	6	25.851799999999912	28.323499999999967	83.60949999999991	-34.37760000000014	-62.70110000000011
./	pair2-17.vc-relax.nmr.out	pair2-17	96	1096.57	65.1	-0.4797	1085.28	1064.46	1139.97	il	bridging	4	0	3	21.1924	2.5092	7	29.771100000000047	38.464399999999955	54.49579999999992	-3.6469000000000733	-42.11130000000003
./	pair2-17.vc-relax.nmr.out	pair2-17	97	1065.5	145.97	-0.3117	1032.01	1001.68	1162.82	il	bridging	2	1	3	17.4778	2.3708	6	53.694999999999936	79.48230000000001	102.83640000000003	-21.2414	-100.72370000000001
./	surf43.vc-relax.nmr.out	surf43	1	1083.19	48.59	-0.6555	1077.61	1056.37	1115.58	ml	-	6	0	0	15.0978	2.4166	6	40.07369999999992	44.37030000000004	60.72510000000011	15.133400000000051	-29.23689999999999
./	surf43.vc-relax.nmr.out	surf43	2	1089.55	-49.13	-0.7741	1093.25	1118.6	1056.8	ml	-	6	0	1	21.5407	2.483	7	35.17650000000003	32.327499999999986	12.807999999999993	60.394000000000005	28.06650000000002
./	surf43.vc-relax.nmr.out	surf43	3	1091.65	-42.08	-0.7901	1094.6	1116.76	1063.6	ml	-	6	1	0	20.9829	2.4397	7	33.55949999999996	31.28800000000001	14.22479999999996	55.158000000000015	23.870000000000005
./	surf43.vc-relax.nmr.out	surf43	4	1104.3	59.27	-0.394	1092.33	1076.76	1143.81	ml	-	6	0	1	20.5771	2.4818	7	23.81899999999996	33.03590000000008	45.02480000000003	-6.6037000000000035	-39.63960000000009
./	surf43.vc-relax.nmr.out	surf43	5	1150.7	-37.62	-0.5247	1156.66	1169.82	1125.61	sol	-	0	0	8	27.9175	2.5187	8	-11.909000000000106	-16.49820000000011	-26.631399999999985	7.4103000000000065	23.908500000000117
./	surf43.vc-relax.nmr.out	surf43	6	1031.87	114.03	-0.3387	1006.73	980.99	1107.89	sol	bridging	2	1	2	9.9242	2.2889	5	79.5901	98.9479	118.76769999999999	21.05469999999991	-77.89320000000009
./	surf43.vc-relax.nmr.out	surf43	7	1145.89	39.66	-0.9673	1145.45	1119.88	1172.32	sol	-	0	0	8	28.388	2.5226	8	-8.20530000000008	-7.866500000000087	11.822399999999902	-28.55639999999994	-20.689899999999852
./	surf43.vc-relax.nmr.out	surf43	8	1089.01	61.99	-0.5022	1078.72	1057.97	1130.34	ml	-	6	0	1	21.129	2.461	7	35.59230000000002	43.51559999999995	59.49309999999991	3.7682000000000926	-39.74739999999986
./	surf43.vc-relax.nmr.out	surf43	9	1076.43	55.62	-0.7722	1072.2	1043.57	1113.51	ml	-	5	0	1	17.0384	2.3804	6	45.27889999999991	48.535999999999945	70.58109999999999	16.727300000000014	-31.80869999999993
./	surf43.vc-relax.nmr.out	surf43	10	1110.43	-57.05	-0.5554	1118.89	1140.01	1072.4	ml	-	7	0	0	21.9654	2.4807	7	19.098899999999958	12.584699999999884	-3.6777000000000726	48.38199999999995	35.797300000000064
./	surf43.vc-relax.nmr.out	surf43	11	1108.75	-49.49	-0.5868	1115.57	1134.93	1075.76	ml	-	7	0	1	27.1369	2.5431	8	20.392499999999927	15.141100000000051	0.2338999999999487	45.79480000000001	30.653699999999958
./	surf43.vc-relax.nmr.out	surf43	12	1087.52	-73.96	-0.6126	1097.07	1127.27	1038.21	surf	bridging	3	0	3	17.4918	2.3961	6	36.739599999999996	29.386100000000056	6.132100000000037	74.7082999999999	45.32219999999984
./	surf43.vc-relax.nmr.out	surf43	13	1069.86	141.87	-0.8188	1061.3	983.85	1164.45	surf	q2b	1	1	4	14.0226	2.404	6	50.337800000000016	56.928999999999974	116.56549999999993	-22.496500000000083	-79.42550000000006
./	pair3-17.vc-relax.nmr.out	pair3-17	25	1076.37	-53.1	-0.771	1080.42	1107.71	1040.97	ml	-	5	0	1	16.6252	2.3719	6	45.32510000000002	42.20659999999987	21.19329999999991	72.58309999999994	30.376500000000078
./	pair3-17.vc-relax.nmr.out	pair3-17	31	1081.21	33.77	-0.4591	1075.12	1064.78	1103.72	ml	-	6	0	0	17.0626	2.3834	6	41.598299999999995	46.28760000000011	54.24940000000004	24.26559999999995	-22.022000000000162
./	pair3-17.vc-relax.nmr.out	pair3-17	36	1085.78	-69.31	-0.8431	1089.4	1128.36	1039.57	ml	-	6	0	1	21.8635	2.4788	7	38.079399999999964	35.291999999999916	5.292800000000057	73.66110000000003	38.36910000000012
./	pair3-17.vc-relax.nmr.out	pair3-17	41	1098.65	-74.97	-0.924	1100.55	1146.73	1048.67	ml	-	6	0	1	23.1455		7	28.169499999999857	26.706500000000005	-8.852100000000064	66.65409999999997	39.947599999999966
./	pair3-17.vc-relax.nmr.out	pair3-17	47	1084.37	125.51	-0.6363	1069.16	1015.92	1168.04	il	bridging	3	1	3	22.0433	2.4937	7	39.16510000000005	50.87679999999989	91.87160000000006	-25.260800000000017	-76.1375999999999
./	pair3-17.vc-relax.nmr.out	pair3-17	48	1080.74	-115.63	-0.5695	1097.33	1141.24	1003.65	il	pairing	2	1	3	15.6912	2.4587	6	41.960199999999986	29.18590000000006	-4.62480000000005	101.31949999999995	72.13359999999989
./	pair3-17.vc-relax.nmr.out	pair3-17	73	1106.58	49.23	-0.759	1102.63	1077.72	1139.4	ml	-	6	0	1	21.7433	2.4598	7	22.0634	25.10489999999993	44.28559999999993	-3.2080000000000837	-28.312900000000013
./	pair3-17.vc-relax.nmr.out	pair3-17	79	1138.75	-50.08	-0.542	1146.39	1164.49	1105.36	ml	-	7	0	1	28.2238	2.5658	8	-2.707499999999982	-8.59030000000007	-22.527300000000082	23.002800000000093	31.593100000000163
./	pair3-17.vc-relax.nmr.out	pair3-17	84	1103.35	49.59	-0.746	1099.15	1074.49	1136.41	ml	-	6	0	1	20.3816	2.4867	7	24.550500000000056	27.784499999999866	46.772699999999986	-0.9057000000001381	-28.690200000000004
./	pair3-17.vc-relax.nmr.out	pair3-17	89	1095.67	-70.87	-0.9177	1097.62	1140.97	1048.43	ml	-	7	0	0	20.4928	2.5031	7	30.464099999999917	28.962600000000066	-4.416900000000055	66.83889999999997	37.8762999999999
./	pair3-17.vc-relax.nmr.out	pair3-17	95	1115.87	72.06	-0.3263	1099.69	1084.01	1163.91	il	pairing	3	1	3	20.5334	2.476	7	14.910100000000057	27.36869999999999	39.44229999999993	-22.080700000000093	-49.44940000000008
./	pair3-17.vc-relax.nmr.out	pair3-17	96	1078.85	-86.96	-0.1753	1102.76	1112.92	1020.88	il	bridging	3	1	3	20.897	2.5113	7	43.415500000000065	25.004799999999932	17.18159999999989	88.05240000000003	63.0476000000001
./	pair3-17.vc-relax.nmr.out	pair3-17	97	1116.52	57.82	-0.7267	1111.26	1083.25	1155.07	il	pairing	3	0	4	20.6666	2.4793	7	14.409599999999955	18.459799999999973	40.02750000000003	-15.273900000000026	-33.7337
./	surf48.vc-relax.nmr.out	surf48	1	1119.55	-59.47	-0.7713	1124.09	1154.67	1079.9	ml	-	7	0	1	28.0813	2.576	8	12.07650000000001	8.580700000000093	-14.965900000000033	42.60699999999986	34.026299999999765
./	surf48.vc-relax.nmr.out	surf48	2	1090.46	-55.65	-0.8003	1094.16	1123.85	1053.36	ml	-	6	0	1	21.6435	2.4562	7	34.475799999999936	31.62679999999989	8.765500000000088	63.04280000000006	31.416000000000167
./	surf48.vc-relax.nmr.out	surf48	3	1086.99	-50.47	-0.8057	1090.25	1117.37	1053.34	ml	-	5	1	0	16.838	2.4029	6	37.147699999999986	34.63749999999993	13.755100000000084	63.058200000000056	28.420700000000124
./	surf48.vc-relax.nmr.out	surf48	4	1100.48	-69.31	-0.6546	1108.46	1138.71	1054.27	ml	-	7	0	1	27.4385	2.5529	8	26.760400000000004	20.615799999999922	-2.6767000000000962	62.34209999999996	41.72630000000004
./	surf48.vc-relax.nmr.out	surf48	5	1086.13	61.99	-0.654	1078.98	1051.96	1127.46	sol	-	0	1	5	15.7993	2.3791	6	37.80989999999986	43.315399999999954	64.12079999999992	5.9857999999999265	-37.32960000000003
./	surf48.vc-relax.nmr.out	surf48	6	1081.4	97.71	-0.1169	1052.64	1045.02	1146.54	surf	bridging	2	1	3	17.5162	2.3955	6	41.451999999999884	63.59719999999993	69.46460000000002	-8.705799999999954	-72.30299999999988
./	surf48.vc-relax.nmr.out	surf48	7	1133.23	-50.18	-0.4334	1142.71	1157.21	1099.78	surf	pairing	3	0	5	27.7038	2.5263	8	1.5428999999999178	-5.7567000000000235	-16.9217000000001	27.29939999999999	33.056100000000015
./	surf48.vc-relax.nmr.out	surf48	8	1071.3	-82.92	-0.9759	1071.96	1125.91	1016.01	ml	-	5	0	1	16.395	2.4103	6	49.22900000000004	48.72079999999994	7.179299999999898	91.80229999999995	43.081500000000005
./	surf48.vc-relax.nmr.out	surf48	9	1069.0	-55.28	-0.749	1073.63	1101.23	1032.15	ml	-	6	0	0	14.2518	2.3811	6	51.0	47.43489999999986	26.182900000000018	79.3744999999999	31.93960000000004
./	surf48.vc-relax.nmr.out	surf48	10	1111.81	-63.71	-0.652	1119.2	1146.89	1069.33	ml	-	8	0	0	26.853	2.5389	8	18.036299999999983	12.34599999999989	-8.975300000000061	50.745900000000006	38.399900000000116
./	surf48.vc-relax.nmr.out	surf48	11	1098.98	-41.34	-0.125	1111.04	1114.48	1071.43	ml	-	6	0	1	22.1863	2.4652	7	27.915399999999977	18.62919999999997	15.980399999999918	49.12889999999993	30.49969999999996
./	surf48.vc-relax.nmr.out	surf48	12	1107.5	-36.96	-0.8806	1108.97	1130.67	1082.85	surf	bridging	2	0	5	21.7665	2.4327	7	21.355000000000018	20.22309999999993	3.514099999999871	40.335500000000025	20.112400000000093
./	surf48.vc-relax.nmr.out	surf48	13	1085.87	-132.81	-0.4255	1111.3	1148.98	997.33	surf	q2b	1	1	4	14.0891	2.405	6	38.01010000000008	18.428999999999974	-10.584600000000023	106.18589999999995	87.75689999999997
./	surf13.vc-relax.nmr.out	surf13	1	1100.58	34.86	-0.7875	1098.11	1079.81	1123.82	ml	-	6	0	1	21.9822	2.4992	7	26.683400000000006	28.585300000000075	42.67629999999997	8.788599999999974	-19.7967000000001
./	surf13.vc-relax.nmr.out	surf13	2	1098.61	71.58	-0.63	1089.79	1059.72	1146.33	ml	-	5	0	1	16.8473	2.4115	6	28.200300000000084	34.99170000000004	58.145599999999945	-8.544099999999958	-43.535799999999995
./	surf13.vc-relax.nmr.out	surf13	3	1088.64	-62.43	-0.4629	1099.81	1119.08	1047.02	ml	-	6	1	0	21.7248	2.4847	7	35.8771999999999	27.276299999999992	12.438400000000001	67.92459999999994	40.64829999999995
./	surf13.vc-relax.nmr.out	surf13	4	1089.09	149.17	-0.0518	1041.95	1036.79	1188.54	ml	-	5	0	0	9.2946	2.4079	5	35.530700000000024	71.82849999999996	75.80169999999998	-41.045799999999986	-112.87429999999995
./	surf13.vc-relax.nmr.out	surf13	5	1117.24	-113.35	-0.3719	1140.97	1169.08	1041.67	surf	pairing	5	1	1	23.4624	2.5851	7	13.855199999999968	-4.416900000000055	-26.0616	72.04409999999996	76.46100000000001
./	surf13.vc-relax.nmr.out	surf13	6	1058.75	56.32	-0.8237	1055.44	1024.52	1096.3	surf	bridging	2	2	2	15.9938	2.4248	6	58.89249999999993	61.44119999999998	85.24959999999999	29.979000000000042	-31.46219999999994
./	surf13.vc-relax.nmr.out	surf13	7	1129.63	42.84	-0.8809	1127.93	1102.77	1158.19	sol	-	0	0	7	21.3202	2.4539	7	4.314899999999852	5.623899999999935	24.997100000000046	-17.676300000000083	-23.300200000000018
./	surf13.vc-relax.nmr.out	surf13	8	1082.36	-70.11	-0.7814	1087.47	1123.99	1035.62	ml	-	7	0	0	19.4569	2.465	7	40.712800000000016	36.778099999999995	8.657699999999977	76.70260000000007	39.92450000000008
./	surf13.vc-relax.nmr.out	surf13	9	1090.52	-47.23	-0.6657	1095.79	1116.75	1059.04	ml	-	6	0	1	20.6584	2.4695	7	34.42959999999994	30.371700000000033	14.232499999999959	58.669200000000046	28.297500000000014
./	surf13.vc-relax.nmr.out	surf13	10	1080.38	-46.32	-0.5189	1087.81	1103.83	1049.5	ml	-	6	0	0	16.8551	2.3728	6	42.237399999999866	36.5163	24.180900000000065	66.01499999999999	29.498699999999985
./	surf13.vc-relax.nmr.out	surf13	11	1082.04	-74.05	-0.8043	1086.87	1126.57	1032.67	ml	-	7	0	0	19.1584	2.5222	7	40.95920000000001	37.2401000000001	6.671100000000024	78.97409999999991	41.73399999999981
./	surf13.vc-relax.nmr.out	surf13	12	1109.61	-74.09	-0.535	1121.09	1147.52	1060.21	surf	bridging	4	0	4	27.8728	2.5693	8	19.730300000000057	10.890700000000038	-9.46040000000005	57.768299999999954	46.877599999999916
./	surf13.vc-relax.nmr.out	surf13	13	1096.03	-56.01	-0.6408	1102.73	1126.66	1058.68	surf	q2b	1	0	6	21.2455	2.4473	7	30.186900000000037	25.02789999999993	6.601799999999912	58.946399999999926	33.918499999999995
./	surf3.vc-relax.nmr.out	surf3	31	1091.88	51.12	-0.5099	1083.53	1066.15	1125.97	ml	-	7	0	0	21.3254	2.5568	7	33.38239999999985	39.81190000000004	53.19449999999995	7.133099999999899	-32.67880000000014
./	surf3.vc-relax.nmr.out	surf3	32	1095.84	51.45	-0.289	1083.65	1073.73	1130.14	ml	-	6	0	1	21.0204	2.4763	7	30.333200000000033	39.719499999999925	47.35789999999997	3.9221999999998616	-35.797300000000064
./	surf3.vc-relax.nmr.out	surf3	33	1109.39	63.99	-0.8606	1106.42	1069.71	1152.06	ml	-	6	0	0	13.1187	2.4452	6	19.89969999999994	22.186599999999885	50.4532999999999	-12.956199999999967	-35.14279999999985
./	surf3.vc-relax.nmr.out	surf3	34	1116.72	58.58	-0.9084	1114.93	1079.45	1155.77	ml	-	6	0	0	16.5446	2.463	6	14.255599999999959	15.633899999999926	42.95349999999996	-15.812900000000013	-31.44679999999994
./	surf3.vc-relax.nmr.out	surf3	44	1087.14	69.73	-0.2894	1070.63	1057.17	1133.63	sol	-	0	1	5	17.1816	2.3822	6	37.032199999999875	49.744899999999916	60.1090999999999	1.234899999999925	-48.50999999999999
./	surf3.vc-relax.nmr.out	surf3	63	1091.42	65.12	-0.3688	1077.72	1061.71	1134.84	surf	bridging	2	1	5	25.8372	2.5481	8	33.73659999999995	44.28559999999993	56.61329999999998	0.30320000000006075	-43.98239999999987
./	surf3.vc-relax.nmr.out	surf3	94	1078.28	116.16	-0.4105	1055.46	1023.67	1155.72	surf	q2b	2	0	4	15.2068	2.3867	6	43.85439999999994	61.42579999999998	85.90409999999997	-15.774400000000014	-77.2002
./	pair3-18.vc-relax.nmr.out	pair3-18	25	1075.47	-69.81	-0.8434	1079.11	1118.36	1028.93	ml	-	6	0	1	21.3875	2.4574	7	46.018100000000004	43.21530000000007	12.992800000000102	81.85389999999995	38.63859999999988
./	pair3-18.vc-relax.nmr.out	pair3-18	31	1075.03	34.74	-0.6453	1070.92	1055.97	1098.18	ml	-	6	0	0	16.7925	2.3698	6	46.356899999999996	49.52159999999992	61.03309999999999	28.531399999999962	-20.99019999999996
./	pair3-18.vc-relax.nmr.out	pair3-18	36	1088.01	-77.16	-0.8979	1090.64	1136.83	1036.57	ml	-	6	0	1	22.1817	2.4831	7	36.362300000000005	34.33719999999994	-1.2291000000000167	75.97109999999998	41.63390000000004
./	pair3-18.vc-relax.nmr.out	pair3-18	41	1086.44	82.76	-0.8468	1082.22	1035.49	1141.61	ml	-	6	0	1	22.4153	2.4805	7	37.571199999999976	40.8205999999999	76.80269999999996	-4.90969999999993	-45.73029999999983
./	pair3-18.vc-relax.nmr.out	pair3-18	47	1081.75	82.99	-0.9045	1079.11	1029.07	1137.08	il	bridging	2	1	3	17.2776	2.3867	6	41.182500000000005	43.21530000000007	81.74610000000007	-1.4216000000000122	-44.63690000000008
./	pair3-18.vc-relax.nmr.out	pair3-18	48	1101.31	78.5	-0.6322	1091.69	1058.6	1153.65	il	pairing	3	1	3	21.9225	2.5247	7	26.12130000000002	33.52869999999996	59.00800000000004	-14.180500000000052	-47.70920000000001
./	pair3-18.vc-relax.nmr.out	pair3-18	73	1097.64	-68.71	-0.7778	1102.73	1138.36	1051.84	ml	-	6	0	1	22.264	2.4927	7	28.947199999999953	25.02789999999993	-2.407199999999989	64.21320000000003	39.1853000000001
./	pair3-18.vc-relax.nmr.out	pair3-18	79	1131.23	-62.77	-0.4797	1142.11	1162.18	1089.38	ml	-	7	0	1	27.9867	2.566	8	3.082899999999995	-5.294699999999921	-20.748600000000124	35.307399999999916	40.60209999999984
./	pair3-18.vc-relax.nmr.out	pair3-18	84	1087.99	45.28	-0.9052	1086.56	1059.24	1118.17	ml	-	6	0	1	20.5118	2.4286	7	36.377700000000004	37.47879999999998	58.515199999999936	13.139099999999871	-24.339700000000107
./	pair3-18.vc-relax.nmr.out	pair3-18	89	1100.07	82.26	-0.9465	1098.6	1046.69	1154.91	ml	-	7	0	0	21.1468	2.4989	7	27.076099999999997	28.208000000000084	68.17869999999994	-15.150700000000143	-43.358700000000226
./	pair3-18.vc-relax.nmr.out	pair3-18	95	1108.99	85.22	-0.3749	1091.24	1069.94	1165.81	il	pairing	3	1	3	20.828	2.5025	7	20.20769999999993	33.87519999999995	50.2761999999999	-23.543699999999944	-57.418899999999894
./	pair3-18.vc-relax.nmr.out	pair3-18	96	1114.57	-72.55	-0.6629	1122.73	1154.79	1066.21	il	bridging	3	1	4	28.1321	2.5566	8	15.911100000000033	9.627899999999954	-15.058300000000031	53.14829999999995	43.520399999999995
./	pair3-18.vc-relax.nmr.out	pair3-18	97	1089.92	56.73	-0.6332	1082.99	1059.04	1127.74	il	pairing	3	0	4	21.0789	2.4803	7	34.891599999999926	40.22769999999991	58.669200000000046	5.770199999999932	-34.45749999999998
./	surf7.vc-relax.nmr.out	surf7	1	1090.35	68.3	-0.9633	1089.51	1045.65	1135.88	ml	-	5	0	1	17.5672	2.4801	6	34.56050000000005	35.20730000000003	68.97949999999992	-0.4976000000001477	-35.70490000000018
./	surf7.vc-relax.nmr.out	surf7	2	1090.12	41.5	-0.7444	1086.58	1065.98	1117.79	ml	-	6	0	1	20.2917	2.4454	7	34.73760000000004	37.46339999999998	53.325399999999945	13.431699999999978	-24.0317
./	surf7.vc-relax.nmr.out	surf7	3	1088.66	-67.97	-0.7023	1095.41	1127.23	1043.35	ml	-	6	0	0	22.8917	2.5026	6	35.8617999999999	30.664299999999912	6.162899999999922	70.7505000000001	40.08620000000019
./	surf7.vc-relax.nmr.out	surf7	4	1065.83	-96.62	-0.3128	1087.96	1108.11	1001.42	ml	-	6	0	0	14.2867	2.4288	6	53.440900000000056	36.400800000000004	20.88530000000003	103.03660000000002	66.63580000000002
./	surf7.vc-relax.nmr.out	surf7	5	1064.72	119.1	-0.677	1051.9	998.14	1144.12	surf	pairing	3	1	0	5.0754	2.3175	4	54.29559999999992	64.16699999999992	105.56219999999996	-6.842399999999884	-71.0093999999998
./	surf7.vc-relax.nmr.out	surf7	6	1065.59	-82.35	-0.7656	1072.02	1114.05	1010.69	surf	bridging	3	1	2	16.0095	2.4046	6	53.62570000000005	48.67459999999994	16.311500000000024	95.89869999999996	47.22410000000002
./	surf7.vc-relax.nmr.out	surf7	7	1085.61	-54.4	-0.8478	1088.37	1119.12	1049.35	sol	-	0	1	5	17.3926	2.4042	6	38.210300000000075	36.08510000000001	12.407600000000116	66.1305000000001	30.045400000000086
./	surf7.vc-relax.nmr.out	surf7	8	1076.36	-63.64	-0.7558	1081.54	1113.6	1033.93	ml	-	5	0	1	16.7841	2.4533	6	45.33280000000002	41.3442	16.658000000000015	78.00389999999993	36.65969999999993
./	surf7.vc-relax.nmr.out	surf7	9	1090.07	69.45	-0.7062	1083.27	1050.57	1136.37	ml	-	5	0	1	16.5099	2.3813	6	34.77610000000004	40.01210000000003	65.1911	-0.8748999999999114	-40.886999999999944
./	surf7.vc-relax.nmr.out	surf7	10	1060.07	37.61	-0.6229	1055.34	1039.73	1085.15	ml	-	6	0	0	16.3022	2.3583	6	57.876100000000065	61.51820000000009	73.53789999999992	38.56449999999995	-22.95370000000014
./	surf7.vc-relax.nmr.out	surf7	11	1071.61	-81.56	-0.2903	1090.91	1106.69	1017.24	ml	-	6	0	0	14.6411	2.4445	6	48.99030000000005	34.129299999999944	21.97869999999989	90.85519999999997	56.725900000000024
./	surf7.vc-relax.nmr.out	surf7	12	1072.05	-190.31	-0.6355	1095.17	1175.8	945.17	surf	pairing	4	1	1	13.6614	2.511	6	48.651500000000055	30.849099999999908	-31.23599999999999	146.34910000000002	115.50000000000011
./	surf7.vc-relax.nmr.out	surf7	13	1093.75	61.28	-0.7368	1088.37	1058.27	1134.6	surf	bridging	2	1	3	17.6156	2.4218	6	31.942499999999995	36.08510000000001	59.26210000000003	0.4880000000000564	-35.597099999999955
./	surf7.vc-relax.nmr.out	surf7	14	1073.83	-77.62	-0.5986	1084.21	1115.19	1022.08	sol	-	0	1	5	15.2861	2.4409	6	47.28090000000009	39.288299999999936	15.43369999999993	87.12839999999994	47.84010000000001
./	surf29.vc-relax.nmr.out	surf29	1	1082.11	-84.89	-0.3391	1100.81	1120.01	1025.51	ml	-	6	0	1	21.0692	2.4499	7	40.90530000000001	26.50630000000001	11.722300000000018	84.4873	57.980999999999995
./	surf29.vc-relax.nmr.out	surf29	2	1105.78	-57.8	-0.2666	1119.9	1130.18	1067.24	ml	-	6	0	1	22.7501	2.5127	7	22.679399999999987	11.806999999999903	3.891399999999976	52.35519999999997	40.548200000000065
./	surf29.vc-relax.nmr.out	surf29	3	1104.34	44.99	-0.8821	1102.57	1076.11	1134.33	ml	-	6	1	0	22.1712	2.4755	7	23.788200000000074	25.151100000000042	45.525300000000016	0.6959000000000515	-24.45519999999999
./	surf29.vc-relax.nmr.out	surf29	4	1101.63	63.26	-0.2491	1085.79	1075.28	1143.8	ml	-	7	0	0	19.9188	2.5047	7	25.87489999999991	38.071699999999964	46.1644	-6.596000000000004	-44.66769999999997
./	surf29.vc-relax.nmr.out	surf29	5	1112.97	47.09	-0.9317	1111.9	1082.65	1144.36	surf	q2b	2	0	5	21.3329	2.4528	7	17.143100000000004	17.96699999999987	40.48949999999991	-7.0271999999999935	-24.994199999999864
./	surf29.vc-relax.nmr.out	surf29	6	1110.04	-63.0	-0.5692	1119.09	1143.0	1068.04	surf	pairing	3	0	4	19.9436	2.5025	7	19.39919999999995	12.430700000000002	-5.980000000000018	51.73919999999998	39.30849999999998
./	surf29.vc-relax.nmr.out	surf29	7	1103.97	-37.11	-0.9137	1105.04	1127.64	1079.23	ml	-	6	0	1	21.2354	2.4633	7	24.073099999999954	23.249199999999973	5.84719999999993	43.12289999999996	19.873699999999985
./	surf29.vc-relax.nmr.out	surf29	8	1087.02	-81.84	-0.4634	1101.66	1126.94	1032.46	ml	-	6	0	1	21.5232	2.4717	7	37.12459999999999	25.851799999999912	6.386199999999917	79.1357999999999	53.28399999999999
./	surf29.vc-relax.nmr.out	surf29	9	1080.33	56.1	-0.8874	1078.22	1045.03	1117.73	ml	-	6	0	1	21.1427	2.4738	7	42.27589999999998	43.90059999999994	69.45690000000002	13.477899999999977	-30.422699999999963
./	surf29.vc-relax.nmr.out	surf29	10	1095.25	61.48	-0.9158	1093.52	1055.99	1136.24	ml	-	5	0	1	17.0757	2.4127	6	30.787500000000023	32.11959999999999	61.01769999999999	-0.7748000000000275	-32.89440000000002
./	surf29.vc-relax.nmr.out	surf29	11	1129.41	36.17	-0.4553	1122.84	1111.86	1153.52	sol	-	0	0	7	20.5149	2.4326	7	4.484299999999962	9.54320000000007	17.997800000000097	-14.080400000000054	-23.623600000000124
./	surf29.vc-relax.nmr.out	surf29	12	1089.33	-69.02	-0.3418	1104.47	1120.2	1043.32	surf	pairing	4	0	3	22.4221	2.5051	7	35.34590000000003	23.688099999999963	11.575999999999908	70.77359999999999	47.085500000000025
./	surf17.vc-relax.nmr.out	surf17	1	1065.45	64.76	-0.8097	1061.34	1026.38	1108.62	ml	-	5	0	1	14.6363	2.3936	6	53.733499999999935	56.89820000000009	83.8173999999999	20.49260000000004	-36.40560000000005
./	surf17.vc-relax.nmr.out	surf17	2	1089.2	-37.14	-0.1992	1099.11	1104.04	1064.44	ml	-	6	0	1	20.7395	2.4223	7	35.44599999999991	27.815300000000093	24.019199999999955	54.51119999999992	26.695899999999824
./	surf17.vc-relax.nmr.out	surf17	3	1086.22	-26.78	-0.8024	1087.99	1102.31	1068.37	ml	-	6	1	0	20.3398	2.4859	7	37.74059999999997	36.377700000000004	25.351300000000037	51.4851000000001	15.107400000000098
./	surf17.vc-relax.nmr.out	surf17	4	1129.29	63.58	-0.9337	1127.88	1088.3	1171.67	ml	-	6	0	0	16.9999	2.5209	6	4.57669999999996	5.662399999999934	36.13900000000001	-28.055900000000065	-33.7183
./	surf17.vc-relax.nmr.out	surf17	5	1077.28	-106.46	-0.7748	1085.27	1140.25	1006.3	surf	pairing	4	1	1	15.8294	2.4493	6	44.62440000000004	38.472099999999955	-3.862500000000068	99.279	60.80690000000004
./	surf17.vc-relax.nmr.out	surf17	6	1060.53	137.27	-0.2184	1024.76	1004.78	1152.04	surf	bridging	2	1	2	15.5865	2.411	5	57.52189999999996	85.06479999999999	100.44939999999997	-12.940799999999967	-98.00559999999996
./	surf17.vc-relax.nmr.out	surf17	7	1077.5	39.8	-0.3501	1068.88	1059.59	1104.04	sol	-	0	2	4	17.2493	2.3736	6	44.45499999999993	51.092399999999884	58.245700000000056	24.019199999999955	-27.07319999999993
./	surf17.vc-relax.nmr.out	surf17	8	1107.56	-74.29	-0.8944	1110.18	1154.47	1058.04	ml	-	8	0	0	27.0325	2.5716	8	21.30880000000002	19.291399999999953	-14.811900000000037	59.43920000000003	40.147800000000075
./	surf17.vc-relax.nmr.out	surf17	9	1103.39	-50.41	-0.6781	1108.8	1131.59	1069.78	ml	-	6	0	1	21.1328	2.5005	7	24.519699999999943	20.354000000000042	2.8057000000000016	50.399400000000014	30.045399999999972
./	surf17.vc-relax.nmr.out	surf17	10	1074.25	60.82	-0.3449	1060.97	1046.98	1114.8	ml	-	7	0	0	21.4889	2.4567	7	46.95749999999998	57.18309999999997	67.95539999999994	15.734000000000037	-41.44909999999993
./	surf17.vc-relax.nmr.out	surf17	11	1070.2	-70.99	-0.7704	1075.64	1112.1	1022.88	ml	-	7	0	0	19.9806	2.4758	7	50.07599999999991	45.88719999999989	17.813000000000102	86.51239999999996	40.62520000000006
./	surf17.vc-relax.nmr.out	surf17	12	1100.92	-46.0	-0.8516	1103.2	1129.31	1070.25	surf	bridging	3	0	4	22.4861	2.4573	7	26.4215999999999	24.66599999999994	4.561300000000074	50.03750000000002	25.371500000000083
./	surf17.vc-relax.nmr.out	surf17	13	1112.38	65.72	-0.1768	1094.34	1086.6	1156.19	surf	pairing	2	0	5	21.2928	2.5	7	17.59739999999988	31.488200000000006	37.44800000000009	-16.13630000000012	-47.624500000000126
./	pair3-13.vc-relax.nmr.out	pair3-13	25	1084.08	50.72	-0.9907	1083.92	1050.42	1117.89	ml	-	5	0	1	16.9611	2.3907	6	39.38840000000005	39.51159999999993	65.30659999999989	13.354699999999866	-26.156900000000064
./	pair3-13.vc-relax.nmr.out	pair3-13	31	1075.51	41.99	-0.7802	1072.43	1050.59	1103.5	ml	-	6	0	0	16.6363	2.374	6	45.987300000000005	48.35889999999995	65.1757	24.434999999999945	-23.923900000000003
./	pair3-13.vc-relax.nmr.out	pair3-13	36	1103.11	50.81	-0.5881	1096.13	1076.21	1136.99	ml	-	6	0	1	21.7792	2.479	7	24.735300000000052	30.109899999999925	45.448299999999904	-1.3523000000000138	-31.46219999999994
./	pair3-13.vc-relax.nmr.out	pair3-13	41	1087.59	53.61	-0.9761	1087.16	1052.27	1123.33	ml	-	6	0	1	22.0897	2.4605	7	36.6857	37.016799999999876	63.88210000000004	9.165900000000079	-27.850899999999797
./	pair3-13.vc-relax.nmr.out	pair3-13	47	1102.38	94.35	-0.5469	1088.13	1053.73	1165.29	il	bridging	3	1	3	21.4302	2.4711	7	25.297399999999925	36.26989999999989	62.75789999999995	-23.143299999999954	-59.41319999999985
./	pair3-13.vc-relax.nmr.out	pair3-13	48	1097.13	86.5	-0.4057	1079.99	1056.59	1154.8	il	pairing	3	2	2	19.9466	2.5072	7	29.339899999999943	42.53769999999997	60.5557	-15.066000000000031	-57.6037
./	pair3-13.vc-relax.nmr.out	pair3-13	73	1113.11	-76.43	-0.6372	1122.36	1154.82	1062.16	ml	-	7	0	1	27.2263	2.5512	8	17.035300000000007	9.912800000000061	-15.08140000000003	56.266799999999876	46.353999999999814
./	pair3-13.vc-relax.nmr.out	pair3-13	79	1110.35	-56.17	-0.7617	1114.82	1143.34	1072.9	ml	-	7	0	1	27.6676	2.5725	8	19.16050000000007	15.718600000000038	-6.241800000000012	47.99699999999996	32.27839999999992
./	pair3-13.vc-relax.nmr.out	pair3-13	84	1130.28	-47.08	-0.9644	1130.84	1161.11	1098.9	ml	-	7	0	1	27.7177	2.635	8	3.814399999999978	3.383199999999988	-19.924699999999916	27.97699999999986	24.593799999999874
./	pair3-13.vc-relax.nmr.out	pair3-13	89	1074.96	40.14	-0.7939	1072.2	1050.96	1101.72	ml	-	7	0	0	22.5556	2.5428	7	46.410799999999995	48.535999999999945	64.8907999999999	25.805599999999913	-22.73040000000003
./	pair3-13.vc-relax.nmr.out	pair3-13	95	1054.8	73.6	-0.2308	1035.93	1024.61	1103.87	il	q1	1	2	3	15.1501	2.3802	6	61.93399999999997	76.46389999999997	85.1803000000001	24.150100000000066	-52.3137999999999
./	pair3-13.vc-relax.nmr.out	pair3-13	96	1111.03	-55.55	-0.6488	1117.53	1141.56	1074.0	il	bridging	3	0	4	22.1687	2.4892	7	18.63689999999997	13.631899999999973	-4.871199999999931	47.14999999999998	33.518100000000004
./	pair3-13.vc-relax.nmr.out	pair3-13	97	1119.32	25.31	-0.6472	1116.34	1105.42	1136.19	il	q2b	1	0	7	26.4598	2.478	8	12.253600000000006	14.548200000000065	22.956599999999867	-0.7363000000000284	-15.284500000000094
./	pair2-13.vc-relax.nmr.out	pair2-13	25	1091.42	-80.28	-0.6367	1101.14	1135.22	1037.9	ml	-	5	0	1	17.0877	2.4129	6	33.73659999999995	26.252199999999903	0.01059999999995398	74.94699999999989	48.69479999999999
./	pair2-13.vc-relax.nmr.out	pair2-13	31	1069.68	-83.06	-0.4404	1085.17	1109.56	1014.31	ml	-	6	0	0	13.9172	2.4527	6	50.4763999999999	38.54909999999995	19.768800000000056	93.11130000000003	54.562200000000075
./	pair2-13.vc-relax.nmr.out	pair2-13	36	1055.96	65.46	-0.4259	1043.43	1024.85	1099.6	ml	-	6	0	0	13.2459	2.3691	6	61.04079999999999	70.68889999999988	84.99549999999999	27.438000000000102	-43.250899999999774
./	pair2-13.vc-relax.nmr.out	pair2-13	41	1064.71	-72.57	-0.9938	1064.86	1112.94	1016.33	ml	-	6	0	0	13.4426	2.3832	6	54.30329999999992	54.18780000000004	17.16619999999989	91.55589999999995	37.36809999999991
./	pair2-13.vc-relax.nmr.out	pair2-13	47	1084.76	-77.78	-0.648	1093.89	1127.49	1032.91	il	bridging	2	2	3	23.4872	2.5389	7	38.864799999999946	31.834699999999884	5.962699999999927	78.78929999999991	46.95460000000003
./	pair2-13.vc-relax.nmr.out	pair2-13	48	1069.51	133.76	-0.9412	1066.89	982.96	1158.68	il	pairing	2	1	2	9.6845	2.3379	5	50.60730000000001	52.62469999999985	117.25079999999991	-18.053600000000074	-70.67829999999992
./	pair2-13.vc-relax.nmr.out	pair2-13	73	1052.79	-45.57	-0.9639	1053.34	1082.62	1022.41	ml	-	6	0	0	15.301	2.4331	6	63.481700000000046	63.058200000000056	40.51260000000002	86.87429999999995	23.816099999999892
./	pair2-13.vc-relax.nmr.out	pair2-13	79	1108.33	95.63	-0.3754	1088.41	1064.48	1172.08	ml	-	8	0	0	27.8037	2.5847	8	20.715900000000033	36.0542999999999	54.48039999999992	-28.371599999999944	-64.42589999999984
./	pair2-13.vc-relax.nmr.out	pair2-13	84	1126.75	52.67	-0.3143	1114.72	1103.68	1161.86	ml	-	7	0	1	27.7728	2.5915	8	6.532500000000027	15.795599999999922	24.29639999999995	-20.502199999999903	-36.297799999999825
./	pair2-13.vc-relax.nmr.out	pair2-13	89	1109.53	-57.75	-0.4552	1120.02	1137.55	1071.03	ml	-	6	1	0	23.0863	2.5315	7	19.79189999999994	11.714600000000019	-1.7835000000000036	49.43690000000004	37.72230000000002
./	pair2-13.vc-relax.nmr.out	pair2-13	95	1073.46	51.97	-0.4846	1064.53	1047.74	1108.11	il	pairing	3	0	3	15.0083	2.3968	6	47.56579999999997	54.44190000000003	67.37019999999995	20.88530000000003	-33.5566
./	pair2-13.vc-relax.nmr.out	pair2-13	96	1062.49	52.37	-0.598	1055.47	1034.59	1097.41	il	bridging	3	0	3	15.7101	2.3426	6	56.012699999999995	61.41809999999998	77.49570000000006	29.12429999999995	-32.29380000000003
./	pair2-13.vc-relax.nmr.out	pair2-13	97	1090.46	46.05	-0.5133	1082.99	1067.23	1121.16	il	bridging	2	1	3	17.7874	2.4074	6	34.475799999999936	40.22769999999991	52.36289999999997	10.836799999999926	-29.390899999999988
./	surf47.vc-relax.nmr.out	surf47	1	1083.25	70.22	-0.7187	1076.66	1043.02	1130.06	ml	-	6	0	1	21.1011	2.4577	7	40.02750000000003	45.10179999999991	71.00459999999998	3.983799999999974	-41.11799999999994
./	surf47.vc-relax.nmr.out	surf47	2	1087.56	44.35	-0.4784	1079.85	1065.7	1117.12	ml	-	6	0	1	20.5355	2.4273	7	36.7088	42.645500000000084	53.54099999999994	13.94760000000008	-28.697900000000004
./	surf47.vc-relax.nmr.out	surf47	3	1102.56	44.89	-0.2076	1090.7	1084.49	1132.48	ml	-	6	1	0	21.5805	2.4592	7	25.158800000000042	34.29099999999994	39.07269999999994	2.120400000000018	-32.17059999999992
./	surf47.vc-relax.nmr.out	surf47	4	1110.35	-38.69	-0.6401	1114.99	1131.51	1084.56	ml	-	7	0	1	26.5526	2.5189	8	19.16050000000007	15.587699999999927	2.8673	39.018800000000056	23.43110000000013
./	surf47.vc-relax.nmr.out	surf47	5	1117.76	-50.44	-0.8019	1121.09	1148.05	1084.13	sol	-	0	0	7	22.3488	2.4688	7	13.454799999999977	10.890700000000038	-9.86850000000004	39.349899999999934	28.459199999999896
./	surf47.vc-relax.nmr.out	surf47	6	1100.96	71.46	-0.778	1095.67	1058.6	1148.6	surf	bridging	2	1	4	21.5496	2.5139	7	26.3907999999999	30.464099999999917	59.00800000000004	-10.291999999999916	-40.75609999999983
./	surf47.vc-relax.nmr.out	surf47	7	1135.46	42.26	-0.812	1132.81	1109.93	1163.63	surf	pairing	3	0	5	28.9758	2.574	8	-0.17420000000004165	1.8663000000000238	19.48389999999995	-21.865100000000098	-23.73140000000012
./	surf47.vc-relax.nmr.out	surf47	8	1095.43	61.8	-0.4612	1084.33	1065.33	1136.63	ml	-	7	0	1	26.252	2.5313	8	30.648899999999912	39.19590000000005	53.82590000000005	-1.075100000000134	-40.271000000000186
./	surf47.vc-relax.nmr.out	surf47	9	1066.06	-71.24	-0.4697	1078.66	1100.97	1018.57	ml	-	6	0	0	13.539	2.4166	6	53.26380000000006	43.56179999999995	26.3830999999999	89.83109999999999	46.269300000000044
./	surf47.vc-relax.nmr.out	surf47	10	1111.54	-51.0	-0.419	1121.42	1135.67	1077.54	ml	-	8	0	0	26.6131	2.5601	8	18.244199999999978	10.63659999999993	-0.33590000000003783	44.42420000000004	33.78760000000011
./	surf47.vc-relax.nmr.out	surf47	11	1096.6	-61.7	-0.1651	1113.77	1120.56	1055.46	ml	-	7	0	1	26.7558	2.5422	8	29.748000000000047	16.52710000000002	11.298800000000028	61.42579999999998	44.89869999999996
./	surf47.vc-relax.nmr.out	surf47	12	1112.85	41.03	-0.5019	1106.03	1092.3	1140.2	surf	bridging	2	0	5	23.3821	2.5021	7	17.235500000000002	22.48689999999999	33.05899999999997	-3.824000000000069	-26.31090000000006
./	surf47.vc-relax.nmr.out	surf47	13	1087.83	38.58	-0.4251	1080.43	1069.5	1113.55	surf	q2b	1	1	4	17.2326	2.3733	6	36.5009	42.19889999999998	50.61500000000001	16.696500000000015	-25.502399999999966
./	pair17.vc-relax.nmr.out	pair17	25	1086.01	-36.1	-0.4543	1092.58	1103.51	1061.94	ml	-	5	0	1	16.7403	2.3878	6	37.90229999999997	32.84340000000009	24.427299999999946	56.436199999999985	23.592799999999897
./	pair17.vc-relax.nmr.out	pair17	31	1107.12	-55.7	-0.7205	1112.31	1139.07	1069.99	ml	-	7	0	0	22.4256	2.5024	7	21.64760000000001	17.651299999999992	-2.953899999999976	50.23770000000002	32.586400000000026
./	pair17.vc-relax.nmr.out	pair17	36	1077.56	131.29	-0.6396	1061.79	1005.8	1165.09	ml	-	7	0	0	19.5511	2.4949	7	44.40880000000004	56.55169999999998	99.66399999999999	-22.989299999999957	-79.54099999999994
./	pair17.vc-relax.nmr.out	pair17	41	1073.43	124.83	-0.4324	1049.81	1013.82	1156.65	ml	-	6	0	0	13.8327	2.4141	6	47.58889999999997	65.77629999999999	93.4885999999999	-16.49050000000011	-82.2668000000001
./	pair17.vc-relax.nmr.out	pair17	47	1083.34	94.11	-0.3012	1061.41	1042.52	1146.08	il	bridging	3	0	3	14.9667	2.4105	6	39.95820000000003	56.84429999999986	71.38959999999997	-8.351599999999962	-65.19589999999982
./	pair17.vc-relax.nmr.out	pair17	48	1025.82	-109.31	-0.8886	1029.88	1094.64	952.94	il	pairing	3	2	1	15.234	2.4456	6	84.24860000000001	81.12239999999986	31.257199999999898	140.36619999999994	59.24380000000008
./	pair17.vc-relax.nmr.out	pair17	70	1100.03	-34.88	-0.4604	1106.31	1117.01	1076.78	ml	-	6	0	0	14.9858	2.4441	6	27.106899999999996	22.271299999999997	14.032299999999964	45.00940000000003	22.73810000000003
./	pair17.vc-relax.nmr.out	pair17	76	1069.31	67.57	-0.8263	1065.4	1028.18	1114.36	ml	-	5	0	0	8.7285	2.3234	5	50.761300000000006	53.771999999999935	82.43139999999994	16.07280000000003	-37.699199999999905
./	pair17.vc-relax.nmr.out	pair17	81	1057.41	78.33	-0.5963	1046.87	1015.73	1109.63	ml	-	6	0	0	13.8327	2.4141	6	59.9242999999999	68.04010000000005	92.01789999999994	19.714899999999943	-48.32520000000011
./	pair17.vc-relax.nmr.out	pair17	86	1081.74	75.43	-0.3671	1065.83	1047.37	1132.03	ml	-	6	0	0	14.2254	2.4257	6	41.190200000000004	53.440900000000056	67.65510000000006	2.4669000000000096	-50.974000000000046
./	pair17.vc-relax.nmr.out	pair17	92	1039.14	82.64	-0.902	1036.44	986.75	1094.23	il	bridging	2	1	2	9.9765	2.3066	5	73.99219999999991	76.07119999999998	114.33249999999998	31.572900000000004	-44.49829999999997
./	pair17.vc-relax.nmr.out	pair17	93	1119.38	-71.62	-0.895	1121.89	1164.62	1071.63	il	pairing	4	0	4	27.6271	2.5965	8	12.207399999999893	10.274699999999939	-22.627399999999966	48.974899999999934	38.700199999999995
./	pair17.vc-relax.nmr.out	pair17	94	1058.79	95.78	-0.6744	1048.39	1005.33	1122.64	il	bridging	2	1	3	16.8683	2.374	6	58.86170000000004	66.86969999999985	100.02589999999998	9.697199999999953	-57.1724999999999
./	surf10.vc-relax.nmr.out	surf10	29	1110.49	-29.68	-0.9133	1111.35	1129.42	1090.7	ml	-	7	0	0	20.2149	2.488	7	19.05269999999996	18.390500000000088	4.476599999999962	34.29099999999994	15.900499999999852
./	surf10.vc-relax.nmr.out	surf10	30	1096.36	75.07	-0.6899	1088.6	1054.08	1146.41	ml	-	7	0	1	27.0048	2.5651	8	29.932800000000043	35.908000000000015	62.48840000000007	-8.60570000000007	-44.513700000000085
./	surf10.vc-relax.nmr.out	surf10	31	1092.4	-56.25	-0.5261	1101.29	1121.01	1054.9	ml	-	7	0	1	26.6582	2.5327	8	32.98199999999986	26.13670000000002	10.952300000000037	61.85699999999986	35.72029999999984
./	surf10.vc-relax.nmr.out	surf10	32	1076.97	73.21	-0.9223	1075.07	1030.06	1125.78	ml	-	5	1	0	18.0774	2.4474	6	44.86309999999992	46.3261	80.98379999999997	7.27940000000001	-39.04669999999999
./	surf10.vc-relax.nmr.out	surf10	42	1120.67	-57.35	-0.4712	1130.78	1148.79	1082.43	sol	-	0	0	6	14.7285	2.4126	6	11.214099999999917	3.429399999999987	-10.438300000000027	40.6588999999999	37.229499999999916
./	surf10.vc-relax.nmr.out	surf10	61	1086.64	92.3	-0.4519	1069.78	1041.97	1148.17	surf	bridging	2	3	1	14.9776	2.3646	6	37.417199999999866	50.399400000000014	71.81309999999996	-9.960900000000038	-60.36030000000005
./	pair2-14.vc-relax.nmr.out	pair2-14	25	1089.32	-55.83	-0.7545	1093.89	1121.97	1052.1	ml	-	5	0	1	16.9196	2.3912	6	35.35360000000003	31.834699999999884	10.21309999999994	64.01300000000003	32.17830000000015
./	pair2-14.vc-relax.nmr.out	pair2-14	31	1063.28	-74.89	-0.8077	1068.09	1108.41	1013.36	ml	-	5	0	0	8.3507	2.3056	5	55.40440000000001	51.70069999999998	20.65429999999992	93.84280000000001	42.14210000000003
./	pair2-14.vc-relax.nmr.out	pair2-14	36	1056.67	-83.52	-0.5727	1068.57	1100.46	1000.99	ml	-	6	0	0	13.3769	2.3869	6	60.49409999999989	51.33109999999999	26.775800000000004	103.36770000000001	52.03660000000002
./	pair2-14.vc-relax.nmr.out	pair2-14	41	1060.46	-71.34	-0.8806	1063.3	1105.18	1012.91	ml	-	6	0	0	13.9871	2.4001	6	57.57579999999996	55.38900000000001	23.141399999999976	94.1893	38.80029999999999
./	pair2-14.vc-relax.nmr.out	pair2-14	47	1050.54	-102.96	-0.3715	1072.11	1097.61	981.9	il	bridging	1	4	1	13.6741	2.3671	6	65.2142	48.60530000000006	28.970300000000066	118.06700000000001	69.46169999999995
./	pair2-14.vc-relax.nmr.out	pair2-14	48	1109.84	-110.3	-0.609	1124.22	1169.0	1036.31	il	pairing	2	2	2	15.4061	2.5053	6	19.55320000000006	8.480599999999981	-26.0	76.17129999999997	67.69069999999999
./	pair2-14.vc-relax.nmr.out	pair2-14	73	1070.8	-64.6	-0.6871	1077.54	1107.13	1027.73	ml	-	6	0	0	15.1808	2.4503	6	49.61400000000003	44.42420000000004	21.639899999999898	82.77789999999993	38.35369999999989
./	pair2-14.vc-relax.nmr.out	pair2-14	79	1093.3	80.66	-0.2065	1071.97	1060.87	1147.07	ml	-	6	0	1	22.0026	2.5506	7	32.28899999999999	48.71309999999994	57.26010000000008	-9.113899999999944	-57.826999999999884
./	pair2-14.vc-relax.nmr.out	pair2-14	84	1144.09	69.97	-0.7157	1137.46	1104.08	1190.74	ml	-	7	0	1	30.6582	2.6768	8	-6.819299999999998	-1.7142000000000053	23.98840000000007	-42.73980000000006	-41.025600000000054
./	pair2-14.vc-relax.nmr.out	pair2-14	89	1080.69	-75.55	-0.2349	1099.96	1111.78	1030.32	ml	-	5	1	0	16.0855	2.4	6	41.998699999999985	27.160799999999995	18.059399999999982	80.78359999999998	53.622799999999984
./	pair2-14.vc-relax.nmr.out	pair2-14	95	1079.16	-62.61	-0.8634	1082.01	1118.05	1037.41	il	pairing	2	1	3	14.4528	2.4228	6	43.17679999999996	40.98230000000001	13.231499999999983	75.32429999999988	34.34199999999987
./	pair2-14.vc-relax.nmr.out	pair2-14	96	1084.74	73.27	-0.2752	1067.03	1053.59	1133.58	il	bridging	3	0	3	16.0881	2.3956	6	38.880199999999945	52.516899999999964	62.86570000000006	1.2734000000000378	-51.243499999999926
./	pair2-14.vc-relax.nmr.out	pair2-14	97	1080.72	99.71	-0.6581	1069.36	1025.61	1147.2	il	bridging	2	0	4	17.5924	2.4207	6	41.975599999999986	50.72280000000001	84.4103	-9.214000000000055	-59.93680000000006
./	surf25.vc-relax.nmr.out	surf25	1	1099.15	30.72	-0.9652	1098.79	1079.02	1119.62	ml	-	6	0	1	21.5273	2.4628	7	27.784499999999866	28.061699999999973	43.284599999999955	12.022600000000011	-16.039099999999962
./	surf25.vc-relax.nmr.out	surf25	2	1087.08	28.07	-0.9993	1087.07	1068.37	1105.79	ml	-	6	0	1	21.0973	2.4504	7	37.07839999999999	37.08609999999999	51.4851000000001	22.671699999999987	-14.4144
./	surf25.vc-relax.nmr.out	surf25	3	1078.59	34.13	-0.9809	1078.37	1056.05	1101.35	ml	-	6	1	0	21.1386	2.4449	7	43.61570000000006	43.78510000000006	60.97149999999999	26.09050000000002	-17.694600000000037
./	surf25.vc-relax.nmr.out	surf25	4	1093.51	-80.63	-0.746	1100.34	1140.44	1039.76	ml	-	6	0	1	22.0949	2.4969	7	32.12729999999999	26.8682	-4.008800000000065	73.51480000000004	46.646600000000035
./	surf25.vc-relax.nmr.out	surf25	5	1133.7	44.81	-0.7562	1130.06	1107.47	1163.57	surf	pairing	3	0	5	27.7116	2.5897	8	1.1809999999999263	3.983799999999974	21.378099999999904	-21.818899999999985	-25.80269999999996
./	surf25.vc-relax.nmr.out	surf25	6	1115.14	-65.04	-0.9371	1116.5	1157.13	1071.78	surf	pairing	3	0	5	32.2438	2.5916	8	15.47219999999993	14.424999999999955	-16.860100000000102	48.85940000000005	34.434400000000096
./	surf25.vc-relax.nmr.out	surf25	7	1087.72	40.43	-0.9314	1086.8	1061.7	1114.67	ml	-	7	0	0	19.1424	2.4401	7	36.5856	37.29399999999998	56.62099999999998	15.834099999999921	-21.45990000000006
./	surf25.vc-relax.nmr.out	surf25	8	1080.43	-59.66	-0.9189	1082.04	1118.59	1040.65	ml	-	6	0	1	22.5882	2.532	7	42.19889999999998	40.95920000000001	12.815699999999993	72.82949999999994	31.87029999999993
./	surf25.vc-relax.nmr.out	surf25	9	1090.64	70.49	-0.2286	1072.51	1061.77	1137.63	ml	-	6	0	0	15.0142	2.4162	6	34.33719999999994	48.29729999999995	56.56709999999998	-1.8451000000001159	-50.142400000000066
./	surf25.vc-relax.nmr.out	surf25	10	1078.15	-47.04	-0.7177	1082.58	1105.08	1046.79	ml	-	6	0	1	21.1363	2.4349	7	43.95449999999994	40.54340000000002	23.218400000000088	68.10170000000005	27.55830000000003
./	surf25.vc-relax.nmr.out	surf25	11	1140.85	-31.31	-0.7078	1143.9	1158.67	1119.97	sol	-	0	0	7	21.5553	2.4445	7	-4.324499999999944	-6.6730000000001155	-18.045900000000074	11.753099999999904	18.42610000000002
./	surf25.vc-relax.nmr.out	surf25	12	1084.84	-69.32	-0.6976	1091.83	1124.07	1038.63	surf	pairing	3	0	4	19.2715	2.5159	7	38.80320000000006	33.420900000000074	8.596099999999979	74.3848999999999	40.96399999999983
./	surf40.vc-relax.nmr.out	surf40	1	1090.18	-69.16	-0.66	1098.01	1128.45	1044.07	ml	-	7	0	0	19.8378	2.4958	7	34.69139999999993	28.66229999999996	5.2234999999999445	70.1961	41.53380000000004
./	surf40.vc-relax.nmr.out	surf40	2	1092.98	-51.23	-0.7268	1097.65	1122.47	1058.83	ml	-	6	0	1	21.5616	2.4817	7	32.53539999999998	28.939499999999953	9.82809999999995	58.83090000000004	29.89140000000009
./	surf40.vc-relax.nmr.out	surf40	3	1090.54	-31.22	-0.9068	1091.51	1110.38	1069.73	ml	-	6	1	0	20.7164	2.4314	7	34.41420000000005	33.667299999999955	19.137399999999843	50.43790000000001	16.77060000000006
./	surf40.vc-relax.nmr.out	surf40	4	1096.09	-55.45	-0.8988	1097.96	1131.19	1059.12	ml	-	7	0	0	18.4375	2.5101	7	30.140700000000038	28.70079999999996	3.1136999999998807	58.60760000000005	29.90680000000009
./	surf40.vc-relax.nmr.out	surf40	5	1134.82	41.05	-0.8517	1132.79	1109.49	1162.19	sol	-	0	0	7	21.9312	2.4545	7	0.3186000000000604	1.8817000000000235	19.82269999999994	-20.756300000000124	-22.638000000000147
./	surf40.vc-relax.nmr.out	surf40	6	1050.84	99.64	-0.5302	1035.23	1000.02	1117.26	surf	bridging	2	1	2	9.721	2.3356	5	64.98320000000001	77.00289999999995	104.1146	13.839799999999968	-63.163099999999986
./	surf40.vc-relax.nmr.out	surf40	7	1150.27	40.13	-0.5148	1143.78	1130.01	1177.02	sol	-	0	0	8	27.1168	2.5009	8	-11.5779	-6.580600000000004	4.022299999999973	-32.17539999999997	-25.594799999999964
./	surf40.vc-relax.nmr.out	surf40	8	1075.55	62.9	-0.7476	1070.26	1038.9	1117.48	ml	-	6	0	0	13.242	2.4084	6	45.956500000000005	50.02980000000002	74.17699999999991	13.670399999999972	-36.35940000000005
./	surf40.vc-relax.nmr.out	surf40	9	1080.01	-50.73	-0.8187	1083.08	1110.77	1046.19	ml	-	5	0	1	16.4273	2.3649	6	42.52229999999997	40.15840000000003	18.837099999999964	68.56369999999993	28.405299999999897
./	surf40.vc-relax.nmr.out	surf40	10	1114.3	-25.0	-0.6385	1117.31	1127.95	1097.64	ml	-	7	0	0	22.0852	2.4841	7	16.119000000000028	13.80129999999997	5.608499999999935	28.947199999999953	15.145899999999983
./	surf40.vc-relax.nmr.out	surf40	11	1116.05	-53.19	-0.7503	1120.47	1147.08	1080.59	ml	-	6	0	1	22.3949	2.5009	7	14.77150000000006	11.368099999999913	-9.121599999999944	42.07569999999998	30.70760000000007
./	surf40.vc-relax.nmr.out	surf40	12	1109.7	45.6	-0.111	1096.19	1092.81	1140.1	surf	bridging	3	0	4	21.4963	2.4472	7	19.660999999999945	30.063699999999926	32.66629999999998	-3.7469999999999573	-33.81069999999988
./	surf40.vc-relax.nmr.out	surf40	13	1073.55	77.37	-0.3768	1057.48	1038.05	1125.14	surf	q2b	1	1	4	16.8266	2.3603	6	47.49649999999997	59.87040000000002	74.8315	7.772199999999884	-52.09820000000013
./	pair3-14.vc-relax.nmr.out	pair3-14	25	1084.09	-70.26	-0.79	1089.01	1126.01	1037.25	ml	-	5	0	1	17.277	2.4137	6	39.38070000000005	35.59230000000002	7.102300000000014	75.44749999999999	39.85519999999997
./	pair3-14.vc-relax.nmr.out	pair3-14	31	1101.58	42.7	-0.7617	1098.19	1076.5	1130.04	ml	-	7	0	0	21.4661	2.5206	7	25.913400000000024	28.523699999999963	45.22500000000002	3.9991999999999734	-24.52449999999999
./	pair3-14.vc-relax.nmr.out	pair3-14	36	1096.58	56.97	-0.6202	1089.37	1065.81	1134.56	ml	-	6	0	1	21.8001	2.479	7	29.763400000000047	35.31510000000003	53.456300000000056	0.5188000000000557	-34.796299999999974
./	pair3-14.vc-relax.nmr.out	pair3-14	41	1084.73	77.99	-0.8489	1080.8	1036.67	1136.72	ml	-	6	0	1	22.3201	2.4805	7	38.887899999999945	41.91399999999999	75.89409999999987	-1.1444000000000187	-43.058400000000006
./	pair3-14.vc-relax.nmr.out	pair3-14	47	1096.07	93.73	-0.8089	1090.1	1039.55	1158.56	il	bridging	2	1	3	17.3192	2.4185	6	30.156100000000038	34.75300000000004	73.67650000000003	-17.961199999999963	-52.714200000000005
./	pair3-14.vc-relax.nmr.out	pair3-14	48	1103.36	90.35	-0.5132	1088.7	1057.79	1163.59	il	pairing	3	2	3	27.3304	2.583	8	24.542800000000057	35.830999999999904	59.63170000000002	-21.834299999999985	-57.66529999999989
./	pair3-14.vc-relax.nmr.out	pair3-14	73	1096.72	-46.97	-0.4084	1105.99	1118.78	1065.41	ml	-	6	0	1	21.0822	2.4454	7	29.655599999999936	22.51769999999999	12.669399999999996	53.764299999999935	31.246599999999944
./	pair3-14.vc-relax.nmr.out	pair3-14	79	1113.0	50.48	-0.7007	1107.96	1084.38	1146.65	ml	-	7	0	1	27.1829	2.551	8	17.120000000000005	21.000799999999913	39.15739999999994	-8.790500000000065	-29.79129999999998
./	pair3-14.vc-relax.nmr.out	pair3-14	84	1096.26	-47.29	-0.8713	1098.28	1125.76	1064.73	ml	-	6	0	1	20.9395	2.4555	7	30.009799999999927	28.454399999999964	7.294800000000009	54.28789999999992	25.833499999999958
./	pair3-14.vc-relax.nmr.out	pair3-14	89	1084.05	79.22	-0.9363	1082.37	1032.92	1136.87	ml	-	7	0	0	21.151	2.488	7	39.411500000000046	40.705100000000016	78.78159999999991	-1.2598999999999023	-41.96499999999992
./	pair3-14.vc-relax.nmr.out	pair3-14	95	1080.74	-93.18	-0.6359	1092.05	1131.55	1018.62	il	q1	1	1	5	26.6348	2.5734	7	41.960199999999986	33.251499999999965	2.836500000000001	89.7926	56.54110000000003
./	pair3-14.vc-relax.nmr.out	pair3-14	96	1058.4	-81.47	-0.7016	1066.5	1104.61	1004.09	il	bridging	3	1	2	17.2013	2.404	6	59.16199999999992	52.924999999999955	23.58030000000008	100.98069999999996	48.0557
./	pair3-14.vc-relax.nmr.out	pair3-14	97	1104.23	106.43	-0.6386	1091.41	1046.1	1175.18	il	q2b	2	1	4	21.9208	2.5157	7	23.87289999999996	33.74429999999995	68.63300000000004	-30.758600000000115	-64.50290000000007
./	pair3-10.vc-relax.nmr.out	pair3-10	25	1067.37	-49.36	-0.6585	1072.98	1094.66	1034.46	ml	-	5	0	1	16.5821	2.3543	6	52.255100000000084	47.93539999999996	31.2417999999999	77.59579999999994	29.66039999999998
./	pair3-10.vc-relax.nmr.out	pair3-10	31	1077.66	58.8	-0.9502	1076.68	1039.43	1116.86	ml	-	6	0	0	16.5547	2.3677	6	44.33179999999993	45.08639999999991	73.76889999999992	14.147800000000075	-30.938599999999838
./	pair3-10.vc-relax.nmr.out	pair3-10	36	1084.61	86.36	-0.7667	1077.89	1033.75	1142.18	ml	-	6	0	1	22.026	2.4836	7	38.98030000000006	44.154699999999934	78.14249999999993	-5.348600000000033	-49.50329999999997
./	pair3-10.vc-relax.nmr.out	pair3-10	41	1072.91	-90.79	-0.3942	1091.25	1115.11	1012.38	ml	-	6	0	1	22.1632	2.4791	7	47.98929999999996	33.86749999999995	15.495300000000043	94.5974	60.72990000000004
./	pair3-10.vc-relax.nmr.out	pair3-10	47	1089.82	-98.27	-0.7823	1096.96	1148.21	1024.31	il	bridging	2	2	2	17.4273	2.4285	6	34.96860000000004	29.47079999999994	-9.991700000000037	85.41129999999998	55.94050000000004
./	pair3-10.vc-relax.nmr.out	pair3-10	48	1102.87	107.93	-0.8496	1097.46	1036.33	1174.82	il	pairing	3	1	4	27.0901	2.592	8	24.920100000000048	29.08579999999995	76.15590000000009	-30.481400000000008	-59.56719999999996
./	pair3-10.vc-relax.nmr.out	pair3-10	73	1114.66	-92.53	-0.6768	1124.63	1166.37	1052.98	ml	-	7	0	1	27.6747	2.5786	8	15.841799999999921	8.164899999999875	-23.974899999999934	63.335399999999936	55.17050000000006
./	pair3-10.vc-relax.nmr.out	pair3-10	79	1098.55	51.91	-0.4437	1088.92	1073.56	1133.16	ml	-	6	0	1	21.5949	2.5022	7	28.24649999999997	35.66159999999991	47.48879999999997	1.5967999999999165	-34.06479999999999
./	pair3-10.vc-relax.nmr.out	pair3-10	84	1099.02	68.66	-0.5345	1088.37	1063.9	1144.79	ml	-	5	0	1	15.7805	2.4634	6	27.884599999999978	36.08510000000001	54.92699999999991	-7.358299999999986	-43.4434
./	pair3-10.vc-relax.nmr.out	pair3-10	89	1095.08	85.32	-0.1548	1071.05	1062.24	1151.96	ml	-	6	0	1	21.2971	2.4871	7	30.91840000000002	49.42150000000004	56.20519999999999	-12.879200000000083	-62.30070000000012
./	pair3-10.vc-relax.nmr.out	pair3-10	95	1105.01	109.45	-0.4561	1085.16	1051.89	1177.97	il	q1	1	1	6	27.7622	2.5513	8	23.272299999999973	38.55679999999995	64.17469999999992	-32.906900000000064	-71.46370000000002
./	pair3-10.vc-relax.nmr.out	pair3-10	96	1104.53	80.61	-0.6038	1093.88	1061.43	1158.27	il	bridging	3	0	3	21.0908	2.4641	6	23.641899999999964	31.842399999999884	56.828899999999976	-17.737899999999968	-49.58029999999985
./	pair3-10.vc-relax.nmr.out	pair3-10	97	1016.85	125.61	-0.5907	999.71	950.25	1100.59	il	q1	3	0	2	9.3864	2.3085	5	91.15549999999996	104.35329999999999	142.4375	26.675700000000006	-77.67759999999998
./	pair2-10.vc-relax.nmr.out	pair2-10	25	1096.52	71.28	-0.8925	1093.97	1051.55	1144.04	ml	-	5	0	1	22.35	2.52	6	29.809600000000046	31.7731	64.43650000000002	-6.780799999999999	-38.5539
./	pair2-10.vc-relax.nmr.out	pair2-10	31	1109.69	85.53	-0.6112	1098.61	1063.75	1166.72	ml	-	8	0	0	29.1647	2.5871	8	19.668699999999944	28.200300000000084	55.04250000000002	-24.24440000000004	-52.444700000000125
./	pair2-10.vc-relax.nmr.out	pair2-10	36	1079.39	-77.88	-0.8128	1084.25	1126.45	1027.47	ml	-	6	0	1	21.8885	2.4865	7	42.99969999999985	39.257499999999936	6.763499999999908	82.97809999999993	43.72059999999999
./	pair2-10.vc-relax.nmr.out	pair2-10	41	1068.17	80.52	-0.7602	1061.73	1020.92	1121.85	ml	-	6	0	0	14.049	2.4152	6	51.63909999999987	56.59789999999998	88.02160000000003	10.305500000000052	-46.29239999999993
./	pair2-10.vc-relax.nmr.out	pair2-10	47	1044.76	87.86	-0.5495	1031.56	999.37	1103.33	il	bridging	2	1	2	9.7292	2.3059	5	69.66480000000001	79.8288	104.61509999999998	24.565900000000056	-55.262899999999945
./	pair2-10.vc-relax.nmr.out	pair2-10	48	1089.33	-91.75	-0.3372	1109.6	1130.23	1028.16	il	pairing	3	2	2	21.2038	2.5446	7	35.34590000000003	19.738000000000056	3.852899999999977	82.44679999999994	62.70879999999988
./	pair2-10.vc-relax.nmr.out	pair2-10	73	1075.55	46.95	-0.5123	1067.92	1051.88	1106.85	ml	-	6	0	0	14.1821	2.4021	6	45.956500000000005	51.83159999999987	64.18239999999992	21.855500000000006	-29.97609999999986
./	pair2-10.vc-relax.nmr.out	pair2-10	79	1079.21	72.38	-0.541	1068.14	1042.03	1127.46	ml	-	6	0	0	13.6755	2.3898	6	43.13829999999996	51.66219999999987	71.76689999999996	5.9857999999999265	-45.676399999999944
./	pair2-10.vc-relax.nmr.out	pair2-10	84	1098.41	61.18	-0.8879	1096.12	1059.91	1139.2	ml	-	6	0	1	21.2228	2.5073	7	28.354299999999967	30.11760000000004	57.99929999999995	-3.0540000000000873	-33.171600000000126
./	pair2-10.vc-relax.nmr.out	pair2-10	89	1078.19	-72.85	-0.9817	1078.64	1126.32	1029.63	ml	-	6	0	0	14.0096	2.4555	6	43.92369999999994	43.57719999999995	6.8636000000000195	81.31489999999985	37.737699999999904
./	pair2-10.vc-relax.nmr.out	pair2-10	95	1073.15	69.59	-0.4517	1060.43	1039.47	1119.54	il	pairing	2	0	4	16.5777	2.3724	6	47.80449999999996	57.59889999999996	73.73809999999992	12.08420000000001	-45.51469999999995
./	pair2-10.vc-relax.nmr.out	pair2-10	96	1095.09	49.06	-0.8561	1092.74	1064.73	1127.8	il	bridging	2	0	4	17.0267	2.4563	6	30.91070000000002	32.72019999999998	54.28789999999992	5.724000000000046	-26.99619999999993
./	pair2-10.vc-relax.nmr.out	pair2-10	97	1055.51	-103.38	-0.3226	1078.85	1101.08	986.59	il	bridging	2	1	2	15.6728	2.3983	5	61.38729999999998	43.415500000000065	26.298400000000015	114.45569999999998	71.04019999999991
./	pair18.vc-relax.nmr.out	pair18	25	1082.53	-40.36	-0.444	1090.01	1101.96	1055.63	ml	-	5	0	1	16.7348	2.3826	6	40.58190000000002	34.82229999999993	25.620799999999917	61.29489999999987	26.472599999999943
./	pair18.vc-relax.nmr.out	pair18	31	1110.84	54.84	-0.654	1104.52	1080.61	1147.4	ml	-	7	0	0	23.001	2.5208	7	18.78320000000008	23.649599999999964	42.0603000000001	-9.368000000000052	-33.017600000000016
./	pair18.vc-relax.nmr.out	pair18	36	1048.66	135.98	-0.7303	1036.44	970.23	1139.32	ml	-	6	0	0	14.3546	2.3799	6	66.66179999999986	76.07119999999998	127.05289999999991	-3.1463999999999714	-79.21759999999995
./	pair18.vc-relax.nmr.out	pair18	41	1081.61	103.9	-0.3993	1060.81	1033.15	1150.87	ml	-	6	0	0	13.7906	2.4153	6	41.2903	57.306299999999965	78.60449999999992	-12.039899999999989	-69.34619999999995
./	pair18.vc-relax.nmr.out	pair18	47	1080.64	92.28	-0.41	1062.49	1037.26	1142.16	il	bridging	3	0	4	19.726	2.4577	7	42.03719999999987	56.012699999999995	75.43979999999999	-5.3332000000000335	-61.34590000000003
./	pair18.vc-relax.nmr.out	pair18	48	1081.83	144.95	-0.4667	1056.06	1010.96	1178.46	il	pairing	2	2	3	22.35	2.5005	7	41.120900000000006	60.96379999999999	95.69079999999997	-33.284200000000055	-94.24800000000005
./	pair18.vc-relax.nmr.out	pair18	70	1096.26	-53.47	-0.9228	1097.64	1130.53	1060.62	ml	-	6	0	0	14.7726	2.4528	6	30.009799999999927	28.947199999999953	3.6218999999999824	57.452600000000075	28.505400000000122
./	pair18.vc-relax.nmr.out	pair18	76	1062.4	73.25	-0.3603	1046.78	1029.19	1111.23	ml	-	6	0	0	14.5917	2.4514	6	56.08199999999988	68.10940000000005	81.65369999999996	18.482899999999972	-49.62650000000008
./	pair18.vc-relax.nmr.out	pair18	81	1066.11	83.69	-0.2956	1046.46	1029.96	1121.91	ml	-	6	0	0	13.1501	2.3952	6	53.22530000000006	68.35579999999993	81.06079999999997	10.25929999999994	-58.09649999999999
./	pair18.vc-relax.nmr.out	pair18	86	1076.35	69.32	-0.3398	1061.09	1045.39	1122.56	ml	-	6	0	0	13.7378	2.4147	6	45.34050000000002	57.09070000000008	69.17969999999991	9.758800000000065	-47.33190000000002
./	pair18.vc-relax.nmr.out	pair18	92	1066.6	79.03	-0.4841	1053.01	1027.51	1119.29	il	bridging	2	1	2	10.3286	2.3248	5	52.84800000000007	63.31229999999994	82.94729999999993	12.276700000000005	-51.03559999999993
./	pair18.vc-relax.nmr.out	pair18	93	1123.77	-77.98	-0.57	1134.95	1164.58	1071.79	il	pairing	4	0	5	32.361	2.6328	9	8.827099999999973	0.21849999999994907	-22.596599999999967	48.85170000000005	48.6332000000001
./	pair18.vc-relax.nmr.out	pair18	94	1044.43	94.53	-0.2369	1020.39	1005.46	1107.45	il	bridging	2	1	2	9.8856	2.3259	5	69.9188999999999	88.42970000000003	99.92579999999998	21.393499999999904	-67.03620000000012
./	surf50.vc-relax.nmr.out	surf50	1	1102.8	60.8	-0.3581	1089.8	1075.28	1143.34	ml	-	6	0	1	21.821	2.476	7	24.974000000000046	34.98400000000004	46.1644	-6.241800000000012	-41.22580000000005
./	surf50.vc-relax.nmr.out	surf50	2	1090.27	50.07	-0.4239	1080.66	1066.5	1123.65	ml	-	6	0	1	21.6854	2.467	7	34.622100000000046	42.02179999999987	52.924999999999955	8.919499999999857	-33.102300000000014
./	surf50.vc-relax.nmr.out	surf50	3	1098.0	35.29	-0.4186	1091.16	1081.32	1121.53	ml	-	6	1	0	21.4064	2.4487	7	28.66999999999996	33.93679999999995	41.5136	10.551900000000046	-23.384899999999902
./	surf50.vc-relax.nmr.out	surf50	4	1100.26	69.87	-0.9284	1098.6	1055.35	1146.84	ml	-	6	0	1	21.9174	2.4777	7	26.9298	28.208000000000084	61.51050000000009	-8.936799999999948	-37.14480000000003
./	surf50.vc-relax.nmr.out	surf50	5	1083.76	39.96	-0.6433	1079.01	1061.87	1110.4	sol	-	0	1	5	17.1559	2.3677	6	39.63479999999993	43.292299999999955	56.4901000000001	19.121999999999957	-24.170299999999997
./	surf50.vc-relax.nmr.out	surf50	6	1036.38	117.49	-0.2324	1006.32	988.12	1114.71	surf	bridging	2	1	3	17.4763	2.4279	6	76.11739999999986	99.26359999999988	113.2776	15.803299999999922	-83.46029999999996
./	surf50.vc-relax.nmr.out	surf50	7	1129.63	26.68	-0.3268	1123.64	1117.82	1147.42	surf	pairing	3	0	5	28.8479	2.566	8	4.314899999999852	8.927199999999857	13.408599999999979	-9.383400000000051	-18.31059999999991
./	surf50.vc-relax.nmr.out	surf50	8	1099.1	52.08	-0.4418	1089.41	1074.07	1133.82	ml	-	7	0	1	27.1463	2.5865	8	27.823000000000093	35.28429999999992	47.09609999999998	1.0886000000000422	-34.195699999999874
./	surf50.vc-relax.nmr.out	surf50	9	1062.11	-67.64	-0.705	1068.76	1100.55	1017.02	ml	-	6	0	0	13.5364	2.3836	6	56.3053000000001	51.184799999999996	26.706500000000005	91.02459999999996	39.83979999999997
./	surf50.vc-relax.nmr.out	surf50	10	1112.82	-44.82	-0.4061	1121.69	1133.82	1082.93	ml	-	8	0	0	26.9222	2.5582	8	17.2586	10.428699999999935	1.0886000000000422	40.27389999999991	29.845199999999977
./	surf50.vc-relax.nmr.out	surf50	11	1087.64	45.72	-0.7658	1084.07	1060.73	1118.12	ml	-	6	0	1	22.0383	2.474	7	36.647199999999884	39.39610000000005	57.36789999999996	13.177600000000098	-26.21849999999995
./	surf50.vc-relax.nmr.out	surf50	12	1105.67	72.37	-0.4505	1092.41	1070.67	1153.91	surf	bridging	2	0	5	20.4807	2.4243	7	22.76409999999987	32.97429999999986	49.71409999999992	-14.380700000000047	-47.354999999999905
./	surf50.vc-relax.nmr.out	surf50	13	1125.83	64.13	-0.4007	1113.02	1095.88	1168.58	surf	q2b	1	1	4	16.7724	2.3697	6	7.2409000000000106	17.104600000000005	30.30239999999992	-25.676600000000008	-42.78120000000001
./	pair3-9.vc-relax.nmr.out	pair3-9	25	1096.28	-67.51	-0.5845	1105.63	1131.94	1051.28	ml	-	6	0	1	21.6069	2.4558	7	29.99440000000004	22.79489999999987	2.5361999999998943	64.64440000000002	41.84950000000015
./	pair3-9.vc-relax.nmr.out	pair3-9	31	1104.37	-55.55	-0.4219	1115.08	1130.7	1067.34	ml	-	6	0	0	13.7005	2.4636	6	23.765100000000075	15.518400000000042	3.4909999999999854	52.27820000000008	36.75980000000004
./	pair3-9.vc-relax.nmr.out	pair3-9	36	1086.01	54.32	-0.8878	1083.98	1051.83	1122.23	ml	-	6	0	1	21.5943	2.46	7	37.90229999999997	39.46539999999993	64.22090000000003	10.012899999999945	-29.452499999999986
./	pair3-9.vc-relax.nmr.out	pair3-9	41	1039.13	65.35	-0.4718	1027.62	1007.07	1082.69	ml	-	6	0	0	13.0108	2.3361	6	73.99989999999991	82.86260000000004	98.6860999999999	40.45869999999991	-42.403900000000135
./	pair3-9.vc-relax.nmr.out	pair3-9	47	1117.99	55.82	-0.1906	1102.93	1095.84	1155.2	il	bridging	2	2	3	21.9199	2.5171	7	13.277699999999982	24.873899999999935	30.333200000000033	-15.374000000000024	-40.24789999999996
./	pair3-9.vc-relax.nmr.out	pair3-9	48	1104.22	74.27	-0.597	1094.24	1064.68	1153.73	il	pairing	3	1	3	21.038	2.4784	7	23.88059999999996	31.565200000000004	54.32639999999992	-14.24210000000005	-45.807300000000055
./	pair3-9.vc-relax.nmr.out	pair3-9	73	1077.3	-44.06	-0.8616	1079.34	1104.65	1047.93	ml	-	5	0	1	17.1775	2.4019	6	44.60900000000004	43.038200000000074	23.549499999999853	67.22389999999996	24.185699999999883
./	pair3-9.vc-relax.nmr.out	pair3-9	79	1107.2	-67.39	-0.9249	1108.88	1150.43	1062.27	ml	-	7	0	1	28.7212	2.6223	8	21.5859999999999	20.29239999999993	-11.70110000000011	56.18209999999999	35.88970000000006
./	pair3-9.vc-relax.nmr.out	pair3-9	84	1075.41	101.84	-0.7374	1066.49	1016.43	1143.3	ml	-	6	0	0	14.6527	2.4177	6	46.06429999999989	52.932699999999954	91.47890000000007	-6.211000000000013	-59.14369999999997
./	pair3-9.vc-relax.nmr.out	pair3-9	89	1095.35	103.58	-0.6441	1083.06	1038.59	1164.41	ml	-	6	0	1	21.2945	2.4698	7	30.710500000000025	40.17380000000003	74.41570000000002	-22.465700000000083	-62.63950000000011
./	pair3-9.vc-relax.nmr.out	pair3-9	95	1119.39	50.58	-0.6465	1113.42	1091.62	1153.11	il	pairing	3	1	4	28.81	2.5911	8	12.199699999999893	16.7965999999999	33.58260000000007	-13.764699999999948	-30.561299999999846
./	pair3-9.vc-relax.nmr.out	pair3-9	96	1111.54	86.27	-0.403	1094.37	1071.2	1169.05	il	bridging	3	0	4	20.9953	2.4977	7	18.244199999999978	31.465100000000007	49.305999999999926	-26.0385	-57.503600000000006
./	pair3-9.vc-relax.nmr.out	pair3-9	97	1099.83	105.62	-0.973	1098.88	1030.36	1170.24	il	bridging	3	0	4	22.2316	2.5215	7	27.260899999999992	27.99239999999986	80.7528000000001	-26.954799999999977	-54.94719999999984
./	pair13.vc-relax.nmr.out	pair13	25	1067.64	55.16	-0.6106	1060.48	1038.03	1104.41	ml	-	6	0	1	21.317	2.4354	7	52.04719999999986	57.56039999999996	74.8469	23.734299999999962	-33.8261
./	pair13.vc-relax.nmr.out	pair13	31	1108.23	-52.68	-0.4259	1118.31	1133.27	1073.11	ml	-	7	0	0	22.4946	2.4995	7	20.792899999999918	13.031299999999987	1.5121000000000322	47.835300000000075	34.80400000000009
./	pair13.vc-relax.nmr.out	pair13	36	1113.12	-81.88	-0.9298	1115.04	1165.79	1058.54	ml	-	8	0	1	32.8828	2.6453	9	17.027600000000007	15.549200000000042	-23.528299999999945	59.05420000000004	43.504999999999995
./	pair13.vc-relax.nmr.out	pair13	41	1117.64	66.87	-0.2434	1100.77	1089.92	1162.22	ml	-	7	0	0	20.4179	2.5375	7	13.547199999999862	26.53710000000001	34.891599999999926	-20.77940000000001	-47.31650000000002
./	pair13.vc-relax.nmr.out	pair13	47	1076.19	-193.74	-0.3135	1120.52	1161.02	947.03	il	bridging	2	1	3	18.1884	2.5189	6	45.4636999999999	11.329600000000028	-19.85540000000003	144.91690000000006	133.58730000000003
./	pair13.vc-relax.nmr.out	pair13	48	1068.13	-77.02	-0.9373	1069.74	1117.87	1016.78	il	pairing	4	1	2	21.6675	2.4973	7	51.66989999999987	50.43020000000001	13.370100000000093	91.20939999999996	40.779199999999946
./	pair13.vc-relax.nmr.out	pair13	70	1095.19	-57.56	-0.4819	1105.13	1123.63	1056.81	ml	-	6	0	0	15.8133	2.4273	6	30.833699999999908	23.17989999999986	8.934899999999857	60.386300000000006	37.206400000000144
./	pair13.vc-relax.nmr.out	pair13	76	1080.85	53.97	-0.3652	1069.42	1056.28	1116.83	ml	-	6	0	1	21.5352	2.4704	7	41.8755000000001	50.676599999999894	60.794399999999996	14.170900000000074	-36.50569999999982
./	pair13.vc-relax.nmr.out	pair13	81	1042.49	73.28	-0.3916	1027.63	1008.5	1091.35	ml	-	6	0	0	13.6173	2.372	6	71.41269999999997	82.85489999999993	97.58499999999992	33.790500000000065	-49.064399999999864
./	pair13.vc-relax.nmr.out	pair13	86	1042.33	-71.77	-0.0346	1065.43	1067.08	994.49	ml	-	5	0	0	9.9251	2.3235	5	71.53590000000008	53.748899999999935	52.47840000000008	108.37270000000001	54.623800000000074
./	pair13.vc-relax.nmr.out	pair13	92	1064.12	96.98	-0.6512	1052.84	1010.74	1128.77	il	bridging	3	0	3	16.425	2.3999	6	54.757600000000025	63.44320000000005	95.86019999999996	4.97709999999995	-58.4661000000001
./	pair13.vc-relax.nmr.out	pair13	93	1071.65	-81.36	-0.9004	1074.36	1123.19	1017.41	il	bridging	3	0	3	16.0952	2.4031	6	48.959499999999935	46.8728000000001	9.273699999999963	90.72429999999997	43.851499999999874
./	pair13.vc-relax.nmr.out	pair13	94	1059.81	54.46	-0.8921	1057.85	1025.46	1096.12	il	bridging	2	1	4	21.3793	2.4786	7	58.07630000000006	59.585500000000025	84.5258	30.11760000000004	-29.467899999999986
./	surf14.vc-relax.nmr.out	surf14	1	1099.77	-60.16	-0.6506	1106.78	1132.87	1059.66	ml	-	6	0	1	20.6541	2.4999	7	27.30709999999999	21.909400000000005	1.820100000000025	58.191799999999944	36.28239999999994
./	surf14.vc-relax.nmr.out	surf14	2	1118.03	96.57	-0.0906	1088.75	1082.92	1182.41	ml	-	6	0	1	21.6108	2.4836	7	13.246899999999982	35.79250000000002	40.28159999999991	-36.3257000000001	-72.11820000000012
./	surf14.vc-relax.nmr.out	surf14	3	1076.45	40.74	-0.6457	1071.64	1054.1	1103.61	ml	-	5	1	0	16.3365	2.366	6	45.26349999999991	48.967199999999934	62.47300000000007	24.35030000000006	-24.616899999999873
./	surf14.vc-relax.nmr.out	surf14	4	1111.33	-58.06	-0.2939	1124.99	1136.37	1072.62	ml	-	6	0	0	17.0295	2.4853	6	18.405900000000088	7.887699999999995	-0.8748999999999114	48.212600000000066	40.32490000000007
./	surf14.vc-relax.nmr.out	surf14	5	1076.18	-129.78	-0.8701	1081.8	1157.08	989.66	surf	pairing	4	0	1	10.615	2.4259	5	45.4713999999999	41.144000000000005	-16.82159999999999	112.09180000000003	70.94780000000003
./	surf14.vc-relax.nmr.out	surf14	6	1077.4	127.2	-0.7712	1067.7	1002.3	1162.2	surf	bridging	3	1	2	14.0383	2.4314	6	44.531999999999925	52.000999999999976	102.35900000000004	-20.76400000000001	-72.76499999999999
./	surf14.vc-relax.nmr.out	surf14	7	1078.09	106.13	-0.8582	1073.08	1012.36	1148.85	sol	-	0	2	4	14.7788	2.444	6	44.00070000000005	47.858400000000074	94.6128	-10.484499999999912	-58.342899999999986
./	surf14.vc-relax.nmr.out	surf14	8	1096.7	-83.73	-0.2021	1118.97	1130.25	1040.89	ml	-	7	0	0	19.3279	2.5087	7	29.670999999999935	12.5231	3.8374999999999773	72.64469999999994	60.121599999999944
./	surf14.vc-relax.nmr.out	surf14	9	1094.61	28.52	-0.4468	1089.35	1080.85	1113.62	ml	-	6	0	1	20.5864	2.4661	7	31.28030000000001	35.33050000000003	41.8755000000001	16.642600000000016	-18.687900000000013
./	surf14.vc-relax.nmr.out	surf14	10	1078.65	-44.44	-0.5453	1085.39	1101.54	1049.02	ml	-	6	0	0	17.1785	2.3741	6	43.56949999999995	38.37969999999984	25.944200000000023	66.38459999999998	28.004900000000134
./	surf14.vc-relax.nmr.out	surf14	11	1054.5	-69.13	-0.6563	1062.42	1092.67	1008.42	ml	-	6	0	0	13.5948	2.4031	6	62.164999999999964	56.06659999999988	32.774099999999976	97.64660000000003	41.580000000000155
./	surf14.vc-relax.nmr.out	surf14	12	1103.1	-54.74	-0.8995	1104.93	1137.75	1066.61	surf	bridging	4	0	3	21.3871	2.4719	7	24.743000000000052	23.33389999999997	-1.9375	52.84030000000007	29.5064000000001
./	surf14.vc-relax.nmr.out	surf14	13	1113.5	-52.04	-0.5971	1120.49	1141.2	1078.8	sol	-	0	0	7	21.6815	2.4802	7	16.735000000000014	11.352699999999913	-4.594000000000051	43.454000000000065	32.10130000000015
./	surf4.vc-relax.nmr.out	surf4	28	1048.75	-51.29	-0.6537	1054.67	1077.02	1014.56	ml	-	6	0	0	13.8971	2.3568	6	66.59249999999997	62.03409999999997	44.82460000000003	92.91880000000003	30.884700000000066
./	surf4.vc-relax.nmr.out	surf4	29	1100.64	-70.0	-0.1507	1120.46	1127.49	1053.97	ml	-	6	0	1	21.3744	2.4909	7	26.637199999999893	11.375799999999913	5.962699999999927	62.573099999999954	51.19730000000004
./	surf4.vc-relax.nmr.out	surf4	30	1097.45	63.01	-0.8366	1094.02	1058.87	1139.45	ml	-	7	0	0	22.8096	2.5287	7	29.09349999999995	31.7346	58.80010000000004	-3.2465000000000828	-34.98110000000008
./	surf4.vc-relax.nmr.out	surf4	31	1114.98	-48.75	-0.9003	1116.6	1145.86	1082.47	ml	-	6	1	0	22.341	2.5327	7	15.595399999999927	14.34800000000007	-8.182199999999966	40.628099999999904	26.280099999999834
./	surf4.vc-relax.nmr.out	surf4	41	1048.32	-80.21	-0.9521	1049.6	1100.51	994.85	surf	pairing	3	2	1	14.4263	2.4519	6	66.92360000000008	65.9380000000001	26.737300000000005	108.09550000000002	42.157499999999914
./	surf4.vc-relax.nmr.out	surf4	60	1061.15	-118.23	-0.6697	1074.17	1126.95	982.33	surf	bridging	3	1	2	16.4428	2.4474	6	57.04449999999986	47.01909999999987	6.378499999999917	117.7358999999999	70.71680000000003
./	surf4.vc-relax.nmr.out	surf4	91	1101.76	43.72	-0.4948	1094.39	1079.97	1130.9	surf	q2b	1	0	5	16.6605	2.3909	6	25.774800000000027	31.449699999999893	42.55309999999997	3.3369999999998754	-28.112700000000018
./	surf30.vc-relax.nmr.out	surf30	1	1089.95	69.64	-0.6969	1082.91	1050.56	1136.38	ml	-	6	0	1	21.3226	2.4355	7	34.868499999999926	40.28929999999991	65.1988	-0.8826000000001386	-41.17190000000005
./	surf30.vc-relax.nmr.out	surf30	2	1113.17	48.93	-0.6642	1107.69	1086.03	1145.79	ml	-	7	0	1	27.3959	2.5662	8	16.989099999999894	21.208699999999908	37.88689999999997	-8.128299999999967	-29.336999999999875
./	surf30.vc-relax.nmr.out	surf30	3	1100.38	-42.27	-0.139	1112.51	1116.43	1072.2	ml	-	6	1	0	21.8465	2.4666	7	26.83739999999989	17.497299999999996	14.478899999999953	48.535999999999945	31.03869999999995
./	surf30.vc-relax.nmr.out	surf30	4	1100.2	52.49	-0.5951	1093.11	1072.29	1135.19	ml	-	7	0	0	19.6454	2.4858	7	26.975999999999885	32.4353000000001	48.46670000000006	0.033699999999953434	-32.401600000000144
./	surf30.vc-relax.nmr.out	surf30	5	1105.98	-45.49	-0.4312	1114.6	1127.68	1075.65	surf	q2b	2	0	5	21.3222	2.4452	7	22.52539999999999	15.888000000000034	5.8163999999999305	45.879499999999894	29.99149999999986
./	surf30.vc-relax.nmr.out	surf30	6	1128.66	-46.12	-0.6761	1133.64	1154.43	1097.91	surf	pairing	3	0	5	25.41	2.5342	8	5.061799999999948	1.2271999999999252	-14.781100000000038	28.739299999999957	27.512100000000032
./	surf30.vc-relax.nmr.out	surf30	7	1112.35	-44.5	-0.8354	1114.79	1139.57	1082.69	ml	-	6	0	1	21.6563	2.481	7	17.620499999999993	15.741700000000037	-3.338899999999967	40.45869999999991	24.71699999999987
./	surf30.vc-relax.nmr.out	surf30	8	1088.03	-72.25	-0.6577	1096.28	1127.95	1039.87	ml	-	6	0	1	21.3105	2.4705	7	36.346900000000005	29.99440000000004	5.608499999999935	73.43010000000004	43.4357
./	surf30.vc-relax.nmr.out	surf30	9	1085.99	-72.31	-0.4749	1098.65	1121.54	1037.78	ml	-	6	0	1	21.3158	2.486	7	37.91769999999997	28.169499999999857	10.544200000000046	75.0394	46.86990000000014
./	surf30.vc-relax.nmr.out	surf30	10	1097.11	-65.31	-0.8387	1100.62	1137.14	1053.57	ml	-	6	0	1	22.0759	2.4845	7	29.355300000000057	26.652600000000007	-1.4678000000001248	62.88110000000006	36.228500000000054
./	surf30.vc-relax.nmr.out	surf30	11	1136.73	-42.84	-0.6033	1142.39	1159.62	1108.16	sol	-	0	0	8	27.0956	2.5133	8	-1.1521000000000186	-5.510300000000143	-18.777399999999943	20.846799999999917	26.35710000000006
./	surf30.vc-relax.nmr.out	surf30	12	1091.05	-68.54	-0.4261	1104.16	1123.63	1045.36	surf	pairing	4	0	3	21.8467	2.4915	7	34.02150000000006	23.926799999999957	8.934899999999857	69.20280000000002	45.27600000000007
./	surf11.vc-relax.nmr.out	surf11	1	1092.47	65.87	-0.1257	1073.28	1067.76	1136.39	ml	-	6	0	1	21.9814	2.4974	7	32.92809999999997	47.704399999999964	51.95479999999998	-0.8903000000001384	-48.5947000000001
./	surf11.vc-relax.nmr.out	surf11	2	1087.0	75.22	-0.7407	1080.5	1043.36	1137.15	ml	-	7	0	0	22.4153	2.512	7	37.139999999999986	42.14499999999998	70.7428000000001	-1.4755000000001246	-43.620500000000106
./	surf11.vc-relax.nmr.out	surf11	3	1082.8	54.62	-0.3965	1071.82	1057.38	1119.22	ml	-	6	1	0	21.6202	2.537	7	40.374000000000024	48.82860000000005	59.9473999999999	12.330600000000004	-36.49800000000005
./	surf11.vc-relax.nmr.out	surf11	4	1107.93	81.85	-0.4162	1092.01	1069.3	1162.5	ml	-	6	0	0	15.3075	2.4541	6	21.023899999999912	33.282299999999964	50.769000000000005	-20.995000000000005	-54.27729999999997
./	surf11.vc-relax.nmr.out	surf11	5	1110.83	43.43	-0.6925	1106.38	1086.33	1139.78	surf	pairing	4	1	1	16.831	2.5121	6	18.79090000000008	22.217399999999884	37.65590000000009	-3.500599999999963	-25.717999999999847
./	surf11.vc-relax.nmr.out	surf11	6	1043.14	69.52	-0.947	1041.91	998.02	1089.48	surf	bridging	2	2	2	16.0394	2.4455	6	70.91219999999987	71.85929999999996	105.65459999999996	35.23039999999992	-36.628900000000044
./	surf11.vc-relax.nmr.out	surf11	7	1110.93	-35.97	-0.0987	1121.74	1124.1	1086.95	sol	-	0	0	7	20.495	2.432	7	18.713899999999967	10.390199999999936	8.573000000000093	37.178499999999985	26.78830000000005
./	surf11.vc-relax.nmr.out	surf11	8	1076.45	67.03	-0.6119	1067.77	1040.43	1121.13	ml	-	7	0	0	19.3198	2.4834	7	45.26349999999991	51.94709999999998	72.99889999999994	10.859899999999925	-41.08720000000005
./	surf11.vc-relax.nmr.out	surf11	9	1109.34	53.2	-0.9838	1109.05	1074.16	1144.81	ml	-	7	0	1	27.7099	2.582	8	19.93820000000005	20.161500000000046	47.02679999999987	-7.373699999999985	-27.53520000000003
./	surf11.vc-relax.nmr.out	surf11	10	1087.88	57.8	-0.9712	1087.32	1049.9	1126.41	ml	-	7	0	0	21.5103	2.4806	7	36.46239999999989	36.89359999999999	65.70699999999988	6.794299999999907	-30.099300000000085
./	surf11.vc-relax.nmr.out	surf11	11	1094.75	-53.25	-0.2861	1107.42	1117.58	1059.25	ml	-	7	0	0	20.0497	2.5117	7	31.172500000000014	21.416599999999903	13.593400000000088	58.507499999999936	37.09090000000003
./	surf11.vc-relax.nmr.out	surf11	12	1113.66	80.4	-0.8217	1108.88	1064.84	1167.26	surf	bridging	3	0	4	22.8228	2.5197	7	16.611799999999903	20.29239999999993	54.20320000000004	-24.66020000000003	-44.95259999999996
./	surf11.vc-relax.nmr.out	surf11	13	1114.51	73.94	-0.4173	1100.15	1079.58	1163.8	surf	q2b	1	0	6	21.7944	2.4203	7	15.957300000000032	27.014499999999884	42.85340000000008	-21.99599999999998	-49.010499999999865
./	surf1.vc-relax.nmr.out	surf1	31	1076.38	-74.71	-0.6465	1085.18	1117.38	1026.57	ml	-	6	0	1	22.2656	2.4886	7	45.31739999999991	38.54139999999995	13.747399999999857	83.67110000000002	45.12970000000007
./	surf1.vc-relax.nmr.out	surf1	32	1087.04	45.85	-0.5811	1080.64	1062.87	1117.6	ml	-	6	0	1	20.3282	2.4888	7	37.10919999999999	42.03719999999987	55.720100000000116	13.578000000000088	-28.459199999999782
./	surf1.vc-relax.nmr.out	surf1	33	1088.19	-53.47	-0.077	1104.64	1107.39	1052.55	ml	-	6	0	0	17.1231	2.389	6	36.223699999999894	23.557199999999852	21.439699999999903	63.66650000000004	40.10930000000019
./	surf1.vc-relax.nmr.out	surf1	34	1126.88	59.28	-0.7323	1121.59	1092.65	1166.4	ml	-	7	0	0	17.2959	2.5406	7	6.432399999999916	10.505700000000047	32.78949999999986	-23.998000000000047	-34.503700000000094
./	surf1.vc-relax.nmr.out	surf1	44	1139.67	-84.72	-0.6967	1148.23	1187.58	1083.19	surf	q2b	1	0	7	28.6875	2.576	8	-3.4159000000000788	-10.007100000000037	-40.3066	40.07369999999992	50.080799999999954
./	surf1.vc-relax.nmr.out	surf1	63	1074.14	106.3	-0.427	1053.84	1023.58	1145.01	surf	bridging	4	0	3	21.0748	2.4701	7	47.042199999999866	62.673200000000065	85.97339999999997	-7.527699999999982	-70.20090000000005
./	pair16.vc-relax.nmr.out	pair16	25	1092.15	-41.03	-0.7275	1095.87	1115.78	1064.79	ml	-	5	0	1	16.7708	2.3962	6	33.17449999999985	30.310100000000034	14.979399999999941	54.24170000000004	23.931600000000003
./	pair16.vc-relax.nmr.out	pair16	31	1111.02	-54.2	-0.5973	1118.3	1139.88	1074.89	ml	-	7	0	0	22.0884	2.5034	7	18.64459999999997	13.038999999999987	-3.577600000000075	46.46469999999988	33.42569999999989
./	pair16.vc-relax.nmr.out	pair16	36	1043.7	100.17	-0.9329	1041.46	979.16	1110.48	ml	-	6	0	0	13.8845	2.3521	6	70.481	72.20579999999995	120.17679999999996	19.06039999999996	-53.145399999999995
./	pair16.vc-relax.nmr.out	pair16	41	1107.45	101.9	-0.8736	1103.16	1043.82	1175.39	ml	-	7	0	0	20.8237	2.5449	7	21.393499999999904	24.69679999999994	70.3886	-30.92030000000011	-55.61710000000005
./	pair16.vc-relax.nmr.out	pair16	47	1109.83	-84.61	-0.7559	1116.71	1159.35	1053.42	il	bridging	3	0	3	14.2232	2.4686	6	19.56090000000006	14.263299999999958	-18.569499999999948	62.996599999999944	48.733299999999986
./	pair16.vc-relax.nmr.out	pair16	48	1078.36	86.36	-0.6607	1068.59	1030.55	1135.93	il	pairing	3	2	1	16.2428	2.4195	6	43.79280000000006	51.31569999999999	80.60649999999998	-0.5361000000000331	-51.851800000000026
./	pair16.vc-relax.nmr.out	pair16	70	1102.38	-41.17	-0.351	1111.28	1120.91	1074.93	ml	-	6	0	0	15.0481	2.4497	6	25.297399999999925	18.444399999999973	11.029299999999921	46.43389999999988	27.989499999999907
./	pair16.vc-relax.nmr.out	pair16	76	1053.6	73.82	-0.7037	1046.31	1011.67	1102.81	ml	-	5	0	0	8.5708	2.3016	5	62.85800000000006	68.47130000000004	95.14409999999998	24.966300000000047	-43.504999999999995
./	pair16.vc-relax.nmr.out	pair16	81	1087.31	82.18	-0.6813	1078.58	1041.25	1142.1	ml	-	6	1	0	21.7475	2.4819	7	36.90129999999999	43.62340000000006	72.36749999999995	-5.286999999999921	-48.91039999999998
./	pair16.vc-relax.nmr.out	pair16	86	1059.03	67.51	-0.4125	1045.81	1027.25	1104.04	ml	-	6	0	0	13.8524	2.3921	6	58.676900000000046	68.85630000000003	83.14749999999992	24.019199999999955	-44.83710000000008
./	pair16.vc-relax.nmr.out	pair16	92	1030.76	48.42	-0.8973	1029.11	1000.14	1063.04	il	bridging	2	1	2	10.2111	2.2871	5	80.44479999999999	81.71530000000007	104.0222	55.589200000000005	-26.126100000000065
./	pair16.vc-relax.nmr.out	pair16	93	1050.23	173.05	-0.7833	1037.73	947.36	1165.6	il	pairing	2	0	3	9.6156	2.325	5	65.4529	75.0779	144.66279999999995	-23.381999999999948	-98.45989999999995
./	pair16.vc-relax.nmr.out	pair16	94	1072.41	104.61	-0.8802	1068.23	1006.85	1142.15	il	bridging	2	1	3	17.5123	2.4064	6	48.37429999999995	51.592899999999986	98.8555	-5.325500000000147	-56.91840000000013
./	pair3-15.vc-relax.nmr.out	pair3-15	24	1078.3	-68.86	-0.7327	1084.43	1118.07	1032.39	ml	-	5	0	1	17.2317	2.4089	6	43.839000000000055	39.11889999999994	13.216099999999983	79.1896999999999	40.07079999999996
./	pair3-15.vc-relax.nmr.out	pair3-15	30	1088.3	46.13	-0.9086	1086.9	1058.95	1119.06	ml	-	6	0	0	17.5263	2.4054	6	36.13900000000001	37.21699999999987	58.73849999999993	12.453800000000001	-24.76319999999987
./	pair3-15.vc-relax.nmr.out	pair3-15	35	1096.56	64.15	-0.7678	1091.59	1058.75	1139.33	ml	-	6	0	1	22.1154	2.4838	7	29.778800000000047	33.60570000000007	58.89249999999993	-3.1540999999999713	-36.75980000000004
./	pair3-15.vc-relax.nmr.out	pair3-15	40	1088.81	77.09	-0.9467	1087.44	1038.78	1140.2	ml	-	6	0	1	22.5973	2.4849	7	35.74630000000002	36.80119999999988	74.26940000000002	-3.824000000000069	-40.62519999999995
./	pair3-15.vc-relax.nmr.out	pair3-15	46	1094.82	90.01	-0.6679	1084.85	1044.77	1154.83	il	bridging	2	1	3	16.997	2.4008	6	31.118600000000015	38.79550000000006	69.65710000000001	-15.089099999999917	-53.88459999999998
./	pair3-15.vc-relax.nmr.out	pair3-15	47	1099.95	76.45	-0.7952	1094.73	1054.2	1150.92	il	pairing	3	2	3	27.0968	2.5776	8	27.168499999999995	31.187900000000013	62.39599999999996	-12.078400000000101	-43.266300000000115
./	pair3-15.vc-relax.nmr.out	pair3-15	73	1094.26	53.16	-0.8844	1092.21	1060.86	1129.69	ml	-	6	0	1	21.1117	2.4479	7	31.549800000000005	33.12829999999997	57.26780000000008	4.268699999999967	-28.8596
./	pair3-15.vc-relax.nmr.out	pair3-15	79	1107.51	-59.81	-0.5936	1115.61	1139.27	1067.63	ml	-	7	0	1	26.0975	2.5224	8	21.34730000000002	15.110300000000052	-3.1078999999999724	52.05489999999986	36.94459999999981
./	pair3-15.vc-relax.nmr.out	pair3-15	84	1094.97	69.03	-0.4319	1081.9	1062.02	1140.99	ml	-	6	0	1	21.1069	2.4575	7	31.003099999999904	41.066999999999894	56.37459999999999	-4.432300000000055	-45.49929999999995
./	pair3-15.vc-relax.nmr.out	pair3-15	89	1081.25	-88.35	-0.985	1081.69	1139.71	1022.35	ml	-	7	0	0	20.7932	2.4755	7	41.567499999999995	41.22869999999989	-3.446700000000078	86.92049999999995	45.69180000000006
./	pair3-15.vc-relax.nmr.out	pair3-15	95	1067.92	53.79	-0.9502	1067.02	1032.95	1103.78	il	q1	1	1	4	16.6688	2.3829	6	51.83159999999987	52.524599999999964	78.75849999999991	24.21939999999995	-28.305200000000013
./	pair3-15.vc-relax.nmr.out	pair3-15	96	1069.04	-81.61	-0.9453	1070.53	1121.96	1014.63	il	bridging	3	1	2	17.6333	2.4209	6	50.9692	49.82190000000003	10.22079999999994	92.86490000000003	43.043000000000006
./	pair3-15.vc-relax.nmr.out	pair3-15	97	1115.73	84.28	-0.2738	1095.33	1079.94	1171.92	il	q1	1	1	5	22.1124	2.5111	7	15.01789999999994	30.725900000000024	42.57619999999997	-28.24840000000006	-58.974300000000085
./	surf41.vc-relax.nmr.out	surf41	1	1097.61	-75.33	-0.974	1098.26	1147.18	1047.39	ml	-	7	0	0	19.8378	2.4958	7	28.970300000000066	28.469799999999964	-9.198600000000056	67.63969999999995	39.169899999999984
./	surf41.vc-relax.nmr.out	surf41	2	1089.27	38.45	-0.87	1087.61	1065.31	1114.91	ml	-	6	0	1	21.5616	2.4817	7	35.39210000000003	36.6703	53.84130000000005	15.649299999999926	-21.021000000000072
./	surf41.vc-relax.nmr.out	surf41	3	1103.84	-47.64	-0.9898	1104.0	1135.44	1072.08	ml	-	6	1	0	20.7164	2.4314	7	24.173200000000065	24.049999999999955	-0.15880000000004202	48.628400000000056	24.5784000000001
./	surf41.vc-relax.nmr.out	surf41	4	1083.88	-85.73	-0.6428	1094.09	1130.83	1026.73	ml	-	7	0	0	18.4375	2.5101	7	39.54239999999993	31.6807	3.390899999999988	83.54789999999991	51.86719999999991
./	surf41.vc-relax.nmr.out	surf41	5	1129.39	31.26	-0.8581	1127.91	1110.03	1150.23	sol	-	0	0	7	21.9312	2.4545	7	4.499699999999848	5.639299999999935	19.40689999999995	-11.5471	-17.186399999999935
./	surf41.vc-relax.nmr.out	surf41	6	1035.31	-64.67	-0.5349	1045.33	1068.39	992.19	surf	bridging	2	1	2	9.721	2.3356	5	76.94130000000007	69.22590000000002	51.469699999999875	110.14369999999997	40.91779999999994
./	surf41.vc-relax.nmr.out	surf41	7	1148.66	42.34	-0.82	1146.12	1122.97	1176.88	sol	-	0	0	8	27.1168	2.5009	8	-10.338200000000143	-8.382399999999961	9.443099999999959	-32.067600000000084	-23.685200000000123
./	surf41.vc-relax.nmr.out	surf41	8	1081.02	70.34	-0.9058	1078.81	1036.33	1127.91	ml	-	6	0	0	13.242	2.4084	6	41.74459999999999	43.446300000000065	76.15590000000009	5.639299999999935	-37.80700000000013
./	surf41.vc-relax.nmr.out	surf41	9	1079.27	-52.08	-0.7294	1083.97	1109.29	1044.55	ml	-	5	0	1	16.4273	2.3649	6	43.09209999999996	39.47309999999993	19.97670000000005	69.82650000000001	30.35340000000008
./	surf41.vc-relax.nmr.out	surf41	10	1118.23	28.43	-0.3205	1111.79	1105.72	1137.19	ml	-	7	0	0	22.0852	2.4841	7	13.092899999999986	18.051699999999983	22.725599999999986	-1.5063000000000102	-19.557999999999993
./	surf41.vc-relax.nmr.out	surf41	11	1108.86	-35.24	-0.3848	1116.09	1125.13	1085.37	ml	-	6	0	1	22.3949	2.5009	7	20.307800000000043	14.74070000000006	7.779899999999884	38.39510000000007	23.65440000000001
./	surf41.vc-relax.nmr.out	surf41	12	1111.47	32.39	-0.8866	1110.25	1091.1	1133.07	surf	bridging	3	0	4	21.4963	2.4472	7	18.298099999999977	19.237499999999955	33.98300000000006	1.6661000000000286	-17.571399999999926
./	surf41.vc-relax.nmr.out	surf41	13	1092.65	117.73	-0.4679	1071.77	1035.05	1171.13	surf	q2b	1	1	4	16.8266	2.3603	6	32.78949999999986	48.86709999999994	77.14150000000006	-27.640100000000075	-76.50720000000001
./	pair3-7.vc-relax.nmr.out	pair3-7	25	1082.54	-64.94	-0.6638	1089.81	1118.55	1039.25	ml	-	6	0	1	21.1863	2.4541	7	40.57420000000002	34.97630000000004	12.846499999999992	73.90750000000003	38.93119999999999
./	pair3-7.vc-relax.nmr.out	pair3-7	31	1127.57	-29.26	-0.703	1130.46	1144.18	1108.06	ml	-	7	0	0	23.2241	2.5729	7	5.901100000000042	3.675799999999981	-6.88860000000011	20.92380000000003	17.248000000000047
./	pair3-7.vc-relax.nmr.out	pair3-7	36	1090.9	-42.48	-0.9132	1092.13	1117.99	1062.58	ml	-	6	0	1	21.2887	2.4456	7	34.136999999999944	33.18989999999985	13.277699999999982	55.9434	22.753500000000145
./	pair3-7.vc-relax.nmr.out	pair3-7	41	1078.86	76.76	-0.6359	1069.54	1037.0	1130.03	ml	-	6	0	0	13.1073	2.3985	6	43.407800000000066	50.58420000000001	75.63999999999999	4.006899999999973	-46.57730000000004
./	pair3-7.vc-relax.nmr.out	pair3-7	47	1115.96	-56.09	-0.5257	1124.83	1144.49	1078.57	il	bridging	2	1	3	15.8993	2.436	6	14.840799999999945	8.010899999999992	-7.127299999999991	43.63110000000006	35.62020000000007
./	pair3-7.vc-relax.nmr.out	pair3-7	48	1103.99	-76.13	-0.9014	1106.49	1152.24	1053.24	il	pairing	3	1	3	20.7707	2.4921	7	24.057699999999954	22.1327	-13.094800000000077	63.13519999999994	41.00249999999994
./	pair3-7.vc-relax.nmr.out	pair3-7	73	1094.05	65.07	-0.763	1088.91	1055.81	1137.44	ml	-	6	0	0	14.2424	2.4297	6	31.7115	35.66929999999991	61.15629999999999	-1.6988000000001193	-37.36810000000003
./	pair3-7.vc-relax.nmr.out	pair3-7	79	1089.51	-45.97	-0.9134	1090.83	1118.83	1058.86	ml	-	6	0	1	22.3943	2.5031	7	35.20730000000003	34.190900000000056	12.630899999999997	58.80780000000004	24.616899999999987
./	pair3-7.vc-relax.nmr.out	pair3-7	84	1089.24	-101.11	-0.9666	1090.36	1155.52	1021.83	ml	-	6	0	0	14.6869	2.4539	6	35.41519999999991	34.55280000000005	-15.620400000000018	87.32089999999994	52.76809999999989
./	pair3-7.vc-relax.nmr.out	pair3-7	89	1091.24	92.21	-0.7486	1083.52	1037.5	1152.71	ml	-	6	0	1	20.5554	2.4683	7	33.87519999999995	39.81960000000004	75.255	-13.456700000000069	-53.276300000000106
./	pair3-7.vc-relax.nmr.out	pair3-7	95	1071.83	-84.29	-0.7754	1078.14	1121.71	1015.64	il	pairing	3	1	2	13.2885	2.4055	6	48.82090000000005	43.96219999999994	10.413299999999936	92.08719999999994	48.125
./	pair3-7.vc-relax.nmr.out	pair3-7	96	1098.66	86.38	-0.8283	1093.72	1046.02	1156.25	il	bridging	3	0	5	29.2972	2.5926	8	28.161799999999857	31.965599999999995	68.69460000000004	-16.182500000000005	-48.1481
./	pair3-7.vc-relax.nmr.out	pair3-7	97	1064.95	-82.49	-0.7074	1073.0	1111.9	1009.96	il	bridging	3	0	3	16.1557	2.3633	6	54.118499999999926	47.91999999999996	17.96699999999987	96.46079999999995	48.54079999999999
./	surf24.vc-relax.nmr.out	surf24	1	1094.06	-33.24	-0.549	1099.06	1111.23	1071.9	ml	-	6	0	1	22.2313	2.5035	7	31.7038	27.85379999999998	18.482899999999972	48.76699999999994	20.91319999999996
./	surf24.vc-relax.nmr.out	surf24	2	1089.95	-72.43	-0.6496	1098.41	1129.78	1041.67	ml	-	7	0	0	20.7152	2.525	7	34.868499999999926	28.354299999999967	4.199399999999969	72.04409999999996	43.68979999999999
./	surf24.vc-relax.nmr.out	surf24	3	1083.26	-79.9	-0.453	1097.82	1121.95	1029.99	ml	-	6	0	0	13.8668	2.4128	6	40.01980000000003	28.80860000000007	10.22849999999994	81.03769999999997	52.2290999999999
./	surf24.vc-relax.nmr.out	surf24	4	1102.81	-67.68	-0.7841	1107.68	1143.05	1057.69	ml	-	6	0	1	22.3411	2.5054	7	24.966300000000047	21.216399999999908	-6.018500000000017	59.70869999999991	38.4923
./	surf24.vc-relax.nmr.out	surf24	5	1097.28	-85.26	-0.8277	1102.17	1149.22	1040.44	surf	pairing	2	0	5	22.5549	2.5125	7	29.224399999999946	25.45909999999992	-10.769400000000019	72.99119999999994	47.532100000000014
./	surf24.vc-relax.nmr.out	surf24	6	1116.72	-97.51	-0.4335	1135.13	1163.31	1051.71	surf	pairing	3	0	4	20.0134	2.455	7	14.255599999999959	0.07989999999983866	-21.61869999999999	64.31329999999991	64.23340000000007
./	surf24.vc-relax.nmr.out	surf24	7	1091.88	63.74	-0.5476	1082.27	1059.0	1134.37	ml	-	7	0	0	18.9964	2.4475	7	33.38239999999985	40.782100000000014	58.69999999999993	0.6651000000000522	-40.11699999999996
./	surf24.vc-relax.nmr.out	surf24	8	1085.62	51.6	-0.8838	1083.62	1053.22	1120.01	ml	-	6	0	1	22.2088	2.5225	7	38.202600000000075	39.74260000000004	63.15059999999994	11.722300000000018	-28.02030000000002
./	surf24.vc-relax.nmr.out	surf24	9	1090.34	26.83	-0.8768	1089.24	1073.56	1108.23	ml	-	6	0	0	14.1757	2.3899	6	34.56820000000005	35.41519999999991	47.48879999999997	20.792899999999918	-14.622299999999996
./	surf24.vc-relax.nmr.out	surf24	10	1086.86	69.61	-0.3678	1072.19	1055.13	1133.27	ml	-	6	0	1	20.8283	2.4265	7	37.2478000000001	48.543699999999944	61.67989999999986	1.5121000000000322	-47.03159999999991
./	surf24.vc-relax.nmr.out	surf24	11	1118.37	51.93	-0.4072	1108.11	1094.01	1152.99	sol	-	0	0	7	21.2519	2.4529	7	12.985100000000102	20.88530000000003	31.7423	-13.672300000000064	-34.55760000000009
./	surf24.vc-relax.nmr.out	surf24	12	1030.55	-157.53	-0.8739	1037.17	1128.95	925.53	surf	pairing	1	1	4	19.3458	2.4917	6	80.60649999999998	75.50909999999988	4.838499999999954	161.4719	85.96280000000013
./	pair2-15.vc-relax.nmr.out	pair2-15	25	1107.59	-67.09	-0.8329	1111.33	1148.58	1062.86	ml	-	6	0	1	21.7744	2.5169	7	21.28570000000002	18.405900000000088	-10.276599999999917	55.7278	37.321899999999914
./	pair2-15.vc-relax.nmr.out	pair2-15	31	1086.47	28.02	-0.6366	1083.07	1071.18	1105.14	ml	-	6	0	0	17.4378	2.4249	6	37.54809999999998	40.16610000000003	49.321399999999926	23.17219999999986	-16.993900000000167
./	pair2-15.vc-relax.nmr.out	pair2-15	36	1061.32	68.72	-0.2423	1043.97	1032.87	1107.14	ml	-	6	0	0	13.1915	2.385	6	56.913599999999974	70.2731	78.82010000000002	21.632199999999898	-48.6409000000001
./	pair2-15.vc-relax.nmr.out	pair2-15	41	1065.28	103.94	-0.4523	1046.3	1014.96	1134.57	ml	-	7	0	0	21.1708	2.4883	7	53.864400000000046	68.47900000000004	92.61079999999993	0.5111000000000558	-67.96789999999999
./	pair2-15.vc-relax.nmr.out	pair2-15	47	1059.65	39.65	-0.9847	1059.45	1033.42	1086.09	il	pairing	1	2	3	15.906	2.3869	6	58.199499999999944	58.35349999999994	78.39659999999992	37.84070000000008	-20.512799999999856
./	pair2-15.vc-relax.nmr.out	pair2-15	48	1104.56	85.52	-0.235	1082.75	1069.35	1161.57	il	pairing	3	1	4	26.5866	2.6084	8	23.618799999999965	40.41250000000002	50.730500000000006	-20.27890000000002	-60.691400000000044
./	pair2-15.vc-relax.nmr.out	pair2-15	73	1049.58	77.64	-0.6152	1039.62	1007.78	1101.34	ml	-	6	0	0	14.8489	2.3991	6	65.95339999999999	73.62260000000003	98.13940000000002	26.09820000000002	-47.524400000000014
./	pair2-15.vc-relax.nmr.out	pair2-15	79	1074.1	78.98	-0.7464	1067.42	1028.12	1126.75	ml	-	7	0	0	20.4681	2.5468	7	47.07300000000009	52.21659999999997	82.47760000000005	6.532500000000027	-45.684099999999944
./	pair2-15.vc-relax.nmr.out	pair2-15	84	1097.56	93.5	-0.4934	1081.77	1051.01	1159.89	ml	-	6	0	1	20.9923	2.5291	7	29.008800000000065	41.167100000000005	64.85230000000001	-18.985300000000052	-60.15240000000006
./	pair2-15.vc-relax.nmr.out	pair2-15	89	1107.38	112.89	-0.6207	1093.1	1046.39	1182.64	ml	-	7	0	0	21.1222	2.574	7	21.447399999999902	32.4430000000001	68.40969999999993	-36.50280000000009	-68.94580000000019
./	pair2-15.vc-relax.nmr.out	pair2-15	95	1113.45	-32.79	-0.7776	1115.88	1132.88	1091.59	il	pairing	2	1	3	16.6103	2.4517	6	16.7734999999999	14.902399999999943	1.8123999999999114	33.60570000000007	18.703300000000127
./	pair2-15.vc-relax.nmr.out	pair2-15	96	1096.78	-45.43	-0.4267	1105.46	1118.38	1066.49	il	bridging	4	0	3	21.6476	2.5102	7	29.60940000000005	22.92579999999998	12.977399999999875	52.932699999999954	30.006899999999973
./	pair2-15.vc-relax.nmr.out	pair2-15	97	1091.33	105.01	-0.246	1064.93	1047.71	1161.33	il	bridging	2	1	3	17.1641	2.4286	6	33.805900000000065	54.133899999999926	67.39329999999995	-20.094100000000026	-74.22799999999995
./	pair19.vc-relax.nmr.out	pair19	25	1085.07	-40.39	-0.4444	1092.55	1104.51	1058.14	ml	-	5	0	1	16.7251	2.3868	6	38.626100000000065	32.866499999999974	23.657299999999964	59.362199999999916	26.495699999999943
./	pair19.vc-relax.nmr.out	pair19	31	1111.03	55.42	-0.6981	1105.45	1079.65	1147.97	ml	-	7	0	0	22.9853	2.5191	7	18.63689999999997	22.93349999999998	42.79949999999985	-9.806900000000041	-32.74040000000002
./	pair19.vc-relax.nmr.out	pair19	36	1056.92	144.46	-0.7553	1045.14	972.4	1153.23	ml	-	6	0	0	14.2959	2.392	6	60.301599999999894	69.3721999999999	125.38199999999995	-13.85710000000006	-83.22929999999997
./	pair19.vc-relax.nmr.out	pair19	41	1083.82	92.4	-0.3532	1063.9	1042.14	1145.42	ml	-	6	0	0	13.8531	2.415	6	39.58860000000004	54.92699999999991	71.68219999999985	-7.843400000000088	-62.770399999999995
./	pair19.vc-relax.nmr.out	pair19	47	1080.32	80.49	-0.3352	1062.48	1044.49	1133.98	il	bridging	3	0	4	20.1416	2.4662	7	42.28359999999998	56.020399999999995	69.87270000000001	0.9653999999999314	-55.055000000000064
./	pair19.vc-relax.nmr.out	pair19	48	1080.79	145.98	-0.4317	1053.14	1011.13	1178.11	il	pairing	2	2	3	22.4651	2.5002	7	41.92169999999999	63.21219999999994	95.55989999999997	-33.01469999999995	-96.22689999999989
./	pair19.vc-relax.nmr.out	pair19	70	1100.74	-50.3	-0.9943	1100.83	1134.17	1067.2	ml	-	7	0	0	21.7401	2.5597	7	26.56020000000001	26.49090000000001	0.8190999999999349	52.38599999999997	25.895099999999957
./	pair19.vc-relax.nmr.out	pair19	76	1064.64	69.83	-0.4099	1050.9	1031.82	1111.2	ml	-	6	0	0	14.6284	2.4531	6	54.35719999999992	64.9369999999999	79.6286	18.505999999999972	-46.430999999999926
./	pair19.vc-relax.nmr.out	pair19	81	1063.32	76.6	-0.2854	1045.08	1030.5	1114.39	ml	-	6	0	0	13.0566	2.3888	6	55.37360000000001	69.41840000000002	80.64499999999998	16.049699999999916	-53.3687000000001
./	pair19.vc-relax.nmr.out	pair19	86	1078.18	73.77	-0.1711	1057.8	1049.38	1127.35	ml	-	6	0	0	13.7111	2.4163	6	43.93139999999994	59.624000000000024	66.10739999999987	6.070500000000038	-53.553499999999985
./	pair19.vc-relax.nmr.out	pair19	92	1064.14	87.56	-0.4626	1048.45	1021.45	1122.51	il	bridging	2	1	2	10.2501	2.3222	5	54.74219999999991	66.82349999999997	87.61349999999993	9.79729999999995	-57.02620000000002
./	pair19.vc-relax.nmr.out	pair19	93	1117.31	-79.73	-0.6006	1127.92	1159.85	1064.16	il	pairing	4	0	5	32.4689	2.6391	9	13.80129999999997	5.631599999999935	-18.95449999999994	54.72679999999991	49.09519999999998
./	pair19.vc-relax.nmr.out	pair19	94	1045.71	93.3	-0.1894	1020.5	1008.72	1107.91	il	bridging	2	1	2	9.859	2.3233	5	68.93329999999992	88.34500000000003	97.41559999999993	21.039299999999912	-67.30570000000012
./	pair2-11.vc-relax.nmr.out	pair2-11	25	1094.46	68.88	-0.7053	1087.7	1055.31	1140.38	ml	-	5	0	1	16.8831	2.4069	6	31.395799999999895	36.600999999999885	61.54129999999998	-3.962600000000066	-40.56359999999995
./	pair2-11.vc-relax.nmr.out	pair2-11	31	1079.44	27.78	-0.6305	1076.02	1064.35	1097.97	ml	-	6	0	0	16.6812	2.3806	6	42.96119999999996	45.594600000000014	54.58050000000003	28.69309999999996	-16.901500000000055
./	pair2-11.vc-relax.nmr.out	pair2-11	36	1060.89	69.0	-0.5069	1049.55	1026.23	1106.89	ml	-	6	0	1	21.3904	2.4942	7	57.24469999999985	65.97649999999999	83.93290000000002	21.824699999999893	-44.151800000000094
./	pair2-11.vc-relax.nmr.out	pair2-11	41	1076.93	59.36	-0.9357	1075.66	1038.63	1116.51	ml	-	6	0	1	21.1164	2.4518	7	44.89389999999992	45.871799999999894	74.3848999999999	14.417299999999955	-31.45449999999994
./	pair2-11.vc-relax.nmr.out	pair2-11	47	1068.97	-75.14	-0.7771	1074.55	1113.48	1018.87	il	bridging	2	1	3	13.88	2.3751	6	51.0231	46.72649999999999	16.750400000000013	89.6001	42.87360000000001
./	pair2-11.vc-relax.nmr.out	pair2-11	48	1108.79	58.03	-0.7319	1103.6	1075.28	1147.47	il	pairing	3	2	2	21.4958	2.5179	7	20.36170000000004	24.35800000000006	46.1644	-9.42190000000005	-33.77990000000011
./	pair2-11.vc-relax.nmr.out	pair2-11	73	1049.44	-57.8	-0.793	1053.43	1083.98	1010.9	ml	-	5	0	0	8.8738	2.2957	5	66.06119999999999	62.988899999999944	39.46539999999993	95.73699999999997	32.74810000000002
./	pair2-11.vc-relax.nmr.out	pair2-11	79	1100.02	-42.52	-0.8506	1102.14	1126.25	1071.67	ml	-	8	0	0	28.8557	2.5965	8	27.114599999999996	25.48219999999992	6.917500000000018	48.944099999999935	23.461900000000014
./	pair2-11.vc-relax.nmr.out	pair2-11	84	1111.13	87.23	-0.6429	1100.75	1063.36	1169.29	ml	-	7	0	0	20.8853	2.5533	7	18.559899999999857	26.55250000000001	55.34280000000001	-26.223299999999995	-52.775800000000004
./	pair2-11.vc-relax.nmr.out	pair2-11	89	1060.99	114.01	-0.892	1056.89	989.09	1137.0	ml	-	6	0	0	14.0558	2.3877	6	57.16769999999997	60.32469999999989	112.53069999999991	-1.3600000000000136	-61.68469999999991
./	pair2-11.vc-relax.nmr.out	pair2-11	95	1078.69	-90.62	-0.2454	1101.48	1116.31	1018.28	il	pairing	2	0	5	21.9961	2.5526	7	43.53869999999995	25.99039999999991	14.571300000000065	90.05439999999999	64.06400000000008
./	pair2-11.vc-relax.nmr.out	pair2-11	96	1072.11	95.59	-0.8507	1067.36	1013.14	1135.84	il	bridging	3	0	3	15.5794	2.409	6	48.60530000000006	52.262800000000084	94.0122	-0.46679999999992106	-52.729600000000005
./	pair2-11.vc-relax.nmr.out	pair2-11	97	1138.44	-63.52	-0.3878	1151.4	1167.82	1096.09	il	bridging	2	0	5	23.2098	2.5365	7	-2.468800000000101	-12.448000000000093	-25.09140000000002	30.140700000000038	42.58870000000013
./	surf20.vc-relax.nmr.out	surf20	1	1100.0	60.67	-0.8006	1095.97	1063.58	1140.45	ml	-	6	0	1	21.3241	2.4726	7	27.129999999999995	30.233099999999922	55.173400000000015	-4.016500000000065	-34.24959999999999
./	surf20.vc-relax.nmr.out	surf20	2	1110.66	-44.78	-0.8382	1113.08	1138.1	1080.81	ml	-	6	0	1	21.9669	2.48	7	18.921799999999962	17.058400000000006	-2.2069999999999936	41.90629999999999	24.84789999999998
./	surf20.vc-relax.nmr.out	surf20	3	1088.42	45.47	-0.8254	1085.77	1060.75	1118.74	ml	-	5	1	0	17.4211	2.41	6	36.0465999999999	38.087099999999964	57.352499999999964	12.700199999999995	-25.38689999999997
./	surf20.vc-relax.nmr.out	surf20	4	1075.45	-123.03	-0.9689	1076.73	1156.19	993.43	ml	-	7	0	0	20.3501	2.5814	7	46.03349999999989	45.04789999999991	-16.13630000000012	109.18889999999999	64.14100000000008
./	surf20.vc-relax.nmr.out	surf20	5	1123.62	-56.12	-0.8588	1126.27	1158.4	1086.21	surf	pairing	2	0	6	29.5825	2.633	8	8.942600000000084	6.9021000000000186	-17.83800000000008	37.74829999999997	30.846199999999953
./	surf20.vc-relax.nmr.out	surf20	6	1110.47	-73.93	-0.7621	1116.33	1153.89	1061.18	surf	pairing	2	0	4	10.9412	2.4846	6	19.06809999999996	14.555900000000065	-14.365300000000047	57.02139999999997	42.465499999999906
./	surf20.vc-relax.nmr.out	surf20	7	1037.64	89.75	-0.8922	1034.42	981.04	1097.47	ml	-	5	0	0	8.6177	2.2778	5	75.14719999999988	77.62659999999994	118.72919999999999	29.07809999999995	-48.54849999999999
./	surf20.vc-relax.nmr.out	surf20	8	1091.0	65.41	-0.9341	1089.56	1048.83	1134.6	ml	-	6	0	0	15.141	2.4261	6	34.059999999999945	35.16880000000003	66.53090000000009	0.4880000000000564	-34.68079999999998
./	surf20.vc-relax.nmr.out	surf20	9	1103.01	75.29	-0.7177	1095.93	1059.9	1153.21	ml	-	6	0	0	14.4477	2.4385	6	24.812299999999937	30.26389999999992	58.00699999999995	-13.84170000000006	-44.10559999999998
./	surf20.vc-relax.nmr.out	surf20	10	1098.29	-70.38	-0.6266	1107.04	1136.44	1051.37	ml	-	6	0	1	21.0174	2.4831	7	28.446699999999964	21.70920000000001	-0.9288000000000238	64.57510000000002	42.86590000000001
./	surf20.vc-relax.nmr.out	surf20	11	1149.09	-25.38	-0.963	1149.4	1165.7	1132.17	sol	-	0	0	8	28.2084	2.5171	8	-10.669299999999907	-10.90800000000013	-23.45900000000006	2.3590999999998985	13.267100000000028
./	surf20.vc-relax.nmr.out	surf20	12	1083.65	-80.87	-0.7557	1090.23	1130.98	1029.73	surf	pairing	2	0	4	14.5409	2.3782	6	39.719499999999925	34.65289999999993	3.2753999999999905	81.23789999999997	46.585000000000036
./	pair3-11.vc-relax.nmr.out	pair3-11	25	1076.37	-50.0	-0.1736	1090.14	1095.93	1043.04	ml	-	5	0	1	16.7546	2.3713	6	45.32510000000002	34.72219999999993	30.26389999999992	70.98919999999998	36.26700000000005
./	pair3-11.vc-relax.nmr.out	pair3-11	31	1095.65	54.75	-0.6971	1090.12	1064.67	1132.14	ml	-	6	0	0	16.9332	2.4044	6	30.479499999999916	34.73760000000004	54.33409999999992	2.382199999999898	-32.355400000000145
./	pair3-11.vc-relax.nmr.out	pair3-11	36	1095.69	62.04	-0.7879	1091.3	1058.71	1137.05	ml	-	6	0	1	21.6772	2.4643	7	30.448699999999917	33.829000000000065	58.92329999999993	-1.3985000000000127	-35.22750000000008
./	pair3-11.vc-relax.nmr.out	pair3-11	41	1085.02	-75.78	-0.5588	1096.17	1124.4	1034.5	ml	-	6	0	1	23.1171	2.5184	7	38.66459999999995	30.079099999999926	8.34199999999987	77.56499999999994	47.485900000000015
./	pair3-11.vc-relax.nmr.out	pair3-11	47	1079.07	-90.69	-0.603	1091.07	1127.53	1018.61	il	bridging	3	1	3	20.7092	2.4826	7	43.24610000000007	34.00610000000006	5.9319000000000415	89.8003	55.79419999999993
./	pair3-11.vc-relax.nmr.out	pair3-11	48	1117.21	129.71	-0.3457	1088.93	1059.03	1203.68	il	pairing	1	1	5	22.8192	2.5279	7	13.878299999999967	35.65389999999991	58.676900000000046	-52.70360000000005	-88.35749999999996
./	pair3-11.vc-relax.nmr.out	pair3-11	73	1094.84	-65.39	-0.7981	1099.24	1134.04	1051.25	ml	-	7	1	0	26.051	2.5379	8	31.103200000000015	27.71519999999998	0.9192000000000462	64.66750000000002	36.95230000000004
./	pair3-11.vc-relax.nmr.out	pair3-11	79	1093.73	-50.63	-0.6065	1100.38	1120.85	1059.98	ml	-	6	0	1	21.0651	2.4582	7	31.957899999999995	26.83739999999989	11.075500000000034	57.94539999999995	31.10800000000006
./	pair3-11.vc-relax.nmr.out	pair3-11	84	1142.26	37.33	-0.955	1141.7	1117.94	1167.15	ml	-	7	0	1	29.147	2.6393	8	-5.410200000000032	-4.979000000000042	13.31619999999998	-24.575500000000147	-19.596500000000106
./	pair3-11.vc-relax.nmr.out	pair3-11	89	1090.83	-66.43	-0.9648	1091.61	1134.34	1046.55	ml	-	6	0	1	21.9198	2.4747	7	34.190900000000056	33.59030000000007	0.6882000000000517	68.28650000000005	34.696199999999976
./	pair3-11.vc-relax.nmr.out	pair3-11	95	1075.74	100.29	-0.7513	1067.43	1017.2	1142.6	il	q1	1	2	4	21.954	2.4798	7	45.81020000000001	52.20889999999997	90.88599999999997	-5.671999999999912	-57.88089999999988
./	pair3-11.vc-relax.nmr.out	pair3-11	96	1081.28	-89.66	-0.4437	1097.9	1124.43	1021.51	il	bridging	2	0	5	22.1019	2.5052	7	41.544399999999996	28.746999999999957	8.318899999999871	87.56729999999993	58.820299999999975
./	pair3-11.vc-relax.nmr.out	pair3-11	97	1067.48	86.18	-0.1595	1043.33	1034.17	1124.93	il	q1	2	2	1	10.5962	2.3496	5	52.17039999999997	70.76589999999999	77.81909999999993	7.9338999999998805	-62.83200000000011
./	surf5.vc-relax.nmr.out	surf5	1	1052.96	-66.79	-0.7927	1057.57	1092.87	1008.43	ml	-	6	0	0	14.9268	2.3842	6	63.350799999999936	59.80110000000002	32.62010000000009	97.63890000000004	37.837800000000016
./	surf5.vc-relax.nmr.out	surf5	2	1099.73	-53.05	-0.4695	1109.11	1125.71	1064.36	ml	-	6	0	1	21.3923	2.4876	7	27.33789999999999	20.115300000000047	7.333299999999895	54.57280000000003	34.45749999999998
./	surf5.vc-relax.nmr.out	surf5	3	1074.42	-66.86	-0.5507	1084.43	1108.98	1029.84	ml	-	6	0	0	12.8387	2.4381	6	46.82659999999987	39.11889999999994	20.21539999999993	81.15320000000008	42.034300000000144
./	surf5.vc-relax.nmr.out	surf5	4	1104.71	-88.84	-0.622	1115.9	1152.74	1045.48	ml	-	6	0	0	16.0612	2.4944	6	23.503299999999967	14.886999999999944	-13.479800000000068	69.11039999999991	54.22339999999997
./	surf5.vc-relax.nmr.out	surf5	5	1060.67	88.06	-0.5095	1046.27	1016.36	1119.38	surf	pairing	3	2	1	15.8434	2.4821	6	57.41409999999996	68.50210000000004	91.53279999999995	12.207399999999893	-56.29470000000015
./	surf5.vc-relax.nmr.out	surf5	6	1073.43	-49.97	-0.921	1074.75	1105.43	1040.12	surf	bridging	3	1	2	16.3761	2.4135	6	47.58889999999997	46.57249999999999	22.94889999999998	73.23760000000004	26.665100000000052
./	surf5.vc-relax.nmr.out	surf5	7	1071.93	88.03	-0.0297	1043.46	1041.72	1130.62	sol	-	0	0	6	16.0428	2.3611	6	48.74389999999994	70.66579999999999	72.00559999999996	3.5526000000000977	-67.11319999999989
./	surf5.vc-relax.nmr.out	surf5	8	1085.44	-52.42	-0.481	1094.5	1111.31	1050.49	ml	-	6	0	1	21.3959	2.4916	7	38.34119999999996	31.36500000000001	18.421299999999974	65.2527	33.887699999999995
./	surf5.vc-relax.nmr.out	surf5	9	1095.94	-63.73	-0.4563	1107.49	1126.88	1053.45	ml	-	6	0	1	21.1119	2.4857	7	30.25619999999992	21.362700000000018	6.432399999999916	62.973499999999945	41.61079999999993
./	surf5.vc-relax.nmr.out	surf5	10	1085.73	62.15	-0.9722	1085.16	1044.87	1127.17	ml	-	6	0	0	12.0414	2.43677	6	38.11789999999996	38.55679999999995	69.58010000000002	6.209099999999921	-32.34770000000003
./	surf5.vc-relax.nmr.out	surf5	11	1084.23	-76.91	-0.5336	1096.19	1123.55	1032.96	ml	-	6	0	0	15.0015	2.4326	6	39.272899999999936	30.063699999999926	8.996499999999969	78.75079999999991	48.68709999999999
./	surf5.vc-relax.nmr.out	surf5	12	1080.72	-116.33	-0.932	1083.36	1155.64	1003.17	surf	pairing	3	2	2	21.4277	2.5231	7	41.975599999999986	39.942800000000034	-15.71280000000013	101.68910000000005	61.74630000000002
./	surf5.vc-relax.nmr.out	surf5	13	1088.03	74.75	-0.9215	1086.08	1040.15	1137.87	surf	bridging	3	1	3	21.7576	2.4883	7	36.346900000000005	37.84840000000008	73.21449999999993	-2.029899999999884	-39.87829999999997
./	surf5.vc-relax.nmr.out	surf5	14	1088.06	38.47	-0.7665	1085.06	1065.4	1113.7	surf	q2b	1	0	5	16.1701	2.3576	6	36.323800000000006	38.633800000000065	53.771999999999935	16.580999999999904	-22.05280000000016
./	surf15.vc-relax.nmr.out	surf15	1	1081.1	-76.52	-0.3056	1098.81	1114.4	1030.09	ml	-	6	0	1	21.2206	2.5155	7	41.68299999999999	28.046299999999974	16.041999999999916	80.96070000000009	52.914400000000114
./	surf15.vc-relax.nmr.out	surf15	2	1097.37	39.2	-0.7082	1093.55	1075.05	1123.5	ml	-	6	0	1	20.747	2.4409	7	29.15510000000006	32.09649999999999	46.341499999999996	9.034999999999968	-23.061500000000024
./	surf15.vc-relax.nmr.out	surf15	3	1086.62	-22.53	-0.6802	1089.02	1099.24	1071.61	ml	-	6	1	0	20.3732	2.4846	7	37.43260000000009	35.58460000000002	27.71519999999998	48.99030000000005	13.405700000000024
./	surf15.vc-relax.nmr.out	surf15	4	1111.24	91.82	-0.2618	1088.65	1072.63	1172.46	ml	-	6	0	0	16.7648	2.4952	6	18.475199999999973	35.8694999999999	48.20489999999984	-28.66420000000005	-64.53369999999995
./	surf15.vc-relax.nmr.out	surf15	5	1068.67	104.51	-0.7286	1059.22	1008.45	1138.35	surf	pairing	3	1	1	9.6576	2.3533	5	51.25409999999988	58.530599999999936	97.62349999999992	-2.399499999999989	-60.930099999999925
./	surf15.vc-relax.nmr.out	surf15	6	1056.55	132.71	-0.4133	1030.6	994.03	1145.02	surf	bridging	3	1	2	15.1342	2.4001	6	60.5865	80.5680000000001	108.7269	-7.5353999999999814	-88.10340000000008
./	surf15.vc-relax.nmr.out	surf15	7	1089.48	-39.29	-0.7814	1092.34	1112.81	1063.28	sol	-	0	2	4	17.386	2.3794	6	35.23039999999992	33.02820000000008	17.2663	55.40440000000001	22.376199999999926
./	surf15.vc-relax.nmr.out	surf15	8	1099.8	-70.19	-0.3831	1114.24	1132.16	1053.01	ml	-	7	0	0	19.6839	2.4958	7	27.283999999999992	16.165199999999913	2.3667999999998983	63.31229999999994	47.14710000000002
./	surf15.vc-relax.nmr.out	surf15	9	1100.91	33.46	-0.5273	1095.63	1083.87	1123.21	ml	-	6	0	1	20.9755	2.4813	7	26.4292999999999	30.494899999999916	39.55010000000004	9.258299999999963	-21.236599999999953
./	surf15.vc-relax.nmr.out	surf15	10	1088.38	-46.15	-0.4944	1096.16	1111.37	1057.61	ml	-	7	0	0	22.1408	2.4778	7	36.0773999999999	30.086799999999926	18.37510000000009	59.77030000000002	29.683500000000095
./	surf15.vc-relax.nmr.out	surf15	11	1077.65	-80.8	-0.3154	1096.09	1113.08	1023.79	ml	-	7	0	0	18.9412	2.516	7	44.33949999999993	30.140700000000038	17.058400000000006	85.81169999999997	55.670999999999935
./	surf15.vc-relax.nmr.out	surf15	12	1116.72	-63.23	-0.7371	1122.26	1153.33	1074.57	surf	bridging	3	0	4	22.6582	2.4821	7	14.255599999999959	9.989799999999946	-13.934099999999944	46.71109999999999	36.72130000000004
./	surf15.vc-relax.nmr.out	surf15	13	1109.26	-49.6	-0.9944	1109.35	1142.23	1076.2	sol	-	0	1	5	15.8324	2.3723	6	19.999799999999937	19.930500000000052	-5.387100000000032	45.455999999999904	25.52549999999985
./	pair3-8.vc-relax.nmr.out	pair3-8	25	1081.74	-67.04	-0.733	1087.71	1120.46	1037.05	ml	-	6	0	1	21.2591	2.4565	7	41.190200000000004	36.5933	11.375799999999913	75.60149999999999	39.00819999999999
./	pair3-8.vc-relax.nmr.out	pair3-8	31	1128.17	-31.24	-0.7456	1130.82	1146.35	1107.34	ml	-	7	0	0	23.113	2.5663	7	5.439099999999939	3.3985999999999876	-8.559499999999957	21.478200000000015	18.079600000000028
./	pair3-8.vc-relax.nmr.out	pair3-8	36	1091.84	41.79	-0.9509	1091.16	1064.67	1119.7	ml	-	6	0	1	21.2938	2.4466	7	33.413200000000074	33.93679999999995	54.33409999999992	11.960999999999899	-21.97580000000005
./	pair3-8.vc-relax.nmr.out	pair3-8	41	1069.73	70.63	-0.5273	1058.6	1033.77	1116.81	ml	-	6	0	0	13.193	2.3838	6	50.43790000000001	59.00800000000004	78.12710000000004	14.186300000000074	-44.821699999999964
./	pair3-8.vc-relax.nmr.out	pair3-8	47	1121.63	-47.0	-0.4783	1129.8	1144.79	1090.29	il	bridging	2	1	4	22.651	2.5385	7	10.474899999999934	4.183999999999969	-7.358299999999986	34.606700000000046	30.422700000000077
./	pair3-8.vc-relax.nmr.out	pair3-8	48	1105.89	88.77	-0.8959	1102.8	1049.78	1165.07	il	pairing	3	1	3	20.7711	2.5039	7	22.594699999999875	24.974000000000046	65.79939999999999	-22.973899999999958	-47.947900000000004
./	pair3-8.vc-relax.nmr.out	pair3-8	73	1099.06	64.02	-0.8566	1096.0	1059.45	1141.74	ml	-	6	0	1	23.0085	2.5166	7	27.85379999999998	30.209999999999923	58.35349999999994	-5.009800000000041	-35.219799999999964
./	pair3-8.vc-relax.nmr.out	pair3-8	79	1089.15	-48.64	-0.8994	1090.78	1119.95	1056.72	ml	-	6	0	1	22.5086	2.5097	7	35.48449999999991	34.22939999999994	11.768499999999904	60.455600000000004	26.226200000000063
./	pair3-8.vc-relax.nmr.out	pair3-8	84	1094.77	-98.24	-0.9681	1095.82	1159.22	1029.28	ml	-	7	0	0	19.1252	2.5481	7	31.157100000000014	30.348600000000033	-18.469400000000064	81.58439999999996	51.23579999999993
./	pair3-8.vc-relax.nmr.out	pair3-8	89	1092.17	80.39	-0.8682	1088.64	1042.1	1145.76	ml	-	6	0	1	20.6893	2.4667	7	33.15909999999997	35.8771999999999	71.71300000000008	-8.105199999999968	-43.98239999999987
./	pair3-8.vc-relax.nmr.out	pair3-8	95	1075.25	80.23	-0.7558	1068.72	1028.3	1128.74	il	pairing	3	1	3	22.5351	2.4977	7	46.1875	51.215599999999995	82.33900000000006	5.00019999999995	-46.215400000000045
./	pair3-8.vc-relax.nmr.out	pair3-8	96	1101.98	76.52	-0.9614	1100.99	1051.95	1152.99	il	bridging	3	0	5	29.4239	2.6084	8	25.605399999999918	26.367700000000013	64.12849999999992	-13.672300000000064	-40.04000000000008
./	pair3-8.vc-relax.nmr.out	pair3-8	97	1060.78	-81.85	-0.7544	1067.48	1108.64	1006.21	il	bridging	3	0	3	15.887	2.3534	6	57.329399999999964	52.17039999999997	20.477199999999925	99.3483	47.17790000000002
./	pair12.vc-relax.nmr.out	pair12	25	1108.06	46.55	-0.3002	1097.21	1087.89	1139.1	ml	-	7	0	1	26.8653	2.5432	8	20.92380000000003	29.278299999999945	36.45469999999989	-2.9769999999999754	-32.25529999999992
./	pair12.vc-relax.nmr.out	pair12	31	1076.09	-52.93	-0.7775	1080.02	1107.45	1040.8	ml	-	6	0	0	16.7456	2.3722	6	45.540700000000015	42.51459999999997	21.393499999999904	72.71400000000006	30.199400000000082
./	pair12.vc-relax.nmr.out	pair12	36	1050.57	63.95	-0.2585	1034.76	1023.74	1093.2	ml	-	5	0	1	16.2915	2.3524	6	65.1911	77.36479999999995	85.85019999999997	32.365999999999985	-44.99879999999996
./	pair12.vc-relax.nmr.out	pair12	41	1090.66	150.84	-0.3818	1059.58	1021.19	1191.22	ml	-	7	0	0	22.6922	2.5513	7	34.32179999999994	58.253400000000056	87.81369999999993	-43.10940000000005	-101.3628000000001
./	pair12.vc-relax.nmr.out	pair12	47	1061.0	76.46	-0.7967	1055.82	1015.21	1111.98	il	bridging	2	1	2	10.7489	2.3333	5	57.15999999999997	61.14859999999999	92.41829999999993	17.905399999999986	-43.2432
./	pair12.vc-relax.nmr.out	pair12	48	1067.16	109.9	-0.7542	1058.16	1002.9	1140.43	il	pairing	3	2	1	15.1798	2.4825	6	52.41679999999997	59.34679999999992	101.89700000000005	-4.001100000000065	-63.34789999999998
./	pair12.vc-relax.nmr.out	pair12	70	1086.28	59.29	-0.649	1079.34	1053.69	1125.8	ml	-	7	0	0	21.2113	2.5151	7	37.69439999999997	43.038200000000074	62.78869999999995	7.26400000000001	-35.774200000000064
./	pair12.vc-relax.nmr.out	pair12	76	1097.82	122.25	-0.8635	1092.25	1021.88	1179.32	ml	-	8	0	0	28.5474	2.6409	8	28.80860000000007	33.09749999999997	87.28239999999994	-33.946399999999926	-67.0438999999999
./	pair12.vc-relax.nmr.out	pair12	81	1103.52	-41.78	-0.9066	1104.82	1130.07	1075.66	ml	-	7	0	0	19.7021	2.5024	7	24.419599999999946	23.41859999999997	3.976099999999974	45.871799999999894	22.453199999999924
./	pair12.vc-relax.nmr.out	pair12	86	1060.44	59.5	-0.8956	1058.37	1022.85	1100.11	ml	-	6	0	0	13.2157	2.3791	6	57.59119999999996	59.185100000000034	86.53549999999996	27.045299999999997	-32.13980000000004
./	pair12.vc-relax.nmr.out	pair12	92	1070.7	98.12	-0.7202	1061.55	1014.44	1136.11	il	bridging	3	0	3	17.0294	2.4138	6	49.69099999999992	56.73649999999998	93.01119999999992	-0.6746999999999161	-57.411199999999894
./	pair12.vc-relax.nmr.out	pair12	93	1057.56	114.84	-0.3013	1030.81	1007.74	1134.12	il	bridging	2	0	3	8.1998	2.3064	5	59.80880000000002	80.40629999999999	98.17020000000002	0.8576000000000477	-79.54869999999994
./	pair12.vc-relax.nmr.out	pair12	94	1071.41	106.89	-0.9673	1070.24	1001.31	1142.67	il	bridging	3	1	3	21.3774	2.5035	7	49.14429999999993	50.04520000000002	103.12130000000002	-5.725900000000024	-55.77110000000005
./	surf51.vc-relax.nmr.out	surf51	1	1102.8	60.8	-0.3581	1089.8	1075.28	1143.34	ml	-	7	0	1	26.9003	2.5511	8	24.974000000000046	34.98400000000004	46.1644	-6.241800000000012	-41.22580000000005
./	surf51.vc-relax.nmr.out	surf51	2	1090.27	50.07	-0.4239	1080.66	1066.5	1123.65	ml	-	6	0	1	20.8035	2.4344	7	34.622100000000046	42.02179999999987	52.924999999999955	8.919499999999857	-33.102300000000014
./	surf51.vc-relax.nmr.out	surf51	3	1098.0	35.29	-0.4185	1091.16	1081.32	1121.53	ml	-	6	1	0	21.2147	2.4514	7	28.66999999999996	33.93679999999995	41.5136	10.551900000000046	-23.384899999999902
./	surf51.vc-relax.nmr.out	surf51	4	1100.26	69.87	-0.9284	1098.6	1055.35	1146.84	ml	-	6	0	1	21.5916	2.4753	7	26.9298	28.208000000000084	61.51050000000009	-8.936799999999948	-37.14480000000003
./	surf51.vc-relax.nmr.out	surf51	5	1083.76	39.96	-0.6433	1079.01	1061.87	1110.4	sol	-	0	2	4	16.9331	2.3928	6	39.63479999999993	43.292299999999955	56.4901000000001	19.121999999999957	-24.170299999999997
./	surf51.vc-relax.nmr.out	surf51	6	1036.38	117.49	-0.2324	1006.32	988.12	1114.71	surf	bridging	2	1	2	9.9554	2.2945	5	76.11739999999986	99.26359999999988	113.2776	15.803299999999922	-83.46029999999996
./	surf51.vc-relax.nmr.out	surf51	7	1129.63	26.68	-0.3268	1123.64	1117.83	1147.42	surf	pairing	3	0	5	27.7847	2.5248	8	4.314899999999852	8.927199999999857	13.400899999999979	-9.383400000000051	-18.31059999999991
./	surf51.vc-relax.nmr.out	surf51	8	1099.1	52.08	-0.4418	1089.41	1074.07	1133.82	ml	-	7	0	1	26.491	2.5411	8	27.823000000000093	35.28429999999992	47.09609999999998	1.0886000000000422	-34.195699999999874
./	surf51.vc-relax.nmr.out	surf51	9	1062.11	-67.64	-0.705	1068.76	1100.55	1017.02	ml	-	6	0	0	13.9607	2.4063	6	56.3053000000001	51.184799999999996	26.706500000000005	91.02459999999996	39.83979999999997
./	surf51.vc-relax.nmr.out	surf51	10	1112.82	-44.82	-0.4061	1121.69	1133.82	1082.93	ml	-	8	0	0	27.0249	2.5516	8	17.2586	10.428699999999935	1.0886000000000422	40.27389999999991	29.845199999999977
./	surf51.vc-relax.nmr.out	surf51	11	1087.64	45.72	-0.7658	1084.07	1060.73	1118.12	ml	-	6	0	1	22.4827	2.509	7	36.647199999999884	39.39610000000005	57.36789999999996	13.177600000000098	-26.21849999999995
./	surf51.vc-relax.nmr.out	surf51	12	1105.67	72.37	-0.4505	1092.41	1070.67	1153.91	surf	bridging	2	0	5	23.2537	2.4548	7	22.76409999999987	32.97429999999986	49.71409999999992	-14.380700000000047	-47.354999999999905
./	surf51.vc-relax.nmr.out	surf51	13	1125.83	64.13	-0.4007	1113.02	1095.89	1168.58	surf	q2b	1	1	5	21.486	2.4526	7	7.2409000000000106	17.104600000000005	30.29469999999992	-25.676600000000008	-42.78120000000001
./CaSi_1-67_HighWater	CONFIG_1-67_W_13.vc-relax.nmr.out	CONFIG_1-67_W_13	19	1081.0	63.16	-0.5425	1071.37	1048.53	1123.11	ml	-	6	0	1	20.6901	2.4364	7	41.75999999999999	49.17510000000004	66.76189999999997	9.335300000000075	-39.83979999999997
./CaSi_1-67_HighWater	CONFIG_1-67_W_13.vc-relax.nmr.out	CONFIG_1-67_W_13	25	1090.13	76.75	-0.4104	1075.05	1054.05	1141.3	ml	-	7	1	0	26.3308	2.5265	8	34.72989999999993	46.341499999999996	62.511499999999955	-4.670999999999935	-51.01249999999993
./CaSi_1-67_HighWater	CONFIG_1-67_W_13.vc-relax.nmr.out	CONFIG_1-67_W_13	30	1095.83	-42.71	-0.7346	1099.61	1120.53	1067.36	ml	-	6	1	0	21.1702	2.4573	7	30.340900000000033	27.430300000000102	11.321900000000028	52.262800000000084	24.832499999999982
./CaSi_1-67_HighWater	CONFIG_1-67_W_13.vc-relax.nmr.out	CONFIG_1-67_W_13	35	1090.83	56.74	-0.7829	1086.72	1057.11	1128.65	ml	-	5	0	1	17.9323	2.4468	6	34.190900000000056	37.35559999999998	60.15530000000001	5.069499999999948	-32.28610000000003
./CaSi_1-67_HighWater	CONFIG_1-67_W_13.vc-relax.nmr.out	CONFIG_1-67_W_13	41	1066.96	-52.78	-0.7177	1071.92	1097.17	1031.77	il	bridging	2	2	2	17.236	2.4365	6	52.57079999999996	48.75159999999994	29.309099999999944	79.6671	30.915500000000065
./CaSi_1-67_HighWater	CONFIG_1-67_W_13.vc-relax.nmr.out	CONFIG_1-67_W_13	42	1080.35	47.18	-0.6592	1074.99	1054.25	1111.8	il	-	1	2	3	15.4933	2.4229	6	42.26050000000009	46.387699999999995	62.35749999999996	18.043999999999983	-28.343700000000013
./CaSi_1-67_HighWater	CONFIG_1-67_W_13.vc-relax.nmr.out	CONFIG_1-67_W_13	43	1051.58	-87.04	-0.5696	1064.06	1097.12	993.55	il	pairing	5	1	1	18.3615	2.4644	7	64.41340000000002	54.803800000000024	29.347600000000057	109.09649999999999	54.29269999999997
./CaSi_1-67_HighWater	CONFIG_1-67_W_13.vc-relax.nmr.out	CONFIG_1-67_W_13	72	1048.66	-66.4	-0.8493	1051.99	1089.59	1004.39	ml	-	4	2	0	14.9397	2.3735	6	66.66179999999986	64.09769999999992	35.14570000000003	100.74969999999996	36.652000000000044
./CaSi_1-67_HighWater	CONFIG_1-67_W_13.vc-relax.nmr.out	CONFIG_1-67_W_13	81	1100.71	52.98	-0.7842	1096.9	1069.2	1136.03	ml	-	5	1	1	21.3666	2.4626	7	26.583299999999895	29.51699999999994	50.84599999999989	-0.6131000000000313	-30.13009999999997
./CaSi_1-67_HighWater	CONFIG_1-67_W_13.vc-relax.nmr.out	CONFIG_1-67_W_13	86	1121.02	32.47	-0.3634	1114.13	1106.26	1142.67	ml	-	6	0	1	22.705	2.4969	7	10.944600000000037	16.24989999999991	22.309799999999996	-5.725900000000024	-21.975799999999936
./CaSi_1-67_HighWater	CONFIG_1-67_W_13.vc-relax.nmr.out	CONFIG_1-67_W_13	91	1070.51	-63.26	-0.6055	1078.83	1104.37	1028.34	ml	-	5	0	0	9.6521	2.3347	5	49.83730000000003	43.430900000000065	23.765100000000075	82.30820000000006	38.87729999999999
./CaSi_1-67_HighWater	CONFIG_1-67_W_13.vc-relax.nmr.out	CONFIG_1-67_W_13	97	1065.11	-97.55	-0.6763	1075.64	1119.62	1000.08	il	-	1	2	2	10.0868	2.3701	5	53.99530000000004	45.88719999999989	12.022600000000011	104.0684	58.1812000000001
./CaSi_1-67_HighWater	CONFIG_1-67_W_13.vc-relax.nmr.out	CONFIG_1-67_W_13	98	1080.65	-106.62	-0.8648	1085.45	1146.92	1009.57	il	pairing	2	2	2	16.1795	2.4053	6	42.02949999999987	38.33349999999996	-8.99840000000006	96.76109999999994	58.427599999999984
./CaSi_1-67_HighWater	CONFIG_1-67_W_13.vc-relax.nmr.out	CONFIG_1-67_W_13	99	1055.23	101.59	-0.6219	1042.43	1000.31	1122.96	il	pairing	2	4	0	14.1596	2.4344	6	61.60289999999998	71.45889999999997	103.8913	9.450799999999958	-62.00810000000001
./CaSi_1-67_HighWater	CONFIG_1-67_W_13.vc-relax.nmr.out	CONFIG_1-67_W_13	107	1112.28	62.45	-0.9612	1111.48	1071.46	1153.92	il	pairing	3	1	2	16.9647	2.4477	6	17.67439999999999	18.290399999999977	49.10579999999993	-14.388400000000047	-32.678800000000024
./CaSi_1-67_HighWater	CONFIG_1-67_W_18.vc-relax.nmr.out	CONFIG_1-67_W_18	21	1057.63	-37.77	-0.2733	1066.78	1073.66	1032.45	ml	-	5	0	1	16.2802	2.3352	6	59.75489999999991	52.70939999999996	47.41179999999986	79.1434999999999	26.434099999999944
./CaSi_1-67_HighWater	CONFIG_1-67_W_18.vc-relax.nmr.out	CONFIG_1-67_W_18	27	1058.78	53.27	-0.3264	1046.82	1035.23	1094.3	ml	-	4	2	0	16.0124	2.3527	6	58.86940000000004	68.07860000000005	77.00289999999995	31.519000000000005	-36.559600000000046
./CaSi_1-67_HighWater	CONFIG_1-67_W_18.vc-relax.nmr.out	CONFIG_1-67_W_18	32	1074.97	-70.35	-0.2222	1093.21	1103.63	1028.07	ml	-	6	0	0	13.9665	2.4425	6	46.403099999999995	32.358299999999986	24.334899999999948	82.51610000000005	50.157800000000066
./CaSi_1-67_HighWater	CONFIG_1-67_W_18.vc-relax.nmr.out	CONFIG_1-67_W_18	37	1084.11	99.22	-0.866	1079.67	1022.39	1150.25	ml	-	5	1	0	14.4772	2.4586	6	39.36530000000005	42.78409999999997	86.88969999999995	-11.5625	-54.34659999999997
./CaSi_1-67_HighWater	CONFIG_1-67_W_18.vc-relax.nmr.out	CONFIG_1-67_W_18	43	1070.01	121.54	-0.4326	1047.03	1011.97	1151.04	il	bridging	2	1	3	14.3244	2.4635	6	50.22230000000002	67.91689999999994	94.91309999999999	-12.170799999999986	-80.08769999999993
./CaSi_1-67_HighWater	CONFIG_1-67_W_18.vc-relax.nmr.out	CONFIG_1-67_W_18	44	1078.18	-45.89	-0.6187	1084.02	1102.94	1047.59	il	-	1	3	2	17.1537	2.3932	6	43.93139999999994	39.434600000000046	24.866199999999935	67.48570000000007	28.05110000000002
./CaSi_1-67_HighWater	CONFIG_1-67_W_18.vc-relax.nmr.out	CONFIG_1-67_W_18	45	1087.07	130.95	-0.3673	1059.46	1027.39	1174.38	il	-	0	3	3	15.5752	2.4365	6	37.08609999999999	58.34579999999994	83.03969999999993	-30.14260000000013	-88.48840000000007
./CaSi_1-67_HighWater	CONFIG_1-67_W_18.vc-relax.nmr.out	CONFIG_1-67_W_18	73	1102.6	-66.16	-0.35	1116.93	1132.37	1058.49	ml	-	7	0	0	19.8366	2.4775	7	25.128000000000043	14.093899999999962	2.205100000000016	59.09269999999992	44.99879999999996
./CaSi_1-67_HighWater	CONFIG_1-67_W_18.vc-relax.nmr.out	CONFIG_1-67_W_18	79	1073.4	52.08	-0.9582	1072.68	1039.41	1108.12	ml	-	6	0	0	17.1449	2.3796	6	47.61199999999985	48.16639999999995	73.78429999999992	20.87760000000003	-27.288799999999924
./CaSi_1-67_HighWater	CONFIG_1-67_W_18.vc-relax.nmr.out	CONFIG_1-67_W_18	84	1098.1	55.07	-0.9427	1097.05	1062.44	1134.81	ml	-	5	3	0	27.7863	2.5833	8	28.593000000000075	29.401500000000055	56.05119999999988	0.3263000000000602	-29.075199999999995
./CaSi_1-67_HighWater	CONFIG_1-67_W_18.vc-relax.nmr.out	CONFIG_1-67_W_18	92	1054.43	50.64	-0.3927	1044.18	1030.92	1088.19	ml	-	5	2	0	21.7669	2.4675	7	62.21889999999996	70.11139999999989	80.32159999999988	36.223699999999894	-33.887699999999995
./CaSi_1-67_HighWater	CONFIG_1-67_W_18.vc-relax.nmr.out	CONFIG_1-67_W_18	98	1059.97	74.41	-0.7709	1054.29	1016.05	1109.58	il	-	1	4	1	17.6379	2.413	6	57.95309999999995	62.32669999999996	91.77150000000006	19.753400000000056	-42.573299999999904
./CaSi_1-67_HighWater	CONFIG_1-67_W_18.vc-relax.nmr.out	CONFIG_1-67_W_18	99	1072.41	88.09	-0.6734	1062.82	1023.28	1131.14	il	pairing	4	1	2	21.7183	2.5043	7	48.37429999999995	55.7586	86.20439999999996	3.1521999999998798	-52.60640000000012
./CaSi_1-67_HighWater	CONFIG_1-67_W_18.vc-relax.nmr.out	CONFIG_1-67_W_18	101	1057.29	48.05	-0.3093	1046.22	1036.32	1089.32	il	-	1	4	1	16.7367	2.367	6	60.016700000000014	68.54059999999993	76.16359999999997	35.35360000000003	-33.1869999999999
./CaSi_1-67_HighWater	CONFIG_1-67_W_18.vc-relax.nmr.out	CONFIG_1-67_W_18	107	1046.21	-144.31	-0.6394	1063.55	1125.07	950.0	il	-	2	4	0	15.9547	2.439	6	68.54829999999993	55.196500000000015	7.826099999999997	142.63	87.43349999999998
./CaSi_1-67_HighWater	CONFIG_1-67_W_22.vc-relax.nmr.out	CONFIG_1-67_W_22	21	1078.88	68.28	-0.4828	1067.11	1045.13	1124.4	ml	-	6	0	0	13.8901	2.4011	6	43.39239999999984	52.45530000000008	69.3798999999999	8.34199999999987	-44.11330000000021
./CaSi_1-67_HighWater	CONFIG_1-67_W_22.vc-relax.nmr.out	CONFIG_1-67_W_22	27	1097.34	-29.66	-0.9715	1097.62	1116.83	1077.56	ml	-	7	0	0	20.5182	2.4713	7	29.17820000000006	28.962600000000066	14.170900000000074	44.40880000000004	15.446199999999976
./CaSi_1-67_HighWater	CONFIG_1-67_W_22.vc-relax.nmr.out	CONFIG_1-67_W_22	32	1081.65	54.89	-0.4349	1071.31	1055.4	1118.24	ml	-	5	1	0	16.7543	2.3848	6	41.25949999999989	49.22130000000004	61.471999999999866	13.085199999999986	-36.136100000000056
./CaSi_1-67_HighWater	CONFIG_1-67_W_22.vc-relax.nmr.out	CONFIG_1-67_W_22	37	1082.43	-35.02	-0.6004	1087.09	1101.11	1059.08	ml	-	5	1	0	16.2801	2.3813	6	40.6588999999999	37.07069999999999	26.275300000000016	58.63840000000005	21.56770000000006
./CaSi_1-67_HighWater	CONFIG_1-67_W_22.vc-relax.nmr.out	CONFIG_1-67_W_22	43	1071.41	-93.75	-0.9708	1072.32	1133.0	1008.91	il	bridging	1	4	1	14.7309	2.3968	6	49.14429999999993	48.44360000000006	1.7200000000000273	97.26930000000004	48.82569999999998
./CaSi_1-67_HighWater	CONFIG_1-67_W_22.vc-relax.nmr.out	CONFIG_1-67_W_22	44	1060.72	98.45	-0.798	1054.09	1001.71	1126.35	il	-	1	2	2	10.3528	2.3394	5	57.37559999999996	62.48070000000007	102.81329999999991	6.84050000000002	-55.64020000000005
./CaSi_1-67_HighWater	CONFIG_1-67_W_22.vc-relax.nmr.out	CONFIG_1-67_W_22	45	1096.44	79.68	-0.8713	1093.02	1046.74	1149.56	il	pairing	4	0	3	21.1456	2.5144	7	29.87119999999993	32.50459999999998	68.14019999999994	-11.031200000000013	-43.535799999999995
./CaSi_1-67_HighWater	CONFIG_1-67_W_22.vc-relax.nmr.out	CONFIG_1-67_W_22	74	1073.05	-61.54	-0.623	1080.78	1106.34	1032.02	ml	-	6	0	1	20.2988	2.4255	7	47.88149999999996	41.92939999999999	22.248199999999997	79.47460000000001	37.54520000000002
./CaSi_1-67_HighWater	CONFIG_1-67_W_22.vc-relax.nmr.out	CONFIG_1-67_W_22	80	1114.93	-44.43	-0.6024	1120.81	1138.66	1085.31	ml	-	7	1	0	26.48	2.5494	8	15.633899999999926	11.106300000000033	-2.638200000000097	38.44130000000007	27.335000000000036
./CaSi_1-67_HighWater	CONFIG_1-67_W_22.vc-relax.nmr.out	CONFIG_1-67_W_22	85	1084.82	130.88	-0.4041	1058.83	1023.57	1172.07	ml	-	6	0	0	13.1156	2.4447	6	38.81860000000006	58.83090000000004	85.98109999999997	-28.363899999999944	-87.19479999999999
./CaSi_1-67_HighWater	CONFIG_1-67_W_22.vc-relax.nmr.out	CONFIG_1-67_W_22	90	1092.43	50.32	-0.7539	1088.3	1063.01	1125.97	ml	-	6	0	1	21.5712	2.4844	7	32.95889999999997	36.13900000000001	55.612300000000005	7.133099999999899	-29.00590000000011
./CaSi_1-67_HighWater	CONFIG_1-67_W_22.vc-relax.nmr.out	CONFIG_1-67_W_22	96	1075.26	-109.69	-0.6895	1086.61	1137.03	1002.13	il	-	1	3	2	17.5482	2.4475	6	46.1798	37.44030000000009	-1.383100000000013	102.48990000000003	65.04959999999994
./CaSi_1-67_HighWater	CONFIG_1-67_W_22.vc-relax.nmr.out	CONFIG_1-67_W_22	97	1052.22	93.2	-0.4568	1035.34	1006.95	1114.35	il	pairing	2	3	1	15.7602	2.3639	6	63.92059999999992	76.91820000000007	98.7784999999999	16.08050000000003	-60.83770000000004
./CaSi_1-67_HighWater	CONFIG_1-67_W_22.vc-relax.nmr.out	CONFIG_1-67_W_22	98	1063.95	115.41	-0.3981	1040.79	1010.17	1140.89	il	-	1	4	1	13.8777	2.445	6	54.88849999999991	72.72170000000006	96.29909999999995	-4.355300000000057	-77.07700000000011
./CaSi_1-67_HighWater	CONFIG_1-67_W_22.vc-relax.nmr.out	CONFIG_1-67_W_22	99	1045.31	-124.49	-0.9486	1047.45	1126.18	962.32	il	pairing	3	1	2	16.0766	2.3988	6	69.24130000000002	67.59349999999995	6.971399999999903	133.1436	65.55010000000004
./CaSi_1-67_HighWater	CONFIG_1-67_W_9.vc-relax.nmr.out	CONFIG_1-67_W_9	21	1093.51	66.43	-0.6877	1086.59	1056.14	1137.79	ml	-	6	0	1	20.4058	2.4793	7	32.12729999999999	37.45570000000009	60.90219999999988	-1.9682999999999993	-39.42400000000009
./CaSi_1-67_HighWater	CONFIG_1-67_W_9.vc-relax.nmr.out	CONFIG_1-67_W_9	27	1111.08	36.9	-0.8112	1108.76	1088.81	1135.68	ml	-	6	1	0	23.3192	2.4938	7	18.598400000000083	20.384799999999927	35.74630000000002	-0.34360000000003765	-20.728399999999965
./CaSi_1-67_HighWater	CONFIG_1-67_W_9.vc-relax.nmr.out	CONFIG_1-67_W_9	32	1087.56	48.25	-0.5596	1080.48	1062.48	1119.73	ml	-	6	0	1	21.0517	2.4424	7	36.7088	42.16039999999998	56.020399999999995	11.937900000000013	-30.222499999999968
./CaSi_1-67_HighWater	CONFIG_1-67_W_9.vc-relax.nmr.out	CONFIG_1-67_W_9	37	1112.99	-46.39	-0.9943	1113.08	1143.83	1082.07	ml	-	6	0	1	21.671	2.4977	7	17.127700000000004	17.058400000000006	-6.619100000000003	40.93610000000001	23.877700000000004
./CaSi_1-67_HighWater	CONFIG_1-67_W_9.vc-relax.nmr.out	CONFIG_1-67_W_9	43	1092.21	77.37	-0.7905	1086.8	1046.03	1143.79	il	bridging	2	3	2	22.838	2.4768	7	33.12829999999997	37.29399999999998	68.68690000000004	-6.588300000000004	-43.88229999999999
./CaSi_1-67_HighWater	CONFIG_1-67_W_9.vc-relax.nmr.out	CONFIG_1-67_W_9	44	1024.64	-142.08	-0.9635	1026.37	1117.63	929.93	il	-	1	3	1	9.3373	2.3424	5	85.15719999999988	83.82510000000002	13.554899999999861	158.08389999999997	74.25879999999995
./CaSi_1-67_HighWater	CONFIG_1-67_W_9.vc-relax.nmr.out	CONFIG_1-67_W_9	45	1062.42	70.53	-0.8182	1058.14	1019.67	1109.44	il	-	2	2	1	9.4699	2.3529	5	56.06659999999988	59.362199999999916	88.98410000000001	19.86119999999994	-39.500999999999976
./CaSi_1-67_HighWater	CONFIG_1-67_W_9.vc-relax.nmr.out	CONFIG_1-67_W_9	73	1056.66	102.48	-0.6415	1044.42	1000.59	1124.98	ml	-	4	2	0	14.9129	2.3958	6	60.50179999999989	69.9265999999999	103.6757	7.895399999999995	-62.0311999999999
./CaSi_1-67_HighWater	CONFIG_1-67_W_9.vc-relax.nmr.out	CONFIG_1-67_W_9	81	1054.35	32.68	-0.5883	1049.87	1037.05	1076.14	ml	-	5	2	0	19.7568	2.3929	7	62.280500000000075	65.7301000000001	75.60149999999999	45.5021999999999	-20.227900000000204
./CaSi_1-67_HighWater	CONFIG_1-67_W_9.vc-relax.nmr.out	CONFIG_1-67_W_9	86	1108.38	-64.57	-0.9351	1109.77	1150.02	1065.33	ml	-	7	0	1	26.9981	2.5462	8	20.67739999999992	19.607099999999946	-11.385400000000004	53.82590000000005	34.2188000000001
./CaSi_1-67_HighWater	CONFIG_1-67_W_9.vc-relax.nmr.out	CONFIG_1-67_W_9	91	1062.53	-64.86	-0.9535	1063.53	1104.76	1019.29	ml	-	5	0	0	8.0871	2.2983	5	55.981899999999996	55.211900000000014	23.46479999999997	89.2767	34.06479999999999
./CaSi_1-67_HighWater	CONFIG_1-67_W_9.vc-relax.nmr.out	CONFIG_1-67_W_9	97	1044.84	106.36	-0.5441	1028.67	990.09	1115.75	il	-	1	2	2	9.8371	2.3198	5	69.60320000000002	82.05409999999995	111.76069999999993	15.00249999999994	-67.05160000000001
./CaSi_1-67_HighWater	CONFIG_1-67_W_9.vc-relax.nmr.out	CONFIG_1-67_W_9	98	1086.85	109.83	-0.3823	1064.24	1036.24	1160.07	il	pairing	3	3	1	22.4854	2.4825	7	37.2555000000001	54.66519999999991	76.22519999999997	-19.123899999999935	-73.78909999999985
./CaSi_1-67_HighWater	CONFIG_1-67_W_9.vc-relax.nmr.out	CONFIG_1-67_W_9	99	999.91	-108.55	-0.1785	1029.64	1042.56	927.55	il	bridging	1	3	1	9.6807	2.2985	5	104.1993	81.30719999999985	71.35879999999997	159.91650000000004	78.60930000000019
./CaSi_1-67_HighWater	CONFIG_1-67_W_9.vc-relax.nmr.out	CONFIG_1-67_W_9	107	1084.81	-71.0	-0.6052	1094.15	1122.8	1037.47	il	pairing	3	1	2	15.1822	2.4034	6	38.82630000000006	31.63449999999989	9.573999999999955	75.2781	43.643600000000106
./CaSi_1-67_HighWater	CONFIG_1-67_W_17.vc-relax.nmr.out	CONFIG_1-67_W_17	21	1061.77	52.92	-0.7933	1058.13	1030.14	1097.05	ml	-	5	1	0	16.4122	2.3573	6	56.56709999999998	59.369899999999916	80.92219999999986	29.401500000000055	-29.96839999999986
./CaSi_1-67_HighWater	CONFIG_1-67_W_17.vc-relax.nmr.out	CONFIG_1-67_W_17	27	1062.31	-35.22	-0.5213	1067.93	1080.17	1038.83	ml	-	5	1	0	16.792	2.3718	6	56.15129999999999	51.82389999999998	42.399099999999976	74.23090000000002	22.40700000000004
./CaSi_1-67_HighWater	CONFIG_1-67_W_17.vc-relax.nmr.out	CONFIG_1-67_W_17	32	1071.66	60.27	-0.743	1066.5	1036.65	1111.84	ml	-	6	0	0	14.0819	2.424	6	48.951799999999935	52.924999999999955	75.90949999999987	18.013199999999983	-34.91179999999997
./CaSi_1-67_HighWater	CONFIG_1-67_W_17.vc-relax.nmr.out	CONFIG_1-67_W_17	37	1084.07	87.41	-0.2926	1063.46	1046.41	1142.34	ml	-	5	1	0	14.4887	2.4273	6	39.39610000000005	55.2657999999999	68.39429999999993	-5.4717999999999165	-60.737599999999816
./CaSi_1-67_HighWater	CONFIG_1-67_W_17.vc-relax.nmr.out	CONFIG_1-67_W_17	43	1045.26	133.19	-0.601	1027.54	974.18	1134.05	il	bridging	2	1	2	9.7295	2.3349	5	69.27980000000002	82.92420000000004	124.01139999999998	0.9115000000000464	-82.0127
./CaSi_1-67_HighWater	CONFIG_1-67_W_17.vc-relax.nmr.out	CONFIG_1-67_W_17	44	1106.41	66.0	-0.6463	1098.63	1070.19	1150.41	il	-	1	1	3	9.8036	2.3643	5	22.194299999999885	28.184899999999857	50.08369999999991	-11.68570000000011	-39.87059999999997
./CaSi_1-67_HighWater	CONFIG_1-67_W_17.vc-relax.nmr.out	CONFIG_1-67_W_17	45	1111.78	60.07	-0.7507	1106.79	1076.73	1151.83	il	pairing	5	1	1	21.6872	2.5636	7	18.059399999999982	21.901700000000005	45.04789999999991	-12.779099999999971	-34.68079999999998
./CaSi_1-67_HighWater	CONFIG_1-67_W_17.vc-relax.nmr.out	CONFIG_1-67_W_17	73	1118.26	61.68	-0.8547	1115.27	1080.13	1159.38	ml	-	7	0	1	27.5409	2.5471	8	13.069799999999987	15.372100000000046	42.42989999999986	-18.59260000000006	-33.96470000000011
./CaSi_1-67_HighWater	CONFIG_1-67_W_17.vc-relax.nmr.out	CONFIG_1-67_W_17	79	1065.86	-69.41	-0.9603	1066.78	1111.22	1019.59	ml	-	5	1	0	16.5884	2.3676	6	53.41780000000006	52.70939999999996	18.490599999999972	89.0456999999999	36.33629999999994
./CaSi_1-67_HighWater	CONFIG_1-67_W_17.vc-relax.nmr.out	CONFIG_1-67_W_17	84	1057.07	-62.62	-0.6071	1065.27	1090.62	1015.32	ml	-	4	2	0	16.0305	2.4072	6	60.18610000000001	53.872100000000046	34.35260000000005	92.33359999999993	38.46149999999989
./CaSi_1-67_HighWater	CONFIG_1-67_W_17.vc-relax.nmr.out	CONFIG_1-67_W_17	92	1092.8	-87.83	-0.8781	1096.36	1147.78	1034.24	ml	-	4	2	0	22.4991	2.4871	6	32.67399999999998	29.932800000000043	-9.660600000000045	77.76519999999994	47.83239999999989
./CaSi_1-67_HighWater	CONFIG_1-67_W_17.vc-relax.nmr.out	CONFIG_1-67_W_17	98	1092.32	111.07	-0.7222	1082.03	1028.55	1166.37	il	-	1	4	1	17.6431	2.472	6	33.04359999999997	40.96690000000001	82.14650000000006	-23.974899999999934	-64.94179999999994
./CaSi_1-67_HighWater	CONFIG_1-67_W_17.vc-relax.nmr.out	CONFIG_1-67_W_17	99	1075.78	82.37	-0.3208	1057.13	1039.52	1130.7	il	pairing	2	3	1	16.6179	2.4991	6	45.77940000000001	60.1398999999999	73.69960000000003	3.4909999999999854	-56.64889999999991
./CaSi_1-67_HighWater	CONFIG_1-67_W_17.vc-relax.nmr.out	CONFIG_1-67_W_17	101	1057.2	88.78	-0.3109	1036.81	1018.41	1116.39	il	-	1	3	2	16.5963	2.3646	6	60.0859999999999	75.78629999999998	89.95429999999999	14.509699999999953	-61.27660000000003
./CaSi_1-67_HighWater	CONFIG_1-67_W_17.vc-relax.nmr.out	CONFIG_1-67_W_17	107	1067.04	89.31	-0.9762	1066.33	1008.21	1126.58	il	pairing	2	3	0	9.5113	2.3486	5	52.509199999999964	53.055900000000065	97.80829999999992	6.663400000000024	-46.39250000000004
./CaSi_1-67_HighWater	CONFIG_1-67_W_2.vc-relax.nmr.out	CONFIG_1-67_W_2	21	1077.01	-59.65	-0.9723	1077.56	1116.22	1037.24	ml	-	5	1	0	21.0853	2.4438	6	44.83230000000003	44.40880000000004	14.64059999999995	75.45519999999999	31.04639999999995
./CaSi_1-67_HighWater	CONFIG_1-67_W_2.vc-relax.nmr.out	CONFIG_1-67_W_2	27	1058.02	-83.56	-0.8834	1061.27	1110.48	1002.31	ml	-	6	0	1	20.9744	2.4785	7	59.45460000000003	56.95209999999997	19.06039999999996	102.35130000000004	45.399200000000064
./CaSi_1-67_HighWater	CONFIG_1-67_W_2.vc-relax.nmr.out	CONFIG_1-67_W_2	32	1059.21	-50.16	-0.4189	1068.92	1082.93	1025.77	ml	-	6	0	0	14.2356	2.3981	6	58.538299999999936	51.061599999999885	40.27389999999991	84.28710000000001	33.225500000000125
./CaSi_1-67_HighWater	CONFIG_1-67_W_2.vc-relax.nmr.out	CONFIG_1-67_W_2	37	1089.37	64.89	-0.7878	1084.78	1050.7	1132.64	ml	-	6	0	0	16.6131	2.4667	6	35.31510000000003	38.849399999999946	65.0909999999999	1.997199999999907	-36.85220000000004
./CaSi_1-67_HighWater	CONFIG_1-67_W_2.vc-relax.nmr.out	CONFIG_1-67_W_2	43	1074.35	-70.17	-0.3267	1090.1	1105.38	1027.58	il	bridging	4	1	2	21.62	2.4784	7	46.8805000000001	34.75300000000004	22.987399999999866	82.89340000000004	48.1404
./CaSi_1-67_HighWater	CONFIG_1-67_W_2.vc-relax.nmr.out	CONFIG_1-67_W_2	44	1052.22	75.11	-0.0695	1028.92	1025.44	1102.29	il	-	0	2	3	10.8732	2.3426	5	63.92059999999992	81.86159999999995	84.54119999999989	25.366700000000037	-56.494899999999916
./CaSi_1-67_HighWater	CONFIG_1-67_W_2.vc-relax.nmr.out	CONFIG_1-67_W_2	45	1076.15	-64.13	-0.4469	1087.98	1107.08	1033.4	il	-	2	3	1	16.8592	2.394	6	45.4944999999999	36.385400000000004	21.67840000000001	78.41199999999992	42.02659999999992
./CaSi_1-67_HighWater	CONFIG_1-67_W_2.vc-relax.nmr.out	CONFIG_1-67_W_2	75	1112.72	46.37	-0.7482	1108.83	1085.69	1143.63	ml	-	7	0	0	20.1422	2.5005	7	17.3356	20.330900000000042	38.14869999999996	-6.46510000000012	-26.796000000000163
./CaSi_1-67_HighWater	CONFIG_1-67_W_2.vc-relax.nmr.out	CONFIG_1-67_W_2	81	1059.1	61.96	-0.7737	1054.42	1022.46	1100.4	ml	-	6	1	0	21.7192	2.4657	7	58.62300000000005	62.22659999999996	86.83579999999995	26.82199999999989	-35.40460000000007
./CaSi_1-67_HighWater	CONFIG_1-67_W_2.vc-relax.nmr.out	CONFIG_1-67_W_2	86	1073.63	-61.14	-0.4408	1085.03	1102.99	1032.87	ml	-	6	0	1	21.7631	2.4744	7	47.43489999999986	38.65689999999995	24.827699999999936	78.82010000000002	40.163200000000074
./CaSi_1-67_HighWater	CONFIG_1-67_W_2.vc-relax.nmr.out	CONFIG_1-67_W_2	91	1125.34	-75.15	-0.2776	1143.44	1157.35	1075.24	ml	-	6	0	0	22.3751	2.5149	6	7.618200000000002	-6.31880000000001	-17.029499999999985	46.1952	52.51400000000001
./CaSi_1-67_HighWater	CONFIG_1-67_W_2.vc-relax.nmr.out	CONFIG_1-67_W_2	97	1052.86	146.31	-0.2505	1016.31	991.87	1150.4	il	-	1	3	2	16.2751	2.3802	6	63.42780000000005	91.57130000000006	110.39009999999996	-11.678000000000111	-103.24930000000018
./CaSi_1-67_HighWater	CONFIG_1-67_W_2.vc-relax.nmr.out	CONFIG_1-67_W_2	98	1065.11	62.31	-0.2351	1049.23	1039.46	1106.65	il	pairing	2	3	1	16.7685	2.403	6	53.99530000000004	66.22289999999998	73.74579999999992	22.00949999999989	-44.21340000000009
./CaSi_1-67_HighWater	CONFIG_1-67_W_2.vc-relax.nmr.out	CONFIG_1-67_W_2	99	1039.21	-62.36	-0.7589	1044.22	1075.77	997.64	il	bridging	2	2	1	9.9217	2.3275	5	73.93829999999991	70.0806	45.78710000000001	105.94719999999995	35.86659999999995
./CaSi_1-67_HighWater	CONFIG_1-67_W_2.vc-relax.nmr.out	CONFIG_1-67_W_2	107	1078.65	123.38	-0.6122	1062.7	1012.35	1160.9	il	pairing	2	2	2	17.0969	2.4506	6	43.56949999999995	55.850999999999885	94.62049999999999	-19.763000000000147	-75.61400000000003
./CaSi_1-67_HighWater	CONFIG_1-67_W_12.vc-relax.nmr.out	CONFIG_1-67_W_12	19	1079.06	-60.56	-0.7735	1083.63	1114.86	1038.69	ml	-	5	0	1	17.4746	2.3898	6	43.25380000000007	39.734899999999925	15.687800000000038	74.3386999999999	34.60379999999998
./CaSi_1-67_HighWater	CONFIG_1-67_W_12.vc-relax.nmr.out	CONFIG_1-67_W_12	25	1099.81	59.04	-0.5367	1090.69	1069.57	1139.17	ml	-	6	2	0	26.8286	2.4953	8	27.276299999999992	34.29869999999994	50.56110000000001	-3.030900000000088	-37.32960000000003
./CaSi_1-67_HighWater	CONFIG_1-67_W_12.vc-relax.nmr.out	CONFIG_1-67_W_12	30	1070.82	-50.22	-0.3915	1081.01	1094.12	1037.34	ml	-	5	1	0	17.3811	2.3868	6	49.59860000000003	41.75229999999999	31.657600000000116	75.37819999999999	33.6259
./CaSi_1-67_HighWater	CONFIG_1-67_W_12.vc-relax.nmr.out	CONFIG_1-67_W_12	35	1065.88	87.75	-0.5927	1053.96	1019.29	1124.38	ml	-	6	0	0	14.5666	2.3931	6	53.40239999999994	62.580799999999954	89.2767	8.35739999999987	-54.22340000000008
./CaSi_1-67_HighWater	CONFIG_1-67_W_12.vc-relax.nmr.out	CONFIG_1-67_W_12	41	1065.41	121.16	-0.4634	1043.74	1006.31	1146.19	il	bridging	1	5	0	15.92	2.4354	6	53.764299999999935	70.4502	99.2713	-8.436300000000074	-78.88650000000007
./CaSi_1-67_HighWater	CONFIG_1-67_W_12.vc-relax.nmr.out	CONFIG_1-67_W_12	42	1051.74	119.01	-0.3286	1025.1	999.03	1131.08	il	-	1	4	0	9.715	2.3748	5	64.29019999999991	84.803	104.87689999999998	3.1983999999999924	-81.6046
./CaSi_1-67_HighWater	CONFIG_1-67_W_12.vc-relax.nmr.out	CONFIG_1-67_W_12	43	1095.56	108.67	-0.8612	1090.53	1028.14	1168.01	il	-	3	2	2	22.1737	2.5632	7	30.54880000000003	34.42190000000005	82.46219999999994	-25.237700000000018	-59.65960000000007
./CaSi_1-67_HighWater	CONFIG_1-67_W_12.vc-relax.nmr.out	CONFIG_1-67_W_12	71	1066.34	-90.09	-0.3236	1086.65	1106.09	1006.28	ml	-	5	1	0	14.6568	2.4334	6	53.048200000000065	37.409499999999866	22.440699999999993	99.2944	61.88490000000013
./CaSi_1-67_HighWater	CONFIG_1-67_W_12.vc-relax.nmr.out	CONFIG_1-67_W_12	81	1079.16	-55.04	-0.6907	1084.83	1110.18	1042.46	ml	-	5	2	0	21.3649	2.4705	7	43.17679999999996	38.81090000000006	19.291399999999953	71.43579999999997	32.62489999999991
./CaSi_1-67_HighWater	CONFIG_1-67_W_12.vc-relax.nmr.out	CONFIG_1-67_W_12	86	1098.35	-54.12	-0.2956	1111.06	1121.72	1062.28	ml	-	7	0	1	26.8557	2.5393	8	28.40050000000008	18.61379999999997	10.405599999999936	56.17439999999999	37.56060000000002
./CaSi_1-67_HighWater	CONFIG_1-67_W_12.vc-relax.nmr.out	CONFIG_1-67_W_12	91	1053.61	79.79	-0.3138	1035.36	1018.67	1106.81	ml	-	5	0	0	9.5717	2.3158	5	62.85030000000006	76.90280000000007	89.7541	21.886300000000006	-55.016500000000065
./CaSi_1-67_HighWater	CONFIG_1-67_W_12.vc-relax.nmr.out	CONFIG_1-67_W_12	97	1084.23	77.19	-0.782	1078.62	1038.38	1135.7	il	-	1	2	4	22.321	2.4731	7	39.272899999999936	43.59260000000006	74.5773999999999	-0.3590000000000373	-43.9516000000001
./CaSi_1-67_HighWater	CONFIG_1-67_W_12.vc-relax.nmr.out	CONFIG_1-67_W_12	98	1109.83	93.11	-0.6544	1099.1	1058.48	1171.9	il	pairing	3	3	2	28.653	2.5819	8	19.56090000000006	27.823000000000093	59.10039999999992	-28.23300000000006	-56.056000000000154
./CaSi_1-67_HighWater	CONFIG_1-67_W_12.vc-relax.nmr.out	CONFIG_1-67_W_12	99	1048.92	114.42	-0.9829	1048.27	973.3	1125.2	il	pairing	1	4	2	21.2037	2.4824	7	66.46159999999998	66.96209999999996	124.68899999999996	7.725999999999885	-59.23610000000008
./CaSi_1-67_HighWater	CONFIG_1-67_W_12.vc-relax.nmr.out	CONFIG_1-67_W_12	107	1097.15	80.36	-0.9496	1095.8	1044.93	1150.72	il	pairing	3	2	1	14.4313	2.4991	6	29.324499999999944	30.364000000000033	69.5338999999999	-11.924399999999991	-42.288400000000024
./CaSi_1-67_HighWater	CONFIG_1-67_W_7.vc-relax.nmr.out	CONFIG_1-67_W_7	20	1082.61	-61.94	-0.338	1096.28	1110.23	1041.32	ml	-	7	1	0	26.0848	2.5411	8	40.52030000000002	29.99440000000004	19.252899999999954	72.31360000000006	42.31920000000002
./CaSi_1-67_HighWater	CONFIG_1-67_W_7.vc-relax.nmr.out	CONFIG_1-67_W_7	26	1059.17	-85.65	-0.7925	1065.09	1110.34	1002.07	ml	-	4	3	0	21.181	2.4721	7	58.569099999999935	54.01070000000004	19.16820000000007	102.53609999999992	48.52539999999988
./CaSi_1-67_HighWater	CONFIG_1-67_W_7.vc-relax.nmr.out	CONFIG_1-67_W_7	33	1041.24	58.97	-0.9476	1040.21	1002.96	1080.55	ml	-	5	0	1	16.0015	2.3508	6	72.37519999999995	73.16829999999993	101.85079999999994	42.10649999999998	-31.06179999999995
./CaSi_1-67_HighWater	CONFIG_1-67_W_7.vc-relax.nmr.out	CONFIG_1-67_W_7	38	1113.53	-84.36	-0.7364	1120.94	1162.36	1057.29	ml	-	7	0	0	21.7336	2.5408	7	16.711900000000014	11.006199999999922	-20.887199999999893	60.016700000000014	49.01050000000009
./CaSi_1-67_HighWater	CONFIG_1-67_W_7.vc-relax.nmr.out	CONFIG_1-67_W_7	44	1111.1	-75.73	-0.6526	1119.87	1152.82	1060.62	il	bridging	2	2	3	23.2699	2.5526	7	18.583000000000084	11.830100000000016	-13.541399999999953	57.452600000000075	45.62250000000006
./CaSi_1-67_HighWater	CONFIG_1-67_W_7.vc-relax.nmr.out	CONFIG_1-67_W_7	45	1081.33	40.82	-0.849	1079.28	1056.17	1108.54	il	pairing	2	4	1	22.1765	2.5018	7	41.5059	43.08439999999996	60.87909999999988	20.554200000000037	-22.530199999999923
./CaSi_1-67_HighWater	CONFIG_1-67_W_7.vc-relax.nmr.out	CONFIG_1-67_W_7	46	1106.04	73.07	-0.7084	1098.94	1064.43	1154.76	il	pairing	2	1	3	16.4866	2.4237	6	22.47919999999999	27.946199999999976	54.51889999999992	-15.035200000000032	-42.98140000000001
./CaSi_1-67_HighWater	CONFIG_1-67_W_7.vc-relax.nmr.out	CONFIG_1-67_W_7	74	1066.24	79.53	-0.335	1048.62	1030.85	1119.27	ml	-	6	1	0	21.1004	2.5191	7	53.12519999999995	66.69260000000008	80.3755000000001	12.292100000000005	-54.40050000000008
./CaSi_1-67_HighWater	CONFIG_1-67_W_7.vc-relax.nmr.out	CONFIG_1-67_W_7	80	1090.22	-61.67	-0.8271	1093.77	1127.78	1049.11	ml	-	7	0	0	20.9649	2.473	7	34.66059999999993	31.927099999999996	5.739400000000046	66.3153000000001	34.3882000000001
./CaSi_1-67_HighWater	CONFIG_1-67_W_7.vc-relax.nmr.out	CONFIG_1-67_W_7	85	1113.18	45.58	-0.9302	1112.12	1083.86	1143.56	ml	-	4	2	1	21.7269	2.477	7	16.981399999999894	17.797600000000102	39.55780000000004	-6.411200000000008	-24.20880000000011
./CaSi_1-67_HighWater	CONFIG_1-67_W_7.vc-relax.nmr.out	CONFIG_1-67_W_7	90	1073.81	-55.97	-0.269	1087.45	1097.49	1036.5	ml	-	7	0	0	21.543	2.45111	7	47.296299999999974	36.793499999999995	29.06269999999995	76.02499999999998	39.23149999999998
./CaSi_1-67_HighWater	CONFIG_1-67_W_7.vc-relax.nmr.out	CONFIG_1-67_W_7	96	1036.99	-91.25	-0.9522	1038.45	1096.37	976.16	il	-	1	2	3	17.6755	2.4033	6	75.64769999999999	74.5234999999999	29.925100000000043	122.48680000000002	47.96330000000012
./CaSi_1-67_HighWater	CONFIG_1-67_W_7.vc-relax.nmr.out	CONFIG_1-67_W_7	97	1079.89	72.41	-0.5164	1068.22	1043.29	1128.17	il	pairing	4	2	0	11.7245	2.4646	6	42.61469999999986	51.600599999999986	70.79669999999999	5.439099999999939	-46.161500000000046
./CaSi_1-67_HighWater	CONFIG_1-67_W_7.vc-relax.nmr.out	CONFIG_1-67_W_7	98	1048.81	52.43	-0.662	1042.9	1019.76	1083.76	il	bridging	2	1	3	15.6743	2.368	6	66.54629999999997	71.09699999999987	88.91480000000001	39.63479999999993	-31.46219999999994
./CaSi_1-67_HighWater	CONFIG_1-67_W_7.vc-relax.nmr.out	CONFIG_1-67_W_7	107	1042.42	135.12	-0.6131	1025.0	969.77	1132.5	il	pairing	2	3	2	19.8257	2.5091	7	71.46659999999997	84.88	127.40710000000001	2.105000000000018	-82.77499999999998
./CaSi_1-67_HighWater	CONFIG_1-67_W_19.vc-relax.nmr.out	CONFIG_1-67_W_19	21	1089.48	72.9	-0.4229	1075.45	1054.9	1138.08	ml	-	6	0	1	21.5797	2.44	7	35.23039999999992	46.03349999999989	61.85699999999986	-2.191599999999994	-48.225099999999884
./CaSi_1-67_HighWater	CONFIG_1-67_W_19.vc-relax.nmr.out	CONFIG_1-67_W_19	27	1076.08	98.65	-0.4412	1057.71	1028.69	1141.84	ml	-	6	1	0	21.0677	2.4631	7	45.548400000000015	59.69329999999991	82.03869999999995	-5.086799999999926	-64.78009999999983
./CaSi_1-67_HighWater	CONFIG_1-67_W_19.vc-relax.nmr.out	CONFIG_1-67_W_19	32	1072.51	89.27	-0.7185	1064.14	1021.38	1132.02	ml	-	6	0	1	22.2338	2.5017	7	48.29729999999995	54.74219999999991	87.66739999999993	2.4746000000000095	-52.2675999999999
./CaSi_1-67_HighWater	CONFIG_1-67_W_19.vc-relax.nmr.out	CONFIG_1-67_W_19	37	1049.22	88.48	-0.2902	1028.28	1011.17	1108.2	ml	-	5	1	0	13.7453	2.3794	6	66.23059999999998	82.35439999999994	95.52909999999997	20.815999999999917	-61.538400000000024
./CaSi_1-67_HighWater	CONFIG_1-67_W_19.vc-relax.nmr.out	CONFIG_1-67_W_19	43	1069.52	85.86	-0.7806	1063.24	1018.56	1126.76	il	bridging	2	1	2	10.7784	2.3599	5	50.59960000000001	55.43520000000001	89.83879999999999	6.5248000000000275	-48.91039999999998
./CaSi_1-67_HighWater	CONFIG_1-67_W_19.vc-relax.nmr.out	CONFIG_1-67_W_19	44	1076.32	61.66	-0.6282	1068.68	1042.86	1117.43	il	-	1	1	3	10.1293	2.3497	5	45.36360000000002	51.24639999999988	71.1278000000001	13.708899999999971	-37.53749999999991
./CaSi_1-67_HighWater	CONFIG_1-67_W_19.vc-relax.nmr.out	CONFIG_1-67_W_19	45	1081.67	62.43	-0.6256	1073.88	1047.84	1123.29	il	-	1	3	2	16.1725	2.3945	6	41.24409999999989	47.24239999999986	67.29320000000007	9.196699999999964	-38.0456999999999
./CaSi_1-67_HighWater	CONFIG_1-67_W_19.vc-relax.nmr.out	CONFIG_1-67_W_19	72	1062.35	-48.27	-0.8826	1064.24	1092.64	1030.17	ml	-	5	0	0	9.3929	2.3205	5	56.12049999999999	54.66519999999991	32.79719999999986	80.89909999999998	26.233900000000062
./CaSi_1-67_HighWater	CONFIG_1-67_W_19.vc-relax.nmr.out	CONFIG_1-67_W_19	78	1089.21	-47.79	-0.681	1094.29	1115.99	1057.35	ml	-	6	0	0	17.1139	2.4014	6	35.43829999999991	31.526700000000005	14.817699999999945	59.970500000000015	28.44380000000001
./CaSi_1-67_HighWater	CONFIG_1-67_W_19.vc-relax.nmr.out	CONFIG_1-67_W_19	83	1055.25	-61.03	-0.7435	1060.47	1090.72	1014.57	ml	-	5	1	0	14.9516	2.403	6	61.58749999999998	57.56809999999996	34.27559999999994	92.91109999999992	35.34299999999996
./CaSi_1-67_HighWater	CONFIG_1-67_W_19.vc-relax.nmr.out	CONFIG_1-67_W_19	91	1087.16	-54.48	-0.9064	1088.86	1121.78	1050.84	ml	-	4	2	0	15.6357	2.4138	6	37.016799999999876	35.70780000000002	10.35940000000005	64.98320000000001	29.27539999999999
./CaSi_1-67_HighWater	CONFIG_1-67_W_19.vc-relax.nmr.out	CONFIG_1-67_W_19	97	1069.54	-33.2	-0.1817	1078.6	1082.62	1047.41	il	-	1	4	3	25.5292	2.5367	8	50.58420000000001	43.60800000000006	40.51260000000002	67.62429999999995	24.016299999999887
./CaSi_1-67_HighWater	CONFIG_1-67_W_19.vc-relax.nmr.out	CONFIG_1-67_W_19	98	1078.45	68.63	-0.4648	1066.2	1044.93	1124.2	il	pairing	3	2	1	17.2063	2.4295	6	43.723499999999945	53.15599999999995	69.5338999999999	8.495999999999981	-44.65999999999997
./CaSi_1-67_HighWater	CONFIG_1-67_W_19.vc-relax.nmr.out	CONFIG_1-67_W_19	100	1039.32	144.74	-0.2536	1003.31	978.84	1135.81	il	-	1	4	1	14.884	2.4521	6	73.85360000000003	101.58130000000006	120.42319999999995	-0.4437000000000353	-102.02500000000009
./CaSi_1-67_HighWater	CONFIG_1-67_W_19.vc-relax.nmr.out	CONFIG_1-67_W_19	107	1045.2	-82.18	-0.4912	1059.13	1086.05	990.41	il	pairing	2	3	1	16.0292	2.4142	6	69.32599999999991	58.599899999999934	37.87149999999997	111.51430000000005	52.914400000000114
./CaSi_1-67_HighWater	CONFIG_1-67_W_8.vc-relax.nmr.out	CONFIG_1-67_W_8	20	1068.63	-51.59	-0.7218	1073.42	1098.24	1034.24	ml	-	6	2	0	25.9073	2.5345	8	51.28489999999988	47.59659999999997	28.485199999999963	77.76519999999994	30.16859999999997
./CaSi_1-67_HighWater	CONFIG_1-67_W_8.vc-relax.nmr.out	CONFIG_1-67_W_8	26	1059.96	-54.88	-0.1861	1074.86	1081.66	1023.38	ml	-	4	3	0	20.671	2.424	7	57.96079999999995	46.48780000000011	41.25179999999989	86.12739999999997	39.63959999999986
./CaSi_1-67_HighWater	CONFIG_1-67_W_8.vc-relax.nmr.out	CONFIG_1-67_W_8	33	1066.12	-55.11	-0.5245	1074.86	1094.13	1029.38	ml	-	5	0	1	17.019	2.3988	6	53.21760000000006	46.48780000000011	31.64989999999989	81.50739999999985	35.01959999999974
./CaSi_1-67_HighWater	CONFIG_1-67_W_8.vc-relax.nmr.out	CONFIG_1-67_W_8	38	1095.63	49.12	-0.4803	1087.12	1071.39	1128.38	ml	-	7	0	0	21.2987	2.5179	7	30.494899999999916	37.0476000000001	49.15969999999993	5.277399999999943	-31.77020000000016
./CaSi_1-67_HighWater	CONFIG_1-67_W_8.vc-relax.nmr.out	CONFIG_1-67_W_8	44	1052.71	-68.39	-0.3248	1068.1	1082.91	1007.12	il	bridging	2	1	3	16.6179	2.4209	6	63.54329999999993	51.6930000000001	40.28929999999991	98.64760000000001	46.954599999999914
./CaSi_1-67_HighWater	CONFIG_1-67_W_8.vc-relax.nmr.out	CONFIG_1-67_W_8	45	1072.72	52.38	-0.0813	1056.67	1053.83	1107.64	il	-	1	3	2	16.1496	2.4255	6	48.135599999999954	60.49409999999989	62.680900000000065	21.247199999999907	-39.24689999999998
./CaSi_1-67_HighWater	CONFIG_1-67_W_8.vc-relax.nmr.out	CONFIG_1-67_W_8	46	1146.78	-40.64	-0.4447	1154.3	1166.35	1119.68	il	pairing	3	1	3	28.3348	2.5616	7	-8.89059999999995	-14.68100000000004	-23.959499999999935	11.976399999999899	26.65739999999994
./CaSi_1-67_HighWater	CONFIG_1-67_W_8.vc-relax.nmr.out	CONFIG_1-67_W_8	74	1061.46	-54.37	-0.7677	1065.67	1093.5	1025.21	ml	-	5	1	0	14.2148	2.4017	6	56.80579999999998	53.56409999999994	32.13499999999999	84.7183	31.15420000000006
./CaSi_1-67_HighWater	CONFIG_1-67_W_8.vc-relax.nmr.out	CONFIG_1-67_W_8	80	1092.38	-42.16	-0.7204	1096.31	1116.55	1064.27	ml	-	5	0	1	16.6297	2.4125	6	32.99739999999986	29.971300000000042	14.386499999999955	54.64210000000003	24.670799999999986
./CaSi_1-67_HighWater	CONFIG_1-67_W_8.vc-relax.nmr.out	CONFIG_1-67_W_8	85	1116.53	-99.65	-0.7049	1126.34	1173.16	1050.1	ml	-	4	1	1	15.1165	2.4367	6	14.401899999999955	6.84820000000002	-29.203200000000038	65.553	58.70479999999998
./CaSi_1-67_HighWater	CONFIG_1-67_W_8.vc-relax.nmr.out	CONFIG_1-67_W_8	90	1099.09	85.24	-0.7922	1093.19	1048.17	1155.92	ml	-	7	0	0	22.3365	2.4962	7	27.830700000000093	32.373699999999985	67.03909999999996	-15.928400000000124	-48.30210000000011
./CaSi_1-67_HighWater	CONFIG_1-67_W_8.vc-relax.nmr.out	CONFIG_1-67_W_8	96	1101.09	-73.16	-0.8132	1105.65	1145.31	1052.31	il	-	2	3	2	23.7172	2.5188	7	26.290700000000015	22.77949999999987	-7.758699999999976	63.85130000000004	41.07180000000017
./CaSi_1-67_HighWater	CONFIG_1-67_W_8.vc-relax.nmr.out	CONFIG_1-67_W_8	97	1082.35	118.27	-0.285	1054.16	1031.69	1161.19	il	pairing	3	3	0	15.2636	2.4451	6	40.720500000000015	62.42679999999996	79.72869999999989	-19.98630000000003	-82.41309999999999
./CaSi_1-67_HighWater	CONFIG_1-67_W_8.vc-relax.nmr.out	CONFIG_1-67_W_8	98	1064.82	82.12	-0.3569	1047.22	1027.68	1119.56	il	bridging	2	1	2	9.2039	2.3606	5	54.21860000000004	67.77059999999994	82.81639999999993	12.06880000000001	-55.701799999999935
./CaSi_1-67_HighWater	CONFIG_1-67_W_8.vc-relax.nmr.out	CONFIG_1-67_W_8	107	1069.69	93.95	-0.1512	1043.11	1033.64	1132.32	il	pairing	2	1	2	10.2377	2.3514	5	50.4686999999999	70.9353000000001	78.22719999999993	2.243600000000015	-68.69170000000008
./CaSi_1-67_HighWater	CONFIG_1-67_W_16.vc-relax.nmr.out	CONFIG_1-67_W_16	20	1078.64	109.54	-0.3883	1056.3	1027.95	1151.67	ml	-	6	0	0	13.9647	2.4116	6	43.57719999999995	60.778999999999996	82.60849999999994	-12.655900000000088	-73.43490000000008
./CaSi_1-67_HighWater	CONFIG_1-67_W_16.vc-relax.nmr.out	CONFIG_1-67_W_16	26	1074.15	73.99	-0.787	1068.89	1030.07	1123.47	ml	-	6	1	0	20.9288	2.4582	7	47.034499999999866	51.084699999999884	80.97609999999997	9.058099999999968	-42.02659999999992
./CaSi_1-67_HighWater	CONFIG_1-67_W_16.vc-relax.nmr.out	CONFIG_1-67_W_16	31	1056.19	54.4	-0.7328	1051.34	1024.77	1092.45	ml	-	6	0	0	13.9517	2.4001	6	60.86369999999988	64.59820000000002	85.05709999999999	32.94349999999997	-31.654700000000048
./CaSi_1-67_HighWater	CONFIG_1-67_W_16.vc-relax.nmr.out	CONFIG_1-67_W_16	36	1082.29	79.17	-0.3941	1066.3	1045.5	1135.06	ml	-	6	0	0	14.1914	2.4043	6	40.766700000000014	53.079000000000065	69.09500000000003	0.13380000000006476	-52.9452
./CaSi_1-67_HighWater	CONFIG_1-67_W_16.vc-relax.nmr.out	CONFIG_1-67_W_16	42	1067.98	-26.16	-0.7057	1070.54	1082.85	1050.54	il	bridging	3	2	1	17.092	2.4188	6	51.78539999999998	49.81420000000003	40.335500000000025	65.2142	15.399999999999977
./CaSi_1-67_HighWater	CONFIG_1-67_W_16.vc-relax.nmr.out	CONFIG_1-67_W_16	43	1082.37	-95.6	-0.5496	1096.72	1131.75	1018.64	il	-	0	4	2	14.9692	2.4701	6	40.705100000000016	29.655599999999936	2.6825000000000045	89.7772	60.12160000000006
./CaSi_1-67_HighWater	CONFIG_1-67_W_16.vc-relax.nmr.out	CONFIG_1-67_W_16	44	1089.64	120.03	-0.9957	1089.47	1009.79	1169.66	il	pairing	3	1	2	14.254	2.4368	6	35.10719999999992	35.23809999999992	96.59170000000006	-26.5082000000001	-61.74630000000002
./CaSi_1-67_HighWater	CONFIG_1-67_W_16.vc-relax.nmr.out	CONFIG_1-67_W_16	45	1021.55	-77.4	-0.4954	1034.56	1060.12	969.95	il	bridging	3	2	1	14.2149	2.3517	6	87.53650000000005	77.51880000000006	57.837600000000066	127.2684999999999	49.74969999999985
./CaSi_1-67_HighWater	CONFIG_1-67_W_16.vc-relax.nmr.out	CONFIG_1-67_W_16	75	1110.71	-43.61	-0.624	1116.18	1134.32	1081.64	ml	-	6	0	0	19.2993	2.4882	6	18.883299999999963	14.671399999999949	0.7036000000000513	41.26719999999989	26.59579999999994
./CaSi_1-67_HighWater	CONFIG_1-67_W_16.vc-relax.nmr.out	CONFIG_1-67_W_16	81	1100.92	-41.35	-0.1252	1112.98	1116.43	1073.36	ml	-	6	0	1	22.2721	2.4588	7	26.4215999999999	17.135400000000004	14.478899999999953	47.64280000000008	30.507400000000075
./CaSi_1-67_HighWater	CONFIG_1-67_W_16.vc-relax.nmr.out	CONFIG_1-67_W_16	86	1106.38	29.79	-0.966	1106.05	1086.87	1126.24	ml	-	6	0	1	22.0444	2.4838	7	22.217399999999884	22.471499999999992	37.2401000000001	6.925200000000018	-15.546299999999974
./CaSi_1-67_HighWater	CONFIG_1-67_W_16.vc-relax.nmr.out	CONFIG_1-67_W_16	91	1115.96	-68.5	-0.5933	1125.25	1152.34	1070.3	ml	-	6	0	0	19.8376	2.5249	6	14.840799999999945	7.6875	-13.171799999999962	49.999000000000024	42.311500000000024
./CaSi_1-67_HighWater	CONFIG_1-67_W_16.vc-relax.nmr.out	CONFIG_1-67_W_16	97	1097.11	69.73	-0.7517	1091.34	1056.4	1143.6	il	-	1	2	4	20.476	2.4841	7	29.355300000000057	33.798200000000065	60.701999999999884	-6.442000000000007	-40.24020000000007
./CaSi_1-67_HighWater	CONFIG_1-67_W_16.vc-relax.nmr.out	CONFIG_1-67_W_16	98	1098.04	98.85	-0.6952	1088.0	1042.18	1163.94	il	pairing	3	1	2	14.7473	2.4355	6	28.63919999999996	36.370000000000005	71.65139999999997	-22.103800000000092	-58.4738000000001
./CaSi_1-67_HighWater	CONFIG_1-67_W_16.vc-relax.nmr.out	CONFIG_1-67_W_16	107	1091.43	68.01	-0.6898	1084.39	1053.12	1136.77	il	bridging	2	1	4	22.1682	2.4748	7	33.72889999999995	39.14969999999994	63.22760000000005	-1.1829000000000178	-40.33259999999996
./CaSi_1-67_HighWater	CONFIG_1-67_W_4.vc-relax.nmr.out	CONFIG_1-67_W_4	20	1078.43	-75.49	-0.3281	1095.34	1111.85	1028.1	ml	-	6	1	0	21.149	2.4391	7	43.738899999999944	30.718200000000024	18.005500000000097	82.49300000000005	51.77480000000003
./CaSi_1-67_HighWater	CONFIG_1-67_W_4.vc-relax.nmr.out	CONFIG_1-67_W_4	26	1055.66	-97.21	-0.7875	1062.55	1113.59	990.86	ml	-	6	0	0	14.6028	2.3989	6	61.27179999999987	55.966499999999996	16.665700000000015	111.16779999999994	55.20129999999995
./CaSi_1-67_HighWater	CONFIG_1-67_W_4.vc-relax.nmr.out	CONFIG_1-67_W_4	31	1120.82	49.16	-0.5301	1113.12	1095.75	1153.6	ml	-	6	0	1	22.2271	2.5183	7	11.098600000000033	17.027600000000007	30.402500000000032	-14.141999999999939	-31.169599999999946
./CaSi_1-67_HighWater	CONFIG_1-67_W_4.vc-relax.nmr.out	CONFIG_1-67_W_4	36	1069.66	70.92	-0.6914	1062.36	1029.67	1116.94	ml	-	5	0	1	17.5144	2.412	6	50.4917999999999	56.11280000000011	81.28409999999997	14.086199999999963	-42.026600000000144
./CaSi_1-67_HighWater	CONFIG_1-67_W_4.vc-relax.nmr.out	CONFIG_1-67_W_4	42	1096.65	-64.24	-0.9519	1097.68	1138.44	1053.82	il	bridging	2	1	3	13.7647	2.457	6	29.709499999999935	28.916399999999953	-2.468800000000101	62.688600000000065	33.77220000000011
./CaSi_1-67_HighWater	CONFIG_1-67_W_4.vc-relax.nmr.out	CONFIG_1-67_W_4	43	1093.02	-75.02	-0.714	1100.17	1135.89	1043.0	il	-	1	4	2	23.6412	2.5086	7	32.50459999999998	26.999099999999885	-0.5053000000001475	71.01999999999998	44.0209000000001
./CaSi_1-67_HighWater	CONFIG_1-67_W_4.vc-relax.nmr.out	CONFIG_1-67_W_4	44	1037.58	140.05	-0.7846	1027.53	954.27	1130.95	il	pairing	4	2	0	15.2601		6	75.1934	82.93190000000004	139.34209999999996	3.29849999999999	-79.63340000000005
./CaSi_1-67_HighWater	CONFIG_1-67_W_4.vc-relax.nmr.out	CONFIG_1-67_W_4	74	1086.8	23.09	-0.7191	1084.64	1073.57	1102.19	ml	-	6	0	1	20.9611	2.4378	7	37.29399999999998	38.95719999999994	47.48109999999997	25.44369999999992	-13.513500000000022
./CaSi_1-67_HighWater	CONFIG_1-67_W_4.vc-relax.nmr.out	CONFIG_1-67_W_4	80	1089.94	-37.92	-0.8908	1091.32	1113.84	1064.66	ml	-	6	1	0	22.0084	2.4758	7	34.876199999999926	33.813600000000065	16.47320000000002	54.34179999999992	20.528199999999856
./CaSi_1-67_HighWater	CONFIG_1-67_W_4.vc-relax.nmr.out	CONFIG_1-67_W_4	85	1102.6	50.14	-0.9206	1101.27	1070.5	1136.03	ml	-	6	0	1	22.2096	2.4933	7	25.128000000000043	26.15210000000002	49.84500000000003	-0.6131000000000313	-26.76520000000005
./CaSi_1-67_HighWater	CONFIG_1-67_W_4.vc-relax.nmr.out	CONFIG_1-67_W_4	90	1104.97	40.51	-0.7171	1101.15	1081.78	1131.97	ml	-	7	0	0	21.8125	2.4752	7	23.303099999999972	26.244499999999903	41.159400000000005	2.5131000000000085	-23.731399999999894
./CaSi_1-67_HighWater	CONFIG_1-67_W_4.vc-relax.nmr.out	CONFIG_1-67_W_4	96	1048.92	84.97	-0.0132	1020.97	1020.23	1105.57	il	-	1	2	3	15.8652	2.3764	6	66.46159999999998	87.98309999999992	88.55289999999991	22.841099999999983	-65.14199999999994
./CaSi_1-67_HighWater	CONFIG_1-67_W_4.vc-relax.nmr.out	CONFIG_1-67_W_4	97	1092.85	53.34	-0.6321	1086.31	1063.83	1128.41	il	pairing	2	2	3	21.5933	2.4609	7	32.63550000000009	37.671299999999974	54.98090000000002	5.254299999999944	-32.41700000000003
./CaSi_1-67_HighWater	CONFIG_1-67_W_4.vc-relax.nmr.out	CONFIG_1-67_W_4	98	1049.88	-61.5	-0.5357	1059.4	1081.36	1008.88	il	bridging	2	3	1	16.6982	2.4402	6	65.72239999999988	58.39199999999994	41.4828	97.29239999999993	38.90039999999999
./CaSi_1-67_HighWater	CONFIG_1-67_W_4.vc-relax.nmr.out	CONFIG_1-67_W_4	107	1066.79	-86.4	-0.9027	1069.59	1121.59	1009.19	il	pairing	2	4	0	16.149	2.4228	6	52.70169999999996	50.54570000000001	10.505700000000047	97.05369999999994	46.507999999999925
./CaSi_1-67_HighWater	CONFIG_1-67_W_11.vc-relax.nmr.out	CONFIG_1-67_W_11	20	1073.12	55.29	-0.9905	1072.95	1036.44	1109.98	ml	-	5	0	1	16.7678	2.3699	6	47.827600000000075	47.95849999999996	76.07119999999998	19.44539999999995	-28.51310000000001
./CaSi_1-67_HighWater	CONFIG_1-67_W_11.vc-relax.nmr.out	CONFIG_1-67_W_11	26	1079.99	-25.87	-0.8652	1081.15	1096.08	1062.74	ml	-	7	1	0	26.8974	2.5305	8	42.53769999999997	41.64449999999988	30.148400000000038	55.8202	14.17570000000012
./CaSi_1-67_HighWater	CONFIG_1-67_W_11.vc-relax.nmr.out	CONFIG_1-67_W_11	31	1092.19	75.62	-0.6107	1082.38	1051.59	1142.6	ml	-	6	0	1	21.8653	2.4834	7	33.14369999999997	40.6973999999999	64.40570000000002	-5.671999999999912	-46.369399999999814
./CaSi_1-67_HighWater	CONFIG_1-67_W_11.vc-relax.nmr.out	CONFIG_1-67_W_11	36	1088.09	66.79	-0.3072	1072.66	1058.98	1132.62	ml	-	6	0	0	14.8631	2.4241	6	36.300700000000006	48.18179999999995	58.71539999999993	2.0126000000000204	-46.16919999999993
./CaSi_1-67_HighWater	CONFIG_1-67_W_11.vc-relax.nmr.out	CONFIG_1-67_W_11	42	1039.22	83.12	-0.9008	1036.47	986.56	1094.64	il	bridging	2	2	1	9.7127	2.32	5	73.93059999999991	76.04809999999998	114.47879999999998	31.257199999999898	-44.79090000000008
./CaSi_1-67_HighWater	CONFIG_1-67_W_11.vc-relax.nmr.out	CONFIG_1-67_W_11	43	1075.22	-62.7	-0.9816	1075.6	1116.64	1033.42	il	-	1	3	2	14.6961	2.4223	6	46.2106	45.918000000000006	14.317199999999843	78.39659999999992	32.478599999999915
./CaSi_1-67_HighWater	CONFIG_1-67_W_11.vc-relax.nmr.out	CONFIG_1-67_W_11	44	1053.45	131.86	-0.5021	1031.56	987.43	1141.35	il	pairing	3	2	1	14.9063	2.4084	6	62.973499999999945	79.8288	113.8089	-4.7094999999999345	-84.53829999999994
./CaSi_1-67_HighWater	CONFIG_1-67_W_11.vc-relax.nmr.out	CONFIG_1-67_W_11	72	1049.23	-72.91	-0.6286	1058.26	1088.81	1000.62	ml	-	4	2	0	14.7301	2.3754	6	66.22289999999998	59.26980000000003	35.74630000000002	103.6526	44.382799999999975
./CaSi_1-67_HighWater	CONFIG_1-67_W_11.vc-relax.nmr.out	CONFIG_1-67_W_11	81	1073.02	41.28	-0.617	1067.75	1050.77	1100.54	ml	-	5	2	0	20.5074	2.4225	7	47.90459999999996	51.96249999999998	65.03710000000001	26.714200000000005	-25.248299999999972
./CaSi_1-67_HighWater	CONFIG_1-67_W_11.vc-relax.nmr.out	CONFIG_1-67_W_11	86	1116.24	-56.04	-0.7463	1120.98	1148.86	1078.88	ml	-	7	0	1	27.2955	2.5284	8	14.62519999999995	10.975399999999922	-10.492199999999912	43.39239999999984	32.416999999999916
./CaSi_1-67_HighWater	CONFIG_1-67_W_11.vc-relax.nmr.out	CONFIG_1-67_W_11	91	1068.45	-56.02	-0.8576	1071.11	1103.14	1031.1	ml	-	6	0	0	13.1892	2.4242	6	51.42349999999999	49.37530000000004	24.71219999999994	80.18299999999999	30.807699999999954
./CaSi_1-67_HighWater	CONFIG_1-67_W_11.vc-relax.nmr.out	CONFIG_1-67_W_11	97	1073.65	117.96	-0.2482	1044.09	1024.57	1152.29	il	-	1	2	3	14.9213	2.4334	6	47.41949999999986	70.1807	85.21109999999999	-13.133299999999963	-83.31399999999996
./CaSi_1-67_HighWater	CONFIG_1-67_W_11.vc-relax.nmr.out	CONFIG_1-67_W_11	98	1093.33	125.29	-0.3543	1066.36	1036.77	1176.85	il	pairing	3	3	2	27.5175	2.5601	8	32.26589999999999	53.032800000000066	75.81709999999998	-32.04449999999997	-85.07730000000004
./CaSi_1-67_HighWater	CONFIG_1-67_W_11.vc-relax.nmr.out	CONFIG_1-67_W_11	99	1038.97	-79.8	-0.7627	1045.28	1085.86	985.77	il	bridging	1	3	2	16.3611	2.4432	6	74.12309999999991	69.26440000000002	38.01780000000008	115.08709999999996	45.82269999999994
./CaSi_1-67_HighWater	CONFIG_1-67_W_11.vc-relax.nmr.out	CONFIG_1-67_W_11	107	1119.39	-81.98	-0.5927	1130.52	1162.91	1064.74	il	pairing	4	1	2	21.9778	2.5344	7	12.199699999999893	3.629599999999982	-21.31070000000011	54.28019999999992	50.65059999999994
./CaSi_1-67_HighWater	CONFIG_1-67_W_15.vc-relax.nmr.out	CONFIG_1-67_W_15	20	1068.57	72.05	-0.8345	1064.6	1024.52	1116.61	ml	-	6	0	1	20.6862	2.47	7	51.33109999999999	54.388000000000034	85.24959999999999	14.34030000000007	-40.04769999999996
./CaSi_1-67_HighWater	CONFIG_1-67_W_15.vc-relax.nmr.out	CONFIG_1-67_W_15	26	1086.79	-44.11	-0.8587	1088.87	1114.12	1057.38	ml	-	7	1	0	25.4221	2.5471	8	37.30169999999998	35.70010000000002	16.257600000000025	59.9473999999999	24.247299999999882
./CaSi_1-67_HighWater	CONFIG_1-67_W_15.vc-relax.nmr.out	CONFIG_1-67_W_15	31	1102.38	82.01	-0.4009	1086.0	1064.09	1157.06	ml	-	7	0	0	21.8083	2.5147	7	25.297399999999925	37.90999999999997	54.780700000000024	-16.80619999999999	-54.71619999999996
./CaSi_1-67_HighWater	CONFIG_1-67_W_15.vc-relax.nmr.out	CONFIG_1-67_W_15	36	1099.64	-35.83	-0.862	1101.29	1121.88	1075.75	ml	-	6	0	1	20.8214	2.4837	7	27.407199999999875	26.13670000000002	10.282399999999939	45.80250000000001	19.66579999999999
./CaSi_1-67_HighWater	CONFIG_1-67_W_15.vc-relax.nmr.out	CONFIG_1-67_W_15	42	1066.69	-121.11	-0.2625	1096.46	1117.66	985.95	il	bridging	2	2	2	14.3792	2.4215	6	52.77869999999996	29.85579999999993	13.531799999999862	114.94849999999997	85.09270000000004
./CaSi_1-67_HighWater	CONFIG_1-67_W_15.vc-relax.nmr.out	CONFIG_1-67_W_15	43	1067.63	-71.94	-0.8901	1070.26	1112.95	1019.67	il	-	0	4	2	17.3933	2.385	6	52.05489999999986	50.02980000000002	17.15849999999989	88.98410000000001	38.95429999999999
./CaSi_1-67_HighWater	CONFIG_1-67_W_15.vc-relax.nmr.out	CONFIG_1-67_W_15	44	1010.12	70.08	-0.8582	1006.8	966.71	1056.83	il	pairing	3	2	1	15.5235	2.3891	6	96.33759999999995	98.894	129.76329999999996	60.370900000000006	-38.5231
./CaSi_1-67_HighWater	CONFIG_1-67_W_15.vc-relax.nmr.out	CONFIG_1-67_W_15	45	1059.6	54.4	-0.8916	1057.64	1025.3	1095.87	il	bridging	2	4	0	16.6486	2.3926	6	58.238000000000056	59.74719999999991	84.649	30.310100000000034	-29.437099999999873
./CaSi_1-67_HighWater	CONFIG_1-67_W_15.vc-relax.nmr.out	CONFIG_1-67_W_15	75	1089.19	72.86	-0.61	1079.72	1050.09	1137.76	ml	-	6	0	0	14.2538	2.4345	6	35.45369999999991	42.74559999999997	65.5607	-1.9451999999999998	-44.69079999999997
./CaSi_1-67_HighWater	CONFIG_1-67_W_15.vc-relax.nmr.out	CONFIG_1-67_W_15	81	1094.89	25.49	-0.8107	1093.28	1079.5	1111.89	ml	-	7	0	0	19.5354	2.4917	7	31.064699999999903	32.30439999999999	42.914999999999964	17.97469999999987	-14.329700000000116
./CaSi_1-67_HighWater	CONFIG_1-67_W_15.vc-relax.nmr.out	CONFIG_1-67_W_15	86	1091.29	57.91	-0.6178	1083.91	1060.06	1129.9	ml	-	5	0	1	16.6576	2.3834	6	33.83669999999995	39.51929999999993	57.883800000000065	4.106999999999857	-35.41230000000007
./CaSi_1-67_HighWater	CONFIG_1-67_W_15.vc-relax.nmr.out	CONFIG_1-67_W_15	91	1098.97	36.75	-0.7109	1095.42	1078.01	1123.47	ml	-	6	0	0	22.3101	2.5104	6	27.923099999999977	30.656599999999912	44.06229999999994	9.058099999999968	-21.598499999999945
./CaSi_1-67_HighWater	CONFIG_1-67_W_15.vc-relax.nmr.out	CONFIG_1-67_W_15	97	1075.52	-86.97	-0.9294	1077.56	1131.45	1017.54	il	-	1	2	3	16.2281	2.4121	6	45.979600000000005	44.40880000000004	2.9134999999998854	90.62419999999997	46.21539999999993
./CaSi_1-67_HighWater	CONFIG_1-67_W_15.vc-relax.nmr.out	CONFIG_1-67_W_15	98	1094.83	-39.15	-0.3195	1103.71	1112.05	1068.73	il	pairing	3	1	2	20.9974	2.4674	6	31.110900000000015	24.27329999999995	17.851499999999987	51.207899999999995	26.934600000000046
./CaSi_1-67_HighWater	CONFIG_1-67_W_15.vc-relax.nmr.out	CONFIG_1-67_W_15	107	1093.03	-50.17	-0.5174	1101.1	1118.41	1059.59	il	bridging	2	0	4	17.3077	2.4097	6	32.49689999999998	26.283000000000015	12.954299999999876	58.245700000000056	31.96270000000004
./CaSi_1-67_HighWater	CONFIG_1-67_W_20.vc-relax.nmr.out	CONFIG_1-67_W_20	21	1088.93	89.45	-0.4028	1071.12	1047.1	1148.57	ml	-	6	0	0	14.406	2.4085	6	35.65389999999991	49.36760000000004	67.86300000000006	-10.26890000000003	-59.63650000000007
./CaSi_1-67_HighWater	CONFIG_1-67_W_20.vc-relax.nmr.out	CONFIG_1-67_W_20	27	1107.47	59.74	-0.5152	1097.81	1077.3	1147.29	ml	-	7	0	0	22.0669	2.4753	7	21.378099999999904	28.81630000000007	44.60900000000004	-9.28329999999994	-38.09960000000001
./CaSi_1-67_HighWater	CONFIG_1-67_W_20.vc-relax.nmr.out	CONFIG_1-67_W_20	32	1046.22	96.44	-0.9796	1045.57	982.58	1110.52	ml	-	4	2	0	13.5818	2.3868	6	68.54059999999993	69.04110000000003	117.5433999999999	19.02959999999996	-50.01150000000007
./CaSi_1-67_HighWater	CONFIG_1-67_W_20.vc-relax.nmr.out	CONFIG_1-67_W_20	40	1050.03	95.71	-0.7708	1042.72	993.53	1113.84	ml	-	5	1	0	13.8807	2.3951	6	65.6069	71.23559999999998	109.11189999999999	16.47320000000002	-54.76239999999996
./CaSi_1-67_HighWater	CONFIG_1-67_W_20.vc-relax.nmr.out	CONFIG_1-67_W_20	46	1043.45	71.59	-0.4409	1030.11	1009.06	1091.18	il	bridging	1	3	1	10.3211	2.3221	5	70.67349999999999	80.94530000000009	97.15380000000005	33.92139999999995	-47.02390000000014
./CaSi_1-67_HighWater	CONFIG_1-67_W_20.vc-relax.nmr.out	CONFIG_1-67_W_20	47	1090.08	-108.74	-0.5396	1106.77	1145.89	1017.59	il	-	1	1	3	9.5502	2.3448	5	34.76840000000004	21.917100000000005	-8.20530000000008	90.58569999999997	68.66859999999997
./CaSi_1-67_HighWater	CONFIG_1-67_W_20.vc-relax.nmr.out	CONFIG_1-67_W_20	48	1092.57	60.7	-0.1691	1075.76	1068.92	1133.04	il	pairing	4	0	2	15.4732	2.4971	6	32.851099999999974	45.79480000000001	51.061599999999885	1.689200000000028	-44.10559999999998
./CaSi_1-67_HighWater	CONFIG_1-67_W_20.vc-relax.nmr.out	CONFIG_1-67_W_20	76	1112.94	-69.04	-0.2469	1130.27	1141.64	1066.92	ml	-	6	0	1	21.8432	2.5091	7	17.16619999999989	3.8220999999999776	-4.932800000000157	52.60159999999996	48.779499999999985
./CaSi_1-67_HighWater	CONFIG_1-67_W_20.vc-relax.nmr.out	CONFIG_1-67_W_20	82	1079.19	89.67	-0.652	1068.79	1029.81	1138.97	ml	-	4	2	0	17.1117	2.3956	6	43.15369999999996	51.161699999999996	81.17629999999997	-2.8769000000000915	-54.03860000000009
./CaSi_1-67_HighWater	CONFIG_1-67_W_20.vc-relax.nmr.out	CONFIG_1-67_W_20	87	1049.38	-53.69	-0.5596	1057.26	1077.29	1013.58	ml	-	5	0	1	16.8262	2.344	6	66.10739999999987	60.039800000000014	44.61670000000004	93.6733999999999	33.63359999999989
./CaSi_1-67_HighWater	CONFIG_1-67_W_20.vc-relax.nmr.out	CONFIG_1-67_W_20	92	1080.91	-77.98	-0.7874	1086.44	1127.37	1028.93	ml	-	5	1	0	17.0705	2.4777	6	41.829299999999876	37.571199999999976	6.055100000000039	81.85389999999995	44.28269999999998
./CaSi_1-67_HighWater	CONFIG_1-67_W_20.vc-relax.nmr.out	CONFIG_1-67_W_20	98	1044.89	101.82	-0.7958	1037.96	983.94	1112.77	il	-	1	4	0	9.3795	2.3365	5	69.5646999999999	74.9008	116.49619999999993	17.2971	-57.6037
./CaSi_1-67_HighWater	CONFIG_1-67_W_20.vc-relax.nmr.out	CONFIG_1-67_W_20	99	1082.99	76.27	-0.2689	1064.41	1050.73	1133.84	il	pairing	2	4	0	17.0512	2.4603	6	40.22769999999991	54.53429999999992	65.06790000000001	1.0732000000000426	-53.461099999999874
./CaSi_1-67_HighWater	CONFIG_1-67_W_20.vc-relax.nmr.out	CONFIG_1-67_W_20	101	1044.32	-107.82	-0.4936	1062.52	1098.0	972.44	il	bridging	2	3	0	8.8342	2.3292	5	70.0036	55.989599999999996	28.66999999999996	125.35119999999995	69.36159999999995
./CaSi_1-67_HighWater	CONFIG_1-67_W_20.vc-relax.nmr.out	CONFIG_1-67_W_20	107	1091.96	72.21	-0.6747	1084.13	1051.65	1140.1	il	pairing	2	2	2	14.4109	2.4153	6	33.32079999999996	39.349899999999934	64.35949999999991	-3.7469999999999573	-43.09689999999989
./CaSi_1-67_HighWater	CONFIG_1-67_W_10.vc-relax.nmr.out	CONFIG_1-67_W_10	20	1077.63	-48.08	-0.354	1087.98	1099.33	1045.58	ml	-	5	0	1	16.8857	2.371	6	44.35489999999993	36.385400000000004	27.645899999999983	69.03340000000003	32.648000000000025
./CaSi_1-67_HighWater	CONFIG_1-67_W_10.vc-relax.nmr.out	CONFIG_1-67_W_10	26	1113.15	-36.16	-0.7931	1115.64	1134.77	1089.04	ml	-	7	1	0	27.0794	2.5195	8	17.004499999999894	15.087199999999939	0.3570999999999458	35.56920000000002	20.482000000000085
./CaSi_1-67_HighWater	CONFIG_1-67_W_10.vc-relax.nmr.out	CONFIG_1-67_W_10	31	1092.22	71.77	-0.6885	1084.77	1051.83	1140.07	ml	-	6	0	1	21.8691	2.5004	7	33.12059999999997	38.857099999999946	64.22090000000003	-3.723899999999958	-42.580999999999904
./CaSi_1-67_HighWater	CONFIG_1-67_W_10.vc-relax.nmr.out	CONFIG_1-67_W_10	36	1088.96	67.57	-0.8348	1085.24	1047.63	1134.0	ml	-	6	0	1	22.1458	2.4915	7	35.63079999999991	38.495199999999954	67.45489999999984	0.9499999999999318	-37.54520000000002
./CaSi_1-67_HighWater	CONFIG_1-67_W_10.vc-relax.nmr.out	CONFIG_1-67_W_10	42	1034.94	-95.73	-0.485	1051.38	1082.33	971.12	il	bridging	2	2	1	9.9188	2.3185	5	77.22619999999995	64.5673999999999	40.735900000000015	126.36759999999992	61.80020000000002
./CaSi_1-67_HighWater	CONFIG_1-67_W_10.vc-relax.nmr.out	CONFIG_1-67_W_10	43	1056.08	-67.76	-0.2321	1073.42	1083.91	1010.91	il	-	1	3	2	15.4859	2.4184	6	60.94839999999999	47.59659999999997	39.51929999999993	95.72929999999997	48.1327
./CaSi_1-67_HighWater	CONFIG_1-67_W_10.vc-relax.nmr.out	CONFIG_1-67_W_10	44	1072.88	34.34	-0.6309	1068.65	1054.21	1095.77	il	-	3	2	2	21.6113	2.4978	7	48.01239999999984	51.26949999999988	62.38829999999996	30.387100000000032	-20.882399999999848
./CaSi_1-67_HighWater	CONFIG_1-67_W_10.vc-relax.nmr.out	CONFIG_1-67_W_10	72	1039.95	87.23	-0.7412	1032.43	989.32	1098.1	ml	-	4	2	0	13.6324	2.3694	6	73.36849999999993	79.1588999999999	112.35359999999991	28.593000000000075	-50.56589999999983
./CaSi_1-67_HighWater	CONFIG_1-67_W_10.vc-relax.nmr.out	CONFIG_1-67_W_10	81	1078.76	36.97	-0.5593	1073.33	1059.54	1103.41	ml	-	5	2	0	20.8664	2.4437	7	43.48479999999995	47.66590000000008	58.284200000000055	24.504299999999944	-23.161600000000135
./CaSi_1-67_HighWater	CONFIG_1-67_W_10.vc-relax.nmr.out	CONFIG_1-67_W_10	86	1117.68	-51.82	-0.5009	1126.3	1143.6	1083.13	ml	-	7	0	1	28.2999	2.5539	8	13.516399999999976	6.879000000000019	-6.442000000000007	40.119899999999916	33.2408999999999
./CaSi_1-67_HighWater	CONFIG_1-67_W_10.vc-relax.nmr.out	CONFIG_1-67_W_10	91	1091.24	-45.35	-0.6452	1096.6	1116.11	1061.0	ml	-	6	1	0	22.2405	2.4722	7	33.87519999999995	29.748000000000047	14.725300000000061	57.15999999999997	27.41199999999992
./CaSi_1-67_HighWater	CONFIG_1-67_W_10.vc-relax.nmr.out	CONFIG_1-67_W_10	97	1064.95	104.09	-0.3045	1040.81	1019.68	1134.34	il	-	1	2	3	16.5737	2.3974	6	54.118499999999926	72.70630000000006	88.97640000000001	0.6882000000000517	-72.0181
./CaSi_1-67_HighWater	CONFIG_1-67_W_10.vc-relax.nmr.out	CONFIG_1-67_W_10	98	1071.09	116.95	-0.2653	1042.45	1021.77	1149.05	il	pairing	3	3	1	21.1824	2.4552	7	49.39070000000004	71.44349999999997	87.36709999999994	-10.638500000000022	-82.082
./CaSi_1-67_HighWater	CONFIG_1-67_W_10.vc-relax.nmr.out	CONFIG_1-67_W_10	99	1023.15	76.83	-0.7232	1016.07	979.02	1074.37	il	bridging	1	3	1	10.1113	2.3185	5	86.30449999999996	91.75609999999995	120.28459999999995	46.8651000000001	-44.89099999999985
./CaSi_1-67_HighWater	CONFIG_1-67_W_10.vc-relax.nmr.out	CONFIG_1-67_W_10	107	1126.79	-62.73	-0.6898	1133.27	1162.12	1084.97	il	pairing	4	1	2	22.5354	2.5319	7	6.501700000000028	1.5121000000000322	-20.702399999999898	38.70309999999995	37.19099999999992
./CaSi_1-67_HighWater	CONFIG_1-67_W_5.vc-relax.nmr.out	CONFIG_1-67_W_5	21	1073.1	63.72	-0.6331	1065.31	1038.42	1115.58	ml	-	5	1	0	13.7948	2.3943	6	47.843000000000075	53.84130000000005	74.5465999999999	15.133400000000051	-38.707899999999995
./CaSi_1-67_HighWater	CONFIG_1-67_W_5.vc-relax.nmr.out	CONFIG_1-67_W_5	27	1058.67	48.88	-0.2865	1047.04	1037.7	1091.25	ml	-	5	2	0	19.709	2.4016	7	58.954099999999926	67.90920000000006	75.10099999999989	33.86749999999995	-34.041700000000105
./CaSi_1-67_HighWater	CONFIG_1-67_W_5.vc-relax.nmr.out	CONFIG_1-67_W_5	34	1109.15	48.04	-0.7545	1105.22	1081.05	1141.18	ml	-	6	0	1	22.209	2.481	7	20.084499999999935	23.110599999999977	41.72149999999999	-4.578600000000051	-27.689200000000028
./CaSi_1-67_HighWater	CONFIG_1-67_W_5.vc-relax.nmr.out	CONFIG_1-67_W_5	39	1071.54	104.63	-0.2062	1043.86	1029.48	1141.3	ml	-	6	0	0	13.6236	2.4039	6	49.044200000000046	70.3578	81.43039999999996	-4.670999999999935	-75.02879999999993
./CaSi_1-67_HighWater	CONFIG_1-67_W_5.vc-relax.nmr.out	CONFIG_1-67_W_5	45	1089.04	-97.38	-0.8955	1092.43	1150.57	1024.12	il	bridging	1	2	3	15.7215	2.4486	6	35.56920000000002	32.95889999999997	-11.808899999999994	85.5576000000001	52.59870000000012
./CaSi_1-67_HighWater	CONFIG_1-67_W_5.vc-relax.nmr.out	CONFIG_1-67_W_5	46	1078.1	-158.97	-0.5017	1104.51	1157.68	972.12	il	-	1	2	3	14.6514	2.4684	6	43.99300000000005	23.657299999999964	-17.283600000000092	125.59759999999994	101.94029999999998
./CaSi_1-67_HighWater	CONFIG_1-67_W_5.vc-relax.nmr.out	CONFIG_1-67_W_5	47	1103.4	-19.77	-0.4378	1107.1	1112.87	1090.22	il	pairing	4	2	0	15.4998	2.4894	6	24.511999999999944	21.66300000000001	17.220100000000116	34.66059999999993	12.99759999999992
./CaSi_1-67_HighWater	CONFIG_1-67_W_5.vc-relax.nmr.out	CONFIG_1-67_W_5	75	1081.66	-49.88	-0.756	1085.72	1110.85	1048.41	ml	-	4	1	1	15.9542	2.392	6	41.25179999999989	38.12559999999996	18.77550000000008	66.85429999999997	28.728700000000003
./CaSi_1-67_HighWater	CONFIG_1-67_W_5.vc-relax.nmr.out	CONFIG_1-67_W_5	81	1097.99	-60.94	-0.5829	1106.46	1130.14	1057.36	ml	-	6	1	0	22.1726	2.4909	7	28.67769999999996	22.1558	3.9221999999998616	59.962800000000016	37.807000000000016
./CaSi_1-67_HighWater	CONFIG_1-67_W_5.vc-relax.nmr.out	CONFIG_1-67_W_5	86	1105.44	-46.42	-0.977	1105.8	1136.03	1074.49	ml	-	4	2	1	20.5475	2.4348	7	22.94119999999998	22.663999999999987	-0.6131000000000313	46.772699999999986	24.1087
./CaSi_1-67_HighWater	CONFIG_1-67_W_5.vc-relax.nmr.out	CONFIG_1-67_W_5	91	1133.03	-48.14	-0.4796	1141.38	1156.77	1100.93	ml	-	7	0	0	30.3179	2.6139	7	1.6969000000000278	-4.732600000000161	-16.582899999999995	26.4138999999999	31.14650000000006
./CaSi_1-67_HighWater	CONFIG_1-67_W_5.vc-relax.nmr.out	CONFIG_1-67_W_5	97	1041.24	100.08	-0.7399	1032.56	983.19	1107.96	il	-	1	2	3	16.3247	2.3723	6	72.37519999999995	79.05880000000002	117.07369999999992	21.000799999999913	-58.058000000000106
./CaSi_1-67_HighWater	CONFIG_1-67_W_5.vc-relax.nmr.out	CONFIG_1-67_W_5	98	1079.73	93.24	-0.4919	1063.93	1033.36	1141.88	il	pairing	2	3	1	13.278	2.4026	6	42.73789999999997	54.90389999999991	78.44280000000003	-5.117600000000152	-60.02150000000006
./CaSi_1-67_HighWater	CONFIG_1-67_W_5.vc-relax.nmr.out	CONFIG_1-67_W_5	99	1053.12	78.95	-0.3539	1036.11	1017.49	1105.76	il	bridging	2	4	0	13.0535	2.4235	6	63.22760000000005	76.32530000000008	90.66269999999997	22.694799999999987	-53.6305000000001
./CaSi_1-67_HighWater	CONFIG_1-67_W_5.vc-relax.nmr.out	CONFIG_1-67_W_5	107	1096.34	99.47	-0.1315	1067.54	1058.82	1162.65	il	pairing	2	0	4	15.917	2.397	6	29.948200000000043	52.12419999999997	58.83860000000004	-21.110500000000116	-73.23470000000009
./CaSi_1-67_HighWater	CONFIG_1-67_W_1.vc-relax.nmr.out	CONFIG_1-67_W_1	21	1103.78	-82.07	-0.803	1109.17	1153.1	1049.07	ml	-	6	1	0	21.6797	2.502	7	24.21939999999995	20.069099999999935	-13.756999999999948	66.34609999999998	46.277000000000044
./CaSi_1-67_HighWater	CONFIG_1-67_W_1.vc-relax.nmr.out	CONFIG_1-67_W_1	27	1047.22	-59.46	-0.8765	1049.67	1084.41	1007.58	ml	-	5	0	0	9.2618	2.3026	5	67.77059999999994	65.88409999999988	39.13429999999994	98.2933999999999	32.40930000000003
./CaSi_1-67_HighWater	CONFIG_1-67_W_1.vc-relax.nmr.out	CONFIG_1-67_W_1	32	1069.89	-41.24	-0.1702	1081.3	1085.98	1042.4	ml	-	5	0	0	10.4015	2.3515	5	50.3146999999999	41.528999999999996	37.92539999999997	71.48199999999986	29.95299999999986
./CaSi_1-67_HighWater	CONFIG_1-67_W_1.vc-relax.nmr.out	CONFIG_1-67_W_1	37	1098.95	-72.95	-0.9181	1100.94	1145.59	1050.32	ml	-	6	0	0	14.4826	2.4514	6	27.938499999999976	26.4061999999999	-7.974299999999971	65.3836	38.9774000000001
./CaSi_1-67_HighWater	CONFIG_1-67_W_1.vc-relax.nmr.out	CONFIG_1-67_W_1	43	1070.39	108.45	-0.7533	1061.47	1007.01	1142.69	il	bridging	2	2	2	15.2615	2.3981	6	49.92969999999991	56.79809999999998	98.73230000000001	-5.741300000000024	-62.5394
./CaSi_1-67_HighWater	CONFIG_1-67_W_1.vc-relax.nmr.out	CONFIG_1-67_W_1	44	1053.64	51.39	-0.7407	1049.2	1023.82	1087.91	il	-	0	3	2	9.4589	2.3301	5	62.82719999999995	66.24599999999998	85.78859999999997	36.43929999999989	-29.80670000000009
./CaSi_1-67_HighWater	CONFIG_1-67_W_1.vc-relax.nmr.out	CONFIG_1-67_W_1	45	1052.39	-102.1	-0.8661	1056.95	1115.9	984.32	il	-	2	3	0	9.6939	2.3229	5	63.789699999999925	60.278499999999894	14.886999999999944	116.20359999999994	55.92510000000004
./CaSi_1-67_HighWater	CONFIG_1-67_W_1.vc-relax.nmr.out	CONFIG_1-67_W_1	75	1096.87	-49.31	-0.5543	1104.2	1122.42	1064.0	ml	-	7	0	0	20.082	2.4746	7	29.540100000000052	23.895999999999958	9.866599999999949	54.85000000000002	30.954000000000065
./CaSi_1-67_HighWater	CONFIG_1-67_W_1.vc-relax.nmr.out	CONFIG_1-67_W_1	81	1078.98	52.76	-0.2763	1066.25	1056.53	1114.15	ml	-	6	1	0	21.4946	2.4542	7	43.315399999999954	53.11749999999995	60.6019	16.234499999999912	-36.88300000000004
./CaSi_1-67_HighWater	CONFIG_1-67_W_1.vc-relax.nmr.out	CONFIG_1-67_W_1	86	1062.6	-42.31	-0.6621	1067.36	1086.04	1034.39	ml	-	5	0	1	15.8421	2.3633	6	55.928	52.262800000000084	37.87919999999997	77.64969999999994	25.386899999999855
./CaSi_1-67_HighWater	CONFIG_1-67_W_1.vc-relax.nmr.out	CONFIG_1-67_W_1	91	1103.64	-108.89	-0.7541	1112.57	1167.31	1031.05	ml	-	6	0	0	22.6941	2.536	6	24.327199999999948	17.451099999999997	-24.69870000000003	80.22149999999999	62.770399999999995
./CaSi_1-67_HighWater	CONFIG_1-67_W_1.vc-relax.nmr.out	CONFIG_1-67_W_1	97	1058.99	114.56	-0.7109	1047.95	993.65	1135.36	il	-	1	1	4	16.7755	2.4023	6	58.70769999999993	67.20849999999996	109.0195	-0.09719999999992979	-67.30569999999989
./CaSi_1-67_HighWater	CONFIG_1-67_W_1.vc-relax.nmr.out	CONFIG_1-67_W_1	98	1086.29	82.9	-0.6115	1075.55	1041.76	1141.56	il	pairing	2	2	2	16.3586	2.4287	6	37.68669999999997	45.956500000000005	71.97479999999996	-4.871199999999931	-50.827699999999936
./CaSi_1-67_HighWater	CONFIG_1-67_W_1.vc-relax.nmr.out	CONFIG_1-67_W_1	99	1032.26	43.32	-0.6586	1027.33	1008.31	1061.14	il	bridging	2	3	1	16.6938	2.4026	6	79.28980000000001	83.08590000000004	97.73130000000003	57.05219999999986	-26.03370000000018
./CaSi_1-67_HighWater	CONFIG_1-67_W_1.vc-relax.nmr.out	CONFIG_1-67_W_1	107	1083.7	-97.9	-0.9681	1084.74	1147.92	1018.43	il	pairing	2	1	3	14.6998	2.4219	6	39.680999999999926	38.880199999999945	-9.768400000000042	89.93889999999999	51.058700000000044
./CaSi_1-67_HighWater	CONFIG_1-67_W_14.vc-relax.nmr.out	CONFIG_1-67_W_14	20	1056.74	60.48	-0.8797	1054.31	1018.85	1097.06	ml	-	5	0	1	16.2868	2.3596	6	60.440200000000004	62.311300000000074	89.6155	29.393800000000056	-32.91750000000002
./CaSi_1-67_HighWater	CONFIG_1-67_W_14.vc-relax.nmr.out	CONFIG_1-67_W_14	26	1084.99	62.45	-0.9722	1084.42	1043.94	1126.63	ml	-	6	1	0	20.8316	2.4552	7	38.68769999999995	39.12659999999994	70.29619999999989	6.624899999999911	-32.50170000000003
./CaSi_1-67_HighWater	CONFIG_1-67_W_14.vc-relax.nmr.out	CONFIG_1-67_W_14	31	1052.45	-43.97	-0.3565	1061.88	1072.34	1023.14	ml	-	6	0	0	15.106	2.3649	6	63.743499999999926	56.48239999999987	48.42820000000006	86.31219999999996	29.82980000000009
./CaSi_1-67_HighWater	CONFIG_1-67_W_14.vc-relax.nmr.out	CONFIG_1-67_W_14	36	1114.04	-22.07	-0.9552	1114.37	1128.42	1099.33	ml	-	6	0	1	20.9782	2.533	7	16.319200000000023	16.06510000000003	5.246599999999944	27.645899999999983	11.580799999999954
./CaSi_1-67_HighWater	CONFIG_1-67_W_14.vc-relax.nmr.out	CONFIG_1-67_W_14	42	1080.81	-70.87	-0.6457	1089.18	1119.69	1033.56	il	bridging	3	2	2	21.7685	2.5021	7	41.90629999999999	35.46139999999991	11.968699999999899	78.28880000000004	42.827400000000125
./CaSi_1-67_HighWater	CONFIG_1-67_W_14.vc-relax.nmr.out	CONFIG_1-67_W_14	43	1056.73	118.05	-0.9433	1054.49	980.26	1135.42	il	-	0	2	4	16.1279	2.4633	6	60.447900000000004	62.17269999999996	119.32979999999998	-0.14340000000004238	-62.316100000000006
./CaSi_1-67_HighWater	CONFIG_1-67_W_14.vc-relax.nmr.out	CONFIG_1-67_W_14	44	1063.56	41.54	-0.9938	1063.48	1035.95	1091.26	il	pairing	3	3	1	20.2746	2.4438	7	55.188800000000015	55.25040000000001	76.44849999999997	33.85979999999995	-21.390600000000063
./CaSi_1-67_HighWater	CONFIG_1-67_W_14.vc-relax.nmr.out	CONFIG_1-67_W_14	45	1063.67	85.68	-0.5447	1050.66	1019.55	1120.79	il	bridging	2	2	2	17.5028	2.3934	6	55.1040999999999	65.1217999999999	89.07650000000001	11.121700000000033	-54.00009999999986
./CaSi_1-67_HighWater	CONFIG_1-67_W_14.vc-relax.nmr.out	CONFIG_1-67_W_14	75	1092.31	84.15	-0.1031	1067.15	1061.37	1148.41	ml	-	6	0	0	15.1667	2.4417	6	33.05129999999997	52.42449999999985	56.87510000000009	-10.145700000000033	-62.570199999999886
./CaSi_1-67_HighWater	CONFIG_1-67_W_14.vc-relax.nmr.out	CONFIG_1-67_W_14	81	1102.29	-51.45	-0.5958	1109.22	1129.66	1068.0	ml	-	6	0	1	22.0544	2.4923	7	25.366700000000037	20.030599999999936	4.2917999999999665	51.76999999999998	31.739400000000046
./CaSi_1-67_HighWater	CONFIG_1-67_W_14.vc-relax.nmr.out	CONFIG_1-67_W_14	86	1088.62	62.36	-0.8926	1086.39	1049.28	1130.19	ml	-	5	0	1	16.9818	2.4061	6	35.892600000000016	37.60969999999986	66.18439999999998	3.883699999999976	-33.725999999999885
./CaSi_1-67_HighWater	CONFIG_1-67_W_14.vc-relax.nmr.out	CONFIG_1-67_W_14	91	1081.6	-35.21	-0.8236	1083.68	1103.01	1058.13	ml	-	7	0	0	21.4637	2.4652	7	41.298	39.696399999999926	24.812299999999937	59.369899999999916	19.67349999999999
./CaSi_1-67_HighWater	CONFIG_1-67_W_14.vc-relax.nmr.out	CONFIG_1-67_W_14	97	1064.56	120.04	-0.8731	1059.48	989.61	1144.59	il	-	1	2	3	17.6891	2.4154	6	54.41880000000003	58.33039999999994	112.13029999999992	-7.204299999999989	-65.53469999999993
./CaSi_1-67_HighWater	CONFIG_1-67_W_14.vc-relax.nmr.out	CONFIG_1-67_W_14	98	1101.46	-103.59	-0.6374	1113.98	1158.0	1032.4	il	pairing	2	2	3	22.4959	2.5346	7	26.00579999999991	16.36539999999991	-17.529999999999973	79.1819999999999	62.816599999999994
./CaSi_1-67_HighWater	CONFIG_1-67_W_14.vc-relax.nmr.out	CONFIG_1-67_W_14	107	1138.68	-66.56	-0.8451	1142.12	1179.62	1094.3	il	pairing	3	1	3	21.2673	2.5401	7	-2.6536000000000968	-5.3023999999999205	-34.17739999999992	31.519000000000005	36.821399999999926
./CaSi_1-67_HighWater	CONFIG_1-67_W_21.vc-relax.nmr.out	CONFIG_1-67_W_21	21	1091.23	67.43	-0.8818	1088.57	1048.93	1136.19	ml	-	6	0	1	21.6919	2.4749	7	33.88289999999995	35.931100000000015	66.45389999999998	-0.7363000000000284	-36.66740000000004
./CaSi_1-67_HighWater	CONFIG_1-67_W_21.vc-relax.nmr.out	CONFIG_1-67_W_21	27	1092.27	-72.51	-0.2751	1109.79	1123.09	1043.93	ml	-	6	0	0	16.5129	2.4704	6	33.08209999999997	19.59170000000006	9.350700000000074	70.30389999999989	50.712199999999825
./CaSi_1-67_HighWater	CONFIG_1-67_W_21.vc-relax.nmr.out	CONFIG_1-67_W_21	32	1032.0	-75.29	-0.8353	1036.13	1078.05	981.8	ml	-	5	1	0	13.9686	2.363	6	79.49000000000001	76.30989999999986	44.03150000000005	118.144	41.83410000000015
./CaSi_1-67_HighWater	CONFIG_1-67_W_21.vc-relax.nmr.out	CONFIG_1-67_W_21	40	1059.28	84.23	-0.7218	1051.47	1010.94	1115.43	ml	-	6	0	0	13.2932	2.3766	6	58.48440000000005	64.49809999999991	95.70619999999997	15.248899999999935	-49.24919999999997
./CaSi_1-67_HighWater	CONFIG_1-67_W_21.vc-relax.nmr.out	CONFIG_1-67_W_21	46	1056.79	93.84	-0.6394	1045.51	1005.51	1119.35	il	bridging	1	3	2	16.826	2.3881	6	60.401700000000005	69.08730000000003	99.88729999999998	12.230500000000006	-56.85680000000002
./CaSi_1-67_HighWater	CONFIG_1-67_W_21.vc-relax.nmr.out	CONFIG_1-67_W_21	47	1097.73	-101.53	-0.2867	1121.87	1141.27	1030.04	il	-	1	1	3	9.9375	2.3638	5	28.877899999999954	10.290100000000052	-4.64790000000005	80.99919999999997	70.70909999999992
./CaSi_1-67_HighWater	CONFIG_1-67_W_21.vc-relax.nmr.out	CONFIG_1-67_W_21	48	1084.72	-96.42	-0.926	1087.1	1146.62	1020.43	il	pairing	4	2	0	14.0592	2.4526	6	38.895599999999945	37.0630000000001	-8.767399999999952	88.39890000000003	51.335899999999924
./CaSi_1-67_HighWater	CONFIG_1-67_W_21.vc-relax.nmr.out	CONFIG_1-67_W_21	76	1107.04	-67.07	-0.3124	1122.41	1136.38	1062.33	ml	-	6	0	1	22.7352	2.5093	7	21.70920000000001	9.874299999999948	-0.8826000000001386	56.13589999999999	46.261600000000044
./CaSi_1-67_HighWater	CONFIG_1-67_W_21.vc-relax.nmr.out	CONFIG_1-67_W_21	82	1067.99	-46.93	-0.9181	1069.27	1097.99	1036.7	ml	-	6	0	0	17.0161	2.3718	6	51.77769999999998	50.792100000000005	28.67769999999996	75.87099999999998	25.078899999999976
./CaSi_1-67_HighWater	CONFIG_1-67_W_21.vc-relax.nmr.out	CONFIG_1-67_W_21	87	1062.11	-60.74	-0.4713	1072.81	1091.9	1021.62	ml	-	6	0	1	20.8018	2.456	7	56.3053000000001	48.06630000000007	33.36699999999996	87.48259999999993	39.416299999999865
./CaSi_1-67_HighWater	CONFIG_1-67_W_21.vc-relax.nmr.out	CONFIG_1-67_W_21	92	1096.5	59.53	-0.7135	1090.82	1062.5	1136.19	ml	-	7	0	0	22.9308	2.5585	7	29.824999999999932	34.198600000000056	56.004999999999995	-0.7363000000000284	-34.934900000000084
./CaSi_1-67_HighWater	CONFIG_1-67_W_21.vc-relax.nmr.out	CONFIG_1-67_W_21	98	1008.81	78.5	-0.6318	999.17	966.11	1061.14	il	-	1	4	0	9.614	2.3202	5	97.34630000000004	104.76909999999998	130.22529999999995	57.05219999999986	-47.71690000000012
./CaSi_1-67_HighWater	CONFIG_1-67_W_21.vc-relax.nmr.out	CONFIG_1-67_W_21	99	1048.29	78.61	-0.65	1039.12	1005.05	1100.7	il	pairing	3	2	1	16.184	2.4269	6	66.94669999999996	74.00760000000002	100.24149999999997	26.590999999999894	-47.41660000000013
./CaSi_1-67_HighWater	CONFIG_1-67_W_21.vc-relax.nmr.out	CONFIG_1-67_W_21	101	1061.31	56.59	-0.5042	1051.95	1032.93	1099.03	il	bridging	2	3	2	20.4395	2.4777	7	56.921299999999974	64.12849999999992	78.77389999999991	27.876899999999978	-36.25159999999994
./CaSi_1-67_HighWater	CONFIG_1-67_W_21.vc-relax.nmr.out	CONFIG_1-67_W_21	107	1061.34	127.93	-0.3862	1035.17	1002.23	1146.63	il	pairing	2	2	1	9.0623	2.3256	5	56.89820000000009	77.04909999999995	102.41289999999992	-8.775100000000066	-85.82420000000002
./CaSi_1-75	CONFIG_1-75_2Zn_4.vc-relax.nmr.out	CONFIG_1-75_2Zn_4	22	1085.21	45.27	-0.5549	1078.49	1061.74	1115.39	ml	-	6	0	1	21.4545	2.4488	7	38.518299999999954	43.692699999999945	56.59019999999998	15.279699999999934	-28.41300000000001
./CaSi_1-75	CONFIG_1-75_2Zn_4.vc-relax.nmr.out	CONFIG_1-75_2Zn_4	28	1083.32	58.13	-0.8473	1080.36	1047.53	1122.08	ml	-	5	2	0	21.6749	2.4723	7	39.97360000000003	42.25280000000009	67.53189999999995	10.128400000000056	-32.12440000000004
./CaSi_1-75	CONFIG_1-75_2Zn_4.vc-relax.nmr.out	CONFIG_1-75_2Zn_4	33	1059.29	-64.9	-0.2267	1076.02	1085.83	1016.02	ml	-	5	0	1	16.6347	2.3978	6	58.47670000000005	45.594600000000014	38.04090000000008	91.79459999999995	46.19999999999993
./CaSi_1-75	CONFIG_1-75_2Zn_4.vc-relax.nmr.out	CONFIG_1-75_2Zn_4	38	1092.77	-32.83	-0.4425	1098.87	1108.56	1070.89	ml	-	6	1	0	21.3695	2.4463	7	32.69709999999998	28.00010000000009	20.538800000000037	49.54469999999992	21.544599999999832
./CaSi_1-75	CONFIG_1-75_2Zn_4.vc-relax.nmr.out	CONFIG_1-75_2Zn_4	44	1061.18	-72.47	-0.9943	1061.32	1109.36	1012.86	il	bridging	2	2	2	15.9035	2.3795	6	57.02139999999997	56.913599999999974	19.922800000000052	94.2278	37.31420000000003
./CaSi_1-75	CONFIG_1-75_2Zn_4.vc-relax.nmr.out	CONFIG_1-75_2Zn_4	45	1093.29	118.57	-0.3891	1069.14	1038.39	1172.34	il	-	4	1	2	21.6119	2.5393	7	32.29669999999999	50.89219999999989	74.5696999999999	-28.57179999999994	-79.46399999999983
./CaSi_1-75	CONFIG_1-75_2Zn_4.vc-relax.nmr.out	CONFIG_1-75_2Zn_4	51	1063.44	66.59	-0.9049	1061.33	1021.16	1107.83	il	pairing	2	3	1	17.2532	2.4186	6	55.2811999999999	56.90590000000009	87.83680000000004	21.100900000000024	-35.805000000000064
./CaSi_1-75	CONFIG_1-75_2Zn_4.vc-relax.nmr.out	CONFIG_1-75_2Zn_4	52	1077.72	79.45	-0.36	1060.77	1041.7	1130.68	il	pairing	2	1	3	17.4748	2.3977	6	44.28559999999993	57.337099999999964	72.02099999999996	3.5063999999998714	-53.83070000000009
./CaSi_1-75	CONFIG_1-75_2Zn_4.vc-relax.nmr.out	CONFIG_1-75_2Zn_4	79	1065.99	-64.31	-0.7906	1070.48	1104.37	1023.12	ml	-	4	2	0	14.1862	2.3997	6	53.317699999999945	49.86039999999991	23.765100000000075	86.32759999999996	36.46720000000005
./CaSi_1-75	CONFIG_1-75_2Zn_4.vc-relax.nmr.out	CONFIG_1-75_2Zn_4	88	1061.5	99.17	-0.3218	1039.08	1017.81	1127.62	ml	-	5	1	1	21.0352	2.4429	7	56.77499999999998	74.03840000000002	90.41629999999998	5.862600000000043	-68.17579999999998
./CaSi_1-75	CONFIG_1-75_2Zn_4.vc-relax.nmr.out	CONFIG_1-75_2Zn_4	93	1132.57	-74.9	-0.1461	1153.89	1161.19	1082.64	ml	-	7	0	1	26.9231	2.5579	8	2.0511000000000195	-14.365300000000047	-19.98630000000003	40.49719999999991	54.862499999999955
./CaSi_1-75	CONFIG_1-75_2Zn_4.vc-relax.nmr.out	CONFIG_1-75_2Zn_4	98	1066.8	-114.62	-0.2186	1096.65	1113.36	990.38	ml	-	6	0	0	13.3066	2.4464	6	52.69399999999996	29.709499999999935	16.84280000000001	111.53739999999993	81.8279
./CaSi_1-75	CONFIG_1-75_2Zn_4.vc-relax.nmr.out	CONFIG_1-75_2Zn_4	104	1075.93	-71.68	-0.8195	1080.24	1119.4	1028.15	il	pairing	2	2	2	17.2029	2.4298	6	45.6638999999999	42.34519999999998	12.191999999999894	82.45449999999994	40.10929999999996
./CaSi_1-75	CONFIG_1-75_2Zn_4.vc-relax.nmr.out	CONFIG_1-75_2Zn_4	105	1092.24	97.44	-0.6698	1081.51	1038.0	1157.2	il	bridging	2	3	1	14.2412	2.4396	6	33.10519999999997	41.3673	74.87	-16.9140000000001	-58.2813000000001
./CaSi_1-75	CONFIG_1-75_2Zn_1.vc-relax.nmr.out	CONFIG_1-75_2Zn_1	22	1041.62	-83.83	-0.2341	1063.02	1076.1	985.73	ml	-	3	3	0	13.8189	2.3763	6	72.08260000000007	55.604600000000005	45.533000000000015	115.11789999999996	59.51329999999996
./CaSi_1-75	CONFIG_1-75_2Zn_1.vc-relax.nmr.out	CONFIG_1-75_2Zn_1	30	1062.4	72.09	-0.3966	1047.9	1028.84	1110.45	ml	-	4	2	0	14.9545	2.407	6	56.08199999999988	67.24699999999996	81.92320000000007	19.083499999999958	-48.1635
./CaSi_1-75	CONFIG_1-75_2Zn_1.vc-relax.nmr.out	CONFIG_1-75_2Zn_1	37	1102.33	50.04	-0.8669	1100.11	1071.19	1135.69	ml	-	6	0	1	20.9024	2.4721	7	25.335900000000038	27.045299999999997	49.313699999999926	-0.35130000000003747	-27.396600000000035
./CaSi_1-75	CONFIG_1-75_2Zn_1.vc-relax.nmr.out	CONFIG_1-75_2Zn_1	42	1076.05	59.09	-0.8654	1073.4	1039.31	1115.45	ml	-	5	1	0	14.6111	2.4615	6	45.571500000000015	47.61199999999985	73.86130000000003	15.233499999999935	-32.37849999999992
./CaSi_1-75	CONFIG_1-75_2Zn_1.vc-relax.nmr.out	CONFIG_1-75_2Zn_1	48	1090.52	82.05	-0.8276	1085.8	1040.54	1145.21	il	bridging	2	3	1	16.3319	2.4524	6	34.42959999999994	38.063999999999965	72.91420000000005	-7.681700000000092	-45.745700000000056
./CaSi_1-75	CONFIG_1-75_2Zn_1.vc-relax.nmr.out	CONFIG_1-75_2Zn_1	49	1075.49	58.43	-0.727	1070.18	1041.86	1114.45	il	-	1	1	4	15.0646	2.405	6	46.002700000000004	50.09139999999991	71.89780000000007	16.003499999999917	-34.08789999999999
./CaSi_1-75	CONFIG_1-75_2Zn_1.vc-relax.nmr.out	CONFIG_1-75_2Zn_1	53	1087.17	90.35	-0.2517	1064.64	1049.47	1147.41	il	pairing	4	1	2	21.0132	2.5407	7	37.009099999999876	54.35719999999992	66.03809999999999	-9.375700000000052	-63.73289999999997
./CaSi_1-75	CONFIG_1-75_2Zn_1.vc-relax.nmr.out	CONFIG_1-75_2Zn_1	54	1097.4	105.37	-0.5261	1080.75	1043.79	1167.64	il	pairing	2	3	1	14.3584	2.464	6	29.131999999999948	41.952499999999986	70.4117	-24.95280000000014	-66.90530000000012
./CaSi_1-75	CONFIG_1-75_2Zn_1.vc-relax.nmr.out	CONFIG_1-75_2Zn_1	82	1046.21	65.33	-0.7385	1040.51	1008.35	1089.76	ml	-	5	1	0	14.6304	2.376	6	68.54829999999993	72.93729999999994	97.70049999999992	35.01480000000004	-37.9224999999999
./CaSi_1-75	CONFIG_1-75_2Zn_1.vc-relax.nmr.out	CONFIG_1-75_2Zn_1	88	1085.6	-55.88	-0.8845	1087.75	1120.7	1048.34	ml	-	6	0	1	21.4004	2.5218	7	38.218000000000075	36.5625	11.190999999999917	66.90820000000008	30.34570000000008
./CaSi_1-75	CONFIG_1-75_2Zn_1.vc-relax.nmr.out	CONFIG_1-75_2Zn_1	93	1114.32	77.98	-0.8522	1110.47	1066.17	1166.31	ml	-	4	2	1	23.202	2.5054	7	16.10360000000003	19.06809999999996	53.17909999999995	-23.928699999999935	-42.996799999999894
./CaSi_1-75	CONFIG_1-75_2Zn_1.vc-relax.nmr.out	CONFIG_1-75_2Zn_1	98	1077.12	-81.25	-0.4209	1092.81	1115.61	1022.96	ml	-	6	0	0	17.9799	2.4268	6	44.747600000000034	32.66629999999998	15.110300000000052	86.45079999999996	53.78449999999998
./CaSi_1-75	CONFIG_1-75_2Zn_1.vc-relax.nmr.out	CONFIG_1-75_2Zn_1	104	1066.48	86.01	-0.5773	1054.36	1021.26	1123.82	il	-	1	2	4	15.1867	2.3842	7	52.940399999999954	62.272800000000075	87.75980000000004	8.788599999999974	-53.4842000000001
./CaSi_1-75	CONFIG_1-75_2Zn_1.vc-relax.nmr.out	CONFIG_1-75_2Zn_1	105	1055.88	-74.91	-0.9563	1056.97	1104.73	1005.93	il	bridging	3	2	1	16.1015	2.3764	6	61.102399999999875	60.26310000000001	23.487899999999968	99.56389999999999	39.30079999999998
./CaSi_1-75	CONFIG_1-75_2Zn_5.vc-relax.nmr.out	CONFIG_1-75_2Zn_5	21	1082.61	-63.67	-0.5968	1091.17	1116.5	1040.16	ml	-	6	0	1	22.0343	2.4515	7	40.52030000000002	33.92909999999995	14.424999999999955	73.20679999999993	39.27769999999998
./CaSi_1-75	CONFIG_1-75_2Zn_5.vc-relax.nmr.out	CONFIG_1-75_2Zn_5	27	1036.26	-65.68	-0.9021	1038.41	1077.9	992.48	ml	-	5	1	0	14.41	2.3696	6	76.20979999999997	74.5542999999999	44.146999999999935	109.92039999999997	35.366100000000074
./CaSi_1-75	CONFIG_1-75_2Zn_5.vc-relax.nmr.out	CONFIG_1-75_2Zn_5	32	1078.48	40.59	-0.6243	1073.4	1056.51	1105.54	ml	-	5	0	1	16.8857	2.3873	6	43.700399999999945	47.61199999999985	60.6173	22.864199999999983	-24.74779999999987
./CaSi_1-75	CONFIG_1-75_2Zn_5.vc-relax.nmr.out	CONFIG_1-75_2Zn_5	37	1082.47	-56.51	-0.7116	1087.9	1114.71	1044.79	ml	-	7	0	0	21.0293	2.4674	7	40.628099999999904	36.44699999999989	15.803299999999922	69.64170000000001	33.194700000000125
./CaSi_1-75	CONFIG_1-75_2Zn_5.vc-relax.nmr.out	CONFIG_1-75_2Zn_5	43	1034.53	74.16	-0.841	1030.59	989.02	1083.97	il	bridging	2	2	1	9.5535	2.321	5	77.54189999999994	80.57569999999998	112.58460000000002	39.47309999999993	-41.10260000000005
./CaSi_1-75	CONFIG_1-75_2Zn_5.vc-relax.nmr.out	CONFIG_1-75_2Zn_5	44	1089.44	65.76	-0.5698	1080.01	1055.03	1133.28	il	-	0	4	3	21.9905	2.4522	7	35.26119999999992	42.52229999999997	61.75689999999997	1.5044000000000324	-41.01789999999994
./CaSi_1-75	CONFIG_1-75_2Zn_5.vc-relax.nmr.out	CONFIG_1-75_2Zn_5	50	1067.27	-100.0	-0.7875	1074.35	1126.85	1000.6	il	pairing	2	4	0	14.871	2.4491	6	52.33209999999997	46.8805000000001	6.455500000000029	103.668	56.78749999999991
./CaSi_1-75	CONFIG_1-75_2Zn_5.vc-relax.nmr.out	CONFIG_1-75_2Zn_5	51	1116.15	67.43	-0.1366	1096.75	1090.61	1161.1	il	pairing	3	1	2	15.2635	2.4558	6	14.694499999999948	29.632499999999936	34.36030000000005	-19.916999999999916	-49.54949999999985
./CaSi_1-75	CONFIG_1-75_2Zn_5.vc-relax.nmr.out	CONFIG_1-75_2Zn_5	78	1053.71	-87.33	-0.4253	1070.44	1095.2	995.49	ml	-	5	2	0	20.9829	2.4814	7	62.77329999999995	49.89119999999991	30.825999999999908	107.60270000000003	57.711500000000115
./CaSi_1-75	CONFIG_1-75_2Zn_5.vc-relax.nmr.out	CONFIG_1-75_2Zn_5	87	1077.04	89.49	-0.9589	1075.81	1018.61	1136.7	ml	-	5	1	1	21.556	2.4605	7	44.80920000000003	45.75630000000001	89.8003	-1.129000000000019	-46.88530000000003
./CaSi_1-75	CONFIG_1-75_2Zn_5.vc-relax.nmr.out	CONFIG_1-75_2Zn_5	92	1114.67	96.53	-0.4028	1095.45	1069.53	1179.02	ml	-	7	0	1	25.8872	2.5344	8	15.834099999999921	30.633499999999913	50.59190000000001	-33.715400000000045	-64.34889999999996
./CaSi_1-75	CONFIG_1-75_2Zn_5.vc-relax.nmr.out	CONFIG_1-75_2Zn_5	97	1095.71	-60.88	-0.3805	1108.28	1123.72	1055.12	ml	-	5	1	0	22.6324	2.486	6	30.433299999999917	20.754400000000032	8.865599999999972	61.68760000000009	40.933200000000056
./CaSi_1-75	CONFIG_1-75_2Zn_5.vc-relax.nmr.out	CONFIG_1-75_2Zn_5	103	1063.6	38.87	-0.339	1055.04	1046.25	1089.52	il	pairing	2	3	1	17.1145	2.4043	6	55.158000000000015	61.74919999999997	68.51749999999993	35.19960000000003	-26.54959999999994
./CaSi_1-75	CONFIG_1-75_2Zn_5.vc-relax.nmr.out	CONFIG_1-75_2Zn_5	104	1070.81	-65.11	-0.6347	1078.74	1106.29	1027.41	il	bridging	1	2	3	16.6307	2.3575	6	49.60630000000003	43.50019999999995	22.286699999999996	83.02429999999993	39.524099999999976
./CaSi_1-75	CONFIG_1-75_2Zn_2.vc-relax.nmr.out	CONFIG_1-75_2Zn_2	22	1093.64	-38.25	-0.6669	1097.89	1114.89	1068.14	ml	-	4	3	1	27.7166	2.5223	8	32.02719999999988	28.754699999999843	15.664699999999925	51.66219999999987	22.907500000000027
./CaSi_1-75	CONFIG_1-75_2Zn_2.vc-relax.nmr.out	CONFIG_1-75_2Zn_2	30	1014.0	112.03	-0.5094	995.68	957.63	1088.69	ml	-	4	2	0	14.3121	2.4301	6	93.35000000000002	107.45640000000003	136.75490000000002	35.8386999999999	-71.61770000000013
./CaSi_1-75	CONFIG_1-75_2Zn_2.vc-relax.nmr.out	CONFIG_1-75_2Zn_2	37	1113.98	48.17	-0.7032	1109.22	1086.64	1146.09	ml	-	6	0	1	22.5312	2.484	7	16.36539999999991	20.030599999999936	37.417199999999866	-8.359299999999962	-28.389899999999898
./CaSi_1-75	CONFIG_1-75_2Zn_2.vc-relax.nmr.out	CONFIG_1-75_2Zn_2	42	1068.21	75.31	-0.4126	1053.46	1032.75	1118.41	ml	-	4	2	0	18.3349	2.4461	6	51.608299999999986	62.965799999999945	78.91250000000002	12.954299999999876	-50.01150000000007
./CaSi_1-75	CONFIG_1-75_2Zn_2.vc-relax.nmr.out	CONFIG_1-75_2Zn_2	48	1092.15	56.11	-0.226	1077.68	1069.22	1129.56	il	bridging	2	1	3	17.1473	2.4215	6	33.17449999999985	44.31639999999993	50.830600000000004	4.368799999999965	-39.947599999999966
./CaSi_1-75	CONFIG_1-75_2Zn_2.vc-relax.nmr.out	CONFIG_1-75_2Zn_2	49	1083.68	-92.44	-0.4076	1101.94	1127.06	1022.06	il	-	2	1	3	13.7343	2.3947	6	39.696399999999926	25.636199999999917	6.293800000000033	87.14380000000006	61.50760000000014
./CaSi_1-75	CONFIG_1-75_2Zn_2.vc-relax.nmr.out	CONFIG_1-75_2Zn_2	53	1097.89	108.59	-0.7152	1087.58	1035.81	1170.28	il	pairing	3	2	1	16.3959	2.4694	6	28.754699999999843	36.6934	76.55629999999996	-26.985599999999977	-63.678999999999974
./CaSi_1-75	CONFIG_1-75_2Zn_2.vc-relax.nmr.out	CONFIG_1-75_2Zn_2	54	1082.46	-64.44	-0.7924	1086.91	1120.96	1039.5	il	pairing	3	0	3	16.7951	2.4288	6	40.635799999999904	37.20929999999987	10.990799999999922	73.71500000000003	36.50570000000016
./CaSi_1-75	CONFIG_1-75_2Zn_2.vc-relax.nmr.out	CONFIG_1-75_2Zn_2	82	1046.28	69.66	-0.7934	1041.48	1004.64	1092.72	ml	-	5	1	1	20.9011	2.4895	7	68.49440000000004	72.19039999999995	100.55719999999997	32.73559999999998	-39.45479999999998
./CaSi_1-75	CONFIG_1-75_2Zn_2.vc-relax.nmr.out	CONFIG_1-75_2Zn_2	88	1066.93	-62.48	-0.9301	1068.38	1107.12	1025.28	ml	-	5	1	1	21.8984	2.4734	7	52.59389999999996	51.477399999999875	21.64760000000001	84.6644	33.187000000000126
./CaSi_1-75	CONFIG_1-75_2Zn_2.vc-relax.nmr.out	CONFIG_1-75_2Zn_2	93	1094.34	66.5	-0.6751	1087.14	1057.21	1138.68	ml	-	5	1	1	21.749	2.4788	7	31.488200000000006	37.032199999999875	60.0782999999999	-2.6536000000000968	-39.68579999999997
./CaSi_1-75	CONFIG_1-75_2Zn_2.vc-relax.nmr.out	CONFIG_1-75_2Zn_2	98	1097.1	-86.23	-0.5319	1110.56	1141.13	1039.61	ml	-	7	0	0	22.424	2.4928	7	29.363000000000056	18.998800000000074	-4.540100000000052	73.63030000000003	54.63149999999996
./CaSi_1-75	CONFIG_1-75_2Zn_2.vc-relax.nmr.out	CONFIG_1-75_2Zn_2	104	1092.47	100.96	-0.8354	1086.93	1030.7	1159.78	il	-	2	1	3	14.1351	2.4269	6	32.92809999999997	37.19389999999987	80.49099999999999	-18.900600000000054	-56.094499999999925
./CaSi_1-75	CONFIG_1-75_2Zn_2.vc-relax.nmr.out	CONFIG_1-75_2Zn_2	105	1044.63	91.04	-0.4631	1028.33	1000.23	1105.32	il	bridging	3	2	1	16.851	2.4266	6	69.7648999999999	82.31590000000006	103.9529	23.03359999999998	-59.28230000000008
./CaSi_1-75	CONFIG_1-75_2Zn_6.vc-relax.nmr.out	CONFIG_1-75_2Zn_6	20	1083.26	-67.79	-0.9134	1085.22	1126.5	1038.07	ml	-	5	1	1	18.0345	2.4521	7	40.01980000000003	38.510599999999954	6.725000000000023	74.8161	36.30550000000005
./CaSi_1-75	CONFIG_1-75_2Zn_6.vc-relax.nmr.out	CONFIG_1-75_2Zn_6	26	1103.07	61.24	-0.78	1098.58	1066.73	1143.9	ml	-	6	1	0	21.9158	2.5096	7	24.76610000000005	28.223400000000083	52.74789999999996	-6.6730000000001155	-34.8964000000002
./CaSi_1-75	CONFIG_1-75_2Zn_6.vc-relax.nmr.out	CONFIG_1-75_2Zn_6	31	1062.57	85.53	-0.2985	1042.58	1025.55	1119.59	ml	-	5	1	1	21.2264	2.4541	7	55.9511	71.34340000000009	84.4565	12.04570000000001	-59.29770000000008
./CaSi_1-75	CONFIG_1-75_2Zn_6.vc-relax.nmr.out	CONFIG_1-75_2Zn_6	36	1066.49	-50.53	-0.926	1067.74	1098.94	1032.8	ml	-	5	2	0	18.5905	2.4999	7	52.932699999999954	51.97019999999998	27.946199999999976	78.87400000000002	26.903800000000047
./CaSi_1-75	CONFIG_1-75_2Zn_6.vc-relax.nmr.out	CONFIG_1-75_2Zn_6	45	1074.72	79.33	-0.2042	1053.68	1042.88	1127.61	il	bridging	1	3	2	14.8125	2.4107	6	46.59559999999999	62.79639999999995	71.11239999999987	5.870300000000043	-56.926099999999906
./CaSi_1-75	CONFIG_1-75_2Zn_6.vc-relax.nmr.out	CONFIG_1-75_2Zn_6	46	1058.9	131.73	-0.5773	1040.34	989.64	1146.72	il	-	1	2	3	15.5809	2.3887	6	58.77699999999993	73.06820000000005	112.10720000000003	-8.844400000000064	-81.91260000000011
./CaSi_1-75	CONFIG_1-75_2Zn_6.vc-relax.nmr.out	CONFIG_1-75_2Zn_6	50	1070.01	-52.18	-0.5111	1078.52	1096.3	1035.22	il	pairing	2	1	3	15.5034	2.3837	6	50.22230000000002	43.669599999999946	29.979000000000042	77.01059999999995	33.34100000000001
./CaSi_1-75	CONFIG_1-75_2Zn_6.vc-relax.nmr.out	CONFIG_1-75_2Zn_6	51	1050.36	60.98	-0.3932	1038.02	1022.04	1091.01	il	pairing	2	3	2	19.4494	2.5053	7	65.3528	74.8546	87.15920000000006	34.052299999999946	-40.80230000000006
./CaSi_1-75	CONFIG_1-75_2Zn_6.vc-relax.nmr.out	CONFIG_1-75_2Zn_6	78	1051.03	-69.23	-0.843	1054.65	1093.56	1004.87	ml	-	4	2	0	14.9463	2.3701	6	64.83690000000001	62.04949999999985	32.08879999999999	100.38009999999997	38.33060000000012
./CaSi_1-75	CONFIG_1-75_2Zn_6.vc-relax.nmr.out	CONFIG_1-75_2Zn_6	87	1085.48	54.47	-0.9658	1084.86	1049.79	1121.79	ml	-	5	1	1	21.5092	2.4607	7	38.31039999999996	38.78780000000006	65.79169999999999	10.35170000000005	-28.43610000000001
./CaSi_1-75	CONFIG_1-75_2Zn_6.vc-relax.nmr.out	CONFIG_1-75_2Zn_6	92	1089.88	-68.47	-0.3371	1105.01	1120.39	1044.23	ml	-	5	1	1	21.7843	2.477	7	34.922399999999925	23.272299999999973	11.429699999999912	70.0729	46.80060000000003
./CaSi_1-75	CONFIG_1-75_2Zn_6.vc-relax.nmr.out	CONFIG_1-75_2Zn_6	97	1030.26	59.52	-0.5529	1021.39	999.45	1069.94	ml	-	5	0	0	9.3575	2.2894	5	80.82979999999998	87.65970000000004	104.55349999999999	50.2761999999999	-37.38350000000014
./CaSi_1-75	CONFIG_1-75_2Zn_6.vc-relax.nmr.out	CONFIG_1-75_2Zn_6	103	1086.51	126.34	-0.8543	1080.38	1008.42	1170.74	il	-	1	2	2	10.116	2.4478	5	37.51729999999998	42.237399999999866	97.64660000000003	-27.339800000000082	-69.57719999999995
./CaSi_1-75	CONFIG_1-75_2Zn_6.vc-relax.nmr.out	CONFIG_1-75_2Zn_6	104	1051.74	-101.9	-0.5969	1065.43	1105.98	983.8	il	bridging	1	3	1	9.7755	2.3187	5	64.29019999999991	53.748899999999935	22.52539999999999	116.60400000000004	62.85510000000011
./CaSi_1-75	CONFIG_1-75_2Zn_8.vc-relax.nmr.out	CONFIG_1-75_2Zn_8	20	1089.94	-58.76	-0.1893	1105.82	1113.24	1050.77	ml	-	6	0	1	21.5098	2.4893	7	34.876199999999926	22.648599999999988	16.93520000000001	65.03710000000001	42.38850000000002
./CaSi_1-75	CONFIG_1-75_2Zn_8.vc-relax.nmr.out	CONFIG_1-75_2Zn_8	26	1089.92	-73.03	-0.6523	1098.39	1130.14	1041.24	ml	-	6	1	0	21.8397	2.5018	7	34.891599999999926	28.369699999999852	3.9221999999998616	72.37519999999995	44.0055000000001
./CaSi_1-75	CONFIG_1-75_2Zn_8.vc-relax.nmr.out	CONFIG_1-75_2Zn_8	31	1121.67	36.92	-0.3957	1114.23	1104.49	1146.28	ml	-	4	4	0	27.9223	2.568	8	10.444099999999935	16.172899999999913	23.672699999999963	-8.505599999999959	-24.67849999999987
./CaSi_1-75	CONFIG_1-75_2Zn_8.vc-relax.nmr.out	CONFIG_1-75_2Zn_8	39	1055.64	41.23	-0.8918	1054.15	1029.64	1083.12	ml	-	4	2	0	16.3298	2.3563	6	61.28719999999987	62.43449999999996	81.30719999999985	40.12760000000003	-22.306899999999928
./CaSi_1-75	CONFIG_1-75_2Zn_8.vc-relax.nmr.out	CONFIG_1-75_2Zn_8	45	1048.41	105.76	-0.4557	1029.22	997.09	1118.92	il	bridging	1	4	1	14.0862	2.3808	6	66.85429999999997	81.63059999999996	106.37069999999994	12.561599999999885	-69.06900000000007
./CaSi_1-75	CONFIG_1-75_2Zn_8.vc-relax.nmr.out	CONFIG_1-75_2Zn_8	46	1087.71	-77.48	-0.4669	1101.48	1125.6	1036.06	il	-	2	2	3	20.7055	2.4766	7	36.5933	25.99039999999991	7.418000000000006	76.36379999999997	50.37340000000006
./CaSi_1-75	CONFIG_1-75_2Zn_8.vc-relax.nmr.out	CONFIG_1-75_2Zn_8	50	1103.54	92.17	-0.8907	1100.18	1045.45	1164.99	il	pairing	4	0	3	24.0657	2.5045	7	24.40420000000006	26.991399999999885	69.13349999999991	-22.912300000000073	-49.90369999999996
./CaSi_1-75	CONFIG_1-75_2Zn_8.vc-relax.nmr.out	CONFIG_1-75_2Zn_8	51	1091.53	-48.45	-0.9907	1091.68	1123.68	1059.23	il	pairing	2	5	0	18.2426	2.4672	7	33.651899999999955	33.53639999999996	8.896399999999971	58.522899999999936	24.986499999999978
./CaSi_1-75	CONFIG_1-75_2Zn_8.vc-relax.nmr.out	CONFIG_1-75_2Zn_8	78	1116.75	-50.14	-0.7383	1121.13	1145.81	1083.32	ml	-	4	2	1	22.7184	2.5234	7	14.232499999999959	10.859899999999925	-8.143699999999967	39.97360000000003	29.113700000000108
./CaSi_1-75	CONFIG_1-75_2Zn_8.vc-relax.nmr.out	CONFIG_1-75_2Zn_8	87	1079.02	-11.19	-0.9442	1079.23	1086.27	1071.56	ml	-	3	2	1	16.7659	2.3808	6	43.284599999999955	43.12289999999996	37.70209999999997	49.02880000000005	5.905900000000088
./CaSi_1-75	CONFIG_1-75_2Zn_8.vc-relax.nmr.out	CONFIG_1-75_2Zn_8	92	1105.06	65.18	-0.2072	1087.84	1078.84	1148.52	ml	-	6	0	1	22.1444	2.5398	7	23.233799999999974	36.4932	43.423200000000065	-10.230400000000031	-46.72360000000003
./CaSi_1-75	CONFIG_1-75_2Zn_8.vc-relax.nmr.out	CONFIG_1-75_2Zn_8	97	1038.31	45.35	-0.8845	1036.56	1009.82	1068.54	ml	-	4	2	0	16.0636	2.3643	6	74.63130000000001	75.97879999999998	96.56859999999995	51.35419999999999	-24.624599999999987
./CaSi_1-75	CONFIG_1-75_2Zn_8.vc-relax.nmr.out	CONFIG_1-75_2Zn_8	103	1067.85	-74.54	-0.341	1084.22	1101.17	1018.16	il	pairing	2	1	2	10.69	2.3779	5	51.88550000000009	39.280599999999936	26.229099999999903	90.14679999999998	50.86620000000005
./CaSi_1-75	CONFIG_1-75_2Zn_8.vc-relax.nmr.out	CONFIG_1-75_2Zn_8	104	1077.99	-81.69	-0.715	1085.75	1124.7	1023.53	il	bridging	1	2	3	14.121	2.4173	6	44.077699999999936	38.102499999999964	8.11099999999999	86.01189999999997	47.909400000000005
./CaSi_1-75	CONFIG_1-75_2Zn_3.vc-relax.nmr.out	CONFIG_1-75_2Zn_3	22	1081.17	47.92	-0.8844	1079.32	1051.07	1113.12	ml	-	3	3	1	21.3992	2.4495	7	41.62909999999988	43.053600000000074	64.80610000000001	17.027600000000007	-26.026000000000067
./CaSi_1-75	CONFIG_1-75_2Zn_3.vc-relax.nmr.out	CONFIG_1-75_2Zn_3	30	1017.56	-111.35	-0.2468	1045.51	1063.84	943.33	ml	-	4	2	0	15.1615	2.3737	6	90.60879999999997	69.08730000000003	54.97320000000002	147.7659	78.67859999999996
./CaSi_1-75	CONFIG_1-75_2Zn_3.vc-relax.nmr.out	CONFIG_1-75_2Zn_3	37	1104.89	-53.45	-0.1965	1119.2	1126.21	1069.26	ml	-	6	0	1	28.2702	2.5941	7	23.364699999999857	12.34599999999989	6.948299999999904	50.799800000000005	38.453800000000115
./CaSi_1-75	CONFIG_1-75_2Zn_3.vc-relax.nmr.out	CONFIG_1-75_2Zn_3	42	1076.55	59.78	-0.576	1068.1	1045.14	1116.4	ml	-	4	2	0	17.5637	2.3854	6	45.186500000000024	51.6930000000001	69.3721999999999	14.501999999999953	-37.191000000000145
./CaSi_1-75	CONFIG_1-75_2Zn_3.vc-relax.nmr.out	CONFIG_1-75_2Zn_3	48	1083.02	29.22	-0.5447	1078.59	1067.98	1102.5	il	pairing	2	3	1	21.2546	2.4775	6	40.20460000000003	43.61570000000006	51.78539999999998	25.204999999999927	-18.410700000000134
./CaSi_1-75	CONFIG_1-75_2Zn_3.vc-relax.nmr.out	CONFIG_1-75_2Zn_3	49	1058.39	78.54	-0.16	1036.4	1028.02	1110.75	il	bridging	2	2	2	15.2527	2.4637	6	59.16969999999992	76.10199999999986	82.55459999999994	18.852499999999964	-57.2494999999999
./CaSi_1-75	CONFIG_1-75_2Zn_3.vc-relax.nmr.out	CONFIG_1-75_2Zn_3	54	1083.52	-96.16	-0.4639	1100.7	1130.44	1019.41	il	pairing	3	0	3	16.2298	2.4663	6	39.81960000000004	26.590999999999894	3.6911999999999807	89.18430000000001	62.59330000000011
./CaSi_1-75	CONFIG_1-75_2Zn_3.vc-relax.nmr.out	CONFIG_1-75_2Zn_3	55	1085.83	84.56	-0.3495	1067.5	1047.8	1142.21	il	pairing	3	1	2	13.8837	2.4162	6	38.04090000000008	52.15499999999997	67.32399999999996	-5.371700000000033	-57.526700000000005
./CaSi_1-75	CONFIG_1-75_2Zn_3.vc-relax.nmr.out	CONFIG_1-75_2Zn_3	82	1053.62	74.36	-0.7277	1046.87	1010.8	1103.19	ml	-	5	1	0	14.4586	2.3972	6	62.84260000000006	68.04010000000005	95.81399999999996	24.67369999999994	-43.36640000000011
./CaSi_1-75	CONFIG_1-75_2Zn_3.vc-relax.nmr.out	CONFIG_1-75_2Zn_3	88	1079.8	56.77	-0.5973	1072.18	1049.57	1117.65	ml	-	5	1	1	21.4436	2.4976	7	42.68399999999997	48.551399999999944	65.96109999999999	13.539499999999862	-35.01190000000008
./CaSi_1-75	CONFIG_1-75_2Zn_3.vc-relax.nmr.out	CONFIG_1-75_2Zn_3	93	1100.95	93.76	-0.5496	1086.88	1052.52	1163.46	ml	-	4	2	0	17.6694	2.4683	6	26.3984999999999	37.23239999999987	63.68960000000004	-21.7342000000001	-58.96659999999997
./CaSi_1-75	CONFIG_1-75_2Zn_3.vc-relax.nmr.out	CONFIG_1-75_2Zn_3	98	1082.43	-47.84	-0.5922	1088.93	1107.82	1050.54	ml	-	6	0	0	17.2261	2.4084	6	40.6588999999999	35.65389999999991	21.108600000000024	65.2142	29.560300000000097
./CaSi_1-75	CONFIG_1-75_2Zn_3.vc-relax.nmr.out	CONFIG_1-75_2Zn_3	104	1056.49	-66.78	-0.6729	1063.77	1093.73	1011.96	il	-	1	1	3	8.4932	2.3302	5	60.6327	55.02710000000002	31.957899999999995	94.92079999999999	39.89369999999997
./CaSi_1-75	CONFIG_1-75_2Zn_3.vc-relax.nmr.out	CONFIG_1-75_2Zn_3	105	1068.99	84.97	-0.6051	1057.8	1023.53	1125.63	il	-	2	1	3	9.8253	2.3289	6	51.0077	59.624000000000024	86.01189999999997	7.394899999999893	-52.22910000000013
./CaSi_1-75	CONFIG_1-75_2Zn_7.vc-relax.nmr.out	CONFIG_1-75_2Zn_7	20	1105.59	54.45	-0.0534	1088.4	1086.47	1141.89	ml	-	6	0	1	22.491	2.5223	7	22.825699999999983	36.0619999999999	37.54809999999998	-5.125300000000152	-41.18730000000005
./CaSi_1-75	CONFIG_1-75_2Zn_7.vc-relax.nmr.out	CONFIG_1-75_2Zn_7	26	1102.83	70.5	-0.2755	1085.81	1072.86	1149.83	ml	-	5	1	0	14.281	2.4505	6	24.950900000000047	38.056299999999965	48.02780000000007	-11.239100000000008	-49.29539999999997
./CaSi_1-75	CONFIG_1-75_2Zn_7.vc-relax.nmr.out	CONFIG_1-75_2Zn_7	31	1098.39	84.55	-0.9279	1096.36	1044.05	1154.76	ml	-	4	2	0	22.3016	2.5288	6	28.369699999999852	29.932800000000043	70.2115	-15.035200000000032	-44.968000000000075
./CaSi_1-75	CONFIG_1-75_2Zn_7.vc-relax.nmr.out	CONFIG_1-75_2Zn_7	39	1078.19	66.73	-0.7844	1073.4	1038.5	1122.68	ml	-	4	3	0	22.1369	2.4694	7	43.92369999999994	47.61199999999985	74.48500000000001	9.666399999999953	-37.9455999999999
./CaSi_1-75	CONFIG_1-75_2Zn_7.vc-relax.nmr.out	CONFIG_1-75_2Zn_7	45	1064.72	120.82	-0.4718	1043.45	1005.44	1145.26	il	bridging	1	4	1	15.439	2.4053	6	54.29559999999992	70.67349999999999	99.94119999999998	-7.720199999999977	-78.39369999999997
./CaSi_1-75	CONFIG_1-75_2Zn_7.vc-relax.nmr.out	CONFIG_1-75_2Zn_7	46	1062.73	115.41	-0.1126	1028.59	1019.93	1139.67	il	-	1	2	3	14.2003	2.4236	6	55.8279	82.11570000000006	88.78390000000002	-3.4159000000000788	-85.53160000000014
./CaSi_1-75	CONFIG_1-75_2Zn_7.vc-relax.nmr.out	CONFIG_1-75_2Zn_7	50	1118.65	-42.34	-0.2307	1129.51	1136.02	1090.42	il	pairing	4	3	0	22.1345	2.5022	7	12.76949999999988	4.407299999999964	-0.6054000000000315	34.506599999999935	30.09929999999997
./CaSi_1-75	CONFIG_1-75_2Zn_7.vc-relax.nmr.out	CONFIG_1-75_2Zn_7	51	1050.37	-104.71	-0.7782	1058.11	1112.43	980.57	il	pairing	2	3	1	16.7208	2.4073	6	65.34510000000012	59.38530000000003	17.55889999999988	119.09109999999998	59.705799999999954
./CaSi_1-75	CONFIG_1-75_2Zn_7.vc-relax.nmr.out	CONFIG_1-75_2Zn_7	78	1061.49	-91.14	-0.1984	1085.84	1097.89	1000.73	ml	-	4	2	0	15.5486	2.4141	6	56.78269999999998	38.03320000000008	28.754699999999843	103.56790000000001	65.53469999999993
./CaSi_1-75	CONFIG_1-75_2Zn_7.vc-relax.nmr.out	CONFIG_1-75_2Zn_7	87	1089.86	57.15	-0.6164	1082.56	1059.07	1127.97	ml	-	4	3	1	26.5071	2.4949	8	34.93780000000004	40.55880000000002	58.64610000000005	5.593099999999936	-34.96570000000008
./CaSi_1-75	CONFIG_1-75_2Zn_7.vc-relax.nmr.out	CONFIG_1-75_2Zn_7	92	1094.59	56.02	-0.7828	1090.53	1061.29	1131.93	ml	-	7	0	0	20.2555	2.5072	7	31.29570000000001	34.42190000000005	56.93669999999997	2.543899999999894	-31.878000000000156
./CaSi_1-75	CONFIG_1-75_2Zn_7.vc-relax.nmr.out	CONFIG_1-75_2Zn_7	97	1020.12	-46.34	-0.4137	1029.18	1041.96	989.23	ml	-	4	1	0	10.3105	2.2998	5	88.63760000000002	81.66139999999996	71.82079999999996	112.42289999999991	30.761499999999955
./CaSi_1-75	CONFIG_1-75_2Zn_7.vc-relax.nmr.out	CONFIG_1-75_2Zn_7	103	1064.25	-111.67	-0.4225	1085.75	1117.2	989.8	il	-	1	1	3	10.0658	2.3432	5	54.65750000000003	38.102499999999964	13.885999999999967	111.98400000000004	73.88150000000007
./CaSi_1-75	CONFIG_1-75_2Zn_7.vc-relax.nmr.out	CONFIG_1-75_2Zn_7	104	1056.64	130.31	-0.1552	1019.95	1006.46	1143.52	il	bridging	1	2	2	9.6024	2.372	5	60.51719999999989	88.7684999999999	99.1558	-6.380400000000009	-95.14889999999991
./CaSi_1-88	CONFIG_1-88_2Zn_4.vc-relax.nmr.out	CONFIG_1-88_2Zn_4	16	1084.72	-75.93	-0.2775	1103.01	1117.05	1034.1	ml	-	7	0	1	26.3425	2.5286	8	38.895599999999945	24.812299999999937	14.001499999999965	77.87300000000005	53.06070000000011
./CaSi_1-88	CONFIG_1-88_2Zn_4.vc-relax.nmr.out	CONFIG_1-88_2Zn_4	22	1074.19	66.62	-0.2117	1056.68	1047.28	1118.61	ml	-	5	1	1	21.3546	2.4799	7	47.00369999999998	60.48639999999989	67.72439999999995	12.800300000000107	-47.68609999999978
./CaSi_1-88	CONFIG_1-88_2Zn_4.vc-relax.nmr.out	CONFIG_1-88_2Zn_4	27	1091.04	-63.53	-0.5802	1099.93	1124.5	1048.69	ml	-	6	0	1	22.1526	2.4842	7	34.02920000000006	27.18389999999988	8.264999999999986	66.63869999999997	39.45480000000009
./CaSi_1-88	CONFIG_1-88_2Zn_4.vc-relax.nmr.out	CONFIG_1-88_2Zn_4	32	1119.11	-55.93	-0.8212	1122.45	1153.07	1081.83	ml	-	7	0	1	27.8822	2.5544	8	12.415300000000002	9.843499999999949	-13.733899999999949	41.120900000000006	31.277400000000057
./CaSi_1-88	CONFIG_1-88_2Zn_4.vc-relax.nmr.out	CONFIG_1-88_2Zn_4	38	1065.87	83.36	-0.3742	1048.49	1027.69	1121.45	il	bridging	2	2	2	15.5993	2.4104	6	53.41010000000006	66.79269999999997	82.80869999999993	10.61349999999993	-56.17920000000004
./CaSi_1-88	CONFIG_1-88_2Zn_4.vc-relax.nmr.out	CONFIG_1-88_2Zn_4	39	1075.0	109.37	-0.4835	1056.17	1020.91	1147.91	il	-	0	5	1	15.539	2.4493	6	46.379999999999995	60.87909999999988	88.02930000000003	-9.760700000000043	-70.63979999999992
./CaSi_1-88	CONFIG_1-88_2Zn_4.vc-relax.nmr.out	CONFIG_1-88_2Zn_4	45	1085.18	52.77	-0.4167	1074.92	1060.26	1120.36	il	pairing	2	4	0	12.5075	2.4447	6	38.54139999999995	46.44159999999988	57.729799999999955	11.452800000000025	-34.988799999999856
./CaSi_1-88	CONFIG_1-88_2Zn_4.vc-relax.nmr.out	CONFIG_1-88_2Zn_4	46	1058.98	-50.89	-0.9322	1060.13	1091.76	1025.06	il	pairing	2	1	3	16.7202	2.3853	6	58.71539999999993	57.82989999999984	33.47479999999996	84.8338	27.003900000000158
./CaSi_1-88	CONFIG_1-88_2Zn_4.vc-relax.nmr.out	CONFIG_1-88_2Zn_4	74	1043.47	-77.59	-0.1262	1066.07	1072.59	991.74	ml	-	4	2	0	13.578	2.372	6	70.65809999999999	53.25610000000006	48.235700000000065	110.49019999999996	57.2340999999999
./CaSi_1-88	CONFIG_1-88_2Zn_4.vc-relax.nmr.out	CONFIG_1-88_2Zn_4	82	1100.78	-79.38	-0.5549	1112.55	1141.92	1047.85	ml	-	6	1	1	27.4512	2.5416	8	26.52940000000001	17.466499999999996	-5.148400000000038	67.28550000000007	49.819000000000074
./CaSi_1-88	CONFIG_1-88_2Zn_4.vc-relax.nmr.out	CONFIG_1-88_2Zn_4	87	1079.39	-68.3	-0.7691	1084.64	1119.66	1033.86	ml	-	5	0	1	16.9139	2.4265	6	42.99969999999985	38.95719999999994	11.991799999999898	78.05780000000004	39.1006000000001
./CaSi_1-88	CONFIG_1-88_2Zn_4.vc-relax.nmr.out	CONFIG_1-88_2Zn_4	92	1063.71	-70.0	-0.8486	1067.24	1106.84	1017.04	ml	-	4	0	1	8.646	2.3154	5	55.073299999999904	52.35519999999997	21.863200000000006	91.00919999999996	38.653999999999996
./CaSi_1-88	CONFIG_1-88_2Zn_4.vc-relax.nmr.out	CONFIG_1-88_2Zn_4	98	1069.4	-112.52	-0.7998	1076.91	1136.9	994.39	il	bridging	2	1	3	16.6136	2.4444	6	50.691999999999894	44.90929999999992	-1.2830000000001291	108.4497	63.54040000000009
./CaSi_1-88	CONFIG_1-88_2Zn_4.vc-relax.nmr.out	CONFIG_1-88_2Zn_4	99	1113.82	-53.93	-0.6993	1119.23	1144.37	1077.87	il	pairing	2	2	2	14.6302	2.5195	6	16.48860000000002	12.322900000000004	-7.034899999999993	44.17010000000005	31.847200000000043
./CaSi_1-88	CONFIG_1-88_2Zn_4.vc-relax.nmr.out	CONFIG_1-88_2Zn_4	100	1072.5	-38.76	-0.5209	1078.69	1092.15	1046.66	il	pairing	2	2	2	14.7771	2.4246	6	48.30499999999995	43.53869999999995	33.17449999999985	68.20179999999993	24.663099999999986
./CaSi_1-88	CONFIG_1-88_2Zn_13.vc-relax.nmr.out	CONFIG_1-88_2Zn_13	16	1058.62	-81.14	-0.5602	1070.51	1100.82	1004.52	ml	-	6	0	0	15.0403	2.4139	6	58.99260000000004	49.83730000000003	26.49860000000001	100.64959999999996	50.81229999999994
./CaSi_1-88	CONFIG_1-88_2Zn_13.vc-relax.nmr.out	CONFIG_1-88_2Zn_13	22	1084.55	58.5	-0.9605	1083.78	1046.32	1123.56	ml	-	6	0	0	14.135	2.4177	6	39.026500000000055	39.61940000000004	68.46360000000004	8.98879999999997	-30.630600000000072
./CaSi_1-88	CONFIG_1-88_2Zn_13.vc-relax.nmr.out	CONFIG_1-88_2Zn_13	27	1103.43	18.46	-0.8978	1102.8	1091.75	1115.74	ml	-	4	3	0	22.5874	2.5021	7	24.488899999999944	24.974000000000046	33.48249999999996	15.01019999999994	-9.963800000000106
./CaSi_1-88	CONFIG_1-88_2Zn_13.vc-relax.nmr.out	CONFIG_1-88_2Zn_13	35	1032.2	-67.05	-0.9971	1032.27	1076.83	987.5	ml	-	4	1	0	9.0335	2.3034	5	79.3359999999999	79.28210000000001	44.97090000000003	113.755	34.47289999999998
./CaSi_1-88	CONFIG_1-88_2Zn_13.vc-relax.nmr.out	CONFIG_1-88_2Zn_13	41	1010.11	-65.05	-0.4053	1023.0	1040.58	966.74	il	bridging	1	3	1	9.9933	2.2905	5	96.34529999999995	86.41999999999996	72.88340000000005	129.74019999999996	43.3202
./CaSi_1-88	CONFIG_1-88_2Zn_13.vc-relax.nmr.out	CONFIG_1-88_2Zn_13	42	1066.43	-59.52	-0.6736	1072.9	1099.63	1026.75	il	-	0	4	2	17.0834	2.3895	6	52.97889999999995	47.99699999999996	27.414899999999875	83.53250000000003	35.53550000000007
./CaSi_1-88	CONFIG_1-88_2Zn_13.vc-relax.nmr.out	CONFIG_1-88_2Zn_13	48	1078.92	99.16	-0.2835	1055.24	1036.5	1145.03	il	pairing	3	4	0	21.0422	2.5129	7	43.36159999999995	61.59519999999998	76.02499999999998	-7.543099999999981	-69.13829999999996
./CaSi_1-88	CONFIG_1-88_2Zn_13.vc-relax.nmr.out	CONFIG_1-88_2Zn_13	49	1083.99	75.95	-0.7181	1076.85	1040.49	1134.63	il	pairing	2	2	3	20.8681	2.4719	7	39.45769999999993	44.95550000000003	72.95269999999994	0.46489999999994325	-44.490600000000086
./CaSi_1-88	CONFIG_1-88_2Zn_13.vc-relax.nmr.out	CONFIG_1-88_2Zn_13	77	1087.29	-59.83	-0.3626	1100.0	1114.47	1047.41	ml	-	6	0	1	21.0286	2.507	7	36.91669999999999	27.129999999999995	15.988099999999918	67.62429999999995	40.49429999999995
./CaSi_1-88	CONFIG_1-88_2Zn_13.vc-relax.nmr.out	CONFIG_1-88_2Zn_13	83	1097.15	-62.66	-0.2888	1112.0	1124.07	1055.38	ml	-	6	1	0	21.9167	2.5127	7	29.324499999999944	17.889999999999986	8.596099999999979	61.487399999999866	43.59739999999988
./CaSi_1-88	CONFIG_1-88_2Zn_13.vc-relax.nmr.out	CONFIG_1-88_2Zn_13	88	1049.73	-48.83	-0.2041	1062.68	1069.33	1017.17	ml	-	5	0	1	16.3181	2.3353	6	65.83789999999999	55.866399999999885	50.745900000000006	90.90909999999997	35.04270000000008
./CaSi_1-88	CONFIG_1-88_2Zn_13.vc-relax.nmr.out	CONFIG_1-88_2Zn_13	93	1085.83	-44.07	-0.9361	1086.77	1114.27	1056.44	ml	-	5	1	0	21.9119	2.5181	6	38.04090000000008	37.31709999999998	16.142100000000028	60.671199999999885	23.354099999999903
./CaSi_1-88	CONFIG_1-88_2Zn_13.vc-relax.nmr.out	CONFIG_1-88_2Zn_13	99	1057.61	-94.43	-0.8833	1061.29	1116.89	994.66	il	bridging	2	2	1	9.8678	2.3388	5	59.77030000000002	56.93669999999997	14.124699999999848	108.24180000000001	51.30510000000004
./CaSi_1-88	CONFIG_1-88_2Zn_13.vc-relax.nmr.out	CONFIG_1-88_2Zn_13	100	1082.33	-14.17	-0.8845	1082.88	1091.24	1072.89	il	pairing	3	1	2	16.5278	2.3956	6	40.735900000000015	40.31239999999991	33.87519999999995	48.00469999999984	7.692299999999932
./CaSi_1-88	CONFIG_1-88_2Zn_13.vc-relax.nmr.out	CONFIG_1-88_2Zn_13	101	1074.03	82.83	-0.425	1058.15	1034.68	1129.25	il	pairing	3	2	0	10.0033	2.4409	5	47.12689999999998	59.354499999999916	77.42639999999994	4.607499999999959	-54.74699999999996
./CaSi_1-88	CONFIG_1-88_2Zn_1.vc-relax.nmr.out	CONFIG_1-88_2Zn_1	16	1054.79	39.45	-0.8931	1053.38	1029.89	1081.09	ml	-	3	3	1	20.1416	2.4289	7	61.94169999999997	63.02739999999994	81.11469999999986	41.69069999999999	-21.33669999999995
./CaSi_1-88	CONFIG_1-88_2Zn_1.vc-relax.nmr.out	CONFIG_1-88_2Zn_1	24	1086.31	44.24	-0.5977	1080.37	1062.74	1115.8	ml	-	5	2	0	20.8451	2.5003	7	37.671299999999974	42.24510000000009	55.8202	14.964000000000055	-27.281100000000038
./CaSi_1-88	CONFIG_1-88_2Zn_1.vc-relax.nmr.out	CONFIG_1-88_2Zn_1	31	1094.0	-45.18	-0.7682	1097.49	1120.63	1063.88	ml	-	5	0	1	17.0759	2.404	6	31.75	29.06269999999995	11.244899999999916	54.94239999999991	25.879699999999957
./CaSi_1-88	CONFIG_1-88_2Zn_1.vc-relax.nmr.out	CONFIG_1-88_2Zn_1	36	1087.85	-67.71	-0.7921	1092.54	1128.3	1042.7	ml	-	4	2	0	17.4983	2.4476	6	36.4855	32.87419999999997	5.3390000000000555	71.25099999999998	38.3768
./CaSi_1-88	CONFIG_1-88_2Zn_1.vc-relax.nmr.out	CONFIG_1-88_2Zn_1	42	1048.76	103.12	-0.184	1020.71	1008.06	1117.51	il	bridging	1	3	1	9.5314	2.2964	5	66.58479999999997	88.18329999999992	97.92380000000003	13.647299999999973	-74.53599999999994
./CaSi_1-88	CONFIG_1-88_2Zn_1.vc-relax.nmr.out	CONFIG_1-88_2Zn_1	43	1091.65	124.71	-0.6367	1076.55	1023.62	1174.79	il	pairing	2	2	3	20.33	2.4667	7	33.55949999999996	45.186500000000024	85.94259999999997	-30.45830000000001	-75.64480000000003
./CaSi_1-88	CONFIG_1-88_2Zn_1.vc-relax.nmr.out	CONFIG_1-88_2Zn_1	47	1069.18	46.72	-0.5885	1062.77	1044.44	1100.33	il	pairing	3	2	1	15.3232	2.4299	6	50.86139999999989	55.7971	69.9111999999999	26.8759	-28.9212
./CaSi_1-88	CONFIG_1-88_2Zn_1.vc-relax.nmr.out	CONFIG_1-88_2Zn_1	48	1088.45	73.0	-0.9396	1086.98	1041.25	1137.11	il	pairing	3	3	1	21.7721	2.5164	7	36.0234999999999	37.155399999999986	72.36749999999995	-1.444699999999898	-38.600099999999884
./CaSi_1-88	CONFIG_1-88_2Zn_1.vc-relax.nmr.out	CONFIG_1-88_2Zn_1	76	1060.57	-66.03	-0.8286	1064.34	1100.82	1016.55	ml	-	5	1	1	20.6969	2.4569	7	57.491100000000074	54.58820000000003	26.49860000000001	91.38650000000007	36.79830000000004
./CaSi_1-88	CONFIG_1-88_2Zn_1.vc-relax.nmr.out	CONFIG_1-88_2Zn_1	82	1097.99	-48.06	-0.8928	1099.71	1128.31	1065.95	ml	-	6	1	0	21.5615	2.4815	7	28.67769999999996	27.35329999999999	5.331300000000056	53.348499999999945	25.995199999999954
./CaSi_1-88	CONFIG_1-88_2Zn_1.vc-relax.nmr.out	CONFIG_1-88_2Zn_1	87	1118.91	65.33	-0.8676	1116.03	1078.24	1162.47	ml	-	4	2	1	22.2401	2.5176	7	12.569299999999885	14.786899999999946	43.88519999999994	-20.971900000000005	-35.75879999999995
./CaSi_1-88	CONFIG_1-88_2Zn_1.vc-relax.nmr.out	CONFIG_1-88_2Zn_1	92	1093.92	-44.3	-0.9737	1094.31	1123.07	1064.38	ml	-	5	1	0	17.8291	2.425	6	31.811599999999885	31.511300000000006	9.366100000000074	54.557399999999916	23.04609999999991
./CaSi_1-88	CONFIG_1-88_2Zn_1.vc-relax.nmr.out	CONFIG_1-88_2Zn_1	98	1024.34	155.29	-0.7768	1012.79	932.36	1127.87	il	bridging	2	2	0	4.5708	2.2242	4	85.38819999999998	94.2817	156.21280000000002	5.670100000000048	-88.61159999999995
./CaSi_1-88	CONFIG_1-88_2Zn_1.vc-relax.nmr.out	CONFIG_1-88_2Zn_1	99	1057.64	108.29	-0.6083	1043.5	999.58	1129.83	il	-	1	1	3	9.9424	2.333	5	59.74719999999991	70.63499999999999	104.45339999999999	4.160900000000083	-66.47409999999991
./CaSi_1-88	CONFIG_1-88_2Zn_1.vc-relax.nmr.out	CONFIG_1-88_2Zn_1	100	1054.72	61.83	-0.6307	1047.11	1021.11	1095.94	il	pairing	4	0	2	14.4153	2.4578	6	61.99559999999997	67.85530000000006	87.87529999999992	30.25619999999992	-37.599100000000135
./CaSi_1-88	CONFIG_1-88_2Zn_5.vc-relax.nmr.out	CONFIG_1-88_2Zn_5	16	1072.02	49.72	-0.5281	1064.2	1046.7	1105.16	ml	-	5	0	1	16.5463	2.3695	6	48.67459999999994	54.69599999999991	68.17099999999994	23.156799999999862	-31.53920000000005
./CaSi_1-88	CONFIG_1-88_2Zn_5.vc-relax.nmr.out	CONFIG_1-88_2Zn_5	22	1092.29	-65.59	-0.8064	1096.52	1131.78	1048.56	ml	-	5	2	0	21.7408	2.5015	7	33.06669999999997	29.809600000000046	2.659400000000005	66.73879999999997	36.92919999999992
./CaSi_1-88	CONFIG_1-88_2Zn_5.vc-relax.nmr.out	CONFIG_1-88_2Zn_5	27	1079.68	-112.64	-0.7427	1089.34	1145.11	1004.58	ml	-	5	0	1	17.0925	2.434	6	42.77639999999997	35.33820000000003	-7.60469999999998	100.60339999999997	65.26519999999994
./CaSi_1-88	CONFIG_1-88_2Zn_5.vc-relax.nmr.out	CONFIG_1-88_2Zn_5	32	1100.82	63.27	-0.6657	1093.77	1065.69	1143.0	ml	-	7	1	0	28.0229	2.5493	8	26.49860000000001	31.927099999999996	53.54869999999994	-5.980000000000018	-37.907100000000014
./CaSi_1-88	CONFIG_1-88_2Zn_5.vc-relax.nmr.out	CONFIG_1-88_2Zn_5	38	1079.79	59.08	-0.3996	1067.96	1052.22	1119.17	il	bridging	2	1	2	9.6988	2.4023	5	42.69169999999997	51.80079999999998	63.92059999999992	12.36909999999989	-39.43170000000009
./CaSi_1-88	CONFIG_1-88_2Zn_5.vc-relax.nmr.out	CONFIG_1-88_2Zn_5	39	1069.25	54.69	-0.3867	1058.07	1043.97	1105.71	il	-	0	4	2	16.6619	2.4364	6	50.807500000000005	59.41610000000003	70.2731	22.733299999999986	-36.68280000000004
./CaSi_1-88	CONFIG_1-88_2Zn_5.vc-relax.nmr.out	CONFIG_1-88_2Zn_5	45	1064.18	-82.01	-0.346	1082.06	1100.98	1009.51	il	pairing	2	4	0	16.8186	2.4201	6	54.71139999999991	40.94380000000001	26.375400000000013	96.80729999999994	55.86349999999993
./CaSi_1-88	CONFIG_1-88_2Zn_5.vc-relax.nmr.out	CONFIG_1-88_2Zn_5	46	1076.74	-41.36	-0.2643	1086.88	1094.17	1049.16	il	pairing	2	2	2	18.1729	2.4376	6	45.04019999999991	37.23239999999987	31.61909999999989	66.27679999999987	29.044399999999996
./CaSi_1-88	CONFIG_1-88_2Zn_5.vc-relax.nmr.out	CONFIG_1-88_2Zn_5	74	1072.45	-59.63	-0.8186	1076.05	1108.59	1032.69	ml	-	5	1	1	19.7986	2.4365	7	48.34349999999995	45.571500000000015	20.515700000000038	78.95869999999991	33.38719999999989
./CaSi_1-88	CONFIG_1-88_2Zn_5.vc-relax.nmr.out	CONFIG_1-88_2Zn_5	82	1033.22	-124.97	-0.5388	1052.43	1097.32	949.9	ml	-	5	1	0	14.6062	2.4236	6	78.55059999999992	63.758899999999926	29.19360000000006	142.707	78.94810000000007
./CaSi_1-88	CONFIG_1-88_2Zn_5.vc-relax.nmr.out	CONFIG_1-88_2Zn_5	87	1120.71	-74.17	-0.7467	1126.97	1163.89	1071.26	ml	-	5	0	1	16.6359	2.496	6	11.183299999999917	6.363099999999918	-22.065300000000093	49.25979999999993	42.89670000000001
./CaSi_1-88	CONFIG_1-88_2Zn_5.vc-relax.nmr.out	CONFIG_1-88_2Zn_5	92	1080.97	-62.01	-0.6606	1087.98	1115.29	1039.63	ml	-	4	1	1	16.3985	2.3607	6	41.78309999999999	36.385400000000004	15.356700000000046	73.61489999999992	37.229499999999916
./CaSi_1-88	CONFIG_1-88_2Zn_5.vc-relax.nmr.out	CONFIG_1-88_2Zn_5	98	1062.29	-102.25	-0.9275	1064.76	1127.98	994.12	il	bridging	2	2	1	9.1431	2.312	5	56.16669999999999	54.26480000000004	5.585399999999936	108.6576	54.392799999999966
./CaSi_1-88	CONFIG_1-88_2Zn_5.vc-relax.nmr.out	CONFIG_1-88_2Zn_5	99	1106.91	78.54	-0.6676	1098.21	1063.25	1159.27	il	pairing	4	0	2	14.8897	2.4265	6	21.809299999999894	28.508299999999963	55.42750000000001	-18.507900000000063	-47.016200000000026
./CaSi_1-88	CONFIG_1-88_2Zn_5.vc-relax.nmr.out	CONFIG_1-88_2Zn_5	100	1063.34	76.1	-0.9054	1060.94	1015.0	1114.07	il	pairing	2	1	3	16.358	2.4146	6	55.35820000000001	57.20619999999997	92.57999999999993	16.296100000000024	-40.91009999999994
./CaSi_1-88	CONFIG_1-88_2Zn_12.vc-relax.nmr.out	CONFIG_1-88_2Zn_12	16	1123.01	-34.66	-0.8088	1125.22	1143.91	1099.91	ml	-	7	0	0	19.0308	2.5426	7	9.41229999999996	7.7105999999999995	-6.680700000000115	27.19929999999988	19.48869999999988
./CaSi_1-88	CONFIG_1-88_2Zn_12.vc-relax.nmr.out	CONFIG_1-88_2Zn_12	22	1070.72	93.94	-0.4855	1054.61	1024.21	1133.35	ml	-	6	0	0	13.8055	2.3893	6	49.67559999999992	62.08030000000008	85.48829999999998	1.4505000000000337	-60.629800000000046
./CaSi_1-88	CONFIG_1-88_2Zn_12.vc-relax.nmr.out	CONFIG_1-88_2Zn_12	27	1074.66	51.68	-0.8165	1071.49	1043.37	1109.11	ml	-	5	2	1	28.7777	2.5518	8	46.641799999999876	49.08269999999993	70.7351000000001	20.115300000000047	-28.967399999999884
./CaSi_1-88	CONFIG_1-88_2Zn_12.vc-relax.nmr.out	CONFIG_1-88_2Zn_12	34	1060.24	-85.65	-0.845	1064.67	1112.92	1003.14	ml	-	6	1	0	19.907	2.458	7	57.745199999999954	54.33409999999992	17.18159999999989	101.71219999999994	47.37810000000002
./CaSi_1-88	CONFIG_1-88_2Zn_12.vc-relax.nmr.out	CONFIG_1-88_2Zn_12	40	1007.83	-84.95	-0.3758	1025.5	1046.79	951.19	il	bridging	2	2	1	9.4769	2.3368	5	98.10089999999991	84.495	68.10170000000005	141.7136999999999	57.2186999999999
./CaSi_1-88	CONFIG_1-88_2Zn_12.vc-relax.nmr.out	CONFIG_1-88_2Zn_12	41	1033.3	102.86	-0.4899	1015.81	982.22	1101.88	il	-	0	5	1	15.3512		6	78.48900000000003	91.95630000000006	117.82060000000001	25.682399999999916	-66.27390000000014
./CaSi_1-88	CONFIG_1-88_2Zn_12.vc-relax.nmr.out	CONFIG_1-88_2Zn_12	47	1088.6	70.41	-0.3518	1073.38	1056.87	1135.54	il	pairing	2	4	0	16.4495	2.4362	6	35.908000000000015	47.62739999999985	60.34010000000001	-0.2358000000000402	-47.86319999999989
./CaSi_1-88	CONFIG_1-88_2Zn_12.vc-relax.nmr.out	CONFIG_1-88_2Zn_12	48	1106.88	139.94	-0.2337	1071.14	1049.33	1200.17	il	pairing	3	1	3	22.3394	2.5096	7	21.832399999999893	49.352199999999925	66.14589999999998	-50.000900000000115	-99.35310000000004
./CaSi_1-88	CONFIG_1-88_2Zn_12.vc-relax.nmr.out	CONFIG_1-88_2Zn_12	76	1067.82	39.4	-0.7135	1064.06	1045.32	1094.09	ml	-	5	0	1	16.5491	2.3718	6	51.90859999999998	54.803800000000024	69.23360000000002	31.6807	-23.123100000000022
./CaSi_1-88	CONFIG_1-88_2Zn_12.vc-relax.nmr.out	CONFIG_1-88_2Zn_12	82	1112.8	70.13	-0.5099	1101.34	1077.5	1159.55	ml	-	5	2	0	21.0468	2.4914	7	17.274	26.09820000000002	44.45499999999993	-18.723499999999945	-44.821699999999964
./CaSi_1-88	CONFIG_1-88_2Zn_12.vc-relax.nmr.out	CONFIG_1-88_2Zn_12	87	1055.02	59.27	-0.4708	1044.56	1025.96	1094.53	ml	-	6	0	1	20.2807	2.4315	7	61.76459999999997	69.81880000000001	84.1407999999999	31.34190000000001	-38.4769
./CaSi_1-88	CONFIG_1-88_2Zn_12.vc-relax.nmr.out	CONFIG_1-88_2Zn_12	92	1081.57	13.59	-0.9458	1081.32	1072.76	1090.63	ml	-	6	1	1	22.6236	2.467	8	41.3211	41.5136	48.104799999999955	34.34489999999994	-7.168700000000058
./CaSi_1-88	CONFIG_1-88_2Zn_12.vc-relax.nmr.out	CONFIG_1-88_2Zn_12	98	1067.64	122.44	-0.7352	1056.83	996.82	1149.26	il	bridging	3	1	1	9.3627	2.3291	5	52.04719999999986	60.370900000000006	106.57859999999994	-10.800200000000018	-71.17110000000002
./CaSi_1-88	CONFIG_1-88_2Zn_12.vc-relax.nmr.out	CONFIG_1-88_2Zn_12	99	1084.94	-74.29	-0.7308	1091.61	1127.8	1035.42	il	pairing	3	1	3	20.4632	2.4742	7	38.72619999999995	33.59030000000007	5.724000000000046	76.85659999999996	43.26629999999989
./CaSi_1-88	CONFIG_1-88_2Zn_12.vc-relax.nmr.out	CONFIG_1-88_2Zn_12	100	1139.1	109.79	-0.6441	1126.08	1078.93	1212.29	il	-	2	1	3	17.8873	2.5246	6	-2.9769999999999754	7.048400000000015	43.35389999999995	-59.33330000000001	-66.38170000000002
./CaSi_1-88	CONFIG_1-88_2Zn_15.vc-relax.nmr.out	CONFIG_1-88_2Zn_15	15	1076.22	-34.73	-0.2885	1084.45	1091.13	1053.06	ml	-	5	1	1	21.1663	2.4685	7	45.440599999999904	39.10349999999994	33.95989999999995	63.27380000000005	24.17030000000011
./CaSi_1-88	CONFIG_1-88_2Zn_15.vc-relax.nmr.out	CONFIG_1-88_2Zn_15	21	1051.1	71.37	-0.5268	1039.84	1014.77	1098.68	ml	-	4	2	0	13.0855	2.373	6	64.78300000000002	73.45320000000004	92.75710000000004	28.14639999999997	-45.30680000000007
./CaSi_1-88	CONFIG_1-88_2Zn_15.vc-relax.nmr.out	CONFIG_1-88_2Zn_15	29	1072.85	64.4	-0.8471	1069.57	1033.2	1115.78	ml	-	5	0	1	16.6202	2.3738	6	48.03550000000007	50.56110000000001	78.56599999999992	14.979399999999941	-35.58170000000007
./CaSi_1-88	CONFIG_1-88_2Zn_15.vc-relax.nmr.out	CONFIG_1-88_2Zn_15	34	1121.65	-52.73	-0.7574	1125.91	1152.54	1086.49	ml	-	7	1	0	27.477	2.5624	8	10.459499999999935	7.179299999999898	-13.325799999999958	37.53269999999998	30.35340000000008
./CaSi_1-88	CONFIG_1-88_2Zn_15.vc-relax.nmr.out	CONFIG_1-88_2Zn_15	40	1087.44	-48.2	-0.6168	1093.6	1113.42	1055.31	il	bridging	2	1	2	18.1192	2.4454	5	36.80119999999988	32.05799999999999	16.7965999999999	61.54129999999998	29.483299999999986
./CaSi_1-88	CONFIG_1-88_2Zn_15.vc-relax.nmr.out	CONFIG_1-88_2Zn_15	41	1086.9	100.6	-0.1991	1060.04	1046.68	1153.97	il	-	0	4	2	15.6044	2.4473	6	37.21699999999987	57.89919999999995	68.18639999999994	-14.426900000000046	-72.3261
./CaSi_1-88	CONFIG_1-88_2Zn_15.vc-relax.nmr.out	CONFIG_1-88_2Zn_15	47	1061.22	-80.68	-0.5966	1072.07	1104.16	1007.44	il	-	1	5	0	16.3489	2.4031	6	56.99059999999997	48.636100000000056	23.926799999999957	98.4011999999999	49.76509999999985
./CaSi_1-88	CONFIG_1-88_2Zn_15.vc-relax.nmr.out	CONFIG_1-88_2Zn_15	48	1063.95	-58.84	-0.3248	1077.2	1089.94	1024.73	il	pairing	3	2	1	13.0397	2.4575	6	54.88849999999991	44.68599999999992	34.876199999999926	85.08789999999999	40.40190000000007
./CaSi_1-88	CONFIG_1-88_2Zn_15.vc-relax.nmr.out	CONFIG_1-88_2Zn_15	76	1065.54	62.34	-0.6544	1058.36	1031.15	1107.1	ml	-	5	1	1	20.9278	2.4509	7	53.66420000000005	59.192800000000034	80.14449999999988	21.66300000000001	-37.52980000000002
./CaSi_1-88	CONFIG_1-88_2Zn_15.vc-relax.nmr.out	CONFIG_1-88_2Zn_15	82	1102.12	58.02	-0.7113	1096.54	1069.03	1140.8	ml	-	7	0	0	22.5949	2.5018	7	25.497600000000034	29.794200000000046	50.9769	-4.2859999999999445	-34.08019999999999
./CaSi_1-88	CONFIG_1-88_2Zn_15.vc-relax.nmr.out	CONFIG_1-88_2Zn_15	87	1114.91	-58.73	-0.4955	1124.78	1144.18	1075.75	ml	-	5	2	1	26.8404	2.4297	8	15.649299999999926	8.049399999999991	-6.88860000000011	45.80250000000001	37.75310000000002
./CaSi_1-88	CONFIG_1-88_2Zn_15.vc-relax.nmr.out	CONFIG_1-88_2Zn_15	92	1091.8	67.67	-0.6013	1082.8	1055.68	1136.91	ml	-	6	0	1	21.1307	2.4533	7	33.44399999999996	40.374000000000024	61.25639999999987	-1.290700000000129	-41.66470000000015
./CaSi_1-88	CONFIG_1-88_2Zn_15.vc-relax.nmr.out	CONFIG_1-88_2Zn_15	98	1048.97	99.32	-0.5882	1035.34	996.39	1115.19	il	bridging	2	1	2	9.3999	2.3175	5	66.42309999999998	76.91820000000007	106.90970000000004	15.43369999999993	-61.48450000000014
./CaSi_1-88	CONFIG_1-88_2Zn_15.vc-relax.nmr.out	CONFIG_1-88_2Zn_15	99	1114.68	-55.11	-0.6674	1120.79	1145.31	1077.94	il	pairing	4	0	2	13.1549	2.4658	6	15.826399999999921	11.121700000000033	-7.758699999999976	44.116199999999935	32.9944999999999
./CaSi_1-88	CONFIG_1-88_2Zn_15.vc-relax.nmr.out	CONFIG_1-88_2Zn_15	100	1074.97	-42.16	-0.8274	1077.4	1100.66	1046.86	il	pairing	3	3	1	21.3297	2.515	7	46.403099999999995	44.531999999999925	26.621799999999894	68.04780000000005	23.515800000000127
./CaSi_1-88	CONFIG_1-88_2Zn_2.vc-relax.nmr.out	CONFIG_1-88_2Zn_2	16	1074.97	-57.27	-0.5655	1083.26	1104.85	1036.79	ml	-	3	3	1	20.4814	2.4507	7	46.403099999999995	40.01980000000003	23.395500000000084	75.80169999999998	35.78189999999995
./CaSi_1-88	CONFIG_1-88_2Zn_2.vc-relax.nmr.out	CONFIG_1-88_2Zn_2	24	1041.5	91.0	-0.962	1040.34	981.98	1102.16	ml	-	3	2	0	13.3462	2.3849	5	72.17499999999995	73.06820000000005	118.00540000000001	25.46679999999992	-47.601400000000126
./CaSi_1-88	CONFIG_1-88_2Zn_2.vc-relax.nmr.out	CONFIG_1-88_2Zn_2	31	1084.2	33.18	-0.2112	1075.47	1070.8	1106.31	ml	-	5	0	1	16.9703	2.3738	6	39.295999999999935	46.018100000000004	49.61400000000003	22.271299999999997	-23.746800000000007
./CaSi_1-88	CONFIG_1-88_2Zn_2.vc-relax.nmr.out	CONFIG_1-88_2Zn_2	36	1084.85	-74.69	-0.0881	1107.55	1111.93	1035.05	ml	-	4	2	0	17.7468	2.4266	6	38.79550000000006	21.31650000000002	17.94389999999987	77.14150000000006	55.825000000000045
./CaSi_1-88	CONFIG_1-88_2Zn_2.vc-relax.nmr.out	CONFIG_1-88_2Zn_2	42	1060.88	65.26	-0.3472	1046.68	1031.57	1104.38	il	bridging	2	3	1	19.0863	2.4813	6	57.25239999999985	68.18639999999994	79.8211	23.757399999999848	-44.42900000000009
./CaSi_1-88	CONFIG_1-88_2Zn_2.vc-relax.nmr.out	CONFIG_1-88_2Zn_2	43	1071.48	51.39	-0.8663	1069.19	1039.51	1105.74	il	pairing	2	4	0	15.8239	2.4015	6	49.09039999999993	50.85369999999989	73.70730000000003	22.710199999999986	-28.143499999999904
./CaSi_1-88	CONFIG_1-88_2Zn_2.vc-relax.nmr.out	CONFIG_1-88_2Zn_2	47	1087.78	-53.89	-0.0784	1104.34	1107.15	1051.86	il	pairing	3	3	0	17.4262	2.4602	6	36.5394	23.788200000000074	21.624499999999898	64.19780000000003	40.409599999999955
./CaSi_1-88	CONFIG_1-88_2Zn_2.vc-relax.nmr.out	CONFIG_1-88_2Zn_2	48	1057.53	37.43	-0.9827	1057.31	1032.79	1082.48	il	pairing	2	2	2	17.3433	2.3798	6	59.83190000000002	60.001300000000015	78.88170000000002	40.62040000000002	-19.380899999999997
./CaSi_1-88	CONFIG_1-88_2Zn_2.vc-relax.nmr.out	CONFIG_1-88_2Zn_2	76	1073.53	80.18	-0.4929	1059.98	1033.63	1126.98	ml	-	5	1	1	20.525	2.4558	7	47.51189999999997	57.94539999999995	78.23489999999993	6.355399999999918	-51.59000000000003
./CaSi_1-88	CONFIG_1-88_2Zn_2.vc-relax.nmr.out	CONFIG_1-88_2Zn_2	82	1050.82	121.41	-0.926	1047.83	972.88	1131.76	ml	-	4	1	0	9.3323	2.3549	5	64.99860000000001	67.30090000000007	125.01239999999996	2.6748000000000047	-64.62610000000006
./CaSi_1-88	CONFIG_1-88_2Zn_2.vc-relax.nmr.out	CONFIG_1-88_2Zn_2	87	1126.76	-50.65	-0.3279	1138.11	1149.18	1092.99	ml	-	4	2	1	21.5871	2.5356	7	6.5248000000000275	-2.2146999999999935	-10.73860000000002	32.52769999999998	34.742399999999975
./CaSi_1-88	CONFIG_1-88_2Zn_2.vc-relax.nmr.out	CONFIG_1-88_2Zn_2	92	1100.6	68.26	-0.5554	1090.48	1065.21	1146.1	ml	-	6	0	1	22.3572	2.5002	7	26.668000000000006	34.460399999999936	53.91829999999993	-8.366999999999962	-42.8273999999999
./CaSi_1-88	CONFIG_1-88_2Zn_2.vc-relax.nmr.out	CONFIG_1-88_2Zn_2	98	1038.0	110.34	-0.7571	1029.07	973.38	1111.56	il	bridging	2	1	2	9.4422	2.2941	5	74.87	81.74610000000007	124.62739999999997	18.22879999999998	-63.51730000000009
./CaSi_1-88	CONFIG_1-88_2Zn_2.vc-relax.nmr.out	CONFIG_1-88_2Zn_2	99	1093.96	54.18	-0.511	1085.13	1066.67	1130.09	il	pairing	3	0	3	17.1899	2.4017	6	31.7808	38.57989999999984	52.79409999999996	3.960700000000088	-34.61919999999975
./CaSi_1-88	CONFIG_1-88_2Zn_2.vc-relax.nmr.out	CONFIG_1-88_2Zn_2	100	1080.55	41.08	-0.6688	1076.01	1057.7	1107.94	il	-	1	2	3	17.7757	2.4245	6	42.10649999999998	45.602300000000014	59.70099999999991	21.016199999999913	-24.5861000000001
./CaSi_1-88	CONFIG_1-88_2Zn_9.vc-relax.nmr.out	CONFIG_1-88_2Zn_9	18	1052.21	-64.93	-0.9657	1052.95	1094.76	1008.92	ml	-	5	0	1	16.0548	2.3411	6	63.92829999999992	63.358499999999935	31.164800000000014	97.26160000000004	33.90310000000011
./CaSi_1-88	CONFIG_1-88_2Zn_9.vc-relax.nmr.out	CONFIG_1-88_2Zn_9	24	1061.94	-65.42	-0.7598	1067.18	1100.32	1018.33	ml	-	5	1	1	20.4433	2.4234	7	56.436199999999985	52.40139999999997	26.8836	90.01589999999999	37.61450000000002
./CaSi_1-88	CONFIG_1-88_2Zn_9.vc-relax.nmr.out	CONFIG_1-88_2Zn_9	29	1099.27	51.3	-0.6607	1093.47	1070.87	1133.47	ml	-	6	0	1	21.6061	2.4607	7	27.692099999999982	32.15809999999999	49.560100000000034	1.3580999999999221	-30.800000000000068
./CaSi_1-88	CONFIG_1-88_2Zn_9.vc-relax.nmr.out	CONFIG_1-88_2Zn_9	34	1104.72	-62.45	-0.8566	1107.7	1143.37	1063.08	ml	-	6	0	1	22.3813	2.4842	7	23.495599999999968	21.200999999999908	-6.264899999999898	55.558400000000006	34.3574000000001
./CaSi_1-88	CONFIG_1-88_2Zn_9.vc-relax.nmr.out	CONFIG_1-88_2Zn_9	40	1062.01	49.81	-0.4421	1052.74	1038.06	1095.21	il	bridging	2	1	3	17.0497	2.354	6	56.38229999999999	63.52019999999993	74.8238	30.81829999999991	-32.70190000000002
./CaSi_1-88	CONFIG_1-88_2Zn_9.vc-relax.nmr.out	CONFIG_1-88_2Zn_9	41	1071.37	-110.86	-0.345	1095.57	1121.07	997.46	il	pairing	3	1	2	15.6777	2.4243	6	49.17510000000004	30.54110000000003	10.906100000000038	106.08579999999995	75.54469999999992
./CaSi_1-88	CONFIG_1-88_2Zn_9.vc-relax.nmr.out	CONFIG_1-88_2Zn_9	47	1083.74	51.05	-0.6376	1077.58	1055.88	1117.77	il	-	0	3	3	16.383	2.4456	6	39.65019999999993	44.39340000000004	61.102399999999875	13.447099999999978	-30.946300000000065
./CaSi_1-88	CONFIG_1-88_2Zn_9.vc-relax.nmr.out	CONFIG_1-88_2Zn_9	48	1102.96	-78.18	-0.5574	1114.49	1143.54	1050.84	il	pairing	2	2	3	23.2988	2.5283	7	24.850799999999936	15.972699999999918	-6.395800000000008	64.98320000000001	49.01050000000009
./CaSi_1-88	CONFIG_1-88_2Zn_9.vc-relax.nmr.out	CONFIG_1-88_2Zn_9	75	1080.95	42.16	-0.8741	1079.18	1054.61	1109.05	ml	-	5	3	0	25.9076	2.5027	8	41.79849999999999	43.16139999999996	62.08030000000008	20.161500000000046	-22.99989999999991
./CaSi_1-88	CONFIG_1-88_2Zn_9.vc-relax.nmr.out	CONFIG_1-88_2Zn_9	84	1072.72	88.77	-0.6826	1063.33	1022.93	1131.9	ml	-	5	2	0	20.7852	2.4538	7	48.135599999999954	55.36590000000001	86.47390000000007	2.5669999999998936	-52.79890000000012
./CaSi_1-88	CONFIG_1-88_2Zn_9.vc-relax.nmr.out	CONFIG_1-88_2Zn_9	89	1087.6	86.29	-0.5627	1075.03	1042.65	1145.13	ml	-	6	0	1	21.5124	2.4511	7	36.678	46.356899999999996	71.28949999999986	-7.620100000000093	-53.97700000000009
./CaSi_1-88	CONFIG_1-88_2Zn_9.vc-relax.nmr.out	CONFIG_1-88_2Zn_9	94	1138.72	30.4	-0.6149	1134.82	1122.36	1158.98	ml	-	5	2	0	22.5139	2.5044	7	-2.684400000000096	0.3186000000000604	9.912800000000061	-18.28460000000007	-18.60320000000013
./CaSi_1-88	CONFIG_1-88_2Zn_9.vc-relax.nmr.out	CONFIG_1-88_2Zn_9	100	1071.69	-78.59	-0.2412	1091.57	1104.2	1019.3	il	-	1	4	1	15.6131	2.4212	6	48.928699999999935	33.62110000000007	23.895999999999958	89.269	55.647899999999936
./CaSi_1-88	CONFIG_1-88_2Zn_9.vc-relax.nmr.out	CONFIG_1-88_2Zn_9	101	1090.11	100.97	-0.4388	1071.22	1041.69	1157.42	il	pairing	3	3	0	15.6346	2.4512	6	34.74530000000004	49.29059999999993	72.02869999999996	-17.083400000000097	-66.37400000000002
./CaSi_1-88	CONFIG_1-88_2Zn_9.vc-relax.nmr.out	CONFIG_1-88_2Zn_9	102	1057.81	82.0	-0.5801	1046.33	1014.62	1112.48	il	bridging	1	3	2	16.5849	2.3893	6	59.616300000000024	68.45590000000004	92.87259999999992	17.520399999999995	-50.93550000000005
./CaSi_1-88	CONFIG_1-88_2Zn_11.vc-relax.nmr.out	CONFIG_1-88_2Zn_11	16	1101.52	79.32	-0.4534	1087.07	1063.09	1154.4	ml	-	5	1	0	14.0791	2.4382	6	25.959600000000023	37.08609999999999	55.550700000000006	-14.758000000000152	-51.84410000000014
./CaSi_1-88	CONFIG_1-88_2Zn_11.vc-relax.nmr.out	CONFIG_1-88_2Zn_11	22	1083.74	69.35	-0.404	1069.96	1051.28	1129.98	ml	-	6	1	0	22.2356	2.5343	7	39.65019999999993	50.260799999999904	64.64440000000002	4.045399999999972	-46.21539999999993
./CaSi_1-88	CONFIG_1-88_2Zn_11.vc-relax.nmr.out	CONFIG_1-88_2Zn_11	27	1068.23	111.42	-0.4967	1049.53	1012.64	1142.51	ml	-	5	1	1	21.1478	2.4619	7	51.592899999999986	65.99189999999999	94.3972	-5.602700000000027	-71.59460000000001
./CaSi_1-88	CONFIG_1-88_2Zn_11.vc-relax.nmr.out	CONFIG_1-88_2Zn_11	32	1056.99	81.58	-0.9455	1055.51	1004.09	1111.38	ml	-	4	2	0	14.161	2.4068	6	60.24770000000001	61.38729999999998	100.98069999999996	18.36739999999986	-43.01990000000012
./CaSi_1-88	CONFIG_1-88_2Zn_11.vc-relax.nmr.out	CONFIG_1-88_2Zn_11	41	1031.38	113.46	-0.3204	1005.68	981.44	1107.03	il	pairing	1	4	0	9.0913	2.3192	5	79.96739999999988	99.75639999999999	118.42119999999989	21.71690000000001	-78.03949999999998
./CaSi_1-88	CONFIG_1-88_2Zn_11.vc-relax.nmr.out	CONFIG_1-88_2Zn_11	42	1046.81	78.92	-0.629	1037.05	1003.96	1099.43	il	-	1	4	1	16.0496	2.4163	6	68.08630000000005	75.60149999999999	101.08079999999995	27.56889999999987	-48.032600000000116
./CaSi_1-88	CONFIG_1-88_2Zn_11.vc-relax.nmr.out	CONFIG_1-88_2Zn_11	46	1095.47	-92.89	-0.891	1098.84	1154.01	1033.54	il	pairing	3	2	0	8.4152	2.3513	5	30.618099999999913	28.023200000000088	-14.457700000000045	78.30420000000004	50.28099999999995
./CaSi_1-88	CONFIG_1-88_2Zn_11.vc-relax.nmr.out	CONFIG_1-88_2Zn_11	47	1035.67	59.96	-0.4466	1024.61	1006.76	1075.64	il	pairing	3	2	1	15.3039	2.3677	6	76.66409999999996	85.1803000000001	98.9248	45.88719999999989	-39.29310000000021
./CaSi_1-88	CONFIG_1-88_2Zn_11.vc-relax.nmr.out	CONFIG_1-88_2Zn_11	74	1083.48	79.14	-0.6582	1074.47	1039.74	1136.24	ml	-	4	3	0	20.8163	2.4499	7	39.85039999999992	46.788099999999986	73.53019999999992	-0.7748000000000275	-47.56290000000001
./CaSi_1-88	CONFIG_1-88_2Zn_11.vc-relax.nmr.out	CONFIG_1-88_2Zn_11	82	1049.95	66.94	-0.8811	1047.29	1007.97	1094.58	ml	-	5	1	0	13.4421	2.3537	6	65.6685	67.71670000000006	97.99309999999991	31.30340000000001	-36.41330000000005
./CaSi_1-88	CONFIG_1-88_2Zn_11.vc-relax.nmr.out	CONFIG_1-88_2Zn_11	87	1078.95	-114.48	-0.384	1102.46	1131.77	1002.64	ml	-	5	0	1	12.9116	2.4818	6	43.338499999999954	25.235799999999927	2.667100000000005	102.09720000000004	76.86140000000012
./CaSi_1-88	CONFIG_1-88_2Zn_11.vc-relax.nmr.out	CONFIG_1-88_2Zn_11	92	1068.37	-51.11	-0.5181	1076.57	1094.23	1034.3	ml	-	4	1	1	16.5028	2.3635	6	51.4851000000001	45.171100000000024	31.572900000000004	77.71900000000005	32.54790000000003
./CaSi_1-88	CONFIG_1-88_2Zn_11.vc-relax.nmr.out	CONFIG_1-88_2Zn_11	98	1079.01	-59.6	-0.9947	1079.11	1118.64	1039.27	il	bridging	3	2	1	16.7516	2.4167	6	43.292299999999955	43.21530000000007	12.77719999999988	73.89210000000003	30.676799999999957
./CaSi_1-88	CONFIG_1-88_2Zn_11.vc-relax.nmr.out	CONFIG_1-88_2Zn_11	99	1082.78	95.88	-0.6898	1072.86	1028.77	1146.69	il	pairing	3	1	3	22.5262	2.5227	7	40.38940000000002	48.02780000000007	81.97709999999995	-8.821300000000065	-56.849100000000135
./CaSi_1-88	CONFIG_1-88_2Zn_11.vc-relax.nmr.out	CONFIG_1-88_2Zn_11	100	1047.05	-99.72	-0.693	1057.26	1103.32	980.57	il	-	1	2	2	10.1748	2.3317	5	67.90150000000006	60.039800000000014	24.573600000000056	119.09109999999998	59.05129999999997
./CaSi_1-88	CONFIG_1-88_2Zn_6.vc-relax.nmr.out	CONFIG_1-88_2Zn_6	19	1091.06	61.11	-0.5645	1082.19	1059.19	1131.8	ml	-	6	0	1	21.9643	2.4752	7	34.01380000000006	40.8436999999999	58.553699999999935	2.6440000000000055	-38.19969999999989
./CaSi_1-88	CONFIG_1-88_2Zn_6.vc-relax.nmr.out	CONFIG_1-88_2Zn_6	25	1090.61	51.31	-0.465	1081.46	1065.56	1124.82	ml	-	6	0	0	15.5845	2.4605	6	34.36030000000005	41.4058	53.64880000000005	8.018599999999992	-33.38720000000001
./CaSi_1-88	CONFIG_1-88_2Zn_6.vc-relax.nmr.out	CONFIG_1-88_2Zn_6	30	1095.28	-47.97	-0.6725	1100.52	1122.02	1063.3	ml	-	6	0	1	21.8059	2.4573	7	30.764400000000023	26.729600000000005	10.174599999999941	55.38900000000001	28.659400000000005
./CaSi_1-88	CONFIG_1-88_2Zn_6.vc-relax.nmr.out	CONFIG_1-88_2Zn_6	35	1086.72	51.21	-0.8691	1084.48	1054.81	1120.86	ml	-	6	1	0	21.7463	2.4723	7	37.35559999999998	39.08039999999994	61.92629999999997	11.067800000000034	-28.012599999999907
./CaSi_1-88	CONFIG_1-88_2Zn_6.vc-relax.nmr.out	CONFIG_1-88_2Zn_6	41	1042.93	112.61	-0.479	1023.38	987.42	1118.01	il	-	3	1	1	9.974	2.3266	5	71.07389999999998	86.12739999999997	113.8166	13.262299999999982	-72.86509999999998
./CaSi_1-88	CONFIG_1-88_2Zn_6.vc-relax.nmr.out	CONFIG_1-88_2Zn_6	42	1063.38	-178.31	-0.5914	1087.67	1157.97	944.51	il	-	0	4	2	14.115	2.5054	6	55.3273999999999	36.624099999999885	-17.506900000000087	146.8573	110.23320000000012
./CaSi_1-88	CONFIG_1-88_2Zn_6.vc-relax.nmr.out	CONFIG_1-88_2Zn_6	48	1057.63	-106.31	-0.1821	1086.61	1099.52	986.75	il	-	2	3	1	14.3607	2.3902	6	59.75489999999991	37.44030000000009	27.499599999999987	114.33249999999998	76.89219999999989
./CaSi_1-88	CONFIG_1-88_2Zn_6.vc-relax.nmr.out	CONFIG_1-88_2Zn_6	49	1054.12	-125.5	-0.8301	1061.22	1130.68	970.45	il	-	2	2	2	16.1116	2.4603	6	62.45760000000007	56.99059999999997	3.5063999999998714	126.88349999999991	69.89289999999994
./CaSi_1-88	CONFIG_1-88_2Zn_6.vc-relax.nmr.out	CONFIG_1-88_2Zn_6	77	1056.73	-64.71	-0.4683	1068.2	1088.4	1013.59	ml	-	4	2	0	15.0758	2.3999	6	60.447900000000004	51.615999999999985	36.0619999999999	93.6656999999999	42.049699999999916
./CaSi_1-88	CONFIG_1-88_2Zn_6.vc-relax.nmr.out	CONFIG_1-88_2Zn_6	85	1074.54	52.86	-0.9453	1073.57	1040.26	1109.78	ml	-	5	1	1	20.8968	2.4484	7	46.73419999999999	47.48109999999997	73.12979999999993	19.599399999999946	-27.881700000000023
./CaSi_1-88	CONFIG_1-88_2Zn_6.vc-relax.nmr.out	CONFIG_1-88_2Zn_6	90	1081.41	-59.31	-0.6095	1089.13	1113.23	1041.87	ml	-	6	0	1	20.9318	2.4676	7	41.444299999999885	35.49989999999991	16.94290000000001	71.89010000000007	36.39020000000016
./CaSi_1-88	CONFIG_1-88_2Zn_6.vc-relax.nmr.out	CONFIG_1-88_2Zn_6	95	1092.32	61.89	-0.6761	1085.64	1057.74	1133.58	ml	-	6	0	0	12.1852	2.425	6	33.04359999999997	38.18719999999985	59.67020000000002	1.2734000000000378	-36.91379999999981
./CaSi_1-88	CONFIG_1-88_2Zn_6.vc-relax.nmr.out	CONFIG_1-88_2Zn_6	101	1096.01	42.54	-0.982	1095.75	1067.9	1124.37	il	-	1	2	4	16.3605	2.4139	7	30.202300000000037	30.402500000000032	51.846999999999866	8.365100000000098	-22.037399999999934
./CaSi_1-88	CONFIG_1-88_2Zn_6.vc-relax.nmr.out	CONFIG_1-88_2Zn_6	102	1089.45	28.63	-0.8676	1088.19	1071.63	1108.54	il	pairing	3	0	3	14.4006	2.3834	6	35.25349999999992	36.223699999999894	48.974899999999934	20.554200000000037	-15.669499999999857
./CaSi_1-88	CONFIG_1-88_2Zn_6.vc-relax.nmr.out	CONFIG_1-88_2Zn_6	103	1061.14	86.63	-0.8823	1057.75	1006.79	1118.9	il	bridging	1	4	2	21.1246	2.4741	7	57.05219999999986	59.66250000000002	98.9017	12.576999999999884	-47.08550000000014
./CaSi_1-88	CONFIG_1-88_2Zn_14.vc-relax.nmr.out	CONFIG_1-88_2Zn_14	15	1068.36	34.11	-0.8424	1066.57	1047.41	1091.1	ml	-	5	1	1	20.3905	2.431	7	51.4928000000001	52.87110000000007	67.62429999999995	33.98300000000006	-18.88810000000001
./CaSi_1-88	CONFIG_1-88_2Zn_14.vc-relax.nmr.out	CONFIG_1-88_2Zn_14	21	1059.34	-60.77	-0.8391	1062.6	1096.59	1018.83	ml	-	4	3	0	19.8607	2.4309	7	58.43820000000005	55.928	29.755700000000047	89.6309	33.7029
./CaSi_1-88	CONFIG_1-88_2Zn_14.vc-relax.nmr.out	CONFIG_1-88_2Zn_14	28	1098.76	51.31	-0.4942	1090.11	1073.21	1132.97	ml	-	6	0	1	21.4387	2.4677	7	28.084799999999973	34.74530000000004	47.75829999999996	1.743099999999913	-33.00220000000013
./CaSi_1-88	CONFIG_1-88_2Zn_14.vc-relax.nmr.out	CONFIG_1-88_2Zn_14	33	1118.91	-45.71	-0.3205	1129.26	1139.03	1088.44	ml	-	7	1	0	27.6338	2.5519	8	12.569299999999885	4.599799999999959	-2.9230999999999767	36.0311999999999	31.43139999999994
./CaSi_1-88	CONFIG_1-88_2Zn_14.vc-relax.nmr.out	CONFIG_1-88_2Zn_14	39	1068.21	79.55	-0.4357	1053.25	1030.14	1121.24	il	bridging	2	2	1	9.7481	2.3663	5	51.608299999999986	63.12749999999994	80.92219999999986	10.775199999999927	-52.352300000000014
./CaSi_1-88	CONFIG_1-88_2Zn_14.vc-relax.nmr.out	CONFIG_1-88_2Zn_14	40	1066.97	107.65	-0.5646	1051.34	1010.83	1138.74	il	-	1	3	1	9.6414	2.369	5	52.56309999999996	64.59820000000002	95.79089999999997	-2.699799999999982	-67.298
./CaSi_1-88	CONFIG_1-88_2Zn_14.vc-relax.nmr.out	CONFIG_1-88_2Zn_14	44	1106.24	-52.05	-0.9821	1106.55	1140.63	1071.54	il	pairing	2	3	1	16.9967	2.5112	6	22.325199999999995	22.0865	-4.155100000000061	49.044200000000046	26.957700000000045
./CaSi_1-88	CONFIG_1-88_2Zn_14.vc-relax.nmr.out	CONFIG_1-88_2Zn_14	45	1087.15	45.64	-0.3794	1077.71	1066.17	1117.58	il	pairing	2	2	2	18.8138	2.4405	6	37.024499999999875	44.29329999999993	53.17909999999995	13.593400000000088	-30.699899999999843
./CaSi_1-88	CONFIG_1-88_2Zn_14.vc-relax.nmr.out	CONFIG_1-88_2Zn_14	73	1067.03	64.86	-0.8544	1063.88	1026.94	1110.27	ml	-	3	4	0	21.0136	2.4639	7	52.516899999999964	54.94239999999991	83.38619999999992	19.222099999999955	-35.72029999999995
./CaSi_1-88	CONFIG_1-88_2Zn_14.vc-relax.nmr.out	CONFIG_1-88_2Zn_14	82	1060.52	68.19	-0.4732	1048.55	1027.04	1105.98	ml	-	5	1	0	13.3582	2.3686	6	57.52959999999996	66.74649999999997	83.30920000000003	22.52539999999999	-44.22109999999998
./CaSi_1-88	CONFIG_1-88_2Zn_14.vc-relax.nmr.out	CONFIG_1-88_2Zn_14	87	1120.37	55.14	-0.3868	1109.1	1094.87	1157.13	ml	-	5	2	1	26.7933	2.5383	8	11.445100000000025	20.123000000000047	31.080100000000016	-16.860100000000102	-36.98310000000015
./CaSi_1-88	CONFIG_1-88_2Zn_14.vc-relax.nmr.out	CONFIG_1-88_2Zn_14	92	1072.08	67.72	-0.6958	1065.22	1033.8	1117.23	ml	-	4	0	1	9.1382	2.3287	5	48.628400000000056	53.91059999999993	78.10400000000004	13.862899999999968	-40.04769999999996
./CaSi_1-88	CONFIG_1-88_2Zn_14.vc-relax.nmr.out	CONFIG_1-88_2Zn_14	98	1051.85	-67.12	-0.1956	1069.85	1078.6	1007.1	il	bridging	2	1	2	9.1368	2.2954	5	64.20550000000003	50.345500000000015	43.60800000000006	98.66300000000001	48.317499999999995
./CaSi_1-88	CONFIG_1-88_2Zn_14.vc-relax.nmr.out	CONFIG_1-88_2Zn_14	99	1075.67	-102.72	-0.996	1075.8	1144.01	1007.19	il	pairing	4	1	1	15.0122	2.4773	6	45.864099999999894	45.76400000000001	-6.7577	98.5936999999999	52.82969999999989
./CaSi_1-88	CONFIG_1-88_2Zn_14.vc-relax.nmr.out	CONFIG_1-88_2Zn_14	100	1027.32	69.95	-0.6991	1020.3	987.7	1073.95	il	-	1	4	0	10.3726	2.3268	5	83.09360000000004	88.49900000000002	113.601	47.188499999999976	-41.31050000000005
./CaSi_1-88	CONFIG_1-88_2Zn_3.vc-relax.nmr.out	CONFIG_1-88_2Zn_3	16	1067.7	-59.89	-0.7938	1071.81	1103.51	1027.77	ml	-	5	0	1	16.3249	2.3837	6	52.000999999999976	48.83630000000005	24.427299999999946	82.74710000000005	33.910799999999995
./CaSi_1-88	CONFIG_1-88_2Zn_3.vc-relax.nmr.out	CONFIG_1-88_2Zn_3	22	1097.4	40.05	-0.9167	1096.29	1071.81	1124.1	ml	-	5	1	0	15.4788	2.4756	6	29.131999999999948	29.98670000000004	48.83630000000005	8.573000000000093	-21.41369999999995
./CaSi_1-88	CONFIG_1-88_2Zn_3.vc-relax.nmr.out	CONFIG_1-88_2Zn_3	27	1088.04	83.18	-0.8606	1084.17	1036.45	1143.49	ml	-	6	0	1	21.723	2.4837	7	36.339200000000005	39.319099999999935	76.06349999999998	-6.357300000000009	-45.676399999999944
./CaSi_1-88	CONFIG_1-88_2Zn_3.vc-relax.nmr.out	CONFIG_1-88_2Zn_3	32	1076.31	99.84	-0.3162	1053.55	1032.51	1142.87	ml	-	6	0	1	17.0153	2.3951	7	45.37130000000002	62.89650000000006	79.09730000000002	-5.879899999999907	-68.77639999999997
./CaSi_1-88	CONFIG_1-88_2Zn_3.vc-relax.nmr.out	CONFIG_1-88_2Zn_3	38	1027.85	98.06	-0.5165	1012.04	978.28	1093.22	il	bridging	2	2	1	9.7498	2.3015	5	82.68550000000005	94.85919999999999	120.85440000000006	32.350599999999986	-62.5086
./CaSi_1-88	CONFIG_1-88_2Zn_3.vc-relax.nmr.out	CONFIG_1-88_2Zn_3	39	1046.6	38.87	-0.7943	1043.94	1023.36	1072.51	il	-	0	5	1	17.2672	2.4037	6	68.24800000000005	70.29619999999989	86.14279999999997	48.29729999999995	-21.998899999999935
./CaSi_1-88	CONFIG_1-88_2Zn_3.vc-relax.nmr.out	CONFIG_1-88_2Zn_3	45	1075.81	-63.42	-0.7702	1080.67	1113.24	1033.53	il	pairing	2	4	0	17.1283	2.4367	6	45.75630000000001	42.01409999999987	16.93520000000001	78.31190000000004	36.297800000000166
./CaSi_1-88	CONFIG_1-88_2Zn_3.vc-relax.nmr.out	CONFIG_1-88_2Zn_3	46	1043.86	102.94	-0.6544	1032.0	987.09	1112.49	il	pairing	2	2	1	9.819	2.3595	5	70.3578	79.49000000000001	114.07069999999999	17.512699999999995	-61.977300000000014
./CaSi_1-88	CONFIG_1-88_2Zn_3.vc-relax.nmr.out	CONFIG_1-88_2Zn_3	74	1039.67	66.75	-0.5265	1029.14	1005.71	1084.17	ml	-	3	2	0	9.9784	2.309	5	73.58409999999992	81.69219999999984	99.73329999999999	39.319099999999935	-42.37309999999991
./CaSi_1-88	CONFIG_1-88_2Zn_3.vc-relax.nmr.out	CONFIG_1-88_2Zn_3	82	1056.66	-84.47	-0.2386	1078.09	1091.53	1000.34	ml	-	5	1	0	14.5049	2.3835	6	60.50179999999989	44.00070000000005	33.651899999999955	103.8682	59.86749999999995
./CaSi_1-88	CONFIG_1-88_2Zn_3.vc-relax.nmr.out	CONFIG_1-88_2Zn_3	87	1106.76	-62.77	-0.2223	1123.03	1132.33	1064.91	ml	-	6	0	1	21.534	2.4635	7	21.924800000000005	9.39689999999996	2.235900000000015	54.149299999999926	44.752399999999966
./CaSi_1-88	CONFIG_1-88_2Zn_3.vc-relax.nmr.out	CONFIG_1-88_2Zn_3	92	1098.6	125.05	-0.677	1085.13	1028.69	1181.97	ml	-	6	0	1	20.2797	2.5732	7	28.208000000000084	38.57989999999984	82.03869999999995	-35.98689999999999	-74.56679999999983
./CaSi_1-88	CONFIG_1-88_2Zn_3.vc-relax.nmr.out	CONFIG_1-88_2Zn_3	98	1024.05	157.03	-0.6813	1007.37	936.05	1128.74	il	bridging	3	1	1	9.6534	2.3097	5	85.61149999999998	98.45510000000002	153.37149999999997	5.00019999999995	-93.45490000000007
./CaSi_1-88	CONFIG_1-88_2Zn_3.vc-relax.nmr.out	CONFIG_1-88_2Zn_3	99	1077.29	87.87	-0.9138	1074.77	1021.24	1135.87	il	pairing	3	1	3	20.4966	2.5151	7	44.61670000000004	46.55709999999999	87.77519999999993	-0.4898999999999205	-47.04699999999991
./CaSi_1-88	CONFIG_1-88_2Zn_3.vc-relax.nmr.out	CONFIG_1-88_2Zn_3	100	1097.67	72.13	-0.4339	1084.06	1063.2	1145.76	il	pairing	3	1	3	20.4268	2.455	7	28.924099999999953	39.40380000000005	55.465999999999894	-8.105199999999968	-47.509000000000015
./CaSi_1-88	CONFIG_1-88_2Zn_8.vc-relax.nmr.out	CONFIG_1-88_2Zn_8	18	1073.47	55.7	-0.6578	1067.12	1042.69	1110.6	ml	-	6	0	1	20.5781	2.4247	7	47.55809999999997	52.44760000000008	71.25869999999998	18.968000000000075	-33.479600000000005
./CaSi_1-88	CONFIG_1-88_2Zn_8.vc-relax.nmr.out	CONFIG_1-88_2Zn_8	24	1053.98	-71.71	-0.4992	1065.95	1089.81	1006.17	ml	-	5	1	1	20.4611	2.4394	7	62.565399999999954	53.348499999999945	34.97630000000004	99.3791	46.03060000000005
./CaSi_1-88	CONFIG_1-88_2Zn_8.vc-relax.nmr.out	CONFIG_1-88_2Zn_8	29	1101.78	55.1	-0.7081	1096.42	1070.41	1138.51	ml	-	6	0	1	21.833	2.4715	7	25.759400000000028	29.88659999999993	49.91429999999991	-2.522699999999986	-32.40929999999992
./CaSi_1-88	CONFIG_1-88_2Zn_8.vc-relax.nmr.out	CONFIG_1-88_2Zn_8	34	1106.77	63.55	-0.3135	1092.23	1078.95	1149.14	ml	-	6	0	1	22.5095	2.4936	7	21.917100000000005	33.11289999999997	43.338499999999954	-10.707800000000134	-43.8207000000001
./CaSi_1-88	CONFIG_1-88_2Zn_8.vc-relax.nmr.out	CONFIG_1-88_2Zn_8	40	1050.66	82.41	-0.9572	1049.49	996.9	1105.6	il	bridging	2	2	2	15.7645	2.3745	6	65.1217999999999	66.02269999999999	106.51699999999994	22.818000000000097	-43.20469999999989
./CaSi_1-88	CONFIG_1-88_2Zn_8.vc-relax.nmr.out	CONFIG_1-88_2Zn_8	41	1084.45	70.56	-0.8042	1079.85	1042.02	1131.49	il	pairing	3	3	0	15.7559	2.4304	6	39.10349999999994	42.645500000000084	71.77459999999996	2.8827	-39.762800000000084
./CaSi_1-88	CONFIG_1-88_2Zn_8.vc-relax.nmr.out	CONFIG_1-88_2Zn_8	47	1090.85	-71.06	-0.6147	1099.98	1129.1	1043.47	il	-	0	3	4	22.666	2.4943	7	34.175500000000056	27.145399999999995	4.72300000000007	70.65809999999999	43.512699999999995
./CaSi_1-88	CONFIG_1-88_2Zn_8.vc-relax.nmr.out	CONFIG_1-88_2Zn_8	48	1081.8	-80.15	-0.7799	1087.68	1129.35	1028.36	il	pairing	2	2	2	16.0621	2.401	6	41.144000000000005	36.616399999999885	4.530500000000075	82.29280000000006	45.67640000000017
./CaSi_1-88	CONFIG_1-88_2Zn_8.vc-relax.nmr.out	CONFIG_1-88_2Zn_8	75	1078.0	59.88	-0.7399	1072.81	1043.27	1117.92	ml	-	5	3	0	25.899	2.5196	8	44.069999999999936	48.06630000000007	70.81209999999999	13.331599999999867	-34.7347000000002
./CaSi_1-88	CONFIG_1-88_2Zn_8.vc-relax.nmr.out	CONFIG_1-88_2Zn_8	84	1078.76	80.63	-0.5108	1065.62	1038.16	1132.52	ml	-	5	2	0	21.2779	2.46	7	43.48479999999995	53.60260000000005	74.7467999999999	2.0896000000000186	-51.513000000000034
./CaSi_1-88	CONFIG_1-88_2Zn_8.vc-relax.nmr.out	CONFIG_1-88_2Zn_8	89	1079.23	114.82	-0.1322	1046.02	1035.9	1155.78	ml	-	6	0	1	21.2349	2.4411	7	43.12289999999996	68.69460000000004	76.48699999999985	-15.820600000000013	-84.51520000000005
./CaSi_1-88	CONFIG_1-88_2Zn_8.vc-relax.nmr.out	CONFIG_1-88_2Zn_8	94	1142.19	-39.85	-0.517	1148.6	1162.33	1115.62	ml	-	6	2	0	27.7733	2.5499	8	-5.356300000000033	-10.291999999999916	-20.864100000000008	15.102600000000052	25.39459999999997
./CaSi_1-88	CONFIG_1-88_2Zn_8.vc-relax.nmr.out	CONFIG_1-88_2Zn_8	100	1066.65	-109.69	-0.8828	1070.94	1135.49	993.52	il	pairing	2	3	2	21.8472	2.4815	7	52.80949999999996	49.50619999999992	-0.1973000000000411	109.11959999999999	59.61340000000007
./CaSi_1-88	CONFIG_1-88_2Zn_8.vc-relax.nmr.out	CONFIG_1-88_2Zn_8	101	1071.45	-84.52	-0.9573	1072.66	1126.59	1015.11	il	pairing	3	1	2	14.0911	2.3788	6	49.11349999999993	48.18179999999995	6.655700000000024	92.49529999999993	44.313499999999976
./CaSi_1-88	CONFIG_1-88_2Zn_8.vc-relax.nmr.out	CONFIG_1-88_2Zn_8	102	1047.98	88.79	-0.5384	1034.32	1002.45	1107.18	il	bridging	1	3	2	16.4752	2.3853	6	67.18539999999996	77.70360000000005	102.24349999999993	21.6013999999999	-56.10220000000015
./CaSi_1-88	CONFIG_1-88_2Zn_10.vc-relax.nmr.out	CONFIG_1-88_2Zn_10	16	1102.52	-45.06	-0.6288	1108.09	1126.98	1072.47	ml	-	4	1	1	15.7458	2.4038	6	25.18960000000004	20.90070000000003	6.355399999999918	48.32809999999995	27.42739999999992
./CaSi_1-88	CONFIG_1-88_2Zn_10.vc-relax.nmr.out	CONFIG_1-88_2Zn_10	22	1112.35	-50.82	-0.0747	1128.03	1130.56	1078.47	ml	-	6	1	0	22.8251	2.5179	7	17.620499999999993	5.546900000000051	3.598799999999983	43.708099999999945	38.161199999999894
./CaSi_1-88	CONFIG_1-88_2Zn_10.vc-relax.nmr.out	CONFIG_1-88_2Zn_10	27	1075.52	63.36	-0.7048	1069.28	1039.51	1117.76	ml	-	5	1	1	20.9609	2.4307	7	45.979600000000005	50.784400000000005	73.70730000000003	13.454799999999977	-37.32960000000003
./CaSi_1-88	CONFIG_1-88_2Zn_10.vc-relax.nmr.out	CONFIG_1-88_2Zn_10	32	1084.3	-43.05	-0.7063	1088.52	1108.79	1055.6	ml	-	4	3	0	21.6921	2.4962	7	39.21900000000005	35.969600000000014	20.36170000000004	61.3180000000001	25.348400000000083
./CaSi_1-88	CONFIG_1-88_2Zn_10.vc-relax.nmr.out	CONFIG_1-88_2Zn_10	40	1051.1	69.5	-0.6942	1044.01	1011.85	1097.43	il	bridging	1	3	2	18.2566	2.4268	6	64.78300000000002	70.2423	95.00549999999998	29.10889999999995	-41.13340000000005
./CaSi_1-88	CONFIG_1-88_2Zn_10.vc-relax.nmr.out	CONFIG_1-88_2Zn_10	41	1057.13	-165.18	-0.2951	1095.94	1128.43	947.01	il	-	1	3	3	21.8339	2.5317	7	60.1398999999999	30.25619999999992	5.238899999999944	144.93229999999994	114.67610000000002
./CaSi_1-88	CONFIG_1-88_2Zn_10.vc-relax.nmr.out	CONFIG_1-88_2Zn_10	45	1061.31	34.47	-0.9709	1060.98	1038.67	1084.3	il	pairing	2	2	1	9.7517	2.344	5	56.921299999999974	57.17539999999997	74.3540999999999	39.21900000000005	-17.956399999999917
./CaSi_1-88	CONFIG_1-88_2Zn_10.vc-relax.nmr.out	CONFIG_1-88_2Zn_10	46	1047.36	-156.67	-0.1449	1092.02	1107.15	942.91	il	pairing	2	2	2	14.367	2.4243	6	67.66280000000006	33.274599999999964	21.624499999999898	148.08929999999998	114.81470000000002
./CaSi_1-88	CONFIG_1-88_2Zn_10.vc-relax.nmr.out	CONFIG_1-88_2Zn_10	74	1075.45	75.65	-0.8388	1071.39	1029.08	1125.89	ml	-	4	2	0	14.8963	2.4	6	46.03349999999989	49.15969999999993	81.73840000000007	7.194699999999898	-41.96500000000003
./CaSi_1-88	CONFIG_1-88_2Zn_10.vc-relax.nmr.out	CONFIG_1-88_2Zn_10	82	1087.16	70.69	-0.505	1075.5	1051.7	1134.29	ml	-	6	1	0	22.0225	2.4891	7	37.016799999999876	45.995000000000005	64.32099999999991	0.7267000000000507	-45.268299999999954
./CaSi_1-88	CONFIG_1-88_2Zn_10.vc-relax.nmr.out	CONFIG_1-88_2Zn_10	87	1078.41	47.22	-0.9788	1078.07	1047.26	1109.89	ml	-	5	2	0	21.347	2.4834	7	43.754299999999944	44.01610000000005	67.73979999999995	19.514699999999948	-24.501400000000103
./CaSi_1-88	CONFIG_1-88_2Zn_10.vc-relax.nmr.out	CONFIG_1-88_2Zn_10	92	1061.91	52.37	-0.5997	1054.93	1033.99	1096.82	ml	-	4	0	1	9.5809	2.3288	5	56.45929999999987	61.83389999999997	77.95769999999993	29.57860000000005	-32.25529999999992
./CaSi_1-88	CONFIG_1-88_2Zn_10.vc-relax.nmr.out	CONFIG_1-88_2Zn_10	98	1071.62	75.05	-0.3542	1055.46	1037.74	1121.65	il	bridging	2	1	2	9.4213	2.3482	5	48.98260000000005	61.42579999999998	75.0702	10.459499999999935	-50.96630000000005
./CaSi_1-88	CONFIG_1-88_2Zn_10.vc-relax.nmr.out	CONFIG_1-88_2Zn_10	99	1084.35	47.15	-0.9062	1082.88	1054.4	1115.79	il	pairing	3	1	2	17.1565	2.4001	6	39.18050000000005	40.31239999999991	62.24199999999996	14.971700000000055	-25.340699999999856
./CaSi_1-88	CONFIG_1-88_2Zn_10.vc-relax.nmr.out	CONFIG_1-88_2Zn_10	100	1028.99	67.5	-0.6727	1021.63	991.35	1074.0	il	-	1	3	1	9.519	2.3183	5	81.80769999999995	87.47489999999993	110.79049999999995	47.14999999999998	-40.32489999999996
./CaSi_1-88	CONFIG_1-88_2Zn_7.vc-relax.nmr.out	CONFIG_1-88_2Zn_7	19	1082.86	-53.06	-0.6959	1088.24	1112.86	1047.48	ml	-	5	0	1	17.0705	2.3852	6	40.327800000000025	36.18520000000001	17.227800000000002	67.57039999999995	31.38519999999994
./CaSi_1-88	CONFIG_1-88_2Zn_7.vc-relax.nmr.out	CONFIG_1-88_2Zn_7	25	1093.31	63.43	-0.7412	1087.83	1056.49	1135.59	ml	-	6	0	0	15.6879	2.4579	6	32.28129999999999	36.5009	60.6327	-0.2742999999999256	-36.77519999999993
./CaSi_1-88	CONFIG_1-88_2Zn_7.vc-relax.nmr.out	CONFIG_1-88_2Zn_7	30	1104.17	45.34	-0.5836	1097.88	1080.24	1134.4	ml	-	6	0	1	21.1768	2.4474	7	23.919099999999958	28.762399999999843	42.34519999999998	0.6419999999999391	-28.120399999999904
./CaSi_1-88	CONFIG_1-88_2Zn_7.vc-relax.nmr.out	CONFIG_1-88_2Zn_7	35	1101.57	31.53	-0.8837	1100.35	1081.77	1122.59	ml	-	5	1	0	17.1982	2.4224	6	25.921100000000024	26.860500000000002	41.167100000000005	9.735700000000065	-17.124799999999937
./CaSi_1-88	CONFIG_1-88_2Zn_7.vc-relax.nmr.out	CONFIG_1-88_2Zn_7	41	1030.04	92.39	-0.5826	1017.18	981.3	1091.63	il	bridging	2	1	2	8.986	2.2996	5	80.99919999999997	90.90139999999997	118.529	33.57489999999984	-57.326500000000124
./CaSi_1-88	CONFIG_1-88_2Zn_7.vc-relax.nmr.out	CONFIG_1-88_2Zn_7	42	1105.7	86.05	-0.6737	1096.34	1057.69	1163.07	il	pairing	4	2	1	23.69	2.5185	7	22.740999999999985	29.948200000000043	59.70869999999991	-21.433899999999994	-51.38210000000004
./CaSi_1-88	CONFIG_1-88_2Zn_7.vc-relax.nmr.out	CONFIG_1-88_2Zn_7	48	1097.59	-42.63	-0.3885	1106.28	1117.32	1069.17	il	pairing	2	4	1	21.5865	2.4866	7	28.985700000000065	22.294399999999996	13.79359999999997	50.86909999999989	28.574699999999893
./CaSi_1-88	CONFIG_1-88_2Zn_7.vc-relax.nmr.out	CONFIG_1-88_2Zn_7	49	1067.63	161.37	-0.9924	1067.22	960.46	1175.21	il	-	2	2	2	15.9591	2.4498	6	52.05489999999986	52.37059999999997	134.57579999999996	-30.7817	-83.15229999999997
./CaSi_1-88	CONFIG_1-88_2Zn_7.vc-relax.nmr.out	CONFIG_1-88_2Zn_7	76	1035.64	-70.95	-0.8736	1038.63	1079.95	988.34	ml	-	4	2	0	14.6492	2.3703	6	76.68719999999985	74.3848999999999	42.56849999999997	113.1081999999999	38.723299999999995
./CaSi_1-88	CONFIG_1-88_2Zn_7.vc-relax.nmr.out	CONFIG_1-88_2Zn_7	85	1080.68	-39.32	-0.2199	1090.9	1096.67	1054.47	ml	-	6	2	0	25.4244	2.49	8	42.00639999999987	34.136999999999944	29.694099999999935	62.18809999999996	28.05110000000002
./CaSi_1-88	CONFIG_1-88_2Zn_7.vc-relax.nmr.out	CONFIG_1-88_2Zn_7	90	1082.19	-53.67	-0.7008	1087.55	1112.62	1046.41	ml	-	6	0	1	21.0615	2.4273	7	40.8436999999999	36.716499999999996	17.41260000000011	68.39429999999993	31.677799999999934
./CaSi_1-88	CONFIG_1-88_2Zn_7.vc-relax.nmr.out	CONFIG_1-88_2Zn_7	95	1093.53	-51.13	-0.5135	1101.82	1119.32	1059.44	ml	-	6	1	0	23.1584	2.498	7	32.11189999999999	25.72860000000003	12.253600000000006	58.36119999999994	32.63259999999991
./CaSi_1-88	CONFIG_1-88_2Zn_7.vc-relax.nmr.out	CONFIG_1-88_2Zn_7	101	1084.1	-38.47	-0.8584	1085.91	1107.93	1058.45	il	-	1	1	4	16.8614	2.3913	6	39.37300000000005	37.97929999999997	21.023899999999912	59.12349999999992	21.144199999999955
./CaSi_1-88	CONFIG_1-88_2Zn_7.vc-relax.nmr.out	CONFIG_1-88_2Zn_7	102	1089.78	112.14	-0.2014	1059.93	1044.87	1164.54	il	pairing	3	1	2	14.0587	2.4035	6	34.99940000000004	57.98389999999995	69.58010000000002	-22.565799999999967	-80.54969999999992
./CaSi_1-88	CONFIG_1-88_2Zn_7.vc-relax.nmr.out	CONFIG_1-88_2Zn_7	103	1052.13	87.4	-0.7745	1045.56	1000.44	1110.4	il	bridging	1	4	2	20.6901	2.463	7	63.98989999999992	69.04880000000003	103.79119999999989	19.121999999999957	-49.92680000000007
./CaSi_1-2	CONFIG_1-3.vc-relax.nmr.out	CONFIG_1-3	1	1069.64	110.4	-0.6563	1057.0	1008.69	1143.25	ml	-	7	0	0	21.7937	2.5386	7	50.5071999999999	60.24000000000001	97.43869999999993	-6.172500000000014	-66.41250000000002
./CaSi_1-2	CONFIG_1-3.vc-relax.nmr.out	CONFIG_1-3	7	1043.01	137.16	-0.3172	1011.79	982.79	1134.46	ml	-	5	0	0	9.574	2.3323	5	71.01229999999998	95.05169999999998	117.38170000000002	0.5957999999999402	-94.45590000000004
./CaSi_1-2	CONFIG_1-3.vc-relax.nmr.out	CONFIG_1-3	12	1096.86	51.44	-0.7572	1092.69	1066.72	1131.15	ml	-	6	0	0	14.7393	2.4522	6	29.547800000000052	32.758699999999976	52.75559999999996	3.14449999999988	-29.614200000000096
./CaSi_1-2	CONFIG_1-3.vc-relax.nmr.out	CONFIG_1-3	17	1072.51	-44.19	-0.972	1072.92	1101.56	1043.04	ml	-	5	1	0	17.1345	2.3744	6	48.29729999999995	47.98159999999996	25.928800000000024	70.98919999999998	23.007600000000025
./CaSi_1-2	CONFIG_1-3.vc-relax.nmr.out	CONFIG_1-3	23	1069.13	260.7	-0.3555	1013.12	951.34	1242.93	il	pairing	4	0	1	9.3939	2.3942	5	50.89989999999989	94.0276	141.5981999999999	-82.92610000000002	-176.95370000000003
./CaSi_1-2	CONFIG_1-3.vc-relax.nmr.out	CONFIG_1-3	24	1081.43	-93.64	-0.762	1088.86	1136.42	1019.0	il	-	4	0	2	15.0854	2.543	6	41.428899999999885	35.70780000000002	-0.9134000000000242	89.5	53.79219999999998
./CaSi_1-2	CONFIG_1-3.vc-relax.nmr.out	CONFIG_1-3	49	1080.02	65.43	-0.8902	1077.63	1038.8	1123.64	ml	-	6	0	0	16.9132	2.4516	6	42.51459999999997	44.35489999999993	74.25400000000002	8.927199999999857	-35.42770000000007
./CaSi_1-2	CONFIG_1-3.vc-relax.nmr.out	CONFIG_1-3	55	1068.67	138.37	-0.7283	1056.14	988.95	1160.91	ml	-	5	0	0	17.0958	2.4592	5	51.25409999999988	60.90219999999988	112.63849999999991	-19.770700000000033	-80.67289999999991
./CaSi_1-2	CONFIG_1-3.vc-relax.nmr.out	CONFIG_1-3	60	1051.69	117.99	-0.6012	1036.01	988.72	1130.35	ml	-	5	0	1	16.3605	2.4069	6	64.32869999999991	76.40229999999997	112.8155999999999	3.7605000000000928	-72.64179999999988
./CaSi_1-2	CONFIG_1-3.vc-relax.nmr.out	CONFIG_1-3	65	1059.4	-84.55	-0.8442	1063.79	1111.37	1003.03	ml	-	5	0	0	9.1411	2.3174	5	58.39199999999994	55.01170000000002	18.37510000000009	101.79690000000005	46.78520000000003
./CaSi_1-2	CONFIG_1-3.vc-relax.nmr.out	CONFIG_1-3	71	1082.76	-87.5	-0.7059	1091.34	1132.52	1024.43	il	-	2	1	3	15.0274	2.4265	6	40.40480000000002	33.798200000000065	2.0896000000000186	85.31889999999987	51.520699999999806
./CaSi_1-2	CONFIG_1-3.vc-relax.nmr.out	CONFIG_1-3	72	1103.87	55.2	-0.6554	1097.53	1073.41	1140.67	il	-	2	2	3	21.5572	2.4558	7	24.150100000000066	29.03189999999995	47.60429999999997	-4.185900000000061	-33.21780000000001
./CaSi_1-2	CONFIG_1-1.vc-relax.nmr.out	CONFIG_1-1	1	1069.68	50.1	-0.375	1059.24	1046.72	1103.07	ml	-	7	0	0	20.9	2.4942	7	50.4763999999999	58.515199999999936	68.15559999999994	24.76610000000005	-33.749099999999885
./CaSi_1-2	CONFIG_1-1.vc-relax.nmr.out	CONFIG_1-1	7	1113.67	-56.68	-0.8271	1116.94	1148.19	1075.89	ml	-	6	0	0	17.1312	2.4543	6	16.604099999999903	14.086199999999963	-9.976300000000037	45.6946999999999	31.608499999999935
./CaSi_1-2	CONFIG_1-1.vc-relax.nmr.out	CONFIG_1-1	12	1101.43	-75.47	-0.8021	1106.41	1146.77	1051.12	ml	-	7	0	0	20.693	2.503	7	26.028899999999908	22.194299999999885	-8.882900000000063	64.76760000000002	42.57330000000013
./CaSi_1-2	CONFIG_1-1.vc-relax.nmr.out	CONFIG_1-1	17	1084.31	-55.13	-0.7588	1088.74	1116.63	1047.56	ml	-	5	1	0	16.7074	2.3837	6	39.21130000000005	35.80020000000002	14.324899999999843	67.50880000000006	31.708600000000047
./CaSi_1-2	CONFIG_1-1.vc-relax.nmr.out	CONFIG_1-1	23	1063.77	139.7	-0.2674	1029.66	1004.75	1156.9	il	pairing	4	0	1	8.1545	2.3298	5	55.02710000000002	81.29179999999997	100.47249999999997	-16.683000000000106	-97.97480000000007
./CaSi_1-2	CONFIG_1-1.vc-relax.nmr.out	CONFIG_1-1	24	1071.32	102.44	-0.9646	1070.11	1004.23	1139.61	il	bridging	2	1	2	9.9137	2.3458	5	49.21360000000004	50.14530000000002	100.87289999999996	-3.369699999999966	-53.514999999999986
./CaSi_1-2	CONFIG_1-1.vc-relax.nmr.out	CONFIG_1-1	49	1113.35	42.78	-0.3455	1104.02	1094.16	1141.87	ml	-	7	0	1	27.7866	2.5529	8	16.85050000000001	24.034599999999955	31.62679999999989	-5.109899999999925	-29.14449999999988
./CaSi_1-2	CONFIG_1-1.vc-relax.nmr.out	CONFIG_1-1	55	1055.81	26.45	-0.5912	1052.2	1041.78	1073.44	ml	-	5	1	0	16.2918	2.3491	6	61.15629999999999	63.93599999999992	71.95939999999996	47.58119999999997	-16.354799999999955
./CaSi_1-2	CONFIG_1-1.vc-relax.nmr.out	CONFIG_1-1	60	1077.94	58.22	-0.8048	1074.15	1042.91	1116.75	ml	-	5	0	0	9.1569	2.3394	5	44.116199999999935	47.034499999999866	71.08929999999987	14.232499999999959	-32.80199999999991
./CaSi_1-2	CONFIG_1-1.vc-relax.nmr.out	CONFIG_1-1	65	1065.96	75.65	-0.8999	1063.43	1018.05	1116.39	ml	-	6	0	0	13.2524	2.4201	6	53.340799999999945	55.2888999999999	90.23149999999998	14.509699999999953	-40.779199999999946
./CaSi_1-2	CONFIG_1-1.vc-relax.nmr.out	CONFIG_1-1	71	1101.08	-96.13	-0.604	1113.77	1152.47	1036.99	il	pairing	3	2	2	20.6267	2.4897	7	26.298400000000015	16.52710000000002	-13.271900000000073	75.64769999999999	59.12059999999997
./CaSi_1-2	CONFIG_1-1.vc-relax.nmr.out	CONFIG_1-1	72	1109.08	62.94	-0.7829	1104.53	1071.68	1151.04	il	pairing	3	4	1	28.6413	2.5728	8	20.138400000000047	23.641899999999964	48.936399999999935	-12.170799999999986	-35.81269999999995
./CaSi_1-67	CONFIG_1-67_15.vc-relax.nmr.out	CONFIG_1-67_15	15	1089.85	-50.41	-0.7269	1094.44	1118.87	1056.24	ml	-	5	0	1	17.3978	2.3985	6	34.94550000000004	31.411199999999894	12.600100000000111	60.825199999999995	29.4140000000001
./CaSi_1-67	CONFIG_1-67_15.vc-relax.nmr.out	CONFIG_1-67_15	21	1078.86	59.32	-0.8205	1075.31	1042.87	1118.41	ml	-	5	2	0	23.2762	2.5186	7	43.407800000000066	46.1413	71.1201000000001	12.954299999999876	-33.187000000000126
./CaSi_1-67	CONFIG_1-67_15.vc-relax.nmr.out	CONFIG_1-67_15	26	1101.9	-75.25	-0.1313	1123.69	1130.28	1051.73	ml	-	7	0	1	26.9129	2.5862	8	25.666999999999916	8.888699999999972	3.814399999999978	64.29789999999991	55.40919999999994
./CaSi_1-67	CONFIG_1-67_15.vc-relax.nmr.out	CONFIG_1-67_15	31	1062.89	62.59	-0.4767	1051.98	1032.09	1104.62	ml	-	5	1	0	16.3734	2.3611	6	55.70469999999989	64.10539999999992	79.42070000000001	23.57260000000008	-40.53279999999984
./CaSi_1-67	CONFIG_1-67_15.vc-relax.nmr.out	CONFIG_1-67_15	37	1073.45	-69.45	-0.9019	1075.72	1117.48	1027.15	il	pairing	3	2	1	15.294	2.4262	6	47.57349999999997	45.82560000000001	13.670399999999972	83.22449999999992	37.39889999999991
./CaSi_1-67	CONFIG_1-67_15.vc-relax.nmr.out	CONFIG_1-67_15	38	1029.36	131.23	-0.8169	1021.34	949.88	1116.84	il	-	1	3	1	9.1087	2.3259	5	81.52280000000007	87.69819999999993	142.7224	14.163200000000074	-73.53499999999985
./CaSi_1-67	CONFIG_1-67_15.vc-relax.nmr.out	CONFIG_1-67_15	39	1018.51	-81.11	-0.4498	1033.39	1057.71	964.44	il	bridging	2	3	0	9.883	2.3039	5	89.87729999999999	78.41969999999992	59.69329999999991	131.51119999999992	53.091499999999996
./CaSi_1-67	CONFIG_1-67_15.vc-relax.nmr.out	CONFIG_1-67_15	55	1104.04	54.67	-0.9046	1102.3	1069.33	1140.48	ml	-	7	0	0	21.2201	2.5474	7	24.019199999999955	25.359000000000037	50.745900000000006	-4.039600000000064	-29.3986000000001
./CaSi_1-67	CONFIG_1-67_15.vc-relax.nmr.out	CONFIG_1-67_15	61	1082.56	-48.2	-0.8704	1084.64	1112.61	1050.42	ml	-	7	0	0	21.4827	2.4769	7	40.55880000000002	38.95719999999994	17.420299999999997	65.30659999999989	26.349399999999946
./CaSi_1-67	CONFIG_1-67_15.vc-relax.nmr.out	CONFIG_1-67_15	66	1094.68	-72.61	-0.4168	1108.79	1128.97	1046.27	ml	-	4	2	1	20.721	2.4602	7	31.2263999999999	20.36170000000004	4.823099999999954	68.50210000000004	48.1404
./CaSi_1-67	CONFIG_1-67_15.vc-relax.nmr.out	CONFIG_1-67_15	74	1046.93	69.43	-0.6894	1039.74	1007.83	1093.21	ml	-	5	1	0	13.686	2.3879	6	67.99389999999994	73.53019999999992	98.10089999999991	32.358299999999986	-41.17189999999994
./CaSi_1-67	CONFIG_1-67_15.vc-relax.nmr.out	CONFIG_1-67_15	80	1037.18	67.94	-0.4569	1024.88	1004.19	1082.48	il	bridging	1	4	1	14.159	2.3613	6	75.50139999999988	84.97239999999988	100.90369999999996	40.62040000000002	-44.35199999999986
./CaSi_1-67	CONFIG_1-67_15.vc-relax.nmr.out	CONFIG_1-67_15	81	1077.38	-48.19	-0.5737	1084.22	1102.65	1045.25	il	-	1	5	1	21.5771	2.4539	7	44.547399999999925	39.280599999999936	25.08949999999993	69.28750000000002	30.006900000000087
./CaSi_1-67	CONFIG_1-67_15.vc-relax.nmr.out	CONFIG_1-67_15	85	1089.28	96.1	-0.542	1074.61	1039.89	1153.35	il	pairing	4	2	0	16.4025	2.4407	6	35.38440000000003	46.6803000000001	73.41469999999993	-13.949499999999944	-60.629800000000046
./CaSi_1-67	CONFIG_1-67_15.vc-relax.nmr.out	CONFIG_1-67_15	86	1106.97	-86.81	-0.8017	1112.7	1159.1	1049.09	il	pairing	3	2	2	20.8215	2.4886	7	21.76310000000001	17.350999999999885	-18.376999999999953	66.33070000000009	48.97970000000021
./CaSi_1-67	CONFIG_1-67_7.vc-relax.nmr.out	CONFIG_1-67_7	14	1060.89	-67.04	-0.2688	1077.23	1089.24	1016.2	ml	-	5	1	0	17.1714	2.3954	6	57.24469999999985	44.66289999999992	35.41519999999991	91.65599999999995	46.99310000000003
./CaSi_1-67	CONFIG_1-67_7.vc-relax.nmr.out	CONFIG_1-67_7	20	1073.89	-50.36	-0.7889	1077.43	1103.92	1040.31	ml	-	6	1	0	19.9959	2.4179	7	47.23469999999986	44.508899999999926	24.111599999999953	73.09130000000005	28.58240000000012
./CaSi_1-67	CONFIG_1-67_7.vc-relax.nmr.out	CONFIG_1-67_7	25	1111.92	79.84	-0.9397	1110.31	1060.29	1165.15	ml	-	6	0	1	21.1655	2.5261	7	17.95159999999987	19.19130000000007	57.706699999999955	-23.03550000000007	-42.22680000000014
./CaSi_1-67	CONFIG_1-67_7.vc-relax.nmr.out	CONFIG_1-67_7	30	1072.25	77.58	-0.5215	1059.87	1032.9	1123.97	ml	-	6	0	0	17.526	2.3973	6	48.497499999999945	58.03010000000006	78.79699999999991	8.673099999999977	-49.357000000000085
./CaSi_1-67	CONFIG_1-67_7.vc-relax.nmr.out	CONFIG_1-67_7	36	1123.95	-46.96	-0.3111	1134.74	1144.48	1092.65	il	pairing	4	0	3	20.7542	2.4936	7	8.688499999999976	0.38019999999994525	-7.119599999999991	32.78949999999986	32.40929999999992
./CaSi_1-67	CONFIG_1-67_7.vc-relax.nmr.out	CONFIG_1-67_7	37	1083.88	139.39	-0.2929	1051.03	1023.81	1176.81	il	betweenchains	4	2	2	26.5056	2.5314	8	39.54239999999993	64.83690000000001	85.79629999999997	-32.01369999999997	-96.85059999999999
./CaSi_1-67	CONFIG_1-67_7.vc-relax.nmr.out	CONFIG_1-67_7	38	1012.75	106.62	-0.9502	1010.98	943.44	1083.83	il	bridging	2	4	0	14.1126	2.3603	6	94.3125	95.67539999999997	147.6812	39.58090000000004	-56.094499999999925
./CaSi_1-67	CONFIG_1-67_7.vc-relax.nmr.out	CONFIG_1-67_7	55	1043.85	-66.17	-0.8204	1047.81	1084.0	999.73	ml	-	5	1	0	15.0262	2.3762	6	70.3655	67.31630000000007	39.44999999999993	104.33789999999999	37.02159999999992
./CaSi_1-67	CONFIG_1-67_7.vc-relax.nmr.out	CONFIG_1-67_7	63	1079.86	-62.36	-0.7691	1084.65	1116.63	1038.28	ml	-	6	1	0	21.3864	2.4725	7	42.637800000000084	38.949499999999944	14.324899999999843	74.65440000000001	35.704900000000066
./CaSi_1-67	CONFIG_1-67_7.vc-relax.nmr.out	CONFIG_1-67_7	68	1094.02	-53.28	-0.9271	1095.32	1128.25	1058.5	ml	-	6	0	1	22.255	2.4758	7	31.7346	30.733600000000024	5.377499999999941	59.08499999999992	28.3513999999999
./CaSi_1-67	CONFIG_1-67_7.vc-relax.nmr.out	CONFIG_1-67_7	73	1068.85	101.75	-0.9286	1066.43	1003.43	1136.68	ml	-	4	2	0	15.0846	2.4332	6	51.1155	52.97889999999995	101.48890000000006	-1.1136000000000195	-54.09249999999997
./CaSi_1-67	CONFIG_1-67_7.vc-relax.nmr.out	CONFIG_1-67_7	79	1015.02	104.75	-0.5159	998.12	962.09	1084.86	il	bridging	2	2	1	9.1672	2.2841	5	92.56460000000004	105.57759999999996	133.3207	38.78780000000006	-66.7897999999999
./CaSi_1-67	CONFIG_1-67_7.vc-relax.nmr.out	CONFIG_1-67_7	80	1038.69	152.83	-0.8776	1032.45	943.03	1140.58	il	pairing	3	1	1	9.0702	2.3341	5	74.3386999999999	79.1434999999999	147.99689999999998	-4.1165999999999485	-83.26009999999985
./CaSi_1-67	CONFIG_1-67_7.vc-relax.nmr.out	CONFIG_1-67_7	85	1057.92	-85.25	-0.832	1062.69	1109.98	1001.08	il	betweenchains	2	3	0	10.0583	2.3537	5	59.53159999999991	55.858699999999885	19.44539999999995	103.2983999999999	47.439700000000016
./CaSi_1-67	CONFIG_1-67_7.vc-relax.nmr.out	CONFIG_1-67_7	86	1083.38	-97.63	-0.9612	1084.64	1147.2	1018.29	il	pairing	3	2	1	12.472	2.4465	6	39.92739999999992	38.95719999999994	-9.214000000000055	90.04669999999999	51.089500000000044
./CaSi_1-67	CONFIG_1-67_11.vc-relax.nmr.out	CONFIG_1-67_11	15	1089.36	-61.2	-0.6322	1096.87	1122.66	1048.57	ml	-	5	2	0	22.2529	2.4979	7	35.32280000000003	29.540100000000052	9.681799999999953	66.73109999999997	37.19099999999992
./CaSi_1-67	CONFIG_1-67_11.vc-relax.nmr.out	CONFIG_1-67_11	21	1047.43	90.3	-0.9359	1045.5	989.16	1107.63	ml	-	4	2	0	13.6966	2.3934	6	67.60889999999995	69.09500000000003	112.47680000000003	21.254899999999907	-47.84010000000012
./CaSi_1-67	CONFIG_1-67_11.vc-relax.nmr.out	CONFIG_1-67_11	29	1091.22	63.2	-0.8641	1088.36	1051.95	1133.35	ml	-	6	0	1	21.0559	2.4547	7	33.89059999999995	36.09280000000001	64.12849999999992	1.4505000000000337	-34.64229999999998
./CaSi_1-67	CONFIG_1-67_11.vc-relax.nmr.out	CONFIG_1-67_11	34	1072.09	31.63	-0.836	1070.36	1052.73	1093.18	ml	-	6	0	0	16.9158	2.3675	6	48.620700000000056	49.952800000000025	63.52789999999993	32.38139999999987	-17.571400000000153
./CaSi_1-67	CONFIG_1-67_11.vc-relax.nmr.out	CONFIG_1-67_11	40	1068.75	82.0	-0.5968	1057.72	1025.1	1123.41	il	pairing	2	3	1	16.0748	2.4017	6	51.192499999999995	59.68559999999991	84.803	9.104299999999967	-50.58129999999994
./CaSi_1-67	CONFIG_1-67_11.vc-relax.nmr.out	CONFIG_1-67_11	41	1068.8	-84.24	-0.9888	1069.11	1124.64	1012.64	il	betweenchains	2	4	2	27.2087	2.5277	8	51.153999999999996	50.9153	8.157199999999875	94.3972	43.481899999999996
./CaSi_1-67	CONFIG_1-67_11.vc-relax.nmr.out	CONFIG_1-67_11	42	1071.41	75.08	-0.2221	1051.94	1040.82	1121.46	il	bridging	2	4	1	20.606	2.4659	7	49.14429999999993	64.13619999999992	72.69860000000006	10.605799999999931	-53.530399999999986
./CaSi_1-67	CONFIG_1-67_11.vc-relax.nmr.out	CONFIG_1-67_11	57	1124.54	-73.61	-0.8748	1127.61	1170.54	1075.46	ml	-	6	1	0	20.8208	2.5583	7	8.234199999999987	5.870300000000043	-27.185799999999972	46.025800000000004	40.15549999999996
./CaSi_1-67	CONFIG_1-67_11.vc-relax.nmr.out	CONFIG_1-67_11	63	1088.79	-49.73	-0.247	1101.28	1109.47	1055.64	ml	-	6	0	0	17.8313	2.4105	6	35.76170000000002	26.14440000000002	19.83809999999994	61.28719999999987	35.14279999999985
./CaSi_1-67	CONFIG_1-67_11.vc-relax.nmr.out	CONFIG_1-67_11	68	1114.7	-70.78	-0.6883	1122.06	1154.54	1067.51	ml	-	5	2	0	23.9634	2.563	7	15.810999999999922	10.143800000000056	-14.865800000000036	52.14729999999997	42.00349999999992
./CaSi_1-67	CONFIG_1-67_11.vc-relax.nmr.out	CONFIG_1-67_11	73	1137.66	69.26	-0.9766	1137.12	1092.03	1183.83	ml	-	6	0	0	20.4737	2.5686	6	-1.8682000000001153	-1.4523999999998978	33.266899999999964	-37.41909999999996	-35.96670000000006
./CaSi_1-67	CONFIG_1-67_11.vc-relax.nmr.out	CONFIG_1-67_11	79	1028.8	104.1	-0.9449	1026.88	961.31	1098.2	il	bridging	2	2	2	16.1202	2.3715	6	81.95400000000006	83.43239999999992	133.92129999999997	28.515999999999963	-54.91639999999995
./CaSi_1-67	CONFIG_1-67_11.vc-relax.nmr.out	CONFIG_1-67_11	80	1075.54	-54.83	-0.9476	1076.5	1111.13	1038.98	il	betweenchains	2	2	1	10.1467	2.3524	5	45.964200000000005	45.22500000000002	18.559899999999857	74.11539999999991	28.890399999999886
./CaSi_1-67	CONFIG_1-67_11.vc-relax.nmr.out	CONFIG_1-67_11	84	1059.32	80.49	-0.2503	1039.21	1025.78	1112.98	il	pairing	3	2	1	15.7718	2.3888	6	58.45360000000005	73.93829999999991	84.27940000000001	17.135400000000004	-56.80289999999991
./CaSi_1-67	CONFIG_1-67_11.vc-relax.nmr.out	CONFIG_1-67_11	85	1097.95	-95.2	-0.3632	1118.16	1141.21	1034.48	il	pairing	3	3	1	21.2905	2.4628	7	28.708499999999958	13.146799999999871	-4.601700000000051	77.58039999999994	64.43360000000007
./CaSi_1-67	CONFIG_1-67_3.vc-relax.nmr.out	CONFIG_1-67_3	15	1079.31	-36.64	-0.9081	1080.43	1102.61	1054.89	ml	-	6	0	1	20.8199	2.4876	7	43.061300000000074	42.19889999999998	25.120300000000043	61.86469999999986	19.665799999999876
./CaSi_1-67	CONFIG_1-67_3.vc-relax.nmr.out	CONFIG_1-67_3	21	1070.97	-69.41	-0.5927	1080.39	1107.82	1024.7	ml	-	6	0	0	15.9515	2.4258	6	49.48309999999992	42.229699999999866	21.108600000000024	85.11099999999999	42.881300000000124
./CaSi_1-67	CONFIG_1-67_3.vc-relax.nmr.out	CONFIG_1-67_3	26	1111.84	-60.49	-0.2285	1127.4	1136.62	1071.51	ml	-	6	0	1	20.4628	2.5191	7	18.013199999999983	6.031999999999925	-1.0673999999999069	49.06729999999993	43.03530000000001
./CaSi_1-67	CONFIG_1-67_3.vc-relax.nmr.out	CONFIG_1-67_3	31	1093.22	63.63	-0.4269	1081.06	1062.95	1135.64	ml	-	6	0	0	22.584	2.4929	6	32.350599999999986	41.71379999999999	55.65849999999989	-0.31280000000015207	-42.026600000000144
./CaSi_1-67	CONFIG_1-67_3.vc-relax.nmr.out	CONFIG_1-67_3	37	1105.38	42.06	-0.9337	1104.45	1078.27	1133.42	il	pairing	4	1	2	20.8806	2.4921	7	22.987399999999866	23.703499999999963	43.86209999999994	1.3965999999999212	-22.30690000000004
./CaSi_1-67	CONFIG_1-67_3.vc-relax.nmr.out	CONFIG_1-67_3	38	1075.84	92.35	-0.4193	1057.97	1032.15	1137.4	il	-	3	3	1	21.7028	2.4959	7	45.73320000000001	59.49309999999991	79.3744999999999	-1.66800000000012	-61.16110000000003
./CaSi_1-67	CONFIG_1-67_3.vc-relax.nmr.out	CONFIG_1-67_3	39	1037.91	-89.99	-0.911	1040.58	1095.23	977.92	il	bridging	2	3	1	13.3309	2.4086	6	74.93929999999989	72.88340000000005	30.80289999999991	121.13160000000005	48.2482
./CaSi_1-67	CONFIG_1-67_3.vc-relax.nmr.out	CONFIG_1-67_3	55	1122.88	-51.95	-0.1442	1137.7	1142.69	1088.25	ml	-	7	0	1	28.3282	2.5642	8	9.512399999999843	-1.8990000000001146	-5.741300000000024	36.17750000000001	38.076500000000124
./CaSi_1-67	CONFIG_1-67_3.vc-relax.nmr.out	CONFIG_1-67_3	61	1092.9	-38.16	-0.6022	1097.96	1113.28	1067.46	ml	-	6	1	0	22.8661	2.5068	7	32.596999999999866	28.70079999999996	16.90440000000001	52.18579999999997	23.485000000000014
./CaSi_1-67	CONFIG_1-67_3.vc-relax.nmr.out	CONFIG_1-67_3	66	1050.21	28.63	-0.9697	1049.92	1031.41	1069.3	ml	-	5	1	0	16.6934	2.3505	6	65.4683	65.69159999999988	79.94429999999988	50.769000000000005	-14.922599999999875
./CaSi_1-67	CONFIG_1-67_3.vc-relax.nmr.out	CONFIG_1-67_3	71	1088.37	100.7	-0.129	1059.13	1050.47	1155.5	ml	-	7	0	0	21.4092	2.4956	7	36.08510000000001	58.599899999999934	65.2681	-15.605000000000018	-74.20489999999995
./CaSi_1-67	CONFIG_1-67_3.vc-relax.nmr.out	CONFIG_1-67_3	77	1007.7	101.62	-0.2716	983.02	964.62	1075.44	il	bridging	3	1	2	15.188	2.3535	6	98.20099999999991	117.20460000000003	131.37259999999992	46.04119999999989	-71.16340000000014
./CaSi_1-67	CONFIG_1-67_3.vc-relax.nmr.out	CONFIG_1-67_3	78	1060.15	104.46	-0.7068	1049.94	1000.72	1129.79	il	betweenchains	2	3	1	16.5536	2.4153	6	57.81449999999995	65.67619999999988	103.57560000000001	4.191699999999969	-61.48449999999991
./CaSi_1-67	CONFIG_1-67_3.vc-relax.nmr.out	CONFIG_1-67_3	84	1044.17	89.99	-0.7858	1037.74	990.6	1104.16	il	q2bzinc	2	3	1	14.1034	2.4001	6	70.11909999999989	75.0702	111.36799999999994	23.926799999999957	-51.14340000000004
./CaSi_1-67	CONFIG_1-67_3.vc-relax.nmr.out	CONFIG_1-67_3	85	1042.95	166.12	-0.8621	1035.32	939.84	1153.7	il	pairing	3	1	2	14.7423	2.3899	6	71.05849999999998	76.93360000000007	150.45319999999992	-14.219000000000051	-91.15260000000012
./CaSi_1-67	CONFIG_1-67_8.vc-relax.nmr.out	CONFIG_1-67_8	15	1092.19	55.13	-0.8608	1089.63	1057.99	1128.94	ml	-	6	1	0	22.7084	2.5065	7	33.14369999999997	35.11489999999992	59.47769999999991	4.846199999999953	-30.268699999999967
./CaSi_1-67	CONFIG_1-67_8.vc-relax.nmr.out	CONFIG_1-67_8	21	1048.0	-81.94	-0.5261	1060.95	1089.68	993.38	ml	-	4	2	0	13.8558	2.3856	6	67.16999999999996	57.19849999999997	35.07639999999992	109.22739999999999	52.02890000000002
./CaSi_1-67	CONFIG_1-67_8.vc-relax.nmr.out	CONFIG_1-67_8	26	1099.91	53.13	-0.9309	1098.69	1065.71	1135.34	ml	-	6	0	1	21.3521	2.4666	7	27.19929999999988	28.13869999999997	53.53329999999994	-0.08179999999993015	-28.2204999999999
./CaSi_1-67	CONFIG_1-67_8.vc-relax.nmr.out	CONFIG_1-67_8	31	1077.25	-27.9	-0.6647	1080.37	1092.73	1058.65	ml	-	6	0	0	16.9357	2.37	6	44.64749999999992	42.24510000000009	32.72789999999998	58.969499999999925	16.724399999999832
./CaSi_1-67	CONFIG_1-67_8.vc-relax.nmr.out	CONFIG_1-67_8	37	1110.94	-71.07	-0.6676	1118.82	1150.45	1063.57	il	pairing	4	1	2	21.3618	2.4872	7	18.706199999999967	12.638599999999997	-11.71650000000011	55.181100000000015	42.54250000000002
./CaSi_1-67	CONFIG_1-67_8.vc-relax.nmr.out	CONFIG_1-67_8	38	1076.39	-87.61	-0.4903	1091.27	1119.91	1017.98	il	betweenchains	3	3	1	19.8075	2.4567	7	45.30969999999991	33.85209999999995	11.799299999999903	90.28539999999998	56.43330000000003
./CaSi_1-67	CONFIG_1-67_8.vc-relax.nmr.out	CONFIG_1-67_8	39	1068.83	85.32	-0.3533	1050.44	1030.34	1125.71	il	bridging	2	3	1	16.4332	2.3717	6	51.1309	65.29119999999989	80.76820000000009	7.333299999999895	-57.957899999999995
./CaSi_1-67	CONFIG_1-67_8.vc-relax.nmr.out	CONFIG_1-67_8	57	1059.41	-57.41	-0.2046	1074.63	1082.46	1021.14	ml	-	5	1	0	15.9493	2.3946	6	58.38429999999994	46.664899999999875	40.635799999999904	87.85220000000004	41.187300000000164
./CaSi_1-67	CONFIG_1-67_8.vc-relax.nmr.out	CONFIG_1-67_8	63	1086.25	-53.95	-0.8187	1089.51	1118.96	1050.28	ml	-	6	0	0	18.0355	2.4215	6	37.71749999999997	35.20730000000003	12.5308	65.4144	30.20709999999997
./CaSi_1-67	CONFIG_1-67_8.vc-relax.nmr.out	CONFIG_1-67_8	68	1089.75	63.96	-0.9797	1089.32	1047.55	1132.39	ml	-	5	0	1	17.0234	2.3946	6	35.02249999999992	35.35360000000003	67.51650000000006	2.1896999999999025	-33.163900000000126
./CaSi_1-67	CONFIG_1-67_8.vc-relax.nmr.out	CONFIG_1-67_8	73	1106.28	-91.44	-0.9156	1108.86	1164.67	1045.33	ml	-	6	0	0	13.3034	2.499	6	22.294399999999996	20.307800000000043	-22.66590000000008	69.22590000000002	48.91809999999998
./CaSi_1-67	CONFIG_1-67_8.vc-relax.nmr.out	CONFIG_1-67_8	79	1055.23	-47.7	-0.4939	1063.28	1078.98	1023.43	il	bridging	3	1	2	15.7414	2.3404	6	61.60289999999998	55.40440000000001	43.315399999999954	86.08889999999997	30.684499999999957
./CaSi_1-67	CONFIG_1-67_8.vc-relax.nmr.out	CONFIG_1-67_8	80	1071.26	61.8	-0.1831	1054.44	1046.89	1112.47	il	betweenchains	3	1	2	15.2746	2.4291	6	49.25979999999993	62.21119999999996	68.02469999999994	17.528099999999995	-44.68309999999997
./CaSi_1-67	CONFIG_1-67_8.vc-relax.nmr.out	CONFIG_1-67_8	84	1044.45	50.53	-0.421	1034.7	1020.52	1078.14	il	pairing	3	2	1	15.8225	2.3551	6	69.9034999999999	77.41099999999994	88.32960000000003	43.96219999999994	-33.448800000000006
./CaSi_1-67	CONFIG_1-67_8.vc-relax.nmr.out	CONFIG_1-67_8	85	1087.78	-76.91	-0.6664	1096.33	1130.5	1036.5	il	pairing	3	3	1	20.9203	2.4589	7	36.5394	29.955900000000042	3.644999999999982	76.02499999999998	46.069099999999935
./CaSi_1-67	CONFIG_1-67_14.vc-relax.nmr.out	CONFIG_1-67_14	15	1103.37	28.31	-0.9756	1103.14	1084.73	1122.25	ml	-	6	0	1	21.5207	2.4608	7	24.535100000000057	24.71219999999994	38.887899999999945	9.997499999999945	-14.714699999999993
./CaSi_1-67	CONFIG_1-67_14.vc-relax.nmr.out	CONFIG_1-67_14	21	1059.22	69.81	-0.58	1049.45	1022.45	1105.76	ml	-	5	1	0	16.7179	2.3848	6	58.530599999999936	66.05349999999999	86.84349999999995	22.694799999999987	-43.3587
./CaSi_1-67	CONFIG_1-67_14.vc-relax.nmr.out	CONFIG_1-67_14	26	1078.32	-52.61	-0.3426	1089.85	1101.86	1043.25	ml	-	5	0	1	16.6129	2.368	6	43.823600000000056	34.94550000000004	25.69780000000003	70.82749999999999	35.88199999999995
./CaSi_1-67	CONFIG_1-67_14.vc-relax.nmr.out	CONFIG_1-67_14	31	1105.16	32.84	-0.589	1100.66	1087.76	1127.05	ml	-	6	0	0	14.914	2.4458	6	23.156799999999862	26.621799999999894	36.5548	6.301500000000033	-20.32029999999986
./CaSi_1-67	CONFIG_1-67_14.vc-relax.nmr.out	CONFIG_1-67_14	37	1092.93	77.42	-0.9591	1091.87	1042.37	1144.54	il	pairing	3	2	1	16.6745	2.4452	6	32.57389999999998	33.390100000000075	71.50510000000008	-7.16579999999999	-40.555900000000065
./CaSi_1-67	CONFIG_1-67_14.vc-relax.nmr.out	CONFIG_1-67_14	38	1101.09	-95.04	-0.9188	1103.66	1161.88	1037.73	il	pairing	4	1	1	14.2807	2.4453	6	26.290700000000015	24.31179999999995	-20.51760000000013	75.0779	50.76610000000005
./CaSi_1-67	CONFIG_1-67_14.vc-relax.nmr.out	CONFIG_1-67_14	39	1030.36	70.89	-0.5042	1018.64	994.81	1077.62	il	bridging	3	2	1	16.5725	2.407	6	80.7528000000001	89.7772	108.12630000000001	44.36260000000004	-45.41459999999995
./CaSi_1-67	CONFIG_1-67_14.vc-relax.nmr.out	CONFIG_1-67_14	56	1089.33	-85.48	-0.7556	1096.3	1139.36	1032.35	ml	-	6	0	1	22.4387	2.5135	7	35.34590000000003	29.979000000000042	-3.1771999999999707	79.22050000000002	49.241499999999974
./CaSi_1-67	CONFIG_1-67_14.vc-relax.nmr.out	CONFIG_1-67_14	62	1081.02	-79.06	-0.446	1095.62	1119.13	1028.32	ml	-	6	0	0	13.2861	2.4027	6	41.74459999999999	30.50260000000003	12.399899999999889	82.32360000000006	51.821000000000026
./CaSi_1-67	CONFIG_1-67_14.vc-relax.nmr.out	CONFIG_1-67_14	67	1046.84	80.29	-0.6055	1036.28	1003.87	1100.37	ml	-	5	1	0	14.6989	2.3888	6	68.06320000000005	76.19439999999997	101.15009999999995	26.845100000000116	-49.34929999999986
./CaSi_1-67	CONFIG_1-67_14.vc-relax.nmr.out	CONFIG_1-67_14	74	1060.04	65.85	-0.8028	1055.71	1020.47	1103.94	ml	-	6	0	0	14.0813	2.4112	6	57.89919999999995	61.233299999999986	88.36809999999991	24.096199999999953	-37.13710000000003
./CaSi_1-67	CONFIG_1-67_14.vc-relax.nmr.out	CONFIG_1-67_14	80	1058.78	-85.51	-0.3829	1076.37	1098.2	1001.77	il	bridging	1	5	1	20.0458	2.4804	7	58.86940000000004	45.32510000000002	28.515999999999963	102.76710000000003	57.44200000000001
./CaSi_1-67	CONFIG_1-67_14.vc-relax.nmr.out	CONFIG_1-67_14	81	1046.47	97.69	-0.2814	1023.07	1004.74	1111.6	il	q2bsilicate	2	4	0	22.7901	2.5169	6	68.34809999999993	86.36609999999996	100.48019999999997	18.198000000000093	-68.16809999999987
./CaSi_1-67	CONFIG_1-67_14.vc-relax.nmr.out	CONFIG_1-67_14	85	1070.55	122.64	-0.7404	1059.94	999.4	1152.31	il	pairing	4	1	1	13.9619	2.4053	6	49.80650000000003	57.97619999999995	104.59199999999998	-13.148699999999963	-71.12489999999991
./CaSi_1-67	CONFIG_1-67_14.vc-relax.nmr.out	CONFIG_1-67_14	86	1077.5	39.7	-0.8793	1075.91	1052.64	1103.97	il	pairing	3	3	1	21.3491	2.5038	7	44.45499999999993	45.6792999999999	63.59719999999993	24.073099999999954	-21.606199999999944
./CaSi_1-67	CONFIG_1-67_2.vc-relax.nmr.out	CONFIG_1-67_2	15	1064.0	-66.02	-0.4812	1075.42	1096.6	1019.98	ml	-	6	0	0	14.5459	2.4009	6	54.85000000000002	46.05659999999989	29.748000000000047	88.74540000000002	42.68880000000013
./CaSi_1-67	CONFIG_1-67_2.vc-relax.nmr.out	CONFIG_1-67_2	21	1068.87	113.3	-0.4694	1048.83	1013.38	1144.4	ml	-	6	1	0	21.3582	2.4784	7	51.10010000000011	66.53090000000009	93.82740000000001	-7.058000000000106	-73.5889000000002
./CaSi_1-67	CONFIG_1-67_2.vc-relax.nmr.out	CONFIG_1-67_2	26	1099.09	-66.11	-0.3644	1113.1	1129.16	1055.02	ml	-	5	0	1	17.5985	2.4253	6	27.830700000000093	17.043000000000006	4.676799999999957	61.76459999999997	44.72159999999997
./CaSi_1-67	CONFIG_1-67_2.vc-relax.nmr.out	CONFIG_1-67_2	31	1071.4	-66.05	-0.4092	1084.4	1102.42	1027.37	ml	-	6	0	0	17.0262	2.3707	6	49.15199999999993	39.14199999999994	25.266599999999926	83.05510000000004	43.9131000000001
./CaSi_1-67	CONFIG_1-67_2.vc-relax.nmr.out	CONFIG_1-67_2	37	1103.68	57.03	-0.7943	1099.77	1069.57	1141.7	il	pairing-cross-interlayer-connection	3	1	2	17.0696	2.445	6	24.29639999999995	27.30709999999999	50.56110000000001	-4.979000000000042	-32.28610000000003
./CaSi_1-67	CONFIG_1-67_2.vc-relax.nmr.out	CONFIG_1-67_2	38	1070.09	-69.46	-0.1683	1089.35	1097.14	1023.78	il	-	2	3	2	20.6882	2.4819	7	50.16070000000002	35.33050000000003	29.332199999999943	85.81939999999997	50.488899999999944
./CaSi_1-67	CONFIG_1-67_2.vc-relax.nmr.out	CONFIG_1-67_2	39	1044.47	49.37	-0.9651	1043.89	1012.13	1077.38	il	bridging	2	4	0	16.2555	2.3361	6	69.88810000000001	70.33469999999988	94.78989999999999	44.547399999999925	-25.78729999999996
./CaSi_1-67	CONFIG_1-67_2.vc-relax.nmr.out	CONFIG_1-67_2	56	1110.65	-61.84	-0.3258	1124.55	1137.98	1069.43	ml	-	5	0	1	22.1258	2.5019	6	18.929499999999962	8.226499999999987	-2.114599999999996	50.668899999999894	42.44239999999991
./CaSi_1-67	CONFIG_1-67_2.vc-relax.nmr.out	CONFIG_1-67_2	62	1073.44	-119.24	-0.8892	1077.85	1148.53	993.95	ml	-	5	0	0	15.1387	2.4593	5	47.58119999999997	44.18550000000005	-10.238100000000031	108.7885	64.60299999999995
./CaSi_1-67	CONFIG_1-67_2.vc-relax.nmr.out	CONFIG_1-67_2	67	1070.26	-88.6	-0.9803	1070.84	1128.74	1011.19	ml	-	5	0	0	9.848	2.3584	5	50.02980000000002	49.58320000000003	5.00019999999995	95.51369999999997	45.93049999999994
./CaSi_1-67	CONFIG_1-67_2.vc-relax.nmr.out	CONFIG_1-67_2	72	1123.93	-49.6	-0.7279	1128.42	1152.49	1090.86	ml	-	6	0	0	16.0563	2.5006	6	8.703899999999976	5.246599999999944	-13.287300000000073	34.16780000000006	28.921200000000113
./CaSi_1-67	CONFIG_1-67_2.vc-relax.nmr.out	CONFIG_1-67_2	78	1032.09	86.53	-0.8737	1028.45	978.05	1089.78	il	bridging	2	3	0	14.8665	2.4279	5	79.42070000000001	82.22349999999994	121.03150000000005	34.99940000000004	-47.22409999999991
./CaSi_1-67	CONFIG_1-67_2.vc-relax.nmr.out	CONFIG_1-67_2	79	1074.21	70.85	-0.5363	1063.26	1037.92	1121.45	il	-	0	4	1	14.3127	2.4559	5	46.98829999999998	55.41980000000001	74.93159999999989	10.61349999999993	-44.80630000000008
./CaSi_1-67	CONFIG_1-67_2.vc-relax.nmr.out	CONFIG_1-67_2	85	1058.05	102.83	-0.1781	1029.87	1017.67	1126.6	il	pairing	2	3	0	15.3101	2.4242	5	59.43150000000003	81.13010000000008	90.52409999999998	6.648000000000025	-74.48210000000006
./CaSi_1-67	CONFIG_1-67_2.vc-relax.nmr.out	CONFIG_1-67_2	86	1072.3	-78.18	-0.6922	1080.32	1116.4	1020.18	il	pairing	3	2	1	14.5281	2.4184	6	48.45900000000006	42.28359999999998	14.501999999999953	88.59140000000002	46.30780000000004
./CaSi_1-67	CONFIG_1-67_10.vc-relax.nmr.out	CONFIG_1-67_10	15	1080.68	-73.94	-0.4558	1094.09	1116.56	1031.39	ml	-	5	2	0	22.3128	2.5166	7	42.00639999999987	31.6807	14.37880000000007	79.95969999999988	48.27899999999988
./CaSi_1-67	CONFIG_1-67_10.vc-relax.nmr.out	CONFIG_1-67_10	21	1027.35	-85.57	-0.3965	1044.57	1067.19	970.3	ml	-	3	2	0	8.6559	2.3128	5	83.07050000000004	69.81110000000001	52.39369999999997	126.99900000000002	57.18790000000001
./CaSi_1-67	CONFIG_1-67_10.vc-relax.nmr.out	CONFIG_1-67_10	28	1082.66	63.2	-0.7992	1078.43	1044.76	1124.8	ml	-	6	0	1	20.4413	2.4328	7	40.48179999999991	43.738899999999944	69.66480000000001	8.033999999999992	-35.70489999999995
./CaSi_1-67	CONFIG_1-67_10.vc-relax.nmr.out	CONFIG_1-67_10	33	1071.56	-58.44	-0.9319	1072.89	1109.2	1032.6	ml	-	6	0	0	17.0939	2.378	6	49.02880000000005	48.00469999999984	20.045999999999935	79.02800000000002	31.023300000000177
./CaSi_1-67	CONFIG_1-67_10.vc-relax.nmr.out	CONFIG_1-67_10	39	1097.53	84.64	-0.6061	1086.42	1052.22	1153.96	il	pairing	4	2	1	22.5752	2.4983	7	29.03189999999995	37.586599999999976	63.92059999999992	-14.419200000000046	-52.00580000000002
./CaSi_1-67	CONFIG_1-67_10.vc-relax.nmr.out	CONFIG_1-67_10	40	1074.0	95.54	-0.9481	1072.34	1011.95	1137.69	il	betweenchains	3	2	3	27.3279	2.54	8	47.14999999999998	48.42820000000006	94.92849999999999	-1.8913000000001148	-50.319500000000176
./CaSi_1-67	CONFIG_1-67_10.vc-relax.nmr.out	CONFIG_1-67_10	41	1013.01	183.98	-0.2531	967.21	936.16	1135.67	il	bridging	2	2	2	16.8535		6	94.1123	129.37829999999997	153.28679999999997	-0.33590000000003783	-129.7142
./CaSi_1-67	CONFIG_1-67_10.vc-relax.nmr.out	CONFIG_1-67_10	57	1092.07	-41.71	-0.8324	1094.4	1117.55	1064.26	ml	-	6	1	0	20.6319	2.4869	7	33.23610000000008	31.441999999999894	13.616499999999974	54.64980000000003	23.207800000000134
./CaSi_1-67	CONFIG_1-67_10.vc-relax.nmr.out	CONFIG_1-67_10	63	1090.53	-50.71	-0.3013	1102.34	1112.52	1056.72	ml	-	6	0	0	17.8526	2.4118	6	34.42190000000005	25.328200000000038	17.489599999999996	60.455600000000004	35.127399999999966
./CaSi_1-67	CONFIG_1-67_10.vc-relax.nmr.out	CONFIG_1-67_10	68	1128.52	-74.68	-0.5024	1140.91	1165.92	1078.73	ml	-	5	2	0	23.1955	2.5539	7	5.169599999999946	-4.370700000000056	-23.628400000000056	43.50789999999995	47.878600000000006
./CaSi_1-67	CONFIG_1-67_10.vc-relax.nmr.out	CONFIG_1-67_10	73	1122.01	74.5	-0.2887	1104.35	1090.01	1171.68	ml	-	6	0	0	13.8925	2.4732	6	10.182299999999941	23.780500000000075	34.82229999999993	-28.063600000000065	-51.84410000000014
./CaSi_1-67	CONFIG_1-67_10.vc-relax.nmr.out	CONFIG_1-67_10	79	1048.13	106.84	-0.8427	1042.53	982.5	1119.36	il	bridging	2	2	2	16.4079	2.4083	6	67.06989999999985	71.38189999999997	117.60500000000002	12.222800000000007	-59.15909999999997
./CaSi_1-67	CONFIG_1-67_10.vc-relax.nmr.out	CONFIG_1-67_10	80	1082.51	68.25	-0.6002	1073.41	1046.1	1128.01	il	betweenchains	3	1	1	10.1664	2.3763	5	40.59730000000002	47.60429999999997	68.63300000000004	5.5622999999999365	-42.04200000000003
./CaSi_1-67	CONFIG_1-67_10.vc-relax.nmr.out	CONFIG_1-67_10	84	1089.62	-62.6	-0.7112	1095.64	1125.32	1047.88	il	pairing	3	2	2	20.4471	2.4811	7	35.122600000000034	30.487199999999916	7.633600000000001	67.26239999999984	36.77519999999993
./CaSi_1-67	CONFIG_1-67_10.vc-relax.nmr.out	CONFIG_1-67_10	85	1107.34	-85.51	-0.4592	1122.76	1148.94	1050.34	il	pairing	3	2	3	27.3593	2.5541	8	21.478200000000015	9.604799999999955	-10.553800000000024	65.3682	55.76340000000005
./CaSi_1-67	CONFIG_1-67_9.vc-relax.nmr.out	CONFIG_1-67_9	15	1056.43	-60.38	-0.9748	1056.94	1096.18	1016.17	ml	-	6	0	0	14.3442	2.4525	6	60.678899999999885	60.286199999999894	30.071399999999926	91.67910000000006	31.392900000000168
./CaSi_1-67	CONFIG_1-67_9.vc-relax.nmr.out	CONFIG_1-67_9	21	1047.79	117.29	-0.8233	1040.88	976.5	1125.98	ml	-	4	2	0	15.149	2.4008	6	67.33169999999996	72.65239999999994	122.22500000000002	7.125400000000013	-65.52699999999993
./CaSi_1-67	CONFIG_1-67_9.vc-relax.nmr.out	CONFIG_1-67_9	26	1114.52	-76.8	-0.1596	1136.03	1144.21	1063.32	ml	-	6	0	1	23.3492	2.5343	7	15.949600000000032	-0.6131000000000313	-6.911699999999996	55.37360000000001	55.98670000000004
./CaSi_1-67	CONFIG_1-67_9.vc-relax.nmr.out	CONFIG_1-67_9	31	1091.46	-65.27	-0.5422	1101.42	1125.02	1047.94	ml	-	6	0	0	17.8094	2.4211	6	33.705799999999954	26.036599999999908	7.864599999999996	67.21619999999996	41.17960000000005
./CaSi_1-67	CONFIG_1-67_9.vc-relax.nmr.out	CONFIG_1-67_9	37	1062.76	-77.82	-0.2662	1081.79	1095.6	1010.87	il	pairing	4	1	1	15.7627	2.4145	6	55.8048	41.151700000000005	30.51800000000003	95.76009999999997	54.60839999999996
./CaSi_1-67	CONFIG_1-67_9.vc-relax.nmr.out	CONFIG_1-67_9	38	1055.41	-84.51	-0.8149	1060.63	1106.54	999.07	il	betweenchains	3	3	1	20.8135	2.4876	7	61.46429999999987	57.44489999999985	22.0942	104.84609999999998	47.40120000000013
./CaSi_1-67	CONFIG_1-67_9.vc-relax.nmr.out	CONFIG_1-67_9	39	998.04	159.0	-0.4884	970.93	919.16	1104.04	il	bridging	2	3	1	13.5703	2.3483	6	105.63919999999996	126.51390000000004	166.3768	24.019199999999955	-102.49470000000008
./CaSi_1-67	CONFIG_1-67_9.vc-relax.nmr.out	CONFIG_1-67_9	56	1091.45	-78.95	-0.9035	1093.99	1141.55	1038.82	ml	-	4	2	0	16.473	2.4205	6	33.713499999999954	31.7577	-4.863500000000045	74.23860000000002	42.48090000000002
./CaSi_1-67	CONFIG_1-67_9.vc-relax.nmr.out	CONFIG_1-67_9	62	1097.58	-68.71	-0.3386	1112.73	1128.24	1051.78	ml	-	7	0	0	22.9414	2.5007	7	28.993400000000065	17.3279	5.385199999999941	64.25940000000003	46.93150000000003
./CaSi_1-67	CONFIG_1-67_9.vc-relax.nmr.out	CONFIG_1-67_9	67	1093.23	107.62	-0.9912	1092.92	1021.8	1164.98	ml	-	4	1	1	15.3256	2.4456	6	32.342899999999986	32.58159999999987	87.34400000000005	-22.904600000000073	-55.48619999999994
./CaSi_1-67	CONFIG_1-67_9.vc-relax.nmr.out	CONFIG_1-67_9	72	1082.49	54.2	-0.4164	1071.95	1056.9	1118.62	ml	-	6	0	0	16.4823	2.4296	6	40.61270000000002	48.72849999999994	60.316999999999894	12.792600000000107	-35.93589999999983
./CaSi_1-67	CONFIG_1-67_9.vc-relax.nmr.out	CONFIG_1-67_9	78	1041.18	-87.72	-0.982	1041.71	1099.13	982.7	il	bridging	3	1	1	8.1245	2.3304	5	72.42139999999995	72.01329999999996	27.799899999999866	117.45099999999991	45.43769999999995
./CaSi_1-67	CONFIG_1-67_9.vc-relax.nmr.out	CONFIG_1-67_9	79	1097.68	-65.08	-0.4191	1110.28	1128.47	1054.29	il	betweenchains	3	0	3	15.4961	2.4753	6	28.916399999999953	19.214399999999955	5.208099999999945	62.32669999999996	43.112300000000005
./CaSi_1-67	CONFIG_1-67_9.vc-relax.nmr.out	CONFIG_1-67_9	83	1062.51	61.1	-0.484	1052.0	1032.29	1103.25	il	betweenchains	2	2	2	17.5995	2.3997	6	55.997299999999996	64.09000000000003	79.26670000000001	24.62749999999994	-39.46250000000009
./CaSi_1-67	CONFIG_1-67_9.vc-relax.nmr.out	CONFIG_1-67_9	84	1100.83	-66.55	-0.8647	1103.83	1142.2	1056.47	il	pairing	2	2	3	20.3531	2.4761	7	26.49090000000001	24.180900000000065	-5.364000000000033	60.6481	36.467199999999934
./CaSi_1-67	CONFIG_1-67_5.vc-relax.nmr.out	CONFIG_1-67_5	15	1071.06	57.39	-0.9306	1069.74	1034.14	1109.32	ml	-	6	0	0	14.4346	2.3844	6	49.41380000000004	50.43020000000001	77.84219999999993	19.95360000000005	-30.476599999999962
./CaSi_1-67	CONFIG_1-67_5.vc-relax.nmr.out	CONFIG_1-67_5	21	1082.45	-95.28	-0.5502	1096.74	1131.69	1018.93	ml	-	7	0	1	26.1529	2.5166	8	40.643499999999904	29.640199999999936	2.7286999999998898	89.5539	59.91370000000006
./CaSi_1-67	CONFIG_1-67_5.vc-relax.nmr.out	CONFIG_1-67_5	26	1099.54	-70.63	-0.8032	1104.17	1142.0	1052.46	ml	-	6	0	1	22.3452	2.5049	7	27.484199999999987	23.919099999999958	-5.210000000000036	63.73579999999993	39.81669999999997
./CaSi_1-67	CONFIG_1-67_5.vc-relax.nmr.out	CONFIG_1-67_5	31	1078.64	-27.77	-0.3701	1084.47	1091.32	1060.13	ml	-	7	0	0	21.4261	2.4498	7	43.57719999999995	39.08809999999994	33.813600000000065	57.82989999999984	18.7417999999999
./CaSi_1-67	CONFIG_1-67_5.vc-relax.nmr.out	CONFIG_1-67_5	37	1087.44	83.33	-0.666	1078.16	1041.17	1142.99	il	pairing	4	2	0	15.7851	2.431	6	36.80119999999988	43.94679999999994	72.42909999999995	-5.972300000000018	-49.91909999999996
./CaSi_1-67	CONFIG_1-67_5.vc-relax.nmr.out	CONFIG_1-67_5	38	1060.63	98.77	-0.4192	1041.51	1013.91	1126.48	il	-	2	3	1	15.7488	2.4429	6	57.44489999999985	72.16729999999995	93.41930000000002	6.740399999999909	-65.42690000000005
./CaSi_1-67	CONFIG_1-67_5.vc-relax.nmr.out	CONFIG_1-67_5	39	1042.81	43.83	-0.5213	1035.81	1020.58	1072.03	il	bridging	2	2	2	15.7087	2.3387	6	71.16629999999998	76.55629999999996	88.28339999999992	48.66689999999994	-27.889400000000023
./CaSi_1-67	CONFIG_1-67_5.vc-relax.nmr.out	CONFIG_1-67_5	55	1101.62	51.87	-0.3115	1089.71	1078.94	1136.2	ml	-	6	1	0	21.9164	2.4814	7	25.882600000000025	35.05329999999992	43.34619999999995	-0.7440000000000282	-35.79729999999995
./CaSi_1-67	CONFIG_1-67_5.vc-relax.nmr.out	CONFIG_1-67_5	61	1108.52	-63.62	-0.6408	1116.14	1143.31	1066.1	ml	-	6	1	0	27.5522	2.575	7	20.569600000000037	14.702199999999948	-6.2187000000000126	53.23300000000006	38.53080000000011
./CaSi_1-67	CONFIG_1-67_5.vc-relax.nmr.out	CONFIG_1-67_5	66	1055.85	-72.87	-0.9717	1056.54	1103.74	1007.27	ml	-	5	0	1	16.2873	2.3775	6	61.1255000000001	60.5942	24.25019999999995	98.53210000000001	37.93790000000001
./CaSi_1-67	CONFIG_1-67_5.vc-relax.nmr.out	CONFIG_1-67_5	71	1142.79	36.01	-0.6966	1139.15	1122.42	1166.79	ml	-	7	0	0	22.2708	2.5601	7	-5.818300000000022	-3.015500000000088	9.866599999999949	-24.29830000000004	-21.282799999999952
./CaSi_1-67	CONFIG_1-67_5.vc-relax.nmr.out	CONFIG_1-67_5	77	1062.61	110.66	-0.4948	1043.98	1007.48	1136.38	il	bridging	2	2	2	15.9704	2.447	6	55.9203	70.2654	98.37040000000002	-0.8826000000001386	-71.14800000000014
./CaSi_1-67	CONFIG_1-67_5.vc-relax.nmr.out	CONFIG_1-67_5	78	1058.23	59.04	-0.2521	1043.51	1033.59	1097.59	il	-	1	3	2	16.8522	2.3831	6	59.29289999999992	70.62729999999999	78.26570000000004	28.985700000000065	-41.641599999999926
./CaSi_1-67	CONFIG_1-67_5.vc-relax.nmr.out	CONFIG_1-67_5	84	1072.9	59.86	-0.9348	1071.6	1034.29	1112.81	il	pairing	3	4	0	21.4411	2.4553	7	47.99699999999996	48.99800000000005	77.72670000000005	17.2663	-31.731700000000046
./CaSi_1-67	CONFIG_1-67_5.vc-relax.nmr.out	CONFIG_1-67_5	85	1057.93	-54.56	-0.686	1063.64	1088.59	1021.56	il	pairing	3	1	2	14.9731	2.3709	6	59.52389999999991	55.1271999999999	35.915700000000015	87.52880000000005	32.401600000000144
./CaSi_1-67	CONFIG_1-67_17.vc-relax.nmr.out	CONFIG_1-67_17	15	1119.64	-22.37	-0.2481	1125.24	1128.94	1104.72	ml	-	6	0	1	22.1209	2.5178	7	12.007199999999898	7.6952	4.846199999999953	23.495599999999968	15.800399999999968
./CaSi_1-67	CONFIG_1-67_17.vc-relax.nmr.out	CONFIG_1-67_17	21	1069.42	-44.21	-0.2417	1080.59	1087.71	1039.94	ml	-	5	0	1	17.1555	2.3763	6	50.676599999999894	42.07569999999998	36.5933	73.37619999999993	31.300499999999943
./CaSi_1-67	CONFIG_1-67_17.vc-relax.nmr.out	CONFIG_1-67_17	26	1080.79	-20.75	-0.8759	1081.65	1093.76	1066.96	ml	-	4	2	1	20.8586	2.4452	7	41.92169999999999	41.25949999999989	31.934799999999996	52.57079999999996	11.311300000000074
./CaSi_1-67	CONFIG_1-67_17.vc-relax.nmr.out	CONFIG_1-67_17	33	1096.18	-57.5	-0.7161	1101.62	1129.07	1057.85	ml	-	6	1	0	22.3557	2.4844	7	30.071399999999926	25.882600000000025	4.7461000000000695	59.585500000000025	33.7029
./CaSi_1-67	CONFIG_1-67_17.vc-relax.nmr.out	CONFIG_1-67_17	39	1072.46	75.35	-0.3081	1055.08	1039.6	1122.69	il	pairing	3	2	1	16.9191	2.4092	6	48.33579999999995	61.71840000000009	73.63800000000003	9.658699999999953	-52.059700000000134
./CaSi_1-67	CONFIG_1-67_17.vc-relax.nmr.out	CONFIG_1-67_17	40	1094.41	131.3	-0.2589	1061.97	1039.31	1181.95	il	pairing	4	1	2	20.9461	2.5171	7	31.434299999999894	56.413099999999986	73.86130000000003	-35.971500000000106	-92.38460000000009
./CaSi_1-67	CONFIG_1-67_17.vc-relax.nmr.out	CONFIG_1-67_17	41	1060.41	57.41	-0.3145	1047.29	1035.26	1098.68	il	bridging	2	3	1	16.5818	2.3803	6	57.61429999999996	67.71670000000006	76.97979999999995	28.14639999999997	-39.57030000000009
./CaSi_1-67	CONFIG_1-67_17.vc-relax.nmr.out	CONFIG_1-67_17	58	1075.55	42.83	-0.9888	1075.39	1047.15	1104.1	ml	-	5	1	0	16.6765	2.3833	6	45.956500000000005	46.07969999999989	67.82449999999994	23.97300000000007	-22.10669999999982
./CaSi_1-67	CONFIG_1-67_17.vc-relax.nmr.out	CONFIG_1-67_17	64	1041.02	78.73	-0.0956	1017.28	1012.27	1093.5	ml	-	5	0	0	10.0721	2.3129	5	72.54459999999995	90.82439999999997	94.68209999999999	32.13499999999999	-58.68939999999998
./CaSi_1-67	CONFIG_1-67_17.vc-relax.nmr.out	CONFIG_1-67_17	69	1087.67	37.44	-0.5071	1081.51	1068.86	1112.62	ml	-	6	0	1	20.2663	2.4326	7	36.624099999999885	41.3673	51.1078	17.41260000000011	-23.95469999999989
./CaSi_1-67	CONFIG_1-67_17.vc-relax.nmr.out	CONFIG_1-67_17	74	1056.44	-101.24	-0.8815	1060.44	1119.94	988.95	ml	-	5	1	0	14.6568	2.4139	6	60.671199999999885	57.59119999999996	11.776199999999903	112.63849999999991	55.04729999999995
./CaSi_1-67	CONFIG_1-67_17.vc-relax.nmr.out	CONFIG_1-67_17	80	1051.55	21.96	-0.5062	1047.94	1040.53	1066.19	il	bridging	3	2	2	19.8547	2.3947	7	64.43650000000002	67.21619999999996	72.92190000000005	53.16369999999995	-14.052500000000009
./CaSi_1-67	CONFIG_1-67_17.vc-relax.nmr.out	CONFIG_1-67_17	81	1068.63	147.28	-0.4714	1042.67	996.39	1166.82	il	-	2	3	0	8.4342	2.3734	5	51.28489999999988	71.27409999999998	106.90970000000004	-24.321399999999926	-95.5954999999999
./CaSi_1-67	CONFIG_1-67_17.vc-relax.nmr.out	CONFIG_1-67_17	85	1083.85	-93.58	-0.6201	1095.7	1134.39	1021.46	il	pairing	5	2	0	22.7453	2.5546	7	39.56550000000004	30.440999999999917	0.6496999999999389	87.60579999999993	57.164800000000014
./CaSi_1-67	CONFIG_1-67_17.vc-relax.nmr.out	CONFIG_1-67_17	86	1067.42	69.5	-0.8522	1064.0	1024.51	1113.76	il	pairing	3	2	1	14.0767	2.426	6	52.21659999999997	54.85000000000002	85.25729999999999	16.53480000000002	-38.315200000000004
./CaSi_1-67	CONFIG_1-67_1.vc-relax.nmr.out	CONFIG_1-67_1	16	1055.54	-67.18	-0.3299	1070.55	1085.32	1010.76	ml	-	6	0	0	14.8809	2.3915	6	61.36419999999998	49.80650000000003	38.43360000000007	95.84479999999996	46.038299999999936
./CaSi_1-67	CONFIG_1-67_1.vc-relax.nmr.out	CONFIG_1-67_1	22	1113.98	-73.91	-0.9175	1116.02	1161.23	1064.71	ml	-	7	0	0	21.2804	2.5217	7	16.36539999999991	14.794599999999946	-20.017100000000028	54.30329999999992	39.508699999999976
./CaSi_1-67	CONFIG_1-67_1.vc-relax.nmr.out	CONFIG_1-67_1	27	1100.2	74.22	-0.3609	1084.39	1066.53	1149.68	ml	-	6	0	1	21.6779	2.4598	7	26.975999999999885	39.14969999999994	52.901899999999955	-11.123600000000124	-50.27330000000006
./CaSi_1-67	CONFIG_1-67_1.vc-relax.nmr.out	CONFIG_1-67_1	32	1102.83	66.74	-0.984	1102.48	1058.69	1147.33	ml	-	6	0	0	22.5167	2.4746	6	24.950900000000047	25.220399999999927	58.938699999999926	-9.31409999999994	-34.534499999999866
./CaSi_1-67	CONFIG_1-67_1.vc-relax.nmr.out	CONFIG_1-67_1	38	1089.69	64.57	-0.7092	1083.43	1052.9	1132.74	il	pairing	4	0	2	13.8202	2.4482	6	35.06869999999992	39.88889999999992	63.396999999999935	1.9202000000000226	-37.9686999999999
./CaSi_1-67	CONFIG_1-67_1.vc-relax.nmr.out	CONFIG_1-67_1	39	1077.75	-85.07	-0.7361	1085.23	1126.98	1021.03	il	pairing	3	1	2	14.9512	2.4597	6	44.26249999999993	38.502899999999954	6.355399999999918	87.93690000000004	49.43400000000008
./CaSi_1-67	CONFIG_1-67_1.vc-relax.nmr.out	CONFIG_1-67_1	40	1019.65	-49.45	-0.4207	1029.2	1043.07	986.68	il	bridging	2	2	2	16.0948	2.3503	6	88.99950000000001	81.64599999999996	70.96609999999998	114.38639999999998	32.74040000000002
./CaSi_1-67	CONFIG_1-67_1.vc-relax.nmr.out	CONFIG_1-67_1	56	1101.36	-58.34	-0.9079	1103.15	1138.46	1062.47	ml	-	6	0	1	22.666	2.4872	7	26.08280000000002	24.70449999999994	-2.4842000000001008	56.028099999999995	31.323600000000056
./CaSi_1-67	CONFIG_1-67_1.vc-relax.nmr.out	CONFIG_1-67_1	62	1070.12	71.61	-0.6441	1061.63	1030.88	1117.86	ml	-	6	0	0	13.34	2.389	6	50.13760000000002	56.674899999999866	80.35239999999988	13.377800000000093	-43.29709999999977
./CaSi_1-67	CONFIG_1-67_1.vc-relax.nmr.out	CONFIG_1-67_1	67	1052.2	42.73	-0.7458	1048.57	1027.33	1080.68	ml	-	5	0	1	16.4937	2.3453	6	63.93599999999992	66.73109999999997	83.08590000000004	42.00639999999987	-24.724700000000098
./CaSi_1-67	CONFIG_1-67_1.vc-relax.nmr.out	CONFIG_1-67_1	72	1101.16	78.32	-0.9781	1100.59	1049.52	1153.38	ml	-	6	0	0	21.8986	2.5345	6	26.236799999999903	26.675700000000006	65.99959999999999	-13.972600000000057	-40.64830000000006
./CaSi_1-67	CONFIG_1-67_1.vc-relax.nmr.out	CONFIG_1-67_1	78	1043.07	-56.21	-0.3482	1055.28	1068.33	1005.59	il	bridging	3	3	1	20.4615	2.4183	7	70.96609999999998	61.56439999999998	51.51589999999999	99.82569999999998	38.261300000000006
./CaSi_1-67	CONFIG_1-67_1.vc-relax.nmr.out	CONFIG_1-67_1	79	1100.84	-49.3	-0.4955	1109.13	1125.41	1067.97	il	betweenchains	2	5	0	22.2937	2.525	7	26.48320000000001	20.099899999999934	7.564299999999889	51.79309999999998	31.693200000000047
./CaSi_1-67	CONFIG_1-67_1.vc-relax.nmr.out	CONFIG_1-67_1	85	1086.26	62.84	-0.7342	1080.69	1049.93	1128.16	il	q2bzinc	1	4	1	13.932	2.4297	6	37.70979999999997	41.998699999999985	65.68389999999988	5.446799999999939	-36.551900000000046
./CaSi_1-67	CONFIG_1-67_1.vc-relax.nmr.out	CONFIG_1-67_1	86	1066.52	103.38	-0.9897	1066.17	997.96	1135.44	il	pairing	2	3	3	27.7649	2.5945	8	52.909599999999955	53.17909999999995	105.70079999999996	-0.15880000000004202	-53.33789999999999
./CaSi_1-67	CONFIG_1-67_13.vc-relax.nmr.out	CONFIG_1-67_13	15	1107.14	67.85	-0.1958	1088.95	1080.09	1152.38	ml	-	4	1	1	16.5387	2.4161	6	21.632199999999898	35.63849999999991	42.46070000000009	-13.202600000000075	-48.84109999999998
./CaSi_1-67	CONFIG_1-67_13.vc-relax.nmr.out	CONFIG_1-67_13	21	1071.47	40.59	-0.3709	1062.95	1052.92	1098.53	ml	-	5	1	0	17.1459	2.3872	6	49.09809999999993	55.65849999999989	63.381599999999935	28.26189999999997	-27.39659999999992
./CaSi_1-67	CONFIG_1-67_13.vc-relax.nmr.out	CONFIG_1-67_13	26	1080.91	-76.91	-0.4002	1096.28	1116.8	1029.64	ml	-	6	1	1			8	41.829299999999876	29.99440000000004	14.19399999999996	81.30719999999985	51.31279999999981
./CaSi_1-67	CONFIG_1-67_13.vc-relax.nmr.out	CONFIG_1-67_13	31	1078.92	59.33	-0.4674	1068.38	1049.89	1118.47	ml	-	5	2	0	21.5209	2.447	7	43.36159999999995	51.477399999999875	65.71469999999988	12.90809999999999	-38.569299999999885
./CaSi_1-67	CONFIG_1-67_13.vc-relax.nmr.out	CONFIG_1-67_13	39	1089.18	111.51	-0.2041	1059.59	1044.42	1163.52	il	pairing	3	1	2	16.1111	2.4157	6	35.46139999999991	58.245700000000056	69.9265999999999	-21.780399999999986	-80.02610000000004
./CaSi_1-67	CONFIG_1-67_13.vc-relax.nmr.out	CONFIG_1-67_13	40	1086.75	-50.28	-0.1588	1100.85	1106.18	1053.23	il	pairing	3	1	2	22.3784	2.4771	6	37.33249999999998	26.47550000000001	22.37139999999988	63.14289999999994	36.66739999999993
./CaSi_1-67	CONFIG_1-67_13.vc-relax.nmr.out	CONFIG_1-67_13	41	1086.99	-88.43	-0.3247	1106.89	1126.04	1028.03	il	bridging	2	4	1	21.9309	2.499	7	37.147699999999986	21.824699999999893	7.079200000000014	82.54690000000005	60.72220000000016
./CaSi_1-67	CONFIG_1-67_13.vc-relax.nmr.out	CONFIG_1-67_13	58	1085.26	70.71	-0.9694	1084.54	1038.84	1132.4	ml	-	5	0	1	17.0701	2.3929	6	38.479799999999955	39.034200000000055	74.22320000000002	2.1819999999999027	-36.85220000000015
./CaSi_1-67	CONFIG_1-67_13.vc-relax.nmr.out	CONFIG_1-67_13	64	1090.86	-63.02	-0.7234	1096.67	1127.06	1048.84	ml	-	7	0	0	21.7577	2.4853	7	34.16780000000006	29.694099999999935	6.293800000000033	66.52320000000009	36.82910000000015
./CaSi_1-67	CONFIG_1-67_13.vc-relax.nmr.out	CONFIG_1-67_13	69	1035.26	-79.71	-0.3816	1051.69	1071.97	982.11	ml	-	5	1	0	13.7017	2.3584	6	76.97979999999995	64.32869999999991	48.71309999999994	117.90530000000001	53.5766000000001
./CaSi_1-67	CONFIG_1-67_13.vc-relax.nmr.out	CONFIG_1-67_13	74	1058.75	-80.19	-0.6977	1066.83	1104.13	1005.29	ml	-	6	0	0	13.905	2.4201	6	58.89249999999993	52.670900000000074	23.949899999999843	100.05669999999998	47.385799999999904
./CaSi_1-67	CONFIG_1-67_13.vc-relax.nmr.out	CONFIG_1-67_13	80	1053.77	127.87	-0.3565	1026.34	995.95	1139.01	il	bridging	3	2	0	9.2195	2.3487	5	62.72709999999995	83.84820000000002	107.24849999999992	-2.907699999999977	-86.7559
./CaSi_1-67	CONFIG_1-67_13.vc-relax.nmr.out	CONFIG_1-67_13	81	1078.19	103.12	-0.2273	1051.63	1036.0	1146.93	il	-	2	3	1	13.7085	2.4408	6	43.92369999999994	64.37489999999991	76.40999999999997	-9.00610000000006	-73.38099999999997
./CaSi_1-67	CONFIG_1-67_13.vc-relax.nmr.out	CONFIG_1-67_13	85	1076.9	-109.68	-0.8492	1082.41	1144.5	1003.78	il	pairing	3	2	0	16.2693	2.4521	5	44.916999999999916	40.6742999999999	-7.134999999999991	101.21939999999995	60.54510000000005
./CaSi_1-67	CONFIG_1-67_13.vc-relax.nmr.out	CONFIG_1-67_13	86	1090.26	-100.8	-0.9843	1090.79	1156.94	1023.06	il	pairing	3	2	1	13.0583	2.4758	6	34.62979999999993	34.221700000000055	-16.713800000000106	86.37380000000007	52.15210000000002
./CaSi_1-67	CONFIG_1-67_16.vc-relax.nmr.out	CONFIG_1-67_16	15	1096.14	40.33	-0.6134	1090.95	1074.45	1123.03	ml	-	7	0	1	26.6879	2.5128	8	30.102199999999925	34.098499999999945	46.803499999999985	9.39689999999996	-24.701599999999985
./CaSi_1-67	CONFIG_1-67_16.vc-relax.nmr.out	CONFIG_1-67_16	21	1078.87	-82.45	-0.7553	1085.6	1127.11	1023.91	ml	-	4	1	0	10.1524	2.3859	5	43.400100000000066	38.218000000000075	6.255300000000034	85.71929999999998	47.5012999999999
./CaSi_1-67	CONFIG_1-67_16.vc-relax.nmr.out	CONFIG_1-67_16	26	1098.99	-79.32	-0.3476	1116.24	1134.62	1046.11	ml	-	7	0	1	25.6806	2.537	8	27.907699999999977	14.62519999999995	0.47260000000005675	68.62530000000004	54.00010000000009
./CaSi_1-67	CONFIG_1-67_16.vc-relax.nmr.out	CONFIG_1-67_16	31	1099.75	42.48	-0.547	1093.34	1077.85	1128.08	ml	-	6	0	0	15.4269	2.4351	6	27.32249999999999	32.25819999999999	44.18550000000005	5.5084000000000515	-26.749799999999937
./CaSi_1-67	CONFIG_1-67_16.vc-relax.nmr.out	CONFIG_1-67_16	37	1076.03	74.49	-0.6313	1066.87	1035.52	1125.69	il	-	3	2	0	8.5	2.3202	5	45.586900000000014	52.640100000000075	76.77959999999996	7.348699999999894	-45.29140000000018
./CaSi_1-67	CONFIG_1-67_16.vc-relax.nmr.out	CONFIG_1-67_16	38	1118.45	44.92	-0.5164	1111.21	1095.74	1148.39	il	betweenchains	4	1	3	29.3147	2.553	8	12.92349999999999	18.498299999999972	30.410199999999918	-10.130300000000148	-28.62860000000012
./CaSi_1-67	CONFIG_1-67_16.vc-relax.nmr.out	CONFIG_1-67_16	39	1074.32	65.45	-0.5346	1064.17	1040.84	1117.96	il	bridging	2	4	0	15.229	2.4132	6	46.90359999999998	54.71909999999991	72.68320000000006	13.300799999999981	-41.41829999999993
./CaSi_1-67	CONFIG_1-67_16.vc-relax.nmr.out	CONFIG_1-67_16	54	1078.16	37.28	-0.5941	1073.12	1058.36	1103.02	ml	-	6	1	0	20.3057	2.441	7	43.94679999999994	47.827600000000075	59.192800000000034	24.804599999999937	-23.02300000000014
./CaSi_1-67	CONFIG_1-67_16.vc-relax.nmr.out	CONFIG_1-67_16	60	1073.6	-64.53	-0.6569	1080.98	1109.24	1030.58	ml	-	7	0	0	21.3252	2.4504	7	47.458000000000084	41.77539999999999	20.015199999999936	80.58339999999998	38.80799999999999
./CaSi_1-67	CONFIG_1-67_16.vc-relax.nmr.out	CONFIG_1-67_16	65	1052.0	-67.8	-0.8767	1054.79	1094.42	1006.8	ml	-	4	2	0	13.9978	2.394	6	64.09000000000003	61.94169999999997	31.426599999999894	98.894	36.95230000000004
./CaSi_1-67	CONFIG_1-67_16.vc-relax.nmr.out	CONFIG_1-67_16	73	1083.23	68.54	-0.1528	1063.87	1056.89	1128.92	ml	-	6	0	0	13.7833	2.4134	6	40.04289999999992	54.95010000000002	60.32469999999989	4.861599999999953	-50.08850000000007
./CaSi_1-67	CONFIG_1-67_16.vc-relax.nmr.out	CONFIG_1-67_16	79	1060.37	102.71	-0.7373	1051.38	1000.89	1128.85	il	-	2	5	0	21.2091	2.4953	7	57.64510000000007	64.5673999999999	103.44470000000001	4.9155000000000655	-59.65189999999984
./CaSi_1-67	CONFIG_1-67_16.vc-relax.nmr.out	CONFIG_1-67_16	80	1075.21	136.02	-0.0952	1034.19	1025.56	1165.9	il	-	1	5	1	21.0485	2.5143	7	46.2183	77.80369999999994	84.4488	-23.613000000000056	-101.41669999999999
./CaSi_1-67	CONFIG_1-67_16.vc-relax.nmr.out	CONFIG_1-67_16	84	1086.14	-79.44	-0.6891	1094.37	1130.86	1033.18	il	-	4	2	1	21.7206	2.4598	7	37.80219999999986	31.465100000000007	3.367800000000102	78.58139999999992	47.11629999999991
./CaSi_1-67	CONFIG_1-67_16.vc-relax.nmr.out	CONFIG_1-67_16	85	1055.64	108.8	-0.8233	1049.23	989.51	1128.17	il	pairing	3	2	2	21.8418	2.4742	7	61.28719999999987	66.22289999999998	112.20730000000003	5.439099999999939	-60.78380000000004
./CaSi_1-67	CONFIG_1-67_4.vc-relax.nmr.out	CONFIG_1-67_4	14	1073.3	54.47	-0.9062	1071.6	1038.69	1109.61	ml	-	6	0	1	20.8099	2.4567	7	47.688999999999965	48.99800000000005	74.3386999999999	19.730300000000057	-29.26769999999999
./CaSi_1-67	CONFIG_1-67_4.vc-relax.nmr.out	CONFIG_1-67_4	20	1106.59	-42.38	-0.6464	1111.59	1129.85	1078.34	ml	-	6	1	0	22.1417	2.4803	7	22.0557	18.205700000000093	4.145500000000084	43.808200000000056	25.602499999999964
./CaSi_1-67	CONFIG_1-67_4.vc-relax.nmr.out	CONFIG_1-67_4	25	1115.03	-43.59	-0.4921	1122.41	1136.71	1085.98	ml	-	6	0	0	14.8612	2.446	6	15.556900000000041	9.874299999999948	-1.136700000000019	37.92539999999997	28.05110000000002
./CaSi_1-67	CONFIG_1-67_4.vc-relax.nmr.out	CONFIG_1-67_4	30	1085.59	-56.25	-0.9799	1085.96	1122.71	1048.09	ml	-	6	0	0	17.43	2.3929	6	38.225700000000074	37.94079999999997	9.643299999999954	67.10070000000007	29.159900000000107
./CaSi_1-67	CONFIG_1-67_4.vc-relax.nmr.out	CONFIG_1-67_4	36	1084.89	-58.46	-0.4382	1095.83	1112.91	1045.91	il	pairing	3	1	2	17.1462	2.4008	6	38.76469999999995	30.340900000000033	17.18929999999989	68.77929999999992	38.43839999999989
./CaSi_1-67	CONFIG_1-67_4.vc-relax.nmr.out	CONFIG_1-67_4	37	1063.78	82.36	-0.2673	1043.67	1028.99	1118.69	il	betweenchains	3	2	1	15.1862	2.39	6	55.01940000000002	70.50409999999988	81.80769999999995	12.73869999999988	-57.7654
./CaSi_1-67	CONFIG_1-67_4.vc-relax.nmr.out	CONFIG_1-67_4	38	1049.66	-91.42	-0.8108	1055.43	1104.84	988.72	il	bridging	2	3	1	16.5527	2.3765	6	65.89179999999988	61.44889999999998	23.403200000000083	112.8155999999999	51.36669999999992
./CaSi_1-67	CONFIG_1-67_4.vc-relax.nmr.out	CONFIG_1-67_4	53	1115.85	-57.34	-0.2763	1129.68	1140.24	1077.63	ml	-	7	1	0	27.7285	2.5444	8	14.925500000000056	4.276399999999967	-3.8548000000000684	44.35489999999993	40.07849999999996
./CaSi_1-67	CONFIG_1-67_4.vc-relax.nmr.out	CONFIG_1-67_4	59	1105.6	63.85	-0.8039	1101.43	1067.21	1148.17	ml	-	6	0	1	22.9653	2.4903	7	22.818000000000097	26.028899999999908	52.37829999999997	-9.960900000000038	-35.989799999999946
./CaSi_1-67	CONFIG_1-67_4.vc-relax.nmr.out	CONFIG_1-67_4	64	1071.24	44.52	-0.5113	1063.99	1048.81	1100.92	ml	-	5	1	0	17.022	2.3826	6	49.27519999999993	54.85770000000002	66.54629999999997	26.4215999999999	-28.436100000000124
./CaSi_1-67	CONFIG_1-67_4.vc-relax.nmr.out	CONFIG_1-67_4	69	1083.55	97.03	-0.2988	1060.87	1041.54	1148.24	ml	-	6	0	0	13.0181	2.4151	6	39.79650000000004	57.26010000000008	72.14419999999996	-10.014800000000037	-67.27490000000012
./CaSi_1-67	CONFIG_1-67_4.vc-relax.nmr.out	CONFIG_1-67_4	75	1070.27	-36.93	-0.5132	1076.26	1088.9	1045.65	il	bridging	2	3	1	16.01	2.3828	6	50.02210000000002	45.40980000000002	35.67699999999991	68.97949999999992	23.569699999999898
./CaSi_1-67	CONFIG_1-67_4.vc-relax.nmr.out	CONFIG_1-67_4	76	1051.75	-95.49	-0.8287	1057.2	1109.96	988.09	il	pairing	2	4	0	15.2181	2.3986	6	64.28250000000003	60.0859999999999	19.46079999999995	113.3007	53.21470000000011
./CaSi_1-67	CONFIG_1-67_4.vc-relax.nmr.out	CONFIG_1-67_4	83	1077.46	51.08	-0.525	1069.37	1051.49	1111.51	il	pairing	3	1	3	21.1104	2.4338	7	44.48579999999993	50.71510000000001	64.48270000000002	18.267299999999977	-32.44780000000003
./CaSi_1-67	CONFIG_1-67_4.vc-relax.nmr.out	CONFIG_1-67_4	84	1045.94	-100.24	-0.5813	1059.93	1098.78	979.12	il	pairing	3	2	1	13.8166	2.3787	6	68.75619999999992	57.98389999999995	28.069399999999973	120.20759999999996	62.22370000000001
./CaSi_1-67	CONFIG_1-67_12.vc-relax.nmr.out	CONFIG_1-67_12	15	1087.44	53.47	-0.8115	1084.08	1055.15	1123.08	ml	-	4	2	0	13.6186	2.3881	6	36.80119999999988	39.38840000000005	61.66449999999986	9.358400000000074	-30.029999999999973
./CaSi_1-67	CONFIG_1-67_12.vc-relax.nmr.out	CONFIG_1-67_12	21	1101.99	-44.16	-0.395	1110.89	1122.52	1072.55	ml	-	5	1	0	17.304	2.4383	6	25.597699999999918	18.744699999999852	9.78959999999995	48.266500000000065	29.521800000000212
./CaSi_1-67	CONFIG_1-67_12.vc-relax.nmr.out	CONFIG_1-67_12	26	1096.53	69.44	-0.6883	1089.32	1057.46	1142.83	ml	-	7	0	1	27.2532	2.57	8	29.801900000000046	35.35360000000003	59.885799999999904	-5.849100000000021	-41.20270000000005
./CaSi_1-67	CONFIG_1-67_12.vc-relax.nmr.out	CONFIG_1-67_12	31	1098.23	63.55	-0.5261	1088.19	1065.91	1140.6	ml	-	4	2	0	18.176	2.4316	6	28.492899999999963	36.223699999999894	53.379299999999944	-4.131999999999948	-40.35569999999984
./CaSi_1-67	CONFIG_1-67_12.vc-relax.nmr.out	CONFIG_1-67_12	39	1129.78	44.58	-0.626	1124.23	1105.62	1159.5	il	pairing	3	1	3	22.4221	2.5367	7	4.199399999999969	8.472899999999981	22.802600000000098	-18.68500000000006	-27.15790000000004
./CaSi_1-67	CONFIG_1-67_12.vc-relax.nmr.out	CONFIG_1-67_12	40	1094.55	43.26	-0.1836	1082.78	1077.49	1123.4	il	betweenchains	2	3	2	21.6794	2.4645	7	31.32650000000001	40.38940000000002	44.46269999999993	9.111999999999853	-31.27740000000017
./CaSi_1-67	CONFIG_1-67_12.vc-relax.nmr.out	CONFIG_1-67_12	41	1014.17	103.52	-0.5665	999.22	960.12	1083.19	il	bridging	2	3	0	8.7835	2.2791	5	93.21910000000003	104.73059999999998	134.83759999999995	40.07369999999992	-64.65690000000006
./CaSi_1-67	CONFIG_1-67_12.vc-relax.nmr.out	CONFIG_1-67_12	58	1084.53	76.91	-0.9081	1082.18	1035.61	1135.81	ml	-	6	0	0	13.5723	2.4288	6	39.04189999999994	40.8513999999999	76.71030000000007	-0.4437000000000353	-41.295099999999934
./CaSi_1-67	CONFIG_1-67_12.vc-relax.nmr.out	CONFIG_1-67_12	64	1094.62	-43.68	-0.2323	1105.8	1112.56	1065.5	ml	-	7	0	0	21.2532	2.5038	7	31.27260000000001	22.663999999999987	17.458799999999997	53.694999999999936	31.03099999999995
./CaSi_1-67	CONFIG_1-67_12.vc-relax.nmr.out	CONFIG_1-67_12	69	1073.59	-72.97	-0.376	1088.77	1107.06	1024.94	ml	-	4	1	1	14.9222	2.39	6	47.46570000000008	35.77710000000002	21.69380000000001	84.92619999999988	49.14909999999986
./CaSi_1-67	CONFIG_1-67_12.vc-relax.nmr.out	CONFIG_1-67_12	74	1063.4	-71.51	-0.6919	1070.74	1103.73	1015.72	ml	-	6	0	0	13.7622	2.4237	6	55.3119999999999	49.66019999999992	24.25789999999995	92.02559999999994	42.36540000000002
./CaSi_1-67	CONFIG_1-67_12.vc-relax.nmr.out	CONFIG_1-67_12	80	1034.19	113.13	-0.4541	1013.61	979.36	1109.61	il	bridging	3	2	1	13.3948	2.3597	6	77.80369999999994	93.65030000000002	120.02279999999996	19.730300000000057	-73.91999999999996
./CaSi_1-67	CONFIG_1-67_12.vc-relax.nmr.out	CONFIG_1-67_12	81	1051.62	131.83	-0.6587	1036.63	978.74	1139.51	il	-	2	2	0	4.4952	2.263	4	64.38260000000002	75.92489999999987	120.50019999999995	-3.292699999999968	-79.21759999999983
./CaSi_1-67	CONFIG_1-67_12.vc-relax.nmr.out	CONFIG_1-67_12	85	1078.61	107.66	-0.3452	1055.11	1030.33	1150.38	il	pairing	4	2	0	14.363	2.4217	6	43.60030000000006	61.69530000000009	80.77589999999998	-11.662600000000111	-73.3579000000002
./CaSi_1-67	CONFIG_1-67_12.vc-relax.nmr.out	CONFIG_1-67_12	86	1086.76	-79.27	-0.8318	1091.2	1135.16	1033.91	il	-	3	2	1	14.0045	2.4177	6	37.32479999999998	33.90599999999995	0.05679999999995289	78.01929999999993	44.11329999999998
./CaSi_1-4	CONFIG_2-3.vc-relax.nmr.out	CONFIG_2-3	19	1043.54	-89.21	-0.4771	1059.09	1087.47	984.07	ml	-	5	1	0	13.6244	2.3689	6	70.60419999999999	58.63070000000005	36.778099999999995	116.39609999999993	57.765399999999886
./CaSi_1-4	CONFIG_2-3.vc-relax.nmr.out	CONFIG_2-3	25	1072.46	-64.18	-0.0599	1092.57	1095.13	1029.67	ml	-	5	2	0	20.3286	2.4447	7	48.33579999999995	32.851099999999974	30.879899999999907	81.28409999999997	48.43299999999999
./CaSi_1-4	CONFIG_2-3.vc-relax.nmr.out	CONFIG_2-3	33	1112.34	50.18	-0.316	1100.9	1090.33	1145.8	ml	-	7	0	0	20.8686	2.5094	7	17.628199999999993	26.436999999999898	34.57590000000005	-8.135999999999967	-34.572999999999865
./CaSi_1-4	CONFIG_2-3.vc-relax.nmr.out	CONFIG_2-3	38	1086.6	72.52	-0.8244	1082.35	1042.5	1134.95	ml	-	5	0	1	17.2748	2.3993	6	37.44800000000009	40.720500000000015	71.40499999999997	0.21849999999994907	-40.502000000000066
./CaSi_1-4	CONFIG_2-3.vc-relax.nmr.out	CONFIG_2-3	45	1123.34	74.1	-0.2323	1104.37	1092.9	1172.74	il	pairing	1	2	3	16.7122	2.5029	6	9.158200000000079	23.765100000000075	32.596999999999866	-28.879800000000046	-52.64490000000012
./CaSi_1-4	CONFIG_2-3.vc-relax.nmr.out	CONFIG_2-3	48	1078.62	150.19	-0.3799	1047.58	1009.54	1178.74	il	pairing	2	2	2	13.9566	2.432	6	43.59260000000006	67.49340000000007	96.78420000000006	-33.49980000000005	-100.99320000000012
./CaSi_1-4	CONFIG_2-3.vc-relax.nmr.out	CONFIG_2-3	72	1062.74	63.08	-0.9462	1061.61	1021.81	1104.79	ml	-	5	1	1	20.0648	2.422	7	55.8202	56.69030000000009	87.33630000000005	23.44169999999997	-33.248600000000124
./CaSi_1-4	CONFIG_2-3.vc-relax.nmr.out	CONFIG_2-3	79	1095.47	68.32	-0.8847	1092.85	1052.55	1141.02	ml	-	7	0	0	22.8772	2.5193	7	30.618099999999913	32.63550000000009	63.66650000000004	-4.455400000000054	-37.09090000000015
./CaSi_1-4	CONFIG_2-3.vc-relax.nmr.out	CONFIG_2-3	84	1087.94	56.73	-0.3497	1075.65	1062.42	1125.77	ml	-	4	1	1	16.8773	2.3802	6	36.41619999999989	45.879499999999894	56.06659999999988	7.2871000000000095	-38.592399999999884
./CaSi_1-4	CONFIG_2-3.vc-relax.nmr.out	CONFIG_2-3	89	1098.79	-67.33	-0.7873	1103.56	1138.9	1053.9	ml	-	6	0	1	21.3011	2.4779	7	28.061699999999973	24.38880000000006	-2.8230000000000928	62.62699999999995	38.23819999999989
./CaSi_1-4	CONFIG_2-3.vc-relax.nmr.out	CONFIG_2-3	95	1063.59	101.21	-0.4382	1044.64	1015.07	1131.06	il	bridging	2	2	3	27.5763	2.5145	7	55.165700000000015	69.7571999999999	92.52609999999993	3.213799999999992	-66.5433999999999
./CaSi_1-4	CONFIG_2-3.vc-relax.nmr.out	CONFIG_2-3	96	1063.45	-25.38	-0.9268	1064.07	1079.76	1046.53	il	q2bsilicate	1	5	1	21.5886	2.4689	7	55.2734999999999	54.796100000000024	42.71479999999997	68.30190000000005	13.505800000000022
./CaSi_1-4	CONFIG_2-3.vc-relax.nmr.out	CONFIG_2-3	100	1068.16	45.38	-0.7107	1063.78	1042.28	1098.41	il	pairing	3	2	1	17.0342	2.4061	6	51.64679999999987	55.01940000000002	71.57439999999997	28.354299999999967	-26.665100000000052
./CaSi_1-4	CONFIG_2-3.vc-relax.nmr.out	CONFIG_2-3	101	1130.58	-86.43	-0.7439	1137.95	1180.81	1072.96	il	pairing	3	2	3	29.1087	2.5673	8	3.5833999999999833	-2.09150000000011	-35.09370000000001	47.95079999999996	50.04230000000007
./CaSi_1-4	CONFIG_2-2.vc-relax.nmr.out	CONFIG_2-2	19	1082.41	88.55	-0.1918	1058.56	1047.23	1141.44	ml	-	4	2	1	21.8041	2.4823	7	40.6742999999999	59.03880000000004	67.76289999999995	-4.778800000000047	-63.817600000000084
./CaSi_1-4	CONFIG_2-2.vc-relax.nmr.out	CONFIG_2-2	29	1068.1	-33.81	-0.3456	1075.47	1083.26	1045.56	ml	-	7	0	0	21.4589	2.4963	7	51.6930000000001	46.018100000000004	40.01980000000003	69.04880000000003	23.030700000000024
./CaSi_1-4	CONFIG_2-2.vc-relax.nmr.out	CONFIG_2-2	34	1102.0	-34.52	-0.9711	1102.33	1124.68	1078.98	ml	-	7	0	0	21.7646	2.483	7	25.590000000000032	25.335900000000038	8.126399999999876	43.315399999999954	17.979499999999916
./CaSi_1-4	CONFIG_2-2.vc-relax.nmr.out	CONFIG_2-2	39	1073.54	70.37	-0.8823	1070.78	1029.39	1120.46	ml	-	4	1	1	17.1373	2.3998	6	47.50419999999997	49.62940000000003	81.49969999999985	11.375799999999913	-38.25360000000012
./CaSi_1-4	CONFIG_2-2.vc-relax.nmr.out	CONFIG_2-2	46	1086.57	-103.69	-0.2181	1113.6	1128.68	1017.45	il	q2bsilicate	1	4	4	13.1685	2.4032	9	37.47109999999998	16.658000000000015	5.046399999999949	90.69349999999997	74.03549999999996
./CaSi_1-4	CONFIG_2-2.vc-relax.nmr.out	CONFIG_2-2	49	1058.58	-56.8	-0.2095	1073.55	1081.48	1020.71	il	pairing	3	2	1	15.0587	2.3982	6	59.02340000000004	47.49649999999997	41.3904	88.18329999999992	40.68679999999995
./CaSi_1-4	CONFIG_2-2.vc-relax.nmr.out	CONFIG_2-2	73	1086.96	62.71	-0.6655	1079.97	1052.15	1128.77	ml	-	6	0	1	21.9851	2.4993	7	37.170799999999986	42.55309999999997	63.97449999999992	4.97709999999995	-37.57600000000002
./CaSi_1-4	CONFIG_2-2.vc-relax.nmr.out	CONFIG_2-2	79	1089.3	-75.93	-0.3875	1104.8	1124.41	1038.68	ml	-	5	2	0	22.001	2.4814	7	35.36900000000003	23.43399999999997	8.334299999999871	74.3463999999999	50.912399999999934
./CaSi_1-4	CONFIG_2-2.vc-relax.nmr.out	CONFIG_2-2	84	1125.1	46.1	-0.6784	1120.15	1099.31	1155.83	ml	-	7	0	1	27.3685	2.528	8	7.802999999999997	11.614499999999907	27.661299999999983	-15.859100000000012	-27.47359999999992
./CaSi_1-4	CONFIG_2-2.vc-relax.nmr.out	CONFIG_2-2	89	1098.39	-59.28	-0.4826	1108.61	1127.68	1058.87	ml	-	5	0	1	17.6185	2.4227	6	28.369699999999852	20.50030000000004	5.8163999999999305	58.80010000000004	38.299800000000005
./CaSi_1-4	CONFIG_2-2.vc-relax.nmr.out	CONFIG_2-2	95	1042.75	72.67	-0.6877	1035.19	1001.88	1091.2	il	bridging	2	2	2	15.4181	2.3912	6	71.21249999999998	77.03369999999995	102.68240000000003	33.90599999999995	-43.127700000000004
./CaSi_1-4	CONFIG_2-2.vc-relax.nmr.out	CONFIG_2-2	96	1092.27	-67.99	-0.4417	1104.92	1124.94	1046.94	il	-	1	2	3	22.6669	2.4692	6	33.08209999999997	23.34159999999997	7.926199999999881	67.98619999999994	44.64459999999997
./CaSi_1-4	CONFIG_2-2.vc-relax.nmr.out	CONFIG_2-2	100	1064.98	-85.35	-0.4534	1080.53	1106.33	1008.08	il	-	2	1	3	13.6582	2.4395	6	54.09539999999993	42.12189999999998	22.255899999999997	97.90839999999992	55.78649999999993
./CaSi_1-4	CONFIG_2-2.vc-relax.nmr.out	CONFIG_2-2	101	1081.82	95.18	-0.5143	1066.41	1033.78	1145.28	il	pairing	2	2	2	15.4638	2.4396	6	41.128600000000006	52.99429999999995	78.11940000000004	-7.735599999999977	-60.72989999999993
./CaSi_1-4	CONFIG_2-1.vc-relax.nmr.out	CONFIG_2-1	19	1083.48	-61.96	-0.4597	1094.64	1113.63	1042.17	ml	-	6	0	1	21.3087	2.4653	7	39.85039999999992	31.257199999999898	16.634899999999902	71.65909999999997	40.40190000000007
./CaSi_1-4	CONFIG_2-1.vc-relax.nmr.out	CONFIG_2-1	26	1093.18	42.42	-0.8027	1090.39	1067.69	1121.46	ml	-	6	1	0	17.1752	2.3992	7	32.38139999999987	34.529699999999934	52.008699999999976	10.605799999999931	-23.923900000000003
./CaSi_1-4	CONFIG_2-1.vc-relax.nmr.out	CONFIG_2-1	32	1089.49	45.98	-0.4922	1081.71	1066.62	1120.15	ml	-	7	0	0	20.9423	2.4423	7	35.22269999999992	41.213300000000004	52.83260000000007	11.614499999999907	-29.598800000000097
./CaSi_1-4	CONFIG_2-1.vc-relax.nmr.out	CONFIG_2-1	37	1099.78	-81.01	-0.761	1106.23	1147.33	1045.77	ml	-	6	0	1	22.5326	2.5064	7	27.29939999999999	22.332899999999995	-9.31409999999994	68.88710000000003	46.55420000000004
./CaSi_1-4	CONFIG_2-1.vc-relax.nmr.out	CONFIG_2-1	44	1093.08	122.55	-0.318	1065.22	1039.23	1174.77	il	q2bzinc	1	2	3	14.212	2.4258	6	32.45839999999998	53.91059999999993	73.92289999999991	-30.44290000000001	-84.35349999999994
./CaSi_1-4	CONFIG_2-1.vc-relax.nmr.out	CONFIG_2-1	48	1075.85	-130.0	-0.1678	1111.91	1126.45	989.18	il	pairing	3	1	2	15.1791	2.4004	6	45.72550000000001	17.95929999999987	6.763499999999908	112.46140000000003	94.50210000000015
./CaSi_1-4	CONFIG_2-1.vc-relax.nmr.out	CONFIG_2-1	72	1097.81	48.03	-0.5412	1090.47	1073.14	1129.83	ml	-	6	0	1	20.9641	2.4387	7	28.81630000000007	34.468099999999936	47.81219999999985	4.160900000000083	-30.307199999999852
./CaSi_1-4	CONFIG_2-1.vc-relax.nmr.out	CONFIG_2-1	78	1102.0	27.91	-0.8697	1100.78	1084.61	1120.6	ml	-	7	0	0	21.6016	2.4732	7	25.590000000000032	26.52940000000001	38.98030000000006	11.268000000000029	-15.26139999999998
./CaSi_1-4	CONFIG_2-1.vc-relax.nmr.out	CONFIG_2-1	83	1115.86	43.4	-0.5149	1108.85	1093.95	1144.79	ml	-	6	0	1	21.6618	2.4849	7	14.917800000000057	20.315500000000043	31.788499999999885	-7.358299999999986	-27.67380000000003
./CaSi_1-4	CONFIG_2-1.vc-relax.nmr.out	CONFIG_2-1	88	1105.52	-71.93	-0.9764	1106.08	1152.9	1057.57	ml	-	6	0	1	22.1503	2.499	7	22.879599999999982	22.448399999999992	-13.603000000000065	59.80110000000002	37.35270000000003
./CaSi_1-4	CONFIG_2-1.vc-relax.nmr.out	CONFIG_2-1	94	1069.2	117.29	-0.7631	1059.94	1000.27	1147.4	il	bridging	2	2	2	14.5775	2.4144	6	50.84599999999989	57.97619999999995	103.9221	-9.368000000000052	-67.3442
./CaSi_1-4	CONFIG_2-1.vc-relax.nmr.out	CONFIG_2-1	95	1081.04	-70.26	-0.1737	1100.39	1108.53	1034.2	il	q2bsilicate	1	4	1	15.0329	2.4489	6	41.72919999999999	26.82969999999989	20.561900000000037	77.79599999999994	50.96630000000005
./CaSi_1-4	CONFIG_2-1.vc-relax.nmr.out	CONFIG_2-1	99	1088.17	108.41	-0.5256	1071.03	1033.04	1160.45	il	betweenchains	3	2	2	21.7377	2.4929	7	36.239099999999894	49.43690000000004	78.68920000000003	-19.416500000000042	-68.85340000000008
./CaSi_1-4	CONFIG_2-1.vc-relax.nmr.out	CONFIG_2-1	100	1095.8	93.13	-0.1981	1070.91	1058.61	1157.89	il	pairing	2	1	4	20.5765	2.4515	7	30.364000000000033	49.52929999999992	59.00030000000004	-17.44530000000009	-66.97460000000001
