# Supplementary material for: Is there a future for 43Ca nuclear magnetic resonance in cement science?
Source: Phys Chem Chem Phys. 2025 Apr 9;27(17):9159–68. doi: 10.1039/d5cp00491h (PMC11997747; doi:10.1039/d5cp00491h)
Supplement: CP-027-D5CP00491H-s001 [file CP-027-D5CP00491H-s001.zip › QE-Files/calcium-shifts-from-Morales.txt]

casi structure ca shift position o oh ow note polyvolume aveDist
1.2 1-1 1 1069.68 ml 7 0 0 - 20.9 2.4942
1.2 1-1 7 1113.67 ml 6 0 0 - 17.1312 2.4543
1.2 1-1 12 1101.43 ml 7 0 0 - 20.6930 2.503
1.2 1-1 17 1084.31 ml 5 1 0 - 16.7074 2.3837
1.2 1-1 23 1063.77 il 4 0 1 pairing 8.1545 2.3298
1.2 1-1 24 1071.32 il 2 1 2 bridging 9.9137 2.3458
1.2 1-1 49 1113.35 ml 7 0 1 - 27.7866 2.5529
1.2 1-1 55 1055.81 ml 5 1 0 - 16.2918 2.3491
1.2 1-1 60 1077.94 ml 5 0 0 - 9.1569 2.3394
1.2 1-1 65 1065.96 ml 6 0 0 - 13.2524 2.4201
1.2 1-1 71 1101.08 il 3 2 2 pairing 20.6267 2.4897
1.2 1-1 72 1109.08 il 3 4 1 pairing 28.6413 2.5728
1.2 1-3 1 1069.64 ml 7 0 0 - 21.7937 2.5386
1.2 1-3 7 1043.01 ml 5 0 0 - 9.5740 2.3323
1.2 1-3 12 1096.86 ml 6 0 0 - 14.7393 2.4522
1.2 1-3 17 1072.51 ml 5 1 0 - 17.1345 2.3744
1.2 1-3 23 1069.13 il 4 0 1 pairing 9.3939 2.3942
1.2 1-3 24 1081.43 il 4 0 2 - 15.0854 2.5430
1.2 1-3 49 1080.02 ml 6 0 0 - 16.9132 2.4516
1.2 1-3 55 1068.67 ml 5 0 0 - 17.0958 2.4592
1.2 1-3 60 1051.69 ml 5 0 1 - 16.3605 2.4069
1.2 1-3 65 1059.40 ml 5 0 0 - 9.1411 2.3174
1.2 1-3 71 1082.76 il 2 1 3 - 15.0274 2.4265
1.2 1-3 72 1103.87 il 2 2 3 - 21.5572 2.4558
1.4 2-1 19 1083.48 ml 6 0 1 - 21.3087 2.4653
1.4 2-1 26 1093.18 ml 6 1 0 - 17.1752 2.3992
1.4 2-1 32 1089.49 ml 7 0 0 - 20.9423 2.4423
1.4 2-1 37 1099.78 ml 6 0 1 - 22.5326 2.5064
1.4 2-1 44 1093.08 il 1 2 3 q2bzinc 14.212 2.4258
1.4 2-1 48 1075.85 il 3 1 2 pairing 15.1791 2.4004
1.4 2-1 72 1087.81 ml 6 0 1 - 20.9641 2.4387
1.4 2-1 78 1102.00 ml 7 0 0 - 21.6016 2.4732
1.4 2-1 83 1115.86 ml 6 0 1 - 21.6618 2.4849
1.4 2-1 88 1105.52 ml 6 0 1 - 22.1503 2.4990
1.4 2-1 94 1069.20 il 2 2 2 bridging 14.5775 2.4144
1.4 2-1 95 1081.04 il 1 4 1 q2bsilicate 15.0329 2.4489
1.4 2-1 99 1088.17 il 3 2 2 betweenchains 21.7377 2.4929
1.4 2-1 100 1095.80 il 2 1 4 pairing 20.5765 2.4515
1.4 2-2 19 1082.41 ml 4 2 1 - 21.8041 2.4823
1.4 2-2 29 1068.10 ml 7 0 0 - 21.4589 2.4963
1.4 2-2 34 1102.00 ml 7 0 0 - 21.7646 2.4830
1.4 2-2 39 1073.54 ml 4 1 1 - 17.1373 2.3998
1.4 2-2 46 1086.57 il 1 4 4 q2bsilicate 13.1685 2.4032
1.4 2-2 49 1058.58 il 3 2 1 pairing 15.0587 2.3982
1.4 2-2 73 1086.96 ml 6 0 1 - 21.9851 2.4993
1.4 2-2 79 1089.30 ml 5 2 0 - 22.001 2.4814
1.4 2-2 84 1125.10 ml 7 0 1 - 27.3685 2.5280
1.4 2-2 89 1098.39 ml 5 0 1 - 17.6185 2.4227
1.4 2-2 95 1042.75 il 2 2 2 bridging 15.4181 2.3912
1.4 2-2 96 1092.27 il 1 2 3 - 22.6669 2.4692
1.4 2-2 100 1064.98 il 2 1 3 - 13.6582 2.4395
1.4 2-2 101 1081.82 il 2 2 2 pairing 15.4638 2.4396
1.4 2-3 19 1043.54 ml 5 1 0 -  13.6244 2.3689
1.4 2-3 25 1072.46 ml 5 2 0 - 20.3286 2.4447
1.4 2-3 33 1112.34 ml 7 0 0 - 20.8686 2.5094
1.4 2-3 38 1086.60 ml 5 0 1 - 17.2748 2.3993
1.4 2-3 45 1123.34 il 1 2 3 pairing 16.7122 2.5029
1.4 2-3 48 1078.62 il 2 2 2 pairing 13.9566 2.432
1.4 2-3 72 1062.74 ml 5 1 1 - 20.0648 2.422
1.4 2-3 79 1095.47 ml 7 0 0 - 22.8772 2.5193
1.4 2-3 84 1087.94 ml 4 1 1 - 16.8773 2.3802
1.4 2-3 89 1098.79 ml 6 0 1 - 21.3011 2.4779
1.4 2-3 95 1063.59 il 2 2 3 bridging 27.5763 2.5145
1.4 2-3 96 1063.45 il 1 5 1 q2bsilicate 21.5886 2.4689
1.4 2-3 100 1068.16 il 3 2 1 pairing 17.0342 2.4061
1.4 2-3 101 1130.58 il 3 2 3 pairing 29.1087 2.5673
1.67 1 16 1055.54 ml 6 0 0 - 14.8809 2.3915
1.67 1 22 1113.98 ml 7 0 0 - 21.2804 2.5217
1.67 1 27 1100.20 ml 6 0 1 - 21.6779 2.4598
1.67 1 32 1102.83 ml 6 0 0 - 22.5167 2.4746
1.67 1 38 1089.69 il 4 0 2 pairing 13.8202 2.4482
1.67 1 39 1077.75 il 3 1 2 pairing 14.9512 2.4597
1.67 1 40 1019.65 il 2 2 2 bridging 16.0948 2.3503
1.67 1 56 1101.36 ml 6 0 1 - 22.666 2.4872
1.67 1 62 1070.12 ml 6 0 0 - 13.34 2.389
1.67 1 67 1052.20 ml 5 0 1 - 16.4937 2.3453
1.67 1 72 1101.16 ml 6 0 0 - 21.8986 2.5345
1.67 1 78 1043.07 il 3 3 1 bridging 20.4615 2.4183
1.67 1 79 1100.84 il 2 5 0 betweenchains 22.2937 2.5250
1.67 1 85 1086.26 il 1 4 1 q2bzinc 13.932 2.4297
1.67 1 86 1066.52 il 2 3 3 pairing 27.7649 2.5945
1.67 2 15 1064.00 ml 6 0 0 - 14.5459 2.4009
1.67 2 21 1068.87 ml 6 1 0 - 21.3582 2.4784
1.67 2 26 1099.09 ml 5 0 1 - 17.5985 2.4253
1.67 2 31 1071.40 ml 6 0 0 - 17.0262 2.3707
1.67 2 37 1103.68 il 3 1 2 pairing-cross-interlayer-connection 17.0696 2.445
1.67 2 38 1080.09 il 2 3 2 - 20.6882 2.4819
1.67 2 39 1044.47 il 2 4 0 bridging 16.2555 2.3361
1.67 2 56 1110.65 ml 5 0 1 - 22.1258 2.5019
1.67 2 62 1073.44 ml 5 0 0 - 15.1387 2.4593
1.67 2 67 1070.26 ml 5 0 0 - 9.8480 2.3584
1.67 2 72 1123.93 ml 6 0 0 - 16.0563 2.5006
1.67 2 79 1032.09 il 0 4 1 - 14.3127 2.4559
1.67 2 78 1074.21 il 2 3 0 bridging 14.8665 2.4279
1.67 2 85 1058.05 il 2 3 0 pairing 15.3101 2.4242
1.67 2 86 1072.30 il 3 2 1 pairing 14.5281 2.4184
1.67 3 15 1079.31 ml 6 0 1 - 20.8199 2.4876
1.67 3 21 1070.97 ml 6 0 0 - 15.9515 2.4258
1.67 3 26 1111.84 ml 6 0 1 - 20.4628 2.5191
1.67 3 31 1093.22 ml 6 0 0 - 22.5840 2.4929
1.67 3 37 1105.38 il 4 1 2 pairing 20.8806 2.4921
1.67 3 38 1075.84 il 3 3 1 - 21.7028 2.4959
1.67 3 39 1037.91 il 2 3 1 bridging 13.3309 2.4086
1.67 3 55 1122.88 ml 7 0 1 - 28.3282 2.5642
1.67 3 61 1092.90 ml 6 1 0 - 22.8661 2.5068
1.67 3 66 1050.21 ml 5 1 0 - 16.6934 2.3505
1.67 3 71 1088.37 ml 7 0 0 - 21.4092 2.4956
1.67 3 77 1007.70 il 3 1 2 bridging 15.1880 2.3535
1.67 3 78 1060.15 il 2 3 1 betweenchains 16.5536 2.4153
1.67 3 84 1044.17 il 2 3 1 q2bzinc 14.1034 2.4001
1.67 3 85 1042.95 il 3 1 2 pairing 14.7423 2.3899
1.67 4 14 1073.30 ml 6 0 1 - 20.8099 2.4567
1.67 4 20 1106.59 ml 6 1 0 - 22.1417 2.4803
1.67 4 25 1115.03 ml 6 0 0 - 14.8612 2.446
1.67 4 30 1085.59 ml 6 0 0 - 17.43 2.3929
1.67 4 36 1084.89 il 3 1 2 pairing 17.1462 2.4008
1.67 4 37 1063.78 il 3 2 1 betweenchains 15.1862 2.39
1.67 4 38 1049.66 il 2 3 1 bridging 16.5527 2.3765
1.67 4 53 1115.85 ml 7 1 0 - 27.7285 2.5444
1.67 4 59 1105.60 ml 6 0 1 - 22.9653 2.4903
1.67 4 64 1071.24 ml 5 1 0 - 17.022 2.3826
1.67 4 69 1083.55 ml 6 0 0 - 13.0181 2.4151
1.67 4 75 1070.27 il 2 3 1 bridging 16.01 2.3828
1.67 4 76 1051.75 il 2 4 0 pairing 15.2181 2.3986
1.67 4 83 1077.46 il 3 1 3 pairing 21.1104 2.4338
1.67 4 84 1045.94 il 3 2 1 pairing 13.8166 2.3787
1.67 5 15 1071.06 ml 6 0 0 - 14.4346 2.3844
1.67 5 21 1082.45 ml 7 0 1 - 26.1529 2.5166
1.67 5 26 1099.54 ml 6 0 1 - 22.3452 2.5049
1.67 5 31 1078.64 ml 7 0 0 - 21.4261 2.4498
1.67 5 37 1087.44 il 4 2 0 pairing 15.7851 2.431
1.67 5 38 1060.63 il 2 3 1 - 15.7488 2.4429
1.67 5 39 1042.81 il 2 2 2 bridging 15.7087 2.3387
1.67 5 55 1101.62 ml 6 1 0 - 21.9164 2.4814
1.67 5 61 1108.52 ml 6 1 0 - 27.5522 2.5750
1.67 5 66 1055.85 ml 5 0 1 - 16.2873 2.3775
1.67 5 71 1142.79 ml 7 0 0 - 22.2708 2.5601
1.67 5 77 1062.61 il 2 2 2 bridging 15.9704 2.4470
1.67 5 78 1058.23 il 1 3 2 - 16.8522 2.3831
1.67 5 84 1072.90 il 3 4 0 pairing 21.4411 2.4553
1.67 5 85 1057.93 il 3 1 2 pairing 14.9731 2.3709
1.67 7 14 1060.89 ml 5 1 0 - 17.1714 2.3954
1.67 7 20 1073.89 ml 6 1 0 - 19.9959 2.4179
1.67 7 25 1111.92 ml 6 0 1 - 21.1655 2.5261
1.67 7 30 1072.25 ml 6 0 0 - 17.526 2.3973
1.67 7 36 1123.95 il 4 0 3 pairing 20.7542 2.4936
1.67 7 37 1083.88 il 4 2 2 betweenchains 26.5056 2.5314
1.67 7 38 1012.75 il 2 4 0 bridging 14.1126 2.3603
1.67 7 55 1043.85 ml 5 1 0 - 15.0262 2.3762
1.67 7 63 1079.86 ml 6 1 0 - 21.3864 2.4725
1.67 7 68 1094.02 ml 6 0 1 - 22.255 2.4758
1.67 7 73 1068.85 ml 4 2 0 - 15.0846 2.4332
1.67 7 79 1015.02 il 2 2 1 bridging 9.1672 2.2841
1.67 7 80 1038.69 il 3 1 1 pairing 9.0702 2.3341
1.67 7 85 1057.92 il 2 3 0 betweenchains 10.0583 2.3537
1.67 7 86 1083.38 il 3 2 1 pairing 12.472 2.4465
1.67 8 15 1092.19 ml 6 1 0 - 22.7084 2.5065
1.67 8 21 1048.00 ml 4 2 0 - 13.8558 2.3856
1.67 8 26 1099.91 ml 6 0 1 - 21.3521 2.4666
1.67 8 31 1077.25 ml 6 0 0 - 16.9357 2.37
1.67 8 37 1110.94 il 4 1 2 pairing 21.3618 2.4872
1.67 8 38 1076.39 il 3 3 1 betweenchains 19.8075 2.4567
1.67 8 39 1068.83 il 2 3 1 bridging 16.4332 2.3717
1.67 8 57 1059.41 ml 5 1 0 - 15.9493 2.3946
1.67 8 63 1086.25 ml 6 0 0 - 18.0355 2.4215
1.67 8 68 1089.75 ml 5 0 1 - 17.0234 2.3946
1.67 8 73 1106.28 ml 6 0 0 - 13.3034 2.4990
1.67 8 79 1055.23 il 3 1 2 bridging 15.7414 2.3404
1.67 8 80 1071.26 il 3 1 2 betweenchains 15.2746 2.4291
1.67 8 84 1044.45 il 3 2 1 pairing 15.8225 2.3551
1.67 8 85 1087.78 il 3 3 1 pairing 20.9203 2.4589
1.67 9 15 1056.43 ml 6 0 0 - 14.3442 2.4525
1.67 9 21 1047.79 ml 4 2 0 - 15.1490 2.4008
1.67 9 26 1114.52 ml 6 0 1 - 23.3492 2.5343
1.67 9 31 1091.46 ml 6 0 0 - 17.8094 2.4211
1.67 9 37 1062.76 il 4 1 1 pairing 15.7627 2.4145
1.67 9 38 1055.41 il 3 3 1 betweenchains 20.8135 2.4876
1.67 9 39 998.04 il 2 3 1 bridging 13.5703 2.3483
1.67 9 56 1091.45 ml 4 2 0 - 16.4730 2.4205
1.67 9 62 1097.58 ml 7 0 0 - 22.9414 2.5007
1.67 9 67 1093.23 ml 4 1 1 - 15.3256 2.4456
1.67 9 72 1082.49 ml 6 0 0 - 16.4823 2.4296
1.67 9 78 1041.18 il 3 1 1 bridging 8.1245 2.3304
1.67 9 79 1097.68 il 3 0 3 betweenchains 15.4961 2.4753
1.67 9 83 1062.51 il 2 2 2 betweenchains 17.5995 2.3997
1.67 9 84 1100.83 il 2 2 3 pairing 20.3531 2.4761
1.67 10 15 1080.68 ml 5 2 0 - 22.3128 2.5166
1.67 10 21 1027.35 ml 3 2 0 - 8.6559 2.3128
1.67 10 28 1082.66 ml 6 0 1 - 20.4413 2.4328
1.67 10 33 1071.56 ml 6 0 0 - 17.0939 2.3780
1.67 10 39 1097.53 il 4 2 1 pairing 22.5752 2.4983
1.67 10 40 1074.00 il 3 2 3 betweenchains 27.3279 2.54
1.67 10 41 1013.01 il 2 2 2 bridging 16.8535
1.67 10 57 1092.07 ml 6 1 0 - 20.6319 2.4869
1.67 10 63 1090.53 ml 6 0 0 - 17.8526 2.4118
1.67 10 68 1128.52 ml 5 2 0 - 23.1955 2.5539
1.67 10 73 1122.01 ml 6 0 0 - 13.8925 2.4732
1.67 10 79 1048.13 il 2 2 2 bridging 16.4079 2.4083
1.67 10 80 1082.51 il 3 1 1 betweenchains 10.1664 2.3763
1.67 10 84 1089.62 il 3 2 2 pairing 20.4471 2.4811
1.67 10 85 1107.34 il 3 2 3 pairing 27.3593 2.5541
1.67 11 15 1089.36 ml 5 2 0 - 22.2529 2.4979
1.67 11 21 1047.43 ml 4 2 0 - 13.6966 2.3934
1.67 11 29 1091.22 ml 6 0 1 - 21.0559 2.4547
1.67 11 34 1072.09 ml 6 0 0 - 16.9158 2.3675
1.67 11 40 1068.75 il 2 3 1 pairing 16.0748 2.4017
1.67 11 41 1068.80 il 2 4 2 betweenchains 27.2087 2.5277
1.67 11 42 1071.41 il 2 4 1 bridging 20.606 2.4659
1.67 11 57 1124.54 ml 6 1 0 - 20.8208 2.5583
1.67 11 63 1088.79 ml 6 0 0 - 17.8313 2.4105
1.67 11 68 1114.70 ml 5 2 0 - 23.9634 2.5630
1.67 11 73 1137.66 ml 6 0 0 - 20.4737 2.5686
1.67 11 79 1028.80 il 2 2 2 bridging 16.1202 2.3715
1.67 11 80 1075.54 il 2 2 1 betweenchains 10.1467 2.3524
1.67 11 84 1059.32 il 3 2 1 pairing 15.7718 2.3888
1.67 11 85 1097.95 il 3 3 1 pairing 21.2905 2.4628
1.67 12 15 1087.44 ml 4 2 0 - 13.6186 2.3881
1.67 12 21 1101.99 ml 5 1 0 - 17.304 2.4383
1.67 12 26 1096.53 ml 7 0 1 - 27.2532 2.57
1.67 12 31 1098.23 ml 4 2 0 - 18.176 2.4316
1.67 12 39 1129.78 il 3 1 3 pairing 22.4221 2.5367
1.67 12 40 1094.55 il 2 3 2 betweenchains 21.6794 2.4645
1.67 12 41 1014.17 il 2 3 0 bridging 8.7835 2.2791
1.67 12 58 1084.53 ml 6 0 0 - 13.5723 2.4288
1.67 12 64 1094.62 ml 7 0 0 - 21.2532 2.5038
1.67 12 69 1073.59 ml 4 1 1 - 14.9222 2.39
1.67 12 74 1063.40 ml 6 0 0 - 13.7622 2.4237
1.67 12 80 1034.19 il 3 2 1 bridging 13.3948 2.3597
1.67 12 81 1051.62 il 2 2 0 - 4.4952 2.2630
1.67 12 85 1078.61 il 4 2 0 pairing 14.363 2.4217
1.67 12 86 1086.76 il 3 2 1 - 14.0045 2.4177
1.67 13 15 1107.14 ml 4 1 1 - 16.5387 2.4161
1.67 13 21 1071.47 ml 5 1 0 - 17.1459 2.3872
1.67 13 26 1080.91 ml 6 1 1 -
1.67 13 31 1078.92 ml 5 2 0 - 21.5209 2.447
1.67 13 39 1089.18 il 3 1 2 pairing 16.1111 2.4157
1.67 13 40 1086.75 il 3 1 2 pairing 22.3784 2.4771
1.67 13 41 1086.99 il 2 4 1 bridging 21.9309 2.499
1.67 13 58 1085.26 ml 5 0 1 - 17.0701 2.3929
1.67 13 64 1090.86 ml 7 0 0 - 21.7577 2.4853
1.67 13 69 1035.26 ml 5 1 0 - 13.7017 2.3584
1.67 13 74 1058.75 ml 6 0 0 - 13.905 2.4201
1.67 13 80 1053.77 il 3 2 0 bridging 9.2195 2.3487
1.67 13 81 1078.19 il 2 3 1 - 13.7085 2.4408
1.67 13 85 1090.26 il 3 2 0 pairing 16.2693 2.4521
1.67 13 86 1090.26 il 3 2 1 pairing 13.0583 2.4758
1.67 14 15 1103.37 ml 6 0 1 - 21.5207 2.4608
1.67 14 21 1059.22 ml 5 1 0 - 16.7179 2.3848
1.67 14 26 1078.32 ml 5 0 1 - 16.6129 2.368
1.67 14 31 1105.16 ml 6 0 0 - 14.914 2.4458
1.67 14 37 1092.93 il 3 2 1 pairing 16.6745 2.4452
1.67 14 38 1101.09 il 4 1 1 pairing 14.2807 2.4453
1.67 14 39 1030.36 il 3 2 1 bridging 16.5725 2.407
1.67 14 56 1089.33 ml 6 0 1 - 22.4387 2.5135
1.67 14 62 1081.02 ml 6 0 0 - 13.2861 2.4027
1.67 14 67 1046.84 ml 5 1 0 - 14.6989 2.3888
1.67 14 74 1060.04 ml 6 0 0 - 14.0813 2.4112
1.67 14 80 1058.78 il 1 5 1 bridging 20.0458 2.4804
1.67 14 81 1046.47 il 2 4 0 q2bsilicate 22.7901 2.5169
1.67 14 85 1070.55 il 4 1 1 pairing 13.9619 2.4053
1.67 14 86 1077.50 il 3 3 1 pairing 21.3491 2.5038
1.67 15 15 1089.85 ml 5 0 1 - 17.3978 2.3985
1.67 15 21 1078.86 ml 5 2 0 - 23.2762 2.5186
1.67 15 26 1101.90 ml 7 0 1 - 26.9129 2.5862
1.67 15 31 1062.89 ml 5 1 0 - 16.3734 2.3611
1.67 15 37 1073.45 il 3 2 1 pairing 15.2940 2.4262
1.67 15 38 1029.36 il 1 3 1 - 9.1087 2.3259
1.67 15 39 1018.51 il 2 3 0 bridging 9.8830 2.3039
1.67 15 55 1104.04 ml 7 0 0 - 21.2201 2.5474
1.67 15 61 1082.56 ml 7 0 0 - 21.4827 2.4769
1.67 15 66 1094.68 ml 4 2 1 - 20.7210 2.4602
1.67 15 74 1046.93 ml 5 1 0 - 13.686 2.3879
1.67 15 80 1037.18 il 1 4 1 bridging 14.159 2.3613
1.67 15 81 1077.38 il 1 5 1 - 21.5771 2.4539
1.67 15 85 1089.28 il 4 2 0 pairing 16.4025 2.4407
1.67 15 86 1106.97 il 3 2 2 pairing 20.8215 2.4886
1.67 16 15 1096.14 ml 7 0 1 - 26.6879 2.5128
1.67 16 21 1078.87 ml 4 1 0 - 10.1524 2.3859
1.67 16 26 1098.99 ml 7 0 1 - 25.6806 2.5370
1.67 16 31 1099.75 ml 6 0 0 - 15.4269 2.4351
1.67 16 37 1076.03 il 3 2 0 - 8.5 2.3202
1.67 16 38 1118.45 il 4 1 3 betweenchains 29.3147 2.5530
1.67 16 39 1074.32 il 2 4 0 bridging 15.229 2.4132
1.67 16 54 1078.16 ml 6 1 0 - 20.3057 2.441
1.67 16 60 1073.60 ml 7 0 0 - 21.3252 2.4504
1.67 16 65 1052.00 ml 4 2 0 - 13.9978 2.394
1.67 16 73 1083.23 ml 6 0 0 - 13.7833 2.4134
1.67 16 79 1060.37 il 2 5 0 - 21.2091 2.4953
1.67 16 80 1075.21 il 1 5 1 - 21.0485 2.5143
1.67 16 84 1086.14 il 4 2 1 - 21.7206 2.4598
1.67 16 85 1055.64 il 3 2 2 pairing 21.8418 2.4742
1.67 17 15 1119.64 ml 6 0 1 - 22.1209 2.5178
1.67 17 21 1069.42 ml 5 0 1 - 17.1555 2.3763
1.67 17 26 1080.79 ml 4 2 1 - 20.8586 2.4452
1.67 17 33 1096.18 ml 6 1 0 - 22.3557 2.4844
1.67 17 39 1072.46 il 3 2 1 pairing 16.9191 2.4092
1.67 17 40 1094.41 il 4 1 2 pairing 20.9461 2.5171
1.67 17 41 1060.41 il 2 3 1 bridging 16.5818 2.3803
1.67 17 58 1075.55 ml 5 1 0 - 16.6765 2.3833
1.67 17 64 1041.02 ml 5 0 0 - 10.0721 2.3129
1.67 17 69 1087.67 ml 6 0 1 - 20.2663 2.4326
1.67 17 74 1056.44 ml 5 1 0 - 14.6568 2.4139
1.67 17 80 1051.55 il 3 2 2 bridging 19.8547 2.3947
1.67 17 81 1068.63 il 2 3 0 - 8.4342 2.3734
1.67 17 85 1083.85 il 5 2 0 pairing 22.7453 2.5546
1.67 17 86 1067.42 il 3 2 1 pairing 14.0767 2.4260
1.67hw 1 21 1103.78 ml 6 1 0 - 21.6797 2.502
1.67hw 1 27 1047.22 ml 5 0 0 - 9.2618 2.3026
1.67hw 1 32 1069.89 ml 5 0 0 - 10.4015 2.3515
1.67hw 1 37 1098.95 ml 6 0 0 - 14.4826 2.4514
1.67hw 1 43 1070.39 il 2 2 2 bridging 15.2615 2.3981
1.67hw 1 44 1053.64 il 0 3 2 - 9.4589 2.3301
1.67hw 1 45 1052.39 il 2 3 0 - 9.6939 2.3229
1.67hw 1 75 1096.87 ml 7 0 0 - 20.082 2.4746
1.67hw 1 81 1078.98 ml 6 1 0 - 21.4946 2.4542
1.67hw 1 86 1062.60 ml 5 0 1 - 15.8421 2.3633
1.67hw 1 91 1103.64 ml 6 0 0 - 22.6941 2.5360
1.67hw 1 97 1058.99 il 1 1 4 - 16.7755 2.4023
1.67hw 1 98 1086.29 il 2 2 2 pairing 16.3586 2.4287
1.67hw 1 99 1032.26 il 2 3 1 bridging 16.6938 2.4026
1.67hw 1 107 1083.70 il 2 1 3 pairing 14.6998 2.4219
1.67hw 2 21 1077.01 ml 5 1 0 - 21.0853 2.4438
1.67hw 2 27 1058.02 ml 6 0 1 - 20.9744 2.4785
1.67hw 2 32 1059.21 ml 6 0 0 - 14.2356 2.3981
1.67hw 2 37 1089.37 ml 6 0 0 - 16.6131 2.4667
1.67hw 2 43 1074.35 il 4 1 2 bridging 21.62 2.4784
1.67hw 2 44 1052.22 il 0 2 3 - 10.8732 2.3426
1.67hw 2 45 1076.15 il 2 3 1 - 16.8592 2.3940
1.67hw 2 75 1112.72 ml 7 0 0 - 20.1422 2.5005
1.67hw 2 81 1059.10 ml 6 1 0 - 21.7192 2.4657
1.67hw 2 86 1073.63 ml 6 0 1 - 21.7631 2.4744
1.67hw 2 91 1125.34 ml 6 0 0 - 22.3751 2.5149
1.67hw 2 97 1052.86 il 1 3 2 - 16.2751 2.3802
1.67hw 2 98 1065.11 il 2 3 1 pairing 16.7685 2.403
1.67hw 2 99 1039.21 il 2 2 1 bridging 9.9217 2.3275
1.67hw 2 107 1078.65 il 2 2 2 pairing 17.0969 2.4506
1.67hw 4 20 1078.43 ml 6 1 0 - 21.149 2.4391
1.67hw 4 26 1055.66 ml 6 0 0 - 14.6028 2.3989
1.67hw 4 31 1120.82 ml 6 0 1 - 22.2271 2.5183
1.67hw 4 36 1069.66 ml 5 0 1 - 17.5144 2.4120
1.67hw 4 42 1096.65 il 2 1 3 bridging 13.7647 2.457
1.67hw 4 43 1093.02 il 1 4 2 - 23.6412 2.5086
1.67hw 4 44 1037.58 il 4 2 0 pairing 15.2601
1.67hw 4 74 1086.80 ml 6 0 1 - 20.9611 2.4378
1.67hw 4 80 1089.94 ml 6 1 0 - 22.0084 2.4758
1.67hw 4 85 1102.60 ml 6 0 1 - 22.2096 2.4933
1.67hw 4 90 1104.97 ml 7 0 0 - 21.8125 2.4752
1.67hw 4 96 1048.92 il 1 2 3 - 15.8652 2.3764
1.67hw 4 97 1092.85 il 2 2 3 pairing 21.5933 2.4609
1.67hw 4 98 1049.88 il 2 3 1 bridging 16.6982 2.4402
1.67hw 4 107 1066.79 il 2 4 0 pairing 16.149 2.4228
1.67hw 5 21 1073.10 ml 5 1 0 - 13.7948 2.3943
1.67hw 5 27 1058.67 ml 5 2 0 - 19.709 2.4016
1.67hw 5 34 1109.15 ml 6 0 1 - 22.209 2.481
1.67hw 5 39 1071.54 ml 6 0 0 - 13.6236 2.4039
1.67hw 5 45 1089.04 il 1 2 3 bridging 15.7215 2.4486
1.67hw 5 46 1078.10 il 1 2 3 - 14.6514 2.4684
1.67hw 5 47 1103.40 il 4 2 0 pairing 15.4998 2.4894
1.67hw 5 75 1081.66 ml 4 1 1 - 15.9542 2.3920
1.67hw 5 81 1097.99 ml 6 1 0 - 22.1726 2.4909
1.67hw 5 86 1105.44 ml 4 2 1 - 20.5475 2.4348
1.67hw 5 91 1133.03 ml 7 0 0 - 30.3179 2.6139
1.67hw 5 97 1041.24 il 1 2 3 - 16.3247 2.3723
1.67hw 5 98 1079.73 il 2 3 1 pairing 13.278 2.4026
1.67hw 5 99 1053.12 il 2 4 0 bridging 13.0535 2.4235
1.67hw 5 107 1096.34 il 2 0 4 pairing 15.917 2.397
1.67hw 7 20 1082.61 ml 7 1 0 - 26.0848 2.5411
1.67hw 7 26 1059.17 ml 4 3 0 - 21.181 2.4721
1.67hw 7 33 1041.24 ml 5 0 1 - 16.0015 2.3508
1.67hw 7 38 1113.53 ml 7 0 0 - 21.7336 2.5408
1.67hw 7 44 1111.10 il 2 2 3 bridging 23.2699 2.5526
1.67hw 7 45 1081.33 il 2 4 1 pairing 22.1765 2.5018
1.67hw 7 46 1106.04 il 2 1 3 pairing 16.4866 2.4237
1.67hw 7 74 1066.24 ml 6 1 0 - 21.1004 2.5191
1.67hw 7 80 1090.22 ml 7 0 0 - 20.9649 2.473
1.67hw 7 85 1113.18 ml 4 2 1 - 21.7269 2.477
1.67hw 7 90 1073.81 ml 7 0 0 - 21.543 2.45111
1.67hw 7 96 1036.99 il 1 2 3 - 17.6755 2.4033
1.67hw 7 97 1079.89 il 4 2 0 pairing 11.7245 2.4646
1.67hw 7 98 1048.81 il 2 1 3 bridging 15.6743 2.368
1.67hw 7 107 1042.42 il 2 3 2 pairing 19.8257 2.5091
1.67hw 8 20 1068.63 ml 6 2 0 - 25.9073 2.5345
1.67hw 8 26 1059.96 ml 4 3 0 - 20.6710 2.424
1.67hw 8 33 1066.12 ml 5 0 1 - 17.019 2.3988
1.67hw 8 38 1095.63 ml 7 0 0 - 21.2987 2.5179
1.67hw 8 44 1052.71 il 2 1 3 bridging 16.6179 2.4209
1.67hw 8 45 1072.72 il 1 3 2 - 16.1496 2.4255
1.67hw 8 46 1146.78 il 3 1 3 pairing 28.3348 2.5616
1.67hw 8 74 1061.46 ml 5 1 0 - 14.2148 2.4017
1.67hw 8 80 1092.38 ml 5 0 1 - 16.6297 2.4125
1.67hw 8 85 1116.53 ml 4 1 1 - 15.1165 2.4367
1.67hw 8 90 1099.09 ml 7 0 0 - 22.3365 2.4962
1.67hw 8 96 1101.09 il 2 3 2 - 23.7172 2.5188
1.67hw 8 97 1082.35 il 3 3 0 pairing 15.2636 2.4451
1.67hw 8 98 1064.92 il 2 1 2 bridging 9.2039 2.3606
1.67hw 8 107 1069.59 il 2 1 2 pairing 10.2377 2.3514
1.67hw 9 21 1093.51 ml 6 0 1 - 20.4058 2.4793
1.67hw 9 27 1111.08 ml 6 1 0 - 23.3192 2.4938
1.67hw 9 32 1087.56 ml 6 0 1 - 21.0517 2.4424
1.67hw 9 37 1112.99 ml 6 0 1 - 21.6710 2.4977
1.67hw 9 43 1092.21 il 2 3 2 bridging 22.838 2.4768
1.67hw 9 44 1024.64 il 1 3 1 - 9.3373 2.3424
1.67hw 9 45 1062.42 il 2 2 1 - 9.4699 2.3529
1.67hw 9 73 1056.66 ml 4 2 0 - 14.9129 2.3958
1.67hw 9 81 1054.35 ml 5 2 0 - 19.7568 2.3929
1.67hw 9 86 1108.38 ml 7 0 1 - 26.9981 2.5462
1.67hw 9 91 1062.53 ml 5 0 0 - 8.0871 2.2983
1.67hw 9 97 1044.84 il 1 2 2 - 9.8371 2.3198
1.67hw 9 98 1086.85 il 3 3 1 pairing 22.4854 2.4825
1.67hw 9 99 999.91 il 1 3 1 bridging 9.6807 2.2985
1.67hw 9 107 1084.81 il 3 1 2 pairing 15.1822 2.4034
1.67hw 10 20 1077.63 ml 5 0 1 - 16.8857 2.3710
1.67hw 10 26 1113.15 ml 7 1 0 - 27.0794 2.5195
1.67hw 10 31 1092.22 ml 6 0 1 - 21.8691 2.5004
1.67hw 10 36 1088.96 ml 6 0 1 - 22.1458 2.4915
1.67hw 10 42 1034.94 il 2 2 1 bridging 9.9188 2.3185
1.67hw 10 43 1056.08 il 1 3 2 - 15.4859 2.4184
1.67hw 10 44 1072.88 il 3 2 2 - 21.6113 2.4978
1.67hw 10 72 1039.95 ml 4 2 0 - 13.6324 2.3694
1.67hw 10 81 1078.76 ml 5 2 0 - 20.8664 2.4437
1.67hw 10 86 1117.68 ml 7 0 1 - 28.2999 2.5539
1.67hw 10 91 1091.24 ml 6 1 0 - 22.2405 2.4722
1.67hw 10 97 1064.95 il 1 2 3 - 16.5737 2.3974
1.67hw 10 98 1071.09 il 3 3 1 pairing 21.1824 2.4552
1.67hw 10 99 1023.15 il 1 3 1 bridging 10.1113 2.3185
1.67hw 10 107 1126.79 il 4 1 2 pairing 22.5354 2.5319
1.67hw 11 20 1073.12 ml 5 0 1 - 16.7678 2.3699
1.67hw 11 26 1079.99 ml 7 1 0 - 26.8974 2.5305
1.67hw 11 31 1092.19 ml 6 0 1 - 21.8653 2.4834
1.67hw 11 36 1088.09 ml 6 0 0 - 14.8631 2.4241
1.67hw 11 42 1039.22 il 2 2 1 bridging 9.7127 2.32
1.67hw 11 43 1075.22 il 1 3 2 - 14.6961 2.4223
1.67hw 11 44 1054.45 il 3 2 1 pairing 14.9063 2.4084
1.67hw 11 72 1049.23 ml 4 2 0 - 14.7301 2.3754
1.67hw 11 81 1073.02 ml 5 2 0 - 20.5074 2.4225
1.67hw 11 86 1116.24 ml 7 0 1 - 27.2955 2.5284
1.67hw 11 91 1068.45 ml 6 0 0 - 13.1892 2.4242
1.67hw 11 97 1073.65 il 1 2 3 - 14.9213 2.4334
1.67hw 11 98 1093.33 il 3 3 2 pairing 27.5175 2.5601
1.67hw 11 99 1038.98 il 1 3 2 bridging 16.3611 2.4432
1.67hw 11 107 1119.39 il 4 1 2 pairing 21.9778 2.5344
1.67hw 12 19 1079.06 ml 5 0 1 - 17.4746 2.3898
1.67hw 12 25 1099.81 ml 6 2 0 - 26.8286 2.4953
1.67hw 12 30 1070.82 ml 5 1 0 - 17.3811 2.3868
1.67hw 12 35 1065.88 ml 6 0 0 - 14.5666 2.3931
1.67hw 12 41 1065.41 il 1 5 0 bridging 15.92 2.4354
1.67hw 12 42 1051.74 il 1 4 0 - 9.715 2.3748
1.67hw 12 43 1095.56 il 3 2 2 - 22.1737 2.5632
1.67hw 12 71 1066.34 ml 5 1 0 - 14.6568 2.4334
1.67hw 12 81 1079.16 ml 5 2 0 - 21.3649 2.4705
1.67hw 12 86 1098.35 ml 7 0 1 - 26.8557 2.5393
1.67hw 12 91 1053.61 ml 5 0 0 - 9.5717 2.3158
1.67hw 12 97 1084.23 il 1 2 4 - 22.3210 2.4731
1.67hw 12 98 1109.83 il 3 3 2 pairing 28.653 2.5819
1.67hw 12 99 1048.92 il 1 4 2 pairing 21.2037 2.4824
1.67hw 12 107 1097.15 il 3 2 1 pairing 14.4313 2.4991
1.67hw 13 19 1081.99 ml 6 0 1 - 20.6901 2.4364
1.67hw 13 25 1090.13 ml 7 1 0 - 26.3308 2.5265
1.67hw 13 30 1095.83 ml 6 1 0 - 21.1702 2.4573
1.67hw 13 35 1090.83 ml 5 0 1 - 17.9323 2.4468
1.67hw 13 41 1066.96 il 2 2 2 bridging 17.236 2.4365
1.67hw 13 42 1080.35 il 1 2 3 - 15.4933 2.4229
1.67hw 13 43 1051.58 il 5 1 1 pairing 18.3615 2.4644
1.67hw 13 72 1048.66 ml 4 2 0 - 14.9397 2.3735
1.67hw 13 81 1100.71 ml 5 1 1 - 21.3666 2.4626
1.67hw 13 86 1121.02 ml 6 0 1 - 22.705 2.4969
1.67hw 13 91 1070.51 ml 5 0 0 - 9.6521 2.3347
1.67hw 13 97 1065.11 il 1 2 2 - 10.0868 2.3701
1.67hw 13 98 1080.65 il 2 2 2 pairing 16.1795 2.4053
1.67hw 13 99 1055.23 il 2 4 0 pairing 14.1596 2.4344
1.67hw 13 107 1112.28 il 3 1 2 pairing 16.9647 2.4477
1.67hw 14 20 1056.74 ml 5 0 1 - 16.2868 2.3596
1.67hw 14 26 1084.99 ml 6 1 0 - 20.8316 2.4552
1.67hw 14 31 1052.45 ml 6 0 0 - 15.106 2.3649
1.67hw 14 36 1114.04 ml 6 0 1 - 20.9782 2.5330
1.67hw 14 42 1080.81 il 3 2 2 bridging 21.7685 2.5021
1.67hw 14 43 1056.73 il 0 2 4 - 16.1279 2.4633
1.67hw 14 44 1063.67 il 3 3 1 pairing 20.2746 2.4438
1.67hw 14 45 1063.67 il 2 2 2 bridging 17.5028 2.3934
1.67hw 14 75 1092.31 ml 6 0 0 - 15.1667 2.4417
1.67hw 14 81 1102.29 ml 6 0 1 - 22.0544 2.4923
1.67hw 14 86 1088.62 ml 5 0 1 - 16.9818 2.4061
1.67hw 14 91 1081.60 ml 7 0 0 - 21.4637 2.4652
1.67hw 14 97 1064.56 il 1 2 3 - 17.6891 2.4154
1.67hw 14 98 1101.46 il 2 2 3 pairing 22.4959 2.5346
1.67hw 14 107 1138.68 il 3 1 3 pairing 21.2673 2.5401
1.67hw 15 20 1068.57 ml 6 0 1 - 20.6862 2.4700
1.67hw 15 26 1086.79 ml 7 1 0 - 25.4221 2.5471
1.67hw 15 31 1102.38 ml 7 0 0 - 21.8083 2.5147
1.67hw 15 36 1099.64 ml 6 0 1 - 20.8214 2.4837
1.67hw 15 42 1066.69 il 2 2 2 bridging 14.3792 2.4215
1.67hw 15 43 1067.63 il 0 4 2 - 17.3933 2.3850
1.67hw 15 44 1010.12 il 3 2 1 pairing 15.5235 2.3891
1.67hw 15 45 1059.60 il 2 4 0 bridging 16.6486 2.3926
1.67hw 15 75 1089.19 ml 6 0 0 - 14.2538 2.4345
1.67hw 15 81 1094.89 ml 7 0 0 - 19.5354 2.4917
1.67hw 15 86 1091.29 ml 5 0 1 - 16.6576 2.3834
1.67hw 15 91 1098.97 ml 6 0 0 - 22.3101 2.5104
1.67hw 15 97 1075.52 il 1 2 3 - 16.2281 2.4121
1.67hw 15 98 1094.83 il 3 1 2 pairing 20.9974 2.4674
1.67hw 15 107 1093.03 il 2 0 4 bridging 17.3077 2.4097
1.67hw 16 20 1078.64 ml 6 0 0 - 13.9647 2.4116
1.67hw 16 26 1074.15 ml 6 1 0 - 20.9288 2.4582
1.67hw 16 31 1056.19 ml 6 0 0 - 13.9517 2.4001
1.67hw 16 36 1082.29 ml 6 0 0 - 14.1914 2.4043
1.67hw 16 42 1067.98 il 3 2 1 bridging 17.092 2.4188
1.67hw 16 43 1082.37 il 0 4 2 - 14.9692 2.4701
1.67hw 16 44 1089.64 il 3 1 2 pairing 14.2540 2.4368
1.67hw 16 45 1021.55 il 3 2 1 bridging 14.2149 2.3517
1.67hw 16 75 1100.71 ml 6 0 0 - 19.2993 2.4882
1.67hw 16 81 1100.92 ml 6 0 1 - 22.2721 2.4588
1.67hw 16 86 1106.38 ml 6 0 1 - 22.0444 2.4838
1.67hw 16 91 1115.96 ml 6 0 0 - 19.8376 2.5249
1.67hw 16 97 1097.11 il 1 2 4 - 20.4760 2.4841
1.67hw 16 98 1098.04 il 3 1 2 pairing 14.7473 2.4355
1.67hw 16 107 1091.43 il 2 1 4 bridging 22.1682 2.4748
1.67hw 17 21 1061.77 ml 5 1 0 - 16.4122 2.3573
1.67hw 17 27 1062.31 ml 5 1 0 - 16.7920 2.3718
1.67hw 17 32 1071.66 ml 6 0 0 - 14.0819 2.4240
1.67hw 17 37 1084.07 ml 5 1 0 - 14.4887 2.4273
1.67hw 17 43 1045.26 il 2 1 2 bridging 9.7295 2.3349
1.67hw 17 44 1106.41 il 1 1 3 - 9.8036 2.3643
1.67hw 17 45 1111.78 il 5 1 1 pairing 21.6872 2.5636
1.67hw 17 73 1118.26 ml 7 0 1 - 27.5409 2.5471
1.67hw 17 79 1065.86 ml 5 1 0 - 16.5884 2.3676
1.67hw 17 84 1057.07 ml 4 2 0 - 16.0305 2.4072
1.67hw 17 92 1092.80 ml 4 2 0 - 22.4991 2.4871
1.67hw 17 98 1092.32 il 1 4 1 - 17.6431 2.4720
1.67hw 17 99 1075.78 il 2 3 1 pairing 16.6179 2.4991
1.67hw 17 101 1057.20 il 1 3 2 - 16.5963 2.3646
1.67hw 17 107 1067.04 il 2 3 0 pairing 9.5113 2.3486
1.67hw 18 21 1057.63 ml 5 0 1 - 16.2802 2.3352
1.67hw 18 27 1058.78 ml 4 2 0 - 16.0124 2.3527
1.67hw 18 32 1074.97 ml 6 0 0 - 13.9665 2.4425
1.67hw 18 37 1084.11 ml 5 1 0 - 14.4772 2.4586
1.67hw 18 43 1070.01 il 2 1 3 bridging 14.3244 2.4635
1.67hw 18 44 1078.18 il 1 3 2 - 17.1537 2.3932
1.67hw 18 45 1087.07 il 0 3 3 - 15.5752 2.4365
1.67hw 18 73 1102.60 ml 7 0 0 - 19.8366 2.4775
1.67hw 18 79 1073.40 ml 6 0 0 - 17.1449 2.3796
1.67hw 18 84 1098.10 ml 5 3 0 - 27.7863 2.5833
1.67hw 18 92 1054.43 ml 5 2 0 - 21.7669 2.4675
1.67hw 18 98 1059.97 il 1 4 1 - 17.6379 2.4130
1.67hw 18 99 1072.41 il 4 1 2 pairing 21.7183 2.5043
1.67hw 18 101 1057.29 il 1 4 1 - 16.7367 2.3670
1.67hw 18 107 1046.21 il 2 4 0 - 15.9547 2.4390
1.67hw 19 21 1089.48 ml 6 0 1 - 21.5797 2.4400
1.67hw 19 27 1076.08 ml 6 1 0 - 21.0677 2.4631
1.67hw 19 32 1072.51 ml 6 0 1 - 22.2338 2.5017
1.67hw 19 37 1049.22 ml 5 1 0 - 13.7453 2.3794
1.67hw 19 43 1069.52 il 2 1 2 bridging 10.7784 2.3599
1.67hw 19 44 1076.32 il 1 1 3 - 10.1293 2.3497
1.67hw 19 45 1081.67 il 1 3 2 - 16.1725 2.3945
1.67hw 19 72 1062.35 ml 5 0 0 - 9.3929 2.3205
1.67hw 19 78 1089.21 ml 6 0 0 - 17.1139 2.4014
1.67hw 19 83 1055.25 ml 5 1 0 - 14.9516 2.4030
1.67hw 19 91 1087.16 ml 4 2 0 - 15.6357 2.4138
1.67hw 19 97 1069.54 il 1 4 3 - 25.5292 2.5367
1.67hw 19 98 1078.45 il 3 2 1 pairing 17.2063 2.4295
1.67hw 19 100 1039.32 il 1 4 1 - 14.8840 2.4521
1.67hw 19 107 1045.20 il 2 3 1 pairing 16.0292 2.4142
1.67hw 20 21 1088.93 ml 6 0 0 - 14.406 2.4085
1.67hw 20 27 1107.47 ml 7 0 0 - 22.0669 2.4753
1.67hw 20 32 1046.22 ml 4 2 0 - 13.5818 2.3868
1.67hw 20 40 1050.03 ml 5 1 0 - 13.8807 2.3951
1.67hw 20 46 1043.45 il 1 3 1 bridging 10.3211 2.3221
1.67hw 20 47 1090.08 il 1 1 3 - 9.5502 2.3448
1.67hw 20 48 1092.57 il 4 0 2 pairing 15.4732 2.4971
1.67hw 20 76 1112.94 ml 6 0 1 - 21.8432 2.5091
1.67hw 20 82 1079.19 ml 4 2 0 - 17.1117 2.3956
1.67hw 20 87 1049.38 ml 5 0 1 - 16.8262 2.3440
1.67hw 20 92 1080.91 ml 5 1 0 - 17.0705 2.4777
1.67hw 20 98 1044.89 il 1 4 0 - 9.3795 2.3365
1.67hw 20 99 1082.99 il 2 4 0 pairing 17.0512 2.4603
1.67hw 20 101 1044.32 il 2 3 0 bridging 8.8342 2.3292
1.67hw 20 107 1091.96 il 2 2 2 pairing 14.4109 2.4153
1.67hw 21 21 1091.23 ml 6 0 1 - 21.6919 2.4749
1.67hw 21 27 1092.27 ml 6 0 0 - 16.5129 2.4704
1.67hw 21 32 1032.00 ml 5 1 0 - 13.9686 2.3630
1.67hw 21 40 1059.28 ml 6 0 0 - 13.2932 2.3766
1.67hw 21 46 1056.79 il 1 3 2 bridging 16.8260 2.3881
1.67hw 21 47 1097.73 il 1 1 3 - 9.9375 2.3638
1.67hw 21 48 1084.72 il 4 2 0 pairing 14.0592 2.4526
1.67hw 21 76 1107.04 ml 6 0 1 - 22.7352 2.5093
1.67hw 21 82 1067.99 ml 6 0 0 - 17.0161 2.3718
1.67hw 21 87 1062.11 ml 6 0 1 - 20.8018 2.4560
1.67hw 21 92 1096.50 ml 7 0 0 - 22.9308 2.5585
1.67hw 21 98 1008.81 il 1 4 0 - 9.6140 2.3202
1.67hw 21 99 1048.29 il 3 2 1 pairing 16.1840 2.4269
1.67hw 21 101 1061.31 il 2 3 2 bridging 20.4395 2.4777
1.67hw 21 107 1061.34 il 2 2 1 pairing 9.0623 2.3256
1.67hw 22 21 1078.88 ml 6 0 0 - 13.8901 2.4011
1.67hw 22 27 1097.34 ml 7 0 0 - 20.5182 2.4713
1.67hw 22 32 1081.65 ml 5 1 0 - 16.7543 2.3848
1.67hw 22 37 1082.43 ml 5 1 0 - 16.2801 2.3813
1.67hw 22 43 1071.31 il 1 4 1 bridging 14.7309 2.3968
1.67hw 22 44 1060.82 il 1 2 2 - 10.3528 2.3394
1.67hw 22 45 1096.44 il 4 0 3 pairing 21.1456 2.5144
1.67hw 22 74 1073.05 ml 6 0 1 - 20.2988 2.4255
1.67hw 22 80 1114.93 ml 7 1 0 - 26.4800 2.5494
1.67hw 22 85 1084.82 ml 6 0 0 - 13.1156 2.4447
1.67hw 22 90 1092.43 ml 6 0 1 - 21.5712 2.4844
1.67hw 22 96 1075.26 il 1 3 2 - 17.5482 2.4475
1.67hw 22 97 1052.22 il 2 3 1 pairing 15.7602 2.3639
1.67hw 22 98 1063.95 il 1 4 1 - 13.8777 2.4450
1.67hw 22 99 1045.31 il 3 1 2 pairing 16.0766 2.3988
1.75 1 22 1041.62 ml 3 3 0 - 13.8189 2.3763
1.75 1 30 1062.40 ml 4 2 0 - 14.9545 2.4070
1.75 1 37 1102.33 ml 6 0 1 - 20.9024 2.4721
1.75 1 42 1076.05 ml 5 1 0 - 14.6111 2.4615
1.75 1 48 1090.52 il 2 3 1 bridging 16.3319 2.4524
1.75 1 49 1075.49 il 1 1 4 - 15.0646 2.4050
1.75 1 53 1087.17 il 4 1 2 pairing 21.0132 2.5407
1.75 1 54 1097.40 il 2 3 1 pairing 14.3584 2.4640
1.75 1 82 1046.21 ml 5 1 0 - 14.6304 2.3760
1.75 1 88 1085.60 ml 6 0 1 - 21.4004 2.5218
1.75 1 93 1114.32 ml 4 2 1 - 23.2020 2.5054
1.75 1 98 1077.12 ml 6 0 0 - 17.9799 2.4268
1.75 1 104 1066.48 il 1 2 4 - 15.1867 2.3842
1.75 1 105 1055.88 il 3 2 1 bridging 16.1015 2.3764
1.75 2 22 1093.64 ml 4 3 1 - 27.7166 2.5223
1.75 2 30 1014.00 ml 4 2 0 - 14.3121 2.4301
1.75 2 37 1113.98 ml 6 0 1 - 22.5312 2.4840
1.75 2 42 1068.21 ml 4 2 0 - 18.3349 2.4461
1.75 2 48 1092.15 il 2 1 3 bridging 17.1473 2.4215
1.75 2 49 1083.68 il 2 1 3 - 13.7343 2.3947
1.75 2 53 1097.89 il 3 2 1 pairing 16.3959 2.4694
1.75 2 54 1082.46 il 3 0 3 pairing 16.7951 2.4288
1.75 2 82 1046.28 ml 5 1 1 - 20.9011 2.4895
1.75 2 88 1066.93 ml 5 1 1 - 21.8984 2.4734
1.75 2 93 1094.34 ml 5 1 1 - 21.7490 2.4788
1.75 2 98 1097.10 ml 7 0 0 - 22.4240 2.4928
1.75 2 104 1092.47 il 2 1 3 - 14.1351 2.4269
1.75 2 105 1044.63 il 3 2 1 bridging 16.8510 2.4266
1.75 3 22 1081.17 ml 3 3 1 - 21.3992 2.4495
1.75 3 30 1017.56 ml 4 2 0 - 15.1615 2.3737
1.75 3 37 1104.89 ml 6 0 1 - 28.2702 2.5941
1.75 3 42 1076.55 ml 4 2 0 - 17.5637 2.3854
1.75 3 48 1083.02 il 2 3 1 pairing 21.2546 2.4775
1.75 3 49 1058.39 il 2 2 2 bridging 15.2527 2.4637
1.75 3 54 1083.52 il 3 0 3 pairing 16.2298 2.4663
1.75 3 55 1085.83 il 3 1 2 pairing 13.8837 2.4162
1.75 3 82 1053.62 ml 5 1 0 - 14.4586 2.3972
1.75 3 88 1079.70 ml 5 1 1 - 21.4436 2.4976
1.75 3 93 1100.95 ml 4 2 0 - 17.6694 2.4683
1.75 3 98 1082.43 ml 6 0 0 - 17.2261 2.4084
1.75 3 104 1056.49 il 1 1 3 - 8.4932 2.3302
1.75 3 105 1068.99 il 2 1 3 - 9.8253 2.3289
1.75 4 22 1085.21 ml 6 0 1 - 21.4545 2.4488
1.75 4 28 1083.32 ml 5 2 0 - 21.6749 2.4723
1.75 4 33 1059.29 ml 5 0 1 - 16.6347 2.3978
1.75 4 38 1092.77 ml 6 1 0 - 21.3695 2.4463
1.75 4 44 1061.18 il 2 2 2 bridging 15.9035 2.3795
1.75 4 45 1093.29 il 4 1 2 - 21.6119 2.5393
1.75 4 51 1063.44 il 2 3 1 pairing 17.2532 2.4186
1.75 4 52 1077.72 il 2 1 3 pairing 17.4748 2.3977
1.75 4 79 1065.99 ml 4 2 0 - 14.1862 2.3997
1.75 4 88 1061.50 ml 5 1 1 - 21.0352 2.4429
1.75 4 93 1132.57 ml 7 0 1 - 26.9231 2.5579
1.75 4 98 1066.80 ml 6 0 0 - 13.3066 2.4464
1.75 4 104 1075.93 il 2 2 2 pairing 17.2029 2.4298
1.75 4 105 1092.25 il 2 3 1 bridging 14.2412 2.4396
1.75 5 21 1082.61 ml 6 0 1 - 22.0343 2.4515
1.75 5 27 1036.26 ml 5 1 0 - 14.4100 2.3696
1.75 5 32 1078.48 ml 5 0 1 - 16.8857 2.3873
1.75 5 37 1082.47 ml 7 0 0 - 21.0293 2.4674
1.75 5 43 1034.53 il 2 2 1 bridging 9.5535 2.3210
1.75 5 44 1089.44 il 0 4 3 - 21.9905 2.4522
1.75 5 50 1067.27 il 2 4 0 pairing 14.8710 2.4491
1.75 5 51 1116.15 il 3 1 2 pairing 15.2635 2.4558
1.75 5 78 1053.71 ml 5 2 0 - 20.9829 2.4814
1.75 5 87 1077.07 ml 5 1 1 - 21.5560 2.4605
1.75 5 92 1114.67 ml 7 0 1 - 25.8872 2.5344
1.75 5 97 1095.71 ml 5 1 0 - 22.6324 2.4860
1.75 5 103 1063.60 il 2 3 1 pairing 17.1145 2.4043
1.75 5 104 1070.81 il 1 2 3 bridging 16.6307 2.3575
1.75 6 20 1083.26 ml 5 1 1 - 18.0345 2.4521
1.75 6 26 1103.07 ml 6 1 0 - 21.9158 2.5096
1.75 6 31 1062.57 ml 5 1 1 - 21.2264 2.4541
1.75 6 36 1066.49 ml 5 2 0 - 18.5905 2.4999
1.75 6 45 1074.72 il 1 3 2 bridging 14.8125 2.4107
1.75 6 46 1058.90 il 1 2 3 - 15.5809 2.3887
1.75 6 50 1070.01 il 2 1 3 pairing 15.5034 2.3837
1.75 6 51 1050.36 il 2 3 2 pairing 19.4494 2.5053
1.75 6 78 1051.03 ml 4 2 0 - 14.9463 2.3701
1.75 6 87 1085.48 ml 5 1 1 - 21.5092 2.4607
1.75 6 92 1089.88 ml 5 1 1 - 21.7843 2.4770
1.75 6 97 1030.26 ml 5 0 0 - 9.3575 2.2894
1.75 6 103 1086.51 il 1 2 2 - 10.1160 2.4478
1.75 6 104 1051.74 il 1 3 1 bridging 9.7755 2.3187
1.75 7 20 1105.59 ml 6 0 1 - 22.4910 2.5223
1.75 7 26 1102.83 ml 5 1 0 - 14.2810 2.4505
1.75 7 31 1098.39 ml 4 2 0 - 22.3016 2.5288
1.75 7 39 1078.19 ml 4 3 0 - 22.1369 2.4694
1.75 7 45 1064.72 il 1 4 1 bridging 15.4390 2.4053
1.75 7 46 1062.73 il 1 2 3 - 14.2003 2.4236
1.75 7 50 1118.65 il 4 3 0 pairing 22.1345 2.5022
1.75 7 51 1050.37 il 2 3 1 pairing 16.7208 2.4073
1.75 7 78 1061.49 ml 4 2 0 - 15.5486 2.4141
1.75 7 87 1089.86 ml 4 3 1 - 26.5071 2.4949
1.75 7 92 1094.59 ml 7 0 0 - 20.2555 2.5072
1.75 7 97 1020.12 ml 4 1 0 - 10.3105 2.2998
1.75 7 103 1064.25 il 1 1 3 - 10.0658 2.3432
1.75 7 104 1056.64 il 1 2 2 bridging 9.6024 2.3720
1.75 8 20 1089.94 ml 6 0 1 - 21.5098 2.4893
1.75 8 26 1089.92 ml 6 1 0 - 21.8397 2.5018
1.75 8 31 1121.67 ml 4 4 0 - 27.9223 2.5680
1.75 8 39 1055.64 ml 4 2 0 - 16.3298 2.3563
1.75 8 45 1048.41 il 1 4 1 bridging 14.0862 2.3808
1.75 8 46 1048.41 il 2 2 3 - 20.7055 2.4766
1.75 8 50 1103.54 il 4 0 3 pairing 24.0657 2.5045
1.75 8 51 1091.53 il 2 5 0 pairing 18.2426 2.4672
1.75 8 78 1116.75 ml 4 2 1 - 22.7184 2.5234
1.75 8 87 1079.02 ml 3 2 1 - 16.7659 2.3808
1.75 8 92 1105.06 ml 6 0 1 - 22.1444 2.5398
1.75 8 97 1038.31 ml 4 2 0 - 16.0636 2.3643
1.75 8 103 1067.85 il 2 1 2 pairing 10.6900 2.3779
1.75 8 104 1077.99 il 1 2 3 bridging 14.1210 2.4173
1.88 1 16 1054.79 ml 3 3 1 - 20.1416 2.4289
1.88 1 24 1086.31 ml 5 2 0 - 20.8451 2.5003
1.88 1 31 1094.00 ml 5 0 1 - 17.0759 2.4040
1.88 1 36 1087.85 ml 4 2 0 - 17.4983 2.4476
1.88 1 42 1048.76 il 1 3 1 bridging 9.5314 2.2964
1.88 1 43 1091.65 il 2 2 3 pairing 20.3300 2.4667
1.88 1 47 1069.18 il 3 2 1 pairing 15.3232 2.4299
1.88 1 48 1088.45 il 3 3 1 pairing 21.7721 2.5164
1.88 1 76 1060.57 ml 5 1 1 - 20.6969 2.4569
1.88 1 82 1097.99 ml 6 1 0 - 21.5615 2.4815
1.88 1 87 1118.91 ml 4 2 1 - 22.2401 2.5176
1.88 1 92 1093.92 ml 5 1 0 - 17.8291 2.4250
1.88 1 98 1024.34 il 2 2 0 bridging 4.5708 2.2242
1.88 1 99 1057.64 il 1 1 3 - 9.9424 2.3330
1.88 1 100 1054.72 il 4 0 2 pairing 14.4153 2.4578
1.88 2 16 1074.97 ml 3 3 1 - 20.4814 2.4507
1.88 2 24 1041.50 ml 3 2 0 - 13.3462 2.3849
1.88 2 31 1084.20 ml 5 0 1 - 16.9703 2.3738
1.88 2 36 1084.85 ml 4 2 0 - 17.7468 2.4266
1.88 2 42 1060.88 il 2 3 1 bridging 19.0863 2.4813
1.88 2 43 1071.48 il 2 4 0 pairing 15.8239 2.4015
1.88 2 47 1087.78 il 3 3 0 pairing 17.4262 2.4602
1.88 2 48 1057.53 il 2 2 2 pairing 17.3433 2.3798
1.88 2 76 1073.53 ml 5 1 1 - 20.5250 2.4558
1.88 2 82 1050.82 ml 4 1 0 - 9.3323 2.3549
1.88 2 87 1126.76 ml 4 2 1 - 21.5871 2.5356
1.88 2 92 1100.60 ml 6 0 1 - 22.3572 2.5002
1.88 2 98 1038.00 il 2 1 2 bridging 9.4422 2.2941
1.88 2 99 1093.96 il 3 0 3 pairing 17.1899 2.4017
1.88 2 100 1080.55 il 1 2 3 - 17.7757 2.4245
1.88 3 16 1067.70 ml 5 0 1 - 16.3249 2.3837
1.88 3 22 1097.40 ml 5 1 0 - 15.4788 2.4756
1.88 3 27 1088.04 ml 6 0 1 - 21.7230 2.4837
1.88 3 32 1076.31 ml 6 0 1 - 17.0153 2.3951
1.88 3 38 1027.85 il 2 2 1 bridging 9.7498 2.3015
1.88 3 39 1046.60 il 0 5 1 - 17.2672 2.4037
1.88 3 45 1075.81 il 2 4 0 pairing 17.1283 2.4367
1.88 3 46 1043.86 il 2 2 1 pairing 9.8190 2.3595
1.88 3 74 1039.67 ml 3 2 0 - 9.9784 2.3090
1.88 3 82 1056.66 ml 5 1 0 - 14.5049 2.3835
1.88 3 87 1106.76 ml 6 0 1 - 21.5340 2.4635
1.88 3 92 1098.60 ml 6 0 1 - 20.2797 2.5732
1.88 3 98 1024.05 il 3 1 1 bridging 9.6534 2.3097
1.88 3 99 1077.29 il 3 1 3 pairing 20.4966 2.5151
1.88 3 100 1079.67 il 3 1 3 pairing 20.4268 2.4550
1.88 4 16 1084.72 ml 7 0 1 - 26.3425 2.5286
1.88 4 22 1074.19 ml 5 1 1 - 21.3546 2.4799
1.88 4 27 1091.04 ml 6 0 1 - 22.1526 2.4842
1.88 4 32 1119.11 ml 7 0 1 - 27.8822 2.5544
1.88 4 38 1065.87 il 2 2 2 bridging 15.5993 2.4104
1.88 4 39 1075.0 il 0 5 1 - 15.5390 2.4493
1.88 4 45 1085.18 il 2 4 0 pairing 12.5075 2.4447
1.88 4 46 1058.98 il 2 1 3 pairing 16.7202 2.3853
1.88 4 74 1043.47 ml 4 2 0 - 13.5780 2.3720
1.88 4 82 1100.78 ml 6 1 1 - 27.4512 2.5416
1.88 4 87 1079.39 ml 5 0 1 - 16.9139 2.4265
1.88 4 92 1063.71 ml 4 0 1 - 8.6460 2.3154
1.88 4 98 1069.40 il 2 1 3 bridging 16.6136 2.4444
1.88 4 99 1113.82 il 2 2 2 pairing 14.6302 2.5195
1.88 4 100 1072.50 il 2 2 2 pairing 14.7771 2.4246
1.88 5 16 1072.02 ml 5 0 1 - 16.5463 2.3695
1.88 5 22 1092.29 ml 5 2 0 - 21.7408 2.5015
1.88 5 27 1079.68 ml 5 0 1 - 17.0925 2.4340
1.88 5 32 1100.82 ml 7 1 0 - 28.0229 2.5493
1.88 5 38 1079.79 il 2 1 2 bridging 9.6988 2.4023
1.88 5 39 1069.25 il 0 4 2 - 16.6619 2.4364
1.88 5 45 1064.18 il 2 4 0 pairing 16.8186 2.4201
1.88 5 46 1076.74 il 2 2 2 pairing 18.1729 2.4376
1.88 5 74 1072.45 ml 5 1 1 - 19.7986 2.4365
1.88 5 82 1033.22 ml 5 1 0 - 14.6062 2.4236
1.88 5 87 1120.71 ml 5 0 1 - 16.6359 2.4960
1.88 5 92 1080.97 ml 4 1 1 - 16.3985 2.3607
1.88 5 98 1062.29 il 2 2 1 bridging 9.1431 2.3120
1.88 5 99 1106.91 il 4 0 2 pairing 14.8897 2.4265
1.88 5 100 1063.34 il 2 1 3 pairing 16.3580 2.4146
1.88 6 19 1091.06 ml 6 0 1 - 21.9643 2.4752
1.88 6 25 1090.61 ml 6 0 0 - 15.5845 2.4605
1.88 6 30 1095.28 ml 6 0 1 - 21.8059 2.4573
1.88 6 35 1086.72 ml 6 1 0 - 21.7463 2.4723
1.88 6 41 1042.93 il 3 1 1 - 9.9740 2.3266
1.88 6 42 1063.38 il 0 4 2 - 14.1150 2.5054
1.88 6 48 1057.63 il 2 3 1 - 14.3607 2.3902
1.88 6 49 1054.12 il 2 2 2 - 16.1116 2.4603
1.88 6 77 1056.73 ml 4 2 0 - 15.0758 2.3999
1.88 6 85 1074.54 ml 5 1 1 - 20.8968 2.4484
1.88 6 90 1081.41 ml 6 0 1 - 20.9318 2.4676
1.88 6 95 1092.32 ml 6 0 0 - 12.1852 2.4250
1.88 6 101 1096.01 il 1 2 4 - 16.3605 2.4139
1.88 6 102 1089.45 il 3 0 3 pairing 14.4006 2.3834
1.88 6 103 1061.14 il 1 4 2 bridging 21.1246 2.4741
1.88 7 19 1082.86 ml 5 0 1 - 17.0705 2.3852
1.88 7 25 1093.31 ml 6 0 0 - 15.6879 2.4579
1.88 7 30 1104.17 ml 6 0 1 - 21.1768 2.4474
1.88 7 35 1101.57 ml 5 1 0 - 17.1982 2.4224
1.88 7 41 1030.04 il 2 1 2 bridging 8.9860 2.2996
1.88 7 42 1105.70 il 4 2 1 pairing 23.6900 2.5185
1.88 7 48 1097.59 il 2 4 1 pairing 21.5865 2.4866
1.88 7 49 1067.63 il 2 2 2 - 15.9591 2.4498
1.88 7 76 1035.64 ml 4 2 0 - 14.6492 2.3703
1.88 7 85 1080.68 ml 6 2 0 - 25.4244 2.4900
1.88 7 90 1082.19 ml 6 0 1 - 21.0615 2.4273
1.88 7 95 1093.53 ml 6 1 0 - 23.1584 2.4980
1.88 7 101 1084.10 il 1 1 4 - 16.8614 2.3913
1.88 7 102 1089.78 il 3 1 2 pairing 14.0587 2.4035
1.88 7 103 1052.13 il 1 4 2 bridging 20.6901 2.4630
1.88 8 18 1073.47 ml 6 0 1 - 20.5781 2.4247
1.88 8 24 1053.98 ml 5 1 1 - 20.4611 2.4394
1.88 8 29 1101.78 ml 6 0 1 - 21.8330 2.4715
1.88 8 34 1106.77 ml 6 0 1 - 22.5095 2.4936
1.88 8 40 1050.66 il 2 2 2 bridging 15.7645 2.3745
1.88 8 41 1084.45 il 3 3 0 pairing 15.7559 2.4304
1.88 8 47 1090.85 il 0 3 4 - 22.6660 2.4943
1.88 8 48 1081.80 il 2 2 2 pairing 16.0621 2.4010
1.88 8 75 1078.00 ml 5 3 0 - 25.8990 2.5196
1.88 8 84 1078.76 ml 5 2 0 - 21.2779 2.4600
1.88 8 89 1079.23 ml 6 0 1 - 21.2349 2.4411
1.88 8 94 1142.19 ml 6 2 0 - 27.7733 2.5499
1.88 8 100 1066.65 il 2 3 2 pairing 21.8472 2.4815
1.88 8 101 1071.45 il 3 1 2 pairing 14.0911 2.3788
1.88 8 102 1047.98 il 1 3 2 bridging 16.4752 2.3853
1.88 9 18 1052.21 ml 5 0 1 - 16.0548 2.3411
1.88 9 24 1061.94 ml 5 1 1 - 20.4433 2.4234
1.88 9 29 1099.27 ml 6 0 1 - 21.6061 2.4607
1.88 9 34 1104.72 ml 6 0 1 - 22.3813 2.4842
1.88 9 40 1062.01 il 2 1 3 bridging 17.0497 2.3540
1.88 9 41 1071.37 il 3 1 2 pairing 15.6777 2.4243
1.88 9 47 1083.74 il 0 3 3 - 16.3830 2.4456
1.88 9 48 1102.96 il 2 2 3 pairing 23.2988 2.5283
1.88 9 75 1080.95 ml 5 3 0 - 25.9076 2.5027
1.88 9 84 1072.72 ml 5 2 0 - 20.7852 2.4538
1.88 9 89 1087.60 ml 6 0 1 - 21.5124 2.4511
1.88 9 94 1138.72 ml 5 2 0 - 22.5139 2.5044
1.88 9 100 1071.69 il 1 4 1 - 15.6131 2.4212
1.88 9 101 1090.11 il 3 3 0 pairing 15.6346 2.4512
1.88 9 102 1057.81 il 1 3 2 bridging 16.5849 2.3893
1.88 10 16 1102.52 ml 4 1 1 - 15.7458 2.4038
1.88 10 22 1112.35 ml 6 1 0 - 22.8251 2.5179
1.88 10 27 1075.52 ml 5 1 1 - 20.9609 2.4307
1.88 10 32 1084.30 ml 4 3 0 - 21.6921 2.4962
1.88 10 40 1051.10 il 1 3 2 bridging 18.2566 2.4268
1.88 10 41 1057.13 il 1 3 3 - 21.8339 2.5317
1.88 10 45 1061.31 il 2 2 1 pairing 9.7517 2.3440
1.88 10 46 1047.36 il 2 2 2 pairing 14.3670 2.4243
1.88 10 74 1075.45 ml 4 2 0 - 14.8963 2.4000
1.88 10 82 1087.16 ml 6 1 0 - 22.0225 2.4891
1.88 10 87 1078.41 ml 5 2 0 - 21.3470 2.4834
1.88 10 92 1061.91 ml 4 0 1 - 9.5809 2.3288
1.88 10 98 1071.62 il 2 1 2 bridging 9.4213 2.3482
1.88 10 99 1084.35 il 3 1 2 pairing 17.1565 2.4001
1.88 10 100 1028.99 il 1 3 1 - 9.5190 2.3183
1.88 11 16 1101.52 ml 5 1 0 - 14.0791 2.4382
1.88 11 22 1083.74 ml 6 1 0 - 22.2356 2.5343
1.88 11 27 1068.23 ml 5 1 1 - 21.1478 2.4619
1.88 11 32 1056.99 ml 4 2 0 - 14.1610 2.4068
1.88 11 41 1031.38 il 1 4 0 pairing 9.0913 2.3192
1.88 11 42 1046.81 il 1 4 1 - 16.0496 2.4163
1.88 11 46 1095.47 il 3 2 0 pairing 8.4152 2.3513
1.88 11 47 1035.67 il 3 2 1 pairing 15.3039 2.3677
1.88 11 74 1083.48 ml 4 3 0 - 20.8163 2.4499
1.88 11 82 1049.95 ml 5 1 0 - 13.4421 2.3537
1.88 11 87 1078.95 ml 5 0 1 - 12.9116 2.4818
1.88 11 92 1068.37 ml 4 1 1 - 16.5028 2.3635
1.88 11 98 1079.01 il 3 2 1 bridging 16.7516 2.4167
1.88 11 99 1082.78 il 3 1 3 pairing 22.5262 2.5227
1.88 11 100 1047.05 il 1 2 2 - 10.1748 2.3317
1.88 12 16 1123.01 ml 7 0 0 - 19.0308 2.5426
1.88 12 22 1070.72 ml 6 0 0 - 13.8055 2.3893
1.88 12 27 1074.66 ml 5 2 1 - 28.7777 2.5518
1.88 12 34 1060.24 ml 6 1 0 - 19.9070 2.4580
1.88 12 40 1007.83 il 2 2 1 bridging 9.4769 2.3368
1.88 12 41 1033.30 il 0 5 1 - 15.3512
1.88 12 47 1088.60 il 2 4 0 pairing 16.4495 2.4362
1.88 12 48 1106.88 il 3 1 3 pairing 22.3394 2.5096
1.88 12 76 1067.82 ml 5 0 1 - 16.5491 2.3718
1.88 12 82 1112.80 ml 5 2 0 - 21.0468 2.4914
1.88 12 87 1055.02 ml 6 0 1 - 20.2807 2.4315
1.88 12 92 1081.57 ml 6 1 1 - 22.6236 2.4670
1.88 12 98 1067.64 il 3 1 1 bridging 9.3627 2.3291
1.88 12 99 1084.94 il 3 1 3 pairing 20.4632 2.4742
1.88 12 100 1139.10 il 2 1 3 - 17.8873 2.5246
1.88 13 16 1058.62 ml 6 0 0 - 15.0403 2.4139
1.88 13 22 1084.55 ml 6 0 0 - 14.1350 2.4177
1.88 13 27 1103.43 ml 4 3 0 - 22.5874 2.5021
1.88 13 35 1032.20 ml 4 1 0 - 9.0335 2.3034
1.88 13 41 1010.11 il 1 3 1 bridging 9.9933 2.2905
1.88 13 42 1066.43 il 0 4 2 - 17.0834 2.3895
1.88 13 48 1078.92 il 3 4 0 pairing 21.0422 2.5129
1.88 13 49 1083.99 il 2 2 3 pairing 20.8681 2.4719
1.88 13 77 1087.29 ml 6 0 1 - 21.0286 2.5070
1.88 13 83 1097.15 ml 6 1 0 - 21.9167 2.5127
1.88 13 88 1049.73 ml 5 0 1 - 16.3181 2.3353
1.88 13 93 1085.83 ml 5 1 0 - 21.9119 2.5181
1.88 13 99 1057.61 il 2 2 1 bridging 9.8678 2.3388
1.88 13 100 1082.33 il 3 1 2 pairing 16.5278 2.3956
1.88 13 101 1074.03 il 3 2 0 pairing 10.0033 2.4409
1.88 14 15 1068.36 ml 5 1 1 - 20.3905 2.4310
1.88 14 21 1059.34 ml 4 3 0 - 19.8607 2.4309
1.88 14 28 1098.76 ml 6 0 1 - 21.4387 2.4677
1.88 14 33 1118.91 ml 7 1 0 - 27.6338 2.5519
1.88 14 39 1068.21 il 2 2 1 bridging 9.7481 2.3663
1.88 14 40 1066.97 il 1 3 1 - 9.6414 2.3690
1.88 14 44 1106.24 il 2 3 1 pairing 16.9967 2.5112
1.88 14 45 1087.14 il 2 2 2 pairing 18.8138 2.4405
1.88 14 73 1067.03 ml 3 4 0 - 21.0136 2.4639
1.88 14 82 1060.42 ml 5 1 0 - 13.3582 2.3686
1.88 14 87 1120.37 ml 5 2 1 - 26.7933 2.5383
1.88 14 92 1072.08 ml 4 0 1 - 9.1382 2.3287
1.88 14 98 1051.85 il 2 1 2 bridging 9.1368 2.2954
1.88 14 99 1075.67 il 4 1 1 pairing 15.0122 2.4773
1.88 14 100 1027.32 il 1 4 0 - 10.3726 2.3268
1.88 15 15 1076.22 ml 5 1 1 - 21.1663 2.4685
1.88 15 21 1051.10 ml 4 2 0 - 13.0855 2.3730
1.88 15 29 1072.85 ml 5 0 1 - 16.6202 2.3738
1.88 15 34 1121.65 ml 7 1 0 - 27.4770 2.5624
1.88 15 40 1087.44 il 2 1 2 bridging 18.1192 2.4454
1.88 15 41 1086.90 il 0 4 2 - 15.6044 2.4473
1.88 15 47 1061.22 il 1 5 0 - 16.3489 2.4031
1.88 15 48 1063.95 il 3 2 1 pairing 13.0397 2.4575
1.88 15 76 1065.54 ml 5 1 1 - 20.9278 2.4509
1.88 15 82 1102.12 ml 7 0 0 - 22.5949 2.5018
1.88 15 87 1114.91 ml 5 2 1 - 26.8404 2.4297
1.88 15 92 1091.80 ml 6 0 1 - 21.1307 2.4533
1.88 15 98 1048.97 il 2 1 2 bridging 9.3999 2.3175
1.88 15 99 1114.68 il 4 0 2 pairing 13.1549 2.4658
1.88 15 100 1074.97 il 3 3 1 pairing 21.3297 2.5150
surf 10 29 1110.49 ml 7 0 0 - 20.2149 2.488
surf 10 30 1096.36 ml 7 0 1 - 27.0048 2.5651
surf 10 31 1092.40 ml 7 0 1 - 26.6582 2.5327
surf 10 32 1076.97 ml 5 1 0 - 18.0774 2.4474
surf 10 42 1120.67 sol 0 0 6 - 14.7285 2.4126
surf 10 61 1086.64 surf 2 3 1 bridging 14.9776 2.3646
surf 11 1 1092.47 ml  6 0 1 - 21.9814 2.4974
surf 11 2 1087 ml 7 0 0 - 22.4153 2.512 
surf 11 3 1082.80 ml 6 1 0 - 21.6202 2.537
surf 11 4 1107.93 ml 6 0 0 - 15.3075 2.4541
surf 11 5 1110.83 surf 4 1 1 pairing 16.831 2.5121
surf 11 6 1043.14 surf 2 2 2 bridging 16.0394 2.4455 
surf 11 7 1110.93 sol 0 0 7 - 20.4950 2.4320
surf 11 8 1076.45 ml 7 0 0 - 19.3198 2.4834
surf 11 9 1109.34 ml 7 0 1 - 27.7099 2.5820
surf 11 10 1087.88 ml 7 0 0 - 21.5103 2.4806
surf 11 11 1094.75 ml 7 0 0 - 20.0497 2.5117
surf 11 12 1113.66 surf 3 0 4 bridging 22.8228 2.5197
surf 11 13 1114.51 surf 1 0 6 q2b 21.7944 2.4203
surf 12 1 1100.58 ml 6 0 1 - 21.4349 2.4722
surf 12 2 1098.61 ml 6 0 1 - 20.9557 2.4666
surf 12 3 1088.64 ml 6 0 0 - 14.3132 2.4317
surf 12 4 1089.09 ml 5 0 0 - 8.3721 2.4029
surf 12 5 1117.24 surf 4 1 1 pairing 14.5860 2.456
surf 12 6 1058.75 surf 2 1 2 bridging 9.9806 2.3148
surf 12 7 1129.63 sol 0 0 8 - 27.7966 2.5204
surf 12 8 1082.36 ml 6 0 0 - 13.3078 2.4019 
surf 12 9 1090.52 ml 6 0 1 - 20.7633 2.4830
surf 12 10 1080.38 ml 7 0 0 - 22.1082 2.4888
surf 12 11 1082.04 ml 7 0 0 - 19.7402 2.5069
surf 12 12 1109.61 surf 2 0 4 bridging 17.2851 2.4060
surf 12 13 1096.03 surf 1 0 6 q2b 20.2216 2.4355
surf 13 1 1100.58 ml 6 0 1 - 21.9822 2.4992 
surf 13 2 1098.61 ml 5 0 1 - 16.8473 2.4115
surf 13 3 1088.64 ml 6 1 0 - 21.7248 2.4847
surf 13 4 1089.09 ml 5 0 0 - 9.2946 2.4079
surf 13 5 1117.24 surf 5 1 1 pairing 23.4624 2.5851
surf 13 6 1058.75 surf 2 2 2 bridging 15.9938 2.4248
surf 13 7 1129.63 sol 0 0 7 - 21.3202 2.4539
surf 13 8 1082.36 ml 7 0 0 - 19.4569 2.465
surf 13 9 1090.52 ml 6 0 1 - 20.6584 2.4695
surf 13 10 1080.38 ml 6 0 0 - 16.8551 2.3728
surf 13 11 1082.04 ml 7 0 0 - 19.1584 2.5222
surf 13 12 1109.61 surf 4 0 4 bridging 27.8728 2.5693
surf 13 13 1096.03 surf 1 0 6 q2b 21.2455 2.4473
surf 14 1 1099.77 ml 6 0 1 - 20.6541 2.4999
surf 14 2 1118.03 ml 6 0 1 - 21.6108 2.4836
surf 14 3 1076.45 ml 5 1 0 - 16.3365 2.366
surf 14 4 1111.33 ml 6 0 0 - 17.0295 2.4853 
surf 14 5 1076.18 surf 4 0 1 pairing 10.6150 2.4259
surf 14 6 1077.40 surf 3 1 2 bridging 14.0383 2.4314
surf 14 7 1078.09 sol 0 2 4 - 14.7788 2.444
surf 14 8 1096.70 ml 7 0 0 - 19.3279 2.5087
surf 14 9 1094.61 ml 6 0 1 - 20.5864 2.4661 
surf 14 10 1078.65 ml 6 0 0 - 17.1785 2.3741 
surf 14 11 1054.50 ml 6 0 0 - 13.5948 2.4031
surf 14 12 1103.10 surf 4 0 3 bridging 21.3871 2.4719 
surf 14 13 1113.50 sol 0 0 7 - 21.6815 2.4802 
surf 15 1 1081.10 ml 6 0 1 - 21.2206 2.5155
surf 15 2 1097.37 ml 6 0 1 - 20.747 2.4409
surf 15 3 1086.62 ml 6 1 0 - 20.3732 2.4846
surf 15 4 1111.24 ml 6 0 0 - 16.7648 2.4952 
surf 15 5 1068.67 surf 3 1 1 pairing 9.6576 2.3533
surf 15 6 1056.55 surf 3 1 2 bridging 15.1342 2.4001 
surf 15 7 1089.48 sol 0 2 4 - 17.3860 2.3794
surf 15 8 1099.80 ml 7 0 0 - 19.6839 2.4958 
surf 15 9 1100.91 ml 6 0 1 - 20.9755 2.4813
surf 15 10 1088.38 ml 7 0 0 - 22.1408 2.4778
surf 15 11 1077.65 ml 7 0 0 - 18.9412 2.5160 
surf 15 12 1116.72 surf 3 0 4 bridging 22.6582 2.4821 
surf 15 13 1109.26 sol 0 1 5 - 15.8324 2.3723 
surf 17 1 1065.45 ml 5 0 1 - 14.6363 2.3936 
surf 17 2 1089.2 ml 6 0 1 - 20.7395 2.4223 
surf 17 3 1086.22 ml 6 1 0 - 20.3398 2.4859 
surf 17 4 1129.29 ml 6 0 0 - 16.9999 2.5209
surf 17 5 1077.28 surf 4 1 1 pairing 15.8294 2.4493 
surf 17 6 1060.53 surf 2 1 2 bridging 15.5865 2.411
surf 17 7 1077.50 sol 0 2 4 - 17.2493 2.3736
surf 17 8 1107.56 ml 8 0 0 - 27.0325 2.5716
surf 17 9 1103.39 ml 6 0 1 - 21.1328 2.5005 
surf 17 10 1074.25 ml 7 0 0 - 21.4889 2.4567
surf 17 11 1070.2 ml 7 0 0 - 19.9806 2.4758
surf 17 12 1100.92 surf 3 0 4 bridging 22.4861 2.4573
surf 17 13 1112.38 surf 2 0 5 pairing 21.2928 2.5
surf 18 1 1065.17 ml 6 0 0 - 14.3845 2.3873
surf 18 2 1066.11 ml 5 0 1 - 16.1288 2.3614 
surf 18 3 1106.46 ml 6 1 0 - 21.5435 2.4628
surf 18 4 1093.58 ml 6 0 0 - 14.3845 2.3873
surf 18 5 1082.03 surf 3 0 4 bridging 21.3476 2.4642
surf 18 6 1127.95 sol 0 0 7 - 21.3052 2.4338 
surf 18 7 1086.26 ml 6 0 1 - 21.818 2.4648 
surf 18 8 1107.91 ml 7 0 1 - 26.373 2.5527 
surf 18 9 1082.25 ml 7 0 0 - 21.3302 2.4786
surf 18 10 1130.63 ml 7 0 1 - 29.2371 2.6054 
surf 18 11 1087.44 surf 3 0 3 bridging 16.9337 2.3982 
surf 18 12 1105.31 surf 3 0 4 pairing 20.7062 2.4667 
surf 20 1 1100.00 ml 6 0 1 - 21.3241 2.4726
surf 20 2 1110.66 ml 6 0 1 - 21.9669 2.48
surf 20 3 1088.42 ml 5 1 0 - 17.4211 2.41
surf 20 4 1075.45 ml 7 0 0 - 20.3501 2.5814
surf 20 6 1110.47 surf 2 0 4 pairing 10.9412 2.4846
surf 20 5 1123.62 surf 2 0 6 pairing 29.5825 2.633
surf 20 7 1037.64 ml 5 0 0 - 8.6177 2.2778
surf 20 8 1091 ml 6 0 0 - 15.141 2.4261 
surf 20 9 1103.01 ml 6 0 0 - 14.4477 2.4385
surf 20 10 1098.29 ml 6 0 1 - 21.0174 2.4831 
surf 20 11 1149.09 sol 0 0 8 - 28.2084 2.5171 
surf 20 12 1083.65 surf 2 0 4 pairing 14.5409 2.3782
surf 24 1 1094.06 ml 6 0 1 - 22.2313 2.5035
surf 24 2 1089.95 ml 7 0 0 - 20.7152 2.525
surf 24 3 1083.26 ml 6 0 0 - 13.8668 2.4128 
surf 24 4 1102.81 ml 6 0 1 - 22.3411 2.5054
surf 24 5 1097.28 surf 2 0 5 pairing 22.5549 2.5125 
surf 24 6 1116.72 surf 3 0 4 pairing 20.0134 2.455
surf 24 7 1091.88 ml 7 0 0 - 18.9964 2.4475
surf 24 8 1085.62 ml 6 0 1 - 22.2088 2.5225
surf 24 9 1090.34 ml 6 0 0 - 14.1757 2.3899 
surf 24 10 1086.86 ml 6 0 1 - 20.8283 2.4265
surf 24 11 1118.37 sol 0 0 7 - 21.2519 2.4529
surf 24 12 1030.55 surf 1 1 4 pairing 19.3458 2.4917
surf 25 1 1099.15 ml 6 0 1 - 21.5273 2.4628
surf 25 2 1087.08 ml 6 0 1 - 21.0973 2.4504 
surf 25 3 1078.59 ml 6 1 0 - 21.1386 2.4449
surf 25 4 1093.51 ml 6 0 1 - 22.0949 2.4969
surf 25 5 1133.70 surf 3 0 5 pairing 27.7116 2.5897
surf 25 6 1115.14 surf 3 0 5 pairing 32.2438 2.5916 
surf 25 7 1087.72 ml 7 0 0 - 19.1424 2.4401
surf 25 8 1080.43 ml 6 0 1 - 22.5882 2.532
surf 25 9 1090.64 ml 6 0 0 - 15.0142 2.4162
surf 25 10 1078.15 ml 6 0 1 - 21.1363 2.4349 
surf 25 11 1140.85 sol 0 0 7 - 21.5553 2.4445
surf 25 12 1084.84 surf 3 0 4 pairing 19.2715 2.5159
surf 27 1 1110.68 ml 6 0 1 - 21.7521 2.4804
surf 27 2 1099.21 ml 6 0 1 - 21.0947 2.4610
surf 27 3 1080.80 ml 6 0 0 - 13.8920 2.4761
surf 27 4 1094.10 ml 6 0 1 - 22.0906 2.4927
surf 27 5 1103.12 surf 2 0 5 pairing 21.1259 2.4545
surf 27 6 1093.05 surf 3 0 3 pairing 19.2519 2.4573
surf 27 7 1093.55 ml 7 0 0 - 19.5565 2.4823
surf 27 8 1106.57 ml 7 0 1 - 26.4315 2.5557
surf 27 9 1062.00 ml 6 0 0 - 13.1971 2.3751
surf 27 10 1080.21 ml 6 0 1 - 21.22 2.4402
surf 27 11 1155.38 sol 0 0 8 - 27.8844 2.5094
surf 27 12 1086.00 surf 3 0 4 pairing 26.2907 2.5352
surf 28 1 1081.78 ml 6 0 1 - 21.1256 2.4272 
surf 28 2 1102.07 ml 6 0 1 - 22.4853 2.2952
surf 28 3 1099.58 ml 6 1 0 - 21.8609 2.4599
surf 28 4 1096.78 ml 7 0 0 - 19.3381 2.4592
surf 28 5 1091.94 surf 1 0 6 q2b 21.128 2.4455
surf 28 6 1125.45 surf 3 0 5 pairing 25.8632 2.5471
surf 28 7 1100.19 ml 6 0 1 - 22.0411 2.4834
surf 28 8 1085.07 ml 6 0 0 - 16.0219 2.4688
surf 28 9 1103.58 ml 7 0 1 - 27.0234 2.5411 
surf 28 10 1089.16 ml 6 0 1 - 21.1982 2.4702 
surf 28 11 1132.45 sol 0 0 7 - 21.1237 2.4335 
surf 28 12 1130.64 surf 3 0 4 - 24.2876 2.5868
surf 29 1 1082.11 ml 6 0 1 - 21.0692 2.4499
surf 29 2 1105.78 ml 6 0 1 - 22.7501 2.5127 
surf 29 3 1104.34 ml 6 1 0 - 22.1712 2.4755
surf 29 4 1101.63 ml 7 0 0 - 19.9188 2.5047 
surf 29 5 1112.97 surf 2 0 5 q2b 21.3329 2.4528
surf 29 6 1110.04 surf 3 0 4 pairing 19.9436 2.5025
surf 29 7 1103.97 ml 6 0 1 - 21.2354 2.4633 
surf 29 8 1087.02 ml 6 0 1 - 21.5232 2.4717 
surf 29 9 1080.33 ml 6 0 1 - 21.1427 2.4738
surf 29 10 1095.25 ml 5 0 1 - 17.0757 2.4127 
surf 29 11 1129.41 sol 0 0 7 - 20.5149 2.4326
surf 29 12 1089.33 surf 4 0 3 pairing 22.4221 2.5051
surf 30 1 1089.95 ml 6 0 1 - 21.3226 2.4355
surf 30 2 1113.17 ml 7 0 1 - 27.3959 2.5662
surf 30 3 1100.38 ml 6 1 0 - 21.8465 2.4666
surf 30 4 1100.20 ml 7 0 0 - 19.6454 2.4858
surf 30 5 1105.98 surf 2 0 5 q2b 21.3222 2.4452
surf 30 6 1128.66 surf 3 0 5 pairing 25.4100 2.5342 
surf 30 7 1112.35 ml 6 0 1 - 21.6563 2.4810
surf 30 8 1088.03 ml 6 0 1 - 21.3105 2.4705 
surf 30 9 1085.99 ml 6 0 1 - 21.3158 2.4860
surf 30 10 1097.11 ml 6 0 1 - 22.0759 2.4845
surf 30 11 1136.73 sol 0 0 8 - 27.0956 2.5133 
surf 30 12 1091.05 surf 4 0 3 pairing 21.8467 2.4915 
surf 40 1 1090.18 ml 7 0 0 - 19.8378 2.4958 
surf 40 2 1092.98 ml 6 0 1 - 21.5616 2.4817 
surf 40 3 1090.54 ml 6 1 0 - 20.7164 2.4314 
surf 40 4 1096.09 ml 7 0 0 - 18.4375 2.5101 
surf 40 5 1134.82 sol 0 0 7 - 21.9312 2.4545
surf 40 6 1050.84 surf 2 1 2 bridging 9.7210 2.3356 
surf 40 7 1150.27 sol 0 0 8 - 27.1168 2.5009
surf 40 8 1075.55 ml 6 0 0 - 13.242 2.4084
surf 40 9 1080.01 ml 5 0 1 - 16.4273 2.3649 
surf 40 10 1114.30 ml 7 0 0 - 22.0852 2.4841
surf 40 11 1116.05 ml 6 0 1 - 22.3949 2.5009 
surf 40 12 1109.70 surf 3 0 4 bridging 21.4963 2.4472 
surf 40 13 1073.55 surf 1 1 4 q2b 16.8266 2.3603
surf 41 1 1097.61 ml 7 0 0 - 19.8378 2.4958 
surf 41 2 1089.27 ml 6 0 1 - 21.5616 2.4817 
surf 41 3 1103.84 ml 6 1 0 - 20.7164 2.4314 
surf 41 4 1083.88 ml 7 0 0 - 18.4375 2.5101
surf 41 5 1129.39 sol 0 0 7 - 21.9312 2.4545
surf 41 6 1035.31 surf 2 1 2 bridging 9.7210 2.3356
surf 41 7 1148.66 sol 0 0 8 - 27.1168 2.5009 
surf 41 8 1081.02 ml 6 0 0 - 13.242 2.4084 
surf 41 9 1079.27 ml 5 0 1 - 16.4273 2.3649
surf 41 10 1118.23 ml 7 0 0 - 22.0852 2.4841 
surf 41 11 1108.86 ml 6 0 1 - 22.3949 2.5009 
surf 41 12 1111.47 surf 3 0 4 bridging 21.4963 2.4472 
surf 41 13 1092.65 surf 1 1 4 q2b 16.8266 2.3603 
surf 42 1 1100.38 ml 7 0 1 - 27.8478 2.5670
surf 42 2 1096.63 ml 6 0 1 - 20.9897 2.4536 
surf 42 3 1092.81 ml 6 1 0 - 20.7960 2.4392
surf 42 4 1088.23 ml 6 0 0 - 14.4685 2.4019 
surf 42 5 1152.12 sol 0 0 8 - 27.8442 2.5156 
surf 42 6 1040.62 surf 2 1 2 bridging 9.529 2.2931 
surf 42 7 1158.35 sol 0 0 8 - 27.6618 2.4991
surf 42 8 1085.92 ml 6 0 0 - 13.5134 2.4452
surf 42 9 1081.31 ml 5 0 1 - 16.8547 2.3826
surf 42 10 1110.99 ml 7 0 0 - 21.9700 2.4781
surf 42 11 1116.00 ml 7 0 1 - 27.5475 2.5683 
surf 42 12 1097.69 surf 3 0 4 bridging 21.3636 2.465
surf 42 13 1074.59 sol 1 1 4 q2b 16.5348 2.3738
surf 43 1 1083.19 ml 6 0 0 - 15.0978 2.4166 
surf 43 2 1089.55 ml 6 0 1 - 21.5407 2.4830 
surf 43 3 1091.65 ml 6 1 0 - 20.9829 2.4397
surf 43 4 1104.30 ml 6 0 1 - 20.5771 2.4818 
surf 43 5 1150.70 sol 0 0 8 - 27.9175 2.5187
surf 43 6 1031.87 sol 2 1 2 bridging 9.9242 2.2889
surf 43 7 1145.89 sol 0 0 8 - 28.3880 2.5226 
surf 43 8 1089.01 ml 6 0 1 - 21.1290 2.4610 
surf 43 9 1076.43 ml 5 0 1 - 17.0384 2.3804 
surf 43 10 1110.43 ml 7 0 0 - 21.9654 2.4807 
surf 43 11 1108.75 ml 7 0 1 - 27.1369 2.5431
surf 43 12 1087.52 surf 3 0 3 bridging 17.4918 2.3961
surf 43 13 1069.86 surf 1 1 4 q2b 14.0226 2.4040
surf 47 1 1083.25 ml 6 0 1 - 21.1011 2.4577
surf 47 2 1087.56 ml 6 0 1 - 20.5355 2.4273 
surf 47 3 1102.56 ml 6 1 0 - 21.5805 2.4592 
surf 47 4 1110.35 ml 7 0 1 - 26.5526 2.5189 
surf 47 5 1117.76 sol 0 0 7 - 22.3488 2.4688
surf 47 6 1100.96 surf 2 1 4 bridging 21.5496 2.5139 
surf 47 7 1135.46 surf 3 0 5 pairing 28.9758 2.5740
surf 47 8 1095.43 ml 7 0 1 - 26.2520 2.5313 
surf 47 9 1066.06 ml 6 0 0 - 13.5390 2.4166 
surf 47 10 1111.54 ml 8 0 0 - 26.6131 2.5601 
surf 47 11 1096.60 ml 7 0 1 - 26.7558 2.5422
surf 47 12 1112.85 surf 2 0 5 bridging 23.3821 2.5021 
surf 47 13 1087.83 surf 1 1 4 q2b 17.2326 2.3733
surf 48 1 1119.55 ml 7 0 1 - 28.0813 2.5760 
surf 48 2 1090.46 ml 6 0 1 - 21.6435 2.4562 
surf 48 3 1086.99 ml 5 1 0 - 16.838 2.4029 
surf 48 4 1100.48 ml 7 0 1 - 27.4385 2.5529 
surf 48 5 1086.13 sol 0 1 5 - 15.7993 2.3791 
surf 48 6 1081.40 surf 2 1 3 bridging 17.5162 2.3955 
surf 48 7 1133.23 surf 3 0 5 pairing 27.7038 2.5263 
surf 48 8 1071.30 ml 5 0 1 - 16.395 2.4103
surf 48 9 1069.00 ml 6 0 0 - 14.2518 2.3811 
surf 48 10 1111.81 ml 8 0 0 - 26.8530 2.5389
surf 48 11 1098.98 ml 6 0 1 - 22.1863 2.4652 
surf 48 12 1107.50 surf 2 0 5 bridging 21.7665 2.4327 
surf 48 13 1085.87 surf 1 1 4 q2b 14.0891 2.4050
surf 49 1 1110.49 ml 7 0 1 - 26.7958 2.5534
surf 49 2 1087.40 ml 6 0 1 - 21.3889 2.4552 
surf 49 3 1093.09 ml 6 1 0 - 21.3620 2.4457 
surf 49 4 1103.97 ml 7 0 1 - 27.4947 2.5564 
surf 49 5 1100.78 sol 0 1 5 - 16.0803 2.3807
surf 49 6 1090.86 surf 2 1 3 bridging 16.8890 2.3927 
surf 49 7 1139.62 surf 3 0 4 pairing 20.5917 2.5081 
surf 49 8 1090.78 ml 6 0 1 - 21.3742 2.4704 
surf 49 9 1075.00 ml 6 0 0 - 13.2525 2.3854 
surf 49 10 1108.14 ml 8 0 0 - 26.3654 2.5395
surf 49 11 1092.81 ml 6 0 1 - 21.6352 2.4527 
surf 49 12 1100.79 surf 2 0 5 bridging 20.6788 2.4024
surf 49 13 1093.29 surf 1 1 4 q2b 14.4070 2.4099 
surf 50 1 1102.80 ml 6 0 1 - 21.8210 2.4760 
surf 50 2 1090.27 ml 6 0 1 - 21.6854 2.4670 
surf 50 3 1098.00 ml 6 1 0 - 21.4064 2.4487
surf 50 4 1100.26 ml 6 0 1 - 21.9174 2.4777
surf 50 5 1083.76 sol 0 1 5 - 17.1559 2.3677
surf 50 6 1036.38 surf 2 1 3 bridging 17.4763 2.4279
surf 50 7 1129.63 surf 3 0 5 pairing 28.8479 2.5660
surf 50 8 1099.10 ml 7 0 1 - 27.1463 2.5865 
surf 50 9 1062.11 ml 6 0 0 - 13.5364 2.3836
surf 50 10 1112.82 ml 8 0 0 - 26.9222 2.5582
surf 50 11 1087.64 ml 6 0 1 - 22.0383 2.4740
surf 50 12 1105.67 surf 2 0 5 bridging 20.4807 2.4243 
surf 50 13 1125.83 surf 1 1 4 q2b 16.7724 2.3697
surf 51 1 1102.80 ml 7 0 1 - 26.9003 2.5511 
surf 51 2 1090.27 ml 6 0 1 - 20.8035 2.4344 
surf 51 3 1098.00 ml 6 1 0 - 21.2147 2.4514
surf 51 4 1100.26 ml 6 0 1 - 21.5916 2.4753 
surf 51 5 1083.76 sol 0 2 4 - 16.9331 2.3928
surf 51 6 1036.38 surf 2 1 2 bridging 9.9554 2.2945
surf 51 7 1129.63 surf 3 0 5 pairing 27.7847 2.5248 
surf 51 8 1099.10 ml 7 0 1 - 26.4910 2.5411 
surf 51 9 1062.11 ml 6 0 0 - 13.9607 2.4063 
surf 51 10 1112.82 ml 8 0 0 - 27.0249 2.5516
surf 51 11 1087.64 ml 6 0 1 - 22.4827 2.5090
surf 51 12 1105.67 surf 2 0 5 bridging 23.2537 2.4548 
surf 51 13 1125.83 surf 1 1 5 q2b 21.4860 2.4526
surf 52 1 1107.89 ml 6 0 1 - 21.5694 2.4855
surf 52 2 1105.13 ml 6 0 1 - 21.2654 2.4592 
surf 52 3 1104.23 ml 6 1 0 - 26.3988 2.5496 
surf 52 4 1099.52 ml 6 0 1 - 21.9210 2.4780 
surf 52 5 1074.01 sol 0 2 4 - 17.3005 2.3818 
surf 52 6 1047.16 surf 2 1 2 bridging 10.1130 2.2951
surf 52 7 1140.20 surf 2 0 5 pairing 24.2704 2.5599
surf 52 8 1101.98 ml 7 0 1 - 26.4018 2.5454
surf 52 9 1090.99 ml 5 0 1 - 17.0288 2.4071 
surf 52 10 1113.78 ml 7 0 0 - 22.8270 2.5061 
surf 52 11 1113.89 ml 7 0 1 - 27.1048 2.5487 
surf 52 12 1097.46 surf 2 0 5 bridging 22.8496 2.4713
surf 52 13 1087.96 surf 1 1 4 q2b 17.0961 2.3620 
pair 2-10 25 1096.52 ml 5 0 1 - 22.35 2.52
pair 2-10 31 1109.69 ml 8 0 0 - 29.1647 2.5871
pair 2-10 36 1079.39 ml 6 0 1 - 21.8885 2.4865
pair 2-10 41 1068.17 ml 6 0 0 - 14.0490 2.4152
pair 2-10 47 1044.76 il 2 1 2 bridging 9.7292 2.3059 
pair 2-10 48 1089.33 il 3 2 2 pairing 21.2038 2.5446
pair 2-10 73 1089.33 ml 6 0 0 - 14.1821 2.4021 
pair 2-10 79 1079.21 ml 6 0 0 - 13.6755 2.3898
pair 2-10 84 1098.41 ml 6 0 1 - 21.2228 2.5073 
pair 2-10 89 1078.19 ml 6 0 0 - 14.0096 2.4555
pair 2-10 95 1073.15 il 2 0 4 pairing 16.5777 2.3724
pair 2-10 96 1095.09 il 2 0 4 bridging 17.0267 2.4563 
pair 2-10 97 1055.51 il 2 1 2 bridging 15.6728 2.3983 
pair 2-11 25 1094.46 ml 5 0 1 - 16.8831 2.4069 
pair 2-11 31 1079.44 ml 6 0 0 - 16.6812 2.3806
pair 2-11 36 1060.89 ml 6 0 1 - 21.3904 2.4942
pair 2-11 41 1076.93 ml 6 0 1 - 21.1164 2.4518 
pair 2-11 47 1068.97 il 2 1 3 bridging 13.88 2.3751
pair 2-11 48 1108.79 il 3 2 2 pairing 21.4958 2.5179
pair 2-11 73 1049.44 ml 5 0 0 - 8.8738 2.2957 
pair 2-11 79 1100.02 ml 8 0 0 - 28.8557 2.5965
pair 2-11 84 1111.13 ml 7 0 0 - 20.8853 2.5533 
pair 2-11 89 1060.99 ml 6 0 0 - 14.0558 2.3877
pair 2-11 95 1078.69 il 2 0 5 pairing 21.9961 2.5526
pair 2-11 96 1072.11 il 3 0 3 bridging 15.5794 2.4090
pair 2-11 97 1138.55 il 2 0 5 bridging 23.2098 2.5365
pair 2-12 25 1089.74 ml 5 0 1 - 16.7351 2.3918
pair 2-12 31 1074.72 ml 6 0 0 - 13.5679 2.4042
pair 2-12 36 1066.28 ml 6 0 0 - 13.2889 2.3910
pair 2-12 41 1062.92 ml 6 0 1 - 20.6096 2.4716
pair 2-12 47 1088.24 il 2 2 3 bridging 22.4181 2.4849
pair 2-12 48 1078.10 il 2 2 2 pairing 14.1552 2.4006
pair 2-12 73 1053.73 ml 6 0 0 - 14.9005 2.4566 
pair 2-12 79 1095.68 ml 8 0 0 - 28.5229 2.6107
pair 2-12 84 1109.46 ml 6 0 1 - 22.3705 2.5131 
pair 2-12 89 1112.37 ml 7 0 1 - 28.6673 2.6115
pair 2-12 95 1104.04 il 2 0 5 pairing 20.8453 2.4491
pair 2-12 96 1058.03 il 3 1 2 bridging 15.7136 2.3358
pair 2-12 97 1124.67 il 2 0 4 bridging 18.2065 2.5067
pair 2-13 25 1091.42 ml 5 0 1 - 17.0877 2.4129
pair 2-13 31 1069.68 ml 6 0 0 - 13.9172 2.4527 
pair 2-13 36 1055.96 ml 6 0 0 - 13.2459 2.3691 
pair 2-13 41 1064.71 ml 6 0 0 - 13.4426 2.3832
pair 2-13 47 1084.76 il 2 2 3 bridging 23.4872 2.5389
pair 2-13 48 1069.51 il 2 1 2 pairing 9.6845 2.3379
pair 2-13 73 1052.79 ml 6 0 0 - 15.3010 2.4331
pair 2-13 79 1108.33 ml 8 0 0 - 27.8037 2.5847
pair 2-13 84 1126.75 ml 7 0 1 - 27.7728 2.5915 
pair 2-13 89 1109.53 ml 6 1 0 - 23.0863 2.5315
pair 2-13 95 1073.46 il 3 0 3 pairing 15.0083 2.3968 
pair 2-13 96 1062.49 il 3 0 3 bridging 15.7101 2.3426
pair 2-13 97 1090.46 il 2 1 3 bridging 17.7874 2.4074
pair 2-14 25 1089.32 ml 5 0 1 - 16.9196 2.3912 
pair 2-14 31 1063.28 ml 5 0 0 - 8.3507 2.3056 
pair 2-14 36 1056.67 ml 6 0 0 - 13.3769 2.3869
pair 2-14 41 1060.46 ml 6 0 0 - 13.9871 2.4001 
pair 2-14 47 1050.54 il 1 4 1 bridging 13.6741 2.3671 
pair 2-14 48 1109.84 il 2 2 2 pairing 15.4061 2.5053 
pair 2-14 73 1070.80 ml 6 0 0 - 15.1808 2.4503 
pair 2-14 79 1093.30 ml 6 0 1 - 22.0026 2.5506
pair 2-14 84 1144.09 ml 7 0 1 - 30.6582 2.6768
pair 2-14 89 1080.69 ml 5 1 0 - 16.0855 2.400
pair 2-14 95 1079.16 il 2 1 3 pairing 14.4528 2.4228 
pair 2-14 96 1084.74 il 3 0 3 bridging 16.0881 2.3956
pair 2-14 97 1080.72 il 2 0 4 bridging 17.5924 2.4207
pair 2-15 25 1107.59 ml 6 0 1 - 21.7744 2.5169
pair 2-15 31 1086.47 ml 6 0 0 - 17.4378 2.4249 
pair 2-15 36 1061.32 ml 6 0 0 - 13.1915 2.3850
pair 2-15 41 1065.28 ml 7 0 0 - 21.1708 2.4883 
pair 2-15 47 1059.65 il 1 2 3 pairing 15.9060 2.3869
pair 2-15 48 1104.56 il 3 1 4 pairing 26.5866 2.6084 
pair 2-15 73 1049.58 ml 6 0 0 - 14.8489 2.3991 
pair 2-15 79 1097.56 ml 7 0 0 - 20.4681 2.5468 
pair 2-15 84 1097.56 ml 6 0 1 - 20.9923 2.5291 
pair 2-15 89 1107.38 ml 7 0 0 - 21.1222 2.5740 
pair 2-15 95 1113.45 il 2 1 3 pairing 16.6103 2.4517
pair 2-15 96 1096.78 il 4 0 3 bridging 21.6476 2.5102 
pair 2-15 97 1091.33 il 2 1 3 bridging 17.1641 2.4286
pair 2-16 25 1092.75 ml 6 0 1 - 21.9367 2.4946
pair 2-16 31 1081.44 ml 6 0 0 - 16.8673 2.3874
pair 2-16 36 1073.07 ml 6 0 1 - 21.4761 2.4854 
pair 2-16 41 1080.55 ml 6 0 1 - 20.6984 2.4458
pair 2-16 47 1111.36 il 0 1 6 solo 21.6868 2.4509 
pair 2-16 48 1095.20 il 3 1 2 pairing 17.0565 2.4022 
pair 2-16 73 1064.07 ml 5 0 1 - 15.3056 2.3766 
pair 2-16 79 1078.53 ml 6 0 0 - 14.5315 2.4639 
pair 2-16 84 1100.34 ml 7 0 0 - 20.8910 2.5030
pair 2-16 89 1093.26 ml 6 0 1 - 21.2941 2.5002
pair 2-16 95 1070.23 il 2 1 4 pairing 18.4182 2.5155
pair 2-16 96 1095.73 il 4 0 4 bridging 26.4315 2.5228 
pair 2-16 97 1070.05 il 2 1 3 bridging 13.5041 2.4503 
pair 2-17 25 1090.82 ml 6 0 1 - 21.6813 2.4817
pair 2-17 31 1077.38 ml 6 0 0 - 16.4111 2.3670 
pair 2-17 36 1088.77 ml 6 0 1 - 21.5514 2.4649
pair 2-17 41 1079.50 ml 6 0 1 - 20.7914 2.4403 
pair 2-17 47 1072.68 il 1 1 4 bridging 14.5176 2.4117
pair 2-17 48 1116.85 il 4 1 2 pairing 22.4053 2.5388 
pair 2-17 73 1061.85 ml 5 0 0 - 8.7331 2.3295
pair 2-17 79 1059.26 ml 6 0 0 - 14.2268 2.3881 
pair 2-17 84 1089.25 ml 7 0 0 - 21.4075 2.5289
pair 2-17 89 1080.45 ml 5 0 0 - 14.3092 2.4331
pair 2-17 95 1101.66 il 2 1 3 bridging 13.9477 2.4501 
pair 2-17 96 1096.57 il 4 0 3 bridging 21.1924 2.5092 
pair 2-17 97 1065.50 il 2 1 3 bridging 17.4778 2.3708
surf 1 31 1076.38 ml 6 0 1 - 22.2656 2.4886 
surf 1 32 1087.04 ml 6 0 1 - 20.3282 2.4888
surf 1 33 1088.19 ml 6 0 0 - 17.1231 2.3890
surf 1 34 1126.88 ml 7 0 0 - 17.2959 2.5406 
surf 1 44 1139.67 surf 1 0 7 q2b 28.6875 2.5760
surf 1 63 1074.14 surf 4 0 3 bridging 21.0748 2.4701
surf 2 31 1067.46 ml 6 0 0 - 14.0534 2.3914
surf 2 32 1082.32 ml 6 0 1 - 20.8658 2.4747
surf 2 33 1107.41 ml 7 0 0 - 22.6298 2.5272
surf 2 34 1130.00 ml 7 0 0 - 16.6458 2.5415
surf 2 44 1130.54 sol 0 0 7 - 21.1513 2.4253
surf 2 63 1058.25 surf 4 0 2 bridging 13.8810 2.4165
surf 3 31 1091.88 ml 7 0 0 - 21.3254 2.5568
surf 3 32 1095.84 ml 6 0 1 - 21.0204 2.4763
surf 3 33 1109.39 ml 6 0 0 - 13.1187 2.4452
surf 3 34 1116.72 ml 6 0 0 - 16.5446 2.4630 
surf 3 44 1087.14 sol 0 1 5 - 17.1816 2.3822
surf 3 63 1091.42 surf 2 1 5 bridging 25.8372 2.5481 
surf 3 94 1078.28 surf 2 0 4 q2b 15.2068 2.3867
surf 4 28 1048.75 ml 6 0 0 - 13.8971 2.3568
surf 4 29 1100.64 ml 6 0 1 - 21.3744 2.4909 
surf 4 30 1097.45 ml 7 0 0 - 22.8096 2.5287
surf 4 31 1114.98 ml 6 1 0 - 22.3410 2.5327
surf 4 41 1048.32 surf 3 2 1 pairing 14.4263 2.4519
surf 4 60 1061.15 surf 3 1 2 bridging 16.4428 2.4474
surf 4 91 1101.76 surf 1 0 5 q2b 16.6605 2.3909
surf 5 1 1052.96 ml 6 0 0 - 14.9268 2.3842
surf 5 2 1099.73 ml 6 0 1 - 21.3923 2.4876 
surf 5 3 1074.42 ml 6 0 0 - 12.8387 2.4381 
surf 5 4 1104.71 ml 6 0 0 - 16.0612 2.4944
surf 5 5 1060.67 surf 3 2 1 pairing 15.8434 2.4821 
surf 5 6 1073.43 surf 3 1 2 bridging 16.3761 2.4135
surf 5 7 1071.93 sol 0 0 6 - 16.0428 2.3611
surf 5 8 1085.44 ml 6 0 1 - 21.3959 2.4916
surf 5 9 1095.94 ml 6 0 1 - 21.1119 2.4857
surf 5 10 1085.73 ml 6 0 0 - 12.0414 2.43677
surf 5 11 1084.23 ml 6 0 0 - 15.0015 2.4326 
surf 5 12 1080.72 surf 3 2 2 pairing 21.4277 2.5231 
surf 5 13 1088.03 surf 3 1 3 bridging 21.7576 2.4883 
surf 5 14 1088.06 surf 1 0 5 q2b 16.1701 2.3576
surf 6 1 1067.28 ml 5 0 1 - 21.2343 2.4936
surf 6 2 1108.54 ml 6 0 1 - 21.5981 2.4971 
surf 6 3 1070.24 ml 5 0 0 - 8.5288 2.3225
surf 6 4 1056.66 ml 6 0 0 - 14.5344 2.4222
surf 6 5 1043.19 surf 2 2 0 pairing 5.1840 2.2770
surf 6 6 1061.92 surf 3 2 1 bridging 15.6594 2.4066
surf 6 7 1118.59 sol 0 0 7 - 21.412 2.4553
surf 6 8 1060.60 ml 5 0 1 - 16.6440 2.4416
surf 6 9 1101.97 ml 6 0 1 - 21.2343 2.4936 
surf 6 10 1084.65 ml 6 0 0 - 18.4667 2.4510
surf 6 11 1073.33 ml 6 0 0 - 14.7064 2.4474 
surf 6 12 1054.97 surf 3 2 0 pairing 8.9301 2.4584 
surf 6 13 1068.01 surf 3 1 2 bridging 16.7386 2.4119
surf 6 14 1120.38 sol 7 0 0 - 20.4141 2.4713
surf 7 1 1090.35 ml 5 0 1 - 17.5672 2.4801 
surf 7 2 1090.12 ml 6 0 1 - 20.2917 2.4454 
surf 7 3 1088.66 ml 6 0 0 - 22.8917 2.5026 
surf 7 4 1065.83 ml 6 0 0 - 14.2867 2.4288 
surf 7 5 1064.72 surf 3 1 0 pairing 5.0754 2.3175
surf 7 6 1065.59 surf 3 1 2 bridging 16.0095 2.4046
surf 7 7 1085.61 sol 0 1 5 - 17.3926 2.4042 
surf 7 8 1076.36 ml 5 0 1 - 16.7841 2.4533
surf 7 9 1090.07 ml 5 0 1 - 16.5099 2.3813
surf 7 10 1060.07 ml 6 0 0 - 16.3022 2.3583
surf 7 11 1071.61 ml 6 0 0 - 14.6411 2.4445 
surf 7 12 1072.05 surf 4 1 1 pairing 13.6614 2.5110
surf 7 13 1093.75 surf 2 1 3 bridging 17.6156 2.4218
surf 7 14 1073.83 sol 0 1 5 - 15.2861 2.4409
caion 1 1 1092.16 sol 0 2 4 - 18.1668 2.3952
caion 2 1 1117.24 sol 0 2 5 - 22.4641 2.4541
caion 3 1 1107.78 sol 0 2 5 - 22.7799 2.4606
caion 4 1 1114.13 sol 0 2 5 - 22.4720 2.4738
caion 5 1 1095.55 sol 0 2 4 - 17.0973 2.3661 
caion 6 1 1105.69 sol 0 2 5 - 21.7482 2.4875
caion 7 1 1137.37 sol 0 2 5 - 21.9671 2.4980
caion 9 1 1089.15 sol 0 2 4 - 17.3193 2.3685
caion 10 1 1082.17 sol 0 2 4 - 17.3237 2.3720
caion 11 1 1122.24 sol 0 2 4 - 17.9297 2.3890
caion 12 1 1109.51 sol 0 2 4 - 17.5304 2.3809
caion 13 1 1172.33 sol 0 2 5 - 21.3751 2.4770
caion 14 1 1070.54 sol 0 2 4 - 17.7531 2.3870
caion 15 1 931.35 sol 0 2 4 - 17.6819 2.3812
caion 16 1 1094.00 sol 0 2 5 - 21.7291 2.4958
caion 17 1 1130.13 sol 0 2 5 - 23.0208 2.4689
pair 11 25 1110.63 ml 7 0 1 - 26.7349 2.5332
pair 11 31 1081.91 ml 7 0 0 - 21.7258 2.4876
pair 11 36 1068.19 ml 6 0 1 - 20.4493 2.4675 
pair 11 41 1090.97 ml 7 0 0 - 22.3745 2.5519
pair 11 47 1081.30 il 2 0 3 bridging 10.2377 2.3457
pair 11 48 1080.19 il 3 0 3 pairing 16.5048 2.4005
pair 11 70 1076.63 ml 6 0 0 - 13.6914 2.3819
pair 11 76 1093.93 ml 7 0 0 - 22.9593 2.5547
pair 11 81 1107.17 ml 7 0 0 - 19.6681 2.5066
pair 11 86 1073.39 ml 6 0 1 - 20.9727 2.4798
pair 11 92 1065.78 il 3 1 2 bridging 16.9186 2.4108
pair 11 93 1046.87 il 2 1 2 bridging 8.3309 2.2863
pair 11 94 1072.49 il 2 1 2 bridging 9.4622 2.3296
pair 12 25 1108.06 ml 7 0 1 - 26.8653 2.5432
pair 12 31 1076.09 ml 6 0 0 - 16.7456 2.3722 
pair 12 36 1050.57 ml 5 0 1 - 16.2915 2.3524 
pair 12 41 1090.66 ml 7 0 0 - 22.6922 2.5513
pair 12 47 1061.00 il 2 1 2 bridging 10.7489 2.3333
pair 12 48 1067.16 il 3 2 1 pairing 15.1798 2.4825
pair 12 70 1086.28 ml 7 0 0 - 21.2113 2.5151
pair 12 76 1097.82 ml 8 0 0 - 28.5474 2.6409
pair 12 81 1103.52 ml 7 0 0 - 19.7021 2.5024
pair 12 86 1060.44 ml 6 0 0 - 13.2157 2.3791
pair 12 92 1070.70 il 3 0 3 bridging 17.0294 2.4138
pair 12 93 1057.56 il 2 0 3 bridging 8.1998 2.3064
pair 12 94 1071.41 il 3 1 3 bridging 21.3774 2.5035
pair 13 25 1067.64 ml 6 0 1 - 21.3170 2.4354
pair 13 31 1108.23 ml 7 0 0 - 22.4946 2.4995
pair 13 36 1113.12 ml 8 0 1 - 32.8828 2.6453
pair 13 41 1117.64 ml 7 0 0 - 20.4179 2.5375
pair 13 47 1076.19 il 2 1 3 bridging 18.1884 2.5189
pair 13 48 1068.13 il 4 1 2 pairing 21.6675 2.4973
pair 13 70 1095.19 ml 6 0 0 - 15.8133 2.4273
pair 13 76 1080.85 ml 6 0 1 - 21.5352 2.4704
pair 13 81 1042.49 ml 6 0 0 - 13.6173 2.3720 
pair 13 86 1042.33 ml 5 0 0 - 9.9251 2.3235
pair 13 92 1064.12 il 3 0 3 bridging 16.4250 2.3999
pair 13 93 1071.65 il 3 0 3 bridging 16.0952 2.4031
pair 13 94 1059.81 il 2 1 4 bridging 21.3793 2.4786 
pair 15 25 1100.03 ml 5 0 1 - 16.7180 2.4069
pair 15 31 1120.06 ml 7 0 0 - 22.8039 2.5270
pair 15 36 1052.17 ml 6 0 0 - 13.6533 2.3630 
pair 15 41 1118.92 ml 7 0 0 - 20.8721 2.5400 
pair 15 47 1099.61 il 3 0 3 bridging 13.5122 2.4406 
pair 15 48 1103.23 il 2 3 2 pairing 26.4388 2.5330 
pair 15 70 1105.09 ml 6 0 0 - 14.5994 2.4536
pair 15 76 1065.33 ml 5 0 0 - 8.5140 2.3201
pair 15 81 1088.36 ml 6 1 0 - 21.7747 2.4825 
pair 15 86 1056.92 ml 6 0 0 - 13.6942 2.3869
pair 15 92 1034.56 il 2 1 2 bridging 10.1436 2.2895
pair 15 93 1064.82 il 2 0 3 pairing 9.9677 2.3513
pair 15 94 1025.95 il 2 1 2 bridging 9.1884 2.3222
pair 16 25 1092.15 ml 5 0 1 - 16.7708 2.3962 
pair 16 31 1111.02 ml 7 0 0 - 22.0884 2.5034
pair 16 36 1043.70 ml 6 0 0 - 13.8845 2.3521 
pair 16 41 1107.45 ml 7 0 0 - 20.8237 2.5449
pair 16 47 1109.83 il 3 0 3 bridging 14.2232 2.4686
pair 16 48 1078.36 il 3 2 1 pairing 16.2428 2.4195
pair 16 70 1102.38 ml 6 0 0 - 15.0481 2.4497
pair 16 76 1053.60 ml 5 0 0 - 8.5708 2.3016
pair 16 81 1087.31 ml 6 1 0 - 21.7475 2.4819 
pair 16 86 1059.03 ml 6 0 0 - 13.8524 2.3921
pair 16 92 1030.76 il 2 1 2 bridging 10.2111 2.2871
pair 16 93 1050.23 il 2 0 3 pairing 9.6156 2.3250
pair 16 94 1072.41 il 2 1 3 bridging 17.5123 2.4064
pair 17 25 1086.01 ml 5 0 1 - 16.7403 2.3878
pair 17 31 1107.12 ml 7 0 0 - 22.4256 2.5024
pair 17 36 1077.56 ml 7 0 0 - 19.5511 2.4949
pair 17 41 1073.43 ml 6 0 0 - 13.8327 2.4141
pair 17 47 1083.34 il 3 0 3 bridging 14.9667 2.4105
pair 17 48 1025.82 il 3 2 1 pairing 15.2340 2.4456
pair 17 70 1100.03 ml 6 0 0 - 14.9858 2.4441 
pair 17 76 1069.31 ml 5 0 0 - 8.7285 2.3234 
pair 17 81 1057.41 ml 6 0 0 - 13.8327 2.4141
pair 17 86 1081.74 ml 6 0 0 - 14.2254 2.4257
pair 17 92 1039.14 il 2 1 2 bridging 9.9765 2.3066
pair 17 93 1119.38 il 4 0 4 pairing 27.6271 2.5965
pair 17 94 1058.79 il 2 1 3 bridging 16.8683 2.3740
pair 18 25 1081.53 ml 5 0 1 - 16.7348 2.3826
pair 18 31 1110.84 ml 7 0 0 - 23.0010 2.5208
pair 18 36 1048.66 ml 6 0 0 - 14.3546 2.3799 
pair 18 41 1081.61 ml 6 0 0 - 13.7906 2.4153 
pair 18 47 1080.64 il 3 0 4 bridging 19.7260 2.4577
pair 18 48 1081.83 il 2 2 3 pairing 22.35 2.5005 
pair 18 70 1096.26 ml 6 0 0 - 14.7726 2.4528
pair 18 76 1062.40 ml 6 0 0 - 14.5917 2.4514 
pair 18 81 1066.11 ml 6 0 0 - 13.1501 2.3952 
pair 18 86 1076.35 ml 6 0 0 - 13.7378 2.4147
pair 18 92 1066.60 il 2 1 2 bridging 10.3286 2.3248
pair 18 93 1123.77 il 4 0 5 pairing 32.3610 2.6328
pair 18 94 1044.43 il 2 1 2 bridging 9.8856 2.3259 
pair 19 25 1085.07 ml 5 0 1 - 16.7251 2.3868
pair 19 31 1111.03 ml 7 0 0 - 22.9853 2.5191
pair 19 36 1056.92 ml 6 0 0 - 14.2959 2.3920 
pair 19 41 1083.82 ml 6 0 0 - 13.8531 2.4150
pair 19 47 1080.32 il 3 0 4 bridging 20.1416 2.4662
pair 19 48 1080.79 il 2 2 3 pairing 22.4651 2.5002
pair 19 70 1100.74 ml 7 0 0 - 21.7401 2.5597 
pair 19 76 1064.64 ml 6 0 0 - 14.6284 2.4531 
pair 19 81 1063.32 ml 6 0 0 - 13.0566 2.3888
pair 19 86 1078.18 ml 6 0 0 - 13.7111 2.4163
pair 19 92 1064.14 il 2 1 2 bridging 10.2501 2.3222
pair 19 93 1117.31 il 4 0 5 pairing 32.4689 2.6391
pair 19 94 1045.71 il 2 1 2 bridging 9.8590 2.3233
pair 3-7 25 1082.54 ml 6 0 1 - 21.1863 2.4541
pair 3-7 31 1127.57 ml 7 0 0 - 23.2241 2.5729
pair 3-7 36 1090.90 ml 6 0 1 - 21.2887 2.4456
pair 3-7 41 1078.86 ml 6 0 0 - 13.1073 2.3985
pair 3-7 47 1115.96 il 2 1 3 bridging 15.8993 2.4360
pair 3-7 48 1103.99 il 3 1 3 pairing 20.7707 2.4921 
pair 3-7 73 1094.05 ml 6 0 0 - 14.2424 2.4297
pair 3-7 79 1089.51 ml 6 0 1 - 22.3943 2.5031 
pair 3-7 84 1089.24 ml 6 0 0 - 14.6869 2.4539
pair 3-7 89 1091.24 ml 6 0 1 - 20.5554 2.4683
pair 3-7 95 1071.83 il 3 1 2 pairing 13.2885 2.4055
pair 3-7 96 1098.66 il 3 0 5 bridging 29.2972 2.5926
pair 3-7 97 1064.95 il 3 0 3 bridging 16.1557 2.3633
pair 3-8 25 1081.74 ml 6 0 1 - 21.2591 2.4565 
pair 3-8 31 1128.17 ml 7 0 0 - 23.1130 2.5663 
pair 3-8 36 1091.84 ml 6 0 1 - 21.2938 2.4466
pair 3-8 41 1069.73 ml 6 0 0 - 13.1930 2.3838
pair 3-8 47 1121.63 il 2 1 4 bridging 22.6510 2.5385 
pair 3-8 48 1105.89 il 3 1 3 pairing 20.7711 2.5039 
pair 3-8 73 1099.06 ml 6 0 1 - 23.0085 2.5166
pair 3-8 79 1089.15 ml 6 0 1 - 22.5086 2.5097
pair 3-8 84 1094.77 ml 7 0 0 - 19.1252 2.5481 
pair 3-8 89 1092.17 ml 6 0 1 - 20.6893 2.4667
pair 3-8 95 1075.25 il 3 1 3 pairing 22.5351 2.4977
pair 3-8 96 1101.98 il 3 0 5 bridging 29.4239 2.6084
pair 3-8 97 1060.78 il 3 0 3 bridging 15.8870 2.3534
pair 3-9 25 1096.28 ml 6 0 1 - 21.6069 2.4558
pair 3-9 31 1104.37 ml 6 0 0 - 13.7005 2.4636
pair 3-9 36 1086.01 ml 6 0 1 - 21.5943 2.4600
pair 3-9 41 1039.13 ml 6 0 0 - 13.0108 2.3361
pair 3-9 47 1117.99 il 2 2 3 bridging 21.9199 2.5171
pair 3-9 48 1104.22 il 3 1 3 pairing 21.0380 2.4784
pair 3-9 73 1077.30 ml 5 0 1 - 17.1775 2.4019
pair 3-9 79 1107.20 ml 7 0 1 - 28.7212 2.6223
pair 3-9 84 1075.41 ml 6 0 0 - 14.6527 2.4177 
pair 3-9 89 1095.35 ml 6 0 1 - 21.2945 2.4698
pair 3-9 95 1119.39 il 3 1 4 pairing 28.8100 2.5911
pair 3-9 96 1111.54 il 3 0 4 bridging 20.9953 2.4977
pair 3-9 97 1099.83 il 3 0 4 bridging 22.2316 2.5215
pair 3-10 25 1067.37 ml 5 0 1 - 16.5821 2.3543
pair 3-10 31 1077.66 ml 6 0 0 - 16.5547 2.3677
pair 3-10 36 1084.61 ml 6 0 1 - 22.0260 2.4836
pair 3-10 41 1072.91 ml 6 0 1 - 22.1632 2.4791
pair 3-10 47 1089.92 il 2 2 2 bridging 17.4273 2.4285
pair 3-10 48 1102.87 il 3 1 4 pairing 27.0901 2.5920 
pair 3-10 73 1114.66 ml 7 0 1 - 27.6747 2.5786
pair 3-10 79 1098.55 ml 6 0 1 - 21.5949 2.5022 
pair 3-10 84 1099.02 ml 5 0 1 - 15.7805 2.4634
pair 3-10 89 1095.08 ml 6 0 1 - 21.2971 2.4871
pair 3-10 95 1105.01 il 1 1 6 q1 27.7622 2.5513
pair 3-10 96 1104.53 il 3 0 3 bridging 21.0908 2.4641
pair 3-10 97 1016.85 il 3 0 2 q1 9.3864 2.3085 
pair 3-11 25 1076.37 ml 5 0 1 - 16.7546 2.3713
pair 3-11 31 1095.65 ml 6 0 0 - 16.9332 2.4044
pair 3-11 36 1095.69 ml 6 0 1 - 21.6772 2.4643 
pair 3-11 41 1085.02 ml 6 0 1 - 23.1171 2.5184 
pair 3-11 47 1079.07 il 3 1 3 bridging 20.7092 2.4826 
pair 3-11 48 1117.21 il 1 1 5 pairing 22.8192 2.5279
pair 3-11 73 1094.84 ml 7 1 0 - 26.0510 2.5379
pair 3-11 79 1093.73 ml 6 0 1 - 21.0651 2.4582 
pair 3-11 84 1142.26 ml 7 0 1 - 29.1470 2.6393 
pair 3-11 89 1090.83 ml 6 0 1 - 21.9198 2.4747
pair 3-11 95 1075.74 il 1 2 4 q1 21.9540 2.4798 
pair 3-11 96 1081.28 il 2 0 5 bridging 22.1019 2.5052
pair 3-11 97 1067.48 il 2 2 1 q1 10.5962 2.3496 
pair 3-12 25 1079.71 ml 5 0 1 - 16.7945 2.3757
pair 3-12 31 1093.58 ml 6 0 0 - 17.0063 2.400
pair 3-12 36 1096.20 ml 6 0 1 - 21.3272 2.4543 
pair 3-12 41 1081.22 ml 6 0 1 - 23.4471 2.5336 
pair 3-12 47 1078.98 il 3 1 3 bridging 20.6399 2.4792
pair 3-12 48 1128.15 il 1 1 5 q1 23.0373 2.5397
pair 3-12 73 1086.93 ml 6 0 1 - 20.9094 2.4386
pair 3-12 79 1095.52 ml 6 0 1 - 21.1014 2.4698
pair 3-12 84 1142.87 ml 8 0 1 - 35.2858 2.6894
pair 3-12 89 1088.01 ml 6 0 1 - 21.7115 2.4699
pair 3-12 95 1070.64 il 1 1 5 q1 22.2213 2.5108
pair 3-12 96 1084.05 il 3 0 5 bridging 27.8447 2.5732
pair 3-12 97 1067.84 il 2 1 2 q1 10.3343 2.3549
pair 3-13 25 1084.08 ml 5 0 1 - 16.9611 2.3907 
pair 3-13 31 1075.51 ml 6 0 0 - 16.6363 2.3740 
pair 3-13 36 1103.11 ml 6 0 1 - 21.7792 2.4790 
pair 3-13 41 1087.59 ml 6 0 1 - 22.0897 2.4605 
pair 3-13 47 1102.38 il 3 1 3 bridging 21.4302 2.4711
pair 3-13 48 1097.13 il 3 2 2 pairing 19.9466 2.5072 
pair 3-13 73 1113.11 ml 7 0 1 - 27.2263 2.5512
pair 3-13 79 1110.35 ml 7 0 1 - 27.6676 2.5725 
pair 3-13 84 1130.28 ml 7 0 1 - 27.7177 2.6350 
pair 3-13 89 1074.96 ml 7 0 0 - 22.5556 2.5428
pair 3-13 95 1054.80 il 1 2 3 q1 15.1501 2.3802
pair 3-13 96 1111.03 il 3 0 4 bridging 22.1687 2.4892
pair 3-13 97 1119.32 il 1 0 7 q2b 26.4598 2.4780
pair 3-14 25 1084.09 ml 5 0 1 - 17.2770 2.4137
pair 3-14 31 1101.58 ml 7 0 0 - 21.4661 2.5206 
pair 3-14 36 1096.58 ml 6 0 1 - 21.8001 2.4790
pair 3-14 41 1084.73 ml 6 0 1 - 22.3201 2.4805
pair 3-14 47 1096.07 il 2 1 3 bridging 17.3192 2.4185 
pair 3-14 48 1103.36 il 3 2 3 pairing 27.3304 2.5830
pair 3-14 73 1096.72 ml 6 0 1 - 21.0822 2.4454
pair 3-14 79 1113.00 ml 7 0 1 - 27.1829 2.5510 
pair 3-14 84 1096.26 ml 6 0 1 - 20.9395 2.4555
pair 3-14 89 1084.05 ml 7 0 0 - 21.1510 2.4880
pair 3-14 95 1080.74 il 1 1 5 q1 26.6348 2.5734
pair 3-14 96 1058.40 il 3 1 2 bridging 17.2013 2.4040
pair 3-14 97 1104.23 il 2 1 4 q2b 21.9208 2.5157 
pair 3-15 24 1078.30 ml 5 0 1 - 17.2317 2.4089
pair 3-15 30 1088.30 ml 6 0 0 - 17.5263 2.4054 
pair 3-15 35 1096.56 ml 6 0 1 - 22.1154 2.4838
pair 3-15 40 1088.81 ml 6 0 1 - 22.5973 2.4849
pair 3-15 46 1094.82 il 2 1 3 bridging 16.9970 2.4008
pair 3-15 47 1099.95 il 3 2 3 pairing 27.0968 2.5776
pair 3-15 73 1094.26 ml 6 0 1 - 21.1117 2.4479
pair 3-15 79 1107.51 ml 7 0 1 - 26.0975 2.5224
pair 3-15 84 1094.97 ml 6 0 1 - 21.1069 2.4575
pair 3-15 89 1081.25 ml 7 0 0 - 20.7932 2.4755
pair 3-15 95 1067.92 il 1 1 4 q1 16.6688 2.3829
pair 3-15 96 1069.04 il 3 1 2 bridging 17.6333 2.4209
pair 3-15 97 1115.73 il 1 1 5 q1 22.1124 2.5111 
pair 3-16 25 1085.17 ml 6 0 1 - 22.1286 2.4992
pair 3-16 31 1073.42 ml 6 0 0 - 16.7321 2.3673
pair 3-16 36 1079.45 ml 6 0 1 - 22.5328 2.4980 
pair 3-16 41 1096.04 ml 6 0 1 - 22.8299 2.5059
pair 3-16 47 1090.41 il 2 1 3 bridging 16.9892 2.3714
pair 3-16 48 1074.78 il 3 1 2 pairing 13.1577 2.4224
pair 3-16 73 1109.66 ml 6 0 1 - 21.8459 2.4765
pair 3-16 79 1125.19 ml 7 0 1 - 27.5753 2.5605
pair 3-16 84 1085.07 ml 6 0 1 - 20.8873 2.4296
pair 3-16 89 1075.83 ml 6 0 0 - 15.0229 2.4134 
pair 3-16 95 1104.34 il 3 1 3 pairing 21.1127 2.4821
pair 3-16 96 1106.25 il 3 1 4 bridging 28.2421 2.5800
pair 3-16 97 1115.05 il 1 1 5 q1 21.0559 2.4780
pair 3-17 25 1076.37 ml 5 0 1 - 16.6252 2.3719
pair 3-17 31 1081.21 ml 6 0 0 - 17.0626 2.3834
pair 3-17 36 1085.78 ml 6 0 1 - 21.8635 2.4788
pair 3-17 41 1098.65 ml 6 0 1 - 23.1455
pair 3-17 47 1084.37 il 3 1 3 bridging 22.0433 2.4937
pair 3-17 48 1080.74 il 2 1 3 pairing 15.6912 2.4587
pair 3-17 73 1106.58 ml 6 0 1 - 21.7433 2.4598
pair 3-17 79 1138.75 ml 7 0 1 - 28.2238 2.5658
pair 3-17 84 1103.35 ml 6 0 1 - 20.3816 2.4867
pair 3-17 89 1095.67 ml 7 0 0 - 20.4928 2.5031
pair 3-17 95 1115.87 il 3 1 3 pairing 20.5334 2.4760 
pair 3-17 96 1078.85 il 3 1 3 bridging 20.8970 2.5113
pair 3-17 97 1116.52 il 3 0 4 pairing 20.6666 2.4793 
pair 3-18 25 1075.47 ml 6 0 1 - 21.3875 2.4574 
pair 3-18 31 1075.03 ml 6 0 0 - 16.7925 2.3698
pair 3-18 36 1088.01 ml 6 0 1 - 22.1817 2.4831
pair 3-18 41 1086.44 ml 6 0 1 - 22.4153 2.4805 
pair 3-18 47 1081.75 il 2 1 3 bridging 17.2776 2.3867 
pair 3-18 48 1101.31 il 3 1 3 pairing 21.9225 2.5247
pair 3-18 73 1097.64 ml 6 0 1 - 22.2640 2.4927
pair 3-18 79 1131.23 ml 7 0 1 - 27.9867 2.5660 
pair 3-18 84 1087.99 ml 6 0 1 - 20.5118 2.4286
pair 3-18 89 1087.99 ml 7 0 0 - 21.1468 2.4989
pair 3-18 95 1108.99 il 3 1 3 pairing 20.8280 2.5025
pair 3-18 96 1114.57 il 3 1 4 bridging 28.1321 2.5566
pair 3-18 97 1089.92 il 3 0 4 pairing 21.0789 2.4803 
pair 3-19 25 1060.12 ml 5 0 1 - 16.4079 2.3525 
pair 3-19 31 1099.84 ml 7 0 0 - 22.0616 2.5155
pair 3-19 36 1068.79 ml 6 0 1 - 21.7089 2.5035
pair 3-19 41 1069.05 ml 6 0 1 - 22.1535 2.4829 
pair 3-19 47 1096.58 il 3 1 3 bridging 23.0341 2.5119 
pair 3-19 48 1108.07 il 2 1 3 pairing 15.1949 2.4295 
pair 3-19 73 1119.88 ml 7 0 1 - 26.8846 2.5559
pair 3-19 79 1085.79 ml 6 0 1 - 20.4907 2.4792 
pair 3-19 84 1087.06 ml 6 0 1 - 21.7684 2.5369 
pair 3-19 89 1112.12 ml 7 0 1 - 27.0369 2.5453 
pair 3-19 95 1105.40 il 2 0 5 bridging 21.9001 2.4394
pair 3-19 96 1103.71 il 3 1 4 bridging 27.2195 2.5540
pair 3-19 97 1114.39 il 3 1 3 pairing 22.6806 2.4872
