# Supplementary material for: Is there a future for 43Ca nuclear magnetic resonance in cement science?
Source: Phys Chem Chem Phys. 2025 Apr 9;27(17):9159–68. doi: 10.1039/d5cp00491h (PMC11997747; doi:10.1039/d5cp00491h)
Supplement: CP-027-D5CP00491H-s001 [file CP-027-D5CP00491H-s001.zip › QE-Files/Ca-Ion/caion14.vc-relax.nmr.out]

     Program GIPAW v.7.2 starts on 11Sep2023 at  0:41:51 

     This program is part of the open-source Quantum ESPRESSO suite
     for quantum simulation of materials; please cite
         "P. Giannozzi et al., J. Phys.:Condens. Matter 21 395502 (2009);
         "P. Giannozzi et al., J. Phys.:Condens. Matter 29 465901 (2017);
         "P. Giannozzi et al., J. Chem. Phys. 152 154105 (2020);
          URL http://www.quantum-espresso.org", 
     in publications or presentations arising from this work. More details at
     http://www.quantum-espresso.org/quote

     Parallel version (MPI), running on    72 processors

     MPI processes distributed on     1 nodes
     R & G space division:  proc/nbgrp/npool/nimage =      72
     493720 MiB available memory on the printing compute node when the environment starts


     ***** This is GIPAW git revision                                          *****
     ***** you can cite: N. Varini et al., Comp. Phys. Comm. 184, 1827 (2013)  *****
     ***** in publications or presentations arising from this work.            *****

     Parallelizing q-star over 1 images
     Reading input from caion14.vc-relax.nmr.in

     ------------------- Input file: --------------------
&inputgipaw
	job = 'nmr'
	prefix = 'caion14.vc-relax_nmr'
	tmp_dir = './tmpCaion14/',
	verbosity = 'high'
	diagonalization = 'david'
/


     Reading xml data from directory:

     ./tmpCaion14/caion14.vc-relax_nmr.save/
     file Ca.pbe-spn-kjpaw_psl.1.0.0.UPF: wavefunction(s)  3S renormalized
     file O.pbe-n-kjpaw_psl.1.0.0.UPF: wavefunction(s)  2S 2P renormalized
     file H.pbe-kjpaw_psl.1.0.0.UPF: wavefunction(s)  1S renormalized

     IMPORTANT: XC functional enforced from input :
     Exchange-correlation= PBE
                           (   1   4   3   4   0   0   0)
     Any further DFT definition will be discarded
     Please, verify this is what you really want


     Parallelization info
     --------------------
     sticks:   dense  smooth     PW     G-vecs:    dense   smooth      PW
     Min         172     172     58                14808    14808    2948
     Max         173     173     59                14813    14813    2956
     Sum       12451   12451   4241              1066379  1066379  212617

     Using Slab Decomposition

     Reading collected, re-writing distributed wavefunctions
     Subspace diagonalization in iterative solution of the eigenvalue problem:
     a serial algorithm will be used

     GIPAW projectors -----------------------------------------------
     atom=  Ca   l=0  rc=    1.3000  rs=    0.8667
     atom=  Ca   l=0  rc=    1.3000  rs=    0.8667
     atom=  Ca   l=1  rc=    1.6000  rs=    1.0667
     atom=  Ca   l=1  rc=    1.6000  rs=    1.0667
     atom=  Ca   l=2  rc=    1.7000  rs=    1.1333
     atom=  Ca   l=2  rc=    1.7000  rs=    1.1333
     projs nearly linearly dependent: l=0  n1,n2= 1, 2  s=  0.99170013
     projs nearly linearly dependent: l=2  n1,n2= 1, 2  s=  0.99334936

     atom=  O    l=0  rc=    1.3000  rs=    0.8667
     atom=  O    l=0  rc=    1.3000  rs=    0.8667
     atom=  O    l=1  rc=    1.3500  rs=    0.9000
     atom=  O    l=1  rc=    1.3500  rs=    0.9000
     projs nearly linearly dependent: l=1  n1,n2= 1, 2  s=  0.99790099

     atom=  H    l=0  rc=    1.0000  rs=    0.6667
     atom=  H    l=0  rc=    1.0000  rs=    0.6667
     projs nearly linearly dependent: l=0  n1,n2= 1, 2  s=  0.99968852
     -----------------------------------------------------------------

     GIPAW integrals: -------------------------------------------
     Atom  i/j   nmr_para   nmr_dia   epr_rmc  epr_para   epr_dia
       Ca  1 1   0.25E+04 -0.66E+00  0.13E+02  0.81E+09  0.75E+03
       Ca  2 1   0.26E+04 -0.73E+00  0.13E+02  0.86E+09  0.79E+03
       Ca  2 2   0.28E+04 -0.80E+00  0.13E+02  0.92E+09  0.84E+03
       Ca  3 3   0.30E+02  0.22E+00  0.11E+02  0.47E+05  0.19E+03
       Ca  4 3   0.33E+02  0.20E+00  0.12E+02  0.54E+05  0.22E+03
       Ca  4 4   0.37E+02  0.17E+00  0.13E+02  0.60E+05  0.24E+03
       Ca  5 5   0.29E+01  0.74E+00  0.81E+01  0.47E+03  0.66E+02
       Ca  6 5   0.36E+01  0.91E+00  0.10E+02  0.59E+03  0.81E+02
       Ca  6 6   0.45E+01  0.11E+01  0.13E+02  0.74E+03  0.10E+03
       O   1 1   0.81E+03 -0.32E+00  0.65E+01  0.43E+08  0.24E+03
       O   2 1   0.91E+03 -0.39E+00  0.71E+01  0.48E+08  0.27E+03
       O   2 2   0.10E+04 -0.48E+00  0.78E+01  0.55E+08  0.31E+03
       O   3 3   0.99E+01  0.87E+00  0.58E+01  0.24E+04  0.75E+02
       O   4 3   0.11E+02  0.97E+00  0.67E+01  0.27E+04  0.83E+02
       O   4 4   0.12E+02  0.11E+01  0.76E+01  0.31E+04  0.93E+02
       H   1 1   0.39E+02  0.19E+00  0.29E+00  0.78E+05  0.13E+02
       H   2 1   0.41E+02  0.21E+00  0.32E+00  0.82E+05  0.14E+02
       H   2 2   0.43E+02  0.22E+00  0.36E+00  0.86E+05  0.15E+02
     ------------------------------------------------------------

     alpha_pv=     74.8493 eV

     Number of occupied bands for each k-point:
     k-point:     1    nbnd_occ= 100
     k-point:     2    nbnd_occ= 100
     k-point:     3    nbnd_occ= 100
     k-point:     4    nbnd_occ= 100


     q-space interpolation up to   240.00 Rydberg

     GIPAW job: nmr                                                                             
     NMR macroscopic correction: yes
             0.6667          0.0000          0.0000
             0.0000          0.6667          0.0000
             0.0000          0.0000          0.6667


     Largest allocated arrays     est. size (Mb)     dimensions
        KS wavefunctions at k           4.35 Mb     (    2851,  100)
        KS wavefunctions at k+q         4.35 Mb     (    2851,  100)
        First-order wavefunctions      43.50 Mb     (    2851,  100, 10)
        First-order wavefunct (US)     26.10 Mb     (    2851,  100,  6)
        Charge/spin density             0.26 Mb     (   33750,    1)
        Induced current                 2.32 Mb     (   33750,    3,3,1)
        Induced magnetic field          2.32 Mb     (   33750,    3,3,1)
        NL pseudopotentials            13.14 Mb     (    2851,  302)
        GIPAW NL terms                 13.14 Mb     (    2851,  302)

     Computing the magnetic susceptibility     isolve=0    ethr=  0.1000E-13
     k-point #    1 of     4      pool #  1    cpu time:       4.3
     compute_u_kq: q = (    0.0000,    0.0000,    0.0000)
     Rotating WFCS
     ethr =  1.00E-14,  avg # of iterations =  6.0
     eigenvalues at k:
 -38.8160 -21.5398 -21.4555 -21.1036 -20.8826 -20.7504 -20.6473 -20.5589
 -20.5143 -20.4497 -20.4126 -20.3731 -20.2140 -20.1705 -20.0698 -19.9979
 -19.9006 -19.8183 -19.8024 -19.7139 -19.6828 -19.5561 -19.5228 -19.4628
 -19.3926 -18.9223 -18.2818 -18.0409  -9.2310  -9.2113  -9.0189  -8.7850
  -8.6170  -8.4237  -8.3645  -8.2669  -8.2113  -8.1928  -8.1368  -8.0703
  -7.9601  -7.9037  -7.7774  -7.6309  -7.5601  -7.4242  -7.3746  -7.3043
  -7.2040  -6.8839  -6.6780  -6.3600  -6.1074  -5.8040  -5.7140  -5.4890
  -5.3793  -5.3190  -5.1209  -5.0118  -4.8838  -4.8539  -4.7284  -4.6600
  -4.5554  -4.4638  -4.3961  -4.3368  -4.2141  -4.1659  -4.0133  -3.8476
  -3.6884  -3.5129  -3.1220  -3.0197  -2.8996  -2.8459  -2.7776  -2.6786
  -2.6224  -2.5310  -2.4892  -2.4271  -2.3973  -2.3164  -2.2600  -2.2325
  -2.2252  -2.1372  -2.1076  -2.0223  -1.9866  -1.9035  -1.8353  -1.8296
  -1.7169  -1.6136  -1.5232  -1.3928
     eigenvalues at k+q:
 -38.8160 -21.5398 -21.4554 -21.1035 -20.8826 -20.7504 -20.6473 -20.5589
 -20.5144 -20.4497 -20.4126 -20.3731 -20.2140 -20.1705 -20.0698 -19.9979
 -19.9006 -19.8183 -19.8024 -19.7139 -19.6828 -19.5561 -19.5228 -19.4629
 -19.3926 -18.9223 -18.2819 -18.0409  -9.2310  -9.2113  -9.0189  -8.7850
  -8.6169  -8.4237  -8.3645  -8.2669  -8.2113  -8.1928  -8.1368  -8.0703
  -7.9601  -7.9037  -7.7774  -7.6309  -7.5600  -7.4242  -7.3747  -7.3043
  -7.2040  -6.8839  -6.6780  -6.3601  -6.1074  -5.8040  -5.7140  -5.4890
  -5.3793  -5.3190  -5.1209  -5.0118  -4.8838  -4.8539  -4.7284  -4.6600
  -4.5554  -4.4638  -4.3961  -4.3368  -4.2141  -4.1659  -4.0133  -3.8476
  -3.6884  -3.5129  -3.1220  -3.0197  -2.8996  -2.8459  -2.7776  -2.6786
  -2.6224  -2.5310  -2.4892  -2.4272  -2.3973  -2.3164  -2.2600  -2.2325
  -2.2252  -2.1373  -2.1076  -2.0223  -1.9866  -1.9035  -1.8353  -1.8296
  -1.7169  -1.6136  -1.5232  -1.3929
     cgsolve_all iterations  52    anorm=    0.64E-07
PARA_AUG  1      50.3229790        -0.1665915        -0.3910704
     cgsolve_all iterations  52    anorm=    0.68E-07
PARA_AUG  2      -0.2350296        50.1995769        -0.2867997
     cgsolve_all iterations  52    anorm=    0.68E-07
PARA_AUG  3      -0.4205424         0.0007733        50.7835269
     cgsolve_all iterations  57    anorm=    0.68E-07
     cgsolve_all iterations  57    anorm=    0.71E-07
     cgsolve_all iterations  56    anorm=    0.69E-07
     compute_u_kq: q = (    0.0265,    0.0000,    0.0000)
     Rotating WFCS
     ethr =  1.00E-14,  avg # of iterations = 19.0
     eigenvalues at k:
 -38.8160 -21.5398 -21.4555 -21.1036 -20.8826 -20.7504 -20.6473 -20.5589
 -20.5143 -20.4497 -20.4126 -20.3731 -20.2140 -20.1705 -20.0698 -19.9979
 -19.9006 -19.8183 -19.8024 -19.7139 -19.6828 -19.5561 -19.5228 -19.4628
 -19.3926 -18.9223 -18.2818 -18.0409  -9.2310  -9.2113  -9.0189  -8.7850
  -8.6170  -8.4237  -8.3645  -8.2669  -8.2113  -8.1928  -8.1368  -8.0703
  -7.9601  -7.9037  -7.7774  -7.6309  -7.5601  -7.4242  -7.3746  -7.3043
  -7.2040  -6.8839  -6.6780  -6.3600  -6.1074  -5.8040  -5.7140  -5.4890
  -5.3793  -5.3190  -5.1209  -5.0118  -4.8838  -4.8539  -4.7284  -4.6600
  -4.5554  -4.4638  -4.3961  -4.3368  -4.2141  -4.1659  -4.0133  -3.8476
  -3.6884  -3.5129  -3.1220  -3.0197  -2.8996  -2.8459  -2.7776  -2.6786
  -2.6224  -2.5310  -2.4892  -2.4271  -2.3973  -2.3164  -2.2600  -2.2325
  -2.2252  -2.1372  -2.1076  -2.0223  -1.9866  -1.9035  -1.8353  -1.8296
  -1.7169  -1.6136  -1.5232  -1.3928
     eigenvalues at k+q:
 -38.8160 -21.5395 -21.4560 -21.1045 -20.8821 -20.7494 -20.6474 -20.5547
 -20.5164 -20.4492 -20.4125 -20.3729 -20.2169 -20.1711 -20.0693 -20.0006
 -19.8995 -19.8173 -19.8022 -19.7138 -19.6833 -19.5554 -19.5230 -19.4630
 -19.3926 -18.9223 -18.2816 -18.0409  -9.2309  -9.2115  -9.0186  -8.7847
  -8.6176  -8.4230  -8.3646  -8.2666  -8.2104  -8.1943  -8.1376  -8.0710
  -7.9589  -7.9035  -7.7760  -7.6304  -7.5612  -7.4239  -7.3749  -7.3053
  -7.2032  -6.8849  -6.6792  -6.3613  -6.1090  -5.8092  -5.7067  -5.4869
  -5.3742  -5.3188  -5.1241  -5.0092  -4.8866  -4.8542  -4.7296  -4.6591
  -4.5489  -4.4645  -4.3980  -4.3437  -4.2155  -4.1666  -4.0072  -3.8430
  -3.6911  -3.5142  -3.1222  -3.0205  -2.8989  -2.8474  -2.7801  -2.6790
  -2.6248  -2.5309  -2.4892  -2.4260  -2.3947  -2.3172  -2.2603  -2.2312
  -2.2253  -2.1351  -2.1102  -2.0219  -1.9860  -1.9043  -1.8364  -1.8291
  -1.7168  -1.6142  -1.5228  -1.3931
     cgsolve_all iterations  57    anorm=    0.67E-07
     cgsolve_all iterations  57    anorm=    0.71E-07
     cgsolve_all iterations  56    anorm=    0.69E-07
     compute_u_kq: q = (   -0.0265,    0.0000,    0.0000)
     Rotating WFCS
     ethr =  1.00E-14,  avg # of iterations = 20.0
     eigenvalues at k:
 -38.8160 -21.5398 -21.4555 -21.1036 -20.8826 -20.7504 -20.6473 -20.5589
 -20.5143 -20.4497 -20.4126 -20.3731 -20.2140 -20.1705 -20.0698 -19.9979
 -19.9006 -19.8183 -19.8024 -19.7139 -19.6828 -19.5561 -19.5228 -19.4628
 -19.3926 -18.9223 -18.2818 -18.0409  -9.2310  -9.2113  -9.0189  -8.7850
  -8.6170  -8.4237  -8.3645  -8.2669  -8.2113  -8.1928  -8.1368  -8.0703
  -7.9601  -7.9037  -7.7774  -7.6309  -7.5601  -7.4242  -7.3746  -7.3043
  -7.2040  -6.8839  -6.6780  -6.3600  -6.1074  -5.8040  -5.7140  -5.4890
  -5.3793  -5.3190  -5.1209  -5.0118  -4.8838  -4.8539  -4.7284  -4.6600
  -4.5554  -4.4638  -4.3961  -4.3368  -4.2141  -4.1659  -4.0133  -3.8476
  -3.6884  -3.5129  -3.1220  -3.0197  -2.8996  -2.8459  -2.7776  -2.6786
  -2.6224  -2.5310  -2.4892  -2.4271  -2.3973  -2.3164  -2.2600  -2.2325
  -2.2252  -2.1372  -2.1076  -2.0223  -1.9866  -1.9035  -1.8353  -1.8296
  -1.7169  -1.6136  -1.5232  -1.3928
     eigenvalues at k+q:
 -38.8160 -21.5401 -21.4549 -21.1025 -20.8832 -20.7513 -20.6473 -20.5626
 -20.5122 -20.4506 -20.4127 -20.3733 -20.2114 -20.1700 -20.0699 -19.9952
 -19.9018 -19.8196 -19.8025 -19.7140 -19.6823 -19.5568 -19.5225 -19.4628
 -19.3927 -18.9223 -18.2821 -18.0408  -9.2311  -9.2110  -9.0192  -8.7853
  -8.6164  -8.4246  -8.3640  -8.2674  -8.2130  -8.1908  -8.1356  -8.0695
  -7.9615  -7.9039  -7.7789  -7.6315  -7.5588  -7.4247  -7.3745  -7.3034
  -7.2046  -6.8830  -6.6767  -6.3586  -6.1056  -5.8001  -5.7211  -5.4929
  -5.3823  -5.3177  -5.1175  -5.0144  -4.8810  -4.8532  -4.7277  -4.6613
  -4.5633  -4.4634  -4.3935  -4.3292  -4.2122  -4.1655  -4.0197  -3.8526
  -3.6855  -3.5117  -3.1218  -3.0188  -2.9005  -2.8445  -2.7753  -2.6782
  -2.6196  -2.5310  -2.4896  -2.4286  -2.3992  -2.3158  -2.2600  -2.2341
  -2.2246  -2.1398  -2.1048  -2.0227  -1.9872  -1.9026  -1.8344  -1.8299
  -1.7170  -1.6130  -1.5238  -1.3926
     cgsolve_all iterations  57    anorm=    0.68E-07
     cgsolve_all iterations  57    anorm=    0.71E-07
     cgsolve_all iterations  56    anorm=    0.69E-07
     compute_u_kq: q = (    0.0000,    0.0265,    0.0000)
     Rotating WFCS
     ethr =  1.00E-14,  avg # of iterations = 20.0
     eigenvalues at k:
 -38.8160 -21.5398 -21.4555 -21.1036 -20.8826 -20.7504 -20.6473 -20.5589
 -20.5143 -20.4497 -20.4126 -20.3731 -20.2140 -20.1705 -20.0698 -19.9979
 -19.9006 -19.8183 -19.8024 -19.7139 -19.6828 -19.5561 -19.5228 -19.4628
 -19.3926 -18.9223 -18.2818 -18.0409  -9.2310  -9.2113  -9.0189  -8.7850
  -8.6170  -8.4237  -8.3645  -8.2669  -8.2113  -8.1928  -8.1368  -8.0703
  -7.9601  -7.9037  -7.7774  -7.6309  -7.5601  -7.4242  -7.3746  -7.3043
  -7.2040  -6.8839  -6.6780  -6.3600  -6.1074  -5.8040  -5.7140  -5.4890
  -5.3793  -5.3190  -5.1209  -5.0118  -4.8838  -4.8539  -4.7284  -4.6600
  -4.5554  -4.4638  -4.3961  -4.3368  -4.2141  -4.1659  -4.0133  -3.8476
  -3.6884  -3.5129  -3.1220  -3.0197  -2.8996  -2.8459  -2.7776  -2.6786
  -2.6224  -2.5310  -2.4892  -2.4271  -2.3973  -2.3164  -2.2600  -2.2325
  -2.2252  -2.1372  -2.1076  -2.0223  -1.9866  -1.9035  -1.8353  -1.8296
  -1.7169  -1.6136  -1.5232  -1.3928
     eigenvalues at k+q:
 -38.8160 -21.5395 -21.4551 -21.1026 -20.8856 -20.7517 -20.6488 -20.5597
 -20.5132 -20.4495 -20.4099 -20.3692 -20.2125 -20.1729 -20.0706 -19.9997
 -19.9019 -19.8168 -19.8010 -19.7124 -19.6838 -19.5564 -19.5230 -19.4628
 -19.3941 -18.9217 -18.2819 -18.0411  -9.2299  -9.2104  -9.0172  -8.7858
  -8.6163  -8.4291  -8.3660  -8.2677  -8.2106  -8.1904  -8.1357  -8.0714
  -7.9605  -7.9033  -7.7769  -7.6281  -7.5597  -7.4271  -7.3762  -7.3034
  -7.2035  -6.8834  -6.6781  -6.3670  -6.1055  -5.8041  -5.7120  -5.4876
  -5.3763  -5.3142  -5.1271  -5.0115  -4.8873  -4.8555  -4.7270  -4.6578
  -4.5599  -4.4670  -4.3864  -4.3348  -4.2119  -4.1688  -4.0042  -3.8485
  -3.6889  -3.5159  -3.1226  -3.0247  -2.9019  -2.8437  -2.7811  -2.6795
  -2.6189  -2.5344  -2.4916  -2.4296  -2.3956  -2.3120  -2.2596  -2.2293
  -2.2237  -2.1369  -2.1081  -2.0227  -1.9890  -1.9032  -1.8361  -1.8302
  -1.7176  -1.6144  -1.5237  -1.3928
     cgsolve_all iterations  57    anorm=    0.68E-07
     cgsolve_all iterations  57    anorm=    0.71E-07
     cgsolve_all iterations  56    anorm=    0.68E-07
     compute_u_kq: q = (    0.0000,   -0.0265,    0.0000)
     Rotating WFCS
     ethr =  1.00E-14,  avg # of iterations = 19.0
     eigenvalues at k:
 -38.8160 -21.5398 -21.4555 -21.1036 -20.8826 -20.7504 -20.6473 -20.5589
 -20.5143 -20.4497 -20.4126 -20.3731 -20.2140 -20.1705 -20.0698 -19.9979
 -19.9006 -19.8183 -19.8024 -19.7139 -19.6828 -19.5561 -19.5228 -19.4628
 -19.3926 -18.9223 -18.2818 -18.0409  -9.2310  -9.2113  -9.0189  -8.7850
  -8.6170  -8.4237  -8.3645  -8.2669  -8.2113  -8.1928  -8.1368  -8.0703
  -7.9601  -7.9037  -7.7774  -7.6309  -7.5601  -7.4242  -7.3746  -7.3043
  -7.2040  -6.8839  -6.6780  -6.3600  -6.1074  -5.8040  -5.7140  -5.4890
  -5.3793  -5.3190  -5.1209  -5.0118  -4.8838  -4.8539  -4.7284  -4.6600
  -4.5554  -4.4638  -4.3961  -4.3368  -4.2141  -4.1659  -4.0133  -3.8476
  -3.6884  -3.5129  -3.1220  -3.0197  -2.8996  -2.8459  -2.7776  -2.6786
  -2.6224  -2.5310  -2.4892  -2.4271  -2.3973  -2.3164  -2.2600  -2.2325
  -2.2252  -2.1372  -2.1076  -2.0223  -1.9866  -1.9035  -1.8353  -1.8296
  -1.7169  -1.6136  -1.5232  -1.3928
     eigenvalues at k+q:
 -38.8160 -21.5400 -21.4558 -21.1044 -20.8796 -20.7491 -20.6459 -20.5577
 -20.5155 -20.4500 -20.4157 -20.3769 -20.2156 -20.1680 -20.0692 -19.9956
 -19.8993 -19.8205 -19.8034 -19.7153 -19.6818 -19.5559 -19.5225 -19.4630
 -19.3912 -18.9230 -18.2819 -18.0406  -9.2321  -9.2121  -9.0207  -8.7841
  -8.6176  -8.4187  -8.3620  -8.2661  -8.2141  -8.1937  -8.1376  -8.0692
  -7.9602  -7.9037  -7.7779  -7.6340  -7.5603  -7.4215  -7.3729  -7.3055
  -7.2044  -6.8843  -6.6779  -6.3529  -6.1093  -5.8051  -5.7160  -5.4910
  -5.3815  -5.3221  -5.1142  -5.0126  -4.8805  -4.8513  -4.7296  -4.6618
  -4.5530  -4.4620  -4.4050  -4.3381  -4.2163  -4.1630  -4.0219  -3.8470
  -3.6880  -3.5101  -3.1212  -3.0149  -2.8976  -2.8478  -2.7736  -2.6782
  -2.6259  -2.5271  -2.4869  -2.4248  -2.3988  -2.3211  -2.2606  -2.2370
  -2.2255  -2.1373  -2.1071  -2.0225  -1.9839  -1.9035  -1.8351  -1.8286
  -1.7161  -1.6127  -1.5231  -1.3929
     cgsolve_all iterations  57    anorm=    0.68E-07
     cgsolve_all iterations  57    anorm=    0.71E-07
     cgsolve_all iterations  56    anorm=    0.68E-07
     compute_u_kq: q = (    0.0000,    0.0000,    0.0265)
     Rotating WFCS
     ethr =  1.00E-14,  avg # of iterations = 22.0
     eigenvalues at k:
 -38.8160 -21.5398 -21.4555 -21.1036 -20.8826 -20.7504 -20.6473 -20.5589
 -20.5143 -20.4497 -20.4126 -20.3731 -20.2140 -20.1705 -20.0698 -19.9979
 -19.9006 -19.8183 -19.8024 -19.7139 -19.6828 -19.5561 -19.5228 -19.4628
 -19.3926 -18.9223 -18.2818 -18.0409  -9.2310  -9.2113  -9.0189  -8.7850
  -8.6170  -8.4237  -8.3645  -8.2669  -8.2113  -8.1928  -8.1368  -8.0703
  -7.9601  -7.9037  -7.7774  -7.6309  -7.5601  -7.4242  -7.3746  -7.3043
  -7.2040  -6.8839  -6.6780  -6.3600  -6.1074  -5.8040  -5.7140  -5.4890
  -5.3793  -5.3190  -5.1209  -5.0118  -4.8838  -4.8539  -4.7284  -4.6600
  -4.5554  -4.4638  -4.3961  -4.3368  -4.2141  -4.1659  -4.0133  -3.8476
  -3.6884  -3.5129  -3.1220  -3.0197  -2.8996  -2.8459  -2.7776  -2.6786
  -2.6224  -2.5310  -2.4892  -2.4271  -2.3973  -2.3164  -2.2600  -2.2325
  -2.2252  -2.1372  -2.1076  -2.0223  -1.9866  -1.9035  -1.8353  -1.8296
  -1.7169  -1.6136  -1.5232  -1.3928
     eigenvalues at k+q:
 -38.8160 -21.5396 -21.4551 -21.1045 -20.8830 -20.7504 -20.6468 -20.5592
 -20.5171 -20.4498 -20.4121 -20.3732 -20.2074 -20.1689 -20.0739 -19.9955
 -19.8980 -19.8181 -19.8024 -19.7201 -19.6832 -19.5576 -19.5229 -19.4613
 -19.3927 -18.9224 -18.2818 -18.0403  -9.2311  -9.2115  -9.0186  -8.7852
  -8.6168  -8.4229  -8.3639  -8.2673  -8.2134  -8.1929  -8.1367  -8.0707
  -7.9595  -7.9011  -7.7810  -7.6327  -7.5580  -7.4235  -7.3744  -7.2990
  -7.2091  -6.8824  -6.6793  -6.3607  -6.1060  -5.8023  -5.7153  -5.4915
  -5.3797  -5.3204  -5.1201  -5.0108  -4.8843  -4.8552  -4.7281  -4.6598
  -4.5550  -4.4575  -4.3933  -4.3371  -4.2138  -4.1672  -4.0132  -3.8500
  -3.6864  -3.5166  -3.1228  -3.0217  -2.8939  -2.8476  -2.7776  -2.6784
  -2.6253  -2.5301  -2.4882  -2.4276  -2.3979  -2.3186  -2.2620  -2.2341
  -2.2242  -2.1357  -2.1093  -2.0224  -1.9856  -1.9067  -1.8360  -1.8296
  -1.7141  -1.6131  -1.5228  -1.3920
     cgsolve_all iterations  57    anorm=    0.68E-07
     cgsolve_all iterations  57    anorm=    0.71E-07
     cgsolve_all iterations  57    anorm=    0.68E-07
     compute_u_kq: q = (    0.0000,    0.0000,   -0.0265)
     Rotating WFCS
     ethr =  1.00E-14,  avg # of iterations = 22.0
     eigenvalues at k:
 -38.8160 -21.5398 -21.4555 -21.1036 -20.8826 -20.7504 -20.6473 -20.5589
 -20.5143 -20.4497 -20.4126 -20.3731 -20.2140 -20.1705 -20.0698 -19.9979
 -19.9006 -19.8183 -19.8024 -19.7139 -19.6828 -19.5561 -19.5228 -19.4628
 -19.3926 -18.9223 -18.2818 -18.0409  -9.2310  -9.2113  -9.0189  -8.7850
  -8.6170  -8.4237  -8.3645  -8.2669  -8.2113  -8.1928  -8.1368  -8.0703
  -7.9601  -7.9037  -7.7774  -7.6309  -7.5601  -7.4242  -7.3746  -7.3043
  -7.2040  -6.8839  -6.6780  -6.3600  -6.1074  -5.8040  -5.7140  -5.4890
  -5.3793  -5.3190  -5.1209  -5.0118  -4.8838  -4.8539  -4.7284  -4.6600
  -4.5554  -4.4638  -4.3961  -4.3368  -4.2141  -4.1659  -4.0133  -3.8476
  -3.6884  -3.5129  -3.1220  -3.0197  -2.8996  -2.8459  -2.7776  -2.6786
  -2.6224  -2.5310  -2.4892  -2.4271  -2.3973  -2.3164  -2.2600  -2.2325
  -2.2252  -2.1372  -2.1076  -2.0223  -1.9866  -1.9035  -1.8353  -1.8296
  -1.7169  -1.6136  -1.5232  -1.3928
     eigenvalues at k+q:
 -38.8160 -21.5399 -21.4558 -21.1026 -20.8821 -20.7502 -20.6479 -20.5585
 -20.5116 -20.4498 -20.4127 -20.3731 -20.2210 -20.1718 -20.0657 -20.0002
 -19.9032 -19.8185 -19.8023 -19.7083 -19.6823 -19.5545 -19.5227 -19.4646
 -19.3925 -18.9222 -18.2819 -18.0414  -9.2309  -9.2111  -9.0193  -8.7848
  -8.6171  -8.4247  -8.3647  -8.2664  -8.2101  -8.1921  -8.1366  -8.0698
  -7.9611  -7.9062  -7.7739  -7.6292  -7.5621  -7.4251  -7.3749  -7.3092
  -7.1993  -6.8853  -6.6767  -6.3593  -6.1090  -5.8054  -5.7127  -5.4872
  -5.3790  -5.3170  -5.1218  -5.0126  -4.8846  -4.8508  -4.7290  -4.6605
  -4.5564  -4.4696  -4.3986  -4.3367  -4.2145  -4.1642  -4.0135  -3.8454
  -3.6903  -3.5095  -3.1210  -3.0176  -2.9053  -2.8449  -2.7767  -2.6790
  -2.6199  -2.5318  -2.4901  -2.4268  -2.3969  -2.3139  -2.2587  -2.2309
  -2.2257  -2.1393  -2.1058  -2.0225  -1.9872  -1.9000  -1.8347  -1.8295
  -1.7200  -1.6140  -1.5238  -1.3937
     cgsolve_all iterations  57    anorm=    0.68E-07
     cgsolve_all iterations  57    anorm=    0.71E-07
     cgsolve_all iterations  56    anorm=    0.68E-07

     k-point #    2 of     4      pool #  1    cpu time:     495.4
     compute_u_kq: q = (    0.0000,    0.0000,    0.0000)
     Rotating WFCS
     ethr =  1.00E-14,  avg # of iterations =  6.0
     eigenvalues at k:
 -38.8160 -21.5397 -21.4553 -21.1046 -20.8831 -20.7456 -20.6491 -20.5535
 -20.5300 -20.4544 -20.3886 -20.3710 -20.2381 -20.1706 -20.0602 -19.9879
 -19.9143 -19.8089 -19.7956 -19.7169 -19.6926 -19.5564 -19.5218 -19.4662
 -19.3875 -18.9226 -18.2817 -18.0410  -9.2250  -9.2141  -9.0267  -8.7825
  -8.6166  -8.4329  -8.3402  -8.2727  -8.2428  -8.1766  -8.1188  -8.0581
  -7.9812  -7.8996  -7.7796  -7.6441  -7.5498  -7.4224  -7.3748  -7.3214
  -7.1868  -6.8842  -6.6816  -6.3529  -6.1192  -5.7893  -5.6982  -5.5424
  -5.3804  -5.2764  -5.1358  -5.0033  -4.9157  -4.8152  -4.7327  -4.6768
  -4.5722  -4.4853  -4.3701  -4.3031  -4.2119  -4.1649  -4.0123  -3.8432
  -3.7019  -3.5218  -3.1162  -3.0150  -2.9334  -2.8444  -2.7243  -2.6804
  -2.6509  -2.5406  -2.4780  -2.4334  -2.4145  -2.2894  -2.2727  -2.2358
  -2.1962  -2.1724  -2.0987  -2.0203  -1.9732  -1.8971  -1.8511  -1.8204
  -1.7197  -1.6095  -1.5316  -1.3938
     eigenvalues at k+q:
 -38.8160 -21.5397 -21.4553 -21.1046 -20.8831 -20.7456 -20.6491 -20.5535
 -20.5300 -20.4544 -20.3886 -20.3710 -20.2382 -20.1706 -20.0603 -19.9879
 -19.9143 -19.8089 -19.7956 -19.7169 -19.6926 -19.5564 -19.5218 -19.4662
 -19.3876 -18.9226 -18.2817 -18.0410  -9.2249  -9.2141  -9.0267  -8.7825
  -8.6165  -8.4329  -8.3402  -8.2727  -8.2428  -8.1766  -8.1188  -8.0582
  -7.9812  -7.8996  -7.7797  -7.6441  -7.5498  -7.4224  -7.3748  -7.3214
  -7.1868  -6.8842  -6.6816  -6.3529  -6.1192  -5.7894  -5.6982  -5.5424
  -5.3805  -5.2764  -5.1358  -5.0033  -4.9157  -4.8152  -4.7327  -4.6768
  -4.5722  -4.4853  -4.3701  -4.3031  -4.2119  -4.1649  -4.0123  -3.8432
  -3.7019  -3.5219  -3.1162  -3.0150  -2.9334  -2.8444  -2.7243  -2.6804
  -2.6509  -2.5406  -2.4779  -2.4334  -2.4145  -2.2894  -2.2727  -2.2358
  -2.1962  -2.1724  -2.0987  -2.0203  -1.9732  -1.8971  -1.8511  -1.8204
  -1.7197  -1.6095  -1.5316  -1.3938
     cgsolve_all iterations  52    anorm=    0.68E-07
PARA_AUG  1      50.3194250        -0.1675997        -0.3915611
     cgsolve_all iterations  52    anorm=    0.67E-07
PARA_AUG  2      -0.2322417        50.2005125        -0.2882728
     cgsolve_all iterations  52    anorm=    0.66E-07
PARA_AUG  3      -0.4224700         0.0009821        50.7831943
     cgsolve_all iterations  57    anorm=    0.67E-07
     cgsolve_all iterations  57    anorm=    0.71E-07
     cgsolve_all iterations  56    anorm=    0.71E-07
     compute_u_kq: q = (    0.0265,    0.0000,    0.0000)
     Rotating WFCS
     ethr =  1.00E-14,  avg # of iterations = 20.0
     eigenvalues at k:
 -38.8160 -21.5397 -21.4553 -21.1046 -20.8831 -20.7456 -20.6491 -20.5535
 -20.5300 -20.4544 -20.3886 -20.3710 -20.2381 -20.1706 -20.0602 -19.9879
 -19.9143 -19.8089 -19.7956 -19.7169 -19.6926 -19.5564 -19.5218 -19.4662
 -19.3875 -18.9226 -18.2817 -18.0410  -9.2250  -9.2141  -9.0267  -8.7825
  -8.6166  -8.4329  -8.3402  -8.2727  -8.2428  -8.1766  -8.1188  -8.0581
  -7.9812  -7.8996  -7.7796  -7.6441  -7.5498  -7.4224  -7.3748  -7.3214
  -7.1868  -6.8842  -6.6816  -6.3529  -6.1192  -5.7893  -5.6982  -5.5424
  -5.3804  -5.2764  -5.1358  -5.0033  -4.9157  -4.8152  -4.7327  -4.6768
  -4.5722  -4.4853  -4.3701  -4.3031  -4.2119  -4.1649  -4.0123  -3.8432
  -3.7019  -3.5218  -3.1162  -3.0150  -2.9334  -2.8444  -2.7243  -2.6804
  -2.6509  -2.5406  -2.4780  -2.4334  -2.4145  -2.2894  -2.2727  -2.2358
  -2.1962  -2.1724  -2.0987  -2.0203  -1.9732  -1.8971  -1.8511  -1.8204
  -1.7197  -1.6095  -1.5316  -1.3938
     eigenvalues at k+q:
 -38.8160 -21.5394 -21.4559 -21.1055 -20.8828 -20.7443 -20.6491 -20.5516
 -20.5296 -20.4544 -20.3880 -20.3707 -20.2412 -20.1715 -20.0608 -19.9892
 -19.9136 -19.8078 -19.7955 -19.7164 -19.6931 -19.5560 -19.5221 -19.4663
 -19.3875 -18.9226 -18.2815 -18.0410  -9.2247  -9.2145  -9.0264  -8.7822
  -8.6173  -8.4319  -8.3405  -8.2712  -8.2440  -8.1779  -8.1186  -8.0600
  -7.9823  -7.8964  -7.7782  -7.6444  -7.5493  -7.4227  -7.3763  -7.3213
  -7.1863  -6.8852  -6.6826  -6.3539  -6.1213  -5.7960  -5.6903  -5.5381
  -5.3771  -5.2721  -5.1457  -5.0006  -4.9170  -4.8142  -4.7311  -4.6746
  -4.5725  -4.4847  -4.3768  -4.3036  -4.2156  -4.1644  -4.0040  -3.8404
  -3.7044  -3.5231  -3.1163  -3.0166  -2.9349  -2.8428  -2.7267  -2.6820
  -2.6522  -2.5399  -2.4762  -2.4290  -2.4164  -2.2910  -2.2730  -2.2365
  -2.1972  -2.1702  -2.0986  -2.0208  -1.9727  -1.8972  -1.8512  -1.8205
  -1.7196  -1.6100  -1.5320  -1.3938
     cgsolve_all iterations  57    anorm=    0.67E-07
     cgsolve_all iterations  57    anorm=    0.70E-07
     cgsolve_all iterations  56    anorm=    0.70E-07
     compute_u_kq: q = (   -0.0265,    0.0000,    0.0000)
     Rotating WFCS
     ethr =  1.00E-14,  avg # of iterations = 20.0
     eigenvalues at k:
 -38.8160 -21.5397 -21.4553 -21.1046 -20.8831 -20.7456 -20.6491 -20.5535
 -20.5300 -20.4544 -20.3886 -20.3710 -20.2381 -20.1706 -20.0602 -19.9879
 -19.9143 -19.8089 -19.7956 -19.7169 -19.6926 -19.5564 -19.5218 -19.4662
 -19.3875 -18.9226 -18.2817 -18.0410  -9.2250  -9.2141  -9.0267  -8.7825
  -8.6166  -8.4329  -8.3402  -8.2727  -8.2428  -8.1766  -8.1188  -8.0581
  -7.9812  -7.8996  -7.7796  -7.6441  -7.5498  -7.4224  -7.3748  -7.3214
  -7.1868  -6.8842  -6.6816  -6.3529  -6.1192  -5.7893  -5.6982  -5.5424
  -5.3804  -5.2764  -5.1358  -5.0033  -4.9157  -4.8152  -4.7327  -4.6768
  -4.5722  -4.4853  -4.3701  -4.3031  -4.2119  -4.1649  -4.0123  -3.8432
  -3.7019  -3.5218  -3.1162  -3.0150  -2.9334  -2.8444  -2.7243  -2.6804
  -2.6509  -2.5406  -2.4780  -2.4334  -2.4145  -2.2894  -2.2727  -2.2358
  -2.1962  -2.1724  -2.0987  -2.0203  -1.9732  -1.8971  -1.8511  -1.8204
  -1.7197  -1.6095  -1.5316  -1.3938
     eigenvalues at k+q:
 -38.8160 -21.5400 -21.4548 -21.1036 -20.8836 -20.7469 -20.6491 -20.5556
 -20.5296 -20.4547 -20.3894 -20.3713 -20.2352 -20.1695 -20.0601 -19.9860
 -19.9151 -19.8104 -19.7955 -19.7173 -19.6920 -19.5568 -19.5215 -19.4662
 -19.3877 -18.9226 -18.2820 -18.0410  -9.2252  -9.2136  -9.0270  -8.7827
  -8.6159  -8.4339  -8.3400  -8.2739  -8.2417  -8.1757  -8.1190  -8.0566
  -7.9799  -7.9027  -7.7810  -7.6438  -7.5504  -7.4221  -7.3735  -7.3214
  -7.1874  -6.8832  -6.6805  -6.3518  -6.1168  -5.7840  -5.7058  -5.5481
  -5.3825  -5.2793  -5.1253  -5.0062  -4.9141  -4.8162  -4.7344  -4.6798
  -4.5722  -4.4873  -4.3640  -4.3016  -4.2088  -4.1642  -4.0209  -3.8465
  -3.6991  -3.5206  -3.1160  -3.0134  -2.9319  -2.8460  -2.7221  -2.6790
  -2.6492  -2.5410  -2.4799  -2.4379  -2.4121  -2.2879  -2.2727  -2.2355
  -2.1959  -2.1736  -2.0988  -2.0201  -1.9736  -1.8972  -1.8507  -1.8204
  -1.7197  -1.6090  -1.5314  -1.3938
     cgsolve_all iterations  57    anorm=    0.68E-07
     cgsolve_all iterations  57    anorm=    0.71E-07
     cgsolve_all iterations  56    anorm=    0.71E-07
     compute_u_kq: q = (    0.0000,    0.0265,    0.0000)
     Rotating WFCS
     ethr =  1.00E-14,  avg # of iterations = 22.0
     eigenvalues at k:
 -38.8160 -21.5397 -21.4553 -21.1046 -20.8831 -20.7456 -20.6491 -20.5535
 -20.5300 -20.4544 -20.3886 -20.3710 -20.2381 -20.1706 -20.0602 -19.9879
 -19.9143 -19.8089 -19.7956 -19.7169 -19.6926 -19.5564 -19.5218 -19.4662
 -19.3875 -18.9226 -18.2817 -18.0410  -9.2250  -9.2141  -9.0267  -8.7825
  -8.6166  -8.4329  -8.3402  -8.2727  -8.2428  -8.1766  -8.1188  -8.0581
  -7.9812  -7.8996  -7.7796  -7.6441  -7.5498  -7.4224  -7.3748  -7.3214
  -7.1868  -6.8842  -6.6816  -6.3529  -6.1192  -5.7893  -5.6982  -5.5424
  -5.3804  -5.2764  -5.1358  -5.0033  -4.9157  -4.8152  -4.7327  -4.6768
  -4.5722  -4.4853  -4.3701  -4.3031  -4.2119  -4.1649  -4.0123  -3.8432
  -3.7019  -3.5218  -3.1162  -3.0150  -2.9334  -2.8444  -2.7243  -2.6804
  -2.6509  -2.5406  -2.4780  -2.4334  -2.4145  -2.2894  -2.2727  -2.2358
  -2.1962  -2.1724  -2.0987  -2.0203  -1.9732  -1.8971  -1.8511  -1.8204
  -1.7197  -1.6095  -1.5316  -1.3938
     eigenvalues at k+q:
 -38.8160 -21.5395 -21.4550 -21.1037 -20.8862 -20.7470 -20.6501 -20.5534
 -20.5303 -20.4535 -20.3873 -20.3658 -20.2381 -20.1714 -20.0620 -19.9887
 -19.9162 -19.8072 -19.7941 -19.7163 -19.6930 -19.5566 -19.5221 -19.4663
 -19.3889 -18.9219 -18.2817 -18.0412  -9.2238  -9.2133  -9.0245  -8.7841
  -8.6160  -8.4374  -8.3402  -8.2729  -8.2444  -8.1758  -8.1178  -8.0588
  -7.9784  -7.9016  -7.7795  -7.6396  -7.5515  -7.4251  -7.3749  -7.3210
  -7.1865  -6.8838  -6.6816  -6.3595  -6.1178  -5.7896  -5.6972  -5.5381
  -5.3791  -5.2754  -5.1354  -5.0009  -4.9223  -4.8198  -4.7295  -4.6817
  -4.5680  -4.4800  -4.3741  -4.3030  -4.2111  -4.1626  -4.0002  -3.8441
  -3.7064  -3.5234  -3.1165  -3.0218  -2.9343  -2.8436  -2.7291  -2.6794
  -2.6468  -2.5412  -2.4796  -2.4345  -2.4148  -2.2868  -2.2712  -2.2348
  -2.1943  -2.1700  -2.1007  -2.0217  -1.9755  -1.8963  -1.8523  -1.8206
  -1.7207  -1.6107  -1.5314  -1.3936
     cgsolve_all iterations  57    anorm=    0.67E-07
     cgsolve_all iterations  57    anorm=    0.71E-07
     cgsolve_all iterations  56    anorm=    0.70E-07
     compute_u_kq: q = (    0.0000,   -0.0265,    0.0000)
     Rotating WFCS
     ethr =  1.00E-14,  avg # of iterations = 19.0
     eigenvalues at k:
 -38.8160 -21.5397 -21.4553 -21.1046 -20.8831 -20.7456 -20.6491 -20.5535
 -20.5300 -20.4544 -20.3886 -20.3710 -20.2381 -20.1706 -20.0602 -19.9879
 -19.9143 -19.8089 -19.7956 -19.7169 -19.6926 -19.5564 -19.5218 -19.4662
 -19.3875 -18.9226 -18.2817 -18.0410  -9.2250  -9.2141  -9.0267  -8.7825
  -8.6166  -8.4329  -8.3402  -8.2727  -8.2428  -8.1766  -8.1188  -8.0581
  -7.9812  -7.8996  -7.7796  -7.6441  -7.5498  -7.4224  -7.3748  -7.3214
  -7.1868  -6.8842  -6.6816  -6.3529  -6.1192  -5.7893  -5.6982  -5.5424
  -5.3804  -5.2764  -5.1358  -5.0033  -4.9157  -4.8152  -4.7327  -4.6768
  -4.5722  -4.4853  -4.3701  -4.3031  -4.2119  -4.1649  -4.0123  -3.8432
  -3.7019  -3.5218  -3.1162  -3.0150  -2.9334  -2.8444  -2.7243  -2.6804
  -2.6509  -2.5406  -2.4780  -2.4334  -2.4145  -2.2894  -2.2727  -2.2358
  -2.1962  -2.1724  -2.0987  -2.0203  -1.9732  -1.8971  -1.8511  -1.8204
  -1.7197  -1.6095  -1.5316  -1.3938
     eigenvalues at k+q:
 -38.8160 -21.5399 -21.4556 -21.1054 -20.8801 -20.7442 -20.6481 -20.5535
 -20.5295 -20.4553 -20.3904 -20.3761 -20.2381 -20.1699 -20.0584 -19.9872
 -19.9123 -19.8113 -19.7969 -19.7175 -19.6918 -19.5562 -19.5215 -19.4661
 -19.3863 -18.9233 -18.2817 -18.0408  -9.2261  -9.2147  -9.0288  -8.7809
  -8.6172  -8.4281  -8.3405  -8.2732  -8.2402  -8.1779  -8.1199  -8.0577
  -7.9836  -7.8977  -7.7798  -7.6484  -7.5482  -7.4198  -7.3747  -7.3216
  -7.1873  -6.8846  -6.6816  -6.3460  -6.1205  -5.7904  -5.6999  -5.5456
  -5.3814  -5.2770  -5.1352  -5.0070  -4.9086  -4.8107  -4.7350  -4.6717
  -4.5774  -4.4935  -4.3635  -4.3032  -4.2132  -4.1670  -4.0249  -3.8420
  -3.6977  -3.5203  -3.1160  -3.0084  -2.9321  -2.8449  -2.7195  -2.6824
  -2.6542  -2.5398  -2.4766  -2.4318  -2.4141  -2.2930  -2.2740  -2.2370
  -2.1984  -2.1740  -2.0969  -2.0192  -1.9708  -1.8977  -1.8499  -1.8203
  -1.7188  -1.6083  -1.5320  -1.3939
     cgsolve_all iterations  57    anorm=    0.68E-07
     cgsolve_all iterations  57    anorm=    0.69E-07
     cgsolve_all iterations  56    anorm=    0.70E-07
     compute_u_kq: q = (    0.0000,    0.0000,    0.0265)
     Rotating WFCS
     ethr =  1.00E-14,  avg # of iterations = 22.0
     eigenvalues at k:
 -38.8160 -21.5397 -21.4553 -21.1046 -20.8831 -20.7456 -20.6491 -20.5535
 -20.5300 -20.4544 -20.3886 -20.3710 -20.2381 -20.1706 -20.0602 -19.9879
 -19.9143 -19.8089 -19.7956 -19.7169 -19.6926 -19.5564 -19.5218 -19.4662
 -19.3875 -18.9226 -18.2817 -18.0410  -9.2250  -9.2141  -9.0267  -8.7825
  -8.6166  -8.4329  -8.3402  -8.2727  -8.2428  -8.1766  -8.1188  -8.0581
  -7.9812  -7.8996  -7.7796  -7.6441  -7.5498  -7.4224  -7.3748  -7.3214
  -7.1868  -6.8842  -6.6816  -6.3529  -6.1192  -5.7893  -5.6982  -5.5424
  -5.3804  -5.2764  -5.1358  -5.0033  -4.9157  -4.8152  -4.7327  -4.6768
  -4.5722  -4.4853  -4.3701  -4.3031  -4.2119  -4.1649  -4.0123  -3.8432
  -3.7019  -3.5218  -3.1162  -3.0150  -2.9334  -2.8444  -2.7243  -2.6804
  -2.6509  -2.5406  -2.4780  -2.4334  -2.4145  -2.2894  -2.2727  -2.2358
  -2.1962  -2.1724  -2.0987  -2.0203  -1.9732  -1.8971  -1.8511  -1.8204
  -1.7197  -1.6095  -1.5316  -1.3938
     eigenvalues at k+q:
 -38.8160 -21.5398 -21.4556 -21.1036 -20.8827 -20.7455 -20.6497 -20.5530
 -20.5277 -20.4545 -20.3890 -20.3696 -20.2448 -20.1724 -20.0563 -19.9911
 -19.9160 -19.8096 -19.7955 -19.7115 -19.6917 -19.5547 -19.5216 -19.4680
 -19.3875 -18.9225 -18.2818 -18.0416  -9.2250  -9.2137  -9.0270  -8.7823
  -8.6167  -8.4336  -8.3412  -8.2723  -8.2409  -8.1761  -8.1191  -8.0567
  -7.9829  -7.9017  -7.7760  -7.6430  -7.5514  -7.4232  -7.3751  -7.3250
  -7.1834  -6.8857  -6.6803  -6.3521  -6.1206  -5.7915  -5.6971  -5.5397
  -5.3798  -5.2739  -5.1381  -5.0060  -4.9129  -4.8143  -4.7317  -4.6741
  -4.5806  -4.4874  -4.3708  -4.3057  -4.2142  -4.1611  -4.0121  -3.8414
  -3.7042  -3.5180  -3.1153  -3.0128  -2.9365  -2.8453  -2.7252  -2.6814
  -2.6462  -2.5421  -2.4780  -2.4340  -2.4134  -2.2870  -2.2698  -2.2389
  -2.1950  -2.1709  -2.0996  -2.0205  -1.9727  -1.8946  -1.8504  -1.8201
  -1.7232  -1.6096  -1.5323  -1.3947
     cgsolve_all iterations  57    anorm=    0.68E-07
     cgsolve_all iterations  57    anorm=    0.70E-07
     cgsolve_all iterations  56    anorm=    0.71E-07
     compute_u_kq: q = (    0.0000,    0.0000,   -0.0265)
     Rotating WFCS
     ethr =  1.00E-14,  avg # of iterations = 22.0
     eigenvalues at k:
 -38.8160 -21.5397 -21.4553 -21.1046 -20.8831 -20.7456 -20.6491 -20.5535
 -20.5300 -20.4544 -20.3886 -20.3710 -20.2381 -20.1706 -20.0602 -19.9879
 -19.9143 -19.8089 -19.7956 -19.7169 -19.6926 -19.5564 -19.5218 -19.4662
 -19.3875 -18.9226 -18.2817 -18.0410  -9.2250  -9.2141  -9.0267  -8.7825
  -8.6166  -8.4329  -8.3402  -8.2727  -8.2428  -8.1766  -8.1188  -8.0581
  -7.9812  -7.8996  -7.7796  -7.6441  -7.5498  -7.4224  -7.3748  -7.3214
  -7.1868  -6.8842  -6.6816  -6.3529  -6.1192  -5.7893  -5.6982  -5.5424
  -5.3804  -5.2764  -5.1358  -5.0033  -4.9157  -4.8152  -4.7327  -4.6768
  -4.5722  -4.4853  -4.3701  -4.3031  -4.2119  -4.1649  -4.0123  -3.8432
  -3.7019  -3.5218  -3.1162  -3.0150  -2.9334  -2.8444  -2.7243  -2.6804
  -2.6509  -2.5406  -2.4780  -2.4334  -2.4145  -2.2894  -2.2727  -2.2358
  -2.1962  -2.1724  -2.0987  -2.0203  -1.9732  -1.8971  -1.8511  -1.8204
  -1.7197  -1.6095  -1.5316  -1.3938
     eigenvalues at k+q:
 -38.8160 -21.5396 -21.4550 -21.1055 -20.8835 -20.7457 -20.6486 -20.5542
 -20.5319 -20.4543 -20.3882 -20.3724 -20.2315 -20.1685 -20.0644 -19.9849
 -19.9123 -19.8083 -19.7956 -19.7230 -19.6929 -19.5579 -19.5220 -19.4645
 -19.3877 -18.9227 -18.2816 -18.0405  -9.2250  -9.2143  -9.0263  -8.7827
  -8.6164  -8.4321  -8.3396  -8.2728  -8.2446  -8.1772  -8.1188  -8.0597
  -7.9793  -7.8975  -7.7832  -7.6450  -7.5485  -7.4218  -7.3746  -7.3171
  -7.1907  -6.8827  -6.6829  -6.3538  -6.1177  -5.7873  -5.6997  -5.5444
  -5.3811  -5.2794  -5.1334  -5.0008  -4.9183  -4.8164  -4.7336  -4.6790
  -4.5642  -4.4828  -4.3697  -4.3009  -4.2099  -4.1684  -4.0128  -3.8453
  -3.6992  -3.5258  -3.1172  -3.0173  -2.9298  -2.8436  -2.7237  -2.6800
  -2.6550  -2.5388  -2.4780  -2.4326  -2.4154  -2.2921  -2.2755  -2.2332
  -2.1973  -2.1739  -2.0978  -2.0204  -1.9737  -1.8995  -1.8515  -1.8209
  -1.7166  -1.6094  -1.5308  -1.3929
     cgsolve_all iterations  57    anorm=    0.67E-07
     cgsolve_all iterations  57    anorm=    0.70E-07
     cgsolve_all iterations  56    anorm=    0.70E-07

     k-point #    3 of     4      pool #  1    cpu time:     985.3
     compute_u_kq: q = (    0.0000,    0.0000,    0.0000)
     Rotating WFCS
     ethr =  1.00E-14,  avg # of iterations =  6.0
     eigenvalues at k:
 -38.8160 -21.5400 -21.4553 -21.1006 -20.8916 -20.7512 -20.6446 -20.5413
 -20.5075 -20.4640 -20.4025 -20.3854 -20.2345 -20.1542 -20.0898 -19.9652
 -19.9093 -19.8284 -19.7882 -19.7128 -19.6907 -19.5583 -19.5231 -19.4659
 -19.3875 -18.9224 -18.2819 -18.0409  -9.2303  -9.2081  -9.0276  -8.7735
  -8.6284  -8.4307  -8.3334  -8.2761  -8.2269  -8.1964  -8.1168  -8.0739
  -7.9815  -7.8800  -7.7730  -7.6469  -7.5580  -7.4192  -7.3832  -7.3143
  -7.1904  -6.8842  -6.6778  -6.3515  -6.0958  -5.9007  -5.6948  -5.5448
  -5.3339  -5.2122  -5.1008  -4.9620  -4.8711  -4.8127  -4.7755  -4.6927
  -4.6372  -4.5217  -4.4031  -4.3233  -4.2132  -4.1066  -3.9868  -3.8998
  -3.6790  -3.5188  -3.1099  -3.0136  -2.9327  -2.8446  -2.7201  -2.6900
  -2.6347  -2.5159  -2.4947  -2.4664  -2.3686  -2.3069  -2.2867  -2.2455
  -2.2188  -2.1186  -2.1020  -2.0419  -1.9771  -1.8977  -1.8371  -1.8268
  -1.7079  -1.6112  -1.5423  -1.3913
     eigenvalues at k+q:
 -38.8160 -21.5400 -21.4552 -21.1006 -20.8916 -20.7512 -20.6447 -20.5413
 -20.5075 -20.4640 -20.4025 -20.3854 -20.2345 -20.1542 -20.0898 -19.9652
 -19.9093 -19.8284 -19.7883 -19.7128 -19.6907 -19.5583 -19.5231 -19.4659
 -19.3875 -18.9225 -18.2819 -18.0409  -9.2303  -9.2081  -9.0276  -8.7735
  -8.6284  -8.4308  -8.3334  -8.2761  -8.2269  -8.1964  -8.1168  -8.0739
  -7.9815  -7.8800  -7.7730  -7.6469  -7.5580  -7.4192  -7.3832  -7.3144
  -7.1904  -6.8842  -6.6778  -6.3515  -6.0958  -5.9008  -5.6948  -5.5448
  -5.3339  -5.2122  -5.1008  -4.9620  -4.8711  -4.8127  -4.7755  -4.6927
  -4.6373  -4.5217  -4.4031  -4.3233  -4.2132  -4.1066  -3.9868  -3.8998
  -3.6790  -3.5188  -3.1098  -3.0136  -2.9327  -2.8446  -2.7201  -2.6900
  -2.6347  -2.5159  -2.4947  -2.4664  -2.3686  -2.3069  -2.2867  -2.2455
  -2.2188  -2.1186  -2.1020  -2.0419  -1.9771  -1.8977  -1.8371  -1.8268
  -1.7079  -1.6113  -1.5423  -1.3914
     cgsolve_all iterations  52    anorm=    0.68E-07
PARA_AUG  1      50.3213781        -0.1715545        -0.3853846
     cgsolve_all iterations  50    anorm=    0.67E-07
PARA_AUG  2      -0.2371434        50.2007239        -0.2898553
     cgsolve_all iterations  52    anorm=    0.65E-07
PARA_AUG  3      -0.4187633        -0.0023403        50.7810870
     cgsolve_all iterations  55    anorm=    0.69E-07
     cgsolve_all iterations  55    anorm=    0.71E-07
     cgsolve_all iterations  55    anorm=    0.70E-07
     compute_u_kq: q = (    0.0265,    0.0000,    0.0000)
     Rotating WFCS
     ethr =  1.00E-14,  avg # of iterations = 20.0
     eigenvalues at k:
 -38.8160 -21.5400 -21.4553 -21.1006 -20.8916 -20.7512 -20.6446 -20.5413
 -20.5075 -20.4640 -20.4025 -20.3854 -20.2345 -20.1542 -20.0898 -19.9652
 -19.9093 -19.8284 -19.7882 -19.7128 -19.6907 -19.5583 -19.5231 -19.4659
 -19.3875 -18.9224 -18.2819 -18.0409  -9.2303  -9.2081  -9.0276  -8.7735
  -8.6284  -8.4307  -8.3334  -8.2761  -8.2269  -8.1964  -8.1168  -8.0739
  -7.9815  -7.8800  -7.7730  -7.6469  -7.5580  -7.4192  -7.3832  -7.3143
  -7.1904  -6.8842  -6.6778  -6.3515  -6.0958  -5.9007  -5.6948  -5.5448
  -5.3339  -5.2122  -5.1008  -4.9620  -4.8711  -4.8127  -4.7755  -4.6927
  -4.6372  -4.5217  -4.4031  -4.3233  -4.2132  -4.1066  -3.9868  -3.8998
  -3.6790  -3.5188  -3.1099  -3.0136  -2.9327  -2.8446  -2.7201  -2.6900
  -2.6347  -2.5159  -2.4947  -2.4664  -2.3686  -2.3069  -2.2867  -2.2455
  -2.2188  -2.1186  -2.1020  -2.0419  -1.9771  -1.8977  -1.8371  -1.8268
  -1.7079  -1.6112  -1.5423  -1.3913
     eigenvalues at k+q:
 -38.8160 -21.5397 -21.4558 -21.1016 -20.8912 -20.7497 -20.6447 -20.5400
 -20.5066 -20.4639 -20.4014 -20.3859 -20.2372 -20.1556 -20.0899 -19.9672
 -19.9085 -19.8267 -19.7883 -19.7125 -19.6912 -19.5579 -19.5234 -19.4660
 -19.3874 -18.9225 -18.2817 -18.0409  -9.2301  -9.2084  -9.0273  -8.7733
  -8.6290  -8.4298  -8.3337  -8.2754  -8.2265  -8.1981  -8.1169  -8.0753
  -7.9822  -7.8774  -7.7718  -7.6471  -7.5573  -7.4198  -7.3841  -7.3146
  -7.1898  -6.8851  -6.6789  -6.3528  -6.0973  -5.9025  -5.6915  -5.5396
  -5.3322  -5.2083  -5.1070  -4.9678  -4.8707  -4.8101  -4.7727  -4.6905
  -4.6362  -4.5212  -4.4090  -4.3228  -4.2172  -4.1077  -3.9760  -3.9001
  -3.6807  -3.5200  -3.1101  -3.0149  -2.9342  -2.8438  -2.7213  -2.6909
  -2.6377  -2.5165  -2.4922  -2.4637  -2.3662  -2.3089  -2.2885  -2.2464
  -2.2175  -2.1200  -2.0996  -2.0423  -1.9771  -1.8984  -1.8364  -1.8272
  -1.7079  -1.6117  -1.5425  -1.3914
     cgsolve_all iterations  55    anorm=    0.68E-07
     cgsolve_all iterations  55    anorm=    0.71E-07
     cgsolve_all iterations  55    anorm=    0.70E-07
     compute_u_kq: q = (   -0.0265,    0.0000,    0.0000)
     Rotating WFCS
     ethr =  1.00E-14,  avg # of iterations = 20.0
     eigenvalues at k:
 -38.8160 -21.5400 -21.4553 -21.1006 -20.8916 -20.7512 -20.6446 -20.5413
 -20.5075 -20.4640 -20.4025 -20.3854 -20.2345 -20.1542 -20.0898 -19.9652
 -19.9093 -19.8284 -19.7882 -19.7128 -19.6907 -19.5583 -19.5231 -19.4659
 -19.3875 -18.9224 -18.2819 -18.0409  -9.2303  -9.2081  -9.0276  -8.7735
  -8.6284  -8.4307  -8.3334  -8.2761  -8.2269  -8.1964  -8.1168  -8.0739
  -7.9815  -7.8800  -7.7730  -7.6469  -7.5580  -7.4192  -7.3832  -7.3143
  -7.1904  -6.8842  -6.6778  -6.3515  -6.0958  -5.9007  -5.6948  -5.5448
  -5.3339  -5.2122  -5.1008  -4.9620  -4.8711  -4.8127  -4.7755  -4.6927
  -4.6372  -4.5217  -4.4031  -4.3233  -4.2132  -4.1066  -3.9868  -3.8998
  -3.6790  -3.5188  -3.1099  -3.0136  -2.9327  -2.8446  -2.7201  -2.6900
  -2.6347  -2.5159  -2.4947  -2.4664  -2.3686  -2.3069  -2.2867  -2.2455
  -2.2188  -2.1186  -2.1020  -2.0419  -1.9771  -1.8977  -1.8371  -1.8268
  -1.7079  -1.6112  -1.5423  -1.3913
     eigenvalues at k+q:
 -38.8160 -21.5403 -21.4547 -21.0996 -20.8920 -20.7526 -20.6446 -20.5432
 -20.5080 -20.4642 -20.4034 -20.3846 -20.2319 -20.1533 -20.0892 -19.9633
 -19.9104 -19.8298 -19.7883 -19.7133 -19.6902 -19.5588 -19.5228 -19.4659
 -19.3876 -18.9225 -18.2822 -18.0409  -9.2303  -9.2079  -9.0279  -8.7739
  -8.6277  -8.4317  -8.3332  -8.2765  -8.2276  -8.1946  -8.1168  -8.0722
  -7.9807  -7.8829  -7.7743  -7.6466  -7.5585  -7.4187  -7.3821  -7.3142
  -7.1909  -6.8832  -6.6767  -6.3501  -6.0946  -5.8976  -5.6975  -5.5508
  -5.3359  -5.2167  -5.0950  -4.9567  -4.8726  -4.8158  -4.7778  -4.6941
  -4.6370  -4.5226  -4.3958  -4.3238  -4.2092  -4.1059  -3.9984  -3.8988
  -3.6776  -3.5177  -3.1096  -3.0123  -2.9311  -2.8454  -2.7191  -2.6891
  -2.6316  -2.5158  -2.4968  -2.4687  -2.3712  -2.3051  -2.2847  -2.2445
  -2.2200  -2.1181  -2.1042  -2.0412  -1.9770  -1.8971  -1.8379  -1.8264
  -1.7080  -1.6108  -1.5419  -1.3913
     cgsolve_all iterations  55    anorm=    0.69E-07
     cgsolve_all iterations  57    anorm=    0.70E-07
     cgsolve_all iterations  55    anorm=    0.70E-07
     compute_u_kq: q = (    0.0000,    0.0265,    0.0000)
     Rotating WFCS
     ethr =  1.00E-14,  avg # of iterations = 20.0
     eigenvalues at k:
 -38.8160 -21.5400 -21.4553 -21.1006 -20.8916 -20.7512 -20.6446 -20.5413
 -20.5075 -20.4640 -20.4025 -20.3854 -20.2345 -20.1542 -20.0898 -19.9652
 -19.9093 -19.8284 -19.7882 -19.7128 -19.6907 -19.5583 -19.5231 -19.4659
 -19.3875 -18.9224 -18.2819 -18.0409  -9.2303  -9.2081  -9.0276  -8.7735
  -8.6284  -8.4307  -8.3334  -8.2761  -8.2269  -8.1964  -8.1168  -8.0739
  -7.9815  -7.8800  -7.7730  -7.6469  -7.5580  -7.4192  -7.3832  -7.3143
  -7.1904  -6.8842  -6.6778  -6.3515  -6.0958  -5.9007  -5.6948  -5.5448
  -5.3339  -5.2122  -5.1008  -4.9620  -4.8711  -4.8127  -4.7755  -4.6927
  -4.6372  -4.5217  -4.4031  -4.3233  -4.2132  -4.1066  -3.9868  -3.8998
  -3.6790  -3.5188  -3.1099  -3.0136  -2.9327  -2.8446  -2.7201  -2.6900
  -2.6347  -2.5159  -2.4947  -2.4664  -2.3686  -2.3069  -2.2867  -2.2455
  -2.2188  -2.1186  -2.1020  -2.0419  -1.9771  -1.8977  -1.8371  -1.8268
  -1.7079  -1.6112  -1.5423  -1.3913
     eigenvalues at k+q:
 -38.8160 -21.5402 -21.4556 -21.1016 -20.8886 -20.7499 -20.6434 -20.5403
 -20.5063 -20.4676 -20.4037 -20.3894 -20.2354 -20.1527 -20.0890 -19.9629
 -19.9079 -19.8314 -19.7890 -19.7144 -19.6894 -19.5581 -19.5228 -19.4659
 -19.3862 -18.9231 -18.2819 -18.0407  -9.2312  -9.2090  -9.0297  -8.7719
  -8.6289  -8.4260  -8.3320  -8.2772  -8.2263  -8.1981  -8.1179  -8.0723
  -7.9811  -7.8809  -7.7731  -7.6503  -7.5581  -7.4154  -7.3819  -7.3161
  -7.1906  -6.8847  -6.6778  -6.3439  -6.0983  -5.9008  -5.6954  -5.5494
  -5.3366  -5.2108  -5.1001  -4.9624  -4.8743  -4.8031  -4.7770  -4.6895
  -4.6359  -4.5211  -4.4094  -4.3295  -4.2121  -4.1094  -3.9929  -3.8983
  -3.6773  -3.5169  -3.1095  -3.0080  -2.9322  -2.8440  -2.7162  -2.6876
  -2.6415  -2.5117  -2.4920  -2.4661  -2.3685  -2.3136  -2.2868  -2.2475
  -2.2198  -2.1173  -2.1036  -2.0412  -1.9754  -1.8973  -1.8371  -1.8256
  -1.7072  -1.6107  -1.5417  -1.3914
     cgsolve_all iterations  57    anorm=    0.67E-07
     cgsolve_all iterations  57    anorm=    0.70E-07
     cgsolve_all iterations  55    anorm=    0.71E-07
     compute_u_kq: q = (    0.0000,   -0.0265,    0.0000)
     Rotating WFCS
     ethr =  1.00E-14,  avg # of iterations = 21.0
     eigenvalues at k:
 -38.8160 -21.5400 -21.4553 -21.1006 -20.8916 -20.7512 -20.6446 -20.5413
 -20.5075 -20.4640 -20.4025 -20.3854 -20.2345 -20.1542 -20.0898 -19.9652
 -19.9093 -19.8284 -19.7882 -19.7128 -19.6907 -19.5583 -19.5231 -19.4659
 -19.3875 -18.9224 -18.2819 -18.0409  -9.2303  -9.2081  -9.0276  -8.7735
  -8.6284  -8.4307  -8.3334  -8.2761  -8.2269  -8.1964  -8.1168  -8.0739
  -7.9815  -7.8800  -7.7730  -7.6469  -7.5580  -7.4192  -7.3832  -7.3143
  -7.1904  -6.8842  -6.6778  -6.3515  -6.0958  -5.9007  -5.6948  -5.5448
  -5.3339  -5.2122  -5.1008  -4.9620  -4.8711  -4.8127  -4.7755  -4.6927
  -4.6372  -4.5217  -4.4031  -4.3233  -4.2132  -4.1066  -3.9868  -3.8998
  -3.6790  -3.5188  -3.1099  -3.0136  -2.9327  -2.8446  -2.7201  -2.6900
  -2.6347  -2.5159  -2.4947  -2.4664  -2.3686  -2.3069  -2.2867  -2.2455
  -2.2188  -2.1186  -2.1020  -2.0419  -1.9771  -1.8977  -1.8371  -1.8268
  -1.7079  -1.6112  -1.5423  -1.3913
     eigenvalues at k+q:
 -38.8160 -21.5398 -21.4549 -21.0996 -20.8945 -20.7526 -20.6460 -20.5425
 -20.5082 -20.4607 -20.4016 -20.3810 -20.2333 -20.1560 -20.0905 -19.9678
 -19.9105 -19.8256 -19.7876 -19.7113 -19.6917 -19.5586 -19.5234 -19.4660
 -19.3889 -18.9218 -18.2819 -18.0411  -9.2293  -9.2073  -9.0254  -8.7752
  -8.6278  -8.4354  -8.3346  -8.2753  -8.2282  -8.1940  -8.1159  -8.0754
  -7.9817  -7.8792  -7.7729  -7.6433  -7.5578  -7.4231  -7.3841  -7.3127
  -7.1904  -6.8836  -6.6778  -6.3590  -6.0936  -5.8996  -5.6945  -5.5394
  -5.3317  -5.2147  -5.1013  -4.9635  -4.8697  -4.8229  -4.7689  -4.6965
  -4.6380  -4.5227  -4.3962  -4.3168  -4.2146  -4.1052  -3.9808  -3.9000
  -3.6811  -3.5207  -3.1103  -3.0195  -2.9327  -2.8449  -2.7247  -2.6919
  -2.6282  -2.5201  -2.4971  -2.4663  -2.3690  -2.3004  -2.2866  -2.2437
  -2.2175  -2.1199  -2.1006  -2.0429  -1.9788  -1.8978  -1.8373  -1.8280
  -1.7087  -1.6118  -1.5427  -1.3913
     cgsolve_all iterations  55    anorm=    0.70E-07
     cgsolve_all iterations  55    anorm=    0.71E-07
     cgsolve_all iterations  55    anorm=    0.70E-07
     compute_u_kq: q = (    0.0000,    0.0000,    0.0265)
     Rotating WFCS
     ethr =  1.00E-14,  avg # of iterations = 22.0
     eigenvalues at k:
 -38.8160 -21.5400 -21.4553 -21.1006 -20.8916 -20.7512 -20.6446 -20.5413
 -20.5075 -20.4640 -20.4025 -20.3854 -20.2345 -20.1542 -20.0898 -19.9652
 -19.9093 -19.8284 -19.7882 -19.7128 -19.6907 -19.5583 -19.5231 -19.4659
 -19.3875 -18.9224 -18.2819 -18.0409  -9.2303  -9.2081  -9.0276  -8.7735
  -8.6284  -8.4307  -8.3334  -8.2761  -8.2269  -8.1964  -8.1168  -8.0739
  -7.9815  -7.8800  -7.7730  -7.6469  -7.5580  -7.4192  -7.3832  -7.3143
  -7.1904  -6.8842  -6.6778  -6.3515  -6.0958  -5.9007  -5.6948  -5.5448
  -5.3339  -5.2122  -5.1008  -4.9620  -4.8711  -4.8127  -4.7755  -4.6927
  -4.6372  -4.5217  -4.4031  -4.3233  -4.2132  -4.1066  -3.9868  -3.8998
  -3.6790  -3.5188  -3.1099  -3.0136  -2.9327  -2.8446  -2.7201  -2.6900
  -2.6347  -2.5159  -2.4947  -2.4664  -2.3686  -2.3069  -2.2867  -2.2455
  -2.2188  -2.1186  -2.1020  -2.0419  -1.9771  -1.8977  -1.8371  -1.8268
  -1.7079  -1.6112  -1.5423  -1.3913
     eigenvalues at k+q:
 -38.8160 -21.5399 -21.4549 -21.1016 -20.8921 -20.7512 -20.6444 -20.5433
 -20.5080 -20.4640 -20.4025 -20.3857 -20.2294 -20.1506 -20.0928 -19.9647
 -19.9066 -19.8279 -19.7883 -19.7192 -19.6906 -19.5601 -19.5232 -19.4643
 -19.3876 -18.9226 -18.2819 -18.0403  -9.2303  -9.2084  -9.0272  -8.7736
  -8.6285  -8.4299  -8.3326  -8.2756  -8.2311  -8.1949  -8.1163  -8.0754
  -7.9812  -7.8764  -7.7771  -7.6474  -7.5569  -7.4191  -7.3827  -7.3095
  -7.1945  -6.8829  -6.6789  -6.3519  -6.0940  -5.9008  -5.6997  -5.5412
  -5.3287  -5.2188  -5.1075  -4.9597  -4.8655  -4.8171  -4.7736  -4.6957
  -4.6334  -4.5158  -4.4024  -4.3214  -4.2119  -4.1083  -3.9895  -3.8999
  -3.6768  -3.5228  -3.1109  -3.0158  -2.9278  -2.8437  -2.7237  -2.6898
  -2.6367  -2.5152  -2.4926  -2.4648  -2.3709  -2.3112  -2.2875  -2.2417
  -2.2212  -2.1214  -2.0996  -2.0421  -1.9766  -1.9007  -1.8392  -1.8262
  -1.7056  -1.6105  -1.5409  -1.3906
     cgsolve_all iterations  57    anorm=    0.68E-07
     cgsolve_all iterations  57    anorm=    0.71E-07
     cgsolve_all iterations  55    anorm=    0.70E-07
     compute_u_kq: q = (    0.0000,    0.0000,   -0.0265)
     Rotating WFCS
     ethr =  1.00E-14,  avg # of iterations = 22.0
     eigenvalues at k:
 -38.8160 -21.5400 -21.4553 -21.1006 -20.8916 -20.7512 -20.6446 -20.5413
 -20.5075 -20.4640 -20.4025 -20.3854 -20.2345 -20.1542 -20.0898 -19.9652
 -19.9093 -19.8284 -19.7882 -19.7128 -19.6907 -19.5583 -19.5231 -19.4659
 -19.3875 -18.9224 -18.2819 -18.0409  -9.2303  -9.2081  -9.0276  -8.7735
  -8.6284  -8.4307  -8.3334  -8.2761  -8.2269  -8.1964  -8.1168  -8.0739
  -7.9815  -7.8800  -7.7730  -7.6469  -7.5580  -7.4192  -7.3832  -7.3143
  -7.1904  -6.8842  -6.6778  -6.3515  -6.0958  -5.9007  -5.6948  -5.5448
  -5.3339  -5.2122  -5.1008  -4.9620  -4.8711  -4.8127  -4.7755  -4.6927
  -4.6372  -4.5217  -4.4031  -4.3233  -4.2132  -4.1066  -3.9868  -3.8998
  -3.6790  -3.5188  -3.1099  -3.0136  -2.9327  -2.8446  -2.7201  -2.6900
  -2.6347  -2.5159  -2.4947  -2.4664  -2.3686  -2.3069  -2.2867  -2.2455
  -2.2188  -2.1186  -2.1020  -2.0419  -1.9771  -1.8977  -1.8371  -1.8268
  -1.7079  -1.6112  -1.5423  -1.3913
     eigenvalues at k+q:
 -38.8160 -21.5402 -21.4556 -21.0996 -20.8912 -20.7513 -20.6450 -20.5394
 -20.5068 -20.4641 -20.4027 -20.3848 -20.2398 -20.1576 -20.0867 -19.9661
 -19.9117 -19.8288 -19.7884 -19.7070 -19.6904 -19.5564 -19.5230 -19.4677
 -19.3875 -18.9223 -18.2820 -18.0414  -9.2302  -9.2079  -9.0279  -8.7734
  -8.6283  -8.4316  -8.3340  -8.2767  -8.2231  -8.1978  -8.1172  -8.0722
  -7.9815  -7.8837  -7.7690  -7.6462  -7.5590  -7.4197  -7.3836  -7.3186
  -7.1867  -6.8855  -6.6767  -6.3510  -6.0975  -5.9007  -5.6897  -5.5484
  -5.3388  -5.2059  -5.0941  -4.9642  -4.8777  -4.8082  -4.7769  -4.6904
  -4.6416  -4.5261  -4.4034  -4.3255  -4.2140  -4.1061  -3.9843  -3.8996
  -3.6806  -3.5150  -3.1089  -3.0115  -2.9369  -2.8454  -2.7180  -2.6897
  -2.6322  -2.5166  -2.4968  -2.4676  -2.3664  -2.3034  -2.2853  -2.2493
  -2.2160  -2.1174  -2.1033  -2.0417  -1.9775  -1.8945  -1.8351  -1.8274
  -1.7106  -1.6119  -1.5436  -1.3921
     cgsolve_all iterations  55    anorm=    0.69E-07
     cgsolve_all iterations  55    anorm=    0.71E-07
     cgsolve_all iterations  55    anorm=    0.69E-07

     k-point #    4 of     4      pool #  1    cpu time:    1465.0
     compute_u_kq: q = (    0.0000,    0.0000,    0.0000)
     Rotating WFCS
     ethr =  1.00E-14,  avg # of iterations =  6.0
     eigenvalues at k:
 -38.8160 -21.5401 -21.4553 -21.0998 -20.8917 -20.7492 -20.6500 -20.5400
 -20.5100 -20.4666 -20.4099 -20.3704 -20.2244 -20.1798 -20.0411 -20.0023
 -19.9080 -19.8279 -19.7991 -19.7119 -19.6805 -19.5558 -19.5224 -19.4629
 -19.3930 -18.9222 -18.2818 -18.0410  -9.2320  -9.2120  -9.0175  -8.7764
  -8.6282  -8.4263  -8.3268  -8.2944  -8.2515  -8.1707  -8.1216  -8.0615
  -7.9663  -7.9017  -7.7802  -7.6390  -7.5541  -7.4335  -7.3758  -7.3054
  -7.1901  -6.8930  -6.6745  -6.3443  -6.1005  -5.9042  -5.6883  -5.5290
  -5.3467  -5.1794  -5.1266  -4.9953  -4.8844  -4.8295  -4.7500  -4.7089
  -4.6585  -4.4347  -4.3645  -4.3402  -4.2018  -4.1721  -3.9959  -3.8965
  -3.6622  -3.5179  -3.1211  -3.0177  -2.9036  -2.8255  -2.7996  -2.6745
  -2.5989  -2.5378  -2.4973  -2.4519  -2.3755  -2.3199  -2.2715  -2.2451
  -2.1884  -2.1711  -2.0790  -2.0169  -1.9877  -1.8939  -1.8564  -1.8177
  -1.7177  -1.6101  -1.5357  -1.3923
     eigenvalues at k+q:
 -38.8160 -21.5400 -21.4553 -21.0998 -20.8917 -20.7492 -20.6500 -20.5400
 -20.5100 -20.4666 -20.4099 -20.3704 -20.2244 -20.1798 -20.0411 -20.0024
 -19.9081 -19.8279 -19.7991 -19.7119 -19.6805 -19.5558 -19.5224 -19.4629
 -19.3930 -18.9223 -18.2818 -18.0410  -9.2320  -9.2119  -9.0175  -8.7764
  -8.6282  -8.4263  -8.3268  -8.2944  -8.2515  -8.1707  -8.1216  -8.0615
  -7.9663  -7.9017  -7.7802  -7.6390  -7.5541  -7.4335  -7.3758  -7.3054
  -7.1901  -6.8930  -6.6745  -6.3443  -6.1005  -5.9042  -5.6883  -5.5290
  -5.3467  -5.1794  -5.1266  -4.9953  -4.8844  -4.8296  -4.7500  -4.7089
  -4.6585  -4.4347  -4.3645  -4.3402  -4.2018  -4.1721  -3.9960  -3.8965
  -3.6622  -3.5180  -3.1211  -3.0177  -2.9036  -2.8255  -2.7996  -2.6745
  -2.5989  -2.5378  -2.4973  -2.4519  -2.3755  -2.3199  -2.2715  -2.2451
  -2.1884  -2.1711  -2.0790  -2.0169  -1.9878  -1.8939  -1.8564  -1.8177
  -1.7177  -1.6102  -1.5357  -1.3923
     cgsolve_all iterations  52    anorm=    0.67E-07
PARA_AUG  1      50.3219391        -0.1740806        -0.3874661
     cgsolve_all iterations  52    anorm=    0.66E-07
PARA_AUG  2      -0.2386926        50.2031511        -0.2908357
     cgsolve_all iterations  52    anorm=    0.68E-07
PARA_AUG  3      -0.4189913         0.0004337        50.7838116
     cgsolve_all iterations  57    anorm=    0.68E-07
     cgsolve_all iterations  57    anorm=    0.69E-07
     cgsolve_all iterations  56    anorm=    0.70E-07
     compute_u_kq: q = (    0.0265,    0.0000,    0.0000)
     Rotating WFCS
     ethr =  1.00E-14,  avg # of iterations = 19.0
     eigenvalues at k:
 -38.8160 -21.5401 -21.4553 -21.0998 -20.8917 -20.7492 -20.6500 -20.5400
 -20.5100 -20.4666 -20.4099 -20.3704 -20.2244 -20.1798 -20.0411 -20.0023
 -19.9080 -19.8279 -19.7991 -19.7119 -19.6805 -19.5558 -19.5224 -19.4629
 -19.3930 -18.9222 -18.2818 -18.0410  -9.2320  -9.2120  -9.0175  -8.7764
  -8.6282  -8.4263  -8.3268  -8.2944  -8.2515  -8.1707  -8.1216  -8.0615
  -7.9663  -7.9017  -7.7802  -7.6390  -7.5541  -7.4335  -7.3758  -7.3054
  -7.1901  -6.8930  -6.6745  -6.3443  -6.1005  -5.9042  -5.6883  -5.5290
  -5.3467  -5.1794  -5.1266  -4.9953  -4.8844  -4.8295  -4.7500  -4.7089
  -4.6585  -4.4347  -4.3645  -4.3402  -4.2018  -4.1721  -3.9959  -3.8965
  -3.6622  -3.5179  -3.1211  -3.0177  -2.9036  -2.8255  -2.7996  -2.6745
  -2.5989  -2.5378  -2.4973  -2.4519  -2.3755  -2.3199  -2.2715  -2.2451
  -2.1884  -2.1711  -2.0790  -2.0169  -1.9877  -1.8939  -1.8564  -1.8177
  -1.7177  -1.6101  -1.5357  -1.3923
     eigenvalues at k+q:
 -38.8160 -21.5398 -21.4559 -21.1008 -20.8912 -20.7480 -20.6500 -20.5369
 -20.5107 -20.4668 -20.4100 -20.3699 -20.2272 -20.1801 -20.0403 -20.0063
 -19.9065 -19.8270 -19.7987 -19.7119 -19.6810 -19.5552 -19.5226 -19.4630
 -19.3929 -18.9223 -18.2816 -18.0410  -9.2319  -9.2122  -9.0172  -8.7761
  -8.6287  -8.4256  -8.3284  -8.2921  -8.2520  -8.1714  -8.1223  -8.0626
  -7.9655  -7.9006  -7.7791  -7.6384  -7.5551  -7.4329  -7.3761  -7.3063
  -7.1895  -6.8939  -6.6757  -6.3462  -6.1008  -5.9066  -5.6846  -5.5244
  -5.3458  -5.1823  -5.1228  -4.9943  -4.8866  -4.8329  -4.7562  -4.6994
  -4.6576  -4.4370  -4.3656  -4.3381  -4.2057  -4.1761  -3.9875  -3.8937
  -3.6641  -3.5191  -3.1214  -3.0186  -2.9021  -2.8276  -2.8021  -2.6747
  -2.6020  -2.5370  -2.4982  -2.4486  -2.3744  -2.3196  -2.2723  -2.2447
  -2.1898  -2.1687  -2.0802  -2.0159  -1.9879  -1.8943  -1.8572  -1.8178
  -1.7177  -1.6108  -1.5350  -1.3926
     cgsolve_all iterations  57    anorm=    0.68E-07
     cgsolve_all iterations  57    anorm=    0.70E-07
     cgsolve_all iterations  56    anorm=    0.69E-07
     compute_u_kq: q = (   -0.0265,    0.0000,    0.0000)
     Rotating WFCS
     ethr =  1.00E-14,  avg # of iterations = 19.0
     eigenvalues at k:
 -38.8160 -21.5401 -21.4553 -21.0998 -20.8917 -20.7492 -20.6500 -20.5400
 -20.5100 -20.4666 -20.4099 -20.3704 -20.2244 -20.1798 -20.0411 -20.0023
 -19.9080 -19.8279 -19.7991 -19.7119 -19.6805 -19.5558 -19.5224 -19.4629
 -19.3930 -18.9222 -18.2818 -18.0410  -9.2320  -9.2120  -9.0175  -8.7764
  -8.6282  -8.4263  -8.3268  -8.2944  -8.2515  -8.1707  -8.1216  -8.0615
  -7.9663  -7.9017  -7.7802  -7.6390  -7.5541  -7.4335  -7.3758  -7.3054
  -7.1901  -6.8930  -6.6745  -6.3443  -6.1005  -5.9042  -5.6883  -5.5290
  -5.3467  -5.1794  -5.1266  -4.9953  -4.8844  -4.8295  -4.7500  -4.7089
  -4.6585  -4.4347  -4.3645  -4.3402  -4.2018  -4.1721  -3.9959  -3.8965
  -3.6622  -3.5179  -3.1211  -3.0177  -2.9036  -2.8255  -2.7996  -2.6745
  -2.5989  -2.5378  -2.4973  -2.4519  -2.3755  -2.3199  -2.2715  -2.2451
  -2.1884  -2.1711  -2.0790  -2.0169  -1.9877  -1.8939  -1.8564  -1.8177
  -1.7177  -1.6101  -1.5357  -1.3923
     eigenvalues at k+q:
 -38.8160 -21.5403 -21.4547 -21.0988 -20.8921 -20.7505 -20.6499 -20.5436
 -20.5086 -20.4666 -20.4099 -20.3709 -20.2215 -20.1794 -20.0422 -19.9983
 -19.9096 -19.8288 -19.7995 -19.7120 -19.6801 -19.5565 -19.5221 -19.4628
 -19.3930 -18.9223 -18.2821 -18.0409  -9.2321  -9.2117  -9.0178  -8.7768
  -8.6275  -8.4269  -8.3261  -8.2958  -8.2507  -8.1703  -8.1210  -8.0607
  -7.9670  -7.9027  -7.7812  -7.6393  -7.5531  -7.4339  -7.3755  -7.3044
  -7.1909  -6.8920  -6.6733  -6.3427  -6.1001  -5.9007  -5.6923  -5.5334
  -5.3480  -5.1779  -5.1304  -4.9966  -4.8826  -4.8256  -4.7441  -4.7166
  -4.6595  -4.4330  -4.3646  -4.3407  -4.1978  -4.1675  -4.0058  -3.8984
  -3.6607  -3.5167  -3.1207  -3.0168  -2.9049  -2.8242  -2.7964  -2.6743
  -2.5961  -2.5384  -2.4966  -2.4549  -2.3768  -2.3202  -2.2705  -2.2454
  -2.1874  -2.1733  -2.0781  -2.0180  -1.9875  -1.8938  -1.8552  -1.8178
  -1.7178  -1.6096  -1.5362  -1.3920
     cgsolve_all iterations  57    anorm=    0.68E-07
     cgsolve_all iterations  57    anorm=    0.69E-07
     cgsolve_all iterations  56    anorm=    0.70E-07
     compute_u_kq: q = (    0.0000,    0.0265,    0.0000)
     Rotating WFCS
     ethr =  1.00E-14,  avg # of iterations = 19.0
     eigenvalues at k:
 -38.8160 -21.5401 -21.4553 -21.0998 -20.8917 -20.7492 -20.6500 -20.5400
 -20.5100 -20.4666 -20.4099 -20.3704 -20.2244 -20.1798 -20.0411 -20.0023
 -19.9080 -19.8279 -19.7991 -19.7119 -19.6805 -19.5558 -19.5224 -19.4629
 -19.3930 -18.9222 -18.2818 -18.0410  -9.2320  -9.2120  -9.0175  -8.7764
  -8.6282  -8.4263  -8.3268  -8.2944  -8.2515  -8.1707  -8.1216  -8.0615
  -7.9663  -7.9017  -7.7802  -7.6390  -7.5541  -7.4335  -7.3758  -7.3054
  -7.1901  -6.8930  -6.6745  -6.3443  -6.1005  -5.9042  -5.6883  -5.5290
  -5.3467  -5.1794  -5.1266  -4.9953  -4.8844  -4.8295  -4.7500  -4.7089
  -4.6585  -4.4347  -4.3645  -4.3402  -4.2018  -4.1721  -3.9959  -3.8965
  -3.6622  -3.5179  -3.1211  -3.0177  -2.9036  -2.8255  -2.7996  -2.6745
  -2.5989  -2.5378  -2.4973  -2.4519  -2.3755  -2.3199  -2.2715  -2.2451
  -2.1884  -2.1711  -2.0790  -2.0169  -1.9877  -1.8939  -1.8564  -1.8177
  -1.7177  -1.6101  -1.5357  -1.3923
     eigenvalues at k+q:
 -38.8160 -21.5403 -21.4556 -21.1008 -20.8886 -20.7482 -20.6486 -20.5400
 -20.5069 -20.4697 -20.4152 -20.3721 -20.2247 -20.1789 -20.0393 -20.0020
 -19.9054 -19.8304 -19.8004 -19.7129 -19.6799 -19.5556 -19.5221 -19.4630
 -19.3916 -18.9229 -18.2818 -18.0407  -9.2332  -9.2127  -9.0193  -8.7753
  -8.6288  -8.4215  -8.3234  -8.2949  -8.2534  -8.1715  -8.1219  -8.0614
  -7.9682  -7.9002  -7.7805  -7.6427  -7.5528  -7.4317  -7.3747  -7.3057
  -7.1907  -6.8932  -6.6746  -6.3370  -6.1023  -5.9048  -5.6907  -5.5299
  -5.3468  -5.1854  -5.1268  -4.9985  -4.8763  -4.8243  -4.7489  -4.7071
  -4.6601  -4.4432  -4.3662  -4.3375  -4.2009  -4.1736  -4.0093  -3.8907
  -3.6627  -3.5149  -3.1205  -3.0122  -2.9005  -2.8299  -2.7958  -2.6732
  -2.6029  -2.5355  -2.4940  -2.4530  -2.3739  -2.3245  -2.2737  -2.2449
  -2.1907  -2.1716  -2.0788  -2.0151  -1.9860  -1.8944  -1.8560  -1.8165
  -1.7168  -1.6091  -1.5360  -1.3924
     cgsolve_all iterations  57    anorm=    0.69E-07
     cgsolve_all iterations  57    anorm=    0.71E-07
     cgsolve_all iterations  57    anorm=    0.70E-07
     compute_u_kq: q = (    0.0000,   -0.0265,    0.0000)
     Rotating WFCS
     ethr =  1.00E-14,  avg # of iterations = 19.0
     eigenvalues at k:
 -38.8160 -21.5401 -21.4553 -21.0998 -20.8917 -20.7492 -20.6500 -20.5400
 -20.5100 -20.4666 -20.4099 -20.3704 -20.2244 -20.1798 -20.0411 -20.0023
 -19.9080 -19.8279 -19.7991 -19.7119 -19.6805 -19.5558 -19.5224 -19.4629
 -19.3930 -18.9222 -18.2818 -18.0410  -9.2320  -9.2120  -9.0175  -8.7764
  -8.6282  -8.4263  -8.3268  -8.2944  -8.2515  -8.1707  -8.1216  -8.0615
  -7.9663  -7.9017  -7.7802  -7.6390  -7.5541  -7.4335  -7.3758  -7.3054
  -7.1901  -6.8930  -6.6745  -6.3443  -6.1005  -5.9042  -5.6883  -5.5290
  -5.3467  -5.1794  -5.1266  -4.9953  -4.8844  -4.8295  -4.7500  -4.7089
  -4.6585  -4.4347  -4.3645  -4.3402  -4.2018  -4.1721  -3.9959  -3.8965
  -3.6622  -3.5179  -3.1211  -3.0177  -2.9036  -2.8255  -2.7996  -2.6745
  -2.5989  -2.5378  -2.4973  -2.4519  -2.3755  -2.3199  -2.2715  -2.2451
  -2.1884  -2.1711  -2.0790  -2.0169  -1.9877  -1.8939  -1.8564  -1.8177
  -1.7177  -1.6101  -1.5357  -1.3923
     eigenvalues at k+q:
 -38.8160 -21.5398 -21.4550 -21.0989 -20.8947 -20.7503 -20.6513 -20.5403
 -20.5127 -20.4637 -20.4048 -20.3686 -20.2242 -20.1806 -20.0433 -20.0024
 -19.9106 -19.8256 -19.7976 -19.7110 -19.6813 -19.5560 -19.5227 -19.4630
 -19.3943 -18.9216 -18.2818 -18.0412  -9.2307  -9.2112  -9.0158  -8.7775
  -8.6274  -8.4311  -8.3303  -8.2939  -8.2491  -8.1702  -8.1215  -8.0617
  -7.9644  -7.9032  -7.7798  -7.6353  -7.5553  -7.4352  -7.3768  -7.3053
  -7.1895  -6.8926  -6.6744  -6.3517  -6.0991  -5.9023  -5.6862  -5.5280
  -5.3468  -5.1740  -5.1274  -4.9927  -4.8914  -4.8368  -4.7498  -4.7095
  -4.6556  -4.4305  -4.3618  -4.3403  -4.2032  -4.1700  -3.9829  -3.9019
  -3.6624  -3.5212  -3.1216  -3.0234  -2.9067  -2.8217  -2.8021  -2.6762
  -2.5957  -2.5398  -2.5002  -2.4507  -2.3773  -2.3152  -2.2700  -2.2447
  -2.1866  -2.1701  -2.0796  -2.0192  -1.9889  -1.8932  -1.8568  -1.8191
  -1.7187  -1.6112  -1.5354  -1.3922
     cgsolve_all iterations  57    anorm=    0.67E-07
     cgsolve_all iterations  57    anorm=    0.70E-07
     cgsolve_all iterations  55    anorm=    0.69E-07
     compute_u_kq: q = (    0.0000,    0.0000,    0.0265)
     Rotating WFCS
     ethr =  1.00E-14,  avg # of iterations = 22.0
     eigenvalues at k:
 -38.8160 -21.5401 -21.4553 -21.0998 -20.8917 -20.7492 -20.6500 -20.5400
 -20.5100 -20.4666 -20.4099 -20.3704 -20.2244 -20.1798 -20.0411 -20.0023
 -19.9080 -19.8279 -19.7991 -19.7119 -19.6805 -19.5558 -19.5224 -19.4629
 -19.3930 -18.9222 -18.2818 -18.0410  -9.2320  -9.2120  -9.0175  -8.7764
  -8.6282  -8.4263  -8.3268  -8.2944  -8.2515  -8.1707  -8.1216  -8.0615
  -7.9663  -7.9017  -7.7802  -7.6390  -7.5541  -7.4335  -7.3758  -7.3054
  -7.1901  -6.8930  -6.6745  -6.3443  -6.1005  -5.9042  -5.6883  -5.5290
  -5.3467  -5.1794  -5.1266  -4.9953  -4.8844  -4.8295  -4.7500  -4.7089
  -4.6585  -4.4347  -4.3645  -4.3402  -4.2018  -4.1721  -3.9959  -3.8965
  -3.6622  -3.5179  -3.1211  -3.0177  -2.9036  -2.8255  -2.7996  -2.6745
  -2.5989  -2.5378  -2.4973  -2.4519  -2.3755  -2.3199  -2.2715  -2.2451
  -2.1884  -2.1711  -2.0790  -2.0169  -1.9877  -1.8939  -1.8564  -1.8177
  -1.7177  -1.6101  -1.5357  -1.3923
     eigenvalues at k+q:
 -38.8160 -21.5402 -21.4556 -21.0988 -20.8913 -20.7493 -20.6502 -20.5380
 -20.5096 -20.4666 -20.4098 -20.3699 -20.2311 -20.1804 -20.0394 -20.0034
 -19.9103 -19.8283 -19.7989 -19.7064 -19.6804 -19.5540 -19.5223 -19.4647
 -19.3929 -18.9221 -18.2819 -18.0415  -9.2319  -9.2117  -9.0179  -8.7763
  -8.6280  -8.4272  -8.3278  -8.2945  -8.2489  -8.1706  -8.1220  -8.0604
  -7.9653  -7.9061  -7.7764  -7.6383  -7.5551  -7.4342  -7.3756  -7.3102
  -7.1862  -6.8942  -6.6735  -6.3439  -6.1023  -5.9039  -5.6838  -5.5321
  -5.3512  -5.1776  -5.1147  -4.9969  -4.8913  -4.8285  -4.7499  -4.7099
  -4.6578  -4.4419  -4.3641  -4.3447  -4.1982  -4.1728  -3.9930  -3.8963
  -3.6645  -3.5140  -3.1201  -3.0162  -2.9093  -2.8270  -2.7947  -2.6730
  -2.5970  -2.5402  -2.4986  -2.4536  -2.3726  -2.3167  -2.2713  -2.2450
  -2.1880  -2.1708  -2.0787  -2.0175  -1.9885  -1.8905  -1.8551  -1.8171
  -1.7204  -1.6111  -1.5368  -1.3931
     cgsolve_all iterations  57    anorm=    0.67E-07
     cgsolve_all iterations  57    anorm=    0.70E-07
     cgsolve_all iterations  55    anorm=    0.70E-07
     compute_u_kq: q = (    0.0000,    0.0000,   -0.0265)
     Rotating WFCS
     ethr =  1.00E-14,  avg # of iterations = 22.0
     eigenvalues at k:
 -38.8160 -21.5401 -21.4553 -21.0998 -20.8917 -20.7492 -20.6500 -20.5400
 -20.5100 -20.4666 -20.4099 -20.3704 -20.2244 -20.1798 -20.0411 -20.0023
 -19.9080 -19.8279 -19.7991 -19.7119 -19.6805 -19.5558 -19.5224 -19.4629
 -19.3930 -18.9222 -18.2818 -18.0410  -9.2320  -9.2120  -9.0175  -8.7764
  -8.6282  -8.4263  -8.3268  -8.2944  -8.2515  -8.1707  -8.1216  -8.0615
  -7.9663  -7.9017  -7.7802  -7.6390  -7.5541  -7.4335  -7.3758  -7.3054
  -7.1901  -6.8930  -6.6745  -6.3443  -6.1005  -5.9042  -5.6883  -5.5290
  -5.3467  -5.1794  -5.1266  -4.9953  -4.8844  -4.8295  -4.7500  -4.7089
  -4.6585  -4.4347  -4.3645  -4.3402  -4.2018  -4.1721  -3.9959  -3.8965
  -3.6622  -3.5179  -3.1211  -3.0177  -2.9036  -2.8255  -2.7996  -2.6745
  -2.5989  -2.5378  -2.4973  -2.4519  -2.3755  -2.3199  -2.2715  -2.2451
  -2.1884  -2.1711  -2.0790  -2.0169  -1.9877  -1.8939  -1.8564  -1.8177
  -1.7177  -1.6101  -1.5357  -1.3923
     eigenvalues at k+q:
 -38.8160 -21.5399 -21.4550 -21.1008 -20.8921 -20.7492 -20.6497 -20.5420
 -20.5102 -20.4666 -20.4100 -20.3710 -20.2180 -20.1788 -20.0439 -20.0003
 -19.9056 -19.8275 -19.7992 -19.7179 -19.6807 -19.5576 -19.5225 -19.4613
 -19.3930 -18.9224 -18.2817 -18.0404  -9.2320  -9.2121  -9.0172  -8.7765
  -8.6283  -8.4254  -8.3260  -8.2939  -8.2539  -8.1711  -8.1212  -8.0629
  -7.9674  -7.8971  -7.7838  -7.6397  -7.5531  -7.4327  -7.3761  -7.3002
  -7.1945  -6.8917  -6.6755  -6.3449  -6.0986  -5.9045  -5.6928  -5.5262
  -5.3418  -5.1819  -5.1377  -4.9932  -4.8777  -4.8306  -4.7503  -4.7085
  -4.6585  -4.4284  -4.3653  -4.3356  -4.2047  -4.1713  -3.9989  -3.8967
  -3.6599  -3.5221  -3.1219  -3.0193  -2.8975  -2.8250  -2.8034  -2.6761
  -2.6015  -2.5348  -2.4959  -2.4502  -2.3785  -2.3234  -2.2718  -2.2454
  -2.1888  -2.1711  -2.0792  -2.0173  -1.9862  -1.8972  -1.8575  -1.8183
  -1.7152  -1.6092  -1.5346  -1.3915
     cgsolve_all iterations  57    anorm=    0.68E-07
     cgsolve_all iterations  57    anorm=    0.69E-07
     cgsolve_all iterations  57    anorm=    0.69E-07

     End of magnetic susceptibility calculation

     f-sum rule (1st term):
          -187.9582          0.0148         -0.0246
             0.0147       -187.9467          0.0047
            -0.0249          0.0053       -187.9337

     f-sum rule (2nd term):
            -4.1949         -0.0148          0.0245
            -0.0147         -4.2039         -0.0046
             0.0248         -0.0052         -4.2185

     f-sum rule (should be  -192.1554):
          -192.1531         -0.0000         -0.0000
             0.0001       -192.1506          0.0000
            -0.0001          0.0001       -192.1521

     chi_bare pGv (HH) in paratec units:
       -57.727269     -0.111367      0.263507
        -0.163025    -58.217366      0.040473
         0.263016      0.090739    -58.100587

       -57.727269     -0.111367      0.263507
        -0.163025    -58.217366      0.040473
         0.263016      0.090739    -58.100587

     chi_bare vGv (VV) in paratec units:
       -60.947930     -0.022773      0.220081
        -0.022503    -61.628418      0.098019
         0.220121      0.098379    -61.270113

       -60.947930     -0.022773      0.220081
        -0.022503    -61.628418      0.098019
         0.220121      0.098379    -61.270113

     chi_bare pGv (HH) in 10^{-6} cm^3/mol:
          -274.3254         -0.5292          1.2522
            -0.7747       -276.6544          0.1923
             1.2499          0.4312       -276.0995

     chi_bare vGv (VV) in 10^{-6} cm^3/mol:
          -289.6303         -0.1082          1.0458
            -0.1069       -292.8641          0.4658
             1.0460          0.4675       -291.1614

     Contributions to the NMR chemical shifts: -------------------------------

     Macroscopic shape contribution in ppm:                    6.02
             5.9932          0.0000         -0.0000
             0.0000          6.0441         -0.0000
            -0.0000         -0.0000          6.0319


     Core contribution in ppm:

     Atom  1  Ca  pos: ( -0.231600  0.220390 -0.345960)  core sigma:        1265.05
     Atom  2  O   pos: ( -0.472709  0.255759 -0.252381)  core sigma:         271.07
     Atom  3  O   pos: ( -0.262120  0.250700  0.393098)  core sigma:         271.07
     Atom  4  O   pos: (  0.231509 -0.238947 -0.396598)  core sigma:         271.07
     Atom  5  O   pos: (  0.250258  0.273237  0.391831)  core sigma:         271.07
     Atom  6  O   pos: (  0.165504  0.154284  0.071843)  core sigma:         271.07
     Atom  7  O   pos: ( -0.354065  0.296121  0.093756)  core sigma:         271.07
     Atom  8  O   pos: (  0.355274 -0.356541 -0.126519)  core sigma:         271.07
     Atom  9  O   pos: ( -0.059252 -0.396736  0.037758)  core sigma:         271.07
     Atom 10  O   pos: ( -0.389148 -0.177637  0.368478)  core sigma:         271.07
     Atom 11  O   pos: ( -0.074415 -0.317344 -0.388078)  core sigma:         271.07
     Atom 12  O   pos: (  0.236376  0.347419 -0.162680)  core sigma:         271.07
     Atom 13  O   pos: ( -0.219872 -0.136800  0.047083)  core sigma:         271.07
     Atom 14  O   pos: (  0.168674 -0.161394  0.120973)  core sigma:         271.07
     Atom 15  O   pos: ( -0.501971  0.093557  0.357377)  core sigma:         271.07
     Atom 16  O   pos: ( -0.140569  0.160848 -0.100075)  core sigma:         271.07
     Atom 17  O   pos: (  0.327622 -0.362029  0.324888)  core sigma:         271.07
     Atom 18  O   pos: ( -0.490125  0.411350  0.492556)  core sigma:         271.07
     Atom 19  O   pos: ( -0.204777 -0.039620 -0.405728)  core sigma:         271.07
     Atom 20  O   pos: ( -0.491659  0.034225 -0.031490)  core sigma:         271.07
     Atom 21  O   pos: (  0.030725  0.302234 -0.398659)  core sigma:         271.07
     Atom 22  O   pos: (  0.339086  0.058229 -0.369516)  core sigma:         271.07
     Atom 23  O   pos: ( -0.077352  0.061176  0.274764)  core sigma:         271.07
     Atom 24  O   pos: ( -0.260712  0.457854 -0.198805)  core sigma:         271.07
     Atom 25  O   pos: ( -0.179763 -0.431412  0.341402)  core sigma:         271.07
     Atom 26  H   pos: ( -0.445919  0.340110 -0.184930)  core sigma:           0.00
     Atom 27  H   pos: ( -0.213280  0.347804  0.364857)  core sigma:           0.00
     Atom 28  H   pos: (  0.252331 -0.129620 -0.394826)  core sigma:           0.00
     Atom 29  H   pos: (  0.296318 -0.278639 -0.315106)  core sigma:           0.00
     Atom 30  H   pos: (  0.285739  0.192765  0.324837)  core sigma:           0.00
     Atom 31  H   pos: (  0.345093  0.328895  0.416209)  core sigma:           0.00
     Atom 32  H   pos: (  0.157816  0.049107  0.109253)  core sigma:           0.00
     Atom 33  H   pos: (  0.114049  0.213087  0.149691)  core sigma:           0.00
     Atom 34  H   pos: ( -0.308779  0.283517  0.195069)  core sigma:           0.00
     Atom 35  H   pos: ( -0.423316  0.209125  0.086489)  core sigma:           0.00
     Atom 36  H   pos: (  0.433627 -0.375172 -0.052347)  core sigma:           0.00
     Atom 37  H   pos: (  0.320431 -0.461068 -0.153216)  core sigma:           0.00
     Atom 38  H   pos: ( -0.130070 -0.309701  0.043558)  core sigma:           0.00
     Atom 39  H   pos: (  0.038610 -0.348075  0.020348)  core sigma:           0.00
     Atom 40  H   pos: ( -0.478039 -0.243977  0.371386)  core sigma:           0.00
     Atom 41  H   pos: ( -0.432805 -0.076588  0.343821)  core sigma:           0.00
     Atom 42  H   pos: (  0.035762 -0.309313 -0.397680)  core sigma:           0.00
     Atom 43  H   pos: ( -0.105912 -0.363306 -0.484504)  core sigma:           0.00
     Atom 44  H   pos: (  0.220272  0.288110 -0.069956)  core sigma:           0.00
     Atom 45  H   pos: (  0.331488  0.306504 -0.204667)  core sigma:           0.00
     Atom 46  H   pos: ( -0.159063 -0.072660  0.114076)  core sigma:           0.00
     Atom 47  H   pos: ( -0.319155 -0.087076  0.046320)  core sigma:           0.00
     Atom 48  H   pos: (  0.218911 -0.236349  0.187132)  core sigma:           0.00
     Atom 49  H   pos: (  0.184346 -0.202024  0.019479)  core sigma:           0.00
     Atom 50  H   pos: (  0.452121  0.086902  0.457828)  core sigma:           0.00
     Atom 51  H   pos: ( -0.419088  0.170029  0.365350)  core sigma:           0.00
     Atom 52  H   pos: ( -0.211823  0.213090 -0.031461)  core sigma:           0.00
     Atom 53  H   pos: ( -0.072700  0.107707 -0.031388)  core sigma:           0.00
     Atom 54  H   pos: (  0.332959 -0.469853  0.348982)  core sigma:           0.00
     Atom 55  H   pos: (  0.285486 -0.317613  0.418560)  core sigma:           0.00
     Atom 56  H   pos: ( -0.492075  0.353373 -0.401114)  core sigma:           0.00
     Atom 57  H   pos: ( -0.397133  0.372174  0.444377)  core sigma:           0.00
     Atom 58  H   pos: ( -0.154716 -0.131545 -0.365807)  core sigma:           0.00
     Atom 59  H   pos: ( -0.259306 -0.078222 -0.494802)  core sigma:           0.00
     Atom 60  H   pos: ( -0.499276  0.120719 -0.103480)  core sigma:           0.00
     Atom 61  H   pos: (  0.399370  0.010989 -0.018021)  core sigma:           0.00
     Atom 62  H   pos: (  0.082308  0.297109 -0.496870)  core sigma:           0.00
     Atom 63  H   pos: (  0.115219  0.315770 -0.327886)  core sigma:           0.00
     Atom 64  H   pos: (  0.261552  0.129462 -0.402815)  core sigma:           0.00
     Atom 65  H   pos: (  0.418045  0.124957 -0.325416)  core sigma:           0.00
     Atom 66  H   pos: ( -0.145915  0.134965  0.327593)  core sigma:           0.00
     Atom 67  H   pos: ( -0.061018 -0.016214  0.351234)  core sigma:           0.00
     Atom 68  H   pos: ( -0.153781 -0.439956 -0.281027)  core sigma:           0.00
     Atom 69  H   pos: ( -0.207850 -0.470041 -0.109571)  core sigma:           0.00
     Atom 70  H   pos: ( -0.120385 -0.429678  0.247753)  core sigma:           0.00
     Atom 71  H   pos: ( -0.250131 -0.346473  0.331202)  core sigma:           0.00

     Bare contribution in ppm:

     Atom  1  Ca  pos: ( -0.231600  0.220390 -0.345960)  bare sigma:         103.86
           100.9233         -3.5303         -3.8568
            -3.1833         95.4316          0.2034
            -4.0243          2.1352        115.2261

     Atom  2  O   pos: ( -0.472709  0.255759 -0.252381)  bare sigma:          49.69
            62.0501          0.9758         -5.7298
            -0.2815         37.6725         -9.4387
            -9.0395        -12.8839         49.3619

     Atom  3  O   pos: ( -0.262120  0.250700  0.393098)  bare sigma:          40.52
            34.3350         -6.8189         -0.9395
            -7.9013         33.5755         -0.8720
             0.3157         -2.4701         53.6538

     Atom  4  O   pos: (  0.231509 -0.238947 -0.396598)  bare sigma:          80.26
            76.9993         -0.1618          3.3739
             1.3242         84.7670         -0.6618
             2.2366         -1.5109         79.0179

     Atom  5  O   pos: (  0.250258  0.273237  0.391831)  bare sigma:          67.40
            73.6821          3.1696          2.1166
             0.5210         67.2792          4.5949
             4.0303          4.5781         61.2381

     Atom  6  O   pos: (  0.165504  0.154284  0.071843)  bare sigma:          78.99
            75.7621         -0.6682         -7.1964
            -1.6297         84.1434          0.9005
            -6.1764         -1.9342         77.0542

     Atom  7  O   pos: ( -0.354065  0.296121  0.093756)  bare sigma:          79.26
            76.6700          5.3703          4.4085
             5.5916         73.5690          4.9151
             4.7218          3.6245         87.5544

     Atom  8  O   pos: (  0.355274 -0.356541 -0.126519)  bare sigma:          78.40
            74.9630          6.1288          3.8558
             7.9327         86.2108          5.8407
             4.3763          4.9199         74.0115

     Atom  9  O   pos: ( -0.059252 -0.396736  0.037758)  bare sigma:          78.29
            84.5205          1.4317         -1.8615
             1.8636         76.5673          2.5354
            -2.9754          2.8520         73.7924

     Atom 10  O   pos: ( -0.389148 -0.177637  0.368478)  bare sigma:          78.88
            76.4487         -0.9347          1.3825
            -0.3225         90.1780          0.2479
             1.6089         -1.6244         70.0021

     Atom 11  O   pos: ( -0.074415 -0.317344 -0.388078)  bare sigma:          69.12
            68.7678          2.9927          0.6075
             2.5732         71.9635         -2.8422
            -0.6240         -2.2538         66.6150

     Atom 12  O   pos: (  0.236376  0.347419 -0.162680)  bare sigma:          72.06
            74.2854          4.4967         -3.6536
             4.4415         73.2072          0.8082
            -3.5390          1.1104         68.6995

     Atom 13  O   pos: ( -0.219872 -0.136800  0.047083)  bare sigma:          79.93
            83.4766         -2.3229          4.5974
            -4.9736         82.1243          1.4436
             4.7121          1.4437         74.1927

     Atom 14  O   pos: (  0.168674 -0.161394  0.120973)  bare sigma:          81.23
            75.4964         -3.1879          3.3743
            -2.6499         83.3258         -0.6617
             2.0853          2.4876         84.8613

     Atom 15  O   pos: ( -0.501971  0.093557  0.357377)  bare sigma:          68.35
            69.9834         -0.9149         -5.1389
             2.3577         69.9501          0.1054
            -4.9552          0.1226         65.1209

     Atom 16  O   pos: ( -0.140569  0.160848 -0.100075)  bare sigma:          75.76
            76.7005         -3.9601          2.3246
            -3.5018         72.2539         -5.4852
             5.7850         -7.2667         78.3186

     Atom 17  O   pos: (  0.327622 -0.362029  0.324888)  bare sigma:          72.59
            67.3663         -4.4606          5.3940
            -3.5812         82.7071         -2.8686
             4.7331         -2.3266         67.6885

     Atom 18  O   pos: ( -0.490125  0.411350  0.492556)  bare sigma:          65.71
            68.2868         -4.1739          2.0400
            -4.4625         61.8473         -6.4912
             1.6822         -4.7406         66.9836

     Atom 19  O   pos: ( -0.204777 -0.039620 -0.405728)  bare sigma:          73.73
            66.7917         -3.7040          1.8164
            -4.3126         84.5933          3.2204
             2.9241          2.5984         69.8100

     Atom 20  O   pos: ( -0.491659  0.034225 -0.031490)  bare sigma:          78.24
            78.8117          4.7557         -1.5734
             5.8819         79.0203         -6.2114
            -1.8180         -6.5982         76.8990

     Atom 21  O   pos: (  0.030725  0.302234 -0.398659)  bare sigma:          74.84
            84.0367         -0.7224          0.6596
            -1.3995         64.5306          2.5812
            -3.8986          1.5898         75.9423

     Atom 22  O   pos: (  0.339086  0.058229 -0.369516)  bare sigma:          74.35
            75.3722          3.3137          3.2272
             3.3140         75.6123         -0.1811
             3.8838          0.4615         72.0778

     Atom 23  O   pos: ( -0.077352  0.061176  0.274764)  bare sigma:          77.33
            75.9667         -8.8553         -4.6822
            -6.7134         79.9567          1.2095
            -6.3786          5.2605         76.0621

     Atom 24  O   pos: ( -0.260712  0.457854 -0.198805)  bare sigma:          57.82
            56.7510          7.7812        -23.1613
             7.3669         58.8023         -3.4921
           -18.8781         -4.9611         57.8927

     Atom 25  O   pos: ( -0.179763 -0.431412  0.341402)  bare sigma:          75.68
            69.7694          1.8561         -2.5460
            -0.0860         79.5081         -0.3705
            -2.4183         -1.2899         77.7769

     Atom 26  H   pos: ( -0.445919  0.340110 -0.184930)  bare sigma:          18.43
            18.6702          4.8804          2.6448
             6.0051         19.9815          5.1768
             3.0914          5.9380         16.6324

     Atom 27  H   pos: ( -0.213280  0.347804  0.364857)  bare sigma:          12.68
             4.3543         10.8456         -2.0508
            10.9248         30.5688         -6.4209
            -2.2608         -7.1038          3.1291

     Atom 28  H   pos: (  0.252331 -0.129620 -0.394826)  bare sigma:          17.74
             9.4013          7.7376          0.3245
             6.5245         36.4101          0.0436
             0.5600          1.2549          7.4093

     Atom 29  H   pos: (  0.296318 -0.278639 -0.315106)  bare sigma:          17.50
            13.8409         -5.8319         10.8094
            -4.6787         14.0727         -7.9823
            10.1404         -9.3546         24.5723

     Atom 30  H   pos: (  0.285739  0.192765  0.324837)  bare sigma:          18.99
            17.8913         -5.7128         -0.9599
            -4.5246         20.1045          8.6743
            -0.6890          9.1426         18.9739

     Atom 31  H   pos: (  0.345093  0.328895  0.416209)  bare sigma:          16.16
            26.5228         10.8521          7.4277
             9.3844         14.9569          3.6132
             6.3832          3.2229          6.9996

     Atom 32  H   pos: (  0.157816  0.049107  0.109253)  bare sigma:          17.31
             9.2812          0.9297         -1.7250
            -0.3193         33.7575         -4.3861
            -1.5679         -6.8498          8.8798

     Atom 33  H   pos: (  0.114049  0.213087  0.149691)  bare sigma:          21.31
            19.4453         -3.9516         -5.3985
            -2.9654         20.1029          5.6127
            -5.5903          6.6558         24.3930

     Atom 34  H   pos: ( -0.308779  0.283517  0.195069)  bare sigma:          18.12
            11.1813          1.6114          9.4268
             0.8080          8.1369         -2.4462
            10.4260         -0.7365         35.0462

     Atom 35  H   pos: ( -0.423316  0.209125  0.086489)  bare sigma:          19.34
            18.4235         11.5735          4.2283
            12.0814         23.2288          4.6990
             3.0953          3.4779         16.3717

     Atom 36  H   pos: (  0.433627 -0.375172 -0.052347)  bare sigma:          22.34
            25.4658         -1.2741          8.1477
            -1.7745         17.7126          0.4818
             8.3110          0.9240         23.8516

     Atom 37  H   pos: (  0.320431 -0.461068 -0.153216)  bare sigma:          11.75
             4.7865         16.0908          3.3995
            17.0894         33.7028          7.7963
             3.6868          6.7751         -3.2330

     Atom 38  H   pos: ( -0.130070 -0.309701  0.043558)  bare sigma:          16.22
            16.9743        -13.7280         -1.1715
           -14.9646         25.8510          2.0598
            -1.4634          1.6645          5.8474

     Atom 39  H   pos: (  0.038610 -0.348075  0.020348)  bare sigma:          21.39
            31.2865          6.3513         -1.9661
             8.5357         19.0326          1.2812
            -2.2680          1.1263         13.8477

     Atom 40  H   pos: ( -0.478039 -0.243977  0.371386)  bare sigma:          18.97
            25.9181         12.3904         -0.0802
            11.5498         22.9191         -0.6608
             0.0991         -0.7107          8.0749

     Atom 41  H   pos: ( -0.432805 -0.076588  0.343821)  bare sigma:          14.67
             7.4993        -11.8993          1.3811
           -10.4756         34.5128         -2.6801
             1.4782         -3.7919          2.0107

     Atom 42  H   pos: (  0.035762 -0.309313 -0.397680)  bare sigma:          16.48
            34.9748          5.5496          0.1094
             4.6569          8.4751          0.1180
            -1.0074          0.1587          5.9780

     Atom 43  H   pos: ( -0.105912 -0.363306 -0.484504)  bare sigma:          15.60
             8.6670          3.3615          9.4559
             3.9165         10.3329         10.3691
            10.4263          9.7276         27.7881

     Atom 44  H   pos: (  0.220272  0.288110 -0.069956)  bare sigma:          16.51
             9.9051          2.9821         -5.8631
             4.2559         14.9039        -14.4977
            -6.8955        -12.8976         24.7198

     Atom 45  H   pos: (  0.331488  0.306504 -0.204667)  bare sigma:          17.70
            29.9888         -7.3571         -9.1341
            -8.5976         11.0199          4.0414
            -9.2564          3.1006         12.0914

     Atom 46  H   pos: ( -0.159063 -0.072660  0.114076)  bare sigma:          19.46
            18.5834          6.0251          7.6384
             7.0366         19.8131          9.1842
             8.6155          8.3409         19.9729

     Atom 47  H   pos: ( -0.319155 -0.087076  0.046320)  bare sigma:          18.89
            29.2720         -9.1839          4.0791
           -10.8250         16.2133         -1.5460
             2.7632         -1.2503         11.1794

     Atom 48  H   pos: (  0.218911 -0.236349  0.187132)  bare sigma:          17.75
            13.5002         -8.0458          9.6652
            -8.3493         18.8815        -12.7143
             8.0824         -9.8684         20.8653

     Atom 49  H   pos: (  0.184346 -0.202024  0.019479)  bare sigma:          21.82
            15.9785         -1.5805         -3.4316
            -1.4249         18.7907          6.9262
            -2.7196          5.4148         30.6829

     Atom 50  H   pos: (  0.452121  0.086902  0.457828)  bare sigma:          17.62
            15.9653          1.2081        -12.1082
             1.5052          9.2561         -1.7353
           -13.2412         -1.9280         27.6376

     Atom 51  H   pos: ( -0.419088  0.170029  0.365350)  bare sigma:          13.87
            23.3736         15.3584         -0.6234
            16.7982         14.8337          1.0258
             0.5243          2.1182          3.4128

     Atom 52  H   pos: ( -0.211823  0.213090 -0.031461)  bare sigma:          16.76
            19.4309         -9.2701         -9.6241
            -9.2463         12.2447          5.3548
           -11.0341          6.1602         18.6154

     Atom 53  H   pos: ( -0.072700  0.107707 -0.031388)  bare sigma:          20.54
            23.4487         -5.2751          7.0073
            -5.3190         17.0488         -5.7724
             8.4641         -7.2110         21.1205

     Atom 54  H   pos: (  0.332959 -0.469853  0.348982)  bare sigma:          19.22
            11.2006         -1.3101          1.2149
            -2.0671         35.1190         -4.8843
             1.8755         -5.9989         11.3274

     Atom 55  H   pos: (  0.285486 -0.317613  0.418560)  bare sigma:          16.58
             9.1525         -4.8686         -8.3112
            -4.4478         14.0868          9.9354
            -8.0879         11.1190         26.4988

     Atom 56  H   pos: ( -0.492075  0.353373 -0.401114)  bare sigma:          14.30
             3.4048         -1.0539          0.3297
            -0.2939          9.9692        -16.8865
            -0.5400        -15.0772         29.5248

     Atom 57  H   pos: ( -0.397133  0.372174  0.444377)  bare sigma:          16.03
            26.0683         -9.8138        -11.4663
           -10.2451         11.8170          4.5222
           -10.0149          3.6256         10.2067

     Atom 58  H   pos: ( -0.154716 -0.131545 -0.365807)  bare sigma:          16.46
            10.8901        -10.9520          4.1613
           -12.3200         29.1083         -5.5762
             3.9089         -4.5964          9.3939

     Atom 59  H   pos: ( -0.259306 -0.078222 -0.494802)  bare sigma:          17.49
            16.0752          3.9105         11.7283
             5.3371         14.3053          8.0429
            12.4750          6.6824         22.0815

     Atom 60  H   pos: ( -0.499276  0.120719 -0.103480)  bare sigma:          17.31
             8.4978          1.2128          0.8133
             2.7881         21.5275        -15.8672
            -0.4598        -16.0151         21.8985

     Atom 61  H   pos: (  0.399370  0.010989 -0.018021)  bare sigma:          21.38
            30.8657          5.9111         -4.1733
             4.0558         17.3375         -2.3908
            -3.3347         -2.3773         15.9306

     Atom 62  H   pos: (  0.082308  0.297109 -0.496870)  bare sigma:          17.18
            20.4678         -1.6715        -12.3542
            -1.7542          5.3183          2.1581
           -10.7117          2.1664         25.7452

     Atom 63  H   pos: (  0.115219  0.315770 -0.327886)  bare sigma:          17.89
            24.0324          1.8325         13.8678
             1.4428          6.7915          2.8864
            12.1613          2.8543         22.8586

     Atom 64  H   pos: (  0.261552  0.129462 -0.402815)  bare sigma:          20.52
            24.0514         -7.9293          5.0077
            -8.7903         21.1741         -4.9772
             4.4965         -4.0455         16.3315

     Atom 65  H   pos: (  0.418045  0.124957 -0.325416)  bare sigma:          15.61
            19.0756         12.2155          9.9723
            13.7069         16.2997          8.7763
             9.4758          7.6339         11.4532

     Atom 66  H   pos: ( -0.145915  0.134965  0.327593)  bare sigma:          13.46
            14.8526        -17.1883         -9.4304
           -16.0751         17.9478          8.8796
           -10.5615         11.3857          7.5883

     Atom 67  H   pos: ( -0.061018 -0.016214  0.351234)  bare sigma:          22.33
            17.4541         -2.4504         -0.5417
            -2.6559         25.0725         -7.0735
            -0.0288         -8.0526         24.4565

     Atom 68  H   pos: ( -0.153781 -0.439956 -0.281027)  bare sigma:          10.03
            10.7860          8.7447        -10.0484
             8.4627          7.1145         -7.7643
            -9.2827         -7.0157         12.1967

     Atom 69  H   pos: ( -0.207850 -0.470041 -0.109571)  bare sigma:          19.90
            15.7595          3.5815         10.6556
             3.2952         12.9271          3.9308
             6.8504          2.7000         31.0199

     Atom 70  H   pos: ( -0.120385 -0.429678  0.247753)  bare sigma:          17.33
            13.4829          0.2104        -11.2867
             0.9401          9.2937         -2.2692
           -11.7752         -1.3933         29.2083

     Atom 71  H   pos: ( -0.250131 -0.346473  0.331202)  bare sigma:          17.40
            17.9258        -11.8232         -1.0831
           -13.5828         25.2395         -0.0409
             0.0494         -1.5497          9.0304

     Diamagnetic contribution in ppm:

     Atom  1  Ca  pos: ( -0.231600  0.220390 -0.345960)  dia sigma:          -4.23
            -4.2195          0.0105          0.0095
             0.0105         -4.2035         -0.0049
             0.0095         -0.0049         -4.2563

     Atom  2  O   pos: ( -0.472709  0.255759 -0.252381)  dia sigma:          17.88
            17.5953          0.1470          0.1074
             0.1470         18.0719          0.4445
             0.1074          0.4445         17.9706

     Atom  3  O   pos: ( -0.262120  0.250700  0.393098)  dia sigma:          18.01
            17.9944          0.2332         -0.1138
             0.2332         18.2302         -0.1279
            -0.1138         -0.1279         17.8199

     Atom  4  O   pos: (  0.231509 -0.238947 -0.396598)  dia sigma:          18.20
            17.8674         -0.0510          0.4628
            -0.0510         18.6943         -0.2825
             0.4628         -0.2825         18.0494

     Atom  5  O   pos: (  0.250258  0.273237  0.391831)  dia sigma:          18.14
            18.2081          0.2623         -0.0537
             0.2623         18.3127          0.6372
            -0.0537          0.6372         17.8852

     Atom  6  O   pos: (  0.165504  0.154284  0.071843)  dia sigma:          18.10
            17.5481         -0.2524         -0.4380
            -0.2524         18.7031          0.1240
            -0.4380          0.1240         18.0497

     Atom  7  O   pos: ( -0.354065  0.296121  0.093756)  dia sigma:          17.96
            17.9137          0.5099          0.4421
             0.5099         17.8594         -0.0088
             0.4421         -0.0088         18.1121

     Atom  8  O   pos: (  0.355274 -0.356541 -0.126519)  dia sigma:          18.12
            18.1153          0.0094          0.6951
             0.0094         18.1135          0.0943
             0.6951          0.0943         18.1233

     Atom  9  O   pos: ( -0.059252 -0.396736  0.037758)  dia sigma:          17.99
            18.6585         -0.0324         -0.2432
            -0.0324         17.9923         -0.0780
            -0.2432         -0.0780         17.3152

     Atom 10  O   pos: ( -0.389148 -0.177637  0.368478)  dia sigma:          18.19
            18.3805          0.2278          0.0811
             0.2278         18.6930         -0.2169
             0.0811         -0.2169         17.4886

     Atom 11  O   pos: ( -0.074415 -0.317344 -0.388078)  dia sigma:          18.14
            18.5184          0.2538          0.1349
             0.2538         17.6778          0.2393
             0.1349          0.2393         18.2144

     Atom 12  O   pos: (  0.236376  0.347419 -0.162680)  dia sigma:          18.25
            18.3261         -0.2051         -0.4767
            -0.2051         17.9530         -0.2942
            -0.4767         -0.2942         18.4633

     Atom 13  O   pos: ( -0.219872 -0.136800  0.047083)  dia sigma:          18.12
            18.6703         -0.1040          0.4172
            -0.1040         18.0061          0.4211
             0.4172          0.4211         17.6700

     Atom 14  O   pos: (  0.168674 -0.161394  0.120973)  dia sigma:          18.00
            17.3697         -0.3661          0.1732
            -0.3661         17.9185         -0.0086
             0.1732         -0.0086         18.7043

     Atom 15  O   pos: ( -0.501971  0.093557  0.357377)  dia sigma:          18.13
            18.1025          0.4604         -0.3632
             0.4604         17.9439         -0.0213
            -0.3632         -0.0213         18.3562

     Atom 16  O   pos: ( -0.140569  0.160848 -0.100075)  dia sigma:          18.24
            18.3842         -0.7483          0.0576
            -0.7483         17.9590         -0.0612
             0.0576         -0.0612         18.3881

     Atom 17  O   pos: (  0.327622 -0.362029  0.324888)  dia sigma:          18.08
            17.4940         -0.2190         -0.3277
            -0.2190         18.6492          0.1352
            -0.3277          0.1352         18.1030

     Atom 18  O   pos: ( -0.490125  0.411350  0.492556)  dia sigma:          18.10
            18.2646         -0.1585         -0.3641
            -0.1585         17.7083         -0.2384
            -0.3641         -0.2384         18.3365

     Atom 19  O   pos: ( -0.204777 -0.039620 -0.405728)  dia sigma:          18.28
            18.0202         -0.2382          0.6176
            -0.2382         18.3718         -0.0359
             0.6176         -0.0359         18.4441

     Atom 20  O   pos: ( -0.491659  0.034225 -0.031490)  dia sigma:          17.79
            18.2259          0.2590         -0.1184
             0.2590         17.7152         -0.5933
            -0.1184         -0.5933         17.4154

     Atom 21  O   pos: (  0.030725  0.302234 -0.398659)  dia sigma:          18.23
            18.3705          0.0947          0.1287
             0.0947         17.5052          0.1180
             0.1287          0.1180         18.8279

     Atom 22  O   pos: (  0.339086  0.058229 -0.369516)  dia sigma:          18.08
            18.5220         -0.1143          0.5082
            -0.1143         18.1498          0.0175
             0.5082          0.0175         17.5832

     Atom 23  O   pos: ( -0.077352  0.061176  0.274764)  dia sigma:          18.01
            17.6097         -0.4872         -0.0636
            -0.4872         18.3422         -0.3369
            -0.0636         -0.3369         18.0678

     Atom 24  O   pos: ( -0.260712  0.457854 -0.198805)  dia sigma:          17.66
            17.8277          0.2977         -0.1921
             0.2977         16.9785         -0.0519
            -0.1921         -0.0519         18.1682

     Atom 25  O   pos: ( -0.179763 -0.431412  0.341402)  dia sigma:          18.35
            18.3692         -0.5270         -0.4244
            -0.5270         18.2796         -0.0662
            -0.4244         -0.0662         18.4003

     Atom 26  H   pos: ( -0.445919  0.340110 -0.184930)  dia sigma:           1.02
             1.0177          0.0000          0.0000
             0.0000          1.0177          0.0000
             0.0000          0.0000          1.0177

     Atom 27  H   pos: ( -0.213280  0.347804  0.364857)  dia sigma:           0.99
             0.9908          0.0000          0.0000
             0.0000          0.9908          0.0000
             0.0000          0.0000          0.9908

     Atom 28  H   pos: (  0.252331 -0.129620 -0.394826)  dia sigma:           1.01
             1.0065          0.0000          0.0000
             0.0000          1.0065          0.0000
             0.0000          0.0000          1.0065

     Atom 29  H   pos: (  0.296318 -0.278639 -0.315106)  dia sigma:           1.00
             0.9980          0.0000          0.0000
             0.0000          0.9980          0.0000
             0.0000          0.0000          0.9980

     Atom 30  H   pos: (  0.285739  0.192765  0.324837)  dia sigma:           1.03
             1.0289          0.0000          0.0000
             0.0000          1.0289          0.0000
             0.0000          0.0000          1.0289

     Atom 31  H   pos: (  0.345093  0.328895  0.416209)  dia sigma:           0.99
             0.9926          0.0000          0.0000
             0.0000          0.9926          0.0000
             0.0000          0.0000          0.9926

     Atom 32  H   pos: (  0.157816  0.049107  0.109253)  dia sigma:           0.99
             0.9866          0.0000          0.0000
             0.0000          0.9866          0.0000
             0.0000          0.0000          0.9866

     Atom 33  H   pos: (  0.114049  0.213087  0.149691)  dia sigma:           1.05
             1.0511          0.0000          0.0000
             0.0000          1.0511          0.0000
             0.0000          0.0000          1.0511

     Atom 34  H   pos: ( -0.308779  0.283517  0.195069)  dia sigma:           1.02
             1.0152          0.0000          0.0000
             0.0000          1.0152          0.0000
             0.0000          0.0000          1.0152

     Atom 35  H   pos: ( -0.423316  0.209125  0.086489)  dia sigma:           1.02
             1.0222          0.0000          0.0000
             0.0000          1.0222          0.0000
             0.0000          0.0000          1.0222

     Atom 36  H   pos: (  0.433627 -0.375172 -0.052347)  dia sigma:           1.07
             1.0734          0.0000          0.0000
             0.0000          1.0734          0.0000
             0.0000          0.0000          1.0734

     Atom 37  H   pos: (  0.320431 -0.461068 -0.153216)  dia sigma:           0.98
             0.9781          0.0000          0.0000
             0.0000          0.9781          0.0000
             0.0000          0.0000          0.9781

     Atom 38  H   pos: ( -0.130070 -0.309701  0.043558)  dia sigma:           0.98
             0.9812          0.0000          0.0000
             0.0000          0.9812          0.0000
             0.0000          0.0000          0.9812

     Atom 39  H   pos: (  0.038610 -0.348075  0.020348)  dia sigma:           1.05
             1.0532          0.0000          0.0000
             0.0000          1.0532          0.0000
             0.0000          0.0000          1.0532

     Atom 40  H   pos: ( -0.478039 -0.243977  0.371386)  dia sigma:           1.02
             1.0195          0.0000          0.0000
             0.0000          1.0195          0.0000
             0.0000          0.0000          1.0195

     Atom 41  H   pos: ( -0.432805 -0.076588  0.343821)  dia sigma:           0.97
             0.9671          0.0000          0.0000
             0.0000          0.9671          0.0000
             0.0000          0.0000          0.9671

     Atom 42  H   pos: (  0.035762 -0.309313 -0.397680)  dia sigma:           1.01
             1.0066          0.0000          0.0000
             0.0000          1.0066          0.0000
             0.0000          0.0000          1.0066

     Atom 43  H   pos: ( -0.105912 -0.363306 -0.484504)  dia sigma:           1.00
             1.0041          0.0000          0.0000
             0.0000          1.0041          0.0000
             0.0000          0.0000          1.0041

     Atom 44  H   pos: (  0.220272  0.288110 -0.069956)  dia sigma:           0.99
             0.9905          0.0000          0.0000
             0.0000          0.9905          0.0000
             0.0000          0.0000          0.9905

     Atom 45  H   pos: (  0.331488  0.306504 -0.204667)  dia sigma:           1.01
             1.0088          0.0000          0.0000
             0.0000          1.0088          0.0000
             0.0000          0.0000          1.0088

     Atom 46  H   pos: ( -0.159063 -0.072660  0.114076)  dia sigma:           1.03
             1.0313          0.0000          0.0000
             0.0000          1.0313          0.0000
             0.0000          0.0000          1.0313

     Atom 47  H   pos: ( -0.319155 -0.087076  0.046320)  dia sigma:           1.01
             1.0150          0.0000          0.0000
             0.0000          1.0150          0.0000
             0.0000          0.0000          1.0150

     Atom 48  H   pos: (  0.218911 -0.236349  0.187132)  dia sigma:           0.99
             0.9909          0.0000          0.0000
             0.0000          0.9909          0.0000
             0.0000          0.0000          0.9909

     Atom 49  H   pos: (  0.184346 -0.202024  0.019479)  dia sigma:           1.05
             1.0542          0.0000          0.0000
             0.0000          1.0542          0.0000
             0.0000          0.0000          1.0542

     Atom 50  H   pos: (  0.452121  0.086902  0.457828)  dia sigma:           1.01
             1.0081          0.0000          0.0000
             0.0000          1.0081          0.0000
             0.0000          0.0000          1.0081

     Atom 51  H   pos: ( -0.419088  0.170029  0.365350)  dia sigma:           0.97
             0.9650          0.0000          0.0000
             0.0000          0.9650          0.0000
             0.0000          0.0000          0.9650

     Atom 52  H   pos: ( -0.211823  0.213090 -0.031461)  dia sigma:           1.00
             0.9954          0.0000          0.0000
             0.0000          0.9954          0.0000
             0.0000          0.0000          0.9954

     Atom 53  H   pos: ( -0.072700  0.107707 -0.031388)  dia sigma:           1.04
             1.0427          0.0000          0.0000
             0.0000          1.0427          0.0000
             0.0000          0.0000          1.0427

     Atom 54  H   pos: (  0.332959 -0.469853  0.348982)  dia sigma:           1.05
             1.0517          0.0000          0.0000
             0.0000          1.0517          0.0000
             0.0000          0.0000          1.0517

     Atom 55  H   pos: (  0.285486 -0.317613  0.418560)  dia sigma:           1.00
             1.0018          0.0000          0.0000
             0.0000          1.0018          0.0000
             0.0000          0.0000          1.0018

     Atom 56  H   pos: ( -0.492075  0.353373 -0.401114)  dia sigma:           0.99
             0.9940          0.0000          0.0000
             0.0000          0.9940          0.0000
             0.0000          0.0000          0.9940

     Atom 57  H   pos: ( -0.397133  0.372174  0.444377)  dia sigma:           1.01
             1.0111          0.0000          0.0000
             0.0000          1.0111          0.0000
             0.0000          0.0000          1.0111

     Atom 58  H   pos: ( -0.154716 -0.131545 -0.365807)  dia sigma:           0.98
             0.9836          0.0000          0.0000
             0.0000          0.9836          0.0000
             0.0000          0.0000          0.9836

     Atom 59  H   pos: ( -0.259306 -0.078222 -0.494802)  dia sigma:           1.01
             1.0074          0.0000          0.0000
             0.0000          1.0074          0.0000
             0.0000          0.0000          1.0074

     Atom 60  H   pos: ( -0.499276  0.120719 -0.103480)  dia sigma:           0.99
             0.9903          0.0000          0.0000
             0.0000          0.9903          0.0000
             0.0000          0.0000          0.9903

     Atom 61  H   pos: (  0.399370  0.010989 -0.018021)  dia sigma:           1.02
             1.0220          0.0000          0.0000
             0.0000          1.0220          0.0000
             0.0000          0.0000          1.0220

     Atom 62  H   pos: (  0.082308  0.297109 -0.496870)  dia sigma:           1.01
             1.0117          0.0000          0.0000
             0.0000          1.0117          0.0000
             0.0000          0.0000          1.0117

     Atom 63  H   pos: (  0.115219  0.315770 -0.327886)  dia sigma:           1.02
             1.0156          0.0000          0.0000
             0.0000          1.0156          0.0000
             0.0000          0.0000          1.0156

     Atom 64  H   pos: (  0.261552  0.129462 -0.402815)  dia sigma:           1.05
             1.0507          0.0000          0.0000
             0.0000          1.0507          0.0000
             0.0000          0.0000          1.0507

     Atom 65  H   pos: (  0.418045  0.124957 -0.325416)  dia sigma:           0.98
             0.9757          0.0000          0.0000
             0.0000          0.9757          0.0000
             0.0000          0.0000          0.9757

     Atom 66  H   pos: ( -0.145915  0.134965  0.327593)  dia sigma:           0.95
             0.9527          0.0000          0.0000
             0.0000          0.9527          0.0000
             0.0000          0.0000          0.9527

     Atom 67  H   pos: ( -0.061018 -0.016214  0.351234)  dia sigma:           1.07
             1.0711          0.0000          0.0000
             0.0000          1.0711          0.0000
             0.0000          0.0000          1.0711

     Atom 68  H   pos: ( -0.153781 -0.439956 -0.281027)  dia sigma:           0.69
             0.6889          0.0000          0.0000
             0.0000          0.6889          0.0000
             0.0000          0.0000          0.6889

     Atom 69  H   pos: ( -0.207850 -0.470041 -0.109571)  dia sigma:           1.17
             1.1707          0.0000          0.0000
             0.0000          1.1707          0.0000
             0.0000          0.0000          1.1707

     Atom 70  H   pos: ( -0.120385 -0.429678  0.247753)  dia sigma:           1.01
             1.0066          0.0000          0.0000
             0.0000          1.0066          0.0000
             0.0000          0.0000          1.0066

     Atom 71  H   pos: ( -0.250131 -0.346473  0.331202)  dia sigma:           1.00
             1.0014          0.0000          0.0000
             0.0000          1.0014          0.0000
             0.0000          0.0000          1.0014

     Paramagnetic contribution in ppm:

     Atom  1  Ca  pos: ( -0.231600  0.220390 -0.345960)  para sigma:        -498.33
          -512.6366        -14.5894        -11.8322
           -12.5272       -526.1842         -0.2124
           -13.5254          5.1090       -456.1683

     Atom  2  O   pos: ( -0.472709  0.255759 -0.252381)  para sigma:         -65.65
           -40.8386          2.2753        -12.2490
            -1.9500        -87.1407        -16.6560
           -19.8634        -24.9775        -68.9675

     Atom  3  O   pos: ( -0.262120  0.250700  0.393098)  para sigma:         -91.12
          -107.9775        -11.6494         -2.2310
           -14.1367       -102.4223         -5.6607
            -0.7233         -9.5979        -62.9523

     Atom  4  O   pos: (  0.231509 -0.238947 -0.396598)  para sigma:          -2.28
           -12.2983         -1.7624         12.3843
             1.6886         10.5970         -4.3863
             9.9614         -6.3447         -5.1515

     Atom  5  O   pos: (  0.250258  0.273237  0.391831)  para sigma:         -32.19
           -20.2093          9.6815          5.6382
             3.9755        -29.4603         14.2837
             9.4759         14.3296        -46.9018

     Atom  6  O   pos: (  0.165504  0.154284  0.071843)  para sigma:          -3.63
           -17.0470         -3.8150        -18.5499
            -6.3678         15.7549          4.3575
           -15.6836         -2.2083         -9.6128

     Atom  7  O   pos: ( -0.354065  0.296121  0.093756)  para sigma:          -3.80
            -7.6925         13.9798         14.0599
            15.3449        -14.1267         11.3672
            15.0999          7.3441         10.4101

     Atom  8  O   pos: (  0.355274 -0.356541 -0.126519)  para sigma:          -5.42
           -12.8934         17.8011         12.2481
            22.2782         13.9643         14.5201
            12.6103         12.4755        -17.3255

     Atom  9  O   pos: ( -0.059252 -0.396736  0.037758)  para sigma:          -4.92
            14.5949         -0.4111         -5.6440
            -0.8855         -7.2267          3.3892
            -7.0427          4.3460        -22.1226

     Atom 10  O   pos: ( -0.389148 -0.177637  0.368478)  para sigma:          -5.57
           -11.3722         -1.6003          3.2588
             0.1172         21.2527         -2.7063
             3.6601         -6.3038        -26.5894

     Atom 11  O   pos: ( -0.074415 -0.317344 -0.388078)  para sigma:         -29.38
           -26.4395          9.1936          3.7159
             8.2922        -30.1582         -0.9129
             0.9085         -0.5337        -31.5462

     Atom 12  O   pos: (  0.236376  0.347419 -0.162680)  para sigma:         -24.44
           -20.3892          6.2681        -11.5688
             6.4715        -23.5354         -1.6548
           -10.8379         -0.4428        -29.3815

     Atom 13  O   pos: ( -0.219872 -0.136800  0.047083)  para sigma:          -1.57
            13.3956         -2.9943         13.4263
            -8.7784         -2.1154          5.8213
            13.6353          6.7327        -15.9754

     Atom 14  O   pos: (  0.168674 -0.161394  0.120973)  para sigma:           2.44
           -14.9577        -11.0458          8.8248
            -9.7091          3.5635         -3.9188
             5.9478          3.4680         18.7221

     Atom 15  O   pos: ( -0.501971  0.093557  0.357377)  para sigma:         -31.67
           -27.3588          5.9881        -12.3051
            12.0995        -30.6364         -1.4881
           -11.7847         -1.8539        -37.0255

     Atom 16  O   pos: ( -0.140569  0.160848 -0.100075)  para sigma:         -13.39
            -9.4564        -13.5643          3.3728
           -12.7110        -21.1510         -8.6948
            12.0963        -12.8363         -9.5500

     Atom 17  O   pos: (  0.327622 -0.362029  0.324888)  para sigma:         -19.37
           -35.1294        -11.6481          6.5922
            -9.0031          5.2988         -1.7719
             4.4753         -0.7381        -28.2777

     Atom 18  O   pos: ( -0.490125  0.411350  0.492556)  para sigma:         -38.21
           -34.8877         -9.3166         -0.2989
           -10.0419        -49.7176        -14.0000
            -2.2722        -10.0364        -30.0377

     Atom 19  O   pos: ( -0.204777 -0.039620 -0.405728)  para sigma:         -19.16
           -33.1364         -8.0312          7.5363
           -10.0247          3.2367          5.7033
             9.5289          4.8433        -27.5820

     Atom 20  O   pos: ( -0.491659  0.034225 -0.031490)  para sigma:          -2.84
            -2.6458         10.6839         -5.8065
            14.1087          1.1195        -18.2271
            -6.6883        -19.3201         -6.9986

     Atom 21  O   pos: (  0.030725  0.302234 -0.398659)  para sigma:         -16.24
            -0.4231         -0.1363          2.1477
            -1.2086        -41.3018          6.7010
            -8.9549          4.1555         -7.0033

     Atom 22  O   pos: (  0.339086  0.058229 -0.369516)  para sigma:         -16.17
            -9.1431          5.8445         12.1172
             5.9607        -15.7806          0.4339
            14.0057          1.4821        -23.6002

     Atom 23  O   pos: ( -0.077352  0.061176  0.274764)  para sigma:          -7.42
           -12.9270        -25.4002         -9.8408
           -20.6030          2.7881          1.2639
           -14.2815         10.9122        -12.1160

     Atom 24  O   pos: ( -0.260712  0.457854 -0.198805)  para sigma:         -45.61
           -49.2772         14.3528        -45.1001
            14.2340        -47.4980         -6.0526
           -33.5277         -9.4196        -40.0609

     Atom 25  O   pos: ( -0.179763 -0.431412  0.341402)  para sigma:         -14.96
           -23.7224         -1.7502         -8.6252
            -6.6313        -11.2904         -0.6868
            -8.3900         -2.3469         -9.8534

     Atom 26  H   pos: ( -0.445919  0.340110 -0.184930)  para sigma:           0.00
             0.0000          0.0000          0.0000
             0.0000          0.0000          0.0000
             0.0000          0.0000          0.0000

     Atom 27  H   pos: ( -0.213280  0.347804  0.364857)  para sigma:           0.00
             0.0000          0.0000          0.0000
             0.0000          0.0000          0.0000
             0.0000          0.0000          0.0000

     Atom 28  H   pos: (  0.252331 -0.129620 -0.394826)  para sigma:           0.00
             0.0000          0.0000          0.0000
             0.0000          0.0000          0.0000
             0.0000          0.0000          0.0000

     Atom 29  H   pos: (  0.296318 -0.278639 -0.315106)  para sigma:           0.00
             0.0000          0.0000          0.0000
             0.0000          0.0000          0.0000
             0.0000          0.0000          0.0000

     Atom 30  H   pos: (  0.285739  0.192765  0.324837)  para sigma:           0.00
             0.0000          0.0000          0.0000
             0.0000          0.0000          0.0000
             0.0000          0.0000          0.0000

     Atom 31  H   pos: (  0.345093  0.328895  0.416209)  para sigma:           0.00
             0.0000          0.0000          0.0000
             0.0000          0.0000          0.0000
             0.0000          0.0000          0.0000

     Atom 32  H   pos: (  0.157816  0.049107  0.109253)  para sigma:           0.00
             0.0000          0.0000          0.0000
             0.0000          0.0000          0.0000
             0.0000          0.0000          0.0000

     Atom 33  H   pos: (  0.114049  0.213087  0.149691)  para sigma:           0.00
             0.0000          0.0000          0.0000
             0.0000          0.0000          0.0000
             0.0000          0.0000          0.0000

     Atom 34  H   pos: ( -0.308779  0.283517  0.195069)  para sigma:           0.00
             0.0000          0.0000          0.0000
             0.0000          0.0000          0.0000
             0.0000          0.0000          0.0000

     Atom 35  H   pos: ( -0.423316  0.209125  0.086489)  para sigma:           0.00
             0.0000          0.0000          0.0000
             0.0000          0.0000          0.0000
             0.0000          0.0000          0.0000

     Atom 36  H   pos: (  0.433627 -0.375172 -0.052347)  para sigma:           0.00
             0.0000          0.0000          0.0000
             0.0000          0.0000          0.0000
             0.0000          0.0000          0.0000

     Atom 37  H   pos: (  0.320431 -0.461068 -0.153216)  para sigma:           0.00
             0.0000          0.0000          0.0000
             0.0000          0.0000          0.0000
             0.0000          0.0000          0.0000

     Atom 38  H   pos: ( -0.130070 -0.309701  0.043558)  para sigma:           0.00
             0.0000          0.0000          0.0000
             0.0000          0.0000          0.0000
             0.0000          0.0000          0.0000

     Atom 39  H   pos: (  0.038610 -0.348075  0.020348)  para sigma:           0.00
             0.0000          0.0000          0.0000
             0.0000          0.0000          0.0000
             0.0000          0.0000          0.0000

     Atom 40  H   pos: ( -0.478039 -0.243977  0.371386)  para sigma:           0.00
             0.0000          0.0000          0.0000
             0.0000          0.0000          0.0000
             0.0000          0.0000          0.0000

     Atom 41  H   pos: ( -0.432805 -0.076588  0.343821)  para sigma:           0.00
             0.0000          0.0000          0.0000
             0.0000          0.0000          0.0000
             0.0000          0.0000          0.0000

     Atom 42  H   pos: (  0.035762 -0.309313 -0.397680)  para sigma:           0.00
             0.0000          0.0000          0.0000
             0.0000          0.0000          0.0000
             0.0000          0.0000          0.0000

     Atom 43  H   pos: ( -0.105912 -0.363306 -0.484504)  para sigma:           0.00
             0.0000          0.0000          0.0000
             0.0000          0.0000          0.0000
             0.0000          0.0000          0.0000

     Atom 44  H   pos: (  0.220272  0.288110 -0.069956)  para sigma:           0.00
             0.0000          0.0000          0.0000
             0.0000          0.0000          0.0000
             0.0000          0.0000          0.0000

     Atom 45  H   pos: (  0.331488  0.306504 -0.204667)  para sigma:           0.00
             0.0000          0.0000          0.0000
             0.0000          0.0000          0.0000
             0.0000          0.0000          0.0000

     Atom 46  H   pos: ( -0.159063 -0.072660  0.114076)  para sigma:           0.00
             0.0000          0.0000          0.0000
             0.0000          0.0000          0.0000
             0.0000          0.0000          0.0000

     Atom 47  H   pos: ( -0.319155 -0.087076  0.046320)  para sigma:           0.00
             0.0000          0.0000          0.0000
             0.0000          0.0000          0.0000
             0.0000          0.0000          0.0000

     Atom 48  H   pos: (  0.218911 -0.236349  0.187132)  para sigma:           0.00
             0.0000          0.0000          0.0000
             0.0000          0.0000          0.0000
             0.0000          0.0000          0.0000

     Atom 49  H   pos: (  0.184346 -0.202024  0.019479)  para sigma:           0.00
             0.0000          0.0000          0.0000
             0.0000          0.0000          0.0000
             0.0000          0.0000          0.0000

     Atom 50  H   pos: (  0.452121  0.086902  0.457828)  para sigma:           0.00
             0.0000          0.0000          0.0000
             0.0000          0.0000          0.0000
             0.0000          0.0000          0.0000

     Atom 51  H   pos: ( -0.419088  0.170029  0.365350)  para sigma:           0.00
             0.0000          0.0000          0.0000
             0.0000          0.0000          0.0000
             0.0000          0.0000          0.0000

     Atom 52  H   pos: ( -0.211823  0.213090 -0.031461)  para sigma:           0.00
             0.0000          0.0000          0.0000
             0.0000          0.0000          0.0000
             0.0000          0.0000          0.0000

     Atom 53  H   pos: ( -0.072700  0.107707 -0.031388)  para sigma:           0.00
             0.0000          0.0000          0.0000
             0.0000          0.0000          0.0000
             0.0000          0.0000          0.0000

     Atom 54  H   pos: (  0.332959 -0.469853  0.348982)  para sigma:           0.00
             0.0000          0.0000          0.0000
             0.0000          0.0000          0.0000
             0.0000          0.0000          0.0000

     Atom 55  H   pos: (  0.285486 -0.317613  0.418560)  para sigma:           0.00
             0.0000          0.0000          0.0000
             0.0000          0.0000          0.0000
             0.0000          0.0000          0.0000

     Atom 56  H   pos: ( -0.492075  0.353373 -0.401114)  para sigma:           0.00
             0.0000          0.0000          0.0000
             0.0000          0.0000          0.0000
             0.0000          0.0000          0.0000

     Atom 57  H   pos: ( -0.397133  0.372174  0.444377)  para sigma:           0.00
             0.0000          0.0000          0.0000
             0.0000          0.0000          0.0000
             0.0000          0.0000          0.0000

     Atom 58  H   pos: ( -0.154716 -0.131545 -0.365807)  para sigma:           0.00
             0.0000          0.0000          0.0000
             0.0000          0.0000          0.0000
             0.0000          0.0000          0.0000

     Atom 59  H   pos: ( -0.259306 -0.078222 -0.494802)  para sigma:           0.00
             0.0000          0.0000          0.0000
             0.0000          0.0000          0.0000
             0.0000          0.0000          0.0000

     Atom 60  H   pos: ( -0.499276  0.120719 -0.103480)  para sigma:           0.00
             0.0000          0.0000          0.0000
             0.0000          0.0000          0.0000
             0.0000          0.0000          0.0000

     Atom 61  H   pos: (  0.399370  0.010989 -0.018021)  para sigma:           0.00
             0.0000          0.0000          0.0000
             0.0000          0.0000          0.0000
             0.0000          0.0000          0.0000

     Atom 62  H   pos: (  0.082308  0.297109 -0.496870)  para sigma:           0.00
             0.0000          0.0000          0.0000
             0.0000          0.0000          0.0000
             0.0000          0.0000          0.0000

     Atom 63  H   pos: (  0.115219  0.315770 -0.327886)  para sigma:           0.00
             0.0000          0.0000          0.0000
             0.0000          0.0000          0.0000
             0.0000          0.0000          0.0000

     Atom 64  H   pos: (  0.261552  0.129462 -0.402815)  para sigma:           0.00
             0.0000          0.0000          0.0000
             0.0000          0.0000          0.0000
             0.0000          0.0000          0.0000

     Atom 65  H   pos: (  0.418045  0.124957 -0.325416)  para sigma:           0.00
             0.0000          0.0000          0.0000
             0.0000          0.0000          0.0000
             0.0000          0.0000          0.0000

     Atom 66  H   pos: ( -0.145915  0.134965  0.327593)  para sigma:           0.00
             0.0000          0.0000          0.0000
             0.0000          0.0000          0.0000
             0.0000          0.0000          0.0000

     Atom 67  H   pos: ( -0.061018 -0.016214  0.351234)  para sigma:           0.00
             0.0000          0.0000          0.0000
             0.0000          0.0000          0.0000
             0.0000          0.0000          0.0000

     Atom 68  H   pos: ( -0.153781 -0.439956 -0.281027)  para sigma:           0.00
             0.0000          0.0000          0.0000
             0.0000          0.0000          0.0000
             0.0000          0.0000          0.0000

     Atom 69  H   pos: ( -0.207850 -0.470041 -0.109571)  para sigma:           0.00
             0.0000          0.0000          0.0000
             0.0000          0.0000          0.0000
             0.0000          0.0000          0.0000

     Atom 70  H   pos: ( -0.120385 -0.429678  0.247753)  para sigma:           0.00
             0.0000          0.0000          0.0000
             0.0000          0.0000          0.0000
             0.0000          0.0000          0.0000

     Atom 71  H   pos: ( -0.250131 -0.346473  0.331202)  para sigma:           0.00
             0.0000          0.0000          0.0000
             0.0000          0.0000          0.0000
             0.0000          0.0000          0.0000

     Paramagnetic US occ-occ contribution in ppm:

     Atom  1  Ca  pos: ( -0.231600  0.220390 -0.345960)  para_oo sigma:          -3.58
            -3.5489         -0.1563         -0.3675
            -0.0679         -3.7993         -0.2641
            -0.3461         -0.2626         -3.3954

     Atom  2  O   pos: ( -0.472709  0.255759 -0.252381)  para_oo sigma:          -0.77
            -1.1967          0.3327          0.3501
             0.5124         -0.4203          0.1017
             0.4521          0.1557         -0.6833

     Atom  3  O   pos: ( -0.262120  0.250700  0.393098)  para_oo sigma:          -0.84
            -0.4411          0.2595         -0.0731
             0.2009         -0.1555          0.2883
            -0.0076          0.3100         -1.9381

     Atom  4  O   pos: (  0.231509 -0.238947 -0.396598)  para_oo sigma:          -0.94
            -0.9382          0.0236         -0.0537
             0.0454         -1.0294          0.0439
            -0.0685          0.0260         -0.8504

     Atom  5  O   pos: (  0.250258  0.273237  0.391831)  para_oo sigma:          -1.05
            -0.9580         -0.0667         -0.0348
            -0.1616         -1.0989         -0.0807
             0.0104         -0.1100         -1.0963

     Atom  6  O   pos: (  0.165504  0.154284  0.071843)  para_oo sigma:          -0.85
            -0.8680          0.0706          0.0146
             0.0730         -0.8130         -0.0309
             0.0351         -0.0858         -0.8839

     Atom  7  O   pos: ( -0.354065  0.296121  0.093756)  para_oo sigma:          -0.85
            -0.9043          0.0058         -0.0356
            -0.0104         -0.9024          0.0863
            -0.0048          0.0664         -0.7360

     Atom  8  O   pos: (  0.355274 -0.356541 -0.126519)  para_oo sigma:          -0.95
            -1.0272          0.1888          0.0181
             0.1922         -0.7230          0.0690
             0.0385          0.1288         -1.1136

     Atom  9  O   pos: ( -0.059252 -0.396736  0.037758)  para_oo sigma:          -0.86
            -0.9404         -0.1525         -0.0157
            -0.0838         -0.7986          0.0078
            -0.0909          0.0036         -0.8535

     Atom 10  O   pos: ( -0.389148 -0.177637  0.368478)  para_oo sigma:          -0.91
            -0.9766         -0.0991          0.0636
            -0.0961         -0.7703          0.0650
             0.1189          0.0632         -0.9720

     Atom 11  O   pos: ( -0.074415 -0.317344 -0.388078)  para_oo sigma:          -1.00
            -1.0206          0.0261         -0.0477
             0.0469         -0.9425          0.0163
            -0.0932          0.0080         -1.0373

     Atom 12  O   pos: (  0.236376  0.347419 -0.162680)  para_oo sigma:          -1.18
            -1.1757          0.1823          0.0062
             0.2233         -1.0196          0.0109
             0.0129         -0.0188         -1.3520

     Atom 13  O   pos: ( -0.219872 -0.136800  0.047083)  para_oo sigma:          -0.79
            -0.8352         -0.0492          0.0550
            -0.1466         -0.7671          0.0205
             0.0449          0.0422         -0.7628

     Atom 14  O   pos: (  0.168674 -0.161394  0.120973)  para_oo sigma:          -0.77
            -0.7646          0.0376          0.0764
             0.0193         -0.6955         -0.0902
             0.0310         -0.0535         -0.8462

     Atom 15  O   pos: ( -0.501971  0.093557  0.357377)  para_oo sigma:          -1.20
            -1.1378         -0.1050          0.0256
             0.0056         -1.1583         -0.0156
            -0.0046         -0.0085         -1.2947

     Atom 16  O   pos: ( -0.140569  0.160848 -0.100075)  para_oo sigma:          -0.28
            -0.0489         -0.2857         -0.2012
            -0.3200         -0.1651          0.1029
            -0.3134          0.1975         -0.6307

     Atom 17  O   pos: (  0.327622 -0.362029  0.324888)  para_oo sigma:          -1.01
            -1.0088          0.0307          0.1159
             0.0016         -0.9232         -0.0304
             0.1573         -0.0710         -1.1053

     Atom 18  O   pos: ( -0.490125  0.411350  0.492556)  para_oo sigma:          -1.21
            -1.1744         -0.0796          0.0895
            -0.1045         -1.3108         -0.2154
             0.1256         -0.1874         -1.1461

     Atom 19  O   pos: ( -0.204777 -0.039620 -0.405728)  para_oo sigma:          -0.37
            -0.3188         -0.0719          0.2606
            -0.0438         -0.7495         -0.0942
             0.3474         -0.1826         -0.0539

     Atom 20  O   pos: ( -0.491659  0.034225 -0.031490)  para_oo sigma:          -0.74
            -0.8095         -0.0032         -0.0124
            -0.0298         -0.7002         -0.0595
            -0.0261         -0.0689         -0.7076

     Atom 21  O   pos: (  0.030725  0.302234 -0.398659)  para_oo sigma:          -0.60
            -0.7914         -0.1677          0.0772
            -0.2069         -0.8464          0.0197
             0.0043          0.0077         -0.1753

     Atom 22  O   pos: (  0.339086  0.058229 -0.369516)  para_oo sigma:          -1.02
            -1.0461          0.2409          0.0204
             0.2473         -1.0208          0.1129
             0.0022          0.1151         -1.0011

     Atom 23  O   pos: ( -0.077352  0.061176  0.274764)  para_oo sigma:          -0.92
            -0.8612         -0.0651         -0.1048
            -0.0572         -0.9563          0.1632
            -0.1339          0.2133         -0.9323

     Atom 24  O   pos: ( -0.260712  0.457854 -0.198805)  para_oo sigma:          -0.62
            -0.4378          0.1569          0.0486
             0.0928         -0.7589         -0.3529
            -0.0127         -0.2538         -0.6564

     Atom 25  O   pos: ( -0.179763 -0.431412  0.341402)  para_oo sigma:          -1.05
            -1.2903          0.1189          0.0876
             0.0839         -0.8721          0.0167
             0.0389         -0.0240         -0.9834

     Atom 26  H   pos: ( -0.445919  0.340110 -0.184930)  para_oo sigma:           0.00
             0.0000          0.0000          0.0000
             0.0000          0.0000          0.0000
             0.0000          0.0000          0.0000

     Atom 27  H   pos: ( -0.213280  0.347804  0.364857)  para_oo sigma:           0.00
             0.0000          0.0000          0.0000
             0.0000          0.0000          0.0000
             0.0000          0.0000          0.0000

     Atom 28  H   pos: (  0.252331 -0.129620 -0.394826)  para_oo sigma:           0.00
             0.0000          0.0000          0.0000
             0.0000          0.0000          0.0000
             0.0000          0.0000          0.0000

     Atom 29  H   pos: (  0.296318 -0.278639 -0.315106)  para_oo sigma:           0.00
             0.0000          0.0000          0.0000
             0.0000          0.0000          0.0000
             0.0000          0.0000          0.0000

     Atom 30  H   pos: (  0.285739  0.192765  0.324837)  para_oo sigma:           0.00
             0.0000          0.0000          0.0000
             0.0000          0.0000          0.0000
             0.0000          0.0000          0.0000

     Atom 31  H   pos: (  0.345093  0.328895  0.416209)  para_oo sigma:           0.00
             0.0000          0.0000          0.0000
             0.0000          0.0000          0.0000
             0.0000          0.0000          0.0000

     Atom 32  H   pos: (  0.157816  0.049107  0.109253)  para_oo sigma:           0.00
             0.0000          0.0000          0.0000
             0.0000          0.0000          0.0000
             0.0000          0.0000          0.0000

     Atom 33  H   pos: (  0.114049  0.213087  0.149691)  para_oo sigma:           0.00
             0.0000          0.0000          0.0000
             0.0000          0.0000          0.0000
             0.0000          0.0000          0.0000

     Atom 34  H   pos: ( -0.308779  0.283517  0.195069)  para_oo sigma:           0.00
             0.0000          0.0000          0.0000
             0.0000          0.0000          0.0000
             0.0000          0.0000          0.0000

     Atom 35  H   pos: ( -0.423316  0.209125  0.086489)  para_oo sigma:           0.00
             0.0000          0.0000          0.0000
             0.0000          0.0000          0.0000
             0.0000          0.0000          0.0000

     Atom 36  H   pos: (  0.433627 -0.375172 -0.052347)  para_oo sigma:           0.00
             0.0000          0.0000          0.0000
             0.0000          0.0000          0.0000
             0.0000          0.0000          0.0000

     Atom 37  H   pos: (  0.320431 -0.461068 -0.153216)  para_oo sigma:           0.00
             0.0000          0.0000          0.0000
             0.0000          0.0000          0.0000
             0.0000          0.0000          0.0000

     Atom 38  H   pos: ( -0.130070 -0.309701  0.043558)  para_oo sigma:           0.00
             0.0000          0.0000          0.0000
             0.0000          0.0000          0.0000
             0.0000          0.0000          0.0000

     Atom 39  H   pos: (  0.038610 -0.348075  0.020348)  para_oo sigma:           0.00
             0.0000          0.0000          0.0000
             0.0000          0.0000          0.0000
             0.0000          0.0000          0.0000

     Atom 40  H   pos: ( -0.478039 -0.243977  0.371386)  para_oo sigma:           0.00
             0.0000          0.0000          0.0000
             0.0000          0.0000          0.0000
             0.0000          0.0000          0.0000

     Atom 41  H   pos: ( -0.432805 -0.076588  0.343821)  para_oo sigma:           0.00
             0.0000          0.0000          0.0000
             0.0000          0.0000          0.0000
             0.0000          0.0000          0.0000

     Atom 42  H   pos: (  0.035762 -0.309313 -0.397680)  para_oo sigma:           0.00
             0.0000          0.0000          0.0000
             0.0000          0.0000          0.0000
             0.0000          0.0000          0.0000

     Atom 43  H   pos: ( -0.105912 -0.363306 -0.484504)  para_oo sigma:           0.00
             0.0000          0.0000          0.0000
             0.0000          0.0000          0.0000
             0.0000          0.0000          0.0000

     Atom 44  H   pos: (  0.220272  0.288110 -0.069956)  para_oo sigma:           0.00
             0.0000          0.0000          0.0000
             0.0000          0.0000          0.0000
             0.0000          0.0000          0.0000

     Atom 45  H   pos: (  0.331488  0.306504 -0.204667)  para_oo sigma:           0.00
             0.0000          0.0000          0.0000
             0.0000          0.0000          0.0000
             0.0000          0.0000          0.0000

     Atom 46  H   pos: ( -0.159063 -0.072660  0.114076)  para_oo sigma:           0.00
             0.0000          0.0000          0.0000
             0.0000          0.0000          0.0000
             0.0000          0.0000          0.0000

     Atom 47  H   pos: ( -0.319155 -0.087076  0.046320)  para_oo sigma:           0.00
             0.0000          0.0000          0.0000
             0.0000          0.0000          0.0000
             0.0000          0.0000          0.0000

     Atom 48  H   pos: (  0.218911 -0.236349  0.187132)  para_oo sigma:           0.00
             0.0000          0.0000          0.0000
             0.0000          0.0000          0.0000
             0.0000          0.0000          0.0000

     Atom 49  H   pos: (  0.184346 -0.202024  0.019479)  para_oo sigma:           0.00
             0.0000          0.0000          0.0000
             0.0000          0.0000          0.0000
             0.0000          0.0000          0.0000

     Atom 50  H   pos: (  0.452121  0.086902  0.457828)  para_oo sigma:           0.00
             0.0000          0.0000          0.0000
             0.0000          0.0000          0.0000
             0.0000          0.0000          0.0000

     Atom 51  H   pos: ( -0.419088  0.170029  0.365350)  para_oo sigma:           0.00
             0.0000          0.0000          0.0000
             0.0000          0.0000          0.0000
             0.0000          0.0000          0.0000

     Atom 52  H   pos: ( -0.211823  0.213090 -0.031461)  para_oo sigma:           0.00
             0.0000          0.0000          0.0000
             0.0000          0.0000          0.0000
             0.0000          0.0000          0.0000

     Atom 53  H   pos: ( -0.072700  0.107707 -0.031388)  para_oo sigma:           0.00
             0.0000          0.0000          0.0000
             0.0000          0.0000          0.0000
             0.0000          0.0000          0.0000

     Atom 54  H   pos: (  0.332959 -0.469853  0.348982)  para_oo sigma:           0.00
             0.0000          0.0000          0.0000
             0.0000          0.0000          0.0000
             0.0000          0.0000          0.0000

     Atom 55  H   pos: (  0.285486 -0.317613  0.418560)  para_oo sigma:           0.00
             0.0000          0.0000          0.0000
             0.0000          0.0000          0.0000
             0.0000          0.0000          0.0000

     Atom 56  H   pos: ( -0.492075  0.353373 -0.401114)  para_oo sigma:           0.00
             0.0000          0.0000          0.0000
             0.0000          0.0000          0.0000
             0.0000          0.0000          0.0000

     Atom 57  H   pos: ( -0.397133  0.372174  0.444377)  para_oo sigma:           0.00
             0.0000          0.0000          0.0000
             0.0000          0.0000          0.0000
             0.0000          0.0000          0.0000

     Atom 58  H   pos: ( -0.154716 -0.131545 -0.365807)  para_oo sigma:           0.00
             0.0000          0.0000          0.0000
             0.0000          0.0000          0.0000
             0.0000          0.0000          0.0000

     Atom 59  H   pos: ( -0.259306 -0.078222 -0.494802)  para_oo sigma:           0.00
             0.0000          0.0000          0.0000
             0.0000          0.0000          0.0000
             0.0000          0.0000          0.0000

     Atom 60  H   pos: ( -0.499276  0.120719 -0.103480)  para_oo sigma:           0.00
             0.0000          0.0000          0.0000
             0.0000          0.0000          0.0000
             0.0000          0.0000          0.0000

     Atom 61  H   pos: (  0.399370  0.010989 -0.018021)  para_oo sigma:           0.00
             0.0000          0.0000          0.0000
             0.0000          0.0000          0.0000
             0.0000          0.0000          0.0000

     Atom 62  H   pos: (  0.082308  0.297109 -0.496870)  para_oo sigma:           0.00
             0.0000          0.0000          0.0000
             0.0000          0.0000          0.0000
             0.0000          0.0000          0.0000

     Atom 63  H   pos: (  0.115219  0.315770 -0.327886)  para_oo sigma:           0.00
             0.0000          0.0000          0.0000
             0.0000          0.0000          0.0000
             0.0000          0.0000          0.0000

     Atom 64  H   pos: (  0.261552  0.129462 -0.402815)  para_oo sigma:           0.00
             0.0000          0.0000          0.0000
             0.0000          0.0000          0.0000
             0.0000          0.0000          0.0000

     Atom 65  H   pos: (  0.418045  0.124957 -0.325416)  para_oo sigma:           0.00
             0.0000          0.0000          0.0000
             0.0000          0.0000          0.0000
             0.0000          0.0000          0.0000

     Atom 66  H   pos: ( -0.145915  0.134965  0.327593)  para_oo sigma:           0.00
             0.0000          0.0000          0.0000
             0.0000          0.0000          0.0000
             0.0000          0.0000          0.0000

     Atom 67  H   pos: ( -0.061018 -0.016214  0.351234)  para_oo sigma:           0.00
             0.0000          0.0000          0.0000
             0.0000          0.0000          0.0000
             0.0000          0.0000          0.0000

     Atom 68  H   pos: ( -0.153781 -0.439956 -0.281027)  para_oo sigma:           0.00
             0.0000          0.0000          0.0000
             0.0000          0.0000          0.0000
             0.0000          0.0000          0.0000

     Atom 69  H   pos: ( -0.207850 -0.470041 -0.109571)  para_oo sigma:           0.00
             0.0000          0.0000          0.0000
             0.0000          0.0000          0.0000
             0.0000          0.0000          0.0000

     Atom 70  H   pos: ( -0.120385 -0.429678  0.247753)  para_oo sigma:           0.00
             0.0000          0.0000          0.0000
             0.0000          0.0000          0.0000
             0.0000          0.0000          0.0000

     Atom 71  H   pos: ( -0.250131 -0.346473  0.331202)  para_oo sigma:           0.00
             0.0000          0.0000          0.0000
             0.0000          0.0000          0.0000
             0.0000          0.0000          0.0000

     Paramagnetic US L_R Q_R contribution in ppm:

     Atom  1  Ca  pos: ( -0.231600  0.220390 -0.345960)  para_lq sigma:         201.74
           201.2857         -0.6798         -1.5555
            -0.9431        200.8040         -1.1558
            -1.6808         -0.0002        203.1316

     Atom  2  O   pos: ( -0.472709  0.255759 -0.252381)  para_lq sigma:        -109.15
          -107.0589         -1.9353         -1.6171
            -2.1016       -111.6081         -3.9969
            -1.4560         -4.0448       -108.7724

     Atom  3  O   pos: ( -0.262120  0.250700  0.393098)  para_lq sigma:        -106.96
          -105.4976         -4.1729          1.4172
            -4.1008       -111.8765          2.8545
             1.2076          2.0974       -103.5037

     Atom  4  O   pos: (  0.231509 -0.238947 -0.396598)  para_lq sigma:         -99.46
           -96.7295         -1.1195         -5.9293
            -0.7975       -103.4953          1.5466
            -6.0745          1.3121        -98.1440

     Atom  5  O   pos: (  0.250258  0.273237  0.391831)  para_lq sigma:        -102.21
          -105.6015         -1.3408          2.1837
            -1.6541       -101.7400         -5.9663
             2.2100         -6.0079        -99.2944

     Atom  6  O   pos: (  0.165504  0.154284  0.071843)  para_lq sigma:        -101.66
           -95.5873          1.0124          5.4138
             1.0361       -106.7559          2.0269
             5.3663          1.5471       -102.6326

     Atom  7  O   pos: ( -0.354065  0.296121  0.093756)  para_lq sigma:        -101.33
           -99.2035         -4.8172         -3.3747
            -5.1197       -101.3008          2.5384
            -3.4189          2.3960       -103.4913

     Atom  8  O   pos: (  0.355274 -0.356541 -0.126519)  para_lq sigma:        -102.23
           -99.9226         -1.7091         -4.6174
            -1.5315       -107.4419         -1.5435
            -4.5350         -1.6368        -99.3242

     Atom  9  O   pos: ( -0.059252 -0.396736  0.037758)  para_lq sigma:        -102.05
          -105.1533          2.4681          1.2006
             2.9350       -106.7236          0.8977
             1.0022          1.0031        -94.2754

     Atom 10  O   pos: ( -0.389148 -0.177637  0.368478)  para_lq sigma:        -100.63
          -103.2974         -0.0426         -1.2761
            -0.0056       -105.3750          2.9774
            -1.2249          2.9939        -93.2146

     Atom 11  O   pos: ( -0.074415 -0.317344 -0.388078)  para_lq sigma:         -99.54
          -103.6736         -1.8741         -1.7175
            -1.7405        -93.4180         -4.2378
            -1.8405         -4.1472       -101.5296

     Atom 12  O   pos: (  0.236376  0.347419 -0.162680)  para_lq sigma:         -99.04
           -99.0494          3.5838          2.7073
             3.1412        -97.5809          4.1049
             2.8766          4.3134       -100.4846

     Atom 13  O   pos: ( -0.219872 -0.136800  0.047083)  para_lq sigma:        -101.55
          -105.6023          2.1361         -3.4938
             1.9683       -102.0577         -5.7239
            -3.3491         -5.7230        -97.0050

     Atom 14  O   pos: (  0.168674 -0.161394  0.120973)  para_lq sigma:        -102.61
           -96.8245          6.6334         -1.5215
             6.5282       -104.7745          1.0343
            -1.6486          1.4786       -106.2423

     Atom 15  O   pos: ( -0.501971  0.093557  0.357377)  para_lq sigma:        -100.74
          -100.8893         -6.5575          2.2016
            -5.8822        -99.6461         -0.9196
             2.1668         -1.0429       -101.6831

     Atom 16  O   pos: ( -0.140569  0.160848 -0.100075)  para_lq sigma:        -100.95
          -100.6341          6.7929          1.1160
             6.8023        -96.6871         -0.9485
             1.3623         -1.0624       -105.5308

     Atom 17  O   pos: (  0.327622 -0.362029  0.324888)  para_lq sigma:        -101.80
           -95.1809          1.9454          4.9501
             1.8539       -104.9751         -0.6439
             5.0811         -0.6941       -105.2371

     Atom 18  O   pos: ( -0.490125  0.411350  0.492556)  para_lq sigma:        -101.17
          -101.2031          2.7907          3.3701
             2.7289        -98.4188          2.6485
             3.5775          2.8893       -103.8987

     Atom 19  O   pos: ( -0.204777 -0.039620 -0.405728)  para_lq sigma:         -99.72
           -96.0711          1.8993         -5.9834
             1.9816       -103.3919         -1.0193
            -5.9094         -1.2266        -99.7028

     Atom 20  O   pos: ( -0.491659  0.034225 -0.031490)  para_lq sigma:        -103.97
          -106.2926          0.0443         -0.7089
             0.0916       -104.0895          7.8846
            -0.7151          8.0843       -101.5216

     Atom 21  O   pos: (  0.030725  0.302234 -0.398659)  para_lq sigma:         -99.75
          -102.6819         -1.5790          0.5592
            -1.8510        -91.6558         -1.3285
             0.2187         -1.4472       -104.9272

     Atom 22  O   pos: (  0.339086  0.058229 -0.369516)  para_lq sigma:        -101.06
          -102.9611         -0.6940         -5.2593
            -0.2148       -104.4333         -1.5270
            -4.9950         -1.2351        -95.7916

     Atom 23  O   pos: ( -0.077352  0.061176  0.274764)  para_lq sigma:        -102.76
          -100.0072          5.5133          3.6156
             5.7033       -104.0252         -0.3364
             3.2302          0.1776       -104.2495

     Atom 24  O   pos: ( -0.260712  0.457854 -0.198805)  para_lq sigma:        -108.81
          -109.5753         -2.8340        -10.7202
            -2.9501       -100.5852         -2.4488
           -10.3832         -2.9916       -116.2718

     Atom 25  O   pos: ( -0.179763 -0.431412  0.341402)  para_lq sigma:         -98.09
           -97.7463          5.0674          3.4027
             4.6071        -97.3188          2.6587
             3.3422          2.5217        -99.2170

     Atom 26  H   pos: ( -0.445919  0.340110 -0.184930)  para_lq sigma:           0.00
             0.0000          0.0000          0.0000
             0.0000          0.0000          0.0000
             0.0000          0.0000          0.0000

     Atom 27  H   pos: ( -0.213280  0.347804  0.364857)  para_lq sigma:           0.00
             0.0000          0.0000          0.0000
             0.0000          0.0000          0.0000
             0.0000          0.0000          0.0000

     Atom 28  H   pos: (  0.252331 -0.129620 -0.394826)  para_lq sigma:           0.00
             0.0000          0.0000          0.0000
             0.0000          0.0000          0.0000
             0.0000          0.0000          0.0000

     Atom 29  H   pos: (  0.296318 -0.278639 -0.315106)  para_lq sigma:           0.00
             0.0000          0.0000          0.0000
             0.0000          0.0000          0.0000
             0.0000          0.0000          0.0000

     Atom 30  H   pos: (  0.285739  0.192765  0.324837)  para_lq sigma:           0.00
             0.0000          0.0000          0.0000
             0.0000          0.0000          0.0000
             0.0000          0.0000          0.0000

     Atom 31  H   pos: (  0.345093  0.328895  0.416209)  para_lq sigma:           0.00
             0.0000          0.0000          0.0000
             0.0000          0.0000          0.0000
             0.0000          0.0000          0.0000

     Atom 32  H   pos: (  0.157816  0.049107  0.109253)  para_lq sigma:           0.00
             0.0000          0.0000          0.0000
             0.0000          0.0000          0.0000
             0.0000          0.0000          0.0000

     Atom 33  H   pos: (  0.114049  0.213087  0.149691)  para_lq sigma:           0.00
             0.0000          0.0000          0.0000
             0.0000          0.0000          0.0000
             0.0000          0.0000          0.0000

     Atom 34  H   pos: ( -0.308779  0.283517  0.195069)  para_lq sigma:           0.00
             0.0000          0.0000          0.0000
             0.0000          0.0000          0.0000
             0.0000          0.0000          0.0000

     Atom 35  H   pos: ( -0.423316  0.209125  0.086489)  para_lq sigma:           0.00
             0.0000          0.0000          0.0000
             0.0000          0.0000          0.0000
             0.0000          0.0000          0.0000

     Atom 36  H   pos: (  0.433627 -0.375172 -0.052347)  para_lq sigma:           0.00
             0.0000          0.0000          0.0000
             0.0000          0.0000          0.0000
             0.0000          0.0000          0.0000

     Atom 37  H   pos: (  0.320431 -0.461068 -0.153216)  para_lq sigma:           0.00
             0.0000          0.0000          0.0000
             0.0000          0.0000          0.0000
             0.0000          0.0000          0.0000

     Atom 38  H   pos: ( -0.130070 -0.309701  0.043558)  para_lq sigma:           0.00
             0.0000          0.0000          0.0000
             0.0000          0.0000          0.0000
             0.0000          0.0000          0.0000

     Atom 39  H   pos: (  0.038610 -0.348075  0.020348)  para_lq sigma:           0.00
             0.0000          0.0000          0.0000
             0.0000          0.0000          0.0000
             0.0000          0.0000          0.0000

     Atom 40  H   pos: ( -0.478039 -0.243977  0.371386)  para_lq sigma:           0.00
             0.0000          0.0000          0.0000
             0.0000          0.0000          0.0000
             0.0000          0.0000          0.0000

     Atom 41  H   pos: ( -0.432805 -0.076588  0.343821)  para_lq sigma:           0.00
             0.0000          0.0000          0.0000
             0.0000          0.0000          0.0000
             0.0000          0.0000          0.0000

     Atom 42  H   pos: (  0.035762 -0.309313 -0.397680)  para_lq sigma:           0.00
             0.0000          0.0000          0.0000
             0.0000          0.0000          0.0000
             0.0000          0.0000          0.0000

     Atom 43  H   pos: ( -0.105912 -0.363306 -0.484504)  para_lq sigma:           0.00
             0.0000          0.0000          0.0000
             0.0000          0.0000          0.0000
             0.0000          0.0000          0.0000

     Atom 44  H   pos: (  0.220272  0.288110 -0.069956)  para_lq sigma:           0.00
             0.0000          0.0000          0.0000
             0.0000          0.0000          0.0000
             0.0000          0.0000          0.0000

     Atom 45  H   pos: (  0.331488  0.306504 -0.204667)  para_lq sigma:           0.00
             0.0000          0.0000          0.0000
             0.0000          0.0000          0.0000
             0.0000          0.0000          0.0000

     Atom 46  H   pos: ( -0.159063 -0.072660  0.114076)  para_lq sigma:           0.00
             0.0000          0.0000          0.0000
             0.0000          0.0000          0.0000
             0.0000          0.0000          0.0000

     Atom 47  H   pos: ( -0.319155 -0.087076  0.046320)  para_lq sigma:           0.00
             0.0000          0.0000          0.0000
             0.0000          0.0000          0.0000
             0.0000          0.0000          0.0000

     Atom 48  H   pos: (  0.218911 -0.236349  0.187132)  para_lq sigma:           0.00
             0.0000          0.0000          0.0000
             0.0000          0.0000          0.0000
             0.0000          0.0000          0.0000

     Atom 49  H   pos: (  0.184346 -0.202024  0.019479)  para_lq sigma:           0.00
             0.0000          0.0000          0.0000
             0.0000          0.0000          0.0000
             0.0000          0.0000          0.0000

     Atom 50  H   pos: (  0.452121  0.086902  0.457828)  para_lq sigma:           0.00
             0.0000          0.0000          0.0000
             0.0000          0.0000          0.0000
             0.0000          0.0000          0.0000

     Atom 51  H   pos: ( -0.419088  0.170029  0.365350)  para_lq sigma:           0.00
             0.0000          0.0000          0.0000
             0.0000          0.0000          0.0000
             0.0000          0.0000          0.0000

     Atom 52  H   pos: ( -0.211823  0.213090 -0.031461)  para_lq sigma:           0.00
             0.0000          0.0000          0.0000
             0.0000          0.0000          0.0000
             0.0000          0.0000          0.0000

     Atom 53  H   pos: ( -0.072700  0.107707 -0.031388)  para_lq sigma:           0.00
             0.0000          0.0000          0.0000
             0.0000          0.0000          0.0000
             0.0000          0.0000          0.0000

     Atom 54  H   pos: (  0.332959 -0.469853  0.348982)  para_lq sigma:           0.00
             0.0000          0.0000          0.0000
             0.0000          0.0000          0.0000
             0.0000          0.0000          0.0000

     Atom 55  H   pos: (  0.285486 -0.317613  0.418560)  para_lq sigma:           0.00
             0.0000          0.0000          0.0000
             0.0000          0.0000          0.0000
             0.0000          0.0000          0.0000

     Atom 56  H   pos: ( -0.492075  0.353373 -0.401114)  para_lq sigma:           0.00
             0.0000          0.0000          0.0000
             0.0000          0.0000          0.0000
             0.0000          0.0000          0.0000

     Atom 57  H   pos: ( -0.397133  0.372174  0.444377)  para_lq sigma:           0.00
             0.0000          0.0000          0.0000
             0.0000          0.0000          0.0000
             0.0000          0.0000          0.0000

     Atom 58  H   pos: ( -0.154716 -0.131545 -0.365807)  para_lq sigma:           0.00
             0.0000          0.0000          0.0000
             0.0000          0.0000          0.0000
             0.0000          0.0000          0.0000

     Atom 59  H   pos: ( -0.259306 -0.078222 -0.494802)  para_lq sigma:           0.00
             0.0000          0.0000          0.0000
             0.0000          0.0000          0.0000
             0.0000          0.0000          0.0000

     Atom 60  H   pos: ( -0.499276  0.120719 -0.103480)  para_lq sigma:           0.00
             0.0000          0.0000          0.0000
             0.0000          0.0000          0.0000
             0.0000          0.0000          0.0000

     Atom 61  H   pos: (  0.399370  0.010989 -0.018021)  para_lq sigma:           0.00
             0.0000          0.0000          0.0000
             0.0000          0.0000          0.0000
             0.0000          0.0000          0.0000

     Atom 62  H   pos: (  0.082308  0.297109 -0.496870)  para_lq sigma:           0.00
             0.0000          0.0000          0.0000
             0.0000          0.0000          0.0000
             0.0000          0.0000          0.0000

     Atom 63  H   pos: (  0.115219  0.315770 -0.327886)  para_lq sigma:           0.00
             0.0000          0.0000          0.0000
             0.0000          0.0000          0.0000
             0.0000          0.0000          0.0000

     Atom 64  H   pos: (  0.261552  0.129462 -0.402815)  para_lq sigma:           0.00
             0.0000          0.0000          0.0000
             0.0000          0.0000          0.0000
             0.0000          0.0000          0.0000

     Atom 65  H   pos: (  0.418045  0.124957 -0.325416)  para_lq sigma:           0.00
             0.0000          0.0000          0.0000
             0.0000          0.0000          0.0000
             0.0000          0.0000          0.0000

     Atom 66  H   pos: ( -0.145915  0.134965  0.327593)  para_lq sigma:           0.00
             0.0000          0.0000          0.0000
             0.0000          0.0000          0.0000
             0.0000          0.0000          0.0000

     Atom 67  H   pos: ( -0.061018 -0.016214  0.351234)  para_lq sigma:           0.00
             0.0000          0.0000          0.0000
             0.0000          0.0000          0.0000
             0.0000          0.0000          0.0000

     Atom 68  H   pos: ( -0.153781 -0.439956 -0.281027)  para_lq sigma:           0.00
             0.0000          0.0000          0.0000
             0.0000          0.0000          0.0000
             0.0000          0.0000          0.0000

     Atom 69  H   pos: ( -0.207850 -0.470041 -0.109571)  para_lq sigma:           0.00
             0.0000          0.0000          0.0000
             0.0000          0.0000          0.0000
             0.0000          0.0000          0.0000

     Atom 70  H   pos: ( -0.120385 -0.429678  0.247753)  para_lq sigma:           0.00
             0.0000          0.0000          0.0000
             0.0000          0.0000          0.0000
             0.0000          0.0000          0.0000

     Atom 71  H   pos: ( -0.250131 -0.346473  0.331202)  para_lq sigma:           0.00
             0.0000          0.0000          0.0000
             0.0000          0.0000          0.0000
             0.0000          0.0000          0.0000


     Total NMR chemical shifts in ppm: ---------------------------------------
     (adopting the Simpson convention for anisotropy and asymmetry)-----------

     Atom  1  Ca  pos: ( -0.231600  0.220390 -0.345960)  Total sigma:        1070.54
          1052.8516        -18.9452        -17.6024
           -16.7109       1033.1469         -1.4338
           -19.5672          6.9766       1125.6241

     Ca   1    anisotropy:     90.08    eta:   -0.6128
     Ca   1    sigma_11=   1058.91    axis=( -0.809012  0.533131 -0.247531)
     Ca   1    sigma_22=   1022.11    axis=(  0.533081  0.842896  0.073143)
     Ca   1    sigma_33=   1130.60    axis=( -0.247638  0.072780  0.966115)

     Atom  2  O   pos: ( -0.472709  0.255759 -0.252381)  Total sigma:         169.11
           207.6193          1.7955        -19.1384
            -3.6738        133.6944        -29.5453
           -29.7995        -41.3061        166.0162

     O    2    anisotropy:    -90.43    eta:   -0.7431
     O    2    sigma_11=    176.85    axis=( -0.508216  0.552998 -0.660235)
     O    2    sigma_22=    221.66    axis=(  0.848450  0.189907 -0.494032)
     O    2    sigma_33=    108.82    axis=( -0.147816 -0.811251 -0.565705)

     Atom  3  O   pos: ( -0.262120  0.250700  0.393098)  Total sigma:         136.71
           115.4813        -22.1485         -1.9402
           -25.7047        114.4703         -3.5179
             0.6785         -9.7885        180.1866

     O    3    anisotropy:    -68.96    eta:   -0.9227
     O    3    sigma_11=    138.49    axis=(  0.718567 -0.688380 -0.098968)
     O    3    sigma_22=    180.91    axis=(  0.030868 -0.110597  0.993386)
     O    3    sigma_33=     90.74    axis=(  0.694773  0.716869  0.058222)

     Atom  4  O   pos: (  0.231509 -0.238947 -0.396598)  Total sigma:         272.88
           261.9688         -3.0712         10.2380
             2.2097        286.6526         -3.7401
             6.5179         -6.8000        270.0282

     O    4    anisotropy:    -24.58    eta:   -0.9067
     O    4    sigma_11=    273.65    axis=(  0.541943  0.330991  0.772492)
     O    4    sigma_22=    288.51    axis=( -0.116579  0.939899 -0.320934)
     O    4    sigma_33=    256.50    axis=(  0.832290 -0.083872 -0.547958)

     Atom  5  O   pos: (  0.250258  0.273237  0.391831)  Total sigma:         227.18
           242.1896         11.7059          9.8499
             2.9432        230.4117         13.4688
            15.6729         13.4269        208.9377

     O    5    anisotropy:    -39.84    eta:   -0.9300
     O    5    sigma_11=    228.11    axis=( -0.575615  0.798367  0.176855)
     O    5    sigma_22=    252.81    axis=( -0.788662 -0.484876 -0.378030)
     O    5    sigma_33=    200.62    axis=( -0.216055 -0.357078  0.908744)

     Atom  6  O   pos: (  0.165504  0.154284  0.071843)  Total sigma:         268.04
           256.8759         -3.6526        -20.7558
            -7.1407        288.1514          7.3780
           -16.8966         -2.5573        259.0815

     O    6    anisotropy:    -43.53    eta:   -0.5439
     O    6    sigma_11=    274.65    axis=( -0.619604 -0.371259  0.691562)
     O    6    sigma_22=    290.44    axis=( -0.285076  0.927342  0.242422)
     O    6    sigma_33=    239.01    axis=(  0.731316  0.046942  0.680422)

     Atom  7  O   pos: ( -0.354065  0.296121  0.093756)  Total sigma:         268.34
           263.8514         15.0486         15.5001
            16.3163        252.2176         18.8981
            16.8400         13.4221        288.9562

     O    7    anisotropy:     55.92    eta:   -0.4767
     O    7    sigma_11=    258.59    axis=(  0.737550  0.348719 -0.578286)
     O    7    sigma_22=    240.82    axis=(  0.499743 -0.857807  0.120101)
     O    7    sigma_33=    305.62    axis=(  0.454176  0.377575  0.806946)

     Atom  8  O   pos: (  0.355274 -0.356541 -0.126519)  Total sigma:         265.01
           256.3032         22.4189         12.1996
            28.8810        287.2427         18.9806
            13.1852         15.9816        251.4784

     O    8    anisotropy:     66.97    eta:   -0.1104
     O    8    sigma_11=    245.15    axis=(  0.350862 -0.533423  0.769646)
     O    8    sigma_22=    240.22    axis=( -0.808701  0.241774  0.536234)
     O    8    sigma_33=    309.66    axis=(  0.472121  0.810558  0.346551)

     Atom  9  O   pos: ( -0.059252 -0.396736  0.037758)  Total sigma:         265.55
           288.7483          3.3039         -6.5638
             3.7969        256.9297          6.7521
            -9.3501          8.1267        250.9631

     O    9    anisotropy:     37.40    eta:   -0.7066
     O    9    sigma_11=    261.89    axis=(  0.048135  0.841574  0.537993)
     O    9    sigma_22=    244.27    axis=(  0.189926 -0.536502  0.822249)
     O    9    sigma_33=    290.48    axis=( -0.980618 -0.062600  0.185661)

     Atom 10  O   pos: ( -0.389148 -0.177637  0.368478)  Total sigma:         267.06
           256.2511         -2.4487          3.5098
            -0.0792        301.0974          0.3671
             4.2442         -5.0880        243.8215

     O   10    anisotropy:     51.27    eta:   -0.4281
     O   10    sigma_11=    257.28    axis=( -0.962025 -0.042280 -0.269668)
     O   10    sigma_22=    242.65    axis=( -0.271106  0.032987  0.961984)
     O   10    sigma_33=    301.24    axis=(  0.031777 -0.998561  0.043196)

     Atom 11  O   pos: ( -0.074415 -0.317344 -0.388078)  Total sigma:         234.43
           233.2205         10.5922          2.6931
             9.4256        242.2416         -7.7373
            -1.5144         -6.6874        227.8232

     O   11    anisotropy:     23.71    eta:   -0.5403
     O   11    sigma_11=    230.80    axis=(  0.719907 -0.213337  0.660470)
     O   11    sigma_22=    222.26    axis=(  0.498013 -0.504040 -0.705639)
     O   11    sigma_33=    250.23    axis=( -0.483443 -0.836917  0.256618)

     Atom 12  O   pos: (  0.236376  0.347419 -0.162680)  Total sigma:         242.75
           249.0653         14.3257        -12.9855
            14.0724        246.1432          2.9751
           -11.9641          4.6680        233.0516

     O   12    anisotropy:    -32.00    eta:   -0.9525
     O   12    sigma_11=    243.26    axis=( -0.315005  0.695840  0.645429)
     O   12    sigma_22=    263.58    axis=( -0.777379 -0.579299  0.245141)
     O   12    sigma_33=    221.42    axis=(  0.544475 -0.424522  0.723414)

     Atom 13  O   pos: ( -0.219872 -0.136800  0.047083)  Total sigma:         271.24
           286.1731         -3.3342         15.0020
           -12.0344        272.3092          1.9826
            15.4605          2.9167        255.2263

     O   13    anisotropy:    -35.08    eta:   -0.9645
     O   13    sigma_11=    271.65    axis=(  0.176905  0.936211  0.303666)
     O   13    sigma_22=    294.21    axis=( -0.900356  0.278564 -0.334306)
     O   13    sigma_33=    247.85    axis=( -0.397572 -0.214267  0.892203)

     Atom 14  O   pos: (  0.168674 -0.161394  0.120973)  Total sigma:         275.38
           257.3874         -7.9286         10.9272
            -6.1776        276.4569         -3.6450
             6.5887          7.3721        292.3061

     O   14    anisotropy:    -33.51    eta:   -0.7008
     O   14    sigma_11=    278.73    axis=(  0.292026 -0.954691 -0.057326)
     O   14    sigma_22=    294.38    axis=( -0.228302 -0.011377 -0.973524)
     O   14    sigma_33=    253.04    axis=( -0.928762 -0.297382  0.221280)

     Atom 15  O   pos: ( -0.501971  0.093557  0.357377)  Total sigma:         229.97
           235.7682         -1.1289        -15.5800
             9.0409        233.5721         -2.3391
           -14.9409         -2.8040        220.5806

     O   15    anisotropy:    -28.27    eta:   -0.7954
     O   15    sigma_11=    231.90    axis=(  0.286303 -0.942608 -0.171816)
     O   15    sigma_22=    246.89    axis=(  0.800858  0.333868 -0.497150)
     O   15    sigma_33=    211.13    axis=(  0.525982  0.004735  0.850483)

     Atom 16  O   pos: ( -0.140569  0.160848 -0.100075)  Total sigma:         256.48
           262.0133        -11.7655          6.6698
           -10.4788        249.3287        -15.0868
            18.9878        -21.0291        258.1020

     O   16    anisotropy:     42.60    eta:   -0.5058
     O   16    sigma_11=    249.46    axis=( -0.801968 -0.332267  0.496434)
     O   16    sigma_22=    235.10    axis=( -0.042435 -0.797249 -0.602158)
     O   16    sigma_33=    284.88    axis=(  0.595858 -0.503977  0.625268)

     Atom 17  O   pos: (  0.327622 -0.362029  0.324888)  Total sigma:         245.59
           230.6092        -14.3516         16.7245
           -10.9478        277.8758         -5.1797
            14.1191         -3.6946        228.2783

     O   17    anisotropy:     55.12    eta:   -0.7467
     O   17    sigma_11=    240.93    axis=(  0.654942  0.307190  0.690425)
     O   17    sigma_22=    213.50    axis=(  0.702447  0.089357 -0.706104)
     O   17    sigma_33=    282.33    axis=(  0.278602 -0.947444  0.157261)

     Atom 18  O   pos: ( -0.490125  0.411350  0.492556)  Total sigma:         220.31
           226.3541        -10.9380          4.8366
           -12.0385        207.2273        -18.2965
             2.7490        -12.3135        227.3445

     O   18    anisotropy:    -35.72    eta:   -0.7691
     O   18    sigma_11=    223.06    axis=( -0.788001 -0.022967  0.615245)
     O   18    sigma_22=    241.37    axis=(  0.545715 -0.488710  0.680704)
     O   18    sigma_33=    196.49    axis=( -0.285043 -0.872144 -0.397637)

     Atom 19  O   pos: ( -0.204777 -0.039620 -0.405728)  Total sigma:         249.85
           232.3535        -10.1461          4.2475
           -12.6379        279.1794          7.7743
             7.5085          5.9966        238.0222

     O   19    anisotropy:     48.93    eta:   -0.5010
     O   19    sigma_11=    241.71    axis=( -0.527959 -0.004456 -0.849258)
     O   19    sigma_22=    225.37    axis=( -0.823855 -0.240117  0.513426)
     O   19    sigma_33=    282.47    axis=( -0.206209  0.970734  0.123101)

     Atom 20  O   pos: ( -0.491659  0.034225 -0.031490)  Total sigma:         265.58
           264.3578         15.7397         -8.2196
            20.3114        270.1843        -17.2067
            -9.3660        -18.4961        262.1935

     O   20    anisotropy:     46.43    eta:   -0.2851
     O   20    sigma_11=    254.51    axis=(  0.731414 -0.068418  0.678493)
     O   20    sigma_22=    245.69    axis=(  0.436706 -0.717179 -0.543087)
     O   20    sigma_33=    296.53    axis=( -0.523758 -0.693523  0.494676)

     Atom 21  O   pos: (  0.030725  0.302234 -0.398659)  Total sigma:         253.57
           275.5789         -2.5108          3.5724
            -4.5713        225.3507          8.0914
           -12.5018          4.4238        259.7713

     O   21    anisotropy:    -44.20    eta:   -0.6077
     O   21    sigma_11=    259.35    axis=( -0.291467 -0.143720 -0.945723)
     O   21    sigma_22=    277.25    axis=( -0.955093  0.098843  0.279334)
     O   21    sigma_33=    224.10    axis=(  0.053332  0.984670 -0.166076)

     Atom 22  O   pos: (  0.339086  0.058229 -0.369516)  Total sigma:         251.28
           257.8121          8.5907         10.6136
             9.1928        249.6465         -1.1439
            13.4048          0.8412        246.3750

     O   22    anisotropy:     25.78    eta:   -0.7026
     O   22    sigma_11=    248.72    axis=( -0.095897  0.833317 -0.544413)
     O   22    sigma_22=    236.65    axis=( -0.573670  0.400696  0.714385)
     O   22    sigma_33=    268.47    axis=( -0.813454 -0.380821 -0.439623)

     Atom 23  O   pos: ( -0.077352  0.061176  0.274764)  Total sigma:         261.34
           256.8492        -29.2946        -11.0758
           -22.1575        273.2244          1.9633
           -17.6273         16.2267        253.9388

     O   23    anisotropy:     54.72    eta:   -0.4264
     O   23    sigma_11=    250.88    axis=(  0.139695  0.506946 -0.850583)
     O   23    sigma_22=    235.32    axis=(  0.800535  0.447745  0.398331)
     O   23    sigma_33=    297.82    axis=( -0.582777  0.736566  0.343281)

     Atom 24  O   pos: ( -0.260712  0.457854 -0.198805)  Total sigma:         197.53
           192.3564         19.7546        -79.1251
            19.0414        204.0576        -12.3983
           -62.9939        -17.6780        196.1787

     O   24    anisotropy:    114.45    eta:   -0.9528
     O   24    sigma_11=    195.73    axis=(  0.197927 -0.943187 -0.266875)
     O   24    sigma_22=    123.03    axis=(  0.721103 -0.044312  0.691409)
     O   24    sigma_33=    273.83    axis=( -0.663954 -0.329293  0.671365)

     Atom 25  O   pos: ( -0.179763 -0.431412  0.341402)  Total sigma:         257.03
           242.4477          4.7653         -8.1053
            -2.5533        265.4255          1.5519
            -7.8516         -1.2053        263.2303

     O   25    anisotropy:    -26.02    eta:   -0.0348
     O   25    sigma_11=    265.40    axis=(  0.069933 -0.940811 -0.331638)
     O   25    sigma_22=    266.01    axis=( -0.316193 -0.336215  0.887120)
     O   25    sigma_33=    239.69    axis=( -0.946114  0.042822 -0.320990)

     Atom 26  H   pos: ( -0.445919  0.340110 -0.184930)  Total sigma:          25.47
            25.6811          4.8804          2.6448
             6.0051         27.0432          5.1768
             3.0914          5.9380         23.6820

     H   26    anisotropy:     14.46    eta:   -0.2821
     H   26    sigma_11=     22.01    axis=(  0.793573 -0.241243 -0.558609)
     H   26    sigma_22=     19.29    axis=( -0.272868  0.679467 -0.681079)
     H   26    sigma_33=     35.11    axis=(  0.543862  0.692912  0.473379)

     Atom 27  H   pos: ( -0.213280  0.347804  0.364857)  Total sigma:          19.70
            11.3383         10.8456         -2.0508
            10.9248         37.6037         -6.4209
            -2.2608         -7.1038         10.1519

     H   27    anisotropy:     35.04    eta:   -0.0564
     H   27    sigma_11=      8.68    axis=(  0.259573  0.126148  0.957449)
     H   27    sigma_22=      7.36    axis=(  0.907559 -0.370740 -0.197201)
     H   27    sigma_33=     43.06    axis=( -0.330088 -0.920130  0.210721)

     Atom 28  H   pos: (  0.252331 -0.129620 -0.394826)  Total sigma:          24.77
            16.4010          7.7376          0.3245
             6.5245         43.4607          0.0436
             0.5600          1.2549         14.4477

     H   28    anisotropy:     30.71    eta:   -0.0285
     H   28    sigma_11=     14.83    axis=(  0.795330 -0.210947  0.568288)
     H   28    sigma_22=     14.24    axis=( -0.556513  0.117543  0.822482)
     H   28    sigma_33=     45.24    axis=(  0.240298  0.970405  0.023909)

     Atom 29  H   pos: (  0.296318 -0.278639 -0.315106)  Total sigma:          24.52
            20.8321         -5.8319         10.8094
            -4.6787         21.1148         -7.9823
            10.1404         -9.3546         31.6022

     H   29    anisotropy:     27.34    eta:   -0.1056
     H   29    sigma_11=     16.36    axis=( -0.233114 -0.905406 -0.354821)
     H   29    sigma_22=     14.44    axis=(  0.850586 -0.012992 -0.525675)
     H   29    sigma_33=     42.75    axis=(  0.471340 -0.424348  0.773154)

     Atom 30  H   pos: (  0.285739  0.192765  0.324837)  Total sigma:          26.04
            24.9134         -5.7128         -0.9599
            -4.5246         27.1775          8.6743
            -0.6890          9.1426         26.0348

     H   30    anisotropy:     16.59    eta:   -0.7175
     H   30    sigma_11=     24.48    axis=(  0.866107 -0.007099  0.499808)
     H   30    sigma_22=     16.54    axis=(  0.363742  0.694788 -0.620453)
     H   30    sigma_33=     37.10    axis=( -0.342856  0.719180  0.604343)

     Atom 31  H   pos: (  0.345093  0.328895  0.416209)  Total sigma:          23.18
            33.5086         10.8521          7.4277
             9.3844         21.9936          3.6132
             6.3832          3.2229         14.0242

     H   31    anisotropy:     27.55    eta:   -0.2367
     H   31    sigma_11=     16.17    axis=(  0.468024 -0.876905  0.109503)
     H   31    sigma_22=     11.82    axis=( -0.288532 -0.034511  0.956848)
     H   31    sigma_33=     41.54    axis=(  0.835286  0.479423  0.269167)

     Atom 32  H   pos: (  0.157816  0.049107  0.109253)  Total sigma:          24.32
            16.2611          0.9297         -1.7250
            -0.3193         40.7882         -4.3861
            -1.5679         -6.8498         15.8984

     H   32    anisotropy:     26.55    eta:   -0.1955
     H   32    sigma_11=     17.20    axis=(  0.851108 -0.132011 -0.508122)
     H   32    sigma_22=     13.74    axis=(  0.524389  0.167465  0.834848)
     H   32    sigma_33=     42.01    axis=(  0.025117  0.977000 -0.211756)

     Atom 33  H   pos: (  0.114049  0.213087  0.149691)  Total sigma:          28.39
            26.4897         -3.9516         -5.3985
            -2.9654         27.1981          5.6127
            -5.5903          6.6558         31.4760

     H   33    anisotropy:     16.15    eta:   -0.0674
     H   33    sigma_11=     23.37    axis=(  0.757531  0.652502  0.019679)
     H   33    sigma_22=     22.64    axis=( -0.467282  0.563054 -0.681628)
     H   33    sigma_33=     39.15    axis=( -0.455844  0.507159  0.731434)

     Atom 34  H   pos: ( -0.308779  0.283517  0.195069)  Total sigma:          25.16
            18.1897          1.6114          9.4268
             0.8080         15.1961         -2.4462
            10.4260         -0.7365         42.0933

     H   34    anisotropy:     30.84    eta:   -0.1654
     H   34    sigma_11=     16.58    axis=( -0.618292 -0.761872  0.193045)
     H   34    sigma_22=     13.18    axis=(  0.709737 -0.646745 -0.279274)
     H   34    sigma_33=     45.72    axis=(  0.337622 -0.035661  0.940606)

     Atom 35  H   pos: ( -0.423316  0.209125  0.086489)  Total sigma:          26.39
            25.4389         11.5735          4.2283
            12.0814         30.2950          4.6990
             3.0953          3.4779         23.4258

     H   35    anisotropy:     22.81    eta:   -0.3944
     H   35    sigma_11=     21.78    axis=(  0.151115  0.249414 -0.956534)
     H   35    sigma_22=     15.78    axis=(  0.779994 -0.624532 -0.039620)
     H   35    sigma_33=     41.60    axis=(  0.607268  0.740103  0.288918)

     Atom 36  H   pos: (  0.433627 -0.375172 -0.052347)  Total sigma:          29.44
            32.5324         -1.2741          8.1477
            -1.7745         24.8300          0.4818
             8.3110          0.9240         30.9569

     H   36    anisotropy:     15.90    eta:   -0.3170
     H   36    sigma_11=     25.82    axis=(  0.341670 -0.834030 -0.433193)
     H   36    sigma_22=     22.46    axis=(  0.576734  0.550006 -0.604047)
     H   36    sigma_33=     40.04    axis=(  0.742051 -0.043452  0.668933)

     Atom 37  H   pos: (  0.320431 -0.461068 -0.153216)  Total sigma:          18.75
            11.7578         16.0908          3.3995
            17.0894         40.7250          7.7963
             3.6868          6.7751          3.7771

     H   37    anisotropy:     46.41    eta:   -0.0619
     H   37    sigma_11=      4.24    axis=(  0.896760 -0.429254  0.107528)
     H   37    sigma_22=      2.33    axis=( -0.170934 -0.111884  0.978909)
     H   37    sigma_33=     49.69    axis=(  0.408170  0.896227  0.173707)

     Atom 38  H   pos: ( -0.130070 -0.309701  0.043558)  Total sigma:          23.23
            23.9487        -13.7280         -1.1715
           -14.9646         32.8762          2.0598
            -1.4634          1.6645         12.8605

     H   38    anisotropy:     30.57    eta:   -0.0344
     H   38    sigma_11=     13.39    axis=(  0.806561  0.587996  0.060987)
     H   38    sigma_22=     12.69    axis=( -0.005486 -0.095717  0.995393)
     H   38    sigma_33=     43.61    axis=( -0.591125  0.803180  0.073976)

     Atom 39  H   pos: (  0.038610 -0.348075  0.020348)  Total sigma:          28.47
            38.3329          6.3513         -1.9661
             8.5357         26.1299          1.2812
            -2.2680          1.1263         20.9329

     H   39    anisotropy:     20.23    eta:   -0.3228
     H   39    sigma_11=     23.90    axis=( -0.320396  0.775856  0.543501)
     H   39    sigma_22=     19.55    axis=(  0.280615 -0.470260  0.836726)
     H   39    sigma_33=     41.95    axis=( -0.904766 -0.420598  0.067048)

     Atom 40  H   pos: ( -0.478039 -0.243977  0.371386)  Total sigma:          26.01
            32.9308         12.3904         -0.0802
            11.5498         29.9827         -0.6608
             0.0991         -0.7107         15.1264

     H   40    anisotropy:     26.27    eta:   -0.2514
     H   40    sigma_11=     19.46    axis=( -0.659440  0.742289 -0.118937)
     H   40    sigma_22=     15.06    axis=( -0.067121  0.099442  0.992777)
     H   40    sigma_33=     43.52    axis=( -0.748754 -0.662660  0.015753)

     Atom 41  H   pos: ( -0.432805 -0.076588  0.343821)  Total sigma:          21.66
            14.4596        -11.8993          1.3811
           -10.4756         41.5240         -2.6801
             1.4782         -3.7919          9.0097

     H   41    anisotropy:     36.33    eta:   -0.0756
     H   41    sigma_11=     10.47    axis=( -0.927424 -0.348296 -0.136288)
     H   41    sigma_22=      8.64    axis=( -0.160803  0.042327  0.986078)
     H   41    sigma_33=     45.89    axis=(  0.337678 -0.936429  0.095262)

     Atom 42  H   pos: (  0.035762 -0.309313 -0.397680)  Total sigma:          23.51
            41.9746          5.5496          0.1094
             4.6569         15.5258          0.1180
            -1.0074          0.1587         13.0166

     H   42    anisotropy:     29.14    eta:   -0.0836
     H   42    sigma_11=     14.61    axis=( -0.179457  0.974379  0.135576)
     H   42    sigma_22=     12.98    axis=(  0.038360 -0.130778  0.990669)
     H   42    sigma_33=     42.93    axis=( -0.983018 -0.182983  0.013908)

     Atom 43  H   pos: ( -0.105912 -0.363306 -0.484504)  Total sigma:          22.62
            15.6644          3.3615          9.4559
             3.9165         17.3811         10.3691
            10.4263          9.7276         34.8241

     H   43    anisotropy:     31.20    eta:   -0.0916
     H   43    sigma_11=     13.18    axis=(  0.414840 -0.883052  0.219377)
     H   43    sigma_22=     11.27    axis=(  0.837521  0.276348 -0.471371)
     H   43    sigma_33=     43.42    axis=(  0.355621  0.379276  0.854215)

     Atom 44  H   pos: (  0.220272  0.288110 -0.069956)  Total sigma:          23.52
            16.8887          2.9821         -5.8631
             4.2559         21.9384        -14.4977
            -6.8955        -12.8976         31.7422

     H   44    anisotropy:     29.81    eta:   -0.1475
     H   44    sigma_11=     15.05    axis=(  0.935014 -0.347124  0.072488)
     H   44    sigma_22=     12.12    axis=(  0.234951  0.759530  0.606558)
     H   44    sigma_33=     43.40    axis=( -0.265607 -0.550109  0.791728)

     Atom 45  H   pos: (  0.331488  0.306504 -0.204667)  Total sigma:          24.73
            36.9908         -7.3571         -9.1341
            -8.5976         18.0728          4.0414
            -9.2564          3.1006         19.1321

     H   45    anisotropy:     28.67    eta:   -0.0194
     H   45    sigma_11=     15.36    axis=(  0.489913  0.534087  0.689011)
     H   45    sigma_22=     14.99    axis=( -0.023285 -0.782059  0.622770)
     H   45    sigma_33=     43.84    axis=( -0.871460  0.321147  0.370705)

     Atom 46  H   pos: ( -0.159063 -0.072660  0.114076)  Total sigma:          26.51
            25.6079          6.0251          7.6384
             7.0366         26.8884          9.1842
             8.6155          8.3409         27.0362

     H   46    anisotropy:     23.56    eta:   -0.1316
     H   46    sigma_11=     19.69    axis=(  0.716624 -0.696428  0.037917)
     H   46    sigma_22=     17.62    axis=(  0.452747  0.423145 -0.784837)
     H   46    sigma_33=     42.22    axis=(  0.530538  0.579599  0.618542)

     Atom 47  H   pos: ( -0.319155 -0.087076  0.046320)  Total sigma:          25.93
            36.2801         -9.1839          4.0791
           -10.8250         23.2724         -1.5460
             2.7632         -1.2503         18.2263

     H   47    anisotropy:     24.52    eta:   -0.0499
     H   47    sigma_11=     18.16    axis=( -0.287597 -0.732026 -0.617597)
     H   47    sigma_22=     17.35    axis=(  0.400422  0.493876 -0.771848)
     H   47    sigma_33=     42.27    axis=(  0.870029 -0.469280  0.151082)

     Atom 48  H   pos: (  0.218911 -0.236349  0.187132)  Total sigma:          24.76
            20.4843         -8.0458          9.6652
            -8.3493         25.9164        -12.7143
             8.0824         -9.8684         27.8881

     H   48    anisotropy:     29.38    eta:   -0.0613
     H   48    sigma_11=     15.57    axis=( -0.031320  0.725475  0.687535)
     H   48    sigma_22=     14.37    axis=(  0.891666  0.331082 -0.308733)
     H   48    sigma_33=     44.35    axis=(  0.451609 -0.603382  0.657251)

     Atom 49  H   pos: (  0.184346 -0.202024  0.019479)  Total sigma:          28.89
            23.0258         -1.5805         -3.4316
            -1.4249         25.8889          6.9262
            -2.7196          5.4148         37.7690

     H   49    anisotropy:     18.22    eta:   -0.0785
     H   49    sigma_11=     23.30    axis=( -0.183907  0.889475 -0.418345)
     H   49    sigma_22=     22.34    axis=(  0.965102  0.244120  0.094777)
     H   49    sigma_33=     41.04    axis=( -0.186429  0.386316  0.903330)

     Atom 50  H   pos: (  0.452121  0.086902  0.457828)  Total sigma:          24.65
            22.9666          1.2081        -12.1082
             1.5052         16.3083         -1.7353
           -13.2412         -1.9280         34.6777

     H   50    anisotropy:     27.49    eta:   -0.0705
     H   50    sigma_11=     16.13    axis=( -0.056605 -0.989038 -0.136378)
     H   50    sigma_22=     14.84    axis=(  0.841523 -0.120768  0.526549)
     H   50    sigma_33=     42.98    axis=( -0.537247 -0.084960  0.839135)

     Atom 51  H   pos: ( -0.419088  0.170029  0.365350)  Total sigma:          20.86
            30.3318         15.3584         -0.6234
            16.7982         21.8428          1.0258
             0.5243          2.1182         10.4098

     H   51    anisotropy:     32.82    eta:   -0.1240
     H   51    sigma_11=     11.28    axis=( -0.369225  0.440092  0.818530)
     H   51    sigma_22=      8.56    axis=( -0.487457  0.658171 -0.573756)
     H   51    sigma_33=     42.74    axis=( -0.791239 -0.610844 -0.028487)

     Atom 52  H   pos: ( -0.211823  0.213090 -0.031461)  Total sigma:          23.78
            26.4194         -9.2701         -9.6241
            -9.2463         19.2842          5.3548
           -11.0341          6.1602         25.6427

     H   52    anisotropy:     26.61    eta:   -0.2459
     H   52    sigma_11=     17.09    axis=( -0.367575  0.502638 -0.782460)
     H   52    sigma_22=     12.73    axis=(  0.640264  0.746990  0.179076)
     H   52    sigma_33=     41.53    axis=( -0.674500  0.435157  0.596396)

     Atom 53  H   pos: ( -0.072700  0.107707 -0.031388)  Total sigma:          27.61
            30.4846         -5.2751          7.0073
            -5.3190         24.1355         -5.7724
             8.4641         -7.2110         28.1951

     H   53    anisotropy:     20.36    eta:   -0.2173
     H   53    sigma_11=     22.29    axis=( -0.749100 -0.454100  0.482330)
     H   53    sigma_22=     19.34    axis=(  0.066552 -0.775996 -0.627217)
     H   53    sigma_33=     41.18    axis=(  0.659106 -0.437749  0.611519)

     Atom 54  H   pos: (  0.332959 -0.469853  0.348982)  Total sigma:          26.29
            18.2456         -1.3101          1.2149
            -2.0671         42.2148         -4.8843
             1.8755         -5.9989         18.4111

     H   54    anisotropy:     25.90    eta:   -0.1420
     H   54    sigma_11=     18.88    axis=(  0.819780  0.185686  0.541740)
     H   54    sigma_22=     16.43    axis=(  0.567329 -0.134321 -0.812463)
     H   54    sigma_33=     43.55    axis=(  0.078096 -0.973385  0.215459)

     Atom 55  H   pos: (  0.285486 -0.317613  0.418560)  Total sigma:          23.60
            16.1475         -4.8686         -8.3112
            -4.4478         21.1327          9.9354
            -8.0879         11.1190         33.5325

     H   55    anisotropy:     28.91    eta:   -0.1191
     H   55    sigma_11=     15.12    axis=(  0.009528  0.869960 -0.493031)
     H   55    sigma_22=     12.82    axis=(  0.942982  0.156232  0.293899)
     H   55    sigma_33=     42.88    axis=( -0.332708  0.467719  0.818868)

     Atom 56  H   pos: ( -0.492075  0.353373 -0.401114)  Total sigma:          21.32
            10.3919         -1.0539          0.3297
            -0.2939         17.0072        -16.8865
            -0.5400        -15.0772         36.5507

     H   56    anisotropy:     36.29    eta:   -0.1103
     H   56    sigma_11=     10.55    axis=(  0.968971 -0.212297 -0.126590)
     H   56    sigma_22=      7.88    axis=(  0.247082  0.845970  0.472531)
     H   56    sigma_33=     45.51    axis=(  0.006774 -0.489147  0.872175)

     Atom 57  H   pos: ( -0.397133  0.372174  0.444377)  Total sigma:          23.06
            33.0726         -9.8138        -11.4663
           -10.2451         18.8723          4.5222
           -10.0149          3.6256         17.2498

     H   57    anisotropy:     30.32    eta:   -0.1387
     H   57    sigma_11=     14.36    axis=(  0.209730  0.869725 -0.446757)
     H   57    sigma_22=     11.56    axis=( -0.530645 -0.282527 -0.799121)
     H   57    sigma_33=     43.28    axis=( -0.821237  0.404668  0.402261)

     Atom 58  H   pos: ( -0.154716 -0.131545 -0.365807)  Total sigma:          23.47
            17.8668        -10.9520          4.1613
           -12.3200         36.1360         -5.5762
             3.9089         -4.5964         16.4095

     H   58    anisotropy:     29.73    eta:   -0.1942
     H   58    sigma_11=     15.48    axis=(  0.251402  0.362663  0.897370)
     H   58    sigma_22=     11.64    axis=(  0.864660  0.332467 -0.376602)
     H   58    sigma_33=     43.29    axis=(  0.434925 -0.870598  0.229997)

     Atom 59  H   pos: ( -0.259306 -0.078222 -0.494802)  Total sigma:          24.52
            23.0757          3.9105         11.7283
             5.3371         21.3567          8.0429
            12.4750          6.6824         29.1208

     H   59    anisotropy:     26.48    eta:   -0.2523
     H   59    sigma_11=     17.92    axis=(  0.381144 -0.906069  0.183762)
     H   59    sigma_22=     13.46    axis=(  0.736513  0.177436 -0.652736)
     H   59    sigma_33=     42.17    axis=(  0.558818  0.384130  0.734961)

     Atom 60  H   pos: ( -0.499276  0.120719 -0.103480)  Total sigma:          24.32
            15.4813          1.2128          0.8133
             2.7881         28.5619        -15.8672
            -0.4598        -16.0151         28.9207

     H   60    anisotropy:     30.63    eta:   -0.1986
     H   60    sigma_11=     16.14    axis=(  0.906709  0.269895  0.324093)
     H   60    sigma_22=     12.08    axis=( -0.419472  0.656973  0.626443)
     H   60    sigma_33=     44.74    axis=( -0.043847 -0.703949  0.708896)

     Atom 61  H   pos: (  0.399370  0.010989 -0.018021)  Total sigma:          28.42
            37.8808          5.9111         -4.1733
             4.0558         24.4036         -2.3908
            -3.3347         -2.3773         22.9845

     H   61    anisotropy:     18.24    eta:   -0.1868
     H   61    sigma_11=     23.48    axis=(  0.397493 -0.738736  0.544306)
     H   61    sigma_22=     21.21    axis=( -0.003412 -0.594367 -0.804187)
     H   61    sigma_33=     40.58    axis=( -0.917599 -0.317802  0.238777)

     Atom 62  H   pos: (  0.082308  0.297109 -0.496870)  Total sigma:          24.21
            27.4728         -1.6715        -12.3542
            -1.7542         12.3741          2.1581
           -10.7117          2.1664         32.7889

     H   62    anisotropy:     27.01    eta:   -0.3430
     H   62    sigma_11=     18.30    axis=( -0.782562 -0.000969 -0.622571)
     H   62    sigma_22=     12.12    axis=(  0.056539  0.995756 -0.072619)
     H   62    sigma_33=     42.22    axis=( -0.620000  0.092029  0.779186)

     Atom 63  H   pos: (  0.115219  0.315770 -0.327886)  Total sigma:          24.93
            31.0412          1.8325         13.8678
             1.4428         13.8512          2.8864
            12.1613          2.8543         29.9062

     H   63    anisotropy:     28.35    eta:   -0.2303
     H   63    sigma_11=     17.66    axis=(  0.693898 -0.218777 -0.686034)
     H   63    sigma_22=     13.31    axis=( -0.078885 -0.970089  0.229573)
     H   63    sigma_33=     43.84    axis=(  0.715739  0.105183  0.690401)

     Atom 64  H   pos: (  0.261552  0.129462 -0.402815)  Total sigma:          27.59
            31.0953         -7.9293          5.0077
            -8.7903         28.2689         -4.9772
             4.4965         -4.0455         23.4142

     H   64    anisotropy:     19.58    eta:   -0.0581
     H   64    sigma_11=     21.45    axis=( -0.689678 -0.496444  0.527150)
     H   64    sigma_22=     20.69    axis=( -0.144612 -0.618897 -0.772045)
     H   64    sigma_33=     40.65    axis=(  0.709529 -0.608695  0.355048)

     Atom 65  H   pos: (  0.418045  0.124957 -0.325416)  Total sigma:          22.61
            26.0445         12.2155          9.9723
            13.7069         23.3195          8.7763
             9.4758          7.6339         18.4608

     H   65    anisotropy:     32.15    eta:   -0.0411
     H   65    sigma_11=     12.33    axis=( -0.021688  0.614562 -0.788571)
     H   65    sigma_22=     11.45    axis=(  0.742795 -0.518030 -0.424148)
     H   65    sigma_33=     44.04    axis=(  0.669168  0.594945  0.445258)

     Atom 66  H   pos: ( -0.145915  0.134965  0.327593)  Total sigma:          20.44
            21.7985        -17.1883         -9.4304
           -16.0751         24.9446          8.8796
           -10.5615         11.3857         14.5730

     H   66    anisotropy:     38.98    eta:   -0.0723
     H   66    sigma_11=      8.38    axis=( -0.047743  0.485978 -0.872666)
     H   66    sigma_22=      6.50    axis=(  0.784057  0.559516  0.268693)
     H   66    sigma_33=     46.43    axis=( -0.618850  0.671392  0.407747)

     Atom 67  H   pos: ( -0.061018 -0.016214  0.351234)  Total sigma:          29.42
            24.5184         -2.4504         -0.5417
            -2.6559         32.1877         -7.0735
            -0.0288         -8.0526         31.5595

     H   67    anisotropy:     15.31    eta:   -0.3845
     H   67    sigma_11=     26.28    axis=( -0.705136  0.423474  0.568729)
     H   67    sigma_22=     22.36    axis=(  0.700477  0.540522  0.466013)
     H   67    sigma_33=     39.63    axis=(  0.110066 -0.726984  0.677775)

     Atom 68  H   pos: ( -0.153781 -0.439956 -0.281027)  Total sigma:          16.74
            17.4681          8.7447        -10.0484
             8.4627         13.8475         -7.7643
            -9.2827         -7.0157         18.9175

     H   68    anisotropy:     26.12    eta:   -0.1385
     H   68    sigma_11=      9.24    axis=(  0.409370  0.480180  0.775786)
     H   68    sigma_22=      6.83    axis=(  0.676738 -0.730096  0.094796)
     H   68    sigma_33=     34.16    axis=( -0.611917 -0.486197  0.623835)

     Atom 69  H   pos: ( -0.207850 -0.470041 -0.109571)  Total sigma:          27.10
            22.9233          3.5815         10.6556
             3.2952         20.1418          3.9308
             6.8504          2.7000         38.2225

     H   69    anisotropy:     23.95    eta:   -0.2174
     H   69    sigma_11=     20.85    axis=(  0.549264  0.725254 -0.415109)
     H   69    sigma_22=     17.38    axis=(  0.723288 -0.661398 -0.198514)
     H   69    sigma_33=     43.06    axis=(  0.418525  0.191206  0.887849)

     Atom 70  H   pos: ( -0.120385 -0.429678  0.247753)  Total sigma:          24.36
            20.4828          0.2104        -11.2867
             0.9401         16.3444         -2.2692
           -11.7752         -1.3933         36.2469

     H   70    anisotropy:     27.17    eta:   -0.1070
     H   70    sigma_11=     16.27    axis=(  0.193320 -0.980896  0.021672)
     H   70    sigma_22=     14.33    axis=(  0.864088  0.180678  0.469794)
     H   70    sigma_33=     42.47    axis=( -0.464735 -0.072093  0.882510)

     Atom 71  H   pos: ( -0.250131 -0.346473  0.331202)  Total sigma:          24.42
            24.9204        -11.8232         -1.0831
           -13.5828         32.2850         -0.0409
             0.0494         -1.5497         16.0637

     H   71    anisotropy:     26.11    eta:   -0.1096
     H   71    sigma_11=     16.67    axis=(  0.459419  0.331829 -0.823908)
     H   71    sigma_22=     14.76    axis=( -0.654682 -0.500376 -0.566583)
     H   71    sigma_33=     41.83    axis=( -0.600272  0.799696 -0.012640)

     Initialization:
     gipaw_setup  :      0.13s CPU      0.18s WALL (       1 calls)

     Linear response
     greenf       :   1626.05s CPU   1639.30s WALL (      96 calls)
     cgsolve      :   1617.93s CPU   1631.01s WALL (      96 calls)
     ch_psi       :   1537.61s CPU   1549.89s WALL (    5358 calls)
     h_psiq       :   1199.14s CPU   1208.60s WALL (    5358 calls)

     Apply operators
     h_psi        :   1077.63s CPU   1086.37s WALL (    5911 calls)
     apply_vel    :     24.88s CPU     25.08s WALL (      84 calls)

     Induced current
     j_para       :    112.39s CPU    113.43s WALL (     108 calls)
     biot_savart  :      0.03s CPU      0.03s WALL (       1 calls)

     Other routines

     General routines
     calbec       :    324.25s CPU    326.79s WALL (   17439 calls)
     fft          :      0.07s CPU      0.07s WALL (      32 calls)
     fftw         :    921.48s CPU    928.94s WALL ( 1292486 calls)
     davcio       :      0.02s CPU      0.83s WALL (      64 calls)

     Parallel routines
     fft_scatter  :    270.91s CPU    273.36s WALL ( 1292518 calls)

     Plugins


     GIPAW        :  32m14.98s CPU  32m35.11s WALL


   This run was terminated on:   1:14:26  11Sep2023            

=------------------------------------------------------------------------------=
   JOB DONE.
=------------------------------------------------------------------------------=
