# Supplementary material for: Is there a future for 43Ca nuclear magnetic resonance in cement science?
Source: Phys Chem Chem Phys. 2025 Apr 9;27(17):9159–68. doi: 10.1039/d5cp00491h (PMC11997747; doi:10.1039/d5cp00491h)
Supplement: CP-027-D5CP00491H-s001 [file CP-027-D5CP00491H-s001.zip › QE-Files/Ca-Ion/caion9.vc-relax.nmr.out]

     Program GIPAW v.7.2 starts on 11Sep2023 at  0:29:40 

     This program is part of the open-source Quantum ESPRESSO suite
     for quantum simulation of materials; please cite
         "P. Giannozzi et al., J. Phys.:Condens. Matter 21 395502 (2009);
         "P. Giannozzi et al., J. Phys.:Condens. Matter 29 465901 (2017);
         "P. Giannozzi et al., J. Chem. Phys. 152 154105 (2020);
          URL http://www.quantum-espresso.org", 
     in publications or presentations arising from this work. More details at
     http://www.quantum-espresso.org/quote

     Parallel version (MPI), running on    72 processors

     MPI processes distributed on     1 nodes
     R & G space division:  proc/nbgrp/npool/nimage =      72
     465018 MiB available memory on the printing compute node when the environment starts


     ***** This is GIPAW git revision                                          *****
     ***** you can cite: N. Varini et al., Comp. Phys. Comm. 184, 1827 (2013)  *****
     ***** in publications or presentations arising from this work.            *****

     Parallelizing q-star over 1 images
     Reading input from caion9.vc-relax.nmr.in

     ------------------- Input file: --------------------
&inputgipaw
	job = 'nmr'
	prefix = 'caion9.vc-relax_nmr'
	tmp_dir = './tmpCaion9/',
	verbosity = 'high'
	diagonalization = 'david'
/


     Reading xml data from directory:

     ./tmpCaion9/caion9.vc-relax_nmr.save/
     file Ca.pbe-spn-kjpaw_psl.1.0.0.UPF: wavefunction(s)  3S renormalized
     file O.pbe-n-kjpaw_psl.1.0.0.UPF: wavefunction(s)  2S 2P renormalized
     file H.pbe-kjpaw_psl.1.0.0.UPF: wavefunction(s)  1S renormalized

     IMPORTANT: XC functional enforced from input :
     Exchange-correlation= PBE
                           (   1   4   3   4   0   0   0)
     Any further DFT definition will be discarded
     Please, verify this is what you really want


     Parallelization info
     --------------------
     sticks:   dense  smooth     PW     G-vecs:    dense   smooth      PW
     Min         191     191     65                17060    17060    3396
     Max         192     192     66                17066    17066    3399
     Sum       13773   13773   4701              1228435  1228435  244635

     Using Slab Decomposition

     Reading collected, re-writing distributed wavefunctions
     Subspace diagonalization in iterative solution of the eigenvalue problem:
     a serial algorithm will be used

     GIPAW projectors -----------------------------------------------
     atom=  Ca   l=0  rc=    1.3000  rs=    0.8667
     atom=  Ca   l=0  rc=    1.3000  rs=    0.8667
     atom=  Ca   l=1  rc=    1.6000  rs=    1.0667
     atom=  Ca   l=1  rc=    1.6000  rs=    1.0667
     atom=  Ca   l=2  rc=    1.7000  rs=    1.1333
     atom=  Ca   l=2  rc=    1.7000  rs=    1.1333
     projs nearly linearly dependent: l=0  n1,n2= 1, 2  s=  0.99170013
     projs nearly linearly dependent: l=2  n1,n2= 1, 2  s=  0.99334936

     atom=  O    l=0  rc=    1.3000  rs=    0.8667
     atom=  O    l=0  rc=    1.3000  rs=    0.8667
     atom=  O    l=1  rc=    1.3500  rs=    0.9000
     atom=  O    l=1  rc=    1.3500  rs=    0.9000
     projs nearly linearly dependent: l=1  n1,n2= 1, 2  s=  0.99790099

     atom=  H    l=0  rc=    1.0000  rs=    0.6667
     atom=  H    l=0  rc=    1.0000  rs=    0.6667
     projs nearly linearly dependent: l=0  n1,n2= 1, 2  s=  0.99968852
     -----------------------------------------------------------------

     GIPAW integrals: -------------------------------------------
     Atom  i/j   nmr_para   nmr_dia   epr_rmc  epr_para   epr_dia
       Ca  1 1   0.25E+04 -0.66E+00  0.13E+02  0.81E+09  0.75E+03
       Ca  2 1   0.26E+04 -0.73E+00  0.13E+02  0.86E+09  0.79E+03
       Ca  2 2   0.28E+04 -0.80E+00  0.13E+02  0.92E+09  0.84E+03
       Ca  3 3   0.30E+02  0.22E+00  0.11E+02  0.47E+05  0.19E+03
       Ca  4 3   0.33E+02  0.20E+00  0.12E+02  0.54E+05  0.22E+03
       Ca  4 4   0.37E+02  0.17E+00  0.13E+02  0.60E+05  0.24E+03
       Ca  5 5   0.29E+01  0.74E+00  0.81E+01  0.47E+03  0.66E+02
       Ca  6 5   0.36E+01  0.91E+00  0.10E+02  0.59E+03  0.81E+02
       Ca  6 6   0.45E+01  0.11E+01  0.13E+02  0.74E+03  0.10E+03
       O   1 1   0.81E+03 -0.32E+00  0.65E+01  0.43E+08  0.24E+03
       O   2 1   0.91E+03 -0.39E+00  0.71E+01  0.48E+08  0.27E+03
       O   2 2   0.10E+04 -0.48E+00  0.78E+01  0.55E+08  0.31E+03
       O   3 3   0.99E+01  0.87E+00  0.58E+01  0.24E+04  0.75E+02
       O   4 3   0.11E+02  0.97E+00  0.67E+01  0.27E+04  0.83E+02
       O   4 4   0.12E+02  0.11E+01  0.76E+01  0.31E+04  0.93E+02
       H   1 1   0.39E+02  0.19E+00  0.29E+00  0.78E+05  0.13E+02
       H   2 1   0.41E+02  0.21E+00  0.32E+00  0.82E+05  0.14E+02
       H   2 2   0.43E+02  0.22E+00  0.36E+00  0.86E+05  0.15E+02
     ------------------------------------------------------------

     alpha_pv=     76.8309 eV

     Number of occupied bands for each k-point:
     k-point:     1    nbnd_occ= 100
     k-point:     2    nbnd_occ= 100
     k-point:     3    nbnd_occ= 100
     k-point:     4    nbnd_occ= 100


     q-space interpolation up to   240.00 Rydberg

     GIPAW job: nmr                                                                             
     NMR macroscopic correction: yes
             0.6667          0.0000          0.0000
             0.0000          0.6667          0.0000
             0.0000          0.0000          0.6667


     Largest allocated arrays     est. size (Mb)     dimensions
        KS wavefunctions at k           5.03 Mb     (    3297,  100)
        KS wavefunctions at k+q         5.03 Mb     (    3297,  100)
        First-order wavefunctions      50.31 Mb     (    3297,  100, 10)
        First-order wavefunct (US)     30.18 Mb     (    3297,  100,  6)
        Charge/spin density             0.28 Mb     (   36864,    1)
        Induced current                 2.53 Mb     (   36864,    3,3,1)
        Induced magnetic field          2.53 Mb     (   36864,    3,3,1)
        NL pseudopotentials            15.19 Mb     (    3297,  302)
        GIPAW NL terms                 15.19 Mb     (    3297,  302)

     Computing the magnetic susceptibility     isolve=0    ethr=  0.1000E-13
     Restarting from a previous run
     Resuming from k-point #    1   and q #  0
     k-point #    1 of     4      pool #  1    cpu time:       7.8
     compute_u_kq: q = (    0.0000,    0.0000,    0.0000)
     Rotating WFCS
     ethr =  1.00E-14,  avg # of iterations =  6.0
     eigenvalues at k:
 -40.0137 -22.1429 -22.0041 -21.6700 -21.6435 -21.4155 -21.3471 -21.2036
 -21.1591 -20.9929 -20.8876 -20.8065 -20.6429 -20.5543 -20.4744 -20.3952
 -20.3659 -20.1956 -20.1201 -20.0134 -19.9581 -19.8764 -19.6892 -19.2505
 -19.0056 -18.9486 -18.0983 -17.5127  -9.7070  -9.4622  -9.2637  -9.1561
  -8.9799  -8.9138  -8.8690  -8.8207  -8.7438  -8.4925  -8.3825  -8.2450
  -8.1315  -8.0173  -7.9240  -7.8440  -7.7970  -7.7325  -7.5475  -7.2291
  -7.0657  -6.8060  -6.7184  -6.6039  -6.4247  -6.1670  -6.0289  -5.9832
  -5.8958  -5.7287  -5.5359  -5.4938  -5.3787  -5.3221  -5.1812  -5.0806
  -5.0537  -4.9693  -4.8751  -4.8117  -4.7480  -4.6071  -4.5004  -4.3163
  -4.2089  -4.1240  -4.0372  -4.0025  -3.9379  -3.7471  -3.4597  -3.3921
  -3.3344  -3.2534  -3.2255  -3.1649  -3.0914  -3.0528  -2.9685  -2.8501
  -2.7598  -2.7154  -2.6850  -2.6250  -2.4716  -2.3951  -2.3323  -2.2818
  -2.1631  -2.1158  -2.0044  -1.5988
     eigenvalues at k+q:
 -40.0137 -22.1429 -22.0041 -21.6700 -21.6435 -21.4155 -21.3471 -21.2036
 -21.1591 -20.9929 -20.8876 -20.8065 -20.6429 -20.5543 -20.4744 -20.3952
 -20.3659 -20.1956 -20.1201 -20.0134 -19.9581 -19.8764 -19.6892 -19.2505
 -19.0056 -18.9486 -18.0983 -17.5126  -9.7070  -9.4622  -9.2637  -9.1561
  -8.9799  -8.9138  -8.8690  -8.8207  -8.7438  -8.4925  -8.3825  -8.2450
  -8.1315  -8.0173  -7.9240  -7.8440  -7.7970  -7.7325  -7.5475  -7.2291
  -7.0657  -6.8060  -6.7184  -6.6039  -6.4247  -6.1670  -6.0289  -5.9831
  -5.8958  -5.7287  -5.5359  -5.4938  -5.3787  -5.3221  -5.1812  -5.0806
  -5.0537  -4.9693  -4.8751  -4.8117  -4.7480  -4.6071  -4.5004  -4.3163
  -4.2089  -4.1240  -4.0372  -4.0025  -3.9379  -3.7471  -3.4597  -3.3921
  -3.3344  -3.2534  -3.2255  -3.1649  -3.0914  -3.0528  -2.9685  -2.8501
  -2.7598  -2.7154  -2.6850  -2.6250  -2.4716  -2.3951  -2.3323  -2.2818
  -2.1631  -2.1158  -2.0044  -1.5988
     cgsolve_all iterations  65    anorm=    0.74E-07
PARA_AUG  1      51.0349525         0.0819007        -0.0793760
     cgsolve_all iterations  67    anorm=    0.74E-07
PARA_AUG  2       0.1147926        50.4183940         0.1128765
     cgsolve_all iterations  65    anorm=    0.75E-07
PARA_AUG  3      -0.2210364        -0.0279913        50.8355879
     cgsolve_all iterations  70    anorm=    0.76E-07
     cgsolve_all iterations  68    anorm=    0.75E-07
     cgsolve_all iterations  68    anorm=    0.74E-07
     compute_u_kq: q = (    0.0258,    0.0000,    0.0000)
     Rotating WFCS
     ethr =  1.00E-14,  avg # of iterations = 33.0
     eigenvalues at k:
 -40.0137 -22.1429 -22.0041 -21.6700 -21.6435 -21.4155 -21.3471 -21.2036
 -21.1591 -20.9929 -20.8876 -20.8065 -20.6429 -20.5543 -20.4744 -20.3952
 -20.3659 -20.1956 -20.1201 -20.0134 -19.9581 -19.8764 -19.6892 -19.2505
 -19.0056 -18.9486 -18.0983 -17.5127  -9.7070  -9.4622  -9.2637  -9.1561
  -8.9799  -8.9138  -8.8690  -8.8207  -8.7438  -8.4925  -8.3825  -8.2450
  -8.1315  -8.0173  -7.9240  -7.8440  -7.7970  -7.7325  -7.5475  -7.2291
  -7.0657  -6.8060  -6.7184  -6.6039  -6.4247  -6.1670  -6.0289  -5.9832
  -5.8958  -5.7287  -5.5359  -5.4938  -5.3787  -5.3221  -5.1812  -5.0806
  -5.0537  -4.9693  -4.8751  -4.8117  -4.7480  -4.6071  -4.5004  -4.3163
  -4.2089  -4.1240  -4.0372  -4.0025  -3.9379  -3.7471  -3.4597  -3.3921
  -3.3344  -3.2534  -3.2255  -3.1649  -3.0914  -3.0528  -2.9685  -2.8501
  -2.7598  -2.7154  -2.6850  -2.6250  -2.4716  -2.3951  -2.3323  -2.2818
  -2.1631  -2.1158  -2.0044  -1.5988
     eigenvalues at k+q:
 -40.0137 -22.1436 -22.0040 -21.6695 -21.6441 -21.4150 -21.3445 -21.2034
 -21.1594 -20.9942 -20.8888 -20.8066 -20.6437 -20.5542 -20.4761 -20.3927
 -20.3656 -20.1946 -20.1249 -20.0123 -19.9559 -19.8754 -19.6892 -19.2517
 -19.0056 -18.9481 -18.0983 -17.5126  -9.7072  -9.4622  -9.2639  -9.1557
  -8.9794  -8.9124  -8.8691  -8.8222  -8.7457  -8.4884  -8.3876  -8.2429
  -8.1310  -8.0189  -7.9244  -7.8443  -7.7982  -7.7328  -7.5439  -7.2288
  -7.0641  -6.8072  -6.7179  -6.6006  -6.4247  -6.1670  -6.0348  -5.9850
  -5.8916  -5.7285  -5.5397  -5.4948  -5.3779  -5.3205  -5.1789  -5.0795
  -5.0524  -4.9732  -4.8791  -4.8113  -4.7486  -4.6070  -4.4980  -4.3093
  -4.2112  -4.1257  -4.0355  -4.0040  -3.9392  -3.7484  -3.4609  -3.3906
  -3.3346  -3.2539  -3.2245  -3.1615  -3.0937  -3.0527  -2.9700  -2.8496
  -2.7605  -2.7151  -2.6826  -2.6280  -2.4713  -2.3961  -2.3304  -2.2823
  -2.1650  -2.1152  -2.0044  -1.5991
     cgsolve_all iterations  70    anorm=    0.77E-07
     cgsolve_all iterations  68    anorm=    0.75E-07
     cgsolve_all iterations  68    anorm=    0.73E-07
     compute_u_kq: q = (   -0.0258,    0.0000,    0.0000)
     Rotating WFCS
     ethr =  1.00E-14,  avg # of iterations = 33.0
     eigenvalues at k:
 -40.0137 -22.1429 -22.0041 -21.6700 -21.6435 -21.4155 -21.3471 -21.2036
 -21.1591 -20.9929 -20.8876 -20.8065 -20.6429 -20.5543 -20.4744 -20.3952
 -20.3659 -20.1956 -20.1201 -20.0134 -19.9581 -19.8764 -19.6892 -19.2505
 -19.0056 -18.9486 -18.0983 -17.5127  -9.7070  -9.4622  -9.2637  -9.1561
  -8.9799  -8.9138  -8.8690  -8.8207  -8.7438  -8.4925  -8.3825  -8.2450
  -8.1315  -8.0173  -7.9240  -7.8440  -7.7970  -7.7325  -7.5475  -7.2291
  -7.0657  -6.8060  -6.7184  -6.6039  -6.4247  -6.1670  -6.0289  -5.9832
  -5.8958  -5.7287  -5.5359  -5.4938  -5.3787  -5.3221  -5.1812  -5.0806
  -5.0537  -4.9693  -4.8751  -4.8117  -4.7480  -4.6071  -4.5004  -4.3163
  -4.2089  -4.1240  -4.0372  -4.0025  -3.9379  -3.7471  -3.4597  -3.3921
  -3.3344  -3.2534  -3.2255  -3.1649  -3.0914  -3.0528  -2.9685  -2.8501
  -2.7598  -2.7154  -2.6850  -2.6250  -2.4716  -2.3951  -2.3323  -2.2818
  -2.1631  -2.1158  -2.0044  -1.5988
     eigenvalues at k+q:
 -40.0137 -22.1422 -22.0042 -21.6705 -21.6430 -21.4161 -21.3496 -21.2038
 -21.1588 -20.9916 -20.8864 -20.8064 -20.6421 -20.5544 -20.4726 -20.3979
 -20.3662 -20.1963 -20.1152 -20.0146 -19.9603 -19.8773 -19.6891 -19.2493
 -19.0057 -18.9492 -18.0983 -17.5126  -9.7069  -9.4621  -9.2636  -9.1566
  -8.9804  -8.9152  -8.8691  -8.8191  -8.7419  -8.4964  -8.3772  -8.2475
  -8.1320  -8.0154  -7.9236  -7.8438  -7.7959  -7.7323  -7.5511  -7.2295
  -7.0673  -6.8046  -6.7192  -6.6073  -6.4247  -6.1668  -6.0238  -5.9813
  -5.8993  -5.7294  -5.5324  -5.4922  -5.3793  -5.3237  -5.1840  -5.0815
  -5.0551  -4.9660  -4.8711  -4.8115  -4.7473  -4.6070  -4.5032  -4.3234
  -4.2062  -4.1222  -4.0391  -4.0009  -3.9368  -3.7457  -3.4586  -3.3937
  -3.3340  -3.2531  -3.2266  -3.1675  -3.0894  -3.0529  -2.9674  -2.8504
  -2.7593  -2.7153  -2.6873  -2.6221  -2.4718  -2.3942  -2.3341  -2.2813
  -2.1614  -2.1163  -2.0044  -1.5985
     cgsolve_all iterations  70    anorm=    0.77E-07
     cgsolve_all iterations  68    anorm=    0.75E-07
     cgsolve_all iterations  68    anorm=    0.75E-07
     compute_u_kq: q = (    0.0000,    0.0258,    0.0000)
     Rotating WFCS
     ethr =  1.00E-14,  avg # of iterations = 25.0
     eigenvalues at k:
 -40.0137 -22.1429 -22.0041 -21.6700 -21.6435 -21.4155 -21.3471 -21.2036
 -21.1591 -20.9929 -20.8876 -20.8065 -20.6429 -20.5543 -20.4744 -20.3952
 -20.3659 -20.1956 -20.1201 -20.0134 -19.9581 -19.8764 -19.6892 -19.2505
 -19.0056 -18.9486 -18.0983 -17.5127  -9.7070  -9.4622  -9.2637  -9.1561
  -8.9799  -8.9138  -8.8690  -8.8207  -8.7438  -8.4925  -8.3825  -8.2450
  -8.1315  -8.0173  -7.9240  -7.8440  -7.7970  -7.7325  -7.5475  -7.2291
  -7.0657  -6.8060  -6.7184  -6.6039  -6.4247  -6.1670  -6.0289  -5.9832
  -5.8958  -5.7287  -5.5359  -5.4938  -5.3787  -5.3221  -5.1812  -5.0806
  -5.0537  -4.9693  -4.8751  -4.8117  -4.7480  -4.6071  -4.5004  -4.3163
  -4.2089  -4.1240  -4.0372  -4.0025  -3.9379  -3.7471  -3.4597  -3.3921
  -3.3344  -3.2534  -3.2255  -3.1649  -3.0914  -3.0528  -2.9685  -2.8501
  -2.7598  -2.7154  -2.6850  -2.6250  -2.4716  -2.3951  -2.3323  -2.2818
  -2.1631  -2.1158  -2.0044  -1.5988
     eigenvalues at k+q:
 -40.0137 -22.1429 -22.0041 -21.6701 -21.6436 -21.4152 -21.3473 -21.2036
 -21.1590 -20.9928 -20.8877 -20.8066 -20.6429 -20.5543 -20.4743 -20.3950
 -20.3663 -20.1956 -20.1202 -20.0135 -19.9575 -19.8765 -19.6892 -19.2505
 -19.0058 -18.9485 -18.0983 -17.5126  -9.7071  -9.4622  -9.2638  -9.1561
  -8.9797  -8.9132  -8.8689  -8.8245  -8.7438  -8.4909  -8.3806  -8.2441
  -8.1315  -8.0151  -7.9242  -7.8438  -7.7981  -7.7332  -7.5460  -7.2330
  -7.0718  -6.8020  -6.7185  -6.6028  -6.4268  -6.1608  -6.0237  -5.9830
  -5.8932  -5.7363  -5.5417  -5.4972  -5.3838  -5.3186  -5.1786  -5.0802
  -5.0517  -4.9646  -4.8764  -4.8112  -4.7458  -4.6099  -4.5001  -4.3106
  -4.2095  -4.1257  -4.0369  -4.0064  -3.9386  -3.7497  -3.4578  -3.3922
  -3.3343  -3.2544  -3.2255  -3.1642  -3.0903  -3.0537  -2.9684  -2.8499
  -2.7599  -2.7149  -2.6855  -2.6245  -2.4724  -2.3956  -2.3318  -2.2819
  -2.1646  -2.1146  -2.0046  -1.5987
     cgsolve_all iterations  70    anorm=    0.76E-07
     cgsolve_all iterations  68    anorm=    0.75E-07
     cgsolve_all iterations  68    anorm=    0.74E-07
     compute_u_kq: q = (    0.0000,   -0.0258,    0.0000)
     Rotating WFCS
     ethr =  1.00E-14,  avg # of iterations = 26.0
     eigenvalues at k:
 -40.0137 -22.1429 -22.0041 -21.6700 -21.6435 -21.4155 -21.3471 -21.2036
 -21.1591 -20.9929 -20.8876 -20.8065 -20.6429 -20.5543 -20.4744 -20.3952
 -20.3659 -20.1956 -20.1201 -20.0134 -19.9581 -19.8764 -19.6892 -19.2505
 -19.0056 -18.9486 -18.0983 -17.5127  -9.7070  -9.4622  -9.2637  -9.1561
  -8.9799  -8.9138  -8.8690  -8.8207  -8.7438  -8.4925  -8.3825  -8.2450
  -8.1315  -8.0173  -7.9240  -7.8440  -7.7970  -7.7325  -7.5475  -7.2291
  -7.0657  -6.8060  -6.7184  -6.6039  -6.4247  -6.1670  -6.0289  -5.9832
  -5.8958  -5.7287  -5.5359  -5.4938  -5.3787  -5.3221  -5.1812  -5.0806
  -5.0537  -4.9693  -4.8751  -4.8117  -4.7480  -4.6071  -4.5004  -4.3163
  -4.2089  -4.1240  -4.0372  -4.0025  -3.9379  -3.7471  -3.4597  -3.3921
  -3.3344  -3.2534  -3.2255  -3.1649  -3.0914  -3.0528  -2.9685  -2.8501
  -2.7598  -2.7154  -2.6850  -2.6250  -2.4716  -2.3951  -2.3323  -2.2818
  -2.1631  -2.1158  -2.0044  -1.5988
     eigenvalues at k+q:
 -40.0137 -22.1429 -22.0041 -21.6699 -21.6435 -21.4159 -21.3469 -21.2035
 -21.1592 -20.9929 -20.8875 -20.8064 -20.6429 -20.5543 -20.4745 -20.3954
 -20.3655 -20.1955 -20.1200 -20.0132 -19.9586 -19.8763 -19.6891 -19.2504
 -19.0055 -18.9488 -18.0983 -17.5126  -9.7069  -9.4622  -9.2636  -9.1562
  -8.9801  -8.9144  -8.8693  -8.8170  -8.7437  -8.4944  -8.3840  -8.2460
  -8.1315  -8.0191  -7.9238  -7.8443  -7.7960  -7.7318  -7.5490  -7.2256
  -7.0592  -6.8098  -6.7188  -6.6051  -6.4227  -6.1735  -6.0345  -5.9823
  -5.8978  -5.7222  -5.5305  -5.4906  -5.3743  -5.3238  -5.1837  -5.0814
  -5.0557  -4.9735  -4.8751  -4.8114  -4.7500  -4.6044  -4.5008  -4.3222
  -4.2082  -4.1222  -4.0375  -3.9986  -3.9373  -3.7444  -3.4618  -3.3921
  -3.3344  -3.2524  -3.2254  -3.1654  -3.0926  -3.0520  -2.9689  -2.8502
  -2.7599  -2.7157  -2.6844  -2.6255  -2.4707  -2.3947  -2.3327  -2.2817
  -2.1617  -2.1170  -2.0042  -1.5989
     cgsolve_all iterations  70    anorm=    0.77E-07
     cgsolve_all iterations  68    anorm=    0.75E-07
     cgsolve_all iterations  68    anorm=    0.75E-07
     compute_u_kq: q = (    0.0000,    0.0000,    0.0258)
     Rotating WFCS
     ethr =  1.00E-14,  avg # of iterations = 31.0
     eigenvalues at k:
 -40.0137 -22.1429 -22.0041 -21.6700 -21.6435 -21.4155 -21.3471 -21.2036
 -21.1591 -20.9929 -20.8876 -20.8065 -20.6429 -20.5543 -20.4744 -20.3952
 -20.3659 -20.1956 -20.1201 -20.0134 -19.9581 -19.8764 -19.6892 -19.2505
 -19.0056 -18.9486 -18.0983 -17.5127  -9.7070  -9.4622  -9.2637  -9.1561
  -8.9799  -8.9138  -8.8690  -8.8207  -8.7438  -8.4925  -8.3825  -8.2450
  -8.1315  -8.0173  -7.9240  -7.8440  -7.7970  -7.7325  -7.5475  -7.2291
  -7.0657  -6.8060  -6.7184  -6.6039  -6.4247  -6.1670  -6.0289  -5.9832
  -5.8958  -5.7287  -5.5359  -5.4938  -5.3787  -5.3221  -5.1812  -5.0806
  -5.0537  -4.9693  -4.8751  -4.8117  -4.7480  -4.6071  -4.5004  -4.3163
  -4.2089  -4.1240  -4.0372  -4.0025  -3.9379  -3.7471  -3.4597  -3.3921
  -3.3344  -3.2534  -3.2255  -3.1649  -3.0914  -3.0528  -2.9685  -2.8501
  -2.7598  -2.7154  -2.6850  -2.6250  -2.4716  -2.3951  -2.3323  -2.2818
  -2.1631  -2.1158  -2.0044  -1.5988
     eigenvalues at k+q:
 -40.0137 -22.1427 -22.0044 -21.6700 -21.6436 -21.4158 -21.3468 -21.2030
 -21.1596 -20.9919 -20.8877 -20.8064 -20.6439 -20.5544 -20.4753 -20.3952
 -20.3659 -20.1941 -20.1203 -20.0134 -19.9581 -19.8764 -19.6892 -19.2505
 -19.0056 -18.9486 -18.0983 -17.5126  -9.7072  -9.4629  -9.2626  -9.1560
  -8.9798  -8.9144  -8.8686  -8.8207  -8.7436  -8.4936  -8.3822  -8.2452
  -8.1316  -8.0169  -7.9240  -7.8433  -7.7987  -7.7303  -7.5483  -7.2292
  -7.0657  -6.8063  -6.7182  -6.6063  -6.4243  -6.1649  -6.0287  -5.9877
  -5.8950  -5.7213  -5.5372  -5.4934  -5.3792  -5.3220  -5.1858  -5.0797
  -5.0523  -4.9702  -4.8766  -4.8089  -4.7457  -4.6069  -4.5006  -4.3202
  -4.2091  -4.1252  -4.0368  -4.0006  -3.9373  -3.7473  -3.4603  -3.3934
  -3.3346  -3.2543  -3.2246  -3.1658  -3.0893  -3.0529  -2.9691  -2.8497
  -2.7598  -2.7151  -2.6849  -2.6257  -2.4723  -2.3948  -2.3311  -2.2824
  -2.1638  -2.1153  -2.0047  -1.5988
     cgsolve_all iterations  70    anorm=    0.76E-07
     cgsolve_all iterations  68    anorm=    0.75E-07
     cgsolve_all iterations  68    anorm=    0.75E-07
     compute_u_kq: q = (    0.0000,    0.0000,   -0.0258)
     Rotating WFCS
     ethr =  1.00E-14,  avg # of iterations = 32.0
     eigenvalues at k:
 -40.0137 -22.1429 -22.0041 -21.6700 -21.6435 -21.4155 -21.3471 -21.2036
 -21.1591 -20.9929 -20.8876 -20.8065 -20.6429 -20.5543 -20.4744 -20.3952
 -20.3659 -20.1956 -20.1201 -20.0134 -19.9581 -19.8764 -19.6892 -19.2505
 -19.0056 -18.9486 -18.0983 -17.5127  -9.7070  -9.4622  -9.2637  -9.1561
  -8.9799  -8.9138  -8.8690  -8.8207  -8.7438  -8.4925  -8.3825  -8.2450
  -8.1315  -8.0173  -7.9240  -7.8440  -7.7970  -7.7325  -7.5475  -7.2291
  -7.0657  -6.8060  -6.7184  -6.6039  -6.4247  -6.1670  -6.0289  -5.9832
  -5.8958  -5.7287  -5.5359  -5.4938  -5.3787  -5.3221  -5.1812  -5.0806
  -5.0537  -4.9693  -4.8751  -4.8117  -4.7480  -4.6071  -4.5004  -4.3163
  -4.2089  -4.1240  -4.0372  -4.0025  -3.9379  -3.7471  -3.4597  -3.3921
  -3.3344  -3.2534  -3.2255  -3.1649  -3.0914  -3.0528  -2.9685  -2.8501
  -2.7598  -2.7154  -2.6850  -2.6250  -2.4716  -2.3951  -2.3323  -2.2818
  -2.1631  -2.1158  -2.0044  -1.5988
     eigenvalues at k+q:
 -40.0137 -22.1431 -22.0038 -21.6700 -21.6435 -21.4152 -21.3473 -21.2042
 -21.1586 -20.9938 -20.8876 -20.8066 -20.6420 -20.5542 -20.4736 -20.3952
 -20.3659 -20.1970 -20.1199 -20.0133 -19.9580 -19.8763 -19.6891 -19.2505
 -19.0056 -18.9486 -18.0983 -17.5126  -9.7068  -9.4615  -9.2649  -9.1563
  -8.9801  -8.9133  -8.8695  -8.8207  -8.7439  -8.4914  -8.3826  -8.2450
  -8.1315  -8.0178  -7.9240  -7.8446  -7.7953  -7.7347  -7.5466  -7.2290
  -7.0657  -6.8056  -6.7187  -6.6016  -6.4252  -6.1689  -6.0292  -5.9784
  -5.8965  -5.7361  -5.5345  -5.4946  -5.3785  -5.3217  -5.1773  -5.0814
  -5.0549  -4.9686  -4.8739  -4.8147  -4.7498  -4.6071  -4.5003  -4.3124
  -4.2085  -4.1225  -4.0377  -4.0047  -3.9384  -3.7468  -3.4591  -3.3909
  -3.3341  -3.2531  -3.2258  -3.1638  -3.0936  -3.0526  -2.9680  -2.8506
  -2.7598  -2.7157  -2.6850  -2.6243  -2.4709  -2.3955  -2.3335  -2.2811
  -2.1625  -2.1162  -2.0041  -1.5988
     cgsolve_all iterations  70    anorm=    0.77E-07
     cgsolve_all iterations  68    anorm=    0.76E-07
     cgsolve_all iterations  66    anorm=    0.74E-07

     k-point #    2 of     4      pool #  1    cpu time:     620.9
     compute_u_kq: q = (    0.0000,    0.0000,    0.0000)
     Rotating WFCS
     ethr =  1.00E-14,  avg # of iterations =  6.0
     eigenvalues at k:
 -40.0137 -22.1429 -22.0040 -21.6699 -21.6436 -21.4155 -21.3471 -21.2029
 -21.1586 -20.9948 -20.8877 -20.8068 -20.6419 -20.5534 -20.4783 -20.3930
 -20.3666 -20.1881 -20.1239 -20.0146 -19.9590 -19.8773 -19.6883 -19.2505
 -19.0056 -18.9485 -18.0983 -17.5127  -9.7072  -9.4619  -9.2635  -9.1563
  -8.9791  -8.9108  -8.8727  -8.8189  -8.7435  -8.4960  -8.3746  -8.2512
  -8.1347  -8.0196  -7.9243  -7.8441  -7.7919  -7.7366  -7.5465  -7.2260
  -7.0630  -6.8036  -6.7211  -6.6121  -6.4243  -6.1520  -6.0376  -5.9792
  -5.9024  -5.7069  -5.5204  -5.5117  -5.4044  -5.3007  -5.2014  -5.0996
  -5.0333  -4.9701  -4.8961  -4.8109  -4.7251  -4.6036  -4.5035  -4.3133
  -4.2059  -4.1007  -4.0506  -4.0226  -3.9328  -3.7434  -3.4664  -3.3925
  -3.3329  -3.2743  -3.2118  -3.1487  -3.0881  -3.0462  -2.9767  -2.8537
  -2.7589  -2.7193  -2.6813  -2.6248  -2.4732  -2.3960  -2.3336  -2.2785
  -2.1704  -2.1112  -2.0040  -1.5998
     eigenvalues at k+q:
 -40.0137 -22.1429 -22.0040 -21.6699 -21.6436 -21.4155 -21.3471 -21.2029
 -21.1586 -20.9948 -20.8877 -20.8068 -20.6419 -20.5534 -20.4783 -20.3930
 -20.3666 -20.1881 -20.1239 -20.0146 -19.9590 -19.8773 -19.6883 -19.2505
 -19.0056 -18.9485 -18.0983 -17.5126  -9.7072  -9.4619  -9.2635  -9.1563
  -8.9791  -8.9108  -8.8727  -8.8189  -8.7435  -8.4960  -8.3746  -8.2512
  -8.1347  -8.0196  -7.9243  -7.8441  -7.7919  -7.7366  -7.5465  -7.2260
  -7.0630  -6.8036  -6.7211  -6.6121  -6.4243  -6.1520  -6.0376  -5.9792
  -5.9024  -5.7069  -5.5204  -5.5117  -5.4044  -5.3007  -5.2014  -5.0996
  -5.0333  -4.9701  -4.8961  -4.8109  -4.7251  -4.6036  -4.5035  -4.3133
  -4.2059  -4.1007  -4.0506  -4.0225  -3.9328  -3.7434  -3.4664  -3.3925
  -3.3329  -3.2743  -3.2118  -3.1487  -3.0881  -3.0462  -2.9767  -2.8537
  -2.7589  -2.7193  -2.6813  -2.6248  -2.4732  -2.3960  -2.3336  -2.2785
  -2.1704  -2.1112  -2.0040  -1.5998
     cgsolve_all iterations  65    anorm=    0.74E-07
PARA_AUG  1      51.0324028         0.0852141        -0.0798004
     cgsolve_all iterations  67    anorm=    0.75E-07
PARA_AUG  2       0.1101792        50.4226722         0.1058755
     cgsolve_all iterations  65    anorm=    0.74E-07
PARA_AUG  3      -0.2175086        -0.0292615        50.8360437
     cgsolve_all iterations  68    anorm=    0.75E-07
     cgsolve_all iterations  70    anorm=    0.76E-07
     cgsolve_all iterations  68    anorm=    0.74E-07
     compute_u_kq: q = (    0.0258,    0.0000,    0.0000)
     Rotating WFCS
     ethr =  1.00E-14,  avg # of iterations = 32.0
     eigenvalues at k:
 -40.0137 -22.1429 -22.0040 -21.6699 -21.6436 -21.4155 -21.3471 -21.2029
 -21.1586 -20.9948 -20.8877 -20.8068 -20.6419 -20.5534 -20.4783 -20.3930
 -20.3666 -20.1881 -20.1239 -20.0146 -19.9590 -19.8773 -19.6883 -19.2505
 -19.0056 -18.9485 -18.0983 -17.5127  -9.7072  -9.4619  -9.2635  -9.1563
  -8.9791  -8.9108  -8.8727  -8.8189  -8.7435  -8.4960  -8.3746  -8.2512
  -8.1347  -8.0196  -7.9243  -7.8441  -7.7919  -7.7366  -7.5465  -7.2260
  -7.0630  -6.8036  -6.7211  -6.6121  -6.4243  -6.1520  -6.0376  -5.9792
  -5.9024  -5.7069  -5.5204  -5.5117  -5.4044  -5.3007  -5.2014  -5.0996
  -5.0333  -4.9701  -4.8961  -4.8109  -4.7251  -4.6036  -4.5035  -4.3133
  -4.2059  -4.1007  -4.0506  -4.0226  -3.9328  -3.7434  -3.4664  -3.3925
  -3.3329  -3.2743  -3.2118  -3.1487  -3.0881  -3.0462  -2.9767  -2.8537
  -2.7589  -2.7193  -2.6813  -2.6248  -2.4732  -2.3960  -2.3336  -2.2785
  -2.1704  -2.1112  -2.0040  -1.5998
     eigenvalues at k+q:
 -40.0137 -22.1436 -22.0039 -21.6694 -21.6442 -21.4150 -21.3445 -21.2027
 -21.1589 -20.9962 -20.8888 -20.8069 -20.6426 -20.5533 -20.4800 -20.3905
 -20.3663 -20.1866 -20.1294 -20.0134 -19.9568 -19.8764 -19.6883 -19.2517
 -19.0056 -18.9480 -18.0983 -17.5126  -9.7074  -9.4620  -9.2636  -9.1559
  -8.9784  -8.9102  -8.8721  -8.8206  -8.7454  -8.4918  -8.3805  -8.2483
  -8.1343  -8.0213  -7.9244  -7.8445  -7.7932  -7.7367  -7.5431  -7.2256
  -7.0614  -6.8048  -6.7206  -6.6086  -6.4242  -6.1517  -6.0422  -5.9815
  -5.9009  -5.7052  -5.5245  -5.5117  -5.4055  -5.2991  -5.1971  -5.0989
  -5.0320  -4.9752  -4.8994  -4.8107  -4.7234  -4.6030  -4.4985  -4.3156
  -4.2094  -4.0995  -4.0481  -4.0207  -3.9346  -3.7450  -3.4688  -3.3902
  -3.3337  -3.2740  -3.2105  -3.1487  -3.0871  -3.0480  -2.9769  -2.8536
  -2.7586  -2.7210  -2.6784  -2.6276  -2.4725  -2.3970  -2.3317  -2.2791
  -2.1720  -2.1110  -2.0039  -1.6001
     cgsolve_all iterations  68    anorm=    0.76E-07
     cgsolve_all iterations  68    anorm=    0.75E-07
     cgsolve_all iterations  68    anorm=    0.74E-07
     compute_u_kq: q = (   -0.0258,    0.0000,    0.0000)
     Rotating WFCS
     ethr =  1.00E-14,  avg # of iterations = 33.0
     eigenvalues at k:
 -40.0137 -22.1429 -22.0040 -21.6699 -21.6436 -21.4155 -21.3471 -21.2029
 -21.1586 -20.9948 -20.8877 -20.8068 -20.6419 -20.5534 -20.4783 -20.3930
 -20.3666 -20.1881 -20.1239 -20.0146 -19.9590 -19.8773 -19.6883 -19.2505
 -19.0056 -18.9485 -18.0983 -17.5127  -9.7072  -9.4619  -9.2635  -9.1563
  -8.9791  -8.9108  -8.8727  -8.8189  -8.7435  -8.4960  -8.3746  -8.2512
  -8.1347  -8.0196  -7.9243  -7.8441  -7.7919  -7.7366  -7.5465  -7.2260
  -7.0630  -6.8036  -6.7211  -6.6121  -6.4243  -6.1520  -6.0376  -5.9792
  -5.9024  -5.7069  -5.5204  -5.5117  -5.4044  -5.3007  -5.2014  -5.0996
  -5.0333  -4.9701  -4.8961  -4.8109  -4.7251  -4.6036  -4.5035  -4.3133
  -4.2059  -4.1007  -4.0506  -4.0226  -3.9328  -3.7434  -3.4664  -3.3925
  -3.3329  -3.2743  -3.2118  -3.1487  -3.0881  -3.0462  -2.9767  -2.8537
  -2.7589  -2.7193  -2.6813  -2.6248  -2.4732  -2.3960  -2.3336  -2.2785
  -2.1704  -2.1112  -2.0040  -1.5998
     eigenvalues at k+q:
 -40.0137 -22.1422 -22.0042 -21.6704 -21.6431 -21.4161 -21.3496 -21.2031
 -21.1583 -20.9934 -20.8866 -20.8066 -20.6411 -20.5535 -20.4765 -20.3956
 -20.3669 -20.1896 -20.1184 -20.0159 -19.9612 -19.8782 -19.6883 -19.2493
 -19.0057 -18.9491 -18.0983 -17.5126  -9.7071  -9.4619  -9.2634  -9.1568
  -8.9797  -8.9115  -8.8734  -8.8173  -8.7415  -8.5000  -8.3686  -8.2544
  -8.1352  -8.0176  -7.9241  -7.8438  -7.7906  -7.7365  -7.5500  -7.2266
  -7.0645  -6.8021  -6.7217  -6.6154  -6.4244  -6.1523  -6.0335  -5.9773
  -5.9030  -5.7089  -5.5168  -5.5114  -5.4030  -5.3023  -5.2056  -5.0998
  -5.0347  -4.9649  -4.8925  -4.8112  -4.7268  -4.6046  -4.5085  -4.3113
  -4.2025  -4.1019  -4.0527  -4.0244  -3.9313  -3.7417  -3.4640  -3.3949
  -3.3323  -3.2746  -3.2131  -3.1486  -3.0895  -3.0442  -2.9768  -2.8536
  -2.7596  -2.7170  -2.6843  -2.6221  -2.4738  -2.3950  -2.3353  -2.2779
  -2.1690  -2.1113  -2.0040  -1.5994
     cgsolve_all iterations  68    anorm=    0.75E-07
     cgsolve_all iterations  70    anorm=    0.77E-07
     cgsolve_all iterations  68    anorm=    0.74E-07
     compute_u_kq: q = (    0.0000,    0.0258,    0.0000)
     Rotating WFCS
     ethr =  1.00E-14,  avg # of iterations = 25.0
     eigenvalues at k:
 -40.0137 -22.1429 -22.0040 -21.6699 -21.6436 -21.4155 -21.3471 -21.2029
 -21.1586 -20.9948 -20.8877 -20.8068 -20.6419 -20.5534 -20.4783 -20.3930
 -20.3666 -20.1881 -20.1239 -20.0146 -19.9590 -19.8773 -19.6883 -19.2505
 -19.0056 -18.9485 -18.0983 -17.5127  -9.7072  -9.4619  -9.2635  -9.1563
  -8.9791  -8.9108  -8.8727  -8.8189  -8.7435  -8.4960  -8.3746  -8.2512
  -8.1347  -8.0196  -7.9243  -7.8441  -7.7919  -7.7366  -7.5465  -7.2260
  -7.0630  -6.8036  -6.7211  -6.6121  -6.4243  -6.1520  -6.0376  -5.9792
  -5.9024  -5.7069  -5.5204  -5.5117  -5.4044  -5.3007  -5.2014  -5.0996
  -5.0333  -4.9701  -4.8961  -4.8109  -4.7251  -4.6036  -4.5035  -4.3133
  -4.2059  -4.1007  -4.0506  -4.0226  -3.9328  -3.7434  -3.4664  -3.3925
  -3.3329  -3.2743  -3.2118  -3.1487  -3.0881  -3.0462  -2.9767  -2.8537
  -2.7589  -2.7193  -2.6813  -2.6248  -2.4732  -2.3960  -2.3336  -2.2785
  -2.1704  -2.1112  -2.0040  -1.5998
     eigenvalues at k+q:
 -40.0137 -22.1429 -22.0040 -21.6700 -21.6437 -21.4152 -21.3473 -21.2029
 -21.1585 -20.9947 -20.8878 -20.8069 -20.6418 -20.5534 -20.4782 -20.3928
 -20.3670 -20.1882 -20.1240 -20.0147 -19.9584 -19.8774 -19.6884 -19.2506
 -19.0058 -18.9484 -18.0983 -17.5126  -9.7073  -9.4619  -9.2636  -9.1563
  -8.9785  -8.9114  -8.8717  -8.8228  -8.7433  -8.4942  -8.3732  -8.2501
  -8.1347  -8.0173  -7.9246  -7.8439  -7.7932  -7.7372  -7.5448  -7.2300
  -7.0689  -6.7996  -6.7210  -6.6109  -6.4263  -6.1470  -6.0293  -5.9806
  -5.9017  -5.7130  -5.5254  -5.5144  -5.4120  -5.2954  -5.2004  -5.1006
  -5.0310  -4.9634  -4.8961  -4.8110  -4.7216  -4.6048  -4.5019  -4.3177
  -4.2063  -4.1005  -4.0521  -4.0209  -3.9332  -3.7472  -3.4640  -3.3926
  -3.3323  -3.2754  -3.2119  -3.1483  -3.0864  -3.0482  -2.9761  -2.8540
  -2.7594  -2.7179  -2.6820  -2.6244  -2.4743  -2.3965  -2.3329  -2.2786
  -2.1719  -2.1102  -2.0042  -1.5996
     cgsolve_all iterations  68    anorm=    0.75E-07
     cgsolve_all iterations  70    anorm=    0.77E-07
     cgsolve_all iterations  68    anorm=    0.73E-07
     compute_u_kq: q = (    0.0000,   -0.0258,    0.0000)
     Rotating WFCS
     ethr =  1.00E-14,  avg # of iterations = 25.0
     eigenvalues at k:
 -40.0137 -22.1429 -22.0040 -21.6699 -21.6436 -21.4155 -21.3471 -21.2029
 -21.1586 -20.9948 -20.8877 -20.8068 -20.6419 -20.5534 -20.4783 -20.3930
 -20.3666 -20.1881 -20.1239 -20.0146 -19.9590 -19.8773 -19.6883 -19.2505
 -19.0056 -18.9485 -18.0983 -17.5127  -9.7072  -9.4619  -9.2635  -9.1563
  -8.9791  -8.9108  -8.8727  -8.8189  -8.7435  -8.4960  -8.3746  -8.2512
  -8.1347  -8.0196  -7.9243  -7.8441  -7.7919  -7.7366  -7.5465  -7.2260
  -7.0630  -6.8036  -6.7211  -6.6121  -6.4243  -6.1520  -6.0376  -5.9792
  -5.9024  -5.7069  -5.5204  -5.5117  -5.4044  -5.3007  -5.2014  -5.0996
  -5.0333  -4.9701  -4.8961  -4.8109  -4.7251  -4.6036  -4.5035  -4.3133
  -4.2059  -4.1007  -4.0506  -4.0226  -3.9328  -3.7434  -3.4664  -3.3925
  -3.3329  -3.2743  -3.2118  -3.1487  -3.0881  -3.0462  -2.9767  -2.8537
  -2.7589  -2.7193  -2.6813  -2.6248  -2.4732  -2.3960  -2.3336  -2.2785
  -2.1704  -2.1112  -2.0040  -1.5998
     eigenvalues at k+q:
 -40.0137 -22.1429 -22.0040 -21.6698 -21.6436 -21.4158 -21.3469 -21.2028
 -21.1587 -20.9948 -20.8876 -20.8066 -20.6419 -20.5533 -20.4785 -20.3932
 -20.3662 -20.1881 -20.1238 -20.0144 -19.9595 -19.8772 -19.6882 -19.2505
 -19.0055 -18.9487 -18.0983 -17.5126  -9.7072  -9.4619  -9.2634  -9.1564
  -8.9796  -8.9103  -8.8736  -8.8152  -8.7437  -8.4980  -8.3758  -8.2524
  -8.1348  -8.0215  -7.9240  -7.8445  -7.7906  -7.7360  -7.5481  -7.2225
  -7.0565  -6.8073  -6.7215  -6.6133  -6.4223  -6.1574  -6.0455  -5.9779
  -5.9018  -5.7023  -5.5154  -5.5089  -5.3961  -5.3057  -5.2021  -5.0988
  -5.0367  -4.9758  -4.8976  -4.8097  -4.7284  -4.6024  -4.5054  -4.3095
  -4.2054  -4.1014  -4.0485  -4.0237  -3.9327  -3.7395  -3.4692  -3.3925
  -3.3335  -3.2731  -3.2119  -3.1491  -3.0900  -3.0443  -2.9773  -2.8533
  -2.7588  -2.7205  -2.6806  -2.6252  -2.4721  -2.3955  -2.3342  -2.2785
  -2.1688  -2.1123  -2.0038  -1.5999
     cgsolve_all iterations  68    anorm=    0.76E-07
     cgsolve_all iterations  70    anorm=    0.76E-07
     cgsolve_all iterations  68    anorm=    0.75E-07
     compute_u_kq: q = (    0.0000,    0.0000,    0.0258)
     Rotating WFCS
     ethr =  1.00E-14,  avg # of iterations = 32.0
     eigenvalues at k:
 -40.0137 -22.1429 -22.0040 -21.6699 -21.6436 -21.4155 -21.3471 -21.2029
 -21.1586 -20.9948 -20.8877 -20.8068 -20.6419 -20.5534 -20.4783 -20.3930
 -20.3666 -20.1881 -20.1239 -20.0146 -19.9590 -19.8773 -19.6883 -19.2505
 -19.0056 -18.9485 -18.0983 -17.5127  -9.7072  -9.4619  -9.2635  -9.1563
  -8.9791  -8.9108  -8.8727  -8.8189  -8.7435  -8.4960  -8.3746  -8.2512
  -8.1347  -8.0196  -7.9243  -7.8441  -7.7919  -7.7366  -7.5465  -7.2260
  -7.0630  -6.8036  -6.7211  -6.6121  -6.4243  -6.1520  -6.0376  -5.9792
  -5.9024  -5.7069  -5.5204  -5.5117  -5.4044  -5.3007  -5.2014  -5.0996
  -5.0333  -4.9701  -4.8961  -4.8109  -4.7251  -4.6036  -4.5035  -4.3133
  -4.2059  -4.1007  -4.0506  -4.0226  -3.9328  -3.7434  -3.4664  -3.3925
  -3.3329  -3.2743  -3.2118  -3.1487  -3.0881  -3.0462  -2.9767  -2.8537
  -2.7589  -2.7193  -2.6813  -2.6248  -2.4732  -2.3960  -2.3336  -2.2785
  -2.1704  -2.1112  -2.0040  -1.5998
     eigenvalues at k+q:
 -40.0137 -22.1431 -22.0037 -21.6699 -21.6436 -21.4152 -21.3474 -21.2035
 -21.1581 -20.9957 -20.8877 -20.8068 -20.6409 -20.5533 -20.4775 -20.3930
 -20.3666 -20.1897 -20.1236 -20.0145 -19.9589 -19.8772 -19.6883 -19.2505
 -19.0056 -18.9485 -18.0983 -17.5126  -9.7070  -9.4612  -9.2646  -9.1564
  -8.9792  -8.9102  -8.8732  -8.8189  -8.7436  -8.4949  -8.3748  -8.2511
  -8.1347  -8.0201  -7.9243  -7.8447  -7.7900  -7.7391  -7.5457  -7.2260
  -7.0630  -6.8032  -6.7213  -6.6098  -6.4247  -6.1542  -6.0376  -5.9743
  -5.9035  -5.7146  -5.5196  -5.5114  -5.4037  -5.3011  -5.1978  -5.0994
  -5.0344  -4.9701  -4.8939  -4.8136  -4.7276  -4.6034  -4.5037  -4.3089
  -4.2058  -4.0989  -4.0511  -4.0250  -3.9334  -3.7433  -3.4658  -3.3914
  -3.3327  -3.2737  -3.2124  -3.1475  -3.0905  -3.0462  -2.9759  -2.8542
  -2.7586  -2.7198  -2.6815  -2.6241  -2.4725  -2.3962  -2.3347  -2.2779
  -2.1700  -2.1116  -2.0037  -1.5998
     cgsolve_all iterations  68    anorm=    0.75E-07
     cgsolve_all iterations  70    anorm=    0.76E-07
     cgsolve_all iterations  68    anorm=    0.75E-07
     compute_u_kq: q = (    0.0000,    0.0000,   -0.0258)
     Rotating WFCS
     ethr =  1.00E-14,  avg # of iterations = 31.0
     eigenvalues at k:
 -40.0137 -22.1429 -22.0040 -21.6699 -21.6436 -21.4155 -21.3471 -21.2029
 -21.1586 -20.9948 -20.8877 -20.8068 -20.6419 -20.5534 -20.4783 -20.3930
 -20.3666 -20.1881 -20.1239 -20.0146 -19.9590 -19.8773 -19.6883 -19.2505
 -19.0056 -18.9485 -18.0983 -17.5127  -9.7072  -9.4619  -9.2635  -9.1563
  -8.9791  -8.9108  -8.8727  -8.8189  -8.7435  -8.4960  -8.3746  -8.2512
  -8.1347  -8.0196  -7.9243  -7.8441  -7.7919  -7.7366  -7.5465  -7.2260
  -7.0630  -6.8036  -6.7211  -6.6121  -6.4243  -6.1520  -6.0376  -5.9792
  -5.9024  -5.7069  -5.5204  -5.5117  -5.4044  -5.3007  -5.2014  -5.0996
  -5.0333  -4.9701  -4.8961  -4.8109  -4.7251  -4.6036  -4.5035  -4.3133
  -4.2059  -4.1007  -4.0506  -4.0226  -3.9328  -3.7434  -3.4664  -3.3925
  -3.3329  -3.2743  -3.2118  -3.1487  -3.0881  -3.0462  -2.9767  -2.8537
  -2.7589  -2.7193  -2.6813  -2.6248  -2.4732  -2.3960  -2.3336  -2.2785
  -2.1704  -2.1112  -2.0040  -1.5998
     eigenvalues at k+q:
 -40.0137 -22.1427 -22.0043 -21.6699 -21.6437 -21.4158 -21.3468 -21.2023
 -21.1590 -20.9938 -20.8877 -20.8067 -20.6428 -20.5535 -20.4791 -20.3930
 -20.3666 -20.1867 -20.1242 -20.0146 -19.9590 -19.8774 -19.6883 -19.2505
 -19.0056 -18.9485 -18.0983 -17.5126  -9.7075  -9.4626  -9.2623  -9.1562
  -8.9789  -8.9116  -8.8721  -8.8189  -8.7434  -8.4970  -8.3746  -8.2512
  -8.1348  -8.0192  -7.9242  -7.8435  -7.7937  -7.7342  -7.5473  -7.2262
  -7.0630  -6.8039  -6.7209  -6.6142  -6.4239  -6.1500  -6.0374  -5.9839
  -5.9012  -5.6997  -5.5215  -5.5119  -5.4046  -5.3005  -5.2050  -5.0992
  -5.0325  -4.9701  -4.8980  -4.8084  -4.7228  -4.6038  -4.5032  -4.3177
  -4.2062  -4.1029  -4.0498  -4.0198  -3.9323  -3.7436  -3.4670  -3.3937
  -3.3332  -3.2748  -3.2113  -3.1501  -3.0860  -3.0462  -2.9772  -2.8533
  -2.7593  -2.7187  -2.6812  -2.6255  -2.4739  -2.3957  -2.3324  -2.2792
  -2.1707  -2.1110  -2.0043  -1.5997
     cgsolve_all iterations  68    anorm=    0.77E-07
     cgsolve_all iterations  70    anorm=    0.75E-07
     cgsolve_all iterations  68    anorm=    0.74E-07

     k-point #    3 of     4      pool #  1    cpu time:    1230.6
     compute_u_kq: q = (    0.0000,    0.0000,    0.0000)
     Rotating WFCS
     ethr =  1.00E-14,  avg # of iterations =  6.0
     eigenvalues at k:
 -40.0137 -22.1428 -22.0041 -21.6702 -21.6434 -21.4156 -21.3473 -21.2029
 -21.1596 -20.9920 -20.8884 -20.8064 -20.6425 -20.5548 -20.4750 -20.3919
 -20.3689 -20.1958 -20.1203 -20.0117 -19.9590 -19.8763 -19.6893 -19.2504
 -19.0056 -18.9487 -18.0983 -17.5127  -9.7073  -9.4618  -9.2638  -9.1564
  -8.9717  -8.9118  -8.8820  -8.8233  -8.7441  -8.5058  -8.3627  -8.2463
  -8.1317  -7.9963  -7.9225  -7.8519  -7.7983  -7.7372  -7.5543  -7.2315
  -7.0599  -6.7967  -6.7306  -6.6052  -6.4253  -6.1679  -6.0652  -5.9894
  -5.8405  -5.7466  -5.5386  -5.5024  -5.4007  -5.2960  -5.1519  -5.1003
  -5.0441  -4.9630  -4.8775  -4.7967  -4.7363  -4.6275  -4.5153  -4.3307
  -4.2046  -4.1078  -4.0512  -3.9883  -3.9408  -3.7466  -3.4714  -3.3944
  -3.3332  -3.2576  -3.2122  -3.1500  -3.1029  -3.0481  -2.9813  -2.8468
  -2.7693  -2.7139  -2.6758  -2.6250  -2.4690  -2.3976  -2.3324  -2.2807
  -2.1726  -2.1081  -2.0046  -1.5982
     eigenvalues at k+q:
 -40.0137 -22.1428 -22.0041 -21.6702 -21.6434 -21.4156 -21.3473 -21.2029
 -21.1596 -20.9920 -20.8884 -20.8064 -20.6425 -20.5548 -20.4750 -20.3919
 -20.3690 -20.1958 -20.1203 -20.0117 -19.9590 -19.8763 -19.6893 -19.2505
 -19.0056 -18.9487 -18.0983 -17.5126  -9.7073  -9.4618  -9.2637  -9.1564
  -8.9717  -8.9118  -8.8820  -8.8233  -8.7441  -8.5058  -8.3627  -8.2463
  -8.1317  -7.9963  -7.9225  -7.8519  -7.7983  -7.7372  -7.5543  -7.2315
  -7.0599  -6.7967  -6.7306  -6.6052  -6.4253  -6.1679  -6.0652  -5.9894
  -5.8405  -5.7466  -5.5386  -5.5024  -5.4007  -5.2960  -5.1519  -5.1003
  -5.0441  -4.9630  -4.8775  -4.7967  -4.7363  -4.6275  -4.5153  -4.3307
  -4.2046  -4.1078  -4.0512  -3.9883  -3.9408  -3.7466  -3.4714  -3.3944
  -3.3332  -3.2576  -3.2122  -3.1500  -3.1029  -3.0481  -2.9813  -2.8468
  -2.7693  -2.7139  -2.6758  -2.6250  -2.4690  -2.3976  -2.3324  -2.2807
  -2.1726  -2.1081  -2.0046  -1.5982
     cgsolve_all iterations  65    anorm=    0.74E-07
PARA_AUG  1      51.0305223         0.0784140        -0.0852365
     cgsolve_all iterations  67    anorm=    0.74E-07
PARA_AUG  2       0.1036842        50.4211768         0.1051172
     cgsolve_all iterations  65    anorm=    0.75E-07
PARA_AUG  3      -0.2202878        -0.0335595        50.8390710
     cgsolve_all iterations  70    anorm=    0.76E-07
     cgsolve_all iterations  70    anorm=    0.74E-07
     cgsolve_all iterations  68    anorm=    0.72E-07
     compute_u_kq: q = (    0.0258,    0.0000,    0.0000)
     Rotating WFCS
     ethr =  1.00E-14,  avg # of iterations = 32.0
     eigenvalues at k:
 -40.0137 -22.1428 -22.0041 -21.6702 -21.6434 -21.4156 -21.3473 -21.2029
 -21.1596 -20.9920 -20.8884 -20.8064 -20.6425 -20.5548 -20.4750 -20.3919
 -20.3689 -20.1958 -20.1203 -20.0117 -19.9590 -19.8763 -19.6893 -19.2504
 -19.0056 -18.9487 -18.0983 -17.5127  -9.7073  -9.4618  -9.2638  -9.1564
  -8.9717  -8.9118  -8.8820  -8.8233  -8.7441  -8.5058  -8.3627  -8.2463
  -8.1317  -7.9963  -7.9225  -7.8519  -7.7983  -7.7372  -7.5543  -7.2315
  -7.0599  -6.7967  -6.7306  -6.6052  -6.4253  -6.1679  -6.0652  -5.9894
  -5.8405  -5.7466  -5.5386  -5.5024  -5.4007  -5.2960  -5.1519  -5.1003
  -5.0441  -4.9630  -4.8775  -4.7967  -4.7363  -4.6275  -4.5153  -4.3307
  -4.2046  -4.1078  -4.0512  -3.9883  -3.9408  -3.7466  -3.4714  -3.3944
  -3.3332  -3.2576  -3.2122  -3.1500  -3.1029  -3.0481  -2.9813  -2.8468
  -2.7693  -2.7139  -2.6758  -2.6250  -2.4690  -2.3976  -2.3324  -2.2807
  -2.1726  -2.1081  -2.0046  -1.5982
     eigenvalues at k+q:
 -40.0137 -22.1436 -22.0040 -21.6697 -21.6439 -21.4151 -21.3447 -21.2027
 -21.1599 -20.9934 -20.8895 -20.8065 -20.6432 -20.5547 -20.4768 -20.3892
 -20.3688 -20.1948 -20.1249 -20.0108 -19.9567 -19.8754 -19.6893 -19.2516
 -19.0055 -18.9481 -18.0983 -17.5126  -9.7075  -9.4618  -9.2638  -9.1559
  -8.9707  -8.9117  -8.8812  -8.8248  -8.7459  -8.5022  -8.3681  -8.2434
  -8.1312  -7.9985  -7.9227  -7.8524  -7.7995  -7.7372  -7.5506  -7.2310
  -7.0583  -6.7984  -6.7294  -6.6019  -6.4254  -6.1680  -6.0685  -5.9908
  -5.8423  -5.7432  -5.5405  -5.5034  -5.4023  -5.2942  -5.1483  -5.1012
  -5.0430  -4.9656  -4.8828  -4.7979  -4.7327  -4.6261  -4.5109  -4.3331
  -4.2079  -4.1066  -4.0492  -3.9854  -3.9422  -3.7497  -3.4718  -3.3934
  -3.3336  -3.2588  -3.2103  -3.1486  -3.1036  -3.0490  -2.9811  -2.8477
  -2.7697  -2.7120  -2.6755  -2.6273  -2.4685  -2.3988  -2.3303  -2.2812
  -2.1742  -2.1079  -2.0046  -1.5985
     cgsolve_all iterations  70    anorm=    0.75E-07
     cgsolve_all iterations  70    anorm=    0.75E-07
     cgsolve_all iterations  68    anorm=    0.72E-07
     compute_u_kq: q = (   -0.0258,    0.0000,    0.0000)
     Rotating WFCS
     ethr =  1.00E-14,  avg # of iterations = 33.0
     eigenvalues at k:
 -40.0137 -22.1428 -22.0041 -21.6702 -21.6434 -21.4156 -21.3473 -21.2029
 -21.1596 -20.9920 -20.8884 -20.8064 -20.6425 -20.5548 -20.4750 -20.3919
 -20.3689 -20.1958 -20.1203 -20.0117 -19.9590 -19.8763 -19.6893 -19.2504
 -19.0056 -18.9487 -18.0983 -17.5127  -9.7073  -9.4618  -9.2638  -9.1564
  -8.9717  -8.9118  -8.8820  -8.8233  -8.7441  -8.5058  -8.3627  -8.2463
  -8.1317  -7.9963  -7.9225  -7.8519  -7.7983  -7.7372  -7.5543  -7.2315
  -7.0599  -6.7967  -6.7306  -6.6052  -6.4253  -6.1679  -6.0652  -5.9894
  -5.8405  -5.7466  -5.5386  -5.5024  -5.4007  -5.2960  -5.1519  -5.1003
  -5.0441  -4.9630  -4.8775  -4.7967  -4.7363  -4.6275  -4.5153  -4.3307
  -4.2046  -4.1078  -4.0512  -3.9883  -3.9408  -3.7466  -3.4714  -3.3944
  -3.3332  -3.2576  -3.2122  -3.1500  -3.1029  -3.0481  -2.9813  -2.8468
  -2.7693  -2.7139  -2.6758  -2.6250  -2.4690  -2.3976  -2.3324  -2.2807
  -2.1726  -2.1081  -2.0046  -1.5982
     eigenvalues at k+q:
 -40.0137 -22.1421 -22.0042 -21.6707 -21.6429 -21.4162 -21.3498 -21.2031
 -21.1593 -20.9908 -20.8872 -20.8062 -20.6417 -20.5549 -20.4732 -20.3948
 -20.3690 -20.1966 -20.1155 -20.0128 -19.9613 -19.8772 -19.6892 -19.2493
 -19.0056 -18.9492 -18.0983 -17.5126  -9.7072  -9.4617  -9.2637  -9.1568
  -8.9729  -8.9118  -8.8826  -8.8217  -8.7423  -8.5091  -8.3574  -8.2496
  -8.1322  -7.9943  -7.9223  -7.8513  -7.7970  -7.7371  -7.5581  -7.2320
  -7.0614  -6.7950  -6.7318  -6.6085  -6.4252  -6.1675  -6.0617  -5.9881
  -5.8395  -5.7493  -5.5366  -5.5013  -5.3990  -5.2979  -5.1568  -5.0988
  -5.0451  -4.9602  -4.8725  -4.7957  -4.7399  -4.6288  -4.5193  -4.3282
  -4.2013  -4.1089  -4.0530  -3.9918  -3.9393  -3.7434  -3.4711  -3.3952
  -3.3329  -3.2567  -3.2143  -3.1506  -3.1026  -3.0471  -2.9817  -2.8458
  -2.7689  -2.7158  -2.6762  -2.6228  -2.4695  -2.3965  -2.3344  -2.2801
  -2.1710  -2.1083  -2.0046  -1.5979
     cgsolve_all iterations  70    anorm=    0.75E-07
     cgsolve_all iterations  70    anorm=    0.74E-07
     cgsolve_all iterations  68    anorm=    0.72E-07
     compute_u_kq: q = (    0.0000,    0.0258,    0.0000)
     Rotating WFCS
     ethr =  1.00E-14,  avg # of iterations = 30.0
     eigenvalues at k:
 -40.0137 -22.1428 -22.0041 -21.6702 -21.6434 -21.4156 -21.3473 -21.2029
 -21.1596 -20.9920 -20.8884 -20.8064 -20.6425 -20.5548 -20.4750 -20.3919
 -20.3689 -20.1958 -20.1203 -20.0117 -19.9590 -19.8763 -19.6893 -19.2504
 -19.0056 -18.9487 -18.0983 -17.5127  -9.7073  -9.4618  -9.2638  -9.1564
  -8.9717  -8.9118  -8.8820  -8.8233  -8.7441  -8.5058  -8.3627  -8.2463
  -8.1317  -7.9963  -7.9225  -7.8519  -7.7983  -7.7372  -7.5543  -7.2315
  -7.0599  -6.7967  -6.7306  -6.6052  -6.4253  -6.1679  -6.0652  -5.9894
  -5.8405  -5.7466  -5.5386  -5.5024  -5.4007  -5.2960  -5.1519  -5.1003
  -5.0441  -4.9630  -4.8775  -4.7967  -4.7363  -4.6275  -4.5153  -4.3307
  -4.2046  -4.1078  -4.0512  -3.9883  -3.9408  -3.7466  -3.4714  -3.3944
  -3.3332  -3.2576  -3.2122  -3.1500  -3.1029  -3.0481  -2.9813  -2.8468
  -2.7693  -2.7139  -2.6758  -2.6250  -2.4690  -2.3976  -2.3324  -2.2807
  -2.1726  -2.1081  -2.0046  -1.5982
     eigenvalues at k+q:
 -40.0137 -22.1429 -22.0041 -21.6701 -21.6434 -21.4159 -21.3471 -21.2029
 -21.1597 -20.9921 -20.8883 -20.8062 -20.6425 -20.5548 -20.4751 -20.3922
 -20.3685 -20.1957 -20.1202 -20.0116 -19.9595 -19.8762 -19.6892 -19.2504
 -19.0054 -18.9488 -18.0983 -17.5126  -9.7073  -9.4618  -9.2636  -9.1564
  -8.9720  -8.9126  -8.8820  -8.8193  -8.7442  -8.5076  -8.3643  -8.2473
  -8.1317  -7.9989  -7.9223  -7.8519  -7.7972  -7.7364  -7.5557  -7.2281
  -7.0532  -6.8012  -6.7303  -6.6065  -6.4232  -6.1748  -6.0683  -5.9904
  -5.8433  -5.7394  -5.5332  -5.4989  -5.3979  -5.2982  -5.1541  -5.1004
  -5.0458  -4.9629  -4.8794  -4.7998  -4.7385  -4.6234  -4.5162  -4.3346
  -4.2047  -4.1069  -4.0498  -3.9862  -3.9398  -3.7437  -3.4735  -3.3943
  -3.3332  -3.2568  -3.2122  -3.1505  -3.1042  -3.0473  -2.9814  -2.8471
  -2.7690  -2.7145  -2.6753  -2.6255  -2.4682  -2.3971  -2.3329  -2.2806
  -2.1714  -2.1090  -2.0044  -1.5983
     cgsolve_all iterations  70    anorm=    0.74E-07
     cgsolve_all iterations  70    anorm=    0.75E-07
     cgsolve_all iterations  68    anorm=    0.71E-07
     compute_u_kq: q = (    0.0000,   -0.0258,    0.0000)
     Rotating WFCS
     ethr =  1.00E-14,  avg # of iterations = 30.0
     eigenvalues at k:
 -40.0137 -22.1428 -22.0041 -21.6702 -21.6434 -21.4156 -21.3473 -21.2029
 -21.1596 -20.9920 -20.8884 -20.8064 -20.6425 -20.5548 -20.4750 -20.3919
 -20.3689 -20.1958 -20.1203 -20.0117 -19.9590 -19.8763 -19.6893 -19.2504
 -19.0056 -18.9487 -18.0983 -17.5127  -9.7073  -9.4618  -9.2638  -9.1564
  -8.9717  -8.9118  -8.8820  -8.8233  -8.7441  -8.5058  -8.3627  -8.2463
  -8.1317  -7.9963  -7.9225  -7.8519  -7.7983  -7.7372  -7.5543  -7.2315
  -7.0599  -6.7967  -6.7306  -6.6052  -6.4253  -6.1679  -6.0652  -5.9894
  -5.8405  -5.7466  -5.5386  -5.5024  -5.4007  -5.2960  -5.1519  -5.1003
  -5.0441  -4.9630  -4.8775  -4.7967  -4.7363  -4.6275  -4.5153  -4.3307
  -4.2046  -4.1078  -4.0512  -3.9883  -3.9408  -3.7466  -3.4714  -3.3944
  -3.3332  -3.2576  -3.2122  -3.1500  -3.1029  -3.0481  -2.9813  -2.8468
  -2.7693  -2.7139  -2.6758  -2.6250  -2.4690  -2.3976  -2.3324  -2.2807
  -2.1726  -2.1081  -2.0046  -1.5982
     eigenvalues at k+q:
 -40.0137 -22.1428 -22.0041 -21.6703 -21.6434 -21.4153 -21.3475 -21.2030
 -21.1595 -20.9920 -20.8885 -20.8065 -20.6424 -20.5548 -20.4750 -20.3916
 -20.3694 -20.1958 -20.1203 -20.0118 -19.9584 -19.8764 -19.6893 -19.2505
 -19.0057 -18.9485 -18.0983 -17.5126  -9.7074  -9.4617  -9.2639  -9.1563
  -8.9716  -8.9109  -8.8817  -8.8272  -8.7441  -8.5039  -8.3614  -8.2453
  -8.1317  -7.9939  -7.9227  -7.8519  -7.7994  -7.7379  -7.5528  -7.2352
  -7.0663  -6.7921  -6.7311  -6.6039  -6.4274  -6.1614  -6.0610  -5.9878
  -5.8384  -5.7545  -5.5441  -5.5055  -5.4035  -5.2931  -5.1506  -5.0999
  -5.0425  -4.9627  -4.8767  -4.7937  -4.7339  -4.6313  -4.5141  -4.3267
  -4.2045  -4.1091  -4.0524  -3.9906  -3.9417  -3.7495  -3.4692  -3.3943
  -3.3333  -3.2583  -3.2125  -3.1498  -3.1014  -3.0491  -2.9810  -2.8465
  -2.7696  -2.7133  -2.6765  -2.6246  -2.4698  -2.3981  -2.3319  -2.2808
  -2.1736  -2.1073  -2.0048  -1.5981
     cgsolve_all iterations  70    anorm=    0.75E-07
     cgsolve_all iterations  70    anorm=    0.74E-07
     cgsolve_all iterations  68    anorm=    0.71E-07
     compute_u_kq: q = (    0.0000,    0.0000,    0.0258)
     Rotating WFCS
     ethr =  1.00E-14,  avg # of iterations = 31.0
     eigenvalues at k:
 -40.0137 -22.1428 -22.0041 -21.6702 -21.6434 -21.4156 -21.3473 -21.2029
 -21.1596 -20.9920 -20.8884 -20.8064 -20.6425 -20.5548 -20.4750 -20.3919
 -20.3689 -20.1958 -20.1203 -20.0117 -19.9590 -19.8763 -19.6893 -19.2504
 -19.0056 -18.9487 -18.0983 -17.5127  -9.7073  -9.4618  -9.2638  -9.1564
  -8.9717  -8.9118  -8.8820  -8.8233  -8.7441  -8.5058  -8.3627  -8.2463
  -8.1317  -7.9963  -7.9225  -7.8519  -7.7983  -7.7372  -7.5543  -7.2315
  -7.0599  -6.7967  -6.7306  -6.6052  -6.4253  -6.1679  -6.0652  -5.9894
  -5.8405  -5.7466  -5.5386  -5.5024  -5.4007  -5.2960  -5.1519  -5.1003
  -5.0441  -4.9630  -4.8775  -4.7967  -4.7363  -4.6275  -4.5153  -4.3307
  -4.2046  -4.1078  -4.0512  -3.9883  -3.9408  -3.7466  -3.4714  -3.3944
  -3.3332  -3.2576  -3.2122  -3.1500  -3.1029  -3.0481  -2.9813  -2.8468
  -2.7693  -2.7139  -2.6758  -2.6250  -2.4690  -2.3976  -2.3324  -2.2807
  -2.1726  -2.1081  -2.0046  -1.5982
     eigenvalues at k+q:
 -40.0137 -22.1427 -22.0044 -21.6702 -21.6435 -21.4159 -21.3470 -21.2023
 -21.1601 -20.9911 -20.8884 -20.8063 -20.6434 -20.5548 -20.4759 -20.3919
 -20.3690 -20.1943 -20.1205 -20.0117 -19.9591 -19.8764 -19.6893 -19.2505
 -19.0056 -18.9487 -18.0983 -17.5126  -9.7076  -9.4624  -9.2626  -9.1562
  -8.9719  -8.9115  -8.8819  -8.8235  -8.7441  -8.5068  -8.3623  -8.2466
  -8.1318  -7.9960  -7.9223  -7.8511  -7.8004  -7.7346  -7.5553  -7.2316
  -7.0600  -6.7971  -6.7304  -6.6073  -6.4250  -6.1658  -6.0663  -5.9925
  -5.8365  -5.7439  -5.5401  -5.5012  -5.3999  -5.2954  -5.1559  -5.0995
  -5.0432  -4.9635  -4.8769  -4.7978  -4.7361  -4.6286  -4.5157  -4.3269
  -4.2047  -4.1099  -4.0488  -3.9917  -3.9407  -3.7470  -3.4716  -3.3951
  -3.3333  -3.2578  -3.2129  -3.1498  -3.1018  -3.0488  -2.9811  -2.8466
  -2.7695  -2.7135  -2.6759  -2.6253  -2.4693  -2.3975  -2.3310  -2.2814
  -2.1732  -2.1078  -2.0049  -1.5982
     cgsolve_all iterations  70    anorm=    0.76E-07
     cgsolve_all iterations  70    anorm=    0.75E-07
     cgsolve_all iterations  68    anorm=    0.72E-07
     compute_u_kq: q = (    0.0000,    0.0000,   -0.0258)
     Rotating WFCS
     ethr =  1.00E-14,  avg # of iterations = 32.0
     eigenvalues at k:
 -40.0137 -22.1428 -22.0041 -21.6702 -21.6434 -21.4156 -21.3473 -21.2029
 -21.1596 -20.9920 -20.8884 -20.8064 -20.6425 -20.5548 -20.4750 -20.3919
 -20.3689 -20.1958 -20.1203 -20.0117 -19.9590 -19.8763 -19.6893 -19.2504
 -19.0056 -18.9487 -18.0983 -17.5127  -9.7073  -9.4618  -9.2638  -9.1564
  -8.9717  -8.9118  -8.8820  -8.8233  -8.7441  -8.5058  -8.3627  -8.2463
  -8.1317  -7.9963  -7.9225  -7.8519  -7.7983  -7.7372  -7.5543  -7.2315
  -7.0599  -6.7967  -6.7306  -6.6052  -6.4253  -6.1679  -6.0652  -5.9894
  -5.8405  -5.7466  -5.5386  -5.5024  -5.4007  -5.2960  -5.1519  -5.1003
  -5.0441  -4.9630  -4.8775  -4.7967  -4.7363  -4.6275  -4.5153  -4.3307
  -4.2046  -4.1078  -4.0512  -3.9883  -3.9408  -3.7466  -3.4714  -3.3944
  -3.3332  -3.2576  -3.2122  -3.1500  -3.1029  -3.0481  -2.9813  -2.8468
  -2.7693  -2.7139  -2.6758  -2.6250  -2.4690  -2.3976  -2.3324  -2.2807
  -2.1726  -2.1081  -2.0046  -1.5982
     eigenvalues at k+q:
 -40.0137 -22.1430 -22.0038 -21.6702 -21.6434 -21.4153 -21.3475 -21.2035
 -21.1591 -20.9930 -20.8884 -20.8064 -20.6415 -20.5547 -20.4742 -20.3919
 -20.3689 -20.1972 -20.1200 -20.0117 -19.9589 -19.8763 -19.6892 -19.2504
 -19.0056 -18.9487 -18.0983 -17.5126  -9.7071  -9.4611  -9.2649  -9.1565
  -8.9716  -8.9120  -8.8821  -8.8230  -8.7441  -8.5049  -8.3630  -8.2462
  -8.1316  -7.9965  -7.9227  -7.8528  -7.7961  -7.7398  -7.5534  -7.2314
  -7.0597  -6.7963  -6.7308  -6.6031  -6.4256  -6.1699  -6.0642  -5.9862
  -5.8446  -5.7494  -5.5367  -5.5038  -5.4009  -5.2965  -5.1488  -5.1010
  -5.0451  -4.9629  -4.8783  -4.7952  -4.7365  -4.6260  -4.5149  -4.3350
  -4.2043  -4.1056  -4.0537  -3.9849  -3.9410  -3.7462  -3.4714  -3.3936
  -3.3331  -3.2575  -3.2115  -3.1501  -3.1042  -3.0473  -2.9815  -2.8470
  -2.7692  -2.7144  -2.6757  -2.6246  -2.4687  -2.3978  -2.3338  -2.2799
  -2.1719  -2.1085  -2.0043  -1.5982
     cgsolve_all iterations  70    anorm=    0.74E-07
     cgsolve_all iterations  70    anorm=    0.75E-07
     cgsolve_all iterations  68    anorm=    0.73E-07

     k-point #    4 of     4      pool #  1    cpu time:    1844.5
     compute_u_kq: q = (    0.0000,    0.0000,    0.0000)
     Rotating WFCS
     ethr =  1.00E-14,  avg # of iterations =  5.0
     eigenvalues at k:
 -40.0137 -22.1429 -22.0040 -21.6700 -21.6436 -21.4158 -21.3471 -21.2022
 -21.1590 -20.9939 -20.8888 -20.8066 -20.6415 -20.5538 -20.4781 -20.3912
 -20.3684 -20.1882 -20.1246 -20.0130 -19.9597 -19.8772 -19.6883 -19.2505
 -19.0056 -18.9486 -18.0983 -17.5126  -9.7072  -9.4619  -9.2635  -9.1567
  -8.9708  -8.9078  -8.8867  -8.8196  -8.7452  -8.5081  -8.3570  -8.2537
  -8.1344  -7.9976  -7.9248  -7.8525  -7.7964  -7.7365  -7.5501  -7.2302
  -7.0561  -6.7950  -6.7328  -6.6122  -6.4217  -6.1577  -6.0798  -5.9847
  -5.8279  -5.7645  -5.5245  -5.4954  -5.3744  -5.3014  -5.1704  -5.1215
  -5.0589  -4.9849  -4.8787  -4.7622  -4.7513  -4.6040  -4.5128  -4.3492
  -4.1913  -4.1118  -4.0497  -3.9808  -3.9448  -3.7415  -3.4808  -3.3912
  -3.3278  -3.2629  -3.2115  -3.1428  -3.1088  -3.0402  -2.9844  -2.8503
  -2.7691  -2.7157  -2.6745  -2.6228  -2.4718  -2.3997  -2.3331  -2.2802
  -2.1678  -2.1132  -2.0035  -1.5990
     eigenvalues at k+q:
 -40.0137 -22.1429 -22.0040 -21.6700 -21.6436 -21.4158 -21.3471 -21.2022
 -21.1590 -20.9939 -20.8888 -20.8066 -20.6415 -20.5538 -20.4781 -20.3912
 -20.3684 -20.1882 -20.1246 -20.0130 -19.9597 -19.8772 -19.6883 -19.2505
 -19.0056 -18.9486 -18.0983 -17.5126  -9.7072  -9.4619  -9.2635  -9.1567
  -8.9708  -8.9078  -8.8867  -8.8196  -8.7452  -8.5081  -8.3570  -8.2537
  -8.1344  -7.9976  -7.9248  -7.8525  -7.7964  -7.7365  -7.5501  -7.2302
  -7.0561  -6.7950  -6.7328  -6.6122  -6.4217  -6.1577  -6.0798  -5.9847
  -5.8279  -5.7645  -5.5245  -5.4954  -5.3744  -5.3014  -5.1704  -5.1215
  -5.0589  -4.9849  -4.8787  -4.7622  -4.7513  -4.6040  -4.5128  -4.3492
  -4.1913  -4.1118  -4.0497  -3.9808  -3.9448  -3.7415  -3.4808  -3.3912
  -3.3278  -3.2629  -3.2115  -3.1428  -3.1088  -3.0402  -2.9844  -2.8503
  -2.7691  -2.7157  -2.6745  -2.6228  -2.4718  -2.3997  -2.3331  -2.2802
  -2.1678  -2.1132  -2.0035  -1.5990
     cgsolve_all iterations  65    anorm=    0.72E-07
PARA_AUG  1      51.0342497         0.0797224        -0.0847018
     cgsolve_all iterations  67    anorm=    0.74E-07
PARA_AUG  2       0.1100575        50.4222327         0.1066822
     cgsolve_all iterations  65    anorm=    0.76E-07
PARA_AUG  3      -0.2248701        -0.0238523        50.8377305
     cgsolve_all iterations  68    anorm=    0.76E-07
     cgsolve_all iterations  68    anorm=    0.74E-07
     cgsolve_all iterations  68    anorm=    0.73E-07
     compute_u_kq: q = (    0.0258,    0.0000,    0.0000)
     Rotating WFCS
     ethr =  1.00E-14,  avg # of iterations = 31.0
     eigenvalues at k:
 -40.0137 -22.1429 -22.0040 -21.6700 -21.6436 -21.4158 -21.3471 -21.2022
 -21.1590 -20.9939 -20.8888 -20.8066 -20.6415 -20.5538 -20.4781 -20.3912
 -20.3684 -20.1882 -20.1246 -20.0130 -19.9597 -19.8772 -19.6883 -19.2505
 -19.0056 -18.9486 -18.0983 -17.5126  -9.7072  -9.4619  -9.2635  -9.1567
  -8.9708  -8.9078  -8.8867  -8.8196  -8.7452  -8.5081  -8.3570  -8.2537
  -8.1344  -7.9976  -7.9248  -7.8525  -7.7964  -7.7365  -7.5501  -7.2302
  -7.0561  -6.7950  -6.7328  -6.6122  -6.4217  -6.1577  -6.0798  -5.9847
  -5.8279  -5.7645  -5.5245  -5.4954  -5.3744  -5.3014  -5.1704  -5.1215
  -5.0589  -4.9849  -4.8787  -4.7622  -4.7513  -4.6040  -4.5128  -4.3492
  -4.1913  -4.1118  -4.0497  -3.9808  -3.9448  -3.7415  -3.4808  -3.3912
  -3.3278  -3.2629  -3.2115  -3.1428  -3.1088  -3.0402  -2.9844  -2.8503
  -2.7691  -2.7157  -2.6745  -2.6228  -2.4718  -2.3997  -2.3331  -2.2802
  -2.1678  -2.1132  -2.0035  -1.5990
     eigenvalues at k+q:
 -40.0137 -22.1436 -22.0039 -21.6695 -21.6441 -21.4152 -21.3445 -21.2020
 -21.1593 -20.9953 -20.8899 -20.8068 -20.6423 -20.5537 -20.4797 -20.3887
 -20.3682 -20.1867 -20.1300 -20.0119 -19.9574 -19.8763 -19.6884 -19.2517
 -19.0055 -18.9481 -18.0983 -17.5126  -9.7074  -9.4620  -9.2636  -9.1563
  -8.9701  -8.9065  -8.8868  -8.8208  -8.7474  -8.5043  -8.3630  -8.2502
  -8.1339  -7.9997  -7.9253  -7.8527  -7.7974  -7.7368  -7.5464  -7.2298
  -7.0546  -6.7969  -6.7315  -6.6091  -6.4215  -6.1571  -6.0841  -5.9866
  -5.8269  -5.7632  -5.5278  -5.4960  -5.3743  -5.3017  -5.1627  -5.1248
  -5.0585  -4.9864  -4.8825  -4.7623  -4.7520  -4.6056  -4.5097  -4.3430
  -4.1939  -4.1119  -4.0474  -3.9839  -3.9444  -3.7441  -3.4805  -3.3901
  -3.3279  -3.2630  -3.2097  -3.1436  -3.1078  -3.0425  -2.9838  -2.8504
  -2.7696  -2.7146  -2.6736  -2.6251  -2.4716  -2.4008  -2.3311  -2.2807
  -2.1694  -2.1129  -2.0035  -1.5993
     cgsolve_all iterations  68    anorm=    0.76E-07
     cgsolve_all iterations  68    anorm=    0.75E-07
     cgsolve_all iterations  68    anorm=    0.73E-07
     compute_u_kq: q = (   -0.0258,    0.0000,    0.0000)
     Rotating WFCS
     ethr =  1.00E-14,  avg # of iterations = 31.0
     eigenvalues at k:
 -40.0137 -22.1429 -22.0040 -21.6700 -21.6436 -21.4158 -21.3471 -21.2022
 -21.1590 -20.9939 -20.8888 -20.8066 -20.6415 -20.5538 -20.4781 -20.3912
 -20.3684 -20.1882 -20.1246 -20.0130 -19.9597 -19.8772 -19.6883 -19.2505
 -19.0056 -18.9486 -18.0983 -17.5126  -9.7072  -9.4619  -9.2635  -9.1567
  -8.9708  -8.9078  -8.8867  -8.8196  -8.7452  -8.5081  -8.3570  -8.2537
  -8.1344  -7.9976  -7.9248  -7.8525  -7.7964  -7.7365  -7.5501  -7.2302
  -7.0561  -6.7950  -6.7328  -6.6122  -6.4217  -6.1577  -6.0798  -5.9847
  -5.8279  -5.7645  -5.5245  -5.4954  -5.3744  -5.3014  -5.1704  -5.1215
  -5.0589  -4.9849  -4.8787  -4.7622  -4.7513  -4.6040  -4.5128  -4.3492
  -4.1913  -4.1118  -4.0497  -3.9808  -3.9448  -3.7415  -3.4808  -3.3912
  -3.3278  -3.2629  -3.2115  -3.1428  -3.1088  -3.0402  -2.9844  -2.8503
  -2.7691  -2.7157  -2.6745  -2.6228  -2.4718  -2.3997  -2.3331  -2.2802
  -2.1678  -2.1132  -2.0035  -1.5990
     eigenvalues at k+q:
 -40.0137 -22.1422 -22.0042 -21.6705 -21.6431 -21.4163 -21.3496 -21.2025
 -21.1587 -20.9926 -20.8876 -20.8065 -20.6408 -20.5539 -20.4764 -20.3939
 -20.3686 -20.1897 -20.1191 -20.0143 -19.9620 -19.8781 -19.6883 -19.2493
 -19.0056 -18.9492 -18.0983 -17.5126  -9.7071  -9.4619  -9.2634  -9.1572
  -8.9716  -8.9092  -8.8863  -8.8183  -8.7431  -8.5115  -8.3511  -8.2575
  -8.1348  -7.9958  -7.9243  -7.8521  -7.7954  -7.7362  -7.5539  -7.2306
  -7.0578  -6.7932  -6.7341  -6.6151  -6.4219  -6.1582  -6.0751  -5.9829
  -5.8301  -5.7651  -5.5215  -5.4944  -5.3744  -5.3016  -5.1784  -5.1177
  -5.0594  -4.9832  -4.8750  -4.7631  -4.7501  -4.6021  -4.5162  -4.3548
  -4.1888  -4.1116  -4.0520  -3.9782  -3.9451  -3.7388  -3.4807  -3.3923
  -3.3278  -3.2627  -3.2136  -3.1420  -3.1093  -3.0382  -2.9850  -2.8500
  -2.7687  -2.7165  -2.6757  -2.6205  -2.4720  -2.3986  -2.3351  -2.2796
  -2.1663  -2.1135  -2.0035  -1.5986
     cgsolve_all iterations  68    anorm=    0.76E-07
     cgsolve_all iterations  68    anorm=    0.75E-07
     cgsolve_all iterations  68    anorm=    0.74E-07
     compute_u_kq: q = (    0.0000,    0.0258,    0.0000)
     Rotating WFCS
     ethr =  1.00E-14,  avg # of iterations = 28.0
     eigenvalues at k:
 -40.0137 -22.1429 -22.0040 -21.6700 -21.6436 -21.4158 -21.3471 -21.2022
 -21.1590 -20.9939 -20.8888 -20.8066 -20.6415 -20.5538 -20.4781 -20.3912
 -20.3684 -20.1882 -20.1246 -20.0130 -19.9597 -19.8772 -19.6883 -19.2505
 -19.0056 -18.9486 -18.0983 -17.5126  -9.7072  -9.4619  -9.2635  -9.1567
  -8.9708  -8.9078  -8.8867  -8.8196  -8.7452  -8.5081  -8.3570  -8.2537
  -8.1344  -7.9976  -7.9248  -7.8525  -7.7964  -7.7365  -7.5501  -7.2302
  -7.0561  -6.7950  -6.7328  -6.6122  -6.4217  -6.1577  -6.0798  -5.9847
  -5.8279  -5.7645  -5.5245  -5.4954  -5.3744  -5.3014  -5.1704  -5.1215
  -5.0589  -4.9849  -4.8787  -4.7622  -4.7513  -4.6040  -4.5128  -4.3492
  -4.1913  -4.1118  -4.0497  -3.9808  -3.9448  -3.7415  -3.4808  -3.3912
  -3.3278  -3.2629  -3.2115  -3.1428  -3.1088  -3.0402  -2.9844  -2.8503
  -2.7691  -2.7157  -2.6745  -2.6228  -2.4718  -2.3997  -2.3331  -2.2802
  -2.1678  -2.1132  -2.0035  -1.5990
     eigenvalues at k+q:
 -40.0137 -22.1429 -22.0040 -21.6699 -21.6436 -21.4161 -21.3469 -21.2022
 -21.1591 -20.9940 -20.8887 -20.8065 -20.6416 -20.5538 -20.4783 -20.3914
 -20.3680 -20.1882 -20.1245 -20.0129 -19.9603 -19.8771 -19.6883 -19.2505
 -19.0054 -18.9488 -18.0983 -17.5126  -9.7071  -9.4619  -9.2634  -9.1568
  -8.9715  -8.9073  -8.8870  -8.8162  -8.7453  -8.5099  -8.3582  -8.2549
  -8.1344  -8.0003  -7.9245  -7.8527  -7.7947  -7.7359  -7.5517  -7.2265
  -7.0496  -6.7995  -6.7329  -6.6133  -6.4199  -6.1625  -6.0848  -5.9868
  -5.8283  -5.7585  -5.5191  -5.4930  -5.3669  -5.3064  -5.1714  -5.1208
  -5.0614  -4.9865  -4.8841  -4.7643  -4.7520  -4.6029  -4.5144  -4.3448
  -4.1910  -4.1126  -4.0477  -3.9829  -3.9440  -3.7371  -3.4836  -3.3910
  -3.3283  -3.2619  -3.2115  -3.1434  -3.1100  -3.0389  -2.9848  -2.8500
  -2.7688  -2.7169  -2.6740  -2.6232  -2.4708  -2.3992  -2.3338  -2.2801
  -2.1662  -2.1144  -2.0033  -1.5991
     cgsolve_all iterations  68    anorm=    0.76E-07
     cgsolve_all iterations  68    anorm=    0.75E-07
     cgsolve_all iterations  68    anorm=    0.74E-07
     compute_u_kq: q = (    0.0000,   -0.0258,    0.0000)
     Rotating WFCS
     ethr =  1.00E-14,  avg # of iterations = 28.0
     eigenvalues at k:
 -40.0137 -22.1429 -22.0040 -21.6700 -21.6436 -21.4158 -21.3471 -21.2022
 -21.1590 -20.9939 -20.8888 -20.8066 -20.6415 -20.5538 -20.4781 -20.3912
 -20.3684 -20.1882 -20.1246 -20.0130 -19.9597 -19.8772 -19.6883 -19.2505
 -19.0056 -18.9486 -18.0983 -17.5126  -9.7072  -9.4619  -9.2635  -9.1567
  -8.9708  -8.9078  -8.8867  -8.8196  -8.7452  -8.5081  -8.3570  -8.2537
  -8.1344  -7.9976  -7.9248  -7.8525  -7.7964  -7.7365  -7.5501  -7.2302
  -7.0561  -6.7950  -6.7328  -6.6122  -6.4217  -6.1577  -6.0798  -5.9847
  -5.8279  -5.7645  -5.5245  -5.4954  -5.3744  -5.3014  -5.1704  -5.1215
  -5.0589  -4.9849  -4.8787  -4.7622  -4.7513  -4.6040  -4.5128  -4.3492
  -4.1913  -4.1118  -4.0497  -3.9808  -3.9448  -3.7415  -3.4808  -3.3912
  -3.3278  -3.2629  -3.2115  -3.1428  -3.1088  -3.0402  -2.9844  -2.8503
  -2.7691  -2.7157  -2.6745  -2.6228  -2.4718  -2.3997  -2.3331  -2.2802
  -2.1678  -2.1132  -2.0035  -1.5990
     eigenvalues at k+q:
 -40.0137 -22.1429 -22.0040 -21.6701 -21.6436 -21.4155 -21.3473 -21.2023
 -21.1589 -20.9938 -20.8889 -20.8068 -20.6415 -20.5538 -20.4780 -20.3909
 -20.3689 -20.1883 -20.1247 -20.0132 -19.9591 -19.8773 -19.6884 -19.2505
 -19.0057 -18.9485 -18.0983 -17.5126  -9.7073  -9.4619  -9.2636  -9.1567
  -8.9703  -8.9083  -8.8860  -8.8230  -8.7451  -8.5061  -8.3560  -8.2525
  -8.1343  -7.9952  -7.9252  -7.8521  -7.7980  -7.7372  -7.5484  -7.2340
  -7.0624  -6.7905  -6.7330  -6.6111  -6.4236  -6.1534  -6.0736  -5.9819
  -5.8287  -5.7702  -5.5297  -5.4982  -5.3822  -5.2961  -5.1702  -5.1217
  -5.0564  -4.9824  -4.8748  -4.7633  -4.7468  -4.6050  -4.5114  -4.3531
  -4.1919  -4.1109  -4.0516  -3.9792  -3.9456  -3.7458  -3.4779  -3.3914
  -3.3273  -3.2640  -3.2115  -3.1424  -3.1070  -3.0418  -2.9839  -2.8507
  -2.7694  -2.7144  -2.6753  -2.6224  -2.4729  -2.4001  -2.3325  -2.2802
  -2.1694  -2.1120  -2.0037  -1.5989
     cgsolve_all iterations  68    anorm=    0.77E-07
     cgsolve_all iterations  68    anorm=    0.75E-07
     cgsolve_all iterations  68    anorm=    0.74E-07
     compute_u_kq: q = (    0.0000,    0.0000,    0.0258)
     Rotating WFCS
     ethr =  1.00E-14,  avg # of iterations = 30.0
     eigenvalues at k:
 -40.0137 -22.1429 -22.0040 -21.6700 -21.6436 -21.4158 -21.3471 -21.2022
 -21.1590 -20.9939 -20.8888 -20.8066 -20.6415 -20.5538 -20.4781 -20.3912
 -20.3684 -20.1882 -20.1246 -20.0130 -19.9597 -19.8772 -19.6883 -19.2505
 -19.0056 -18.9486 -18.0983 -17.5126  -9.7072  -9.4619  -9.2635  -9.1567
  -8.9708  -8.9078  -8.8867  -8.8196  -8.7452  -8.5081  -8.3570  -8.2537
  -8.1344  -7.9976  -7.9248  -7.8525  -7.7964  -7.7365  -7.5501  -7.2302
  -7.0561  -6.7950  -6.7328  -6.6122  -6.4217  -6.1577  -6.0798  -5.9847
  -5.8279  -5.7645  -5.5245  -5.4954  -5.3744  -5.3014  -5.1704  -5.1215
  -5.0589  -4.9849  -4.8787  -4.7622  -4.7513  -4.6040  -4.5128  -4.3492
  -4.1913  -4.1118  -4.0497  -3.9808  -3.9448  -3.7415  -3.4808  -3.3912
  -3.3278  -3.2629  -3.2115  -3.1428  -3.1088  -3.0402  -2.9844  -2.8503
  -2.7691  -2.7157  -2.6745  -2.6228  -2.4718  -2.3997  -2.3331  -2.2802
  -2.1678  -2.1132  -2.0035  -1.5990
     eigenvalues at k+q:
 -40.0137 -22.1431 -22.0037 -21.6700 -21.6435 -21.4155 -21.3473 -21.2028
 -21.1585 -20.9948 -20.8888 -20.8067 -20.6406 -20.5538 -20.4773 -20.3912
 -20.3684 -20.1898 -20.1243 -20.0130 -19.9596 -19.8772 -19.6883 -19.2505
 -19.0056 -18.9486 -18.0983 -17.5126  -9.7070  -9.4612  -9.2647  -9.1569
  -8.9707  -8.9081  -8.8866  -8.8195  -8.7452  -8.5071  -8.3573  -8.2535
  -8.1343  -7.9978  -7.9250  -7.8532  -7.7943  -7.7391  -7.5492  -7.2301
  -7.0560  -6.7946  -6.7331  -6.6100  -6.4220  -6.1603  -6.0783  -5.9813
  -5.8322  -5.7673  -5.5228  -5.4960  -5.3759  -5.3030  -5.1650  -5.1226
  -5.0598  -4.9846  -4.8791  -4.7610  -4.7514  -4.6032  -4.5119  -4.3533
  -4.1915  -4.1101  -4.0513  -3.9773  -3.9455  -3.7410  -3.4806  -3.3905
  -3.3277  -3.2623  -3.2116  -3.1420  -3.1104  -3.0397  -2.9845  -2.8506
  -2.7689  -2.7162  -2.6745  -2.6225  -2.4715  -2.3998  -2.3344  -2.2796
  -2.1670  -2.1137  -2.0032  -1.5989
     cgsolve_all iterations  68    anorm=    0.76E-07
     cgsolve_all iterations  68    anorm=    0.75E-07
     cgsolve_all iterations  68    anorm=    0.74E-07
     compute_u_kq: q = (    0.0000,    0.0000,   -0.0258)
     Rotating WFCS
     ethr =  1.00E-14,  avg # of iterations = 29.0
     eigenvalues at k:
 -40.0137 -22.1429 -22.0040 -21.6700 -21.6436 -21.4158 -21.3471 -21.2022
 -21.1590 -20.9939 -20.8888 -20.8066 -20.6415 -20.5538 -20.4781 -20.3912
 -20.3684 -20.1882 -20.1246 -20.0130 -19.9597 -19.8772 -19.6883 -19.2505
 -19.0056 -18.9486 -18.0983 -17.5126  -9.7072  -9.4619  -9.2635  -9.1567
  -8.9708  -8.9078  -8.8867  -8.8196  -8.7452  -8.5081  -8.3570  -8.2537
  -8.1344  -7.9976  -7.9248  -7.8525  -7.7964  -7.7365  -7.5501  -7.2302
  -7.0561  -6.7950  -6.7328  -6.6122  -6.4217  -6.1577  -6.0798  -5.9847
  -5.8279  -5.7645  -5.5245  -5.4954  -5.3744  -5.3014  -5.1704  -5.1215
  -5.0589  -4.9849  -4.8787  -4.7622  -4.7513  -4.6040  -4.5128  -4.3492
  -4.1913  -4.1118  -4.0497  -3.9808  -3.9448  -3.7415  -3.4808  -3.3912
  -3.3278  -3.2629  -3.2115  -3.1428  -3.1088  -3.0402  -2.9844  -2.8503
  -2.7691  -2.7157  -2.6745  -2.6228  -2.4718  -2.3997  -2.3331  -2.2802
  -2.1678  -2.1132  -2.0035  -1.5990
     eigenvalues at k+q:
 -40.0137 -22.1427 -22.0043 -21.6700 -21.6436 -21.4160 -21.3468 -21.2016
 -21.1595 -20.9929 -20.8888 -20.8066 -20.6425 -20.5539 -20.4789 -20.3912
 -20.3684 -20.1868 -20.1249 -20.0130 -19.9598 -19.8773 -19.6884 -19.2505
 -19.0056 -18.9486 -18.0983 -17.5126  -9.7074  -9.4626  -9.2624  -9.1566
  -8.9709  -8.9075  -8.8867  -8.8197  -8.7453  -8.5090  -8.3567  -8.2538
  -8.1344  -7.9974  -7.9246  -7.8517  -7.7984  -7.7341  -7.5511  -7.2303
  -7.0563  -6.7954  -6.7326  -6.6142  -6.4214  -6.1554  -6.0810  -5.9881
  -5.8242  -5.7612  -5.5263  -5.4952  -5.3732  -5.2994  -5.1762  -5.1199
  -5.0577  -4.9850  -4.8783  -4.7645  -4.7502  -4.6050  -4.5137  -4.3450
  -4.1913  -4.1132  -4.0482  -3.9844  -3.9442  -3.7420  -3.4808  -3.3919
  -3.3279  -3.2634  -3.2114  -3.1436  -3.1071  -3.0409  -2.9842  -2.8500
  -2.7694  -2.7151  -2.6746  -2.6231  -2.4721  -2.3995  -2.3318  -2.2808
  -2.1687  -2.1127  -2.0038  -1.5990
     cgsolve_all iterations  68    anorm=    0.75E-07
     cgsolve_all iterations  68    anorm=    0.74E-07
     cgsolve_all iterations  68    anorm=    0.73E-07

     End of magnetic susceptibility calculation

     f-sum rule (1st term):
          -188.3021         -0.0338         -0.0346
            -0.0372       -188.4141          0.0403
            -0.0333          0.0398       -188.2762

     f-sum rule (2nd term):
            -4.2128          0.0338          0.0346
             0.0371         -4.1046         -0.0403
             0.0333         -0.0398         -4.2415

     f-sum rule (should be  -192.5200):
          -192.5149         -0.0000          0.0000
            -0.0001       -192.5186          0.0000
            -0.0000         -0.0000       -192.5177

     chi_bare pGv (HH) in paratec units:
       -61.631058     -0.278945      0.704174
        -0.215685    -60.276671     -0.070498
         0.698885     -0.178166    -61.109834

       -61.631058     -0.278945      0.704174
        -0.215685    -60.276671     -0.070498
         0.698885     -0.178166    -61.109834

     chi_bare vGv (VV) in paratec units:
       -65.288340     -0.231017      0.501810
        -0.230698    -63.877784     -0.018970
         0.501582     -0.018875    -64.746876

       -65.288340     -0.231017      0.501810
        -0.230698    -63.877784     -0.018970
         0.501582     -0.018875    -64.746876

     chi_bare pGv (HH) in 10^{-6} cm^3/mol:
          -292.8766         -1.3256          3.3463
            -1.0250       -286.4404         -0.3350
             3.3212         -0.8467       -290.3997

     chi_bare vGv (VV) in 10^{-6} cm^3/mol:
          -310.2563         -1.0978          2.3846
            -1.0963       -303.5533         -0.0901
             2.3836         -0.0897       -307.6833

     Contributions to the NMR chemical shifts: -------------------------------

     Macroscopic shape contribution in ppm:                    5.50
             5.5542          0.0000         -0.0000
             0.0000          5.4321          0.0000
            -0.0000          0.0000          5.5072


     Core contribution in ppm:

     Atom  1  Ca  pos: ( -0.456935  0.153316  0.140975)  core sigma:        1265.05
     Atom  2  O   pos: (  0.331318  0.066571  0.040992)  core sigma:         271.07
     Atom  3  O   pos: ( -0.311445  0.173174 -0.088613)  core sigma:         271.07
     Atom  4  O   pos: ( -0.168961  0.011947  0.098191)  core sigma:         271.07
     Atom  5  O   pos: ( -0.437419  0.288710 -0.343125)  core sigma:         271.07
     Atom  6  O   pos: (  0.391272 -0.367601 -0.122418)  core sigma:         271.07
     Atom  7  O   pos: (  0.212010 -0.138236  0.275149)  core sigma:         271.07
     Atom  8  O   pos: ( -0.416680 -0.088949  0.278103)  core sigma:         271.07
     Atom  9  O   pos: ( -0.089674  0.416287 -0.104677)  core sigma:         271.07
     Atom 10  O   pos: ( -0.295931  0.212251  0.364589)  core sigma:         271.07
     Atom 11  O   pos: (  0.374562  0.251426  0.340090)  core sigma:         271.07
     Atom 12  O   pos: ( -0.200844 -0.268852 -0.493195)  core sigma:         271.07
     Atom 13  O   pos: ( -0.232889 -0.337201  0.131371)  core sigma:         271.07
     Atom 14  O   pos: (  0.359008 -0.538127 -0.525337)  core sigma:         271.07
     Atom 15  O   pos: (  0.031761 -0.323330 -0.044819)  core sigma:         271.07
     Atom 16  O   pos: (  0.290488  0.323013 -0.116508)  core sigma:         271.07
     Atom 17  O   pos: (  0.142870 -0.056962 -0.196450)  core sigma:         271.07
     Atom 18  O   pos: (  0.058138  0.307560 -0.382581)  core sigma:         271.07
     Atom 19  O   pos: ( -0.481618 -0.074237 -0.168848)  core sigma:         271.07
     Atom 20  O   pos: (  0.083777  0.212033  0.151453)  core sigma:         271.07
     Atom 21  O   pos: ( -0.321714 -0.444528 -0.265674)  core sigma:         271.07
     Atom 22  O   pos: (  0.044715 -0.441955  0.437252)  core sigma:         271.07
     Atom 23  O   pos: (  0.307601  0.027109 -0.457934)  core sigma:         271.07
     Atom 24  O   pos: ( -0.420471  0.435779  0.093095)  core sigma:         271.07
     Atom 25  O   pos: ( -0.145682  0.038591 -0.305800)  core sigma:         271.07
     Atom 26  H   pos: (  0.288874 -0.025260  0.095636)  core sigma:           0.00
     Atom 27  H   pos: ( -0.254269  0.272496 -0.080482)  core sigma:           0.00
     Atom 28  H   pos: ( -0.067657  0.066836  0.112735)  core sigma:           0.00
     Atom 29  H   pos: ( -0.220439  0.083099  0.012819)  core sigma:           0.00
     Atom 30  H   pos: ( -0.382799  0.238446 -0.250160)  core sigma:           0.00
     Atom 31  H   pos: ( -0.399238  0.396760 -0.338067)  core sigma:           0.00
     Atom 32  H   pos: (  0.284692 -0.357572 -0.076720)  core sigma:           0.00
     Atom 33  H   pos: (  0.432402 -0.258592 -0.117772)  core sigma:           0.00
     Atom 34  H   pos: (  0.144735 -0.227726  0.303441)  core sigma:           0.00
     Atom 35  H   pos: (  0.246444 -0.097853  0.377437)  core sigma:           0.00
     Atom 36  H   pos: (  0.466883 -0.185523  0.248935)  core sigma:           0.00
     Atom 37  H   pos: ( -0.392646 -0.149532  0.369146)  core sigma:           0.00
     Atom 38  H   pos: ( -0.028264  0.367781 -0.194091)  core sigma:           0.00
     Atom 39  H   pos: ( -0.028702  0.512423 -0.083876)  core sigma:           0.00
     Atom 40  H   pos: ( -0.354792  0.214466  0.463747)  core sigma:           0.00
     Atom 41  H   pos: ( -0.186311  0.200927  0.397527)  core sigma:           0.00
     Atom 42  H   pos: (  0.269990  0.254969  0.288452)  core sigma:           0.00
     Atom 43  H   pos: (  0.374158  0.348211  0.405694)  core sigma:           0.00
     Atom 44  H   pos: ( -0.263098 -0.327441 -0.408874)  core sigma:           0.00
     Atom 45  H   pos: ( -0.184544 -0.166170 -0.442652)  core sigma:           0.00
     Atom 46  H   pos: ( -0.195287 -0.356499  0.238238)  core sigma:           0.00
     Atom 47  H   pos: ( -0.244745 -0.218818  0.129935)  core sigma:           0.00
     Atom 48  H   pos: (  0.265776 -0.425294  0.505248)  core sigma:           0.00
     Atom 49  H   pos: (  0.391934 -0.423245 -0.393879)  core sigma:           0.00
     Atom 50  H   pos: (  0.042151 -0.217225 -0.089337)  core sigma:           0.00
     Atom 51  H   pos: ( -0.062133 -0.313998  0.023812)  core sigma:           0.00
     Atom 52  H   pos: (  0.381074  0.315675 -0.189653)  core sigma:           0.00
     Atom 53  H   pos: (  0.295146  0.220615 -0.060762)  core sigma:           0.00
     Atom 54  H   pos: (  0.197789 -0.025947 -0.296352)  core sigma:           0.00
     Atom 55  H   pos: (  0.207360 -0.004093 -0.115779)  core sigma:           0.00
     Atom 56  H   pos: (  0.145972  0.285109 -0.309069)  core sigma:           0.00
     Atom 57  H   pos: ( -0.012075  0.215170 -0.369215)  core sigma:           0.00
     Atom 58  H   pos: ( -0.414921  0.018114 -0.146765)  core sigma:           0.00
     Atom 59  H   pos: (  0.413828 -0.000162 -0.088783)  core sigma:           0.00
     Atom 60  H   pos: (  0.060552  0.272396  0.055984)  core sigma:           0.00
     Atom 61  H   pos: (  0.176622  0.146180  0.116032)  core sigma:           0.00
     Atom 62  H   pos: ( -0.410030 -0.393939 -0.201444)  core sigma:           0.00
     Atom 63  H   pos: ( -0.260102  0.534943 -0.196196)  core sigma:           0.00
     Atom 64  H   pos: ( -0.028493 -0.395079 -0.535603)  core sigma:           0.00
     Atom 65  H   pos: (  0.048597 -0.553406  0.473520)  core sigma:           0.00
     Atom 66  H   pos: (  0.326028  0.098054  0.496952)  core sigma:           0.00
     Atom 67  H   pos: (  0.409222  0.016768 -0.393416)  core sigma:           0.00
     Atom 68  H   pos: ( -0.361515 -0.503320  0.107664)  core sigma:           0.00
     Atom 69  H   pos: ( -0.517084  0.518077  0.025028)  core sigma:           0.00
     Atom 70  H   pos: ( -0.205979  0.102040 -0.224364)  core sigma:           0.00
     Atom 71  H   pos: ( -0.057816 -0.003886 -0.241719)  core sigma:           0.00

     Bare contribution in ppm:

     Atom  1  Ca  pos: ( -0.456935  0.153316  0.140975)  bare sigma:         107.85
           114.4773          6.7547          0.8005
             6.6489         98.9547          1.8590
            -0.4490          1.2220        110.1104

     Atom  2  O   pos: (  0.331318  0.066571  0.040992)  bare sigma:          42.08
            52.7927         -2.7908          0.4922
            -4.2093         30.2151         10.6188
             2.0144         15.7299         43.2175

     Atom  3  O   pos: ( -0.311445  0.173174 -0.088613)  bare sigma:          47.74
            47.4034         -5.7119         -1.8846
            -7.1450         37.7166         -4.9797
            -0.3998         -4.6563         58.0893

     Atom  4  O   pos: ( -0.168961  0.011947  0.098191)  bare sigma:          71.34
            77.0205         -1.4980          6.1989
            -2.9218         70.6955         -6.3007
             7.1957         -4.2959         66.3104

     Atom  5  O   pos: ( -0.437419  0.288710 -0.343125)  bare sigma:          77.22
            71.9074         -1.7201          6.1157
            -0.8660         79.6056         -6.3225
             4.8071         -6.5392         80.1537

     Atom  6  O   pos: (  0.391272 -0.367601 -0.122418)  bare sigma:          77.22
            79.9520          0.6712         -3.7061
             0.8806         79.0860         -0.4252
            -2.2591          0.6092         72.6139

     Atom  7  O   pos: (  0.212010 -0.138236  0.275149)  bare sigma:          80.71
            81.2334          8.2388          0.9345
             7.3460         79.5457          1.5459
             1.2013          1.6218         81.3525

     Atom  8  O   pos: ( -0.416680 -0.088949  0.278103)  bare sigma:          41.49
            67.5143         13.7984          1.0852
            21.9109         43.7478         30.2039
            -5.9311         27.1305         13.1973

     Atom  9  O   pos: ( -0.089674  0.416287 -0.104677)  bare sigma:          72.76
            75.1751         -4.1197         -0.8617
            -4.0673         74.3611          3.9714
            -1.5813          3.4407         68.7387

     Atom 10  O   pos: ( -0.295931  0.212251  0.364589)  bare sigma:          81.38
            85.3128         -0.4425          0.5144
             0.1404         72.0963          3.3401
             1.6529          2.8253         86.7312

     Atom 11  O   pos: (  0.374562  0.251426  0.340090)  bare sigma:          76.23
            74.2668          0.2828         -0.1356
            -0.1993         73.7563          1.4581
             0.4197          4.3337         80.6630

     Atom 12  O   pos: ( -0.200844 -0.268852 -0.493195)  bare sigma:          80.90
            77.6530          2.8505         -5.5104
             2.8268         84.2122         -2.2938
            -5.3526         -3.4428         80.8398

     Atom 13  O   pos: ( -0.232889 -0.337201  0.131371)  bare sigma:          70.21
            70.2787          2.3535         -2.6170
             3.5305         77.2507          2.0242
            -2.4486          1.3375         63.0941

     Atom 14  O   pos: (  0.359008 -0.538127 -0.525337)  bare sigma:         -33.20
           -47.6688         47.2737        -28.3341
            52.8812        -34.5425         50.2535
           -27.7498         38.5383        -17.3874

     Atom 15  O   pos: (  0.031761 -0.323330 -0.044819)  bare sigma:          83.12
            86.2405          5.4395        -10.6429
             5.9265         83.3395         -5.5180
           -10.7047         -5.7424         79.7949

     Atom 16  O   pos: (  0.290488  0.323013 -0.116508)  bare sigma:          76.70
            76.1048          1.7674         -1.3624
             2.5731         77.5828         -7.7690
            -1.5307         -7.7446         76.4143

     Atom 17  O   pos: (  0.142870 -0.056962 -0.196450)  bare sigma:          74.34
            77.2430          3.6334          4.1906
             3.4666         66.8264         -1.7611
             0.9849         -1.0320         78.9598

     Atom 18  O   pos: (  0.058138  0.307560 -0.382581)  bare sigma:          78.06
            82.1168          3.9960          2.1954
             4.0680         75.6987         -0.0991
             2.2414          1.4728         76.3683

     Atom 19  O   pos: ( -0.481618 -0.074237 -0.168848)  bare sigma:          56.32
            64.2706         -7.7779        -11.8277
           -11.6899         48.2927          6.7386
           -11.3362          3.9287         56.4074

     Atom 20  O   pos: (  0.083777  0.212033  0.151453)  bare sigma:          74.87
            84.0770         -6.7183          1.5581
            -4.7998         71.8101         -2.5656
             1.6050         -1.6530         68.7350

     Atom 21  O   pos: ( -0.321714 -0.444528 -0.265674)  bare sigma:          40.75
            31.2338         -8.9319         11.9775
            -8.2737         58.9612        -23.0032
            10.5727        -20.5973         32.0620

     Atom 22  O   pos: (  0.044715 -0.441955  0.437252)  bare sigma:          74.90
            82.2607        -10.7279         -0.8901
            -4.6421         77.0506          0.2994
             0.8515          1.1275         65.3857

     Atom 23  O   pos: (  0.307601  0.027109 -0.457934)  bare sigma:          70.32
            65.9188          1.7521          0.6308
             1.7231         62.6929        -10.2090
             0.4806        -10.2075         82.3356

     Atom 24  O   pos: ( -0.420471  0.435779  0.093095)  bare sigma:           7.48
           -19.5388         11.1424        -24.0706
            17.5531         35.1769          7.4663
           -25.5629          1.4389          6.8104

     Atom 25  O   pos: ( -0.145682  0.038591 -0.305800)  bare sigma:          74.28
            81.1133         -6.5517         -4.9168
            -5.5524         72.3018          2.9635
            -3.1815          3.0514         69.4210

     Atom 26  H   pos: (  0.288874 -0.025260  0.095636)  bare sigma:          17.92
            14.7805          5.1816         -4.2370
             4.7261         20.0800         -8.9708
            -3.2579         -7.0977         18.8861

     Atom 27  H   pos: ( -0.254269  0.272496 -0.080482)  bare sigma:          18.67
            18.9369          8.4227         -0.7005
             8.7246         25.8008          0.1216
            -0.7612          0.2772         11.2748

     Atom 28  H   pos: ( -0.067657  0.066836  0.112735)  bare sigma:          18.67
            31.3045         10.9086          4.4684
            11.6726         15.3266          1.6392
             3.9341          1.4499          9.3837

     Atom 29  H   pos: ( -0.220439  0.083099  0.012819)  bare sigma:          10.78
             9.1569        -11.7158         13.4883
           -11.9321          8.0181        -17.4371
            14.1788        -17.1739         15.1503

     Atom 30  H   pos: ( -0.382799  0.238446 -0.250160)  bare sigma:          15.69
            10.3798         -6.5896         12.1996
            -5.4351         11.6671        -11.8615
            11.9834        -13.2136         25.0336

     Atom 31  H   pos: ( -0.399238  0.396760 -0.338067)  bare sigma:          21.98
            15.9830          4.9653          1.2182
             4.3666         34.2980         -0.9216
             2.1004         -0.2669         15.6546

     Atom 32  H   pos: (  0.284692 -0.357572 -0.076720)  bare sigma:          19.43
            32.2754         -0.5531         -6.7866
            -2.0881         14.3465          0.7787
            -7.6869          0.5248         11.6553

     Atom 33  H   pos: (  0.432402 -0.258592 -0.117772)  bare sigma:          17.93
            13.4813          8.9057         -1.0988
             9.1479         34.2333         -1.0524
            -0.9869         -0.1678          6.0836

     Atom 34  H   pos: (  0.144735 -0.227726  0.303441)  bare sigma:          19.81
            19.3954         11.0356         -0.9577
            11.3849         24.7804         -3.8273
            -2.3895         -5.0554         15.2419

     Atom 35  H   pos: (  0.246444 -0.097853  0.377437)  bare sigma:          20.89
            14.6645          5.2119          5.1803
             4.5920         17.2963          6.1336
             5.8965          8.0877         30.7219

     Atom 36  H   pos: (  0.466883 -0.185523  0.248935)  bare sigma:          15.19
            19.6340          2.8879          1.5909
             3.0237         13.6297         -1.0834
             1.8617         -0.9380         12.3041

     Atom 37  H   pos: ( -0.392646 -0.149532  0.369146)  bare sigma:          19.29
            17.0427         -1.3288          4.8371
            -5.0716         15.1924         -7.3545
             8.7696         -2.5343         25.6286

     Atom 38  H   pos: ( -0.028264  0.367781 -0.194091)  bare sigma:          16.67
            15.1187         -5.9512        -11.2186
            -4.9107         12.4211          9.2672
           -10.6975         10.1786         22.4642

     Atom 39  H   pos: ( -0.028702  0.512423 -0.083876)  bare sigma:          19.77
            17.8640          7.2483          2.3033
             6.2611         29.9120          5.6550
             1.4084          4.0680         11.5233

     Atom 40  H   pos: ( -0.354792  0.214466  0.463747)  bare sigma:          20.19
            19.9252         -1.1433         -6.5506
            -0.6484         10.1433          2.0188
            -8.8159          2.1333         30.4949

     Atom 41  H   pos: ( -0.186311  0.200927  0.397527)  bare sigma:          21.18
            31.7765         -1.2100          2.3479
            -1.0327         12.4842          0.5239
             5.0411          0.2714         19.2728

     Atom 42  H   pos: (  0.269990  0.254969  0.288452)  bare sigma:          18.39
            27.1869          1.1572         11.3344
            -0.3815          9.5849          2.1468
             9.9900          3.2290         18.4037

     Atom 43  H   pos: (  0.374158  0.348211  0.405694)  bare sigma:          17.93
             9.8722         -0.5038         -0.2830
             0.2525         24.9530         10.8712
             0.7247         11.2238         18.9567

     Atom 44  H   pos: ( -0.263098 -0.327441 -0.408874)  bare sigma:          15.18
             9.6511          8.8347         -9.9741
             8.5507         15.4799        -12.1182
           -10.4569        -13.3249         20.4166

     Atom 45  H   pos: ( -0.184544 -0.166170 -0.442652)  bare sigma:          20.06
            11.8991          3.1199          0.8704
             4.3809         30.9713          8.2461
             1.7219          9.5149         17.3117

     Atom 46  H   pos: ( -0.195287 -0.356499  0.238238)  bare sigma:          20.39
            16.0865         -2.0166          5.8702
            -1.8592         15.6528         -2.6708
             6.2875         -3.5184         29.4393

     Atom 47  H   pos: ( -0.244745 -0.218818  0.129935)  bare sigma:          16.43
             9.3285         -2.1277         -1.2991
            -2.6271         31.3178         -1.5748
            -1.7785          0.0754          8.6580

     Atom 48  H   pos: (  0.265776 -0.425294  0.505248)  bare sigma:          15.01
            20.3962          0.8183          8.9929
            -4.7259         10.4778         -4.8526
             5.8448          1.5368         14.1474

     Atom 49  H   pos: (  0.391934 -0.423245 -0.393879)  bare sigma:          15.01
            13.5330         -1.9440          4.8384
            -1.5739         13.7344          1.7326
             5.4112          0.8042         17.7597

     Atom 50  H   pos: (  0.042151 -0.217225 -0.089337)  bare sigma:          19.63
            14.2183          4.9753         -4.0616
             6.0187         30.5420        -11.2552
            -4.6320        -10.5820         14.1148

     Atom 51  H   pos: ( -0.062133 -0.313998  0.023812)  bare sigma:          17.92
            28.0716          1.8495        -15.8602
             0.7933          9.3381         -0.2006
           -15.5133         -1.0835         16.3610

     Atom 52  H   pos: (  0.381074  0.315675 -0.189653)  bare sigma:          19.48
            25.8239          1.0517        -11.8091
            -0.6443         12.3193         -0.1487
           -11.2853         -1.9579         20.2983

     Atom 53  H   pos: (  0.295146  0.220615 -0.060762)  bare sigma:          17.87
             9.1498         -1.6549          0.0044
            -0.5804         28.6583        -15.1050
            -0.9507        -13.9815         15.7917

     Atom 54  H   pos: (  0.197789 -0.025947 -0.296352)  bare sigma:          16.83
            14.4550          3.5378        -11.3223
             4.4298          7.5400         -6.5986
           -11.1446         -5.3574         28.5068

     Atom 55  H   pos: (  0.207360 -0.004093 -0.115779)  bare sigma:          19.35
            20.0179          6.6204         11.6125
             7.0249         13.2878          8.0547
             9.7342          6.9001         24.7533

     Atom 56  H   pos: (  0.145972  0.285109 -0.309069)  bare sigma:          20.08
            27.1256         -0.3078          9.4473
            -2.0917         12.6214         -1.4033
            11.2977         -0.7209         20.5046

     Atom 57  H   pos: ( -0.012075  0.215170 -0.369215)  bare sigma:          18.99
            21.9084         11.8568         -0.7950
            13.2827         24.3501         -1.6369
            -1.7169         -2.9798         10.6985

     Atom 58  H   pos: ( -0.414921  0.018114 -0.146765)  bare sigma:          18.44
            22.3253         11.8016          0.9134
            15.2416         24.1647          3.1047
             2.3469          4.2473          8.8177

     Atom 59  H   pos: (  0.413828 -0.000162 -0.088783)  bare sigma:           9.62
            13.1518         -6.8048        -11.8222
            -7.3357          4.7617         10.5531
           -12.5528          9.4390         10.9347

     Atom 60  H   pos: (  0.060552  0.272396  0.055984)  bare sigma:          20.74
            18.8462         -4.6225          3.5874
            -4.8201         19.1052         -8.9673
             4.7034         -9.9854         24.2786

     Atom 61  H   pos: (  0.176622  0.146180  0.116032)  bare sigma:          16.22
            26.8108        -14.4577         -6.7247
           -13.0509         12.6113          3.0507
            -8.1109          4.3838          9.2267

     Atom 62  H   pos: ( -0.410030 -0.393939 -0.201444)  bare sigma:          16.69
            23.0176         -9.5427         -5.0648
            -6.8481         15.9354          1.0268
            -7.6268          4.2706         11.1043

     Atom 63  H   pos: ( -0.260102  0.534943 -0.196196)  bare sigma:          12.45
            13.0273         -6.1151          1.9441
            -7.6221         16.0952         -3.5486
             3.4831         -4.9462          8.2256

     Atom 64  H   pos: ( -0.028493 -0.395079 -0.535603)  bare sigma:          15.99
            19.1117        -10.3998         -9.5884
            -9.6331         14.2205          5.0619
           -10.2147          6.7603         14.6303

     Atom 65  H   pos: (  0.048597 -0.553406  0.473520)  bare sigma:          21.04
            15.2637         -1.9283          0.0804
            -2.8595         31.4510         -3.4245
            -0.1010         -5.0373         16.4181

     Atom 66  H   pos: (  0.326028  0.098054  0.496952)  bare sigma:          15.71
             7.5651          3.1021         -3.1146
             1.4578         14.5642        -10.6318
            -0.5926        -10.7058         24.9896

     Atom 67  H   pos: (  0.409222  0.016768 -0.393416)  bare sigma:          18.21
            21.3113         -1.9286         10.2261
            -0.6733         10.8551         -2.7792
             7.6117         -3.4495         22.4764

     Atom 68  H   pos: ( -0.361515 -0.503320  0.107664)  bare sigma:          11.28
            10.0810          6.3563          3.1413
             7.8095         18.6371          2.3341
             2.6607          1.3884          5.1240

     Atom 69  H   pos: ( -0.517084  0.518077  0.025028)  bare sigma:          16.94
            18.1365          2.5210          4.9073
            -2.7145         18.7308         -3.2899
             5.3500         -0.2307         13.9618

     Atom 70  H   pos: ( -0.205979  0.102040 -0.224364)  bare sigma:          14.78
            16.2033        -10.1867        -12.5316
           -10.2696         10.0285         10.3851
           -13.8737         11.3228         18.0958

     Atom 71  H   pos: ( -0.057816 -0.003886 -0.241719)  bare sigma:          18.54
            29.7745         -8.7800          7.8299
            -8.0570         12.6000         -3.2987
             9.2035         -4.0632         13.2550

     Diamagnetic contribution in ppm:

     Atom  1  Ca  pos: ( -0.456935  0.153316  0.140975)  dia sigma:          -4.23
            -4.2440         -0.0175         -0.0028
            -0.0175         -4.2004         -0.0058
            -0.0028         -0.0058         -4.2313

     Atom  2  O   pos: (  0.331318  0.066571  0.040992)  dia sigma:          17.92
            17.6693          0.2020         -0.3272
             0.2020         18.1705         -0.2818
            -0.3272         -0.2818         17.9284

     Atom  3  O   pos: ( -0.311445  0.173174 -0.088613)  dia sigma:          17.98
            17.8572          0.4146          0.0675
             0.4146         18.3358          0.0102
             0.0675          0.0102         17.7348

     Atom  4  O   pos: ( -0.168961  0.011947  0.098191)  dia sigma:          17.88
            18.2872          0.2156          0.3692
             0.2156         17.7524         -0.2549
             0.3692         -0.2549         17.5946

     Atom  5  O   pos: ( -0.437419  0.288710 -0.343125)  dia sigma:          17.76
            17.3559          0.1882          0.3266
             0.1882         18.3007         -0.2962
             0.3266         -0.2962         17.6109

     Atom  6  O   pos: (  0.391272 -0.367601 -0.122418)  dia sigma:          17.80
            18.1850          0.2840         -0.4294
             0.2840         17.9579          0.0857
            -0.4294          0.0857         17.2696

     Atom  7  O   pos: (  0.212010 -0.138236  0.275149)  dia sigma:          17.85
            17.5893          0.7008          0.1299
             0.7008         17.8990          0.1719
             0.1299          0.1719         18.0719

     Atom  8  O   pos: ( -0.416680 -0.088949  0.278103)  dia sigma:          16.99
            17.0835          0.6831          0.5942
             0.6831         16.9882         -0.3075
             0.5942         -0.3075         16.9042

     Atom  9  O   pos: ( -0.089674  0.416287 -0.104677)  dia sigma:          17.74
            17.6640          0.2164         -0.2068
             0.2164         17.9986          0.5312
            -0.2068          0.5312         17.5662

     Atom 10  O   pos: ( -0.295931  0.212251  0.364589)  dia sigma:          18.02
            18.7262         -0.1221         -0.1809
            -0.1221         17.0903         -0.0096
            -0.1809         -0.0096         18.2336

     Atom 11  O   pos: (  0.374562  0.251426  0.340090)  dia sigma:          17.98
            18.1135         -0.0124          0.4699
            -0.0124         18.0102          0.5284
             0.4699          0.5284         17.8142

     Atom 12  O   pos: ( -0.200844 -0.268852 -0.493195)  dia sigma:          17.78
            17.4185          0.3959         -0.3138
             0.3959         18.2462          0.0946
            -0.3138          0.0946         17.6772

     Atom 13  O   pos: ( -0.232889 -0.337201  0.131371)  dia sigma:          17.75
            17.1711         -0.0482          0.4164
            -0.0482         18.1432         -0.2490
             0.4164         -0.2490         17.9471

     Atom 14  O   pos: (  0.359008 -0.538127 -0.525337)  dia sigma:          15.58
            15.0335         -0.5155          0.6559
            -0.5155         16.1063          0.6851
             0.6559          0.6851         15.6041

     Atom 15  O   pos: (  0.031761 -0.323330 -0.044819)  dia sigma:          17.89
            17.8623          0.0204         -0.5807
             0.0204         18.1437         -0.3632
            -0.5807         -0.3632         17.6744

     Atom 16  O   pos: (  0.290488  0.323013 -0.116508)  dia sigma:          17.76
            17.7318         -0.0502         -0.5364
            -0.0502         17.8063         -0.4275
            -0.5364         -0.4275         17.7328

     Atom 17  O   pos: (  0.142870 -0.056962 -0.196450)  dia sigma:          17.93
            17.7871          0.4385          0.0133
             0.4385         17.4435          0.1343
             0.0133          0.1343         18.5645

     Atom 18  O   pos: (  0.058138  0.307560 -0.382581)  dia sigma:          17.67
            18.0026          0.3762          0.4723
             0.3762         17.5993         -0.2062
             0.4723         -0.2062         17.4186

     Atom 19  O   pos: ( -0.481618 -0.074237 -0.168848)  dia sigma:          17.14
            17.3888          0.1555         -0.2660
             0.1555         17.3079          0.3311
            -0.2660          0.3311         16.7214

     Atom 20  O   pos: (  0.083777  0.212033  0.151453)  dia sigma:          17.74
            17.6922         -0.5789          0.0488
            -0.5789         17.6673         -0.3495
             0.0488         -0.3495         17.8660

     Atom 21  O   pos: ( -0.321714 -0.444528 -0.265674)  dia sigma:          17.03
            16.8864         -0.7869         -0.2875
            -0.7869         17.3149         -0.3672
            -0.2875         -0.3672         16.9035

     Atom 22  O   pos: (  0.044715 -0.441955  0.437252)  dia sigma:          17.46
            17.0741         -0.2673         -0.4768
            -0.2673         18.0171         -0.0270
            -0.4768         -0.0270         17.2922

     Atom 23  O   pos: (  0.307601  0.027109 -0.457934)  dia sigma:          17.51
            17.6430          0.0620          0.3421
             0.0620         16.9915         -0.6276
             0.3421         -0.6276         17.9104

     Atom 24  O   pos: ( -0.420471  0.435779  0.093095)  dia sigma:          16.02
            15.9939         -0.0400          0.6866
            -0.0400         16.7964         -0.2466
             0.6866         -0.2466         15.2829

     Atom 25  O   pos: ( -0.145682  0.038591 -0.305800)  dia sigma:          17.79
            17.9490         -0.5690          0.1182
            -0.5690         17.6048          0.1254
             0.1182          0.1254         17.8240

     Atom 26  H   pos: (  0.288874 -0.025260  0.095636)  dia sigma:           1.00
             1.0025          0.0000          0.0000
             0.0000          1.0025          0.0000
             0.0000          0.0000          1.0025

     Atom 27  H   pos: ( -0.254269  0.272496 -0.080482)  dia sigma:           1.01
             1.0096          0.0000          0.0000
             0.0000          1.0096          0.0000
             0.0000          0.0000          1.0096

     Atom 28  H   pos: ( -0.067657  0.066836  0.112735)  dia sigma:           1.00
             0.9975          0.0000          0.0000
             0.0000          0.9975          0.0000
             0.0000          0.0000          0.9975

     Atom 29  H   pos: ( -0.220439  0.083099  0.012819)  dia sigma:           0.90
             0.9041          0.0000          0.0000
             0.0000          0.9041          0.0000
             0.0000          0.0000          0.9041

     Atom 30  H   pos: ( -0.382799  0.238446 -0.250160)  dia sigma:           0.95
             0.9459          0.0000          0.0000
             0.0000          0.9459          0.0000
             0.0000          0.0000          0.9459

     Atom 31  H   pos: ( -0.399238  0.396760 -0.338067)  dia sigma:           1.03
             1.0346          0.0000          0.0000
             0.0000          1.0346          0.0000
             0.0000          0.0000          1.0346

     Atom 32  H   pos: (  0.284692 -0.357572 -0.076720)  dia sigma:           0.98
             0.9821          0.0000          0.0000
             0.0000          0.9821          0.0000
             0.0000          0.0000          0.9821

     Atom 33  H   pos: (  0.432402 -0.258592 -0.117772)  dia sigma:           0.98
             0.9758          0.0000          0.0000
             0.0000          0.9758          0.0000
             0.0000          0.0000          0.9758

     Atom 34  H   pos: (  0.144735 -0.227726  0.303441)  dia sigma:           1.00
             0.9976          0.0000          0.0000
             0.0000          0.9976          0.0000
             0.0000          0.0000          0.9976

     Atom 35  H   pos: (  0.246444 -0.097853  0.377437)  dia sigma:           1.02
             1.0167          0.0000          0.0000
             0.0000          1.0167          0.0000
             0.0000          0.0000          1.0167

     Atom 36  H   pos: (  0.466883 -0.185523  0.248935)  dia sigma:           0.68
             0.6787          0.0000          0.0000
             0.0000          0.6787          0.0000
             0.0000          0.0000          0.6787

     Atom 37  H   pos: ( -0.392646 -0.149532  0.369146)  dia sigma:           1.07
             1.0670          0.0000          0.0000
             0.0000          1.0670          0.0000
             0.0000          0.0000          1.0670

     Atom 38  H   pos: ( -0.028264  0.367781 -0.194091)  dia sigma:           0.94
             0.9413          0.0000          0.0000
             0.0000          0.9413          0.0000
             0.0000          0.0000          0.9413

     Atom 39  H   pos: ( -0.028702  0.512423 -0.083876)  dia sigma:           1.00
             0.9950          0.0000          0.0000
             0.0000          0.9950          0.0000
             0.0000          0.0000          0.9950

     Atom 40  H   pos: ( -0.354792  0.214466  0.463747)  dia sigma:           1.01
             1.0095          0.0000          0.0000
             0.0000          1.0095          0.0000
             0.0000          0.0000          1.0095

     Atom 41  H   pos: ( -0.186311  0.200927  0.397527)  dia sigma:           1.02
             1.0196          0.0000          0.0000
             0.0000          1.0196          0.0000
             0.0000          0.0000          1.0196

     Atom 42  H   pos: (  0.269990  0.254969  0.288452)  dia sigma:           0.98
             0.9806          0.0000          0.0000
             0.0000          0.9806          0.0000
             0.0000          0.0000          0.9806

     Atom 43  H   pos: (  0.374158  0.348211  0.405694)  dia sigma:           0.96
             0.9562          0.0000          0.0000
             0.0000          0.9562          0.0000
             0.0000          0.0000          0.9562

     Atom 44  H   pos: ( -0.263098 -0.327441 -0.408874)  dia sigma:           0.91
             0.9118          0.0000          0.0000
             0.0000          0.9118          0.0000
             0.0000          0.0000          0.9118

     Atom 45  H   pos: ( -0.184544 -0.166170 -0.442652)  dia sigma:           1.01
             1.0079          0.0000          0.0000
             0.0000          1.0079          0.0000
             0.0000          0.0000          1.0079

     Atom 46  H   pos: ( -0.195287 -0.356499  0.238238)  dia sigma:           1.02
             1.0207          0.0000          0.0000
             0.0000          1.0207          0.0000
             0.0000          0.0000          1.0207

     Atom 47  H   pos: ( -0.244745 -0.218818  0.129935)  dia sigma:           0.92
             0.9161          0.0000          0.0000
             0.0000          0.9161          0.0000
             0.0000          0.0000          0.9161

     Atom 48  H   pos: (  0.265776 -0.425294  0.505248)  dia sigma:           0.71
             0.7074          0.0000          0.0000
             0.0000          0.7074          0.0000
             0.0000          0.0000          0.7074

     Atom 49  H   pos: (  0.391934 -0.423245 -0.393879)  dia sigma:           0.61
             0.6070          0.0000          0.0000
             0.0000          0.6070          0.0000
             0.0000          0.0000          0.6070

     Atom 50  H   pos: (  0.042151 -0.217225 -0.089337)  dia sigma:           1.01
             1.0053          0.0000          0.0000
             0.0000          1.0053          0.0000
             0.0000          0.0000          1.0053

     Atom 51  H   pos: ( -0.062133 -0.313998  0.023812)  dia sigma:           0.99
             0.9852          0.0000          0.0000
             0.0000          0.9852          0.0000
             0.0000          0.0000          0.9852

     Atom 52  H   pos: (  0.381074  0.315675 -0.189653)  dia sigma:           0.99
             0.9855          0.0000          0.0000
             0.0000          0.9855          0.0000
             0.0000          0.0000          0.9855

     Atom 53  H   pos: (  0.295146  0.220615 -0.060762)  dia sigma:           1.00
             1.0001          0.0000          0.0000
             0.0000          1.0001          0.0000
             0.0000          0.0000          1.0001

     Atom 54  H   pos: (  0.197789 -0.025947 -0.296352)  dia sigma:           0.94
             0.9435          0.0000          0.0000
             0.0000          0.9435          0.0000
             0.0000          0.0000          0.9435

     Atom 55  H   pos: (  0.207360 -0.004093 -0.115779)  dia sigma:           1.01
             1.0121          0.0000          0.0000
             0.0000          1.0121          0.0000
             0.0000          0.0000          1.0121

     Atom 56  H   pos: (  0.145972  0.285109 -0.309069)  dia sigma:           0.99
             0.9881          0.0000          0.0000
             0.0000          0.9881          0.0000
             0.0000          0.0000          0.9881

     Atom 57  H   pos: ( -0.012075  0.215170 -0.369215)  dia sigma:           0.98
             0.9838          0.0000          0.0000
             0.0000          0.9838          0.0000
             0.0000          0.0000          0.9838

     Atom 58  H   pos: ( -0.414921  0.018114 -0.146765)  dia sigma:           1.01
             1.0060          0.0000          0.0000
             0.0000          1.0060          0.0000
             0.0000          0.0000          1.0060

     Atom 59  H   pos: (  0.413828 -0.000162 -0.088783)  dia sigma:           0.71
             0.7072          0.0000          0.0000
             0.0000          0.7072          0.0000
             0.0000          0.0000          0.7072

     Atom 60  H   pos: (  0.060552  0.272396  0.055984)  dia sigma:           1.02
             1.0167          0.0000          0.0000
             0.0000          1.0167          0.0000
             0.0000          0.0000          1.0167

     Atom 61  H   pos: (  0.176622  0.146180  0.116032)  dia sigma:           0.96
             0.9558          0.0000          0.0000
             0.0000          0.9558          0.0000
             0.0000          0.0000          0.9558

     Atom 62  H   pos: ( -0.410030 -0.393939 -0.201444)  dia sigma:           0.93
             0.9315          0.0000          0.0000
             0.0000          0.9315          0.0000
             0.0000          0.0000          0.9315

     Atom 63  H   pos: ( -0.260102  0.534943 -0.196196)  dia sigma:           0.64
             0.6386          0.0000          0.0000
             0.0000          0.6386          0.0000
             0.0000          0.0000          0.6386

     Atom 64  H   pos: ( -0.028493 -0.395079 -0.535603)  dia sigma:           0.88
             0.8841          0.0000          0.0000
             0.0000          0.8841          0.0000
             0.0000          0.0000          0.8841

     Atom 65  H   pos: (  0.048597 -0.553406  0.473520)  dia sigma:           0.99
             0.9908          0.0000          0.0000
             0.0000          0.9908          0.0000
             0.0000          0.0000          0.9908

     Atom 66  H   pos: (  0.326028  0.098054  0.496952)  dia sigma:           0.83
             0.8340          0.0000          0.0000
             0.0000          0.8340          0.0000
             0.0000          0.0000          0.8340

     Atom 67  H   pos: (  0.409222  0.016768 -0.393416)  dia sigma:           0.91
             0.9143          0.0000          0.0000
             0.0000          0.9143          0.0000
             0.0000          0.0000          0.9143

     Atom 68  H   pos: ( -0.361515 -0.503320  0.107664)  dia sigma:           0.58
             0.5768          0.0000          0.0000
             0.0000          0.5768          0.0000
             0.0000          0.0000          0.5768

     Atom 69  H   pos: ( -0.517084  0.518077  0.025028)  dia sigma:           0.73
             0.7267          0.0000          0.0000
             0.0000          0.7267          0.0000
             0.0000          0.0000          0.7267

     Atom 70  H   pos: ( -0.205979  0.102040 -0.224364)  dia sigma:           0.94
             0.9368          0.0000          0.0000
             0.0000          0.9368          0.0000
             0.0000          0.0000          0.9368

     Atom 71  H   pos: ( -0.057816 -0.003886 -0.241719)  dia sigma:           0.99
             0.9864          0.0000          0.0000
             0.0000          0.9864          0.0000
             0.0000          0.0000          0.9864

     Paramagnetic contribution in ppm:

     Atom  1  Ca  pos: ( -0.456935  0.153316  0.140975)  para sigma:        -484.42
          -456.3165         34.0523          6.8587
            31.1909       -518.6755          6.2324
             5.0532          3.2662       -478.2624

     Atom  2  O   pos: (  0.331318  0.066571  0.040992)  para sigma:         -87.13
           -66.0987         -3.0685         -0.7174
            -6.4035       -109.7609         21.5942
             4.5200         32.9432        -85.5368

     Atom  3  O   pos: ( -0.311445  0.173174 -0.088613)  para sigma:         -73.90
           -76.0158         -9.2740         -3.5073
           -13.7801        -93.0461         -8.6641
            -0.3569         -8.2748        -52.6482

     Atom  4  O   pos: ( -0.168961  0.011947  0.098191)  para sigma:         -21.72
            -9.8921         -2.0193         19.8302
            -6.1158        -24.0569        -14.7816
            22.0319        -10.3598        -31.2051

     Atom  5  O   pos: ( -0.437419  0.288710 -0.343125)  para sigma:          -6.64
           -21.3838         -3.7564         16.2020
            -1.9817          3.2505        -18.1966
            12.5840        -17.8361         -1.7973

     Atom  6  O   pos: (  0.391272 -0.367601 -0.122418)  para sigma:          -4.94
             3.6594          7.0750        -11.8069
             8.4162         -1.8750         -1.0599
            -8.2089          0.2977        -16.5961

     Atom  7  O   pos: (  0.212010 -0.138236  0.275149)  para sigma:           2.84
             1.6665         21.2880          3.0236
            20.1584          2.2519          8.0028
             3.9185          7.7350          4.6027

     Atom  8  O   pos: ( -0.416680 -0.088949  0.278103)  para sigma:         -69.38
           -20.8669         23.7522          9.2970
            43.1467        -65.7574         56.3768
            -8.4640         47.8378       -121.5054

     Atom  9  O   pos: ( -0.089674  0.416287 -0.104677)  para sigma:         -16.40
           -15.3780         -6.1854         -5.0870
            -6.4340        -13.9182         13.3453
            -5.9430         12.7311        -19.9117

     Atom 10  O   pos: ( -0.295931  0.212251  0.364589)  para sigma:           3.42
            16.8303         -1.8286         -1.9669
            -0.9743        -20.0849          5.3677
             0.6642          4.3069         13.5005

     Atom 11  O   pos: (  0.374562  0.251426  0.340090)  para sigma:         -10.40
           -12.0422         -0.0501          4.1628
            -0.1463        -13.2375          6.1766
             5.7428         12.0812         -5.9143

     Atom 12  O   pos: ( -0.200844 -0.268852 -0.493195)  para sigma:           2.84
            -6.4636         12.1383        -13.9957
            11.5406         15.2889         -5.2685
           -14.3447         -8.2696         -0.3146

     Atom 13  O   pos: ( -0.232889 -0.337201  0.131371)  para sigma:         -21.00
           -27.0281          1.8123         -1.7096
             4.8872         -2.5854         -0.1595
            -1.0083         -1.8244        -33.3751

     Atom 14  O   pos: (  0.359008 -0.538127 -0.525337)  para sigma:        -193.68
          -216.2165         87.2765        -54.4404
           103.1236       -200.0117         98.5095
           -52.2506         69.3871       -164.8143

     Atom 15  O   pos: (  0.031761 -0.323330 -0.044819)  para sigma:           6.29
            10.8757         11.5067        -27.9598
            12.7403          5.6851        -16.6496
           -28.3341        -16.9902          2.3225

     Atom 16  O   pos: (  0.290488  0.323013 -0.116508)  para sigma:          -9.06
           -14.3278          3.1508         -8.3538
             5.7854         -5.3453        -21.5829
            -9.0554        -20.0268         -7.5100

     Atom 17  O   pos: (  0.142870 -0.056962 -0.196450)  para sigma:         -15.23
           -14.3023         10.0885          8.1188
             9.0106        -34.4465         -0.9606
             1.9191          0.9069          3.0471

     Atom 18  O   pos: (  0.058138  0.307560 -0.382581)  para sigma:          -4.77
             6.8496         13.0433         11.3192
            13.8691         -8.9042         -1.2723
            10.5524          3.1934        -12.2527

     Atom 19  O   pos: ( -0.481618 -0.074237 -0.168848)  para sigma:         -45.52
           -27.4385        -11.0453        -25.7832
           -21.5751        -62.9182         15.8023
           -25.1362          9.9138        -46.1905

     Atom 20  O   pos: (  0.083777  0.212033  0.151453)  para sigma:         -12.61
             2.6524        -20.2944          1.9871
           -16.9128        -15.0655         -8.1049
             2.4203         -5.9638        -25.4097

     Atom 21  O   pos: ( -0.321714 -0.444528 -0.265674)  para sigma:         -69.29
           -86.1457        -22.6613         18.4732
           -21.7365        -36.7497        -43.4045
            15.1993        -37.3718        -84.9874

     Atom 22  O   pos: (  0.044715 -0.441955  0.437252)  para sigma:          -6.70
             4.7300        -26.0367         -7.5206
           -12.2107          3.5262          2.9701
            -3.1995          4.8482        -28.3465

     Atom 23  O   pos: (  0.307601  0.027109 -0.457934)  para sigma:         -15.40
           -20.7141          3.5698          6.5819
             3.6628        -31.9902        -26.6174
             5.7803        -26.1362          6.5056

     Atom 24  O   pos: ( -0.420471  0.435779  0.093095)  para sigma:        -121.51
          -170.5363         18.9421        -42.8848
            35.6388        -71.0582         15.3151
           -46.3227         -0.1794       -122.9470

     Atom 25  O   pos: ( -0.145682  0.038591 -0.305800)  para sigma:         -14.79
            -0.0224        -19.7040        -10.2742
           -17.8501        -20.3829          6.1169
            -6.2829          6.6642        -23.9677

     Atom 26  H   pos: (  0.288874 -0.025260  0.095636)  para sigma:           0.00
             0.0000          0.0000          0.0000
             0.0000          0.0000          0.0000
             0.0000          0.0000          0.0000

     Atom 27  H   pos: ( -0.254269  0.272496 -0.080482)  para sigma:           0.00
             0.0000          0.0000          0.0000
             0.0000          0.0000          0.0000
             0.0000          0.0000          0.0000

     Atom 28  H   pos: ( -0.067657  0.066836  0.112735)  para sigma:           0.00
             0.0000          0.0000          0.0000
             0.0000          0.0000          0.0000
             0.0000          0.0000          0.0000

     Atom 29  H   pos: ( -0.220439  0.083099  0.012819)  para sigma:           0.00
             0.0000          0.0000          0.0000
             0.0000          0.0000          0.0000
             0.0000          0.0000          0.0000

     Atom 30  H   pos: ( -0.382799  0.238446 -0.250160)  para sigma:           0.00
             0.0000          0.0000          0.0000
             0.0000          0.0000          0.0000
             0.0000          0.0000          0.0000

     Atom 31  H   pos: ( -0.399238  0.396760 -0.338067)  para sigma:           0.00
             0.0000          0.0000          0.0000
             0.0000          0.0000          0.0000
             0.0000          0.0000          0.0000

     Atom 32  H   pos: (  0.284692 -0.357572 -0.076720)  para sigma:           0.00
             0.0000          0.0000          0.0000
             0.0000          0.0000          0.0000
             0.0000          0.0000          0.0000

     Atom 33  H   pos: (  0.432402 -0.258592 -0.117772)  para sigma:           0.00
             0.0000          0.0000          0.0000
             0.0000          0.0000          0.0000
             0.0000          0.0000          0.0000

     Atom 34  H   pos: (  0.144735 -0.227726  0.303441)  para sigma:           0.00
             0.0000          0.0000          0.0000
             0.0000          0.0000          0.0000
             0.0000          0.0000          0.0000

     Atom 35  H   pos: (  0.246444 -0.097853  0.377437)  para sigma:           0.00
             0.0000          0.0000          0.0000
             0.0000          0.0000          0.0000
             0.0000          0.0000          0.0000

     Atom 36  H   pos: (  0.466883 -0.185523  0.248935)  para sigma:           0.00
             0.0000          0.0000          0.0000
             0.0000          0.0000          0.0000
             0.0000          0.0000          0.0000

     Atom 37  H   pos: ( -0.392646 -0.149532  0.369146)  para sigma:           0.00
             0.0000          0.0000          0.0000
             0.0000          0.0000          0.0000
             0.0000          0.0000          0.0000

     Atom 38  H   pos: ( -0.028264  0.367781 -0.194091)  para sigma:           0.00
             0.0000          0.0000          0.0000
             0.0000          0.0000          0.0000
             0.0000          0.0000          0.0000

     Atom 39  H   pos: ( -0.028702  0.512423 -0.083876)  para sigma:           0.00
             0.0000          0.0000          0.0000
             0.0000          0.0000          0.0000
             0.0000          0.0000          0.0000

     Atom 40  H   pos: ( -0.354792  0.214466  0.463747)  para sigma:           0.00
             0.0000          0.0000          0.0000
             0.0000          0.0000          0.0000
             0.0000          0.0000          0.0000

     Atom 41  H   pos: ( -0.186311  0.200927  0.397527)  para sigma:           0.00
             0.0000          0.0000          0.0000
             0.0000          0.0000          0.0000
             0.0000          0.0000          0.0000

     Atom 42  H   pos: (  0.269990  0.254969  0.288452)  para sigma:           0.00
             0.0000          0.0000          0.0000
             0.0000          0.0000          0.0000
             0.0000          0.0000          0.0000

     Atom 43  H   pos: (  0.374158  0.348211  0.405694)  para sigma:           0.00
             0.0000          0.0000          0.0000
             0.0000          0.0000          0.0000
             0.0000          0.0000          0.0000

     Atom 44  H   pos: ( -0.263098 -0.327441 -0.408874)  para sigma:           0.00
             0.0000          0.0000          0.0000
             0.0000          0.0000          0.0000
             0.0000          0.0000          0.0000

     Atom 45  H   pos: ( -0.184544 -0.166170 -0.442652)  para sigma:           0.00
             0.0000          0.0000          0.0000
             0.0000          0.0000          0.0000
             0.0000          0.0000          0.0000

     Atom 46  H   pos: ( -0.195287 -0.356499  0.238238)  para sigma:           0.00
             0.0000          0.0000          0.0000
             0.0000          0.0000          0.0000
             0.0000          0.0000          0.0000

     Atom 47  H   pos: ( -0.244745 -0.218818  0.129935)  para sigma:           0.00
             0.0000          0.0000          0.0000
             0.0000          0.0000          0.0000
             0.0000          0.0000          0.0000

     Atom 48  H   pos: (  0.265776 -0.425294  0.505248)  para sigma:           0.00
             0.0000          0.0000          0.0000
             0.0000          0.0000          0.0000
             0.0000          0.0000          0.0000

     Atom 49  H   pos: (  0.391934 -0.423245 -0.393879)  para sigma:           0.00
             0.0000          0.0000          0.0000
             0.0000          0.0000          0.0000
             0.0000          0.0000          0.0000

     Atom 50  H   pos: (  0.042151 -0.217225 -0.089337)  para sigma:           0.00
             0.0000          0.0000          0.0000
             0.0000          0.0000          0.0000
             0.0000          0.0000          0.0000

     Atom 51  H   pos: ( -0.062133 -0.313998  0.023812)  para sigma:           0.00
             0.0000          0.0000          0.0000
             0.0000          0.0000          0.0000
             0.0000          0.0000          0.0000

     Atom 52  H   pos: (  0.381074  0.315675 -0.189653)  para sigma:           0.00
             0.0000          0.0000          0.0000
             0.0000          0.0000          0.0000
             0.0000          0.0000          0.0000

     Atom 53  H   pos: (  0.295146  0.220615 -0.060762)  para sigma:           0.00
             0.0000          0.0000          0.0000
             0.0000          0.0000          0.0000
             0.0000          0.0000          0.0000

     Atom 54  H   pos: (  0.197789 -0.025947 -0.296352)  para sigma:           0.00
             0.0000          0.0000          0.0000
             0.0000          0.0000          0.0000
             0.0000          0.0000          0.0000

     Atom 55  H   pos: (  0.207360 -0.004093 -0.115779)  para sigma:           0.00
             0.0000          0.0000          0.0000
             0.0000          0.0000          0.0000
             0.0000          0.0000          0.0000

     Atom 56  H   pos: (  0.145972  0.285109 -0.309069)  para sigma:           0.00
             0.0000          0.0000          0.0000
             0.0000          0.0000          0.0000
             0.0000          0.0000          0.0000

     Atom 57  H   pos: ( -0.012075  0.215170 -0.369215)  para sigma:           0.00
             0.0000          0.0000          0.0000
             0.0000          0.0000          0.0000
             0.0000          0.0000          0.0000

     Atom 58  H   pos: ( -0.414921  0.018114 -0.146765)  para sigma:           0.00
             0.0000          0.0000          0.0000
             0.0000          0.0000          0.0000
             0.0000          0.0000          0.0000

     Atom 59  H   pos: (  0.413828 -0.000162 -0.088783)  para sigma:           0.00
             0.0000          0.0000          0.0000
             0.0000          0.0000          0.0000
             0.0000          0.0000          0.0000

     Atom 60  H   pos: (  0.060552  0.272396  0.055984)  para sigma:           0.00
             0.0000          0.0000          0.0000
             0.0000          0.0000          0.0000
             0.0000          0.0000          0.0000

     Atom 61  H   pos: (  0.176622  0.146180  0.116032)  para sigma:           0.00
             0.0000          0.0000          0.0000
             0.0000          0.0000          0.0000
             0.0000          0.0000          0.0000

     Atom 62  H   pos: ( -0.410030 -0.393939 -0.201444)  para sigma:           0.00
             0.0000          0.0000          0.0000
             0.0000          0.0000          0.0000
             0.0000          0.0000          0.0000

     Atom 63  H   pos: ( -0.260102  0.534943 -0.196196)  para sigma:           0.00
             0.0000          0.0000          0.0000
             0.0000          0.0000          0.0000
             0.0000          0.0000          0.0000

     Atom 64  H   pos: ( -0.028493 -0.395079 -0.535603)  para sigma:           0.00
             0.0000          0.0000          0.0000
             0.0000          0.0000          0.0000
             0.0000          0.0000          0.0000

     Atom 65  H   pos: (  0.048597 -0.553406  0.473520)  para sigma:           0.00
             0.0000          0.0000          0.0000
             0.0000          0.0000          0.0000
             0.0000          0.0000          0.0000

     Atom 66  H   pos: (  0.326028  0.098054  0.496952)  para sigma:           0.00
             0.0000          0.0000          0.0000
             0.0000          0.0000          0.0000
             0.0000          0.0000          0.0000

     Atom 67  H   pos: (  0.409222  0.016768 -0.393416)  para sigma:           0.00
             0.0000          0.0000          0.0000
             0.0000          0.0000          0.0000
             0.0000          0.0000          0.0000

     Atom 68  H   pos: ( -0.361515 -0.503320  0.107664)  para sigma:           0.00
             0.0000          0.0000          0.0000
             0.0000          0.0000          0.0000
             0.0000          0.0000          0.0000

     Atom 69  H   pos: ( -0.517084  0.518077  0.025028)  para sigma:           0.00
             0.0000          0.0000          0.0000
             0.0000          0.0000          0.0000
             0.0000          0.0000          0.0000

     Atom 70  H   pos: ( -0.205979  0.102040 -0.224364)  para sigma:           0.00
             0.0000          0.0000          0.0000
             0.0000          0.0000          0.0000
             0.0000          0.0000          0.0000

     Atom 71  H   pos: ( -0.057816 -0.003886 -0.241719)  para sigma:           0.00
             0.0000          0.0000          0.0000
             0.0000          0.0000          0.0000
             0.0000          0.0000          0.0000

     Paramagnetic US occ-occ contribution in ppm:

     Atom  1  Ca  pos: ( -0.456935  0.153316  0.140975)  para_oo sigma:          -3.66
            -3.6215          0.1855          0.0329
             0.0355         -3.7029          0.0267
            -0.0237         -0.0553         -3.6703

     Atom  2  O   pos: (  0.331318  0.066571  0.040992)  para_oo sigma:          -0.43
            -1.0191         -0.4853         -0.3754
            -0.4447         -0.1233         -0.3495
            -0.4575         -0.3135         -0.1457

     Atom  3  O   pos: ( -0.311445  0.173174 -0.088613)  para_oo sigma:          -1.09
            -1.2909         -0.1276          0.4522
            -0.0308         -0.7264          0.0276
             0.3991          0.0270         -1.2401

     Atom  4  O   pos: ( -0.168961  0.011947  0.098191)  para_oo sigma:          -1.03
            -1.1197         -0.1362          0.0840
            -0.1583         -1.0695         -0.1907
             0.1340         -0.2040         -0.9022

     Atom  5  O   pos: ( -0.437419  0.288710 -0.343125)  para_oo sigma:          -0.80
            -0.8167         -0.0960          0.0724
            -0.1073         -0.9227         -0.1431
             0.0803         -0.1029         -0.6670

     Atom  6  O   pos: (  0.391272 -0.367601 -0.122418)  para_oo sigma:          -0.80
            -0.7739          0.1242         -0.0276
             0.1129         -0.7881          0.0074
             0.0042          0.0317         -0.8434

     Atom  7  O   pos: (  0.212010 -0.138236  0.275149)  para_oo sigma:          -0.62
            -0.6314          0.0727          0.0349
             0.0788         -0.5956         -0.0154
            -0.0094         -0.0312         -0.6245

     Atom  8  O   pos: ( -0.416680 -0.088949  0.278103)  para_oo sigma:          -0.33
            -0.1184          0.0897          0.0145
             0.0811         -0.4611          0.2053
             0.0325          0.1694         -0.4031

     Atom  9  O   pos: ( -0.089674  0.416287 -0.104677)  para_oo sigma:          -0.72
            -0.7080          0.0378          0.0311
             0.0031         -0.6851          0.0023
             0.0087         -0.0436         -0.7784

     Atom 10  O   pos: ( -0.295931  0.212251  0.364589)  para_oo sigma:          -0.25
             0.0173         -0.0660         -0.2916
            -0.1013         -0.4139          0.0040
            -0.4072          0.0003         -0.3603

     Atom 11  O   pos: (  0.374562  0.251426  0.340090)  para_oo sigma:          -0.40
            -0.3555          0.2287          0.2927
             0.1486         -0.3692          0.0507
             0.2166          0.0151         -0.4887

     Atom 12  O   pos: ( -0.200844 -0.268852 -0.493195)  para_oo sigma:          -0.83
            -0.8595          0.0829         -0.0475
             0.0603         -0.9300         -0.0634
            -0.0428         -0.0672         -0.6895

     Atom 13  O   pos: ( -0.232889 -0.337201  0.131371)  para_oo sigma:          -0.71
            -0.6996          0.0259         -0.1477
            -0.0097         -0.6718          0.0741
            -0.1167          0.0452         -0.7523

     Atom 14  O   pos: (  0.359008 -0.538127 -0.525337)  para_oo sigma:          -0.54
            -0.4061         -0.0331          0.1115
            -0.1308         -0.4807         -0.0615
             0.0860         -0.0848         -0.7284

     Atom 15  O   pos: (  0.031761 -0.323330 -0.044819)  para_oo sigma:          -0.76
            -0.6576          0.0839         -0.1432
             0.1036         -0.8047         -0.0912
            -0.1025         -0.0859         -0.8257

     Atom 16  O   pos: (  0.290488  0.323013 -0.116508)  para_oo sigma:          -0.90
            -1.0396          0.0119          0.1062
            -0.0129         -0.7920         -0.1352
             0.1324         -0.1509         -0.8641

     Atom 17  O   pos: (  0.142870 -0.056962 -0.196450)  para_oo sigma:          -0.99
            -0.9807          0.0461          0.0232
             0.0366         -1.0024         -0.1288
            -0.0478         -0.0771         -0.9978

     Atom 18  O   pos: (  0.058138  0.307560 -0.382581)  para_oo sigma:          -0.70
            -0.7192         -0.0051         -0.0357
            -0.0173         -0.7374          0.0532
            -0.0095          0.0572         -0.6510

     Atom 19  O   pos: ( -0.481618 -0.074237 -0.168848)  para_oo sigma:          -1.25
            -1.2943         -0.0124         -0.0588
             0.1204         -1.1838          0.2085
             0.0308          0.1515         -1.2632

     Atom 20  O   pos: (  0.083777  0.212033  0.151453)  para_oo sigma:          -0.91
            -0.6836         -0.0317         -0.0090
             0.0640         -1.0280          0.1534
            -0.0272          0.1302         -1.0071

     Atom 21  O   pos: ( -0.321714 -0.444528 -0.265674)  para_oo sigma:          -0.80
            -0.6318          0.0013         -0.0387
             0.0630         -1.0347          0.0507
            -0.0174         -0.0296         -0.7310

     Atom 22  O   pos: (  0.044715 -0.441955  0.437252)  para_oo sigma:          -0.72
            -0.5408         -0.2380          0.0168
            -0.1292         -0.7971         -0.0406
             0.0530         -0.0025         -0.8279

     Atom 23  O   pos: (  0.307601  0.027109 -0.457934)  para_oo sigma:          -0.65
            -0.7566          0.0132         -0.1160
            -0.0259         -0.6601         -0.0440
            -0.0503         -0.0662         -0.5468

     Atom 24  O   pos: ( -0.420471  0.435779  0.093095)  para_oo sigma:          -0.29
            -0.1106         -0.0223          0.1405
            -0.0199         -0.4566          0.0998
             0.1552          0.1368         -0.3166

     Atom 25  O   pos: ( -0.145682  0.038591 -0.305800)  para_oo sigma:          -0.94
            -0.8629         -0.0667         -0.1141
            -0.0632         -0.9447          0.1017
            -0.0898          0.0648         -1.0272

     Atom 26  H   pos: (  0.288874 -0.025260  0.095636)  para_oo sigma:           0.00
             0.0000          0.0000          0.0000
             0.0000          0.0000          0.0000
             0.0000          0.0000          0.0000

     Atom 27  H   pos: ( -0.254269  0.272496 -0.080482)  para_oo sigma:           0.00
             0.0000          0.0000          0.0000
             0.0000          0.0000          0.0000
             0.0000          0.0000          0.0000

     Atom 28  H   pos: ( -0.067657  0.066836  0.112735)  para_oo sigma:           0.00
             0.0000          0.0000          0.0000
             0.0000          0.0000          0.0000
             0.0000          0.0000          0.0000

     Atom 29  H   pos: ( -0.220439  0.083099  0.012819)  para_oo sigma:           0.00
             0.0000          0.0000          0.0000
             0.0000          0.0000          0.0000
             0.0000          0.0000          0.0000

     Atom 30  H   pos: ( -0.382799  0.238446 -0.250160)  para_oo sigma:           0.00
             0.0000          0.0000          0.0000
             0.0000          0.0000          0.0000
             0.0000          0.0000          0.0000

     Atom 31  H   pos: ( -0.399238  0.396760 -0.338067)  para_oo sigma:           0.00
             0.0000          0.0000          0.0000
             0.0000          0.0000          0.0000
             0.0000          0.0000          0.0000

     Atom 32  H   pos: (  0.284692 -0.357572 -0.076720)  para_oo sigma:           0.00
             0.0000          0.0000          0.0000
             0.0000          0.0000          0.0000
             0.0000          0.0000          0.0000

     Atom 33  H   pos: (  0.432402 -0.258592 -0.117772)  para_oo sigma:           0.00
             0.0000          0.0000          0.0000
             0.0000          0.0000          0.0000
             0.0000          0.0000          0.0000

     Atom 34  H   pos: (  0.144735 -0.227726  0.303441)  para_oo sigma:           0.00
             0.0000          0.0000          0.0000
             0.0000          0.0000          0.0000
             0.0000          0.0000          0.0000

     Atom 35  H   pos: (  0.246444 -0.097853  0.377437)  para_oo sigma:           0.00
             0.0000          0.0000          0.0000
             0.0000          0.0000          0.0000
             0.0000          0.0000          0.0000

     Atom 36  H   pos: (  0.466883 -0.185523  0.248935)  para_oo sigma:           0.00
             0.0000          0.0000          0.0000
             0.0000          0.0000          0.0000
             0.0000          0.0000          0.0000

     Atom 37  H   pos: ( -0.392646 -0.149532  0.369146)  para_oo sigma:           0.00
             0.0000          0.0000          0.0000
             0.0000          0.0000          0.0000
             0.0000          0.0000          0.0000

     Atom 38  H   pos: ( -0.028264  0.367781 -0.194091)  para_oo sigma:           0.00
             0.0000          0.0000          0.0000
             0.0000          0.0000          0.0000
             0.0000          0.0000          0.0000

     Atom 39  H   pos: ( -0.028702  0.512423 -0.083876)  para_oo sigma:           0.00
             0.0000          0.0000          0.0000
             0.0000          0.0000          0.0000
             0.0000          0.0000          0.0000

     Atom 40  H   pos: ( -0.354792  0.214466  0.463747)  para_oo sigma:           0.00
             0.0000          0.0000          0.0000
             0.0000          0.0000          0.0000
             0.0000          0.0000          0.0000

     Atom 41  H   pos: ( -0.186311  0.200927  0.397527)  para_oo sigma:           0.00
             0.0000          0.0000          0.0000
             0.0000          0.0000          0.0000
             0.0000          0.0000          0.0000

     Atom 42  H   pos: (  0.269990  0.254969  0.288452)  para_oo sigma:           0.00
             0.0000          0.0000          0.0000
             0.0000          0.0000          0.0000
             0.0000          0.0000          0.0000

     Atom 43  H   pos: (  0.374158  0.348211  0.405694)  para_oo sigma:           0.00
             0.0000          0.0000          0.0000
             0.0000          0.0000          0.0000
             0.0000          0.0000          0.0000

     Atom 44  H   pos: ( -0.263098 -0.327441 -0.408874)  para_oo sigma:           0.00
             0.0000          0.0000          0.0000
             0.0000          0.0000          0.0000
             0.0000          0.0000          0.0000

     Atom 45  H   pos: ( -0.184544 -0.166170 -0.442652)  para_oo sigma:           0.00
             0.0000          0.0000          0.0000
             0.0000          0.0000          0.0000
             0.0000          0.0000          0.0000

     Atom 46  H   pos: ( -0.195287 -0.356499  0.238238)  para_oo sigma:           0.00
             0.0000          0.0000          0.0000
             0.0000          0.0000          0.0000
             0.0000          0.0000          0.0000

     Atom 47  H   pos: ( -0.244745 -0.218818  0.129935)  para_oo sigma:           0.00
             0.0000          0.0000          0.0000
             0.0000          0.0000          0.0000
             0.0000          0.0000          0.0000

     Atom 48  H   pos: (  0.265776 -0.425294  0.505248)  para_oo sigma:           0.00
             0.0000          0.0000          0.0000
             0.0000          0.0000          0.0000
             0.0000          0.0000          0.0000

     Atom 49  H   pos: (  0.391934 -0.423245 -0.393879)  para_oo sigma:           0.00
             0.0000          0.0000          0.0000
             0.0000          0.0000          0.0000
             0.0000          0.0000          0.0000

     Atom 50  H   pos: (  0.042151 -0.217225 -0.089337)  para_oo sigma:           0.00
             0.0000          0.0000          0.0000
             0.0000          0.0000          0.0000
             0.0000          0.0000          0.0000

     Atom 51  H   pos: ( -0.062133 -0.313998  0.023812)  para_oo sigma:           0.00
             0.0000          0.0000          0.0000
             0.0000          0.0000          0.0000
             0.0000          0.0000          0.0000

     Atom 52  H   pos: (  0.381074  0.315675 -0.189653)  para_oo sigma:           0.00
             0.0000          0.0000          0.0000
             0.0000          0.0000          0.0000
             0.0000          0.0000          0.0000

     Atom 53  H   pos: (  0.295146  0.220615 -0.060762)  para_oo sigma:           0.00
             0.0000          0.0000          0.0000
             0.0000          0.0000          0.0000
             0.0000          0.0000          0.0000

     Atom 54  H   pos: (  0.197789 -0.025947 -0.296352)  para_oo sigma:           0.00
             0.0000          0.0000          0.0000
             0.0000          0.0000          0.0000
             0.0000          0.0000          0.0000

     Atom 55  H   pos: (  0.207360 -0.004093 -0.115779)  para_oo sigma:           0.00
             0.0000          0.0000          0.0000
             0.0000          0.0000          0.0000
             0.0000          0.0000          0.0000

     Atom 56  H   pos: (  0.145972  0.285109 -0.309069)  para_oo sigma:           0.00
             0.0000          0.0000          0.0000
             0.0000          0.0000          0.0000
             0.0000          0.0000          0.0000

     Atom 57  H   pos: ( -0.012075  0.215170 -0.369215)  para_oo sigma:           0.00
             0.0000          0.0000          0.0000
             0.0000          0.0000          0.0000
             0.0000          0.0000          0.0000

     Atom 58  H   pos: ( -0.414921  0.018114 -0.146765)  para_oo sigma:           0.00
             0.0000          0.0000          0.0000
             0.0000          0.0000          0.0000
             0.0000          0.0000          0.0000

     Atom 59  H   pos: (  0.413828 -0.000162 -0.088783)  para_oo sigma:           0.00
             0.0000          0.0000          0.0000
             0.0000          0.0000          0.0000
             0.0000          0.0000          0.0000

     Atom 60  H   pos: (  0.060552  0.272396  0.055984)  para_oo sigma:           0.00
             0.0000          0.0000          0.0000
             0.0000          0.0000          0.0000
             0.0000          0.0000          0.0000

     Atom 61  H   pos: (  0.176622  0.146180  0.116032)  para_oo sigma:           0.00
             0.0000          0.0000          0.0000
             0.0000          0.0000          0.0000
             0.0000          0.0000          0.0000

     Atom 62  H   pos: ( -0.410030 -0.393939 -0.201444)  para_oo sigma:           0.00
             0.0000          0.0000          0.0000
             0.0000          0.0000          0.0000
             0.0000          0.0000          0.0000

     Atom 63  H   pos: ( -0.260102  0.534943 -0.196196)  para_oo sigma:           0.00
             0.0000          0.0000          0.0000
             0.0000          0.0000          0.0000
             0.0000          0.0000          0.0000

     Atom 64  H   pos: ( -0.028493 -0.395079 -0.535603)  para_oo sigma:           0.00
             0.0000          0.0000          0.0000
             0.0000          0.0000          0.0000
             0.0000          0.0000          0.0000

     Atom 65  H   pos: (  0.048597 -0.553406  0.473520)  para_oo sigma:           0.00
             0.0000          0.0000          0.0000
             0.0000          0.0000          0.0000
             0.0000          0.0000          0.0000

     Atom 66  H   pos: (  0.326028  0.098054  0.496952)  para_oo sigma:           0.00
             0.0000          0.0000          0.0000
             0.0000          0.0000          0.0000
             0.0000          0.0000          0.0000

     Atom 67  H   pos: (  0.409222  0.016768 -0.393416)  para_oo sigma:           0.00
             0.0000          0.0000          0.0000
             0.0000          0.0000          0.0000
             0.0000          0.0000          0.0000

     Atom 68  H   pos: ( -0.361515 -0.503320  0.107664)  para_oo sigma:           0.00
             0.0000          0.0000          0.0000
             0.0000          0.0000          0.0000
             0.0000          0.0000          0.0000

     Atom 69  H   pos: ( -0.517084  0.518077  0.025028)  para_oo sigma:           0.00
             0.0000          0.0000          0.0000
             0.0000          0.0000          0.0000
             0.0000          0.0000          0.0000

     Atom 70  H   pos: ( -0.205979  0.102040 -0.224364)  para_oo sigma:           0.00
             0.0000          0.0000          0.0000
             0.0000          0.0000          0.0000
             0.0000          0.0000          0.0000

     Atom 71  H   pos: ( -0.057816 -0.003886 -0.241719)  para_oo sigma:           0.00
             0.0000          0.0000          0.0000
             0.0000          0.0000          0.0000
             0.0000          0.0000          0.0000

     Paramagnetic US L_R Q_R contribution in ppm:

     Atom  1  Ca  pos: ( -0.456935  0.153316  0.140975)  para_lq sigma:         203.06
           204.1321          0.3253         -0.3291
             0.4387        201.6845          0.4306
            -0.8837         -0.1147        203.3484

     Atom  2  O   pos: (  0.331318  0.066571  0.040992)  para_lq sigma:        -108.27
          -105.5884         -3.0035          1.6537
            -3.7098       -112.2326          3.4550
             2.1919          4.0273       -107.0008

     Atom  3  O   pos: ( -0.311445  0.173174 -0.088613)  para_lq sigma:        -107.15
          -105.9762         -3.3983         -0.2592
            -3.5641       -110.9093         -0.5098
            -0.3779         -0.6282       -104.5559

     Atom  4  O   pos: ( -0.168961  0.011947  0.098191)  para_lq sigma:        -103.82
          -105.9398         -1.7459         -3.9143
            -1.9755       -103.1722          3.9735
            -3.7003          4.2710       -102.3371

     Atom  5  O   pos: ( -0.437419  0.288710 -0.343125)  para_lq sigma:        -104.32
          -100.8369         -1.1313         -5.2861
            -1.0766       -107.6815          2.9114
            -5.3354          3.1400       -104.4486

     Atom  6  O   pos: (  0.391272 -0.367601 -0.122418)  para_lq sigma:        -104.56
          -107.6021         -2.6768          4.4709
            -3.1094       -109.4313         -1.6935
             4.6734         -1.4214        -96.6381

     Atom  7  O   pos: (  0.212010 -0.138236  0.275149)  para_lq sigma:        -103.93
           -99.1431         -7.4417         -0.3684
            -7.7875       -104.0493         -0.1936
            -0.4047         -0.0777       -108.5839

     Atom  8  O   pos: ( -0.416680 -0.088949  0.278103)  para_lq sigma:        -123.19
          -109.7238          4.7063         -8.8209
             5.2345       -122.4121         20.8219
            -9.1908         20.8332       -137.4232

     Atom  9  O   pos: ( -0.089674  0.416287 -0.104677)  para_lq sigma:        -104.05
          -103.8820         -3.4125          4.7220
            -3.4686       -105.3532         -5.3712
             4.4009         -5.4926       -102.9029

     Atom 10  O   pos: ( -0.295931  0.212251  0.364589)  para_lq sigma:        -103.05
          -107.5742          1.2349          0.4527
             1.2827        -92.5499          0.1904
             0.4602          0.2049       -109.0335

     Atom 11  O   pos: (  0.374562  0.251426  0.340090)  para_lq sigma:        -101.41
          -103.9386          2.4737         -3.9013
             2.3838       -101.9449         -5.5908
            -3.8533         -5.2267        -98.3365

     Atom 12  O   pos: ( -0.200844 -0.268852 -0.493195)  para_lq sigma:        -103.44
           -98.7785         -3.9599          4.4312
            -3.9553       -107.3526         -1.1177
             4.4775         -1.0992       -104.1987

     Atom 13  O   pos: ( -0.232889 -0.337201  0.131371)  para_lq sigma:        -104.95
           -96.9367          2.2515         -5.6749
             2.0033       -109.5638          2.2559
            -5.4866          2.2434       -108.3472

     Atom 14  O   pos: (  0.359008 -0.538127 -0.525337)  para_lq sigma:        -173.64
          -180.5633         29.2769        -23.2144
            28.3316       -173.6486         17.1834
           -24.1694         16.9835       -166.7149

     Atom 15  O   pos: (  0.031761 -0.323330 -0.044819)  para_lq sigma:        -102.91
          -102.6333          1.3825          6.3882
             1.4256       -105.8881          3.3193
             6.5511          3.3235       -100.1995

     Atom 16  O   pos: (  0.290488  0.323013 -0.116508)  para_lq sigma:        -103.46
          -102.6736          2.2084          5.3771
             2.0678       -106.0443          4.8351
             5.3571          4.4758       -101.6716

     Atom 17  O   pos: (  0.142870 -0.056962 -0.196450)  para_lq sigma:        -103.04
          -102.4389         -5.6779          1.6672
            -5.5979        -98.5096         -0.7913
             0.8062         -0.6844       -108.1841

     Atom 18  O   pos: (  0.058138  0.307560 -0.382581)  para_lq sigma:        -104.33
          -106.4387         -3.7658         -4.8519
            -3.9320       -105.7944          4.0196
            -4.6958          4.0386       -100.7674

     Atom 19  O   pos: ( -0.481618 -0.074237 -0.168848)  para_lq sigma:        -113.80
          -115.5967         -8.8770         -0.5093
            -8.5787       -119.0870         -2.5758
            -0.0632         -3.1549       -106.7237

     Atom 20  O   pos: (  0.083777  0.212033  0.151453)  para_lq sigma:        -103.67
          -102.4785          5.4636          2.4400
             6.0397       -102.3526          2.4217
             2.3460          2.5024       -106.1739

     Atom 21  O   pos: ( -0.321714 -0.444528 -0.265674)  para_lq sigma:        -124.41
          -127.3799          5.2646         15.3997
             5.7014       -115.8967         -3.9675
            15.4474         -4.0139       -129.9521

     Atom 22  O   pos: (  0.044715 -0.441955  0.437252)  para_lq sigma:        -107.73
          -101.8493          1.8628          6.6747
             3.1455       -112.9022          0.4241
             7.8080          0.1994       -108.4356

     Atom 23  O   pos: (  0.307601  0.027109 -0.457934)  para_lq sigma:        -109.99
          -115.9651         -2.6789         -2.2950
            -2.6951       -104.7245          5.2479
            -2.2895          4.8541       -109.2833

     Atom 24  O   pos: ( -0.420471  0.435779  0.093095)  para_lq sigma:        -150.30
          -163.4934          3.2893        -18.7258
             3.3424       -143.7040          3.7686
           -18.7980          3.9030       -143.6899

     Atom 25  O   pos: ( -0.145682  0.038591 -0.305800)  para_lq sigma:        -103.44
          -104.4807          5.7760         -1.4426
             5.6453        -99.9012         -1.7935
            -1.2680         -1.9344       -105.9468

     Atom 26  H   pos: (  0.288874 -0.025260  0.095636)  para_lq sigma:           0.00
             0.0000          0.0000          0.0000
             0.0000          0.0000          0.0000
             0.0000          0.0000          0.0000

     Atom 27  H   pos: ( -0.254269  0.272496 -0.080482)  para_lq sigma:           0.00
             0.0000          0.0000          0.0000
             0.0000          0.0000          0.0000
             0.0000          0.0000          0.0000

     Atom 28  H   pos: ( -0.067657  0.066836  0.112735)  para_lq sigma:           0.00
             0.0000          0.0000          0.0000
             0.0000          0.0000          0.0000
             0.0000          0.0000          0.0000

     Atom 29  H   pos: ( -0.220439  0.083099  0.012819)  para_lq sigma:           0.00
             0.0000          0.0000          0.0000
             0.0000          0.0000          0.0000
             0.0000          0.0000          0.0000

     Atom 30  H   pos: ( -0.382799  0.238446 -0.250160)  para_lq sigma:           0.00
             0.0000          0.0000          0.0000
             0.0000          0.0000          0.0000
             0.0000          0.0000          0.0000

     Atom 31  H   pos: ( -0.399238  0.396760 -0.338067)  para_lq sigma:           0.00
             0.0000          0.0000          0.0000
             0.0000          0.0000          0.0000
             0.0000          0.0000          0.0000

     Atom 32  H   pos: (  0.284692 -0.357572 -0.076720)  para_lq sigma:           0.00
             0.0000          0.0000          0.0000
             0.0000          0.0000          0.0000
             0.0000          0.0000          0.0000

     Atom 33  H   pos: (  0.432402 -0.258592 -0.117772)  para_lq sigma:           0.00
             0.0000          0.0000          0.0000
             0.0000          0.0000          0.0000
             0.0000          0.0000          0.0000

     Atom 34  H   pos: (  0.144735 -0.227726  0.303441)  para_lq sigma:           0.00
             0.0000          0.0000          0.0000
             0.0000          0.0000          0.0000
             0.0000          0.0000          0.0000

     Atom 35  H   pos: (  0.246444 -0.097853  0.377437)  para_lq sigma:           0.00
             0.0000          0.0000          0.0000
             0.0000          0.0000          0.0000
             0.0000          0.0000          0.0000

     Atom 36  H   pos: (  0.466883 -0.185523  0.248935)  para_lq sigma:           0.00
             0.0000          0.0000          0.0000
             0.0000          0.0000          0.0000
             0.0000          0.0000          0.0000

     Atom 37  H   pos: ( -0.392646 -0.149532  0.369146)  para_lq sigma:           0.00
             0.0000          0.0000          0.0000
             0.0000          0.0000          0.0000
             0.0000          0.0000          0.0000

     Atom 38  H   pos: ( -0.028264  0.367781 -0.194091)  para_lq sigma:           0.00
             0.0000          0.0000          0.0000
             0.0000          0.0000          0.0000
             0.0000          0.0000          0.0000

     Atom 39  H   pos: ( -0.028702  0.512423 -0.083876)  para_lq sigma:           0.00
             0.0000          0.0000          0.0000
             0.0000          0.0000          0.0000
             0.0000          0.0000          0.0000

     Atom 40  H   pos: ( -0.354792  0.214466  0.463747)  para_lq sigma:           0.00
             0.0000          0.0000          0.0000
             0.0000          0.0000          0.0000
             0.0000          0.0000          0.0000

     Atom 41  H   pos: ( -0.186311  0.200927  0.397527)  para_lq sigma:           0.00
             0.0000          0.0000          0.0000
             0.0000          0.0000          0.0000
             0.0000          0.0000          0.0000

     Atom 42  H   pos: (  0.269990  0.254969  0.288452)  para_lq sigma:           0.00
             0.0000          0.0000          0.0000
             0.0000          0.0000          0.0000
             0.0000          0.0000          0.0000

     Atom 43  H   pos: (  0.374158  0.348211  0.405694)  para_lq sigma:           0.00
             0.0000          0.0000          0.0000
             0.0000          0.0000          0.0000
             0.0000          0.0000          0.0000

     Atom 44  H   pos: ( -0.263098 -0.327441 -0.408874)  para_lq sigma:           0.00
             0.0000          0.0000          0.0000
             0.0000          0.0000          0.0000
             0.0000          0.0000          0.0000

     Atom 45  H   pos: ( -0.184544 -0.166170 -0.442652)  para_lq sigma:           0.00
             0.0000          0.0000          0.0000
             0.0000          0.0000          0.0000
             0.0000          0.0000          0.0000

     Atom 46  H   pos: ( -0.195287 -0.356499  0.238238)  para_lq sigma:           0.00
             0.0000          0.0000          0.0000
             0.0000          0.0000          0.0000
             0.0000          0.0000          0.0000

     Atom 47  H   pos: ( -0.244745 -0.218818  0.129935)  para_lq sigma:           0.00
             0.0000          0.0000          0.0000
             0.0000          0.0000          0.0000
             0.0000          0.0000          0.0000

     Atom 48  H   pos: (  0.265776 -0.425294  0.505248)  para_lq sigma:           0.00
             0.0000          0.0000          0.0000
             0.0000          0.0000          0.0000
             0.0000          0.0000          0.0000

     Atom 49  H   pos: (  0.391934 -0.423245 -0.393879)  para_lq sigma:           0.00
             0.0000          0.0000          0.0000
             0.0000          0.0000          0.0000
             0.0000          0.0000          0.0000

     Atom 50  H   pos: (  0.042151 -0.217225 -0.089337)  para_lq sigma:           0.00
             0.0000          0.0000          0.0000
             0.0000          0.0000          0.0000
             0.0000          0.0000          0.0000

     Atom 51  H   pos: ( -0.062133 -0.313998  0.023812)  para_lq sigma:           0.00
             0.0000          0.0000          0.0000
             0.0000          0.0000          0.0000
             0.0000          0.0000          0.0000

     Atom 52  H   pos: (  0.381074  0.315675 -0.189653)  para_lq sigma:           0.00
             0.0000          0.0000          0.0000
             0.0000          0.0000          0.0000
             0.0000          0.0000          0.0000

     Atom 53  H   pos: (  0.295146  0.220615 -0.060762)  para_lq sigma:           0.00
             0.0000          0.0000          0.0000
             0.0000          0.0000          0.0000
             0.0000          0.0000          0.0000

     Atom 54  H   pos: (  0.197789 -0.025947 -0.296352)  para_lq sigma:           0.00
             0.0000          0.0000          0.0000
             0.0000          0.0000          0.0000
             0.0000          0.0000          0.0000

     Atom 55  H   pos: (  0.207360 -0.004093 -0.115779)  para_lq sigma:           0.00
             0.0000          0.0000          0.0000
             0.0000          0.0000          0.0000
             0.0000          0.0000          0.0000

     Atom 56  H   pos: (  0.145972  0.285109 -0.309069)  para_lq sigma:           0.00
             0.0000          0.0000          0.0000
             0.0000          0.0000          0.0000
             0.0000          0.0000          0.0000

     Atom 57  H   pos: ( -0.012075  0.215170 -0.369215)  para_lq sigma:           0.00
             0.0000          0.0000          0.0000
             0.0000          0.0000          0.0000
             0.0000          0.0000          0.0000

     Atom 58  H   pos: ( -0.414921  0.018114 -0.146765)  para_lq sigma:           0.00
             0.0000          0.0000          0.0000
             0.0000          0.0000          0.0000
             0.0000          0.0000          0.0000

     Atom 59  H   pos: (  0.413828 -0.000162 -0.088783)  para_lq sigma:           0.00
             0.0000          0.0000          0.0000
             0.0000          0.0000          0.0000
             0.0000          0.0000          0.0000

     Atom 60  H   pos: (  0.060552  0.272396  0.055984)  para_lq sigma:           0.00
             0.0000          0.0000          0.0000
             0.0000          0.0000          0.0000
             0.0000          0.0000          0.0000

     Atom 61  H   pos: (  0.176622  0.146180  0.116032)  para_lq sigma:           0.00
             0.0000          0.0000          0.0000
             0.0000          0.0000          0.0000
             0.0000          0.0000          0.0000

     Atom 62  H   pos: ( -0.410030 -0.393939 -0.201444)  para_lq sigma:           0.00
             0.0000          0.0000          0.0000
             0.0000          0.0000          0.0000
             0.0000          0.0000          0.0000

     Atom 63  H   pos: ( -0.260102  0.534943 -0.196196)  para_lq sigma:           0.00
             0.0000          0.0000          0.0000
             0.0000          0.0000          0.0000
             0.0000          0.0000          0.0000

     Atom 64  H   pos: ( -0.028493 -0.395079 -0.535603)  para_lq sigma:           0.00
             0.0000          0.0000          0.0000
             0.0000          0.0000          0.0000
             0.0000          0.0000          0.0000

     Atom 65  H   pos: (  0.048597 -0.553406  0.473520)  para_lq sigma:           0.00
             0.0000          0.0000          0.0000
             0.0000          0.0000          0.0000
             0.0000          0.0000          0.0000

     Atom 66  H   pos: (  0.326028  0.098054  0.496952)  para_lq sigma:           0.00
             0.0000          0.0000          0.0000
             0.0000          0.0000          0.0000
             0.0000          0.0000          0.0000

     Atom 67  H   pos: (  0.409222  0.016768 -0.393416)  para_lq sigma:           0.00
             0.0000          0.0000          0.0000
             0.0000          0.0000          0.0000
             0.0000          0.0000          0.0000

     Atom 68  H   pos: ( -0.361515 -0.503320  0.107664)  para_lq sigma:           0.00
             0.0000          0.0000          0.0000
             0.0000          0.0000          0.0000
             0.0000          0.0000          0.0000

     Atom 69  H   pos: ( -0.517084  0.518077  0.025028)  para_lq sigma:           0.00
             0.0000          0.0000          0.0000
             0.0000          0.0000          0.0000
             0.0000          0.0000          0.0000

     Atom 70  H   pos: ( -0.205979  0.102040 -0.224364)  para_lq sigma:           0.00
             0.0000          0.0000          0.0000
             0.0000          0.0000          0.0000
             0.0000          0.0000          0.0000

     Atom 71  H   pos: ( -0.057816 -0.003886 -0.241719)  para_lq sigma:           0.00
             0.0000          0.0000          0.0000
             0.0000          0.0000          0.0000
             0.0000          0.0000          0.0000


     Total NMR chemical shifts in ppm: ---------------------------------------
     (adopting the Simpson convention for anisotropy and asymmetry)-----------

     Atom  1  Ca  pos: ( -0.456935  0.153316  0.140975)  Total sigma:        1089.15
          1125.0360         41.3002          7.3602
            38.2966       1044.5469          8.5429
             3.6939          4.3124       1097.8564

     Ca   1    anisotropy:    -91.75    eta:   -0.7500
     Ca   1    sigma_11=   1096.79    axis=(  0.175224  0.012364 -0.984451)
     Ca   1    sigma_22=   1142.67    axis=(  0.909855  0.379960  0.166718)
     Ca   1    sigma_33=   1027.98    axis=(  0.376113 -0.924920  0.055329)

     Atom  2  O   pos: (  0.331318  0.066571  0.040992)  Total sigma:         140.74
           174.3849         -9.1461          0.7261
           -14.5654        102.7758         35.0368
             7.9417         52.1051        145.0447

     O    2    anisotropy:   -100.16    eta:   -0.0945
     O    2    sigma_11=    170.97    axis=(  0.462318  0.418960  0.781495)
     O    2    sigma_22=    177.27    axis=(  0.878264 -0.337744 -0.338500)
     O    2    sigma_33=     73.96    axis=( -0.122127 -0.842853  0.524102)

     Atom  3  O   pos: ( -0.311445  0.173174 -0.088613)  Total sigma:         160.15
           158.6067        -18.0972         -5.1315
           -24.1053        127.8776        -14.1158
            -0.6681        -13.5220        193.9619

     O    3    anisotropy:    -68.04    eta:   -0.6154
     O    3    sigma_11=    168.87    axis=(  0.898699 -0.419690 -0.127283)
     O    3    sigma_22=    196.79    axis=(  0.041021 -0.208512  0.977159)
     O    3    sigma_33=    114.79    axis=(  0.436644  0.883393  0.170173)

     Atom  4  O   pos: ( -0.168961  0.011947  0.098191)  Total sigma:         239.23
           254.9851         -5.1838         22.5680
           -10.9558        236.6564        -17.5544
            26.0305        -10.8436        226.0427

     O    4    anisotropy:     52.46    eta:   -0.7100
     O    4    sigma_11=    234.16    axis=(  0.472370  0.873911 -0.114659)
     O    4    sigma_22=    209.32    axis=( -0.398094  0.327601  0.856854)
     O    4    sigma_33=    274.20    axis=( -0.786376  0.359107 -0.502648)

     Atom  5  O   pos: ( -0.437419  0.288710 -0.343125)  Total sigma:         259.78
           242.8550         -6.5156         17.4307
            -3.8435        269.0597        -22.0471
            12.4626        -21.6345        267.4339

     O    5    anisotropy:     51.43    eta:   -0.4563
     O    5    sigma_11=    250.46    axis=( -0.486418 -0.718817 -0.496690)
     O    5    sigma_22=    234.82    axis=(  0.830793 -0.204504 -0.517650)
     O    5    sigma_33=    294.07    axis=(  0.270520 -0.664440  0.696662)

     Atom  6  O   pos: (  0.391272 -0.367601 -0.122418)  Total sigma:         261.30
           270.0496          5.4776        -11.4991
             6.5843        261.4566         -3.0855
            -6.2199         -0.3971        252.3881

     O    6    anisotropy:     22.57    eta:   -0.6791
     O    6    sigma_11=    258.88    axis=(  0.332654 -0.920037 -0.207059)
     O    6    sigma_22=    248.67    axis=(  0.397011 -0.062533  0.915681)
     O    6    sigma_33=    276.34    axis=(  0.855408  0.386810 -0.344463)

     Atom  7  O   pos: (  0.212010 -0.138236  0.275149)  Total sigma:         273.43
           277.3437         22.8585          3.7544
            20.4965        271.5587          9.5116
             4.8355          9.4198        271.4008

     O    7    anisotropy:     39.17    eta:   -0.6761
     O    7    sigma_11=    269.20    axis=(  0.396975  0.032686 -0.917247)
     O    7    sigma_22=    251.55    axis=(  0.602488 -0.763191  0.233554)
     O    7    sigma_33=    299.55    axis=(  0.692401  0.645345  0.322661)

     Atom  8  O   pos: ( -0.416680 -0.088949  0.278103)  Total sigma:         142.16
           230.5177         43.0298          2.1700
            71.0563        148.6124        107.3003
           -22.9592         95.6634         47.3518

     O    8    anisotropy:   -245.66    eta:   -0.5411
     O    8    sigma_11=    179.73    axis=( -0.588439  0.618720  0.520505)
     O    8    sigma_22=    268.36    axis=( -0.793140 -0.566767 -0.222945)
     O    8    sigma_33=    -21.61    axis=(  0.157065 -0.544022  0.824239)

     Atom  9  O   pos: ( -0.089674  0.416287 -0.104677)  Total sigma:         245.90
           249.5002        -13.4634         -1.4023
           -13.7505        248.9102         12.4790
            -3.3214         11.1668        239.2939

     O    9    anisotropy:     31.12    eta:   -0.6136
     O    9    sigma_11=    241.89    axis=(  0.708113  0.283628  0.646631)
     O    9    sigma_22=    229.16    axis=( -0.355421 -0.648131  0.673500)
     O    9    sigma_33=    266.65    axis=( -0.610125  0.706740  0.358143)

     Atom 10  O   pos: ( -0.295931  0.212251  0.364589)  Total sigma:         276.08
           289.9414         -1.2243         -1.4724
             0.2253        252.6450          8.8927
             2.1892          7.3278        285.6537

     O   10    anisotropy:    -37.99    eta:   -0.0970
     O   10    sigma_11=    287.52    axis=( -0.096487  0.226787  0.969153)
     O   10    sigma_22=    289.97    axis=( -0.995229 -0.007813 -0.097255)
     O   10    sigma_33=    250.75    axis=(  0.014484  0.973913 -0.226459)

     Atom 11  O   pos: (  0.374562  0.251426  0.340090)  Total sigma:         258.57
           252.6731          2.9226          0.8885
             2.1744        252.7219          2.6229
             2.9958         11.7316        270.3198

     O   11    anisotropy:     21.99    eta:   -0.2788
     O   11    sigma_11=    253.29    axis=( -0.866096 -0.417624  0.274714)
     O   11    sigma_22=    249.20    axis=( -0.482592  0.841833 -0.241708)
     O   11    sigma_33=    273.23    axis=(  0.130320  0.341917  0.930650)

     Atom 12  O   pos: ( -0.200844 -0.268852 -0.493195)  Total sigma:         273.82
           265.5991         11.5076        -15.4361
            10.8683        285.9717         -8.6489
           -15.5763        -12.7843        269.8963

     O   12    anisotropy:     39.55    eta:   -0.6537
     O   12    sigma_11=    269.26    axis=( -0.441945  0.674762  0.591084)
     O   12    sigma_22=    252.02    axis=( -0.769851  0.052927 -0.636026)
     O   12    sigma_33=    300.19    axis=( -0.460450 -0.736135  0.496075)

     Atom 13  O   pos: ( -0.232889 -0.337201  0.131371)  Total sigma:         237.88
           239.4146          6.3950         -9.7328
            10.3631        259.0801          3.9457
            -8.6438          1.5528        215.1487

     O   13    anisotropy:    -39.64    eta:   -0.8387
     O   13    sigma_11=    240.01    axis=( -0.872420  0.331586  0.359075)
     O   13    sigma_22=    262.17    axis=( -0.350317 -0.936531  0.013695)
     O   13    sigma_33=    211.46    axis=(  0.340826 -0.113842  0.933208)

     Atom 14  O   pos: (  0.359008 -0.538127 -0.525337)  Total sigma:        -108.91
          -153.1922        163.2784       -105.2215
           183.6902       -116.0702        166.5700
          -103.4280        125.5093        -57.4587

     O   14    anisotropy:   -436.21    eta:   -0.2394
     O   14    sigma_11=      1.69    axis=( -0.716924 -0.248307  0.651432)
     O   14    sigma_22=     71.30    axis=( -0.292173 -0.741383 -0.604140)
     O   14    sigma_33=   -399.71    axis=( -0.632973  0.623454 -0.458967)

     Atom 15  O   pos: (  0.031761 -0.323330 -0.044819)  Total sigma:         280.22
           288.3167         18.4331        -32.9384
            20.2164        276.9825        -19.3028
           -33.1709        -19.8583        275.3486

     O   15    anisotropy:     74.28    eta:   -0.3130
     O   15    sigma_11=    263.20    axis=(  0.457761 -0.873971 -0.163184)
     O   15    sigma_22=    247.71    axis=(  0.578776  0.153608  0.800889)
     O   15    sigma_33=    329.74    axis=( -0.674888 -0.461062  0.576149)

     Atom 16  O   pos: (  0.290488  0.323013 -0.116508)  Total sigma:         257.61
           252.4248          7.0884         -4.7693
            10.3634        259.7145        -25.0795
            -5.6329        -23.8739        260.6836

     O   16    anisotropy:     44.76    eta:   -0.4968
     O   16    sigma_11=    250.10    axis=(  0.947832 -0.066627  0.311730)
     O   16    sigma_22=    235.28    axis=( -0.167910  0.726899  0.665901)
     O   16    sigma_33=    287.45    axis=( -0.270963 -0.683505  0.677791)

     Atom 17  O   pos: (  0.142870 -0.056962 -0.196450)  Total sigma:         249.58
           253.9372          8.5286         14.0132
             7.3544        226.8185         -3.5076
             3.6756         -0.7523        267.9715

     O   17    anisotropy:    -38.05    eta:   -0.7915
     O   17    sigma_11=    252.22    axis=( -0.848154 -0.301670  0.435466)
     O   17    sigma_22=    272.30    axis=(  0.446271  0.036048  0.894171)
     O   17    sigma_33=    224.21    axis=( -0.285442  0.952731  0.104053)

     Atom 18  O   pos: (  0.058138  0.307560 -0.382581)  Total sigma:         262.50
           276.4401         13.6444          9.0994
            14.3639        254.3690          2.4952
             8.5608          8.5560        256.6980

     O   18    anisotropy:     36.45    eta:   -0.2449
     O   18    sigma_11=    253.33    axis=(  0.368346 -0.021858 -0.929432)
     O   18    sigma_22=    247.38    axis=(  0.384204 -0.906782  0.173590)
     O   18    sigma_33=    286.80    axis=(  0.846587  0.421032  0.325611)

     Atom 19  O   pos: ( -0.481618 -0.074237 -0.168848)  Total sigma:         189.47
           213.9588        -27.5572        -38.4450
           -41.5678        158.9187         20.5047
           -36.7709         11.1702        195.5334

     O   19    anisotropy:    101.98    eta:   -0.3925
     O   19    sigma_11=    168.82    axis=( -0.466764  0.296858 -0.833071)
     O   19    sigma_22=    142.14    axis=(  0.457966  0.886978  0.059472)
     O   19    sigma_33=    257.46    axis=( -0.756570  0.353759  0.549960)

     Atom 20  O   pos: (  0.083777  0.212033  0.151453)  Total sigma:         252.01
           277.8886        -22.1596          6.0249
           -16.1877        247.5383         -8.4450
             6.3929         -5.3337        230.5923

     O   20    anisotropy:     54.66    eta:   -0.3102
     O   20    sigma_11=    239.44    axis=(  0.463705  0.826784 -0.318442)
     O   20    sigma_22=    228.13    axis=(  0.018199  0.350455  0.936403)
     O   20    sigma_33=    288.45    axis=( -0.885803  0.440010 -0.147461)

     Atom 21  O   pos: ( -0.321714 -0.444528 -0.265674)  Total sigma:         139.86
           110.5919        -27.1142         45.5241
           -25.0327        199.1019        -70.6917
            40.9145        -62.3798        109.8771

     O   21    anisotropy:    163.12    eta:   -0.4997
     O   21    sigma_11=    112.66    axis=( -0.794835 -0.502065 -0.340835)
     O   21    sigma_22=     58.31    axis=( -0.523375  0.282926  0.803761)
     O   21    sigma_33=    248.60    axis=(  0.307109 -0.817241  0.487648)

     Atom 22  O   pos: (  0.044715 -0.441955  0.437252)  Total sigma:         253.79
           278.3038        -35.4070         -2.1960
           -14.1038        261.4017          3.6260
             5.0362          6.1456        221.6500

     O   22    anisotropy:     63.40    eta:   -0.5697
     O   22    sigma_11=    244.69    axis=(  0.575034  0.792425  0.203464)
     O   22    sigma_22=    220.61    axis=( -0.100611 -0.178312  0.978817)
     O   22    sigma_33=    296.05    axis=( -0.811919  0.583324  0.022809)

     Atom 23  O   pos: (  0.307601  0.027109 -0.457934)  Total sigma:         238.36
           222.7550          2.7182          5.1437
             2.7269        218.8166        -32.2501
             4.2632        -32.1834        273.5036

     O   23    anisotropy:     75.31    eta:   -0.4124
     O   23    sigma_11=    223.61    axis=(  0.974394  0.219279  0.049732)
     O   23    sigma_22=    202.90    axis=( -0.219753  0.881907  0.417071)
     O   23    sigma_33=    288.57    axis=(  0.047596 -0.417320  0.907512)

     Atom 24  O   pos: ( -0.420471  0.435779  0.093095)  Total sigma:          27.98
           -61.0561         33.3115        -84.8542
            56.4744        113.2616         26.4031
           -89.8418          5.0528         31.7218

     O   24    anisotropy:   -226.13    eta:   -0.2828
     O   24    sigma_11=     82.03    axis=( -0.456331  0.222041  0.861661)
     O   24    sigma_22=    124.67    axis=( -0.277627 -0.955553  0.099207)
     O   24    sigma_33=   -122.78    axis=( -0.845391  0.193949 -0.497693)

     Atom 25  O   pos: ( -0.145682  0.038591 -0.305800)  Total sigma:         249.47
           270.3255        -21.1155        -16.6295
           -18.3894        245.1847          7.5141
           -10.7040          7.9714        232.8854

     O   25    anisotropy:     54.54    eta:   -0.1686
     O   25    sigma_11=    234.35    axis=(  0.490147  0.871077  0.031321)
     O   25    sigma_22=    228.22    axis=(  0.233270 -0.165711  0.958188)
     O   25    sigma_33=    285.83    axis=( -0.839846  0.462347  0.284419)

     Atom 26  H   pos: (  0.288874 -0.025260  0.095636)  Total sigma:          24.42
            21.3371          5.1816         -4.2370
             4.7261         26.5146         -8.9708
            -3.2579         -7.0977         25.3958

     H   26    anisotropy:     18.17    eta:   -0.1240
     H   26    sigma_11=     19.11    axis=(  0.830285  0.047100  0.555346)
     H   26    sigma_22=     17.61    axis=(  0.410262 -0.726093 -0.551792)
     H   26    sigma_33=     36.53    axis=( -0.377243 -0.685982  0.622187)

     Atom 27  H   pos: ( -0.254269  0.272496 -0.080482)  Total sigma:          25.18
            25.5007          8.4227         -0.7005
             8.7246         32.2426          0.1216
            -0.7612          0.2772         17.7916

     H   27    anisotropy:     19.36    eta:   -0.1825
     H   27    sigma_11=     19.90    axis=( -0.780227  0.536873  0.320955)
     H   27    sigma_22=     17.55    axis=(  0.271671 -0.171334  0.947016)
     H   27    sigma_33=     38.09    axis=( -0.563418 -0.826082  0.012174)

     Atom 28  H   pos: ( -0.067657  0.066836  0.112735)  Total sigma:          25.17
            37.8562         10.9086          4.4684
            11.6726         21.7561          1.6392
             3.9341          1.4499         15.8883

     H   28    anisotropy:     28.80    eta:   -0.0687
     H   28    sigma_11=     16.23    axis=(  0.338699 -0.820320  0.460823)
     H   28    sigma_22=     14.91    axis=( -0.333769  0.353168  0.873997)
     H   28    sigma_33=     44.37    axis=(  0.879705  0.449830  0.154180)

     Atom 29  H   pos: ( -0.220439  0.083099  0.012819)  Total sigma:          17.18
            15.6151        -11.7158         13.4883
           -11.9321         14.3543        -17.4371
            14.1788        -17.1739         21.5616

     H   29    anisotropy:     43.82    eta:   -0.1590
     H   29    sigma_11=      4.89    axis=( -0.857638 -0.255909  0.446057)
     H   29    sigma_22=      0.25    axis=( -0.073843 -0.797116 -0.599294)
     H   29    sigma_33=     46.39    axis=(  0.508924 -0.546916  0.664740)

     Atom 30  H   pos: ( -0.382799  0.238446 -0.250160)  Total sigma:          22.14
            16.8799         -6.5896         12.1996
            -5.4351         18.0452        -11.8615
            11.9834        -13.2136         31.4867

     H   30    anisotropy:     34.84    eta:   -0.0818
     H   30    sigma_11=     11.48    axis=(  0.631890  0.768613  0.099744)
     H   30    sigma_22=      9.57    axis=( -0.646367  0.451573  0.615054)
     H   30    sigma_33=     45.36    axis=(  0.427697 -0.453118  0.782150)

     Atom 31  H   pos: ( -0.399238  0.396760 -0.338067)  Total sigma:          28.51
            22.5717          4.9653          1.2182
             4.3666         40.7647         -0.9216
             2.1004         -0.2669         22.1963

     H   31    anisotropy:     20.07    eta:   -0.2678
     H   31    sigma_11=     23.61    axis=(  0.613121 -0.139843  0.777513)
     H   31    sigma_22=     20.03    axis=( -0.754554  0.187798  0.628793)
     H   31    sigma_33=     41.89    axis=( -0.233948 -0.972202  0.009624)

     Atom 32  H   pos: (  0.284692 -0.357572 -0.076720)  Total sigma:          25.91
            38.8117         -0.5531         -6.7866
            -2.0881         20.7607          0.7787
            -7.6869          0.5248         18.1446

     H   32    anisotropy:     22.94    eta:   -0.3149
     H   32    sigma_11=     20.67    axis=(  0.081707  0.996390  0.023037)
     H   32    sigma_22=     15.85    axis=(  0.297859 -0.046470  0.953478)
     H   32    sigma_33=     41.20    axis=( -0.951107  0.071044  0.300580)

     Atom 33  H   pos: (  0.432402 -0.258592 -0.117772)  Total sigma:          24.41
            20.0114          8.9057         -1.0988
             9.1479         40.6413         -1.0524
            -0.9869         -0.1678         12.5666

     H   33    anisotropy:     29.48    eta:   -0.2216
     H   33    sigma_11=     16.76    axis=(  0.919060 -0.351879 -0.177510)
     H   33    sigma_22=     12.40    axis=(  0.176522 -0.035172  0.983668)
     H   33    sigma_33=     44.06    axis=(  0.352375  0.935385 -0.029789)

     Atom 34  H   pos: (  0.144735 -0.227726  0.303441)  Total sigma:          26.30
            25.9471         11.0356         -0.9577
            11.3849         31.2101         -3.8273
            -2.3895         -5.0554         21.7467

     H   34    anisotropy:     22.28    eta:   -0.3097
     H   34    sigma_11=     21.18    axis=(  0.390319 -0.028753  0.920231)
     H   34    sigma_22=     16.58    axis=(  0.703465 -0.635503 -0.318233)
     H   34    sigma_33=     41.15    axis=( -0.593960 -0.771562  0.227823)

     Atom 35  H   pos: (  0.246444 -0.097853  0.377437)  Total sigma:          27.41
            21.2354          5.2119          5.1803
             4.5920         23.7452          6.1336
             5.8965          8.0877         37.2459

     H   35    anisotropy:     22.84    eta:   -0.3110
     H   35    sigma_11=     22.16    axis=(  0.525091  0.679062 -0.512985)
     H   35    sigma_22=     17.43    axis=(  0.790621 -0.612304 -0.001255)
     H   35    sigma_33=     42.63    axis=(  0.314955  0.404918  0.858396)

     Atom 36  H   pos: (  0.466883 -0.185523  0.248935)  Total sigma:          21.37
            25.8668          2.8879          1.5909
             3.0237         19.7405         -1.0834
             1.8617         -0.9380         18.4900

     H   36    anisotropy:      8.81    eta:   -0.5354
     H   36    sigma_11=     20.00    axis=( -0.165949  0.721740 -0.671977)
     H   36    sigma_22=     16.86    axis=( -0.335890  0.599309  0.726641)
     H   36    sigma_33=     27.24    axis=( -0.927167 -0.346295 -0.142970)

     Atom 37  H   pos: ( -0.392646 -0.149532  0.369146)  Total sigma:          25.85
            23.6640         -1.3288          4.8371
            -5.0716         21.6915         -7.3545
             8.7696         -2.5343         32.2028

     H   37    anisotropy:     18.33    eta:   -0.0679
     H   37    sigma_11=     20.16    axis=( -0.633351  0.521487  0.571768)
     H   37    sigma_22=     19.33    axis=(  0.620719  0.783565 -0.027084)
     H   37    sigma_33=     38.07    axis=(  0.462141 -0.337753  0.819968)

     Atom 38  H   pos: ( -0.028264  0.367781 -0.194091)  Total sigma:          23.11
            21.6142         -5.9512        -11.2186
            -4.9107         18.7946          9.2672
           -10.6975         10.1786         28.9127

     H   38    anisotropy:     28.46    eta:   -0.1222
     H   38    sigma_11=     14.78    axis=(  0.772503  0.608959  0.180022)
     H   38    sigma_22=     12.46    axis=( -0.375408  0.666603 -0.643979)
     H   38    sigma_33=     42.08    axis=( -0.512160  0.429894  0.743561)

     Atom 39  H   pos: ( -0.028702  0.512423 -0.083876)  Total sigma:          26.26
            24.4132          7.2483          2.3033
             6.2611         36.3392          5.6550
             1.4084          4.0680         18.0255

     H   39    anisotropy:     21.49    eta:   -0.3195
     H   39    sigma_11=     21.39    axis=( -0.917061  0.393717  0.063132)
     H   39    sigma_22=     16.81    axis=( -0.032201 -0.230933  0.972437)
     H   39    sigma_33=     40.58    axis=( -0.397444 -0.889751 -0.224458)

     Atom 40  H   pos: ( -0.354792  0.214466  0.463747)  Total sigma:          26.70
            26.4889         -1.1433         -6.5506
            -0.6484         16.5850          2.0188
            -8.8159          2.1333         37.0116

     H   40    anisotropy:     21.86    eta:   -0.4165
     H   40    sigma_11=     22.44    axis=( -0.885841 -0.028649 -0.463104)
     H   40    sigma_22=     16.37    axis=(  0.016872  0.995443 -0.093856)
     H   40    sigma_33=     41.27    axis=( -0.463683  0.090955  0.881320)

     Atom 41  H   pos: ( -0.186311  0.200927  0.397527)  Total sigma:          27.70
            38.3503         -1.2100          2.3479
            -1.0327         18.9360          0.5239
             5.0411          0.2714         25.7996

     H   41    anisotropy:     17.56    eta:   -0.5173
     H   41    sigma_11=     24.87    axis=(  0.253935 -0.112370 -0.960672)
     H   41    sigma_22=     18.81    axis=( -0.075161 -0.992518  0.096228)
     H   41    sigma_33=     39.40    axis=(  0.964297 -0.047769  0.260480)

     Atom 42  H   pos: (  0.269990  0.254969  0.288452)  Total sigma:          24.87
            33.7217          1.1572         11.3344
            -0.3815         15.9977          2.1468
             9.9900          3.2290         24.8915

     H   42    anisotropy:     24.16    eta:   -0.2764
     H   42    sigma_11=     19.04    axis=( -0.506196  0.533625  0.677502)
     H   42    sigma_22=     14.59    axis=(  0.249048  0.842564 -0.477557)
     H   42    sigma_33=     40.98    axis=(  0.825676  0.073007  0.559401)

     Atom 43  H   pos: (  0.374158  0.348211  0.405694)  Total sigma:          24.38
            16.3826         -0.5038         -0.2830
             0.2525         31.3413         10.8712
             0.7247         11.2238         25.4201

     H   43    anisotropy:     23.16    eta:   -0.0488
     H   43    sigma_11=     17.04    axis=( -0.357653  0.568915 -0.740554)
     H   43    sigma_22=     16.29    axis=(  0.933853  0.216625 -0.284590)
     H   43    sigma_33=     39.82    axis=(  0.001485  0.793354  0.608759)

     Atom 44  H   pos: ( -0.263098 -0.327441 -0.408874)  Total sigma:          21.59
            16.1171          8.8347         -9.9741
             8.5507         21.8238        -12.1182
           -10.4569        -13.3249         26.8355

     H   44    anisotropy:     33.30    eta:   -0.0807
     H   44    sigma_11=     11.39    axis=(  0.101672  0.733915  0.671589)
     H   44    sigma_22=      9.59    axis=(  0.894145 -0.363343  0.261698)
     H   44    sigma_33=     43.79    axis=( -0.436082 -0.573890  0.693169)

     Atom 45  H   pos: ( -0.184544 -0.166170 -0.442652)  Total sigma:          26.57
            18.4612          3.1199          0.8704
             4.3809         37.4114          8.2461
             1.7219          9.5149         23.8268

     H   45    anisotropy:     23.82    eta:   -0.1196
     H   45    sigma_11=     19.58    axis=(  0.265305  0.384471 -0.884192)
     H   45    sigma_22=     17.68    axis=(  0.950452 -0.258403  0.172826)
     H   45    sigma_33=     42.45    axis=(  0.162031  0.886233  0.433977)

     Atom 46  H   pos: ( -0.195287 -0.356499  0.238238)  Total sigma:          26.91
            22.6613         -2.0166          5.8702
            -1.8592         22.1056         -2.6708
             6.2875         -3.5184         35.9673

     H   46    anisotropy:     18.26    eta:   -0.1400
     H   46    sigma_11=     21.68    axis=( -0.340926  0.878294  0.335216)
     H   46    sigma_22=     19.97    axis=(  0.868019  0.431020 -0.246505)
     H   46    sigma_33=     39.08    axis=(  0.360988 -0.206934  0.909322)

     Atom 47  H   pos: ( -0.244745 -0.218818  0.129935)  Total sigma:          22.85
            15.7987         -2.1277         -1.2991
            -2.6271         37.6660         -1.5748
            -1.7785          0.0754         15.0813

     H   47    anisotropy:     22.63    eta:   -0.2157
     H   47    sigma_11=     16.93    axis=(  0.754715  0.062925 -0.653028)
     H   47    sigma_22=     13.68    axis=(  0.647598  0.087835  0.756903)
     H   47    sigma_33=     37.94    axis=( -0.104987  0.994146 -0.025541)

     Atom 48  H   pos: (  0.265776 -0.425294  0.505248)  Total sigma:          21.21
            26.6578          0.8183          8.9929
            -4.7259         16.6173         -4.8526
             5.8448          1.5368         20.3621

     H   48    anisotropy:     16.17    eta:   -0.0888
     H   48    sigma_11=     16.30    axis=(  0.312706  0.930346 -0.191496)
     H   48    sigma_22=     15.35    axis=( -0.477698  0.328292  0.814880)
     H   48    sigma_33=     31.99    axis=(  0.820987 -0.163341  0.547083)

     Atom 49  H   pos: (  0.391934 -0.423245 -0.393879)  Total sigma:          21.11
            19.6941         -1.9440          4.8384
            -1.5739         19.7735          1.7326
             5.4112          0.8042         23.8739

     H   49    anisotropy:      9.31    eta:   -0.9002
     H   49    sigma_11=     20.80    axis=(  0.362127 -0.902932 -0.231470)
     H   49    sigma_22=     15.22    axis=(  0.748008  0.429666 -0.505837)
     H   49    sigma_33=     27.32    axis=(  0.556191  0.010036  0.830994)

     Atom 50  H   pos: (  0.042151 -0.217225 -0.089337)  Total sigma:          26.13
            20.7778          4.9753         -4.0616
             6.0187         36.9795        -11.2552
            -4.6320        -10.5820         20.6274

     H   50    anisotropy:     27.47    eta:   -0.2484
     H   50    sigma_11=     19.25    axis=(  0.909257 -0.382681 -0.163729)
     H   50    sigma_22=     14.70    axis=(  0.308679  0.356062  0.882007)
     H   50    sigma_33=     44.44    axis=( -0.279230 -0.852511  0.441878)

     Atom 51  H   pos: ( -0.062133 -0.313998  0.023812)  Total sigma:          24.41
            34.6109          1.8495        -15.8602
             0.7933         15.7554         -0.2006
           -15.5133         -1.0835         22.8534

     H   51    anisotropy:     31.72    eta:   -0.1765
     H   51    sigma_11=     15.70    axis=(  0.005560 -0.996994 -0.077279)
     H   51    sigma_22=     11.97    axis=(  0.570790 -0.060290  0.818880)
     H   51    sigma_33=     45.56    axis=( -0.821077 -0.048663  0.568739)

     Atom 52  H   pos: (  0.381074  0.315675 -0.189653)  Total sigma:          25.96
            32.3635          1.0517        -11.8091
            -0.6443         18.7369         -0.1487
           -11.2853         -1.9579         26.7910

     H   52    anisotropy:     23.28    eta:   -0.1113
     H   52    sigma_11=     19.07    axis=(  0.307406 -0.889419  0.338282)
     H   52    sigma_22=     17.34    axis=(  0.538544  0.455696  0.708739)
     H   52    sigma_33=     41.48    axis=( -0.784520 -0.035692  0.619075)

     Atom 53  H   pos: (  0.295146  0.220615 -0.060762)  Total sigma:          24.36
            15.7041         -1.6549          0.0044
            -0.5804         35.0906        -15.1050
            -0.9507        -13.9815         22.2991

     H   53    anisotropy:     30.35    eta:   -0.1737
     H   53    sigma_11=     16.01    axis=(  0.953575 -0.145205 -0.263838)
     H   53    sigma_22=     12.49    axis=(  0.300241  0.526629  0.795310)
     H   53    sigma_33=     44.60    axis=(  0.023462 -0.837602  0.545777)

     Atom 54  H   pos: (  0.197789 -0.025947 -0.296352)  Total sigma:          23.28
            20.9526          3.5378        -11.3223
             4.4298         13.9157         -6.5986
           -11.1446         -5.3574         34.9575

     H   54    anisotropy:     29.52    eta:   -0.1425
     H   54    sigma_11=     14.84    axis=(  0.829388  0.198810  0.522101)
     H   54    sigma_22=     12.03    axis=(  0.293319 -0.950333 -0.104079)
     H   54    sigma_33=     42.96    axis=( -0.475478 -0.239464  0.846509)

     Atom 55  H   pos: (  0.207360 -0.004093 -0.115779)  Total sigma:          25.86
            26.5842          6.6204         11.6125
             7.0249         19.7320          8.0547
             9.7342          6.9001         31.2726

     H   55    anisotropy:     27.29    eta:   -0.1498
     H   55    sigma_11=     18.13    axis=(  0.702359  0.198844 -0.683486)
     H   55    sigma_22=     15.40    axis=(  0.404224 -0.901766  0.153038)
     H   55    sigma_33=     44.05    axis=(  0.585914  0.383770  0.713741)

     Atom 56  H   pos: (  0.145972  0.285109 -0.309069)  Total sigma:          26.57
            33.6678         -0.3078          9.4473
            -2.0917         19.0416         -1.4033
            11.2977         -0.7209         26.9998

     H   56    anisotropy:     22.16    eta:   -0.0402
     H   56    sigma_11=     19.48    axis=( -0.583786 -0.263147  0.768081)
     H   56    sigma_22=     18.89    axis=( -0.099918  0.962114  0.253679)
     H   56    sigma_33=     41.34    axis=(  0.805736 -0.071349  0.587961)

     Atom 57  H   pos: ( -0.012075  0.215170 -0.369215)  Total sigma:          25.47
            28.4464         11.8568         -0.7950
            13.2827         30.7660         -1.6369
            -1.7169         -2.9798         17.1895

     H   57    anisotropy:     25.53    eta:   -0.0734
     H   57    sigma_11=     17.58    axis=(  0.581036 -0.433355  0.688913)
     H   57    sigma_22=     16.33    axis=(  0.464073 -0.518964 -0.717853)
     H   57    sigma_33=     42.49    axis=( -0.668606 -0.736804  0.100428)

     Atom 58  H   pos: ( -0.414921  0.018114 -0.146765)  Total sigma:          24.94
            28.8854         11.8016          0.9134
            15.2416         30.6028          3.1047
             2.3469          4.2473         15.3309

     H   58    anisotropy:     28.29    eta:   -0.1572
     H   58    sigma_11=     16.99    axis=( -0.674083  0.530997  0.513473)
     H   58    sigma_22=     14.03    axis=(  0.303007 -0.435185  0.847821)
     H   58    sigma_33=     43.80    axis=( -0.673646 -0.727088 -0.132455)

     Atom 59  H   pos: (  0.413828 -0.000162 -0.088783)  Total sigma:          15.82
            19.4132         -6.8048        -11.8222
            -7.3357         10.9010         10.5531
           -12.5528          9.4390         17.1491

     H   59    anisotropy:     30.60    eta:   -0.2354
     H   59    sigma_11=      8.02    axis=(  0.737444  0.573727  0.356391)
     H   59    sigma_22=      3.22    axis=( -0.211259  0.697127 -0.685116)
     H   59    sigma_33=     36.22    axis=( -0.641519  0.429944  0.635296)

     Atom 60  H   pos: (  0.060552  0.272396  0.055984)  Total sigma:          27.26
            25.4170         -4.6225          3.5874
            -4.8201         25.5540         -8.9673
             4.7034         -9.9854         30.8025

     H   60    anisotropy:     19.91    eta:   -0.3859
     H   60    sigma_11=     23.18    axis=( -0.898394 -0.041391  0.437237)
     H   60    sigma_22=     18.06    axis=( -0.222404 -0.815589 -0.534183)
     H   60    sigma_33=     40.53    axis=(  0.378716 -0.577149  0.723514)

     Atom 61  H   pos: (  0.176622  0.146180  0.116032)  Total sigma:          22.67
            33.3208        -14.4577         -6.7247
           -13.0509         18.9993          3.0507
            -8.1109          4.3838         15.6897

     H   61    anisotropy:     32.11    eta:   -0.1367
     H   61    sigma_11=     13.43    axis=( -0.117031  0.334968 -0.934933)
     H   61    sigma_22=     10.50    axis=(  0.554866  0.802821  0.218180)
     H   61    sigma_33=     44.08    axis=( -0.823667  0.493229  0.279817)

     Atom 62  H   pos: ( -0.410030 -0.393939 -0.201444)  Total sigma:          23.12
            29.5033         -9.5427         -5.0648
            -6.8481         22.2990          1.0268
            -7.6268          4.2706         17.5430

     H   62    anisotropy:     21.11    eta:   -0.2080
     H   62    sigma_11=     17.54    axis=(  0.349081  0.836522 -0.422344)
     H   62    sigma_22=     14.61    axis=( -0.484165 -0.224878 -0.845585)
     H   62    sigma_33=     37.19    axis=( -0.802326  0.499661  0.326514)

     Atom 63  H   pos: ( -0.260102  0.534943 -0.196196)  Total sigma:          18.59
            19.2200         -6.1151          1.9441
            -7.6221         22.1659         -3.5486
             3.4831         -4.9462         14.3714

     H   63    anisotropy:     16.21    eta:   -0.1328
     H   63    sigma_11=     13.90    axis=(  0.797904  0.467644 -0.380340)
     H   63    sigma_22=     12.47    axis=(  0.135121  0.476154  0.868919)
     H   63    sigma_33=     29.39    axis=(  0.587445 -0.744706  0.316737)

     Atom 64  H   pos: ( -0.028493 -0.395079 -0.535603)  Total sigma:          22.37
            25.5500        -10.3998         -9.5884
            -9.6331         20.5368          5.0619
           -10.2147          6.7603         21.0216

     H   64    anisotropy:     26.77    eta:   -0.1613
     H   64    sigma_11=     14.89    axis=(  0.060155 -0.668619  0.741168)
     H   64    sigma_22=     12.01    axis=( -0.718786 -0.544231 -0.432620)
     H   64    sigma_33=     40.22    axis=( -0.692624  0.506716  0.513332)

     Atom 65  H   pos: (  0.048597 -0.553406  0.473520)  Total sigma:          27.53
            21.8086         -1.9283          0.0804
            -2.8595         37.8739         -3.4245
            -0.1010         -5.0373         22.9160

     H   65    anisotropy:     17.64    eta:   -0.1075
     H   65    sigma_11=     22.28    axis=( -0.611984  0.118249  0.781980)
     H   65    sigma_22=     21.02    axis=(  0.779901  0.254345  0.571895)
     H   65    sigma_33=     39.29    axis=(  0.131267 -0.959857  0.247878)

     Atom 66  H   pos: (  0.326028  0.098054  0.496952)  Total sigma:          22.04
            13.9532          3.1021         -3.1146
             1.4578         20.8303        -10.6318
            -0.5926        -10.7058         31.3308

     H   66    anisotropy:     24.38    eta:   -0.1218
     H   66    sigma_11=     14.90    axis=(  0.595855  0.641162  0.483600)
     H   66    sigma_22=     12.92    axis=(  0.795016 -0.556112 -0.242259)
     H   66    sigma_33=     38.29    axis=( -0.113608 -0.528820  0.841096)

     Atom 67  H   pos: (  0.409222  0.016768 -0.393416)  Total sigma:          24.63
            27.7798         -1.9286         10.2261
            -0.6733         17.2015         -2.7792
             7.6117         -3.4495         28.8979

     H   67    anisotropy:     19.70    eta:   -0.2711
     H   67    sigma_11=     19.84    axis=( -0.725385 -0.345313  0.595463)
     H   67    sigma_22=     16.28    axis=( -0.160268  0.926018  0.341767)
     H   67    sigma_33=     37.76    axis=(  0.669426 -0.152479  0.727062)

     Atom 68  H   pos: ( -0.361515 -0.503320  0.107664)  Total sigma:          17.36
            16.2120          6.3563          3.1413
             7.8095         24.6460          2.3341
             2.6607          1.3884         11.2080

     H   68    anisotropy:     17.76    eta:   -0.2951
     H   68    sigma_11=     13.18    axis=(  0.683079 -0.507346  0.525359)
     H   68    sigma_22=      9.69    axis=( -0.531558  0.147937  0.834003)
     H   68    sigma_33=     29.19    axis=(  0.500848  0.848949  0.168631)

     Atom 69  H   pos: ( -0.517084  0.518077  0.025028)  Total sigma:          23.17
            24.4174          2.5210          4.9073
            -2.7145         24.8896         -3.2899
             5.3500         -0.2307         20.1957

     H   69    anisotropy:     -9.97    eta:   -0.5171
     H   69    sigma_11=     24.77    axis=( -0.357981 -0.932767 -0.042384)
     H   69    sigma_22=     28.21    axis=(  0.764921 -0.318992  0.559589)
     H   69    sigma_33=     16.52    axis=( -0.535486  0.167902  0.827686)

     Atom 70  H   pos: ( -0.205979  0.102040 -0.224364)  Total sigma:          21.21
            22.6943        -10.1867        -12.5316
           -10.2696         16.3974         10.3851
           -13.8737         11.3228         24.5398

     H   70    anisotropy:     35.25    eta:   -0.0786
     H   70    sigma_11=     10.38    axis=( -0.718345  0.032497 -0.694928)
     H   70    sigma_22=      8.54    axis=(  0.344890  0.884150 -0.315166)
     H   70    sigma_33=     44.71    axis=( -0.604179  0.466071  0.646332)

     Atom 71  H   pos: ( -0.057816 -0.003886 -0.241719)  Total sigma:          25.03
            36.3150         -8.7800          7.8299
            -8.0570         19.0185         -3.2987
             9.2035         -4.0632         19.7486

     H   71    anisotropy:     27.53    eta:   -0.0346
     H   71    sigma_11=     16.17    axis=( -0.440552 -0.160680  0.883230)
     H   71    sigma_22=     15.53    axis=(  0.252978  0.921759  0.293874)
     H   71    sigma_33=     43.38    axis=(  0.861345 -0.352904  0.365435)

     Initialization:
     gipaw_setup  :      0.15s CPU      0.19s WALL (       1 calls)

     Linear response
     greenf       :   2062.09s CPU   2078.64s WALL (      96 calls)
     cgsolve      :   2052.85s CPU   2069.23s WALL (      96 calls)
     ch_psi       :   1949.90s CPU   1965.22s WALL (    6552 calls)
     h_psiq       :   1479.53s CPU   1490.98s WALL (    6552 calls)

     Apply operators
     h_psi        :   1289.37s CPU   1299.90s WALL (    7350 calls)
     apply_vel    :     28.38s CPU     28.63s WALL (      84 calls)

     Induced current
     j_para       :    108.74s CPU    109.79s WALL (     108 calls)
     biot_savart  :      0.03s CPU      0.03s WALL (       1 calls)

     Other routines

     General routines
     calbec       :    438.28s CPU    441.33s WALL (   21266 calls)
     fft          :      0.29s CPU      0.30s WALL (      32 calls)
     fftw         :   1037.38s CPU   1046.23s WALL ( 1542008 calls)
     davcio       :      0.01s CPU      3.63s WALL (      64 calls)

     Parallel routines
     fft_scatter  :    315.83s CPU    318.84s WALL ( 1542040 calls)

     Plugins


     GIPAW        :  40m 4.19s CPU  40m52.82s WALL


   This run was terminated on:   1:10:33  11Sep2023            

=------------------------------------------------------------------------------=
   JOB DONE.
=------------------------------------------------------------------------------=
