# Supplementary material for: Is there a future for 43Ca nuclear magnetic resonance in cement science?
Source: Phys Chem Chem Phys. 2025 Apr 9;27(17):9159–68. doi: 10.1039/d5cp00491h (PMC11997747; doi:10.1039/d5cp00491h)
Supplement: CP-027-D5CP00491H-s001 [file CP-027-D5CP00491H-s001.zip › QE-Files/Ca-Ion/caion2.vc-relax.nmr.out]

     Program GIPAW v.7.2 starts on  8Sep2023 at  7: 3: 6 

     This program is part of the open-source Quantum ESPRESSO suite
     for quantum simulation of materials; please cite
         "P. Giannozzi et al., J. Phys.:Condens. Matter 21 395502 (2009);
         "P. Giannozzi et al., J. Phys.:Condens. Matter 29 465901 (2017);
         "P. Giannozzi et al., J. Chem. Phys. 152 154105 (2020);
          URL http://www.quantum-espresso.org", 
     in publications or presentations arising from this work. More details at
     http://www.quantum-espresso.org/quote

     Parallel version (MPI), running on    72 processors

     MPI processes distributed on     1 nodes
     R & G space division:  proc/nbgrp/npool/nimage =      72
     337244 MiB available memory on the printing compute node when the environment starts


     ***** This is GIPAW git revision                                          *****
     ***** you can cite: N. Varini et al., Comp. Phys. Comm. 184, 1827 (2013)  *****
     ***** in publications or presentations arising from this work.            *****

     Parallelizing q-star over 1 images
     Reading input from caion2.vc-relax.nmr.in

     ------------------- Input file: --------------------
&inputgipaw
	job = 'nmr'
	prefix = 'caion2.vc-relax_nmr'
	tmp_dir = './tmpCaion2/',
	verbosity = 'high'
	diagonalization = 'david'
/


     Reading xml data from directory:

     ./tmpCaion2/caion2.vc-relax_nmr.save/
     file Ca.pbe-spn-kjpaw_psl.1.0.0.UPF: wavefunction(s)  3S renormalized
     file O.pbe-n-kjpaw_psl.1.0.0.UPF: wavefunction(s)  2S 2P renormalized
     file H.pbe-kjpaw_psl.1.0.0.UPF: wavefunction(s)  1S renormalized

     IMPORTANT: XC functional enforced from input :
     Exchange-correlation= PBE
                           (   1   4   3   4   0   0   0)
     Any further DFT definition will be discarded
     Please, verify this is what you really want


     Parallelization info
     --------------------
     sticks:   dense  smooth     PW     G-vecs:    dense   smooth      PW
     Min         167     167     57                13764    13764    2748
     Max         168     168     58                13770    13770    2751
     Sum       12083   12083   4121               991267   991267  197997

     Using Slab Decomposition

     Reading collected, re-writing distributed wavefunctions
     Subspace diagonalization in iterative solution of the eigenvalue problem:
     a serial algorithm will be used

     GIPAW projectors -----------------------------------------------
     atom=  Ca   l=0  rc=    1.3000  rs=    0.8667
     atom=  Ca   l=0  rc=    1.3000  rs=    0.8667
     atom=  Ca   l=1  rc=    1.6000  rs=    1.0667
     atom=  Ca   l=1  rc=    1.6000  rs=    1.0667
     atom=  Ca   l=2  rc=    1.7000  rs=    1.1333
     atom=  Ca   l=2  rc=    1.7000  rs=    1.1333
     projs nearly linearly dependent: l=0  n1,n2= 1, 2  s=  0.99170013
     projs nearly linearly dependent: l=2  n1,n2= 1, 2  s=  0.99334936

     atom=  O    l=0  rc=    1.3000  rs=    0.8667
     atom=  O    l=0  rc=    1.3000  rs=    0.8667
     atom=  O    l=1  rc=    1.3500  rs=    0.9000
     atom=  O    l=1  rc=    1.3500  rs=    0.9000
     projs nearly linearly dependent: l=1  n1,n2= 1, 2  s=  0.99790099

     atom=  H    l=0  rc=    1.0000  rs=    0.6667
     atom=  H    l=0  rc=    1.0000  rs=    0.6667
     projs nearly linearly dependent: l=0  n1,n2= 1, 2  s=  0.99968852
     -----------------------------------------------------------------

     GIPAW integrals: -------------------------------------------
     Atom  i/j   nmr_para   nmr_dia   epr_rmc  epr_para   epr_dia
       Ca  1 1   0.25E+04 -0.66E+00  0.13E+02  0.81E+09  0.75E+03
       Ca  2 1   0.26E+04 -0.73E+00  0.13E+02  0.86E+09  0.79E+03
       Ca  2 2   0.28E+04 -0.80E+00  0.13E+02  0.92E+09  0.84E+03
       Ca  3 3   0.30E+02  0.22E+00  0.11E+02  0.47E+05  0.19E+03
       Ca  4 3   0.33E+02  0.20E+00  0.12E+02  0.54E+05  0.22E+03
       Ca  4 4   0.37E+02  0.17E+00  0.13E+02  0.60E+05  0.24E+03
       Ca  5 5   0.29E+01  0.74E+00  0.81E+01  0.47E+03  0.66E+02
       Ca  6 5   0.36E+01  0.91E+00  0.10E+02  0.59E+03  0.81E+02
       Ca  6 6   0.45E+01  0.11E+01  0.13E+02  0.74E+03  0.10E+03
       O   1 1   0.81E+03 -0.32E+00  0.65E+01  0.43E+08  0.24E+03
       O   2 1   0.91E+03 -0.39E+00  0.71E+01  0.48E+08  0.27E+03
       O   2 2   0.10E+04 -0.48E+00  0.78E+01  0.55E+08  0.31E+03
       O   3 3   0.99E+01  0.87E+00  0.58E+01  0.24E+04  0.75E+02
       O   4 3   0.11E+02  0.97E+00  0.67E+01  0.27E+04  0.83E+02
       O   4 4   0.12E+02  0.11E+01  0.76E+01  0.31E+04  0.93E+02
       H   1 1   0.39E+02  0.19E+00  0.29E+00  0.78E+05  0.13E+02
       H   2 1   0.41E+02  0.21E+00  0.32E+00  0.82E+05  0.14E+02
       H   2 2   0.43E+02  0.22E+00  0.36E+00  0.86E+05  0.15E+02
     ------------------------------------------------------------

     alpha_pv=     74.6060 eV

     Number of occupied bands for each k-point:
     k-point:     1    nbnd_occ= 100
     k-point:     2    nbnd_occ= 100
     k-point:     3    nbnd_occ= 100
     k-point:     4    nbnd_occ= 100


     q-space interpolation up to   240.00 Rydberg

     GIPAW job: nmr                                                                             
     NMR macroscopic correction: yes
             0.6667          0.0000          0.0000
             0.0000          0.6667          0.0000
             0.0000          0.0000          0.6667


     Largest allocated arrays     est. size (Mb)     dimensions
        KS wavefunctions at k           4.05 Mb     (    2654,  100)
        KS wavefunctions at k+q         4.05 Mb     (    2654,  100)
        First-order wavefunctions      40.50 Mb     (    2654,  100, 10)
        First-order wavefunct (US)     24.30 Mb     (    2654,  100,  6)
        Charge/spin density             0.24 Mb     (   31250,    1)
        Induced current                 2.15 Mb     (   31250,    3,3,1)
        Induced magnetic field          2.15 Mb     (   31250,    3,3,1)
        NL pseudopotentials            12.23 Mb     (    2654,  302)
        GIPAW NL terms                 12.23 Mb     (    2654,  302)

     Computing the magnetic susceptibility     isolve=0    ethr=  0.1000E-13
     k-point #    1 of     4      pool #  1    cpu time:       3.9
     compute_u_kq: q = (    0.0000,    0.0000,    0.0000)
     Rotating WFCS
     ethr =  1.00E-14,  avg # of iterations =  6.0
     eigenvalues at k:
 -38.4837 -20.4942 -20.3275 -20.2558 -20.1923 -20.0770 -20.0245 -19.9894
 -19.9562 -19.8697 -19.8293 -19.7889 -19.7141 -19.6569 -19.6131 -19.5343
 -19.4716 -19.4154 -19.3757 -19.3182 -19.2304 -19.1311 -19.0484 -19.0132
 -18.9545 -18.7620 -17.8564 -17.6403  -8.4112  -8.3581  -8.2352  -8.0239
  -7.9632  -7.9366  -7.8612  -7.8269  -7.7890  -7.7536  -7.6846  -7.6178
  -7.5665  -7.5372  -7.4957  -7.4710  -7.4013  -7.3436  -7.2178  -7.1434
  -7.0362  -6.8465  -5.6480  -5.5895  -5.5170  -5.4604  -5.2161  -5.0126
  -4.8962  -4.7411  -4.6576  -4.6103  -4.4970  -4.3796  -4.3268  -4.1740
  -4.1162  -4.0442  -3.9594  -3.8003  -3.6340  -3.5520  -3.4352  -3.2857
  -3.1195  -2.9530  -2.5293  -2.4701  -2.4129  -2.3667  -2.3053  -2.2853
  -2.2556  -2.2140  -2.1385  -2.0771  -2.0465  -1.9827  -1.9306  -1.8771
  -1.8568  -1.8436  -1.7867  -1.7108  -1.6894  -1.6527  -1.5954  -1.5387
  -1.4222  -1.3812  -1.3247  -1.1818
     eigenvalues at k+q:
 -38.4837 -20.4942 -20.3276 -20.2558 -20.1923 -20.0770 -20.0245 -19.9894
 -19.9562 -19.8697 -19.8293 -19.7889 -19.7141 -19.6569 -19.6131 -19.5343
 -19.4716 -19.4154 -19.3757 -19.3182 -19.2304 -19.1311 -19.0484 -19.0132
 -18.9545 -18.7620 -17.8564 -17.6402  -8.4112  -8.3582  -8.2352  -8.0239
  -7.9632  -7.9366  -7.8612  -7.8269  -7.7891  -7.7536  -7.6846  -7.6178
  -7.5665  -7.5372  -7.4957  -7.4710  -7.4013  -7.3436  -7.2178  -7.1434
  -7.0362  -6.8465  -5.6480  -5.5896  -5.5171  -5.4604  -5.2162  -5.0126
  -4.8963  -4.7411  -4.6577  -4.6104  -4.4970  -4.3796  -4.3268  -4.1740
  -4.1163  -4.0442  -3.9594  -3.8004  -3.6340  -3.5520  -3.4352  -3.2857
  -3.1195  -2.9530  -2.5293  -2.4701  -2.4129  -2.3668  -2.3053  -2.2853
  -2.2556  -2.2140  -2.1385  -2.0771  -2.0465  -1.9827  -1.9306  -1.8771
  -1.8568  -1.8436  -1.7867  -1.7108  -1.6894  -1.6527  -1.5954  -1.5387
  -1.4222  -1.3812  -1.3247  -1.1819
     cgsolve_all iterations  50    anorm=    0.69E-07
PARA_AUG  1      50.5772644         0.4552346        -0.2927613
     cgsolve_all iterations  50    anorm=    0.71E-07
PARA_AUG  2       0.3883815        51.0289323        -0.2159570
     cgsolve_all iterations  50    anorm=    0.71E-07
PARA_AUG  3      -0.3730467        -0.1814181        51.3243718
     cgsolve_all iterations  54    anorm=    0.68E-07
     cgsolve_all iterations  54    anorm=    0.74E-07
     cgsolve_all iterations  55    anorm=    0.74E-07
     compute_u_kq: q = (    0.0250,    0.0000,    0.0000)
     Rotating WFCS
     ethr =  1.00E-14,  avg # of iterations = 20.0
     eigenvalues at k:
 -38.4837 -20.4942 -20.3275 -20.2558 -20.1923 -20.0770 -20.0245 -19.9894
 -19.9562 -19.8697 -19.8293 -19.7889 -19.7141 -19.6569 -19.6131 -19.5343
 -19.4716 -19.4154 -19.3757 -19.3182 -19.2304 -19.1311 -19.0484 -19.0132
 -18.9545 -18.7620 -17.8564 -17.6403  -8.4112  -8.3581  -8.2352  -8.0239
  -7.9632  -7.9366  -7.8612  -7.8269  -7.7890  -7.7536  -7.6846  -7.6178
  -7.5665  -7.5372  -7.4957  -7.4710  -7.4013  -7.3436  -7.2178  -7.1434
  -7.0362  -6.8465  -5.6480  -5.5895  -5.5170  -5.4604  -5.2161  -5.0126
  -4.8962  -4.7411  -4.6576  -4.6103  -4.4970  -4.3796  -4.3268  -4.1740
  -4.1162  -4.0442  -3.9594  -3.8003  -3.6340  -3.5520  -3.4352  -3.2857
  -3.1195  -2.9530  -2.5293  -2.4701  -2.4129  -2.3667  -2.3053  -2.2853
  -2.2556  -2.2140  -2.1385  -2.0771  -2.0465  -1.9827  -1.9306  -1.8771
  -1.8568  -1.8436  -1.7867  -1.7108  -1.6894  -1.6527  -1.5954  -1.5387
  -1.4222  -1.3812  -1.3247  -1.1818
     eigenvalues at k+q:
 -38.4837 -20.4927 -20.3306 -20.2564 -20.1901 -20.0786 -20.0263 -19.9847
 -19.9593 -19.8684 -19.8254 -19.7899 -19.7171 -19.6571 -19.6130 -19.5370
 -19.4685 -19.4169 -19.3712 -19.3169 -19.2335 -19.1342 -19.0484 -19.0119
 -18.9538 -18.7619 -17.8564 -17.6402  -8.4107  -8.3595  -8.2384  -8.0219
  -7.9624  -7.9369  -7.8611  -7.8280  -7.7879  -7.7542  -7.6864  -7.6163
  -7.5659  -7.5383  -7.4923  -7.4710  -7.4007  -7.3417  -7.2202  -7.1443
  -7.0392  -6.8451  -5.6475  -5.5888  -5.5130  -5.4562  -5.2196  -5.0132
  -4.8942  -4.7380  -4.6550  -4.6117  -4.4983  -4.3831  -4.3357  -4.1770
  -4.1158  -4.0455  -3.9558  -3.8007  -3.6312  -3.5534  -3.4332  -3.2849
  -3.1172  -2.9536  -2.5300  -2.4665  -2.4119  -2.3688  -2.3047  -2.2869
  -2.2551  -2.2137  -2.1368  -2.0762  -2.0464  -1.9852  -1.9300  -1.8789
  -1.8570  -1.8432  -1.7895  -1.7113  -1.6926  -1.6522  -1.5949  -1.5389
  -1.4231  -1.3815  -1.3244  -1.1813
     cgsolve_all iterations  54    anorm=    0.69E-07
     cgsolve_all iterations  54    anorm=    0.74E-07
     cgsolve_all iterations  55    anorm=    0.73E-07
     compute_u_kq: q = (   -0.0250,    0.0000,    0.0000)
     Rotating WFCS
     ethr =  1.00E-14,  avg # of iterations = 19.0
     eigenvalues at k:
 -38.4837 -20.4942 -20.3275 -20.2558 -20.1923 -20.0770 -20.0245 -19.9894
 -19.9562 -19.8697 -19.8293 -19.7889 -19.7141 -19.6569 -19.6131 -19.5343
 -19.4716 -19.4154 -19.3757 -19.3182 -19.2304 -19.1311 -19.0484 -19.0132
 -18.9545 -18.7620 -17.8564 -17.6403  -8.4112  -8.3581  -8.2352  -8.0239
  -7.9632  -7.9366  -7.8612  -7.8269  -7.7890  -7.7536  -7.6846  -7.6178
  -7.5665  -7.5372  -7.4957  -7.4710  -7.4013  -7.3436  -7.2178  -7.1434
  -7.0362  -6.8465  -5.6480  -5.5895  -5.5170  -5.4604  -5.2161  -5.0126
  -4.8962  -4.7411  -4.6576  -4.6103  -4.4970  -4.3796  -4.3268  -4.1740
  -4.1162  -4.0442  -3.9594  -3.8003  -3.6340  -3.5520  -3.4352  -3.2857
  -3.1195  -2.9530  -2.5293  -2.4701  -2.4129  -2.3667  -2.3053  -2.2853
  -2.2556  -2.2140  -2.1385  -2.0771  -2.0465  -1.9827  -1.9306  -1.8771
  -1.8568  -1.8436  -1.7867  -1.7108  -1.6894  -1.6527  -1.5954  -1.5387
  -1.4222  -1.3812  -1.3247  -1.1818
     eigenvalues at k+q:
 -38.4837 -20.4958 -20.3244 -20.2553 -20.1941 -20.0759 -20.0244 -19.9915
 -19.9537 -19.8710 -19.8336 -19.7877 -19.7117 -19.6573 -19.6120 -19.5314
 -19.4748 -19.4145 -19.3798 -19.3191 -19.2275 -19.1279 -19.0491 -19.0143
 -18.9551 -18.7620 -17.8565 -17.6403  -8.4116  -8.3569  -8.2321  -8.0258
  -7.9646  -7.9358  -7.8612  -7.8258  -7.7903  -7.7530  -7.6830  -7.6198
  -7.5670  -7.5360  -7.4994  -7.4705  -7.4020  -7.3452  -7.2156  -7.1425
  -7.0333  -6.8479  -5.6495  -5.5904  -5.5210  -5.4631  -5.2126  -5.0122
  -4.8976  -4.7457  -4.6603  -4.6089  -4.4948  -4.3763  -4.3184  -4.1707
  -4.1183  -4.0416  -3.9625  -3.8004  -3.6365  -3.5508  -3.4372  -3.2870
  -3.1214  -2.9524  -2.5286  -2.4734  -2.4141  -2.3651  -2.3061  -2.2837
  -2.2561  -2.2142  -2.1401  -2.0780  -2.0465  -1.9798  -1.9311  -1.8760
  -1.8568  -1.8439  -1.7835  -1.7107  -1.6858  -1.6532  -1.5957  -1.5386
  -1.4213  -1.3808  -1.3249  -1.1825
     cgsolve_all iterations  54    anorm=    0.69E-07
     cgsolve_all iterations  54    anorm=    0.73E-07
     cgsolve_all iterations  56    anorm=    0.72E-07
     compute_u_kq: q = (    0.0000,    0.0250,    0.0000)
     Rotating WFCS
     ethr =  1.00E-14,  avg # of iterations = 22.0
     eigenvalues at k:
 -38.4837 -20.4942 -20.3275 -20.2558 -20.1923 -20.0770 -20.0245 -19.9894
 -19.9562 -19.8697 -19.8293 -19.7889 -19.7141 -19.6569 -19.6131 -19.5343
 -19.4716 -19.4154 -19.3757 -19.3182 -19.2304 -19.1311 -19.0484 -19.0132
 -18.9545 -18.7620 -17.8564 -17.6403  -8.4112  -8.3581  -8.2352  -8.0239
  -7.9632  -7.9366  -7.8612  -7.8269  -7.7890  -7.7536  -7.6846  -7.6178
  -7.5665  -7.5372  -7.4957  -7.4710  -7.4013  -7.3436  -7.2178  -7.1434
  -7.0362  -6.8465  -5.6480  -5.5895  -5.5170  -5.4604  -5.2161  -5.0126
  -4.8962  -4.7411  -4.6576  -4.6103  -4.4970  -4.3796  -4.3268  -4.1740
  -4.1162  -4.0442  -3.9594  -3.8003  -3.6340  -3.5520  -3.4352  -3.2857
  -3.1195  -2.9530  -2.5293  -2.4701  -2.4129  -2.3667  -2.3053  -2.2853
  -2.2556  -2.2140  -2.1385  -2.0771  -2.0465  -1.9827  -1.9306  -1.8771
  -1.8568  -1.8436  -1.7867  -1.7108  -1.6894  -1.6527  -1.5954  -1.5387
  -1.4222  -1.3812  -1.3247  -1.1818
     eigenvalues at k+q:
 -38.4837 -20.4920 -20.3260 -20.2590 -20.1945 -20.0786 -20.0249 -19.9937
 -19.9563 -19.8665 -19.8255 -19.7854 -19.7096 -19.6564 -19.6151 -19.5390
 -19.4728 -19.4197 -19.3730 -19.3162 -19.2308 -19.1325 -19.0479 -19.0131
 -18.9534 -18.7622 -17.8551 -17.6414  -8.4103  -8.3584  -8.2370  -8.0232
  -7.9634  -7.9360  -7.8615  -7.8259  -7.7909  -7.7543  -7.6836  -7.6177
  -7.5670  -7.5389  -7.4980  -7.4714  -7.4014  -7.3396  -7.2181  -7.1416
  -7.0341  -6.8477  -5.6472  -5.5961  -5.5116  -5.4585  -5.2221  -5.0141
  -4.8930  -4.7374  -4.6575  -4.6116  -4.5003  -4.3806  -4.3262  -4.1730
  -4.1149  -4.0420  -3.9574  -3.8090  -3.6263  -3.5496  -3.4322  -3.2908
  -3.1179  -2.9538  -2.5290  -2.4699  -2.4135  -2.3685  -2.3055  -2.2892
  -2.2571  -2.2146  -2.1337  -2.0765  -2.0469  -1.9821  -1.9310  -1.8791
  -1.8565  -1.8445  -1.7904  -1.7097  -1.6890  -1.6537  -1.5946  -1.5364
  -1.4214  -1.3801  -1.3271  -1.1828
     cgsolve_all iterations  54    anorm=    0.69E-07
     cgsolve_all iterations  54    anorm=    0.74E-07
     cgsolve_all iterations  56    anorm=    0.73E-07
     compute_u_kq: q = (    0.0000,   -0.0250,    0.0000)
     Rotating WFCS
     ethr =  1.00E-14,  avg # of iterations = 22.0
     eigenvalues at k:
 -38.4837 -20.4942 -20.3275 -20.2558 -20.1923 -20.0770 -20.0245 -19.9894
 -19.9562 -19.8697 -19.8293 -19.7889 -19.7141 -19.6569 -19.6131 -19.5343
 -19.4716 -19.4154 -19.3757 -19.3182 -19.2304 -19.1311 -19.0484 -19.0132
 -18.9545 -18.7620 -17.8564 -17.6403  -8.4112  -8.3581  -8.2352  -8.0239
  -7.9632  -7.9366  -7.8612  -7.8269  -7.7890  -7.7536  -7.6846  -7.6178
  -7.5665  -7.5372  -7.4957  -7.4710  -7.4013  -7.3436  -7.2178  -7.1434
  -7.0362  -6.8465  -5.6480  -5.5895  -5.5170  -5.4604  -5.2161  -5.0126
  -4.8962  -4.7411  -4.6576  -4.6103  -4.4970  -4.3796  -4.3268  -4.1740
  -4.1162  -4.0442  -3.9594  -3.8003  -3.6340  -3.5520  -3.4352  -3.2857
  -3.1195  -2.9530  -2.5293  -2.4701  -2.4129  -2.3667  -2.3053  -2.2853
  -2.2556  -2.2140  -2.1385  -2.0771  -2.0465  -1.9827  -1.9306  -1.8771
  -1.8568  -1.8436  -1.7867  -1.7108  -1.6894  -1.6527  -1.5954  -1.5387
  -1.4222  -1.3812  -1.3247  -1.1818
     eigenvalues at k+q:
 -38.4837 -20.4964 -20.3291 -20.2530 -20.1890 -20.0758 -20.0244 -19.9848
 -19.9563 -19.8734 -19.8333 -19.7916 -19.7189 -19.6568 -19.6112 -19.5297
 -19.4714 -19.4111 -19.3780 -19.3197 -19.2302 -19.1299 -19.0489 -19.0132
 -18.9556 -18.7617 -17.8578 -17.6391  -8.4119  -8.3580  -8.2338  -8.0247
  -7.9632  -7.9367  -7.8609  -7.8279  -7.7869  -7.7527  -7.6858  -7.6177
  -7.5666  -7.5353  -7.4940  -7.4703  -7.4015  -7.3473  -7.2176  -7.1453
  -7.0383  -6.8453  -5.6488  -5.5839  -5.5213  -5.4619  -5.2102  -5.0113
  -4.9003  -4.7439  -4.6596  -4.6076  -4.4939  -4.3785  -4.3275  -4.1754
  -4.1185  -4.0448  -3.9615  -3.7918  -3.6417  -3.5543  -3.4381  -3.2814
  -3.1208  -2.9521  -2.5297  -2.4703  -2.4124  -2.3651  -2.3056  -2.2814
  -2.2542  -2.2133  -2.1434  -2.0776  -2.0452  -1.9834  -1.9302  -1.8755
  -1.8577  -1.8421  -1.7829  -1.7123  -1.6893  -1.6519  -1.5965  -1.5408
  -1.4230  -1.3821  -1.3223  -1.1810
     cgsolve_all iterations  54    anorm=    0.69E-07
     cgsolve_all iterations  54    anorm=    0.74E-07
     cgsolve_all iterations  55    anorm=    0.74E-07
     compute_u_kq: q = (    0.0000,    0.0000,    0.0250)
     Rotating WFCS
     ethr =  1.00E-14,  avg # of iterations = 20.0
     eigenvalues at k:
 -38.4837 -20.4942 -20.3275 -20.2558 -20.1923 -20.0770 -20.0245 -19.9894
 -19.9562 -19.8697 -19.8293 -19.7889 -19.7141 -19.6569 -19.6131 -19.5343
 -19.4716 -19.4154 -19.3757 -19.3182 -19.2304 -19.1311 -19.0484 -19.0132
 -18.9545 -18.7620 -17.8564 -17.6403  -8.4112  -8.3581  -8.2352  -8.0239
  -7.9632  -7.9366  -7.8612  -7.8269  -7.7890  -7.7536  -7.6846  -7.6178
  -7.5665  -7.5372  -7.4957  -7.4710  -7.4013  -7.3436  -7.2178  -7.1434
  -7.0362  -6.8465  -5.6480  -5.5895  -5.5170  -5.4604  -5.2161  -5.0126
  -4.8962  -4.7411  -4.6576  -4.6103  -4.4970  -4.3796  -4.3268  -4.1740
  -4.1162  -4.0442  -3.9594  -3.8003  -3.6340  -3.5520  -3.4352  -3.2857
  -3.1195  -2.9530  -2.5293  -2.4701  -2.4129  -2.3667  -2.3053  -2.2853
  -2.2556  -2.2140  -2.1385  -2.0771  -2.0465  -1.9827  -1.9306  -1.8771
  -1.8568  -1.8436  -1.7867  -1.7108  -1.6894  -1.6527  -1.5954  -1.5387
  -1.4222  -1.3812  -1.3247  -1.1818
     eigenvalues at k+q:
 -38.4837 -20.4921 -20.3293 -20.2561 -20.1925 -20.0770 -20.0205 -19.9946
 -19.9536 -19.8684 -19.8318 -19.7912 -19.7170 -19.6559 -19.6136 -19.5335
 -19.4754 -19.4127 -19.3714 -19.3156 -19.2302 -19.1311 -19.0485 -19.0127
 -18.9552 -18.7644 -17.8558 -17.6405  -8.4106  -8.3584  -8.2361  -8.0264
  -7.9605  -7.9393  -7.8605  -7.8261  -7.7942  -7.7537  -7.6842  -7.6165
  -7.5701  -7.5320  -7.4974  -7.4681  -7.4041  -7.3449  -7.2163  -7.1450
  -7.0323  -6.8453  -5.6431  -5.5841  -5.5243  -5.4569  -5.2186  -5.0137
  -4.8957  -4.7400  -4.6519  -4.6061  -4.5056  -4.3846  -4.3249  -4.1744
  -4.1252  -4.0413  -3.9527  -3.8029  -3.6355  -3.5555  -3.4220  -3.2745
  -3.1264  -2.9608  -2.5281  -2.4723  -2.4121  -2.3685  -2.3073  -2.2847
  -2.2553  -2.2135  -2.1387  -2.0787  -2.0443  -1.9859  -1.9312  -1.8781
  -1.8588  -1.8443  -1.7885  -1.7115  -1.6846  -1.6496  -1.5958  -1.5367
  -1.4213  -1.3807  -1.3247  -1.1891
     cgsolve_all iterations  54    anorm=    0.68E-07
     cgsolve_all iterations  54    anorm=    0.74E-07
     cgsolve_all iterations  56    anorm=    0.74E-07
     compute_u_kq: q = (    0.0000,    0.0000,   -0.0250)
     Rotating WFCS
     ethr =  1.00E-14,  avg # of iterations = 20.0
     eigenvalues at k:
 -38.4837 -20.4942 -20.3275 -20.2558 -20.1923 -20.0770 -20.0245 -19.9894
 -19.9562 -19.8697 -19.8293 -19.7889 -19.7141 -19.6569 -19.6131 -19.5343
 -19.4716 -19.4154 -19.3757 -19.3182 -19.2304 -19.1311 -19.0484 -19.0132
 -18.9545 -18.7620 -17.8564 -17.6403  -8.4112  -8.3581  -8.2352  -8.0239
  -7.9632  -7.9366  -7.8612  -7.8269  -7.7890  -7.7536  -7.6846  -7.6178
  -7.5665  -7.5372  -7.4957  -7.4710  -7.4013  -7.3436  -7.2178  -7.1434
  -7.0362  -6.8465  -5.6480  -5.5895  -5.5170  -5.4604  -5.2161  -5.0126
  -4.8962  -4.7411  -4.6576  -4.6103  -4.4970  -4.3796  -4.3268  -4.1740
  -4.1162  -4.0442  -3.9594  -3.8003  -3.6340  -3.5520  -3.4352  -3.2857
  -3.1195  -2.9530  -2.5293  -2.4701  -2.4129  -2.3667  -2.3053  -2.2853
  -2.2556  -2.2140  -2.1385  -2.0771  -2.0465  -1.9827  -1.9306  -1.8771
  -1.8568  -1.8436  -1.7867  -1.7108  -1.6894  -1.6527  -1.5954  -1.5387
  -1.4222  -1.3812  -1.3247  -1.1818
     eigenvalues at k+q:
 -38.4837 -20.4962 -20.3263 -20.2554 -20.1913 -20.0771 -20.0288 -19.9847
 -19.9584 -19.8712 -19.8268 -19.7864 -19.7111 -19.6587 -19.6125 -19.5345
 -19.4680 -19.4179 -19.3809 -19.3202 -19.2309 -19.1318 -19.0475 -19.0136
 -18.9539 -18.7596 -17.8572 -17.6400  -8.4118  -8.3580  -8.2346  -8.0211
  -7.9658  -7.9342  -7.8617  -7.8278  -7.7837  -7.7533  -7.6852  -7.6191
  -7.5627  -7.5427  -7.4946  -7.4738  -7.3984  -7.3419  -7.2200  -7.1412
  -7.0403  -6.8477  -5.6536  -5.5944  -5.5094  -5.4635  -5.2137  -5.0116
  -4.8984  -4.7408  -4.6647  -4.6136  -4.4876  -4.3746  -4.3284  -4.1748
  -4.1083  -4.0469  -3.9650  -3.7975  -3.6327  -3.5484  -3.4485  -3.2968
  -3.1125  -2.9459  -2.5305  -2.4679  -2.4137  -2.3650  -2.3038  -2.2861
  -2.2565  -2.2138  -2.1387  -2.0754  -2.0475  -1.9799  -1.9296  -1.8763
  -1.8548  -1.8427  -1.7853  -1.7107  -1.6937  -1.6557  -1.5950  -1.5408
  -1.4230  -1.3815  -1.3246  -1.1748
     cgsolve_all iterations  54    anorm=    0.69E-07
     cgsolve_all iterations  54    anorm=    0.73E-07
     cgsolve_all iterations  55    anorm=    0.74E-07

     k-point #    2 of     4      pool #  1    cpu time:     471.1
     compute_u_kq: q = (    0.0000,    0.0000,    0.0000)
     Rotating WFCS
     ethr =  1.00E-14,  avg # of iterations =  6.0
     eigenvalues at k:
 -38.4837 -20.4939 -20.3483 -20.2400 -20.1413 -20.1047 -20.0558 -20.0066
 -19.9203 -19.8773 -19.8190 -19.7761 -19.7215 -19.6877 -19.6226 -19.5046
 -19.4707 -19.4053 -19.3712 -19.3340 -19.2507 -19.1208 -19.0302 -19.0148
 -18.9629 -18.7615 -17.8606 -17.6375  -8.4100  -8.3610  -8.2525  -8.0142
  -7.9793  -7.9012  -7.8648  -7.8376  -7.7873  -7.7260  -7.6626  -7.6449
  -7.5821  -7.5407  -7.5024  -7.4472  -7.4077  -7.3337  -7.2433  -7.1397
  -7.0349  -6.8494  -5.7033  -5.5624  -5.5032  -5.3999  -5.2002  -5.0300
  -4.9852  -4.7849  -4.6574  -4.5401  -4.4059  -4.3685  -4.3204  -4.2327
  -4.1528  -4.1281  -3.8563  -3.7724  -3.6791  -3.5298  -3.4370  -3.3273
  -3.0815  -2.9725  -2.5307  -2.4627  -2.4024  -2.3712  -2.3391  -2.2836
  -2.2523  -2.2228  -2.1370  -2.0640  -2.0045  -1.9662  -1.9293  -1.9025
  -1.8829  -1.8168  -1.7913  -1.7303  -1.6919  -1.6355  -1.5890  -1.5487
  -1.4351  -1.3786  -1.3135  -1.1843
     eigenvalues at k+q:
 -38.4837 -20.4940 -20.3484 -20.2400 -20.1413 -20.1048 -20.0558 -20.0066
 -19.9204 -19.8773 -19.8190 -19.7761 -19.7215 -19.6877 -19.6226 -19.5046
 -19.4707 -19.4053 -19.3712 -19.3340 -19.2507 -19.1209 -19.0303 -19.0148
 -18.9629 -18.7615 -17.8606 -17.6375  -8.4100  -8.3610  -8.2525  -8.0142
  -7.9793  -7.9012  -7.8648  -7.8376  -7.7873  -7.7261  -7.6626  -7.6449
  -7.5821  -7.5407  -7.5024  -7.4472  -7.4077  -7.3337  -7.2434  -7.1397
  -7.0349  -6.8495  -5.7033  -5.5624  -5.5032  -5.3999  -5.2002  -5.0300
  -4.9852  -4.7849  -4.6574  -4.5402  -4.4059  -4.3686  -4.3204  -4.2327
  -4.1528  -4.1281  -3.8563  -3.7724  -3.6791  -3.5299  -3.4370  -3.3273
  -3.0815  -2.9726  -2.5307  -2.4627  -2.4024  -2.3712  -2.3391  -2.2837
  -2.2523  -2.2228  -2.1370  -2.0641  -2.0045  -1.9662  -1.9294  -1.9025
  -1.8829  -1.8168  -1.7913  -1.7304  -1.6919  -1.6355  -1.5890  -1.5487
  -1.4351  -1.3786  -1.3135  -1.1844
     cgsolve_all iterations  50    anorm=    0.68E-07
PARA_AUG  1      50.5813963         0.4484725        -0.2982440
     cgsolve_all iterations  50    anorm=    0.67E-07
PARA_AUG  2       0.3840225        51.0365404        -0.2179623
     cgsolve_all iterations  50    anorm=    0.70E-07
PARA_AUG  3      -0.3790750        -0.1817248        51.3259502
     cgsolve_all iterations  53    anorm=    0.69E-07
     cgsolve_all iterations  54    anorm=    0.69E-07
     cgsolve_all iterations  54    anorm=    0.70E-07
     compute_u_kq: q = (    0.0250,    0.0000,    0.0000)
     Rotating WFCS
     ethr =  1.00E-14,  avg # of iterations = 20.0
     eigenvalues at k:
 -38.4837 -20.4939 -20.3483 -20.2400 -20.1413 -20.1047 -20.0558 -20.0066
 -19.9203 -19.8773 -19.8190 -19.7761 -19.7215 -19.6877 -19.6226 -19.5046
 -19.4707 -19.4053 -19.3712 -19.3340 -19.2507 -19.1208 -19.0302 -19.0148
 -18.9629 -18.7615 -17.8606 -17.6375  -8.4100  -8.3610  -8.2525  -8.0142
  -7.9793  -7.9012  -7.8648  -7.8376  -7.7873  -7.7260  -7.6626  -7.6449
  -7.5821  -7.5407  -7.5024  -7.4472  -7.4077  -7.3337  -7.2433  -7.1397
  -7.0349  -6.8494  -5.7033  -5.5624  -5.5032  -5.3999  -5.2002  -5.0300
  -4.9852  -4.7849  -4.6574  -4.5401  -4.4059  -4.3685  -4.3204  -4.2327
  -4.1528  -4.1281  -3.8563  -3.7724  -3.6791  -3.5298  -3.4370  -3.3273
  -3.0815  -2.9725  -2.5307  -2.4627  -2.4024  -2.3712  -2.3391  -2.2836
  -2.2523  -2.2228  -2.1370  -2.0640  -2.0045  -1.9662  -1.9293  -1.9025
  -1.8829  -1.8168  -1.7913  -1.7303  -1.6919  -1.6355  -1.5890  -1.5487
  -1.4351  -1.3786  -1.3135  -1.1843
     eigenvalues at k+q:
 -38.4837 -20.4925 -20.3504 -20.2406 -20.1434 -20.1043 -20.0505 -20.0098
 -19.9196 -19.8764 -19.8205 -19.7756 -19.7227 -19.6891 -19.6205 -19.5032
 -19.4676 -19.4101 -19.3676 -19.3371 -19.2489 -19.1252 -19.0307 -19.0139
 -18.9603 -18.7618 -17.8606 -17.6375  -8.4105  -8.3624  -8.2536  -8.0122
  -7.9803  -7.9009  -7.8661  -7.8384  -7.7866  -7.7266  -7.6622  -7.6416
  -7.5833  -7.5408  -7.5022  -7.4443  -7.4078  -7.3328  -7.2444  -7.1417
  -7.0374  -6.8485  -5.7038  -5.5609  -5.5013  -5.3936  -5.2016  -5.0306
  -4.9806  -4.7844  -4.6650  -4.5384  -4.4141  -4.3673  -4.3226  -4.2290
  -4.1570  -4.1306  -3.8534  -3.7707  -3.6772  -3.5305  -3.4341  -3.3276
  -3.0808  -2.9731  -2.5315  -2.4614  -2.4031  -2.3706  -2.3372  -2.2843
  -2.2518  -2.2216  -2.1348  -2.0663  -2.0026  -1.9689  -1.9322  -1.9006
  -1.8827  -1.8195  -1.7932  -1.7293  -1.6937  -1.6374  -1.5888  -1.5482
  -1.4366  -1.3786  -1.3131  -1.1838
     cgsolve_all iterations  53    anorm=    0.69E-07
     cgsolve_all iterations  54    anorm=    0.70E-07
     cgsolve_all iterations  55    anorm=    0.71E-07
     compute_u_kq: q = (   -0.0250,    0.0000,    0.0000)
     Rotating WFCS
     ethr =  1.00E-14,  avg # of iterations = 20.0
     eigenvalues at k:
 -38.4837 -20.4939 -20.3483 -20.2400 -20.1413 -20.1047 -20.0558 -20.0066
 -19.9203 -19.8773 -19.8190 -19.7761 -19.7215 -19.6877 -19.6226 -19.5046
 -19.4707 -19.4053 -19.3712 -19.3340 -19.2507 -19.1208 -19.0302 -19.0148
 -18.9629 -18.7615 -17.8606 -17.6375  -8.4100  -8.3610  -8.2525  -8.0142
  -7.9793  -7.9012  -7.8648  -7.8376  -7.7873  -7.7260  -7.6626  -7.6449
  -7.5821  -7.5407  -7.5024  -7.4472  -7.4077  -7.3337  -7.2433  -7.1397
  -7.0349  -6.8494  -5.7033  -5.5624  -5.5032  -5.3999  -5.2002  -5.0300
  -4.9852  -4.7849  -4.6574  -4.5401  -4.4059  -4.3685  -4.3204  -4.2327
  -4.1528  -4.1281  -3.8563  -3.7724  -3.6791  -3.5298  -3.4370  -3.3273
  -3.0815  -2.9725  -2.5307  -2.4627  -2.4024  -2.3712  -2.3391  -2.2836
  -2.2523  -2.2228  -2.1370  -2.0640  -2.0045  -1.9662  -1.9293  -1.9025
  -1.8829  -1.8168  -1.7913  -1.7303  -1.6919  -1.6355  -1.5890  -1.5487
  -1.4351  -1.3786  -1.3135  -1.1843
     eigenvalues at k+q:
 -38.4837 -20.4955 -20.3460 -20.2392 -20.1401 -20.1049 -20.0612 -20.0031
 -19.9213 -19.8784 -19.8176 -19.7767 -19.7206 -19.6857 -19.6246 -19.5069
 -19.4740 -19.4003 -19.3745 -19.3305 -19.2523 -19.1169 -19.0305 -19.0149
 -18.9656 -18.7611 -17.8605 -17.6376  -8.4093  -8.3597  -8.2516  -8.0164
  -7.9782  -7.9016  -7.8639  -7.8364  -7.7877  -7.7257  -7.6629  -7.6484
  -7.5812  -7.5406  -7.5028  -7.4502  -7.4075  -7.3345  -7.2421  -7.1379
  -7.0325  -6.8503  -5.7026  -5.5642  -5.5047  -5.4067  -5.1985  -5.0305
  -4.9881  -4.7853  -4.6500  -4.5420  -4.3988  -4.3691  -4.3196  -4.2364
  -4.1475  -4.1241  -3.8619  -3.7745  -3.6789  -3.5291  -3.4400  -3.3274
  -3.0825  -2.9715  -2.5299  -2.4639  -2.4026  -2.3712  -2.3412  -2.2831
  -2.2529  -2.2236  -2.1389  -2.0616  -2.0063  -1.9642  -1.9263  -1.9047
  -1.8829  -1.8142  -1.7899  -1.7307  -1.6901  -1.6337  -1.5897  -1.5491
  -1.4335  -1.3786  -1.3140  -1.1849
     cgsolve_all iterations  53    anorm=    0.69E-07
     cgsolve_all iterations  54    anorm=    0.68E-07
     cgsolve_all iterations  54    anorm=    0.69E-07
     compute_u_kq: q = (    0.0000,    0.0250,    0.0000)
     Rotating WFCS
     ethr =  1.00E-14,  avg # of iterations = 23.0
     eigenvalues at k:
 -38.4837 -20.4939 -20.3483 -20.2400 -20.1413 -20.1047 -20.0558 -20.0066
 -19.9203 -19.8773 -19.8190 -19.7761 -19.7215 -19.6877 -19.6226 -19.5046
 -19.4707 -19.4053 -19.3712 -19.3340 -19.2507 -19.1208 -19.0302 -19.0148
 -18.9629 -18.7615 -17.8606 -17.6375  -8.4100  -8.3610  -8.2525  -8.0142
  -7.9793  -7.9012  -7.8648  -7.8376  -7.7873  -7.7260  -7.6626  -7.6449
  -7.5821  -7.5407  -7.5024  -7.4472  -7.4077  -7.3337  -7.2433  -7.1397
  -7.0349  -6.8494  -5.7033  -5.5624  -5.5032  -5.3999  -5.2002  -5.0300
  -4.9852  -4.7849  -4.6574  -4.5401  -4.4059  -4.3685  -4.3204  -4.2327
  -4.1528  -4.1281  -3.8563  -3.7724  -3.6791  -3.5298  -3.4370  -3.3273
  -3.0815  -2.9725  -2.5307  -2.4627  -2.4024  -2.3712  -2.3391  -2.2836
  -2.2523  -2.2228  -2.1370  -2.0640  -2.0045  -1.9662  -1.9293  -1.9025
  -1.8829  -1.8168  -1.7913  -1.7303  -1.6919  -1.6355  -1.5890  -1.5487
  -1.4351  -1.3786  -1.3135  -1.1843
     eigenvalues at k+q:
 -38.4837 -20.4914 -20.3482 -20.2436 -20.1433 -20.1029 -20.0584 -20.0098
 -19.9211 -19.8742 -19.8146 -19.7745 -19.7208 -19.6844 -19.6223 -19.5096
 -19.4715 -19.4072 -19.3711 -19.3358 -19.2493 -19.1189 -19.0282 -19.0150
 -18.9652 -18.7613 -17.8592 -17.6386  -8.4105  -8.3609  -8.2524  -8.0149
  -7.9793  -7.9013  -7.8628  -7.8385  -7.7870  -7.7265  -7.6651  -7.6444
  -7.5828  -7.5404  -7.5036  -7.4487  -7.4087  -7.3318  -7.2406  -7.1395
  -7.0325  -6.8499  -5.7006  -5.5672  -5.5031  -5.4000  -5.2069  -5.0226
  -4.9795  -4.7847  -4.6645  -4.5420  -4.4084  -4.3676  -4.3208  -4.2294
  -4.1528  -4.1215  -3.8678  -3.7725  -3.6684  -3.5257  -3.4361  -3.3298
  -3.0806  -2.9750  -2.5292  -2.4646  -2.4013  -2.3734  -2.3410  -2.2837
  -2.2533  -2.2225  -2.1373  -2.0629  -2.0060  -1.9648  -1.9312  -1.9043
  -1.8837  -1.8181  -1.7917  -1.7296  -1.6921  -1.6356  -1.5880  -1.5460
  -1.4349  -1.3772  -1.3157  -1.1858
     cgsolve_all iterations  53    anorm=    0.69E-07
     cgsolve_all iterations  54    anorm=    0.69E-07
     cgsolve_all iterations  54    anorm=    0.70E-07
     compute_u_kq: q = (    0.0000,   -0.0250,    0.0000)
     Rotating WFCS
     ethr =  1.00E-14,  avg # of iterations = 22.0
     eigenvalues at k:
 -38.4837 -20.4939 -20.3483 -20.2400 -20.1413 -20.1047 -20.0558 -20.0066
 -19.9203 -19.8773 -19.8190 -19.7761 -19.7215 -19.6877 -19.6226 -19.5046
 -19.4707 -19.4053 -19.3712 -19.3340 -19.2507 -19.1208 -19.0302 -19.0148
 -18.9629 -18.7615 -17.8606 -17.6375  -8.4100  -8.3610  -8.2525  -8.0142
  -7.9793  -7.9012  -7.8648  -7.8376  -7.7873  -7.7260  -7.6626  -7.6449
  -7.5821  -7.5407  -7.5024  -7.4472  -7.4077  -7.3337  -7.2433  -7.1397
  -7.0349  -6.8494  -5.7033  -5.5624  -5.5032  -5.3999  -5.2002  -5.0300
  -4.9852  -4.7849  -4.6574  -4.5401  -4.4059  -4.3685  -4.3204  -4.2327
  -4.1528  -4.1281  -3.8563  -3.7724  -3.6791  -3.5298  -3.4370  -3.3273
  -3.0815  -2.9725  -2.5307  -2.4627  -2.4024  -2.3712  -2.3391  -2.2836
  -2.2523  -2.2228  -2.1370  -2.0640  -2.0045  -1.9662  -1.9293  -1.9025
  -1.8829  -1.8168  -1.7913  -1.7303  -1.6919  -1.6355  -1.5890  -1.5487
  -1.4351  -1.3786  -1.3135  -1.1843
     eigenvalues at k+q:
 -38.4837 -20.4965 -20.3486 -20.2363 -20.1394 -20.1066 -20.0529 -20.0035
 -19.9200 -19.8808 -19.8238 -19.7772 -19.7229 -19.6901 -19.6226 -19.5006
 -19.4691 -19.4047 -19.3705 -19.3318 -19.2519 -19.1230 -19.0328 -19.0147
 -18.9603 -18.7616 -17.8618 -17.6364  -8.4094  -8.3611  -8.2526  -8.0134
  -7.9795  -7.9012  -7.8666  -7.8368  -7.7876  -7.7261  -7.6614  -7.6446
  -7.5815  -7.5407  -7.5010  -7.4453  -7.4075  -7.3351  -7.2457  -7.1401
  -7.0375  -6.8489  -5.7057  -5.5594  -5.5017  -5.3999  -5.1934  -5.0376
  -4.9897  -4.7850  -4.6504  -4.5390  -4.4048  -4.3703  -4.3187  -4.2362
  -4.1528  -4.1334  -3.8448  -3.7722  -3.6903  -3.5345  -3.4379  -3.3246
  -3.0827  -2.9698  -2.5321  -2.4607  -2.4033  -2.3690  -2.3375  -2.2837
  -2.2512  -2.2232  -2.1368  -2.0650  -2.0031  -1.9681  -1.9273  -1.9016
  -1.8810  -1.8161  -1.7905  -1.7310  -1.6917  -1.6355  -1.5902  -1.5512
  -1.4353  -1.3798  -1.3115  -1.1830
     cgsolve_all iterations  53    anorm=    0.69E-07
     cgsolve_all iterations  54    anorm=    0.70E-07
     cgsolve_all iterations  55    anorm=    0.69E-07
     compute_u_kq: q = (    0.0000,    0.0000,    0.0250)
     Rotating WFCS
     ethr =  1.00E-14,  avg # of iterations = 23.0
     eigenvalues at k:
 -38.4837 -20.4939 -20.3483 -20.2400 -20.1413 -20.1047 -20.0558 -20.0066
 -19.9203 -19.8773 -19.8190 -19.7761 -19.7215 -19.6877 -19.6226 -19.5046
 -19.4707 -19.4053 -19.3712 -19.3340 -19.2507 -19.1208 -19.0302 -19.0148
 -18.9629 -18.7615 -17.8606 -17.6375  -8.4100  -8.3610  -8.2525  -8.0142
  -7.9793  -7.9012  -7.8648  -7.8376  -7.7873  -7.7260  -7.6626  -7.6449
  -7.5821  -7.5407  -7.5024  -7.4472  -7.4077  -7.3337  -7.2433  -7.1397
  -7.0349  -6.8494  -5.7033  -5.5624  -5.5032  -5.3999  -5.2002  -5.0300
  -4.9852  -4.7849  -4.6574  -4.5401  -4.4059  -4.3685  -4.3204  -4.2327
  -4.1528  -4.1281  -3.8563  -3.7724  -3.6791  -3.5298  -3.4370  -3.3273
  -3.0815  -2.9725  -2.5307  -2.4627  -2.4024  -2.3712  -2.3391  -2.2836
  -2.2523  -2.2228  -2.1370  -2.0640  -2.0045  -1.9662  -1.9293  -1.9025
  -1.8829  -1.8168  -1.7913  -1.7303  -1.6919  -1.6355  -1.5890  -1.5487
  -1.4351  -1.3786  -1.3135  -1.1843
     eigenvalues at k+q:
 -38.4837 -20.4962 -20.3463 -20.2413 -20.1380 -20.1064 -20.0543 -20.0090
 -19.9210 -19.8777 -19.8179 -19.7726 -19.7218 -19.6872 -19.6208 -19.5060
 -19.4669 -19.4102 -19.3740 -19.3351 -19.2509 -19.1233 -19.0283 -19.0147
 -18.9630 -18.7591 -17.8613 -17.6372  -8.4107  -8.3608  -8.2517  -8.0129
  -7.9785  -7.9021  -7.8622  -7.8386  -7.7862  -7.7241  -7.6608  -7.6454
  -7.5824  -7.5450  -7.5032  -7.4478  -7.4049  -7.3304  -7.2466  -7.1377
  -7.0393  -6.8505  -5.7064  -5.5647  -5.5042  -5.4005  -5.1966  -5.0307
  -4.9833  -4.7856  -4.6642  -4.5421  -4.4057  -4.3611  -4.3149  -4.2276
  -4.1596  -4.1296  -3.8548  -3.7726  -3.6765  -3.5319  -3.4420  -3.3401
  -3.0775  -2.9644  -2.5318  -2.4587  -2.4033  -2.3705  -2.3378  -2.2853
  -2.2537  -2.2216  -2.1370  -2.0638  -2.0042  -1.9635  -1.9280  -1.9035
  -1.8786  -1.8158  -1.7915  -1.7297  -1.6951  -1.6387  -1.5888  -1.5517
  -1.4356  -1.3788  -1.3139  -1.1767
     cgsolve_all iterations  53    anorm=    0.70E-07
     cgsolve_all iterations  54    anorm=    0.69E-07
     cgsolve_all iterations  55    anorm=    0.69E-07
     compute_u_kq: q = (    0.0000,    0.0000,   -0.0250)
     Rotating WFCS
     ethr =  1.00E-14,  avg # of iterations = 20.0
     eigenvalues at k:
 -38.4837 -20.4939 -20.3483 -20.2400 -20.1413 -20.1047 -20.0558 -20.0066
 -19.9203 -19.8773 -19.8190 -19.7761 -19.7215 -19.6877 -19.6226 -19.5046
 -19.4707 -19.4053 -19.3712 -19.3340 -19.2507 -19.1208 -19.0302 -19.0148
 -18.9629 -18.7615 -17.8606 -17.6375  -8.4100  -8.3610  -8.2525  -8.0142
  -7.9793  -7.9012  -7.8648  -7.8376  -7.7873  -7.7260  -7.6626  -7.6449
  -7.5821  -7.5407  -7.5024  -7.4472  -7.4077  -7.3337  -7.2433  -7.1397
  -7.0349  -6.8494  -5.7033  -5.5624  -5.5032  -5.3999  -5.2002  -5.0300
  -4.9852  -4.7849  -4.6574  -4.5401  -4.4059  -4.3685  -4.3204  -4.2327
  -4.1528  -4.1281  -3.8563  -3.7724  -3.6791  -3.5298  -3.4370  -3.3273
  -3.0815  -2.9725  -2.5307  -2.4627  -2.4024  -2.3712  -2.3391  -2.2836
  -2.2523  -2.2228  -2.1370  -2.0640  -2.0045  -1.9662  -1.9293  -1.9025
  -1.8829  -1.8168  -1.7913  -1.7303  -1.6919  -1.6355  -1.5890  -1.5487
  -1.4351  -1.3786  -1.3135  -1.1843
     eigenvalues at k+q:
 -38.4837 -20.4916 -20.3503 -20.2389 -20.1449 -20.1030 -20.0573 -20.0040
 -19.9196 -19.8774 -19.8201 -19.7795 -19.7215 -19.6880 -19.6239 -19.5035
 -19.4746 -19.4010 -19.3688 -19.3318 -19.2503 -19.1190 -19.0322 -19.0148
 -18.9627 -18.7639 -17.8598 -17.6378  -8.4093  -8.3613  -8.2531  -8.0156
  -7.9799  -7.9012  -7.8670  -7.8365  -7.7887  -7.7277  -7.6657  -7.6434
  -7.5817  -7.5361  -7.5021  -7.4471  -7.4103  -7.3365  -7.2406  -7.1411
  -7.0309  -6.8484  -5.6996  -5.5609  -5.5019  -5.3998  -5.2042  -5.0292
  -4.9861  -4.7832  -4.6505  -4.5391  -4.4073  -4.3778  -4.3237  -4.2381
  -4.1479  -4.1230  -3.8596  -3.7719  -3.6808  -3.5300  -3.4298  -3.3142
  -3.0858  -2.9811  -2.5295  -2.4665  -2.4020  -2.3716  -2.3402  -2.2820
  -2.2520  -2.2231  -2.1371  -2.0643  -2.0053  -1.9694  -1.9300  -1.9013
  -1.8866  -1.8179  -1.7919  -1.7307  -1.6885  -1.6325  -1.5893  -1.5457
  -1.4343  -1.3784  -1.3131  -1.1922
     cgsolve_all iterations  53    anorm=    0.68E-07
     cgsolve_all iterations  54    anorm=    0.69E-07
     cgsolve_all iterations  54    anorm=    0.71E-07

     k-point #    3 of     4      pool #  1    cpu time:     935.4
     compute_u_kq: q = (    0.0000,    0.0000,    0.0000)
     Rotating WFCS
     ethr =  1.00E-14,  avg # of iterations =  6.0
     eigenvalues at k:
 -38.4837 -20.5001 -20.3350 -20.2315 -20.1645 -20.1015 -20.0396 -19.9944
 -19.9582 -19.8858 -19.8376 -19.7491 -19.7043 -19.6692 -19.6021 -19.5475
 -19.5049 -19.4259 -19.3296 -19.3001 -19.2284 -19.1599 -19.0518 -19.0107
 -18.9531 -18.7574 -17.8602 -17.6379  -8.4006  -8.3535  -8.2681  -8.0354
  -7.9607  -7.9019  -7.8679  -7.8277  -7.7671  -7.7420  -7.6687  -7.6350
  -7.5906  -7.5529  -7.5071  -7.4569  -7.4044  -7.3304  -7.2114  -7.1596
  -7.0368  -6.8443  -5.6824  -5.6018  -5.4736  -5.4169  -5.2119  -5.0480
  -4.9188  -4.7556  -4.6633  -4.5545  -4.4981  -4.3982  -4.3362  -4.1726
  -4.1459  -3.9942  -3.9339  -3.8654  -3.5899  -3.5343  -3.4304  -3.3437
  -3.1078  -2.9385  -2.5303  -2.4626  -2.4126  -2.3922  -2.3216  -2.2833
  -2.2647  -2.2210  -2.1162  -2.0518  -2.0102  -1.9894  -1.9266  -1.9031
  -1.8756  -1.8442  -1.7994  -1.6948  -1.6699  -1.6528  -1.6131  -1.5409
  -1.4292  -1.3772  -1.3184  -1.1807
     eigenvalues at k+q:
 -38.4837 -20.5001 -20.3350 -20.2315 -20.1645 -20.1015 -20.0396 -19.9945
 -19.9582 -19.8858 -19.8376 -19.7491 -19.7044 -19.6692 -19.6022 -19.5475
 -19.5049 -19.4259 -19.3296 -19.3001 -19.2284 -19.1599 -19.0518 -19.0107
 -18.9531 -18.7574 -17.8602 -17.6378  -8.4007  -8.3536  -8.2681  -8.0354
  -7.9607  -7.9020  -7.8679  -7.8277  -7.7672  -7.7420  -7.6688  -7.6350
  -7.5906  -7.5529  -7.5071  -7.4570  -7.4045  -7.3305  -7.2114  -7.1596
  -7.0369  -6.8443  -5.6824  -5.6018  -5.4736  -5.4169  -5.2119  -5.0480
  -4.9188  -4.7557  -4.6633  -4.5545  -4.4981  -4.3982  -4.3362  -4.1726
  -4.1459  -3.9942  -3.9339  -3.8654  -3.5899  -3.5344  -3.4304  -3.3438
  -3.1078  -2.9386  -2.5303  -2.4627  -2.4126  -2.3922  -2.3217  -2.2833
  -2.2647  -2.2210  -2.1162  -2.0518  -2.0102  -1.9894  -1.9266  -1.9032
  -1.8756  -1.8442  -1.7994  -1.6948  -1.6699  -1.6528  -1.6131  -1.5409
  -1.4292  -1.3772  -1.3184  -1.1807
     cgsolve_all iterations  50    anorm=    0.68E-07
PARA_AUG  1      50.5834035         0.4385737        -0.2984971
     cgsolve_all iterations  50    anorm=    0.72E-07
PARA_AUG  2       0.3804177        51.0320940        -0.2185099
     cgsolve_all iterations  50    anorm=    0.70E-07
PARA_AUG  3      -0.3805451        -0.1836163        51.3253025
     cgsolve_all iterations  53    anorm=    0.69E-07
     cgsolve_all iterations  53    anorm=    0.72E-07
     cgsolve_all iterations  55    anorm=    0.70E-07
     compute_u_kq: q = (    0.0250,    0.0000,    0.0000)
     Rotating WFCS
     ethr =  1.00E-14,  avg # of iterations = 20.0
     eigenvalues at k:
 -38.4837 -20.5001 -20.3350 -20.2315 -20.1645 -20.1015 -20.0396 -19.9944
 -19.9582 -19.8858 -19.8376 -19.7491 -19.7043 -19.6692 -19.6021 -19.5475
 -19.5049 -19.4259 -19.3296 -19.3001 -19.2284 -19.1599 -19.0518 -19.0107
 -18.9531 -18.7574 -17.8602 -17.6379  -8.4006  -8.3535  -8.2681  -8.0354
  -7.9607  -7.9019  -7.8679  -7.8277  -7.7671  -7.7420  -7.6687  -7.6350
  -7.5906  -7.5529  -7.5071  -7.4569  -7.4044  -7.3304  -7.2114  -7.1596
  -7.0368  -6.8443  -5.6824  -5.6018  -5.4736  -5.4169  -5.2119  -5.0480
  -4.9188  -4.7556  -4.6633  -4.5545  -4.4981  -4.3982  -4.3362  -4.1726
  -4.1459  -3.9942  -3.9339  -3.8654  -3.5899  -3.5343  -3.4304  -3.3437
  -3.1078  -2.9385  -2.5303  -2.4626  -2.4126  -2.3922  -2.3216  -2.2833
  -2.2647  -2.2210  -2.1162  -2.0518  -2.0102  -1.9894  -1.9266  -1.9031
  -1.8756  -1.8442  -1.7994  -1.6948  -1.6699  -1.6528  -1.6131  -1.5409
  -1.4292  -1.3772  -1.3184  -1.1807
     eigenvalues at k+q:
 -38.4837 -20.4985 -20.3373 -20.2319 -20.1657 -20.1009 -20.0380 -19.9941
 -19.9589 -19.8844 -19.8387 -19.7489 -19.7050 -19.6694 -19.6031 -19.5460
 -19.5020 -19.4267 -19.3311 -19.3000 -19.2268 -19.1646 -19.0515 -19.0102
 -18.9512 -18.7578 -17.8601 -17.6378  -8.4014  -8.3548  -8.2692  -8.0342
  -7.9602  -7.9022  -7.8683  -7.8306  -7.7656  -7.7425  -7.6666  -7.6349
  -7.5902  -7.5519  -7.5068  -7.4557  -7.4045  -7.3293  -7.2114  -7.1625
  -7.0387  -6.8436  -5.6848  -5.5962  -5.4744  -5.4110  -5.2127  -5.0479
  -4.9108  -4.7628  -4.6659  -4.5594  -4.4907  -4.4051  -4.3382  -4.1764
  -4.1469  -3.9916  -3.9427  -3.8546  -3.5855  -3.5365  -3.4278  -3.3456
  -3.1060  -2.9395  -2.5317  -2.4603  -2.4136  -2.3917  -2.3212  -2.2836
  -2.2610  -2.2217  -2.1134  -2.0561  -2.0091  -1.9913  -1.9262  -1.9044
  -1.8749  -1.8457  -1.8012  -1.6971  -1.6702  -1.6538  -1.6127  -1.5406
  -1.4307  -1.3770  -1.3180  -1.1805
     cgsolve_all iterations  53    anorm=    0.68E-07
     cgsolve_all iterations  53    anorm=    0.73E-07
     cgsolve_all iterations  55    anorm=    0.70E-07
     compute_u_kq: q = (   -0.0250,    0.0000,    0.0000)
     Rotating WFCS
     ethr =  1.00E-14,  avg # of iterations = 19.0
     eigenvalues at k:
 -38.4837 -20.5001 -20.3350 -20.2315 -20.1645 -20.1015 -20.0396 -19.9944
 -19.9582 -19.8858 -19.8376 -19.7491 -19.7043 -19.6692 -19.6021 -19.5475
 -19.5049 -19.4259 -19.3296 -19.3001 -19.2284 -19.1599 -19.0518 -19.0107
 -18.9531 -18.7574 -17.8602 -17.6379  -8.4006  -8.3535  -8.2681  -8.0354
  -7.9607  -7.9019  -7.8679  -7.8277  -7.7671  -7.7420  -7.6687  -7.6350
  -7.5906  -7.5529  -7.5071  -7.4569  -7.4044  -7.3304  -7.2114  -7.1596
  -7.0368  -6.8443  -5.6824  -5.6018  -5.4736  -5.4169  -5.2119  -5.0480
  -4.9188  -4.7556  -4.6633  -4.5545  -4.4981  -4.3982  -4.3362  -4.1726
  -4.1459  -3.9942  -3.9339  -3.8654  -3.5899  -3.5343  -3.4304  -3.3437
  -3.1078  -2.9385  -2.5303  -2.4626  -2.4126  -2.3922  -2.3216  -2.2833
  -2.2647  -2.2210  -2.1162  -2.0518  -2.0102  -1.9894  -1.9266  -1.9031
  -1.8756  -1.8442  -1.7994  -1.6948  -1.6699  -1.6528  -1.6131  -1.5409
  -1.4292  -1.3772  -1.3184  -1.1807
     eigenvalues at k+q:
 -38.4837 -20.5016 -20.3327 -20.2310 -20.1637 -20.1023 -20.0419 -19.9939
 -19.9570 -19.8871 -19.8363 -19.7495 -19.7039 -19.6695 -19.6017 -19.5483
 -19.5076 -19.4248 -19.3283 -19.3007 -19.2302 -19.1551 -19.0519 -19.0110
 -18.9552 -18.7571 -17.8602 -17.6378  -8.4000  -8.3526  -8.2668  -8.0364
  -7.9614  -7.9016  -7.8679  -7.8245  -7.7692  -7.7412  -7.6707  -7.6355
  -7.5909  -7.5537  -7.5075  -7.4580  -7.4044  -7.3315  -7.2118  -7.1563
  -7.0349  -6.8451  -5.6802  -5.6069  -5.4732  -5.4230  -5.2106  -5.0480
  -4.9267  -4.7501  -4.6609  -4.5483  -4.5045  -4.3911  -4.3345  -4.1709
  -4.1430  -3.9986  -3.9245  -3.8754  -3.5945  -3.5327  -3.4330  -3.3419
  -3.1093  -2.9379  -2.5289  -2.4647  -2.4132  -2.3911  -2.3224  -2.2836
  -2.2679  -2.2199  -2.1193  -2.0480  -2.0111  -1.9869  -1.9275  -1.9020
  -1.8762  -1.8424  -1.7978  -1.6927  -1.6706  -1.6510  -1.6133  -1.5414
  -1.4278  -1.3774  -1.3186  -1.1811
     cgsolve_all iterations  53    anorm=    0.69E-07
     cgsolve_all iterations  53    anorm=    0.71E-07
     cgsolve_all iterations  55    anorm=    0.71E-07
     compute_u_kq: q = (    0.0000,    0.0250,    0.0000)
     Rotating WFCS
     ethr =  1.00E-14,  avg # of iterations = 22.0
     eigenvalues at k:
 -38.4837 -20.5001 -20.3350 -20.2315 -20.1645 -20.1015 -20.0396 -19.9944
 -19.9582 -19.8858 -19.8376 -19.7491 -19.7043 -19.6692 -19.6021 -19.5475
 -19.5049 -19.4259 -19.3296 -19.3001 -19.2284 -19.1599 -19.0518 -19.0107
 -18.9531 -18.7574 -17.8602 -17.6379  -8.4006  -8.3535  -8.2681  -8.0354
  -7.9607  -7.9019  -7.8679  -7.8277  -7.7671  -7.7420  -7.6687  -7.6350
  -7.5906  -7.5529  -7.5071  -7.4569  -7.4044  -7.3304  -7.2114  -7.1596
  -7.0368  -6.8443  -5.6824  -5.6018  -5.4736  -5.4169  -5.2119  -5.0480
  -4.9188  -4.7556  -4.6633  -4.5545  -4.4981  -4.3982  -4.3362  -4.1726
  -4.1459  -3.9942  -3.9339  -3.8654  -3.5899  -3.5343  -3.4304  -3.3437
  -3.1078  -2.9385  -2.5303  -2.4626  -2.4126  -2.3922  -2.3216  -2.2833
  -2.2647  -2.2210  -2.1162  -2.0518  -2.0102  -1.9894  -1.9266  -1.9031
  -1.8756  -1.8442  -1.7994  -1.6948  -1.6699  -1.6528  -1.6131  -1.5409
  -1.4292  -1.3772  -1.3184  -1.1807
     eigenvalues at k+q:
 -38.4837 -20.5022 -20.3357 -20.2303 -20.1598 -20.0991 -20.0421 -19.9909
 -19.9577 -19.8860 -19.8430 -19.7554 -19.7090 -19.6654 -19.6020 -19.5433
 -19.5022 -19.4247 -19.3340 -19.2973 -19.2297 -19.1584 -19.0520 -19.0105
 -18.9543 -18.7570 -17.8615 -17.6367  -8.4017  -8.3534  -8.2660  -8.0357
  -7.9608  -7.9020  -7.8687  -7.8282  -7.7671  -7.7395  -7.6674  -7.6343
  -7.5912  -7.5544  -7.5059  -7.4553  -7.4036  -7.3336  -7.2125  -7.1604
  -7.0391  -6.8433  -5.6826  -5.5994  -5.4740  -5.4219  -5.2046  -5.0495
  -4.9166  -4.7605  -4.6676  -4.5500  -4.4961  -4.3964  -4.3368  -4.1763
  -4.1451  -3.9977  -3.9352  -3.8572  -3.5964  -3.5386  -3.4328  -3.3385
  -3.1092  -2.9374  -2.5308  -2.4622  -2.4128  -2.3897  -2.3218  -2.2798
  -2.2630  -2.2205  -2.1209  -2.0535  -2.0102  -1.9884  -1.9248  -1.9027
  -1.8758  -1.8421  -1.7961  -1.6945  -1.6710  -1.6528  -1.6146  -1.5428
  -1.4296  -1.3781  -1.3164  -1.1794
     cgsolve_all iterations  53    anorm=    0.69E-07
     cgsolve_all iterations  53    anorm=    0.72E-07
     cgsolve_all iterations  55    anorm=    0.70E-07
     compute_u_kq: q = (    0.0000,   -0.0250,    0.0000)
     Rotating WFCS
     ethr =  1.00E-14,  avg # of iterations = 20.0
     eigenvalues at k:
 -38.4837 -20.5001 -20.3350 -20.2315 -20.1645 -20.1015 -20.0396 -19.9944
 -19.9582 -19.8858 -19.8376 -19.7491 -19.7043 -19.6692 -19.6021 -19.5475
 -19.5049 -19.4259 -19.3296 -19.3001 -19.2284 -19.1599 -19.0518 -19.0107
 -18.9531 -18.7574 -17.8602 -17.6379  -8.4006  -8.3535  -8.2681  -8.0354
  -7.9607  -7.9019  -7.8679  -7.8277  -7.7671  -7.7420  -7.6687  -7.6350
  -7.5906  -7.5529  -7.5071  -7.4569  -7.4044  -7.3304  -7.2114  -7.1596
  -7.0368  -6.8443  -5.6824  -5.6018  -5.4736  -5.4169  -5.2119  -5.0480
  -4.9188  -4.7556  -4.6633  -4.5545  -4.4981  -4.3982  -4.3362  -4.1726
  -4.1459  -3.9942  -3.9339  -3.8654  -3.5899  -3.5343  -3.4304  -3.3437
  -3.1078  -2.9385  -2.5303  -2.4626  -2.4126  -2.3922  -2.3216  -2.2833
  -2.2647  -2.2210  -2.1162  -2.0518  -2.0102  -1.9894  -1.9266  -1.9031
  -1.8756  -1.8442  -1.7994  -1.6948  -1.6699  -1.6528  -1.6131  -1.5409
  -1.4292  -1.3772  -1.3184  -1.1807
     eigenvalues at k+q:
 -38.4837 -20.4978 -20.3341 -20.2336 -20.1685 -20.1037 -20.0374 -19.9980
 -19.9585 -19.8852 -19.8322 -19.7431 -19.6995 -19.6731 -19.6025 -19.5518
 -19.5073 -19.4270 -19.3258 -19.3028 -19.2276 -19.1609 -19.0514 -19.0109
 -18.9520 -18.7579 -17.8588 -17.6390  -8.3997  -8.3538  -8.2698  -8.0350
  -7.9608  -7.9023  -7.8670  -7.8272  -7.7672  -7.7447  -7.6713  -7.6340
  -7.5901  -7.5512  -7.5083  -7.4586  -7.4056  -7.3274  -7.2105  -7.1583
  -7.0346  -6.8454  -5.6817  -5.6045  -5.4733  -5.4123  -5.2196  -5.0460
  -4.9210  -4.7500  -4.6593  -4.5595  -4.5008  -4.3992  -4.3355  -4.1697
  -4.1458  -3.9913  -3.9331  -3.8724  -3.5843  -3.5302  -3.4281  -3.3484
  -3.1065  -2.9400  -2.5298  -2.4633  -2.4121  -2.3944  -2.3215  -2.2871
  -2.2658  -2.2214  -2.1119  -2.0505  -2.0105  -1.9900  -1.9289  -1.9034
  -1.8750  -1.8460  -1.8025  -1.6954  -1.6693  -1.6528  -1.6115  -1.5388
  -1.4287  -1.3763  -1.3206  -1.1821
     cgsolve_all iterations  53    anorm=    0.69E-07
     cgsolve_all iterations  53    anorm=    0.72E-07
     cgsolve_all iterations  55    anorm=    0.71E-07
     compute_u_kq: q = (    0.0000,    0.0000,    0.0250)
     Rotating WFCS
     ethr =  1.00E-14,  avg # of iterations = 20.0
     eigenvalues at k:
 -38.4837 -20.5001 -20.3350 -20.2315 -20.1645 -20.1015 -20.0396 -19.9944
 -19.9582 -19.8858 -19.8376 -19.7491 -19.7043 -19.6692 -19.6021 -19.5475
 -19.5049 -19.4259 -19.3296 -19.3001 -19.2284 -19.1599 -19.0518 -19.0107
 -18.9531 -18.7574 -17.8602 -17.6379  -8.4006  -8.3535  -8.2681  -8.0354
  -7.9607  -7.9019  -7.8679  -7.8277  -7.7671  -7.7420  -7.6687  -7.6350
  -7.5906  -7.5529  -7.5071  -7.4569  -7.4044  -7.3304  -7.2114  -7.1596
  -7.0368  -6.8443  -5.6824  -5.6018  -5.4736  -5.4169  -5.2119  -5.0480
  -4.9188  -4.7556  -4.6633  -4.5545  -4.4981  -4.3982  -4.3362  -4.1726
  -4.1459  -3.9942  -3.9339  -3.8654  -3.5899  -3.5343  -3.4304  -3.3437
  -3.1078  -2.9385  -2.5303  -2.4626  -2.4126  -2.3922  -2.3216  -2.2833
  -2.2647  -2.2210  -2.1162  -2.0518  -2.0102  -1.9894  -1.9266  -1.9031
  -1.8756  -1.8442  -1.7994  -1.6948  -1.6699  -1.6528  -1.6131  -1.5409
  -1.4292  -1.3772  -1.3184  -1.1807
     eigenvalues at k+q:
 -38.4837 -20.4977 -20.3379 -20.2310 -20.1617 -20.1047 -20.0388 -19.9952
 -19.9566 -19.8881 -19.8361 -19.7534 -19.7057 -19.6691 -19.5983 -19.5496
 -19.5058 -19.4258 -19.3269 -19.2973 -19.2290 -19.1574 -19.0515 -19.0106
 -18.9554 -18.7595 -17.8593 -17.6382  -8.4016  -8.3534  -8.2670  -8.0382
  -7.9601  -7.9016  -7.8694  -7.8275  -7.7673  -7.7449  -7.6701  -7.6334
  -7.5938  -7.5504  -7.5056  -7.4546  -7.4062  -7.3331  -7.2076  -7.1627
  -7.0338  -6.8426  -5.6787  -5.6006  -5.4687  -5.4191  -5.2201  -5.0400
  -4.9208  -4.7529  -4.6612  -4.5548  -4.4974  -4.4085  -4.3370  -4.1741
  -4.1467  -3.9898  -3.9365  -3.8654  -3.5839  -3.5431  -3.4182  -3.3345
  -3.1121  -2.9463  -2.5283  -2.4639  -2.4157  -2.3912  -2.3248  -2.2809
  -2.2642  -2.2197  -2.1173  -2.0561  -2.0088  -1.9878  -1.9307  -1.9057
  -1.8773  -1.8439  -1.8007  -1.6931  -1.6688  -1.6482  -1.6143  -1.5382
  -1.4288  -1.3766  -1.3182  -1.1882
     cgsolve_all iterations  53    anorm=    0.69E-07
     cgsolve_all iterations  53    anorm=    0.72E-07
     cgsolve_all iterations  55    anorm=    0.70E-07
     compute_u_kq: q = (    0.0000,    0.0000,   -0.0250)
     Rotating WFCS
     ethr =  1.00E-14,  avg # of iterations = 22.0
     eigenvalues at k:
 -38.4837 -20.5001 -20.3350 -20.2315 -20.1645 -20.1015 -20.0396 -19.9944
 -19.9582 -19.8858 -19.8376 -19.7491 -19.7043 -19.6692 -19.6021 -19.5475
 -19.5049 -19.4259 -19.3296 -19.3001 -19.2284 -19.1599 -19.0518 -19.0107
 -18.9531 -18.7574 -17.8602 -17.6379  -8.4006  -8.3535  -8.2681  -8.0354
  -7.9607  -7.9019  -7.8679  -7.8277  -7.7671  -7.7420  -7.6687  -7.6350
  -7.5906  -7.5529  -7.5071  -7.4569  -7.4044  -7.3304  -7.2114  -7.1596
  -7.0368  -6.8443  -5.6824  -5.6018  -5.4736  -5.4169  -5.2119  -5.0480
  -4.9188  -4.7556  -4.6633  -4.5545  -4.4981  -4.3982  -4.3362  -4.1726
  -4.1459  -3.9942  -3.9339  -3.8654  -3.5899  -3.5343  -3.4304  -3.3437
  -3.1078  -2.9385  -2.5303  -2.4626  -2.4126  -2.3922  -2.3216  -2.2833
  -2.2647  -2.2210  -2.1162  -2.0518  -2.0102  -1.9894  -1.9266  -1.9031
  -1.8756  -1.8442  -1.7994  -1.6948  -1.6699  -1.6528  -1.6131  -1.5409
  -1.4292  -1.3772  -1.3184  -1.1807
     eigenvalues at k+q:
 -38.4837 -20.5023 -20.3324 -20.2316 -20.1671 -20.0985 -20.0408 -19.9937
 -19.9596 -19.8834 -19.8389 -19.7449 -19.7045 -19.6681 -19.6063 -19.5451
 -19.5035 -19.4261 -19.3334 -19.3025 -19.2273 -19.1629 -19.0523 -19.0108
 -18.9505 -18.7554 -17.8610 -17.6375  -8.3997  -8.3538  -8.2690  -8.0324
  -7.9618  -7.9023  -7.8665  -7.8276  -7.7673  -7.7392  -7.6683  -7.6365
  -7.5863  -7.5555  -7.5095  -7.4587  -7.4025  -7.3274  -7.2156  -7.1561
  -7.0402  -6.8460  -5.6866  -5.6028  -5.4784  -5.4144  -5.2037  -5.0557
  -4.9165  -4.7587  -4.6651  -4.5541  -4.4997  -4.3881  -4.3354  -4.1714
  -4.1444  -3.9983  -3.9315  -3.8648  -3.5980  -3.5246  -3.4422  -3.3527
  -3.1035  -2.9315  -2.5322  -2.4610  -2.4103  -2.3921  -2.3189  -2.2856
  -2.2656  -2.2219  -2.1153  -2.0482  -2.0110  -1.9910  -1.9224  -1.9005
  -1.8738  -1.8448  -1.7979  -1.6975  -1.6715  -1.6564  -1.6116  -1.5437
  -1.4296  -1.3778  -1.3186  -1.1734
     cgsolve_all iterations  53    anorm=    0.69E-07
     cgsolve_all iterations  53    anorm=    0.73E-07
     cgsolve_all iterations  55    anorm=    0.70E-07

     k-point #    4 of     4      pool #  1    cpu time:    1397.0
     compute_u_kq: q = (    0.0000,    0.0000,    0.0000)
     Rotating WFCS
     ethr =  1.00E-14,  avg # of iterations =  6.0
     eigenvalues at k:
 -38.4837 -20.4974 -20.3458 -20.2218 -20.1553 -20.0986 -20.0580 -19.9977
 -19.9547 -19.8650 -19.8338 -19.7846 -19.7326 -19.6611 -19.5753 -19.5324
 -19.4748 -19.4325 -19.3585 -19.3045 -19.2300 -19.1287 -19.0896 -19.0154
 -18.9366 -18.7588 -17.8569 -17.6400  -8.4057  -8.3528  -8.2469  -8.0224
  -7.9791  -7.9150  -7.8499  -7.8265  -7.7989  -7.7490  -7.7104  -7.6282
  -7.5822  -7.5280  -7.4954  -7.4414  -7.4047  -7.3235  -7.2234  -7.1491
  -7.0450  -6.8434  -5.7084  -5.6033  -5.4723  -5.3972  -5.2237  -4.9998
  -4.8712  -4.8051  -4.6785  -4.5957  -4.4753  -4.4086  -4.2882  -4.2265
  -4.1501  -4.0115  -3.8997  -3.8252  -3.6487  -3.5452  -3.4227  -3.3167
  -3.1057  -2.9452  -2.5282  -2.4555  -2.4046  -2.3576  -2.3303  -2.2916
  -2.2664  -2.2196  -2.1370  -2.0875  -2.0158  -1.9686  -1.9330  -1.8986
  -1.8680  -1.8505  -1.7748  -1.7294  -1.6734  -1.6440  -1.5867  -1.5437
  -1.4264  -1.3778  -1.3220  -1.1857
     eigenvalues at k+q:
 -38.4837 -20.4974 -20.3458 -20.2218 -20.1553 -20.0986 -20.0580 -19.9978
 -19.9547 -19.8650 -19.8338 -19.7846 -19.7326 -19.6611 -19.5753 -19.5324
 -19.4748 -19.4325 -19.3585 -19.3045 -19.2300 -19.1287 -19.0896 -19.0154
 -18.9366 -18.7588 -17.8569 -17.6400  -8.4057  -8.3528  -8.2470  -8.0224
  -7.9791  -7.9150  -7.8499  -7.8265  -7.7989  -7.7490  -7.7104  -7.6282
  -7.5822  -7.5280  -7.4954  -7.4414  -7.4047  -7.3235  -7.2234  -7.1491
  -7.0450  -6.8435  -5.7084  -5.6033  -5.4723  -5.3972  -5.2237  -4.9998
  -4.8713  -4.8051  -4.6785  -4.5957  -4.4753  -4.4086  -4.2882  -4.2265
  -4.1501  -4.0116  -3.8997  -3.8252  -3.6487  -3.5452  -3.4227  -3.3168
  -3.1057  -2.9452  -2.5282  -2.4555  -2.4047  -2.3576  -2.3303  -2.2916
  -2.2664  -2.2197  -2.1370  -2.0875  -2.0158  -1.9686  -1.9330  -1.8986
  -1.8680  -1.8505  -1.7748  -1.7294  -1.6734  -1.6440  -1.5868  -1.5437
  -1.4264  -1.3778  -1.3219  -1.1857
     cgsolve_all iterations  50    anorm=    0.68E-07
PARA_AUG  1      50.5766160         0.4360217        -0.3033243
     cgsolve_all iterations  50    anorm=    0.69E-07
PARA_AUG  2       0.3805360        51.0365825        -0.2136695
     cgsolve_all iterations  50    anorm=    0.70E-07
PARA_AUG  3      -0.3777482        -0.1780510        51.3254216
     cgsolve_all iterations  54    anorm=    0.71E-07
     cgsolve_all iterations  54    anorm=    0.72E-07
     cgsolve_all iterations  55    anorm=    0.72E-07
     compute_u_kq: q = (    0.0250,    0.0000,    0.0000)
     Rotating WFCS
     ethr =  1.00E-14,  avg # of iterations = 19.0
     eigenvalues at k:
 -38.4837 -20.4974 -20.3458 -20.2218 -20.1553 -20.0986 -20.0580 -19.9977
 -19.9547 -19.8650 -19.8338 -19.7846 -19.7326 -19.6611 -19.5753 -19.5324
 -19.4748 -19.4325 -19.3585 -19.3045 -19.2300 -19.1287 -19.0896 -19.0154
 -18.9366 -18.7588 -17.8569 -17.6400  -8.4057  -8.3528  -8.2469  -8.0224
  -7.9791  -7.9150  -7.8499  -7.8265  -7.7989  -7.7490  -7.7104  -7.6282
  -7.5822  -7.5280  -7.4954  -7.4414  -7.4047  -7.3235  -7.2234  -7.1491
  -7.0450  -6.8434  -5.7084  -5.6033  -5.4723  -5.3972  -5.2237  -4.9998
  -4.8712  -4.8051  -4.6785  -4.5957  -4.4753  -4.4086  -4.2882  -4.2265
  -4.1501  -4.0115  -3.8997  -3.8252  -3.6487  -3.5452  -3.4227  -3.3167
  -3.1057  -2.9452  -2.5282  -2.4555  -2.4046  -2.3576  -2.3303  -2.2916
  -2.2664  -2.2196  -2.1370  -2.0875  -2.0158  -1.9686  -1.9330  -1.8986
  -1.8680  -1.8505  -1.7748  -1.7294  -1.6734  -1.6440  -1.5867  -1.5437
  -1.4264  -1.3778  -1.3220  -1.1857
     eigenvalues at k+q:
 -38.4837 -20.4958 -20.3483 -20.2202 -20.1591 -20.0987 -20.0546 -20.0023
 -19.9499 -19.8628 -19.8350 -19.7857 -19.7312 -19.6634 -19.5755 -19.5333
 -19.4746 -19.4314 -19.3537 -19.3060 -19.2328 -19.1297 -19.0911 -19.0139
 -18.9359 -18.7588 -17.8568 -17.6400  -8.4052  -8.3541  -8.2502  -8.0210
  -7.9780  -7.9152  -7.8499  -7.8266  -7.7983  -7.7490  -7.7129  -7.6263
  -7.5818  -7.5286  -7.4937  -7.4407  -7.4038  -7.3210  -7.2268  -7.1494
  -7.0480  -6.8422  -5.7069  -5.6025  -5.4664  -5.3952  -5.2297  -5.0006
  -4.8706  -4.7975  -4.6732  -4.5985  -4.4843  -4.4126  -4.2853  -4.2326
  -4.1549  -4.0097  -3.8960  -3.8264  -3.6441  -3.5484  -3.4209  -3.3162
  -3.1034  -2.9453  -2.5289  -2.4533  -2.4030  -2.3570  -2.3313  -2.2915
  -2.2697  -2.2185  -2.1355  -2.0848  -2.0152  -1.9708  -1.9353  -1.8979
  -1.8695  -1.8505  -1.7785  -1.7299  -1.6744  -1.6442  -1.5866  -1.5438
  -1.4272  -1.3781  -1.3219  -1.1849
     cgsolve_all iterations  53    anorm=    0.71E-07
     cgsolve_all iterations  54    anorm=    0.72E-07
     cgsolve_all iterations  55    anorm=    0.74E-07
     compute_u_kq: q = (   -0.0250,    0.0000,    0.0000)
     Rotating WFCS
     ethr =  1.00E-14,  avg # of iterations = 19.0
     eigenvalues at k:
 -38.4837 -20.4974 -20.3458 -20.2218 -20.1553 -20.0986 -20.0580 -19.9977
 -19.9547 -19.8650 -19.8338 -19.7846 -19.7326 -19.6611 -19.5753 -19.5324
 -19.4748 -19.4325 -19.3585 -19.3045 -19.2300 -19.1287 -19.0896 -19.0154
 -18.9366 -18.7588 -17.8569 -17.6400  -8.4057  -8.3528  -8.2469  -8.0224
  -7.9791  -7.9150  -7.8499  -7.8265  -7.7989  -7.7490  -7.7104  -7.6282
  -7.5822  -7.5280  -7.4954  -7.4414  -7.4047  -7.3235  -7.2234  -7.1491
  -7.0450  -6.8434  -5.7084  -5.6033  -5.4723  -5.3972  -5.2237  -4.9998
  -4.8712  -4.8051  -4.6785  -4.5957  -4.4753  -4.4086  -4.2882  -4.2265
  -4.1501  -4.0115  -3.8997  -3.8252  -3.6487  -3.5452  -3.4227  -3.3167
  -3.1057  -2.9452  -2.5282  -2.4555  -2.4046  -2.3576  -2.3303  -2.2916
  -2.2664  -2.2196  -2.1370  -2.0875  -2.0158  -1.9686  -1.9330  -1.8986
  -1.8680  -1.8505  -1.7748  -1.7294  -1.6734  -1.6440  -1.5867  -1.5437
  -1.4264  -1.3778  -1.3220  -1.1857
     eigenvalues at k+q:
 -38.4837 -20.4990 -20.3429 -20.2240 -20.1515 -20.0995 -20.0603 -19.9936
 -19.9580 -19.8679 -19.8330 -19.7835 -19.7336 -19.6591 -19.5751 -19.5317
 -19.4748 -19.4337 -19.3632 -19.3033 -19.2274 -19.1279 -19.0876 -19.0168
 -18.9376 -18.7588 -17.8569 -17.6400  -8.4062  -8.3518  -8.2435  -8.0238
  -7.9802  -7.9150  -7.8501  -7.8265  -7.7994  -7.7490  -7.7075  -7.6302
  -7.5824  -7.5274  -7.4973  -7.4423  -7.4057  -7.3261  -7.2204  -7.1486
  -7.0419  -6.8448  -5.7094  -5.6040  -5.4786  -5.3998  -5.2175  -4.9993
  -4.8717  -4.8124  -4.6838  -4.5924  -4.4674  -4.4035  -4.2933  -4.2180
  -4.1451  -4.0145  -3.9035  -3.8240  -3.6529  -3.5423  -3.4250  -3.3169
  -3.1079  -2.9451  -2.5275  -2.4578  -2.4067  -2.3585  -2.3291  -2.2914
  -2.2631  -2.2204  -2.1386  -2.0901  -2.0168  -1.9665  -1.9305  -1.8995
  -1.8667  -1.8501  -1.7709  -1.7292  -1.6725  -1.6439  -1.5869  -1.5435
  -1.4255  -1.3774  -1.3220  -1.1864
     cgsolve_all iterations  54    anorm=    0.71E-07
     cgsolve_all iterations  54    anorm=    0.73E-07
     cgsolve_all iterations  56    anorm=    0.73E-07
     compute_u_kq: q = (    0.0000,    0.0250,    0.0000)
     Rotating WFCS
     ethr =  1.00E-14,  avg # of iterations = 20.0
     eigenvalues at k:
 -38.4837 -20.4974 -20.3458 -20.2218 -20.1553 -20.0986 -20.0580 -19.9977
 -19.9547 -19.8650 -19.8338 -19.7846 -19.7326 -19.6611 -19.5753 -19.5324
 -19.4748 -19.4325 -19.3585 -19.3045 -19.2300 -19.1287 -19.0896 -19.0154
 -18.9366 -18.7588 -17.8569 -17.6400  -8.4057  -8.3528  -8.2469  -8.0224
  -7.9791  -7.9150  -7.8499  -7.8265  -7.7989  -7.7490  -7.7104  -7.6282
  -7.5822  -7.5280  -7.4954  -7.4414  -7.4047  -7.3235  -7.2234  -7.1491
  -7.0450  -6.8434  -5.7084  -5.6033  -5.4723  -5.3972  -5.2237  -4.9998
  -4.8712  -4.8051  -4.6785  -4.5957  -4.4753  -4.4086  -4.2882  -4.2265
  -4.1501  -4.0115  -3.8997  -3.8252  -3.6487  -3.5452  -3.4227  -3.3167
  -3.1057  -2.9452  -2.5282  -2.4555  -2.4046  -2.3576  -2.3303  -2.2916
  -2.2664  -2.2196  -2.1370  -2.0875  -2.0158  -1.9686  -1.9330  -1.8986
  -1.8680  -1.8505  -1.7748  -1.7294  -1.6734  -1.6440  -1.5867  -1.5437
  -1.4264  -1.3778  -1.3220  -1.1857
     eigenvalues at k+q:
 -38.4837 -20.4997 -20.3465 -20.2162 -20.1562 -20.0994 -20.0548 -19.9929
 -19.9581 -19.8674 -19.8334 -19.7914 -19.7330 -19.6628 -19.5790 -19.5264
 -19.4716 -19.4328 -19.3570 -19.3023 -19.2310 -19.1323 -19.0892 -19.0155
 -18.9355 -18.7591 -17.8582 -17.6389  -8.4052  -8.3529  -8.2469  -8.0217
  -7.9799  -7.9147  -7.8507  -7.8273  -7.7983  -7.7494  -7.7090  -7.6277
  -7.5818  -7.5279  -7.4934  -7.4419  -7.4018  -7.3261  -7.2270  -7.1486
  -7.0469  -6.8430  -5.7109  -5.5985  -5.4749  -5.3955  -5.2173  -5.0066
  -4.8820  -4.8018  -4.6692  -4.5930  -4.4761  -4.4087  -4.2878  -4.2296
  -4.1522  -4.0131  -3.8940  -3.8252  -3.6544  -3.5493  -3.4245  -3.3129
  -3.1070  -2.9436  -2.5291  -2.4549  -2.4033  -2.3583  -2.3284  -2.2917
  -2.2641  -2.2189  -2.1425  -2.0832  -2.0145  -1.9689  -1.9335  -1.8969
  -1.8686  -1.8495  -1.7725  -1.7297  -1.6720  -1.6456  -1.5881  -1.5456
  -1.4271  -1.3784  -1.3198  -1.1848
     cgsolve_all iterations  53    anorm=    0.72E-07
     cgsolve_all iterations  54    anorm=    0.72E-07
     cgsolve_all iterations  55    anorm=    0.74E-07
     compute_u_kq: q = (    0.0000,   -0.0250,    0.0000)
     Rotating WFCS
     ethr =  1.00E-14,  avg # of iterations = 20.0
     eigenvalues at k:
 -38.4837 -20.4974 -20.3458 -20.2218 -20.1553 -20.0986 -20.0580 -19.9977
 -19.9547 -19.8650 -19.8338 -19.7846 -19.7326 -19.6611 -19.5753 -19.5324
 -19.4748 -19.4325 -19.3585 -19.3045 -19.2300 -19.1287 -19.0896 -19.0154
 -18.9366 -18.7588 -17.8569 -17.6400  -8.4057  -8.3528  -8.2469  -8.0224
  -7.9791  -7.9150  -7.8499  -7.8265  -7.7989  -7.7490  -7.7104  -7.6282
  -7.5822  -7.5280  -7.4954  -7.4414  -7.4047  -7.3235  -7.2234  -7.1491
  -7.0450  -6.8434  -5.7084  -5.6033  -5.4723  -5.3972  -5.2237  -4.9998
  -4.8712  -4.8051  -4.6785  -4.5957  -4.4753  -4.4086  -4.2882  -4.2265
  -4.1501  -4.0115  -3.8997  -3.8252  -3.6487  -3.5452  -3.4227  -3.3167
  -3.1057  -2.9452  -2.5282  -2.4555  -2.4046  -2.3576  -2.3303  -2.2916
  -2.2664  -2.2196  -2.1370  -2.0875  -2.0158  -1.9686  -1.9330  -1.8986
  -1.8680  -1.8505  -1.7748  -1.7294  -1.6734  -1.6440  -1.5867  -1.5437
  -1.4264  -1.3778  -1.3220  -1.1857
     eigenvalues at k+q:
 -38.4837 -20.4950 -20.3452 -20.2276 -20.1542 -20.0980 -20.0608 -20.0025
 -19.9515 -19.8637 -19.8329 -19.7778 -19.7322 -19.6591 -19.5727 -19.5377
 -19.4781 -19.4321 -19.3601 -19.3069 -19.2293 -19.1253 -19.0891 -19.0153
 -18.9379 -18.7585 -17.8556 -17.6411  -8.4062  -8.3528  -8.2471  -8.0229
  -7.9785  -7.9149  -7.8492  -7.8260  -7.7993  -7.7485  -7.7113  -7.6287
  -7.5828  -7.5281  -7.4975  -7.4411  -7.4078  -7.3212  -7.2197  -7.1498
  -7.0429  -6.8440  -5.7056  -5.6083  -5.4691  -5.3995  -5.2296  -4.9934
  -4.8623  -4.8077  -4.6875  -4.5979  -4.4743  -4.4079  -4.2885  -4.2235
  -4.1485  -4.0115  -3.9053  -3.8235  -3.6432  -3.5414  -3.4211  -3.3207
  -3.1040  -2.9471  -2.5274  -2.4562  -2.4058  -2.3574  -2.3325  -2.2914
  -2.2684  -2.2204  -2.1311  -2.0918  -2.0170  -1.9686  -1.9323  -1.9006
  -1.8675  -1.8513  -1.7769  -1.7292  -1.6751  -1.6424  -1.5856  -1.5417
  -1.4257  -1.3769  -1.3242  -1.1867
     cgsolve_all iterations  54    anorm=    0.71E-07
     cgsolve_all iterations  54    anorm=    0.73E-07
     cgsolve_all iterations  56    anorm=    0.73E-07
     compute_u_kq: q = (    0.0000,    0.0000,    0.0250)
     Rotating WFCS
     ethr =  1.00E-14,  avg # of iterations = 22.0
     eigenvalues at k:
 -38.4837 -20.4974 -20.3458 -20.2218 -20.1553 -20.0986 -20.0580 -19.9977
 -19.9547 -19.8650 -19.8338 -19.7846 -19.7326 -19.6611 -19.5753 -19.5324
 -19.4748 -19.4325 -19.3585 -19.3045 -19.2300 -19.1287 -19.0896 -19.0154
 -18.9366 -18.7588 -17.8569 -17.6400  -8.4057  -8.3528  -8.2469  -8.0224
  -7.9791  -7.9150  -7.8499  -7.8265  -7.7989  -7.7490  -7.7104  -7.6282
  -7.5822  -7.5280  -7.4954  -7.4414  -7.4047  -7.3235  -7.2234  -7.1491
  -7.0450  -6.8434  -5.7084  -5.6033  -5.4723  -5.3972  -5.2237  -4.9998
  -4.8712  -4.8051  -4.6785  -4.5957  -4.4753  -4.4086  -4.2882  -4.2265
  -4.1501  -4.0115  -3.8997  -3.8252  -3.6487  -3.5452  -3.4227  -3.3167
  -3.1057  -2.9452  -2.5282  -2.4555  -2.4046  -2.3576  -2.3303  -2.2916
  -2.2664  -2.2196  -2.1370  -2.0875  -2.0158  -1.9686  -1.9330  -1.8986
  -1.8680  -1.8505  -1.7748  -1.7294  -1.6734  -1.6440  -1.5867  -1.5437
  -1.4264  -1.3778  -1.3220  -1.1857
     eigenvalues at k+q:
 -38.4837 -20.4997 -20.3428 -20.2246 -20.1530 -20.0993 -20.0581 -19.9977
 -19.9557 -19.8645 -19.8300 -19.7864 -19.7292 -19.6619 -19.5756 -19.5295
 -19.4758 -19.4333 -19.3628 -19.3073 -19.2268 -19.1342 -19.0882 -19.0156
 -18.9343 -18.7568 -17.8577 -17.6397  -8.4048  -8.3530  -8.2482  -8.0185
  -7.9793  -7.9173  -7.8490  -7.8275  -7.7951  -7.7481  -7.7083  -7.6290
  -7.5846  -7.5302  -7.4948  -7.4380  -7.4069  -7.3197  -7.2284  -7.1449
  -7.0488  -6.8453  -5.7111  -5.6067  -5.4745  -5.3955  -5.2173  -5.0064
  -4.8785  -4.7999  -4.6781  -4.5935  -4.4724  -4.4099  -4.2851  -4.2229
  -4.1516  -4.0115  -3.8966  -3.8311  -3.6446  -3.5470  -3.4289  -3.3285
  -3.1014  -2.9372  -2.5297  -2.4531  -2.4056  -2.3545  -2.3315  -2.2916
  -2.2672  -2.2200  -2.1369  -2.0839  -2.0171  -1.9685  -1.9303  -1.8968
  -1.8664  -1.8485  -1.7741  -1.7323  -1.6757  -1.6464  -1.5861  -1.5462
  -1.4274  -1.3781  -1.3219  -1.1783
     cgsolve_all iterations  54    anorm=    0.70E-07
     cgsolve_all iterations  54    anorm=    0.72E-07
     cgsolve_all iterations  56    anorm=    0.71E-07
     compute_u_kq: q = (    0.0000,    0.0000,   -0.0250)
     Rotating WFCS
     ethr =  1.00E-14,  avg # of iterations = 22.0
     eigenvalues at k:
 -38.4837 -20.4974 -20.3458 -20.2218 -20.1553 -20.0986 -20.0580 -19.9977
 -19.9547 -19.8650 -19.8338 -19.7846 -19.7326 -19.6611 -19.5753 -19.5324
 -19.4748 -19.4325 -19.3585 -19.3045 -19.2300 -19.1287 -19.0896 -19.0154
 -18.9366 -18.7588 -17.8569 -17.6400  -8.4057  -8.3528  -8.2469  -8.0224
  -7.9791  -7.9150  -7.8499  -7.8265  -7.7989  -7.7490  -7.7104  -7.6282
  -7.5822  -7.5280  -7.4954  -7.4414  -7.4047  -7.3235  -7.2234  -7.1491
  -7.0450  -6.8434  -5.7084  -5.6033  -5.4723  -5.3972  -5.2237  -4.9998
  -4.8712  -4.8051  -4.6785  -4.5957  -4.4753  -4.4086  -4.2882  -4.2265
  -4.1501  -4.0115  -3.8997  -3.8252  -3.6487  -3.5452  -3.4227  -3.3167
  -3.1057  -2.9452  -2.5282  -2.4555  -2.4046  -2.3576  -2.3303  -2.2916
  -2.2664  -2.2196  -2.1370  -2.0875  -2.0158  -1.9686  -1.9330  -1.8986
  -1.8680  -1.8505  -1.7748  -1.7294  -1.6734  -1.6440  -1.5867  -1.5437
  -1.4264  -1.3778  -1.3220  -1.1857
     eigenvalues at k+q:
 -38.4837 -20.4951 -20.3488 -20.2187 -20.1580 -20.0973 -20.0582 -19.9979
 -19.9535 -19.8664 -19.8364 -19.7833 -19.7355 -19.6603 -19.5755 -19.5349
 -19.4743 -19.4318 -19.3546 -19.3007 -19.2332 -19.1246 -19.0900 -19.0152
 -18.9390 -18.7608 -17.8561 -17.6403  -8.4065  -8.3526  -8.2460  -8.0262
  -7.9789  -7.9124  -7.8512  -7.8251  -7.8027  -7.7498  -7.7121  -7.6274
  -7.5796  -7.5259  -7.4974  -7.4441  -7.4029  -7.3269  -7.2187  -7.1530
  -7.0415  -6.8416  -5.7056  -5.5997  -5.4702  -5.3990  -5.2300  -4.9939
  -4.8643  -4.8092  -4.6796  -4.5972  -4.4792  -4.4069  -4.2933  -4.2280
  -4.1479  -4.0112  -3.9032  -3.8199  -3.6532  -3.5433  -3.4157  -3.3049
  -3.1099  -2.9537  -2.5267  -2.4579  -2.4036  -2.3614  -2.3293  -2.2923
  -2.2649  -2.2191  -2.1368  -2.0908  -2.0142  -1.9688  -1.9357  -1.9004
  -1.8700  -1.8522  -1.7759  -1.7268  -1.6713  -1.6412  -1.5877  -1.5412
  -1.4252  -1.3773  -1.3221  -1.1931
     cgsolve_all iterations  54    anorm=    0.71E-07
     cgsolve_all iterations  54    anorm=    0.73E-07
     cgsolve_all iterations  55    anorm=    0.73E-07

     End of magnetic susceptibility calculation

     f-sum rule (1st term):
          -187.9561          0.0150         -0.0333
             0.0149       -187.9441         -0.0126
            -0.0328         -0.0122       -187.9767

     f-sum rule (2nd term):
            -4.2033         -0.0153          0.0335
            -0.0151         -4.2158          0.0121
             0.0330          0.0117         -4.1778

     f-sum rule (should be  -192.1639):
          -192.1594         -0.0003          0.0002
            -0.0002       -192.1599         -0.0005
             0.0001         -0.0004       -192.1544

     chi_bare pGv (HH) in paratec units:
       -57.989920     -0.196649     -0.071916
        -0.317783    -58.252141      0.140753
        -0.002229      0.128759    -58.581687

       -57.989920     -0.196649     -0.071916
        -0.317783    -58.252141      0.140753
        -0.002229      0.128759    -58.581687

     chi_bare vGv (VV) in paratec units:
       -61.080637     -0.222106     -0.187917
        -0.222099    -61.373289      0.113934
        -0.187809      0.114004    -61.801861

       -61.080637     -0.222106     -0.187917
        -0.222099    -61.373289      0.113934
        -0.187809      0.114004    -61.801861

     chi_bare pGv (HH) in 10^{-6} cm^3/mol:
          -275.5736         -0.9345         -0.3418
            -1.5101       -276.8197          0.6689
            -0.0106          0.6119       -278.3857

     chi_bare vGv (VV) in 10^{-6} cm^3/mol:
          -290.2609         -1.0555         -0.8930
            -1.0554       -291.6517          0.5414
            -0.8925          0.5418       -293.6883

     Contributions to the NMR chemical shifts: -------------------------------

     Macroscopic shape contribution in ppm:                    6.51
             6.4771          0.0000          0.0000
             0.0000          6.5064         -0.0000
             0.0000         -0.0000          6.5432


     Core contribution in ppm:

     Atom  1  Ca  pos: ( -0.429190  0.219817  0.295170)  core sigma:        1265.05
     Atom  2  O   pos: ( -0.378252  0.409352  0.062522)  core sigma:         271.07
     Atom  3  O   pos: ( -0.467773  0.010088  0.481088)  core sigma:         271.07
     Atom  4  O   pos: (  0.403404  0.339818 -0.157530)  core sigma:         271.07
     Atom  5  O   pos: ( -0.147076  0.219905  0.387888)  core sigma:         271.07
     Atom  6  O   pos: (  0.050715 -0.033860  0.367200)  core sigma:         271.07
     Atom  7  O   pos: (  0.392083 -0.415815  0.124191)  core sigma:         271.07
     Atom  8  O   pos: ( -0.262777  0.100539  0.078565)  core sigma:         271.07
     Atom  9  O   pos: ( -0.120311  0.210388 -0.303624)  core sigma:         271.07
     Atom 10  O   pos: (  0.088373  0.376444  0.004663)  core sigma:         271.07
     Atom 11  O   pos: (  0.067187 -0.543613  0.405114)  core sigma:         271.07
     Atom 12  O   pos: ( -0.210940 -0.188897  0.473116)  core sigma:         271.07
     Atom 13  O   pos: ( -0.158004 -0.397716  0.238194)  core sigma:         271.07
     Atom 14  O   pos: ( -0.416487  0.072981 -0.223011)  core sigma:         271.07
     Atom 15  O   pos: (  0.435666 -0.262241 -0.158620)  core sigma:         271.07
     Atom 16  O   pos: ( -0.100073 -0.252196 -0.253305)  core sigma:         271.07
     Atom 17  O   pos: (  0.153758  0.063450 -0.005940)  core sigma:         271.07
     Atom 18  O   pos: ( -0.427376  0.444097  0.489735)  core sigma:         271.07
     Atom 19  O   pos: ( -0.236732 -0.529696 -0.204779)  core sigma:         271.07
     Atom 20  O   pos: ( -0.076077 -0.157998  0.047790)  core sigma:         271.07
     Atom 21  O   pos: (  0.192862 -0.339057 -0.348796)  core sigma:         271.07
     Atom 22  O   pos: (  0.197119  0.159585 -0.349931)  core sigma:         271.07
     Atom 23  O   pos: (  0.421027 -0.006767  0.150248)  core sigma:         271.07
     Atom 24  O   pos: (  0.424852 -0.326193  0.431213)  core sigma:         271.07
     Atom 25  O   pos: (  0.293061  0.261224  0.357921)  core sigma:         271.07
     Atom 26  H   pos: ( -0.299558  0.323868  0.040754)  core sigma:           0.00
     Atom 27  H   pos: (  0.406581  0.025338 -0.489998)  core sigma:           0.00
     Atom 28  H   pos: (  0.440345  0.417543 -0.237210)  core sigma:           0.00
     Atom 29  H   pos: ( -0.520285  0.377383 -0.073601)  core sigma:           0.00
     Atom 30  H   pos: ( -0.071227  0.130463  0.358161)  core sigma:           0.00
     Atom 31  H   pos: ( -0.079689  0.319690  0.385150)  core sigma:           0.00
     Atom 32  H   pos: ( -0.038789 -0.100649  0.411495)  core sigma:           0.00
     Atom 33  H   pos: (  0.108547  0.023223 -0.547449)  core sigma:           0.00
     Atom 34  H   pos: (  0.390975 -0.375263  0.237012)  core sigma:           0.00
     Atom 35  H   pos: ( -0.513656 -0.463517  0.111030)  core sigma:           0.00
     Atom 36  H   pos: ( -0.339953  0.066610 -0.004214)  core sigma:           0.00
     Atom 37  H   pos: ( -0.186674  0.007435  0.081081)  core sigma:           0.00
     Atom 38  H   pos: ( -0.148651  0.218997 -0.420737)  core sigma:           0.00
     Atom 39  H   pos: ( -0.208293  0.146034 -0.254908)  core sigma:           0.00
     Atom 40  H   pos: (  0.068230  0.432257  0.105657)  core sigma:           0.00
     Atom 41  H   pos: (  0.193250  0.417188 -0.031186)  core sigma:           0.00
     Atom 42  H   pos: (  0.111902 -0.487688  0.500399)  core sigma:           0.00
     Atom 43  H   pos: ( -0.011436 -0.471155  0.348175)  core sigma:           0.00
     Atom 44  H   pos: ( -0.219062 -0.274959  0.389257)  core sigma:           0.00
     Atom 45  H   pos: ( -0.309211 -0.120926  0.470385)  core sigma:           0.00
     Atom 46  H   pos: ( -0.232411 -0.476290  0.182972)  core sigma:           0.00
     Atom 47  H   pos: ( -0.121149 -0.314316  0.158479)  core sigma:           0.00
     Atom 48  H   pos: ( -0.479776  0.171383 -0.203049)  core sigma:           0.00
     Atom 49  H   pos: ( -0.433229  0.055454 -0.344888)  core sigma:           0.00
     Atom 50  H   pos: ( -0.521809 -0.128552 -0.168296)  core sigma:           0.00
     Atom 51  H   pos: (  0.421972 -0.298516 -0.045319)  core sigma:           0.00
     Atom 52  H   pos: ( -0.156962 -0.209216 -0.349949)  core sigma:           0.00
     Atom 53  H   pos: ( -0.149752 -0.360997 -0.232858)  core sigma:           0.00
     Atom 54  H   pos: (  0.177711  0.052455 -0.120465)  core sigma:           0.00
     Atom 55  H   pos: (  0.118861  0.178628  0.008784)  core sigma:           0.00
     Atom 56  H   pos: ( -0.457342 -0.477696  0.491179)  core sigma:           0.00
     Atom 57  H   pos: ( -0.370401  0.496146 -0.421049)  core sigma:           0.00
     Atom 58  H   pos: ( -0.191490  0.396552 -0.249959)  core sigma:           0.00
     Atom 59  H   pos: ( -0.306174  0.484907 -0.125601)  core sigma:           0.00
     Atom 60  H   pos: (  0.024852 -0.094361  0.051696)  core sigma:           0.00
     Atom 61  H   pos: ( -0.091781 -0.182059 -0.069646)  core sigma:           0.00
     Atom 62  H   pos: (  0.088310 -0.295142 -0.308175)  core sigma:           0.00
     Atom 63  H   pos: (  0.279329 -0.310488 -0.268303)  core sigma:           0.00
     Atom 64  H   pos: (  0.082347  0.182203 -0.321633)  core sigma:           0.00
     Atom 65  H   pos: (  0.263824  0.228020 -0.279293)  core sigma:           0.00
     Atom 66  H   pos: (  0.315546  0.021123  0.099455)  core sigma:           0.00
     Atom 67  H   pos: (  0.401426 -0.101431  0.215767)  core sigma:           0.00
     Atom 68  H   pos: (  0.474474 -0.219770  0.454033)  core sigma:           0.00
     Atom 69  H   pos: (  0.328533 -0.332209  0.503278)  core sigma:           0.00
     Atom 70  H   pos: (  0.219614  0.350409  0.333113)  core sigma:           0.00
     Atom 71  H   pos: (  0.258516  0.224005  0.465473)  core sigma:           0.00

     Bare contribution in ppm:

     Atom  1  Ca  pos: ( -0.429190  0.219817  0.295170)  bare sigma:         110.33
           106.5480          3.9612         -4.6803
             3.6311        111.3059         -5.4473
            -5.0928         -5.2057        113.1269

     Atom  2  O   pos: ( -0.378252  0.409352  0.062522)  bare sigma:          57.05
            51.3195          5.3491          4.4784
             6.0620         57.0120         -6.8485
             5.9150         -8.0059         62.8169

     Atom  3  O   pos: ( -0.467773  0.010088  0.481088)  bare sigma:          55.60
            40.1255          1.3602          3.3893
             0.6272         62.0486         -3.7241
             1.2830         -2.9483         64.6290

     Atom  4  O   pos: (  0.403404  0.339818 -0.157530)  bare sigma:          72.27
            73.1245          2.4887          6.5065
             2.4053         68.3960          1.6074
             6.1781          0.7466         75.2986

     Atom  5  O   pos: ( -0.147076  0.219905  0.387888)  bare sigma:          68.57
            68.7382         -0.9921          1.4558
            -0.7920         70.9402         -1.6165
             1.7997         -0.8771         66.0414

     Atom  6  O   pos: (  0.050715 -0.033860  0.367200)  bare sigma:          77.18
            82.7255          5.2324          2.5932
             5.7095         77.2844          0.6602
             1.2655         -0.5237         71.5365

     Atom  7  O   pos: (  0.392083 -0.415815  0.124191)  bare sigma:          77.28
            70.4576         -4.5489         -3.1863
            -4.2777         76.1963          4.0507
            -2.2607          5.0314         85.1882

     Atom  8  O   pos: ( -0.262777  0.100539  0.078565)  bare sigma:          69.84
            71.7474         -7.9811          1.4652
            -7.0622         69.0084          2.0864
             1.2830          1.8945         68.7661

     Atom  9  O   pos: ( -0.120311  0.210388 -0.303624)  bare sigma:          71.04
            73.0840          0.2984         -1.9326
            -0.1535         64.8133         -1.3989
            -4.5011         -3.1533         75.2257

     Atom 10  O   pos: (  0.088373  0.376444  0.004663)  bare sigma:          79.92
            81.0140          1.4445         -7.8201
             0.7997         79.4904          6.3113
            -7.0615          4.7563         79.2670

     Atom 11  O   pos: (  0.067187 -0.543613  0.405114)  bare sigma:          73.69
            75.7038         -1.8507          9.7047
            -3.7249         73.4288         -1.0027
             6.3522          1.5383         71.9444

     Atom 12  O   pos: ( -0.210940 -0.188897  0.473116)  bare sigma:          72.06
            73.5393         -3.9798         -0.5603
            -4.1269         72.2106          3.9999
            -1.3433          3.3321         70.4208

     Atom 13  O   pos: ( -0.158004 -0.397716  0.238194)  bare sigma:          69.77
            65.4621          3.6546          3.0938
             5.5884         74.5633          0.4828
             3.6154          0.7828         69.2735

     Atom 14  O   pos: ( -0.416487  0.072981 -0.223011)  bare sigma:          69.05
            63.9972          0.5001          0.9821
            -0.1633         65.1159          4.1594
             2.5385          4.2928         78.0402

     Atom 15  O   pos: (  0.435666 -0.262241 -0.158620)  bare sigma:          78.97
            72.2666          6.3677          1.9194
             6.1279         81.4522         -4.6317
             1.8002         -6.1694         83.1917

     Atom 16  O   pos: ( -0.100073 -0.252196 -0.253305)  bare sigma:          70.68
            67.4447          1.2029          1.6051
             2.0539         70.5323         -2.1951
             1.6246         -3.2252         74.0610

     Atom 17  O   pos: (  0.153758  0.063450 -0.005940)  bare sigma:          73.16
            69.9252         -1.5798          0.0222
            -0.4746         76.0747         -0.9225
            -0.0938         -2.6586         73.4839

     Atom 18  O   pos: ( -0.427376  0.444097  0.489735)  bare sigma:          76.60
            72.1554         -2.3527          6.4550
            -2.3537         78.1706          1.6848
             7.5029          0.1392         79.4883

     Atom 19  O   pos: ( -0.236732 -0.529696 -0.204779)  bare sigma:          69.84
            64.5329         -0.2950         -5.1708
            -1.0272         73.3047         -0.9186
            -4.1522         -2.3871         71.6785

     Atom 20  O   pos: ( -0.076077 -0.157998  0.047790)  bare sigma:          70.73
            66.1993          4.5964          1.0874
             4.3149         72.1542         -0.9559
             1.2838          1.8616         73.8341

     Atom 21  O   pos: (  0.192862 -0.339057 -0.348796)  bare sigma:          72.94
            85.1875          0.2296          1.7484
             0.7924         62.0166          4.2631
            -0.5580          4.2883         71.6235

     Atom 22  O   pos: (  0.197119  0.159585 -0.349931)  bare sigma:          75.87
            83.0492          3.1397          1.5170
             2.7954         66.6648          0.7628
             0.7547          2.3193         77.8990

     Atom 23  O   pos: (  0.421027 -0.006767  0.150248)  bare sigma:          74.84
            76.2293         -1.1049          6.7149
             1.2579         73.0156         -1.7306
             5.9787         -1.8977         75.2691

     Atom 24  O   pos: (  0.424852 -0.326193  0.431213)  bare sigma:          71.76
            70.1736          5.4255         -4.0741
             3.9253         74.7077          1.7726
            -3.4246          1.7350         70.4053

     Atom 25  O   pos: (  0.293061  0.261224  0.357921)  bare sigma:          75.29
            78.8984         -5.8021         -3.1291
            -4.9183         72.7253         -4.2565
            -1.9483         -5.5025         74.2568

     Atom 26  H   pos: ( -0.299558  0.323868  0.040754)  bare sigma:          19.49
            17.8045         -9.2444         -0.9844
            -8.1448         26.6844          0.2167
            -1.2344          0.3055         13.9722

     Atom 27  H   pos: (  0.406581  0.025338 -0.489998)  bare sigma:          22.14
            29.3820         -3.1165         -2.8543
            -2.1972         18.6950          0.0864
            -3.1612          0.4660         18.3427

     Atom 28  H   pos: (  0.440345  0.417543 -0.237210)  bare sigma:          19.83
            15.6574          3.7962         -3.8566
             3.3731         19.8743         -8.0432
            -2.8838         -7.6521         23.9729

     Atom 29  H   pos: ( -0.520285  0.377383 -0.073601)  bare sigma:          12.67
            15.3326          2.1559         16.5361
             3.1648          1.5545          3.6629
            15.8040          2.7964         21.1241

     Atom 30  H   pos: ( -0.071227  0.130463  0.358161)  bare sigma:          13.87
            14.9504        -14.9508         -1.9764
           -13.6602         22.6366          3.0292
            -2.4039          3.6207          4.0375

     Atom 31  H   pos: ( -0.079689  0.319690  0.385150)  bare sigma:          14.24
            13.9881         14.8599         -0.8182
            13.2692         26.1428         -1.3662
            -0.8811         -0.9849          2.5911

     Atom 32  H   pos: ( -0.038789 -0.100649  0.411495)  bare sigma:          15.01
            24.5673         14.4130         -5.9249
            14.4637         13.5767         -4.2386
            -8.0646         -5.5194          6.8860

     Atom 33  H   pos: (  0.108547  0.023223 -0.547449)  bare sigma:          20.61
            22.5505          4.8064          8.3527
             4.3259         15.7199          4.1095
             9.4860          4.9954         23.5637

     Atom 34  H   pos: (  0.390975 -0.375263  0.237012)  bare sigma:          15.06
             3.3414         -0.6104          0.7297
            -1.1646          8.4164         10.1151
            -0.4455         11.1172         33.4119

     Atom 35  H   pos: ( -0.513656 -0.463517  0.111030)  bare sigma:          18.55
            23.7642        -14.1295         -2.0579
           -13.6048         20.6732          3.1813
            -0.7941          2.1478         11.2107

     Atom 36  H   pos: ( -0.339953  0.066610 -0.004214)  bare sigma:          18.33
            19.4617          1.7653          9.1662
             2.4605         11.0409          3.8175
            10.3311          2.6168         24.4754

     Atom 37  H   pos: ( -0.186674  0.007435  0.081081)  bare sigma:          13.90
            16.4024        -16.1638          0.5400
           -17.6483         21.8473          1.0832
            -0.2417          1.6391          3.4606

     Atom 38  H   pos: ( -0.148651  0.218997 -0.420737)  bare sigma:          14.24
             4.9039         -0.5571          4.2437
            -0.2374          2.7280         -3.4117
             2.6647         -3.9448         35.0944

     Atom 39  H   pos: ( -0.208293  0.146034 -0.254908)  bare sigma:          16.04
            23.9129          9.9661         -8.2930
             9.9302         11.8672         -5.2526
            -7.3741         -4.8907         12.3340

     Atom 40  H   pos: (  0.068230  0.432257  0.105657)  bare sigma:          20.18
            15.6899         -1.7089         -3.9401
            -2.9037         16.1796          8.9108
            -5.8935          7.9081         28.6638

     Atom 41  H   pos: (  0.193250  0.417188 -0.031186)  bare sigma:          18.61
            28.5934          5.3419         -8.5337
             6.2725         13.0777         -0.3255
            -6.7947          0.4856         14.1630

     Atom 42  H   pos: (  0.111902 -0.487688  0.500399)  bare sigma:          15.97
            12.1087          5.4177         10.0349
             5.3201         12.9753         11.3271
             9.6567         10.9368         22.8334

     Atom 43  H   pos: ( -0.011436 -0.471155  0.348175)  bare sigma:          13.14
            17.6870        -12.1007         13.4461
           -12.8671         10.8301         -8.5314
            12.6792         -7.4835         10.9000

     Atom 44  H   pos: ( -0.219062 -0.274959  0.389257)  bare sigma:          14.04
             4.7257         -1.2710         -1.5863
            -2.5082         18.9685         15.9683
            -2.7428         15.7420         18.4139

     Atom 45  H   pos: ( -0.309211 -0.120926  0.470385)  bare sigma:          14.87
            25.2764        -14.9395         -1.0717
           -14.1628         15.9676          1.7931
            -0.4410          1.1455          3.3771

     Atom 46  H   pos: ( -0.232411 -0.476290  0.182972)  bare sigma:          13.32
            13.8118         14.2048          8.5839
            13.8742         17.3446          9.0053
             9.0253          9.9728          8.7958

     Atom 47  H   pos: ( -0.121149 -0.314316  0.158479)  bare sigma:          12.99
             3.1620          7.8023         -5.5987
             7.8946         21.2898        -14.5431
            -6.2812        -15.0781         14.5287

     Atom 48  H   pos: ( -0.479776  0.171383 -0.203049)  bare sigma:          17.93
            15.8564        -11.1234         -2.2954
           -10.7167         26.3894          5.1608
            -1.6999          4.5782         11.5345

     Atom 49  H   pos: ( -0.433229  0.055454 -0.344888)  bare sigma:          11.35
            -0.3708          0.3666          6.0347
             0.1649         -1.0159          5.2079
             6.4314          6.7633         35.4334

     Atom 50  H   pos: ( -0.521809 -0.128552 -0.168296)  bare sigma:          17.79
            11.3222          9.7912         -1.6002
            10.0867         31.4738         -3.0790
            -0.9268         -1.5608         10.5839

     Atom 51  H   pos: (  0.421972 -0.298516 -0.045319)  bare sigma:          15.33
             2.9396          1.9820         -3.0228
             1.5934         12.5367        -10.9613
            -2.9794        -13.0094         30.5140

     Atom 52  H   pos: ( -0.156962 -0.209216 -0.349949)  bare sigma:          14.03
             8.3747         -4.7702         11.7812
            -4.1773          7.6805         -9.4533
            11.2331        -10.2743         26.0285

     Atom 53  H   pos: ( -0.149752 -0.360997 -0.232858)  bare sigma:          12.77
             6.3075         13.9264         -2.4187
            13.4687         29.4272         -6.5802
            -1.9304         -5.9804          2.5882

     Atom 54  H   pos: (  0.177711  0.052455 -0.120465)  bare sigma:          19.43
            12.7814         -0.4823         -3.7382
            -0.1883         13.4778         -0.7328
            -4.0299          0.3324         32.0273

     Atom 55  H   pos: (  0.118861  0.178628  0.008784)  bare sigma:          13.11
             3.8503         -7.2915         -1.5444
            -6.9603         32.0242          4.1402
            -0.9380          2.5157          3.4645

     Atom 56  H   pos: ( -0.457342 -0.477696  0.491179)  bare sigma:          16.32
            13.0871        -10.8355          4.4956
           -12.0853         26.5025         -6.9979
             4.5124         -5.8250          9.3793

     Atom 57  H   pos: ( -0.370401  0.496146 -0.421049)  bare sigma:          16.31
            14.9300          0.3686         13.3098
             1.3717          7.3160          2.3202
            14.1443          0.5288         26.6946

     Atom 58  H   pos: ( -0.191490  0.396552 -0.249959)  bare sigma:          14.38
            11.1369        -13.0200         -3.8772
           -12.9211         26.0558          5.6683
            -3.0106          4.5342          5.9513

     Atom 59  H   pos: ( -0.306174  0.484907 -0.125601)  bare sigma:          15.27
             9.5374          1.7876        -10.5202
             2.1859          6.3019         -4.6403
           -10.9835         -4.0683         29.9567

     Atom 60  H   pos: (  0.024852 -0.094361  0.051696)  bare sigma:          15.30
            22.6499         14.2807          0.0228
            13.9751         16.0094         -0.6171
            -0.8980         -1.0102          7.2414

     Atom 61  H   pos: ( -0.091781 -0.182059 -0.069646)  bare sigma:          13.60
             2.2846          2.0407          3.5596
             1.9235          5.3088          8.5459
             4.3293         10.1834         33.1954

     Atom 62  H   pos: (  0.088310 -0.295142 -0.308175)  bare sigma:          13.98
            32.0594         -8.3099         -8.2660
            -9.0198          4.4993          3.8160
            -9.2785          3.8979          5.3751

     Atom 63  H   pos: (  0.279329 -0.310488 -0.268303)  bare sigma:          13.00
            21.8364          5.3868         15.7519
             5.8967          2.2873          5.6529
            16.1883          5.2453         14.8645

     Atom 64  H   pos: (  0.082347  0.182203 -0.321633)  bare sigma:          14.86
            35.3931         -3.5440         -3.2080
            -4.1682          2.6121          1.3681
            -4.7240          1.5881          6.5636

     Atom 65  H   pos: (  0.263824  0.228020 -0.279293)  bare sigma:          16.97
            19.8168          9.2553          9.0403
             9.9749         13.5236          8.6558
            10.5560          9.4458         17.5808

     Atom 66  H   pos: (  0.315546  0.021123  0.099455)  bare sigma:          13.64
            26.2796         -8.1261         14.6066
            -6.2324          3.9434         -4.5885
            13.1893         -5.0484         10.6890

     Atom 67  H   pos: (  0.401426 -0.101431  0.215767)  bare sigma:          20.96
            14.3292          1.8362         -0.1368
             0.6524         27.0052         -8.3054
             0.7931         -7.9835         21.5498

     Atom 68  H   pos: (  0.474474 -0.219770  0.454033)  bare sigma:          16.05
            11.5169         10.4640          1.2056
            10.9818         30.8695          4.5726
             1.6511          4.9867          5.7547

     Atom 69  H   pos: (  0.328533 -0.332209  0.503278)  bare sigma:          14.33
            21.6675          4.6116        -16.2469
             3.1902          4.6591         -1.3763
           -15.6725         -2.4235         16.6690

     Atom 70  H   pos: (  0.219614  0.350409  0.333113)  bare sigma:          17.36
            20.6698        -13.3398          2.3785
           -12.3771         21.7851         -4.2675
             1.4002         -3.4144          9.6266

     Atom 71  H   pos: (  0.258516  0.224005  0.465473)  bare sigma:          17.11
            10.8481          2.2157         -7.1374
             1.4564         11.4917         -9.4708
            -5.9511        -10.5158         28.9930

     Diamagnetic contribution in ppm:

     Atom  1  Ca  pos: ( -0.429190  0.219817  0.295170)  dia sigma:          -4.26
            -4.2560         -0.0083          0.0085
            -0.0083         -4.2605          0.0018
             0.0085          0.0018         -4.2604

     Atom  2  O   pos: ( -0.378252  0.409352  0.062522)  dia sigma:          17.62
            17.7583         -0.4370         -0.0700
            -0.4370         17.7599          0.1302
            -0.0700          0.1302         17.3527

     Atom  3  O   pos: ( -0.467773  0.010088  0.481088)  dia sigma:          17.70
            18.3750         -0.0874         -0.1791
            -0.0874         17.3607          0.0320
            -0.1791          0.0320         17.3551

     Atom  4  O   pos: (  0.403404  0.339818 -0.157530)  dia sigma:          18.06
            17.7783          0.3003          0.2234
             0.3003         17.9135         -0.4479
             0.2234         -0.4479         18.4749

     Atom  5  O   pos: ( -0.147076  0.219905  0.387888)  dia sigma:          18.18
            18.1750          0.0075         -0.1754
             0.0075         18.7226          0.1516
            -0.1754          0.1516         17.6348

     Atom  6  O   pos: (  0.050715 -0.033860  0.367200)  dia sigma:          17.94
            18.1788          0.5344          0.3395
             0.5344         17.6220         -0.0386
             0.3395         -0.0386         18.0084

     Atom  7  O   pos: (  0.392083 -0.415815  0.124191)  dia sigma:          18.05
            18.0177         -0.5605         -0.0790
            -0.5605         17.8981          0.3160
            -0.0790          0.3160         18.2326

     Atom  8  O   pos: ( -0.262777  0.100539  0.078565)  dia sigma:          18.16
            18.3407         -0.3072          0.5605
            -0.3072         18.1165          0.1912
             0.5605          0.1912         18.0208

     Atom  9  O   pos: ( -0.120311  0.210388 -0.303624)  dia sigma:          18.08
            18.0179          0.3654         -0.1163
             0.3654         17.7500         -0.2977
            -0.1163         -0.2977         18.4712

     Atom 10  O   pos: (  0.088373  0.376444  0.004663)  dia sigma:          18.01
            18.1060          0.2500         -0.5624
             0.2500         17.7022          0.3761
            -0.5624          0.3761         18.2069

     Atom 11  O   pos: (  0.067187 -0.543613  0.405114)  dia sigma:          18.18
            18.0439         -0.1728          0.5686
            -0.1728         18.1326          0.1356
             0.5686          0.1356         18.3733

     Atom 12  O   pos: ( -0.210940 -0.188897  0.473116)  dia sigma:          18.23
            18.2752         -0.3884          0.0955
            -0.3884         18.3717          0.4530
             0.0955          0.4530         18.0446

     Atom 13  O   pos: ( -0.158004 -0.397716  0.238194)  dia sigma:          18.20
            18.0261          0.5293          0.0965
             0.5293         18.3654         -0.1269
             0.0965         -0.1269         18.1970

     Atom 14  O   pos: ( -0.416487  0.072981 -0.223011)  dia sigma:          17.98
            17.6781         -0.4389         -0.0250
            -0.4389         18.0932          0.3112
            -0.0250          0.3112         18.1701

     Atom 15  O   pos: (  0.435666 -0.262241 -0.158620)  dia sigma:          18.14
            17.6134          0.4348         -0.0356
             0.4348         18.4655         -0.2689
            -0.0356         -0.2689         18.3482

     Atom 16  O   pos: ( -0.100073 -0.252196 -0.253305)  dia sigma:          18.19
            17.9418          0.1414          0.2759
             0.1414         18.4084         -0.4016
             0.2759         -0.4016         18.2190

     Atom 17  O   pos: (  0.153758  0.063450 -0.005940)  dia sigma:          18.13
            17.5514         -0.3023         -0.2589
            -0.3023         18.2864          0.2298
            -0.2589          0.2298         18.5630

     Atom 18  O   pos: ( -0.427376  0.444097  0.489735)  dia sigma:          18.20
            18.0109         -0.3213          0.6029
            -0.3213         18.3249         -0.0532
             0.6029         -0.0532         18.2494

     Atom 19  O   pos: ( -0.236732 -0.529696 -0.204779)  dia sigma:          18.16
            17.9683         -0.4157         -0.4290
            -0.4157         18.1532          0.0249
            -0.4290          0.0249         18.3702

     Atom 20  O   pos: ( -0.076077 -0.157998  0.047790)  dia sigma:          18.17
            18.2559          0.4482          0.1777
             0.4482         17.8655          0.1979
             0.1777          0.1979         18.3737

     Atom 21  O   pos: (  0.192862 -0.339057 -0.348796)  dia sigma:          18.19
            18.7246         -0.1416          0.1473
            -0.1416         17.7039          0.2800
             0.1473          0.2800         18.1550

     Atom 22  O   pos: (  0.197119  0.159585 -0.349931)  dia sigma:          18.06
            18.5908          0.1843          0.1196
             0.1843         17.7374          0.3822
             0.1196          0.3822         17.8644

     Atom 23  O   pos: (  0.421027 -0.006767  0.150248)  dia sigma:          18.15
            18.1619          0.0061          0.2799
             0.0061         18.3251         -0.6728
             0.2799         -0.6728         17.9510

     Atom 24  O   pos: (  0.424852 -0.326193  0.431213)  dia sigma:          18.09
            18.2349          0.4170         -0.3536
             0.4170         18.2352          0.1237
            -0.3536          0.1237         17.8092

     Atom 25  O   pos: (  0.293061  0.261224  0.357921)  dia sigma:          18.22
            18.0156         -0.4451         -0.1634
            -0.4451         18.2019         -0.5576
            -0.1634         -0.5576         18.4386

     Atom 26  H   pos: ( -0.299558  0.323868  0.040754)  dia sigma:           1.03
             1.0296          0.0000          0.0000
             0.0000          1.0296          0.0000
             0.0000          0.0000          1.0296

     Atom 27  H   pos: (  0.406581  0.025338 -0.489998)  dia sigma:           1.07
             1.0677          0.0000          0.0000
             0.0000          1.0677          0.0000
             0.0000          0.0000          1.0677

     Atom 28  H   pos: (  0.440345  0.417543 -0.237210)  dia sigma:           1.04
             1.0397          0.0000          0.0000
             0.0000          1.0397          0.0000
             0.0000          0.0000          1.0397

     Atom 29  H   pos: ( -0.520285  0.377383 -0.073601)  dia sigma:           0.91
             0.9134          0.0000          0.0000
             0.0000          0.9134          0.0000
             0.0000          0.0000          0.9134

     Atom 30  H   pos: ( -0.071227  0.130463  0.358161)  dia sigma:           0.95
             0.9459          0.0000          0.0000
             0.0000          0.9459          0.0000
             0.0000          0.0000          0.9459

     Atom 31  H   pos: ( -0.079689  0.319690  0.385150)  dia sigma:           0.96
             0.9553          0.0000          0.0000
             0.0000          0.9553          0.0000
             0.0000          0.0000          0.9553

     Atom 32  H   pos: ( -0.038789 -0.100649  0.411495)  dia sigma:           0.97
             0.9696          0.0000          0.0000
             0.0000          0.9696          0.0000
             0.0000          0.0000          0.9696

     Atom 33  H   pos: (  0.108547  0.023223 -0.547449)  dia sigma:           1.05
             1.0511          0.0000          0.0000
             0.0000          1.0511          0.0000
             0.0000          0.0000          1.0511

     Atom 34  H   pos: (  0.390975 -0.375263  0.237012)  dia sigma:           0.97
             0.9709          0.0000          0.0000
             0.0000          0.9709          0.0000
             0.0000          0.0000          0.9709

     Atom 35  H   pos: ( -0.513656 -0.463517  0.111030)  dia sigma:           1.02
             1.0242          0.0000          0.0000
             0.0000          1.0242          0.0000
             0.0000          0.0000          1.0242

     Atom 36  H   pos: ( -0.339953  0.066610 -0.004214)  dia sigma:           1.02
             1.0186          0.0000          0.0000
             0.0000          1.0186          0.0000
             0.0000          0.0000          1.0186

     Atom 37  H   pos: ( -0.186674  0.007435  0.081081)  dia sigma:           0.96
             0.9565          0.0000          0.0000
             0.0000          0.9565          0.0000
             0.0000          0.0000          0.9565

     Atom 38  H   pos: ( -0.148651  0.218997 -0.420737)  dia sigma:           0.96
             0.9582          0.0000          0.0000
             0.0000          0.9582          0.0000
             0.0000          0.0000          0.9582

     Atom 39  H   pos: ( -0.208293  0.146034 -0.254908)  dia sigma:           0.98
             0.9773          0.0000          0.0000
             0.0000          0.9773          0.0000
             0.0000          0.0000          0.9773

     Atom 40  H   pos: (  0.068230  0.432257  0.105657)  dia sigma:           1.05
             1.0457          0.0000          0.0000
             0.0000          1.0457          0.0000
             0.0000          0.0000          1.0457

     Atom 41  H   pos: (  0.193250  0.417188 -0.031186)  dia sigma:           1.01
             1.0128          0.0000          0.0000
             0.0000          1.0128          0.0000
             0.0000          0.0000          1.0128

     Atom 42  H   pos: (  0.111902 -0.487688  0.500399)  dia sigma:           0.98
             0.9757          0.0000          0.0000
             0.0000          0.9757          0.0000
             0.0000          0.0000          0.9757

     Atom 43  H   pos: ( -0.011436 -0.471155  0.348175)  dia sigma:           0.93
             0.9344          0.0000          0.0000
             0.0000          0.9344          0.0000
             0.0000          0.0000          0.9344

     Atom 44  H   pos: ( -0.219062 -0.274959  0.389257)  dia sigma:           0.95
             0.9484          0.0000          0.0000
             0.0000          0.9484          0.0000
             0.0000          0.0000          0.9484

     Atom 45  H   pos: ( -0.309211 -0.120926  0.470385)  dia sigma:           0.97
             0.9683          0.0000          0.0000
             0.0000          0.9683          0.0000
             0.0000          0.0000          0.9683

     Atom 46  H   pos: ( -0.232411 -0.476290  0.182972)  dia sigma:           0.93
             0.9278          0.0000          0.0000
             0.0000          0.9278          0.0000
             0.0000          0.0000          0.9278

     Atom 47  H   pos: ( -0.121149 -0.314316  0.158479)  dia sigma:           0.94
             0.9350          0.0000          0.0000
             0.0000          0.9350          0.0000
             0.0000          0.0000          0.9350

     Atom 48  H   pos: ( -0.479776  0.171383 -0.203049)  dia sigma:           1.01
             1.0130          0.0000          0.0000
             0.0000          1.0130          0.0000
             0.0000          0.0000          1.0130

     Atom 49  H   pos: ( -0.433229  0.055454 -0.344888)  dia sigma:           0.89
             0.8936          0.0000          0.0000
             0.0000          0.8936          0.0000
             0.0000          0.0000          0.8936

     Atom 50  H   pos: ( -0.521809 -0.128552 -0.168296)  dia sigma:           1.01
             1.0093          0.0000          0.0000
             0.0000          1.0093          0.0000
             0.0000          0.0000          1.0093

     Atom 51  H   pos: (  0.421972 -0.298516 -0.045319)  dia sigma:           0.97
             0.9666          0.0000          0.0000
             0.0000          0.9666          0.0000
             0.0000          0.0000          0.9666

     Atom 52  H   pos: ( -0.156962 -0.209216 -0.349949)  dia sigma:           0.96
             0.9586          0.0000          0.0000
             0.0000          0.9586          0.0000
             0.0000          0.0000          0.9586

     Atom 53  H   pos: ( -0.149752 -0.360997 -0.232858)  dia sigma:           0.94
             0.9382          0.0000          0.0000
             0.0000          0.9382          0.0000
             0.0000          0.0000          0.9382

     Atom 54  H   pos: (  0.177711  0.052455 -0.120465)  dia sigma:           1.04
             1.0363          0.0000          0.0000
             0.0000          1.0363          0.0000
             0.0000          0.0000          1.0363

     Atom 55  H   pos: (  0.118861  0.178628  0.008784)  dia sigma:           0.93
             0.9318          0.0000          0.0000
             0.0000          0.9318          0.0000
             0.0000          0.0000          0.9318

     Atom 56  H   pos: ( -0.457342 -0.477696  0.491179)  dia sigma:           0.98
             0.9793          0.0000          0.0000
             0.0000          0.9793          0.0000
             0.0000          0.0000          0.9793

     Atom 57  H   pos: ( -0.370401  0.496146 -0.421049)  dia sigma:           0.99
             0.9894          0.0000          0.0000
             0.0000          0.9894          0.0000
             0.0000          0.0000          0.9894

     Atom 58  H   pos: ( -0.191490  0.396552 -0.249959)  dia sigma:           0.96
             0.9577          0.0000          0.0000
             0.0000          0.9577          0.0000
             0.0000          0.0000          0.9577

     Atom 59  H   pos: ( -0.306174  0.484907 -0.125601)  dia sigma:           0.96
             0.9650          0.0000          0.0000
             0.0000          0.9650          0.0000
             0.0000          0.0000          0.9650

     Atom 60  H   pos: (  0.024852 -0.094361  0.051696)  dia sigma:           0.97
             0.9743          0.0000          0.0000
             0.0000          0.9743          0.0000
             0.0000          0.0000          0.9743

     Atom 61  H   pos: ( -0.091781 -0.182059 -0.069646)  dia sigma:           0.95
             0.9461          0.0000          0.0000
             0.0000          0.9461          0.0000
             0.0000          0.0000          0.9461

     Atom 62  H   pos: (  0.088310 -0.295142 -0.308175)  dia sigma:           0.95
             0.9524          0.0000          0.0000
             0.0000          0.9524          0.0000
             0.0000          0.0000          0.9524

     Atom 63  H   pos: (  0.279329 -0.310488 -0.268303)  dia sigma:           0.92
             0.9243          0.0000          0.0000
             0.0000          0.9243          0.0000
             0.0000          0.0000          0.9243

     Atom 64  H   pos: (  0.082347  0.182203 -0.321633)  dia sigma:           0.95
             0.9548          0.0000          0.0000
             0.0000          0.9548          0.0000
             0.0000          0.0000          0.9548

     Atom 65  H   pos: (  0.263824  0.228020 -0.279293)  dia sigma:           0.99
             0.9918          0.0000          0.0000
             0.0000          0.9918          0.0000
             0.0000          0.0000          0.9918

     Atom 66  H   pos: (  0.315546  0.021123  0.099455)  dia sigma:           0.95
             0.9527          0.0000          0.0000
             0.0000          0.9527          0.0000
             0.0000          0.0000          0.9527

     Atom 67  H   pos: (  0.401426 -0.101431  0.215767)  dia sigma:           1.06
             1.0569          0.0000          0.0000
             0.0000          1.0569          0.0000
             0.0000          0.0000          1.0569

     Atom 68  H   pos: (  0.474474 -0.219770  0.454033)  dia sigma:           0.98
             0.9812          0.0000          0.0000
             0.0000          0.9812          0.0000
             0.0000          0.0000          0.9812

     Atom 69  H   pos: (  0.328533 -0.332209  0.503278)  dia sigma:           0.96
             0.9551          0.0000          0.0000
             0.0000          0.9551          0.0000
             0.0000          0.0000          0.9551

     Atom 70  H   pos: (  0.219614  0.350409  0.333113)  dia sigma:           1.00
             1.0042          0.0000          0.0000
             0.0000          1.0042          0.0000
             0.0000          0.0000          1.0042

     Atom 71  H   pos: (  0.258516  0.224005  0.465473)  dia sigma:           1.00
             0.9976          0.0000          0.0000
             0.0000          0.9976          0.0000
             0.0000          0.0000          0.9976

     Paramagnetic contribution in ppm:

     Atom  1  Ca  pos: ( -0.429190  0.219817  0.295170)  para sigma:        -461.58
          -472.8713          6.8297        -12.2063
             6.2865       -456.1929        -22.5496
           -14.6168        -20.4893       -455.6757

     Atom  2  O   pos: ( -0.378252  0.409352  0.062522)  para sigma:         -44.99
           -56.2269          8.7598          7.5798
             9.3529        -42.8749        -14.8774
            11.5413        -18.2172        -35.8761

     Atom  3  O   pos: ( -0.467773  0.010088  0.481088)  para sigma:         -48.24
           -78.7332          3.6588          5.5119
             1.3396        -35.9741         -7.2714
             0.6419         -5.8679        -30.0198

     Atom  4  O   pos: (  0.403404  0.339818 -0.157530)  para sigma:         -18.25
           -19.2346          5.9173         17.2935
             5.6509        -28.1088         -0.4876
            16.2449         -2.7014         -7.4019

     Atom  5  O   pos: ( -0.147076  0.219905  0.387888)  para sigma:         -30.23
           -30.4418         -1.4972          1.2521
            -0.8560        -19.3762         -2.0213
             2.3684         -0.9446        -40.8674

     Atom  6  O   pos: (  0.050715 -0.033860  0.367200)  para sigma:          -6.86
             7.4286         16.2235          6.4344
            18.0192         -8.1937         -0.2210
             3.1467         -2.6609        -19.8155

     Atom  7  O   pos: (  0.392083 -0.415815  0.124191)  para sigma:          -7.65
           -20.8439        -13.3027         -7.0642
           -12.5515        -13.2084         12.3881
            -5.6266         14.5553         11.1073

     Atom  8  O   pos: ( -0.262777  0.100539  0.078565)  para sigma:         -25.99
           -20.0195        -18.6995          6.5648
           -15.7825        -26.9586          4.6972
             5.6452          4.9303        -30.9883

     Atom  9  O   pos: ( -0.120311  0.210388 -0.303624)  para sigma:         -23.31
           -23.2450          5.0622         -4.1557
             4.1241        -37.1420         -5.7909
           -10.3967        -10.3824         -9.5359

     Atom 10  O   pos: (  0.088373  0.376444  0.004663)  para sigma:           0.28
             3.6732          6.2097        -21.4777
             5.0883         -3.6789         14.6662
           -19.6112         11.2538          0.8400

     Atom 11  O   pos: (  0.067187 -0.543613  0.405114)  para sigma:         -16.54
           -13.5022         -5.4086         25.4501
            -9.6452        -19.6698         -3.1077
            18.2673          2.3813        -16.4611

     Atom 12  O   pos: ( -0.210940 -0.188897  0.473116)  para sigma:         -21.13
           -18.9323        -11.3345         -1.0319
           -11.4180        -19.8440         12.4301
            -2.5907         11.7381        -24.6220

     Atom 13  O   pos: ( -0.158004 -0.397716  0.238194)  para sigma:         -26.00
           -35.0359         12.8933          6.3339
            17.1707        -15.0860         -1.0489
             7.5047         -0.1576        -27.8732

     Atom 14  O   pos: ( -0.416487  0.072981 -0.223011)  para sigma:         -26.42
           -39.4524         -3.2788          2.6739
            -4.7944        -34.5861         11.4036
             4.8743         11.5912         -5.2294

     Atom 15  O   pos: (  0.435666 -0.262241 -0.158620)  para sigma:          -3.80
           -20.8760         16.1835          1.3853
            15.6545          2.5672        -12.5210
             0.8727        -15.9584          6.9100

     Atom 16  O   pos: ( -0.100073 -0.252196 -0.253305)  para sigma:         -25.18
           -34.0866          4.1172          5.4094
             5.7307        -22.6869         -8.7697
             5.3602        -11.2425        -18.7707

     Atom 17  O   pos: (  0.153758  0.063450 -0.005940)  para sigma:         -17.27
           -30.5189         -7.0161         -2.4339
            -5.3056         -6.7246          1.4676
            -2.3128         -2.6224        -14.5756

     Atom 18  O   pos: ( -0.427376  0.444097  0.489735)  para sigma:          -9.81
           -19.9152         -7.4091         19.0410
            -7.0840         -6.2619          2.3334
            20.8285         -1.2277         -3.2417

     Atom 19  O   pos: ( -0.236732 -0.529696 -0.204779)  para sigma:         -26.23
           -37.9820         -6.4510        -13.5490
            -8.2244        -19.3126         -0.1790
           -11.7451         -3.8483        -21.3985

     Atom 20  O   pos: ( -0.076077 -0.157998  0.047790)  para sigma:         -24.70
           -31.3924         12.9372          4.4688
            12.8692        -26.2514          1.0748
             5.9589          6.9208        -16.4543

     Atom 21  O   pos: (  0.192862 -0.339057 -0.348796)  para sigma:         -18.42
            11.0138         -1.2503          5.6175
             0.1546        -43.3388          8.9025
             0.5844          9.4254        -22.9443

     Atom 22  O   pos: (  0.197119  0.159585 -0.349931)  para sigma:         -10.88
             8.8468          8.0586          4.0053
             6.6714        -29.6263          4.1445
             2.2005          6.8326        -11.8468

     Atom 23  O   pos: (  0.421027 -0.006767  0.150248)  para sigma:         -13.12
            -8.0792         -5.3896         18.6262
             0.4978        -16.2615         -7.9686
            16.6710         -8.2907        -15.0338

     Atom 24  O   pos: (  0.424852 -0.326193  0.431213)  para sigma:         -20.92
           -20.6877         14.6773        -11.2815
            11.5112        -15.6440          3.7278
           -10.0152          3.6842        -26.4361

     Atom 25  O   pos: (  0.293061  0.261224  0.357921)  para sigma:         -13.31
            -8.9727        -15.4521         -6.9099
           -13.4277        -18.5375        -12.9697
            -4.4242        -16.0808        -12.4173

     Atom 26  H   pos: ( -0.299558  0.323868  0.040754)  para sigma:           0.00
             0.0000          0.0000          0.0000
             0.0000          0.0000          0.0000
             0.0000          0.0000          0.0000

     Atom 27  H   pos: (  0.406581  0.025338 -0.489998)  para sigma:           0.00
             0.0000          0.0000          0.0000
             0.0000          0.0000          0.0000
             0.0000          0.0000          0.0000

     Atom 28  H   pos: (  0.440345  0.417543 -0.237210)  para sigma:           0.00
             0.0000          0.0000          0.0000
             0.0000          0.0000          0.0000
             0.0000          0.0000          0.0000

     Atom 29  H   pos: ( -0.520285  0.377383 -0.073601)  para sigma:           0.00
             0.0000          0.0000          0.0000
             0.0000          0.0000          0.0000
             0.0000          0.0000          0.0000

     Atom 30  H   pos: ( -0.071227  0.130463  0.358161)  para sigma:           0.00
             0.0000          0.0000          0.0000
             0.0000          0.0000          0.0000
             0.0000          0.0000          0.0000

     Atom 31  H   pos: ( -0.079689  0.319690  0.385150)  para sigma:           0.00
             0.0000          0.0000          0.0000
             0.0000          0.0000          0.0000
             0.0000          0.0000          0.0000

     Atom 32  H   pos: ( -0.038789 -0.100649  0.411495)  para sigma:           0.00
             0.0000          0.0000          0.0000
             0.0000          0.0000          0.0000
             0.0000          0.0000          0.0000

     Atom 33  H   pos: (  0.108547  0.023223 -0.547449)  para sigma:           0.00
             0.0000          0.0000          0.0000
             0.0000          0.0000          0.0000
             0.0000          0.0000          0.0000

     Atom 34  H   pos: (  0.390975 -0.375263  0.237012)  para sigma:           0.00
             0.0000          0.0000          0.0000
             0.0000          0.0000          0.0000
             0.0000          0.0000          0.0000

     Atom 35  H   pos: ( -0.513656 -0.463517  0.111030)  para sigma:           0.00
             0.0000          0.0000          0.0000
             0.0000          0.0000          0.0000
             0.0000          0.0000          0.0000

     Atom 36  H   pos: ( -0.339953  0.066610 -0.004214)  para sigma:           0.00
             0.0000          0.0000          0.0000
             0.0000          0.0000          0.0000
             0.0000          0.0000          0.0000

     Atom 37  H   pos: ( -0.186674  0.007435  0.081081)  para sigma:           0.00
             0.0000          0.0000          0.0000
             0.0000          0.0000          0.0000
             0.0000          0.0000          0.0000

     Atom 38  H   pos: ( -0.148651  0.218997 -0.420737)  para sigma:           0.00
             0.0000          0.0000          0.0000
             0.0000          0.0000          0.0000
             0.0000          0.0000          0.0000

     Atom 39  H   pos: ( -0.208293  0.146034 -0.254908)  para sigma:           0.00
             0.0000          0.0000          0.0000
             0.0000          0.0000          0.0000
             0.0000          0.0000          0.0000

     Atom 40  H   pos: (  0.068230  0.432257  0.105657)  para sigma:           0.00
             0.0000          0.0000          0.0000
             0.0000          0.0000          0.0000
             0.0000          0.0000          0.0000

     Atom 41  H   pos: (  0.193250  0.417188 -0.031186)  para sigma:           0.00
             0.0000          0.0000          0.0000
             0.0000          0.0000          0.0000
             0.0000          0.0000          0.0000

     Atom 42  H   pos: (  0.111902 -0.487688  0.500399)  para sigma:           0.00
             0.0000          0.0000          0.0000
             0.0000          0.0000          0.0000
             0.0000          0.0000          0.0000

     Atom 43  H   pos: ( -0.011436 -0.471155  0.348175)  para sigma:           0.00
             0.0000          0.0000          0.0000
             0.0000          0.0000          0.0000
             0.0000          0.0000          0.0000

     Atom 44  H   pos: ( -0.219062 -0.274959  0.389257)  para sigma:           0.00
             0.0000          0.0000          0.0000
             0.0000          0.0000          0.0000
             0.0000          0.0000          0.0000

     Atom 45  H   pos: ( -0.309211 -0.120926  0.470385)  para sigma:           0.00
             0.0000          0.0000          0.0000
             0.0000          0.0000          0.0000
             0.0000          0.0000          0.0000

     Atom 46  H   pos: ( -0.232411 -0.476290  0.182972)  para sigma:           0.00
             0.0000          0.0000          0.0000
             0.0000          0.0000          0.0000
             0.0000          0.0000          0.0000

     Atom 47  H   pos: ( -0.121149 -0.314316  0.158479)  para sigma:           0.00
             0.0000          0.0000          0.0000
             0.0000          0.0000          0.0000
             0.0000          0.0000          0.0000

     Atom 48  H   pos: ( -0.479776  0.171383 -0.203049)  para sigma:           0.00
             0.0000          0.0000          0.0000
             0.0000          0.0000          0.0000
             0.0000          0.0000          0.0000

     Atom 49  H   pos: ( -0.433229  0.055454 -0.344888)  para sigma:           0.00
             0.0000          0.0000          0.0000
             0.0000          0.0000          0.0000
             0.0000          0.0000          0.0000

     Atom 50  H   pos: ( -0.521809 -0.128552 -0.168296)  para sigma:           0.00
             0.0000          0.0000          0.0000
             0.0000          0.0000          0.0000
             0.0000          0.0000          0.0000

     Atom 51  H   pos: (  0.421972 -0.298516 -0.045319)  para sigma:           0.00
             0.0000          0.0000          0.0000
             0.0000          0.0000          0.0000
             0.0000          0.0000          0.0000

     Atom 52  H   pos: ( -0.156962 -0.209216 -0.349949)  para sigma:           0.00
             0.0000          0.0000          0.0000
             0.0000          0.0000          0.0000
             0.0000          0.0000          0.0000

     Atom 53  H   pos: ( -0.149752 -0.360997 -0.232858)  para sigma:           0.00
             0.0000          0.0000          0.0000
             0.0000          0.0000          0.0000
             0.0000          0.0000          0.0000

     Atom 54  H   pos: (  0.177711  0.052455 -0.120465)  para sigma:           0.00
             0.0000          0.0000          0.0000
             0.0000          0.0000          0.0000
             0.0000          0.0000          0.0000

     Atom 55  H   pos: (  0.118861  0.178628  0.008784)  para sigma:           0.00
             0.0000          0.0000          0.0000
             0.0000          0.0000          0.0000
             0.0000          0.0000          0.0000

     Atom 56  H   pos: ( -0.457342 -0.477696  0.491179)  para sigma:           0.00
             0.0000          0.0000          0.0000
             0.0000          0.0000          0.0000
             0.0000          0.0000          0.0000

     Atom 57  H   pos: ( -0.370401  0.496146 -0.421049)  para sigma:           0.00
             0.0000          0.0000          0.0000
             0.0000          0.0000          0.0000
             0.0000          0.0000          0.0000

     Atom 58  H   pos: ( -0.191490  0.396552 -0.249959)  para sigma:           0.00
             0.0000          0.0000          0.0000
             0.0000          0.0000          0.0000
             0.0000          0.0000          0.0000

     Atom 59  H   pos: ( -0.306174  0.484907 -0.125601)  para sigma:           0.00
             0.0000          0.0000          0.0000
             0.0000          0.0000          0.0000
             0.0000          0.0000          0.0000

     Atom 60  H   pos: (  0.024852 -0.094361  0.051696)  para sigma:           0.00
             0.0000          0.0000          0.0000
             0.0000          0.0000          0.0000
             0.0000          0.0000          0.0000

     Atom 61  H   pos: ( -0.091781 -0.182059 -0.069646)  para sigma:           0.00
             0.0000          0.0000          0.0000
             0.0000          0.0000          0.0000
             0.0000          0.0000          0.0000

     Atom 62  H   pos: (  0.088310 -0.295142 -0.308175)  para sigma:           0.00
             0.0000          0.0000          0.0000
             0.0000          0.0000          0.0000
             0.0000          0.0000          0.0000

     Atom 63  H   pos: (  0.279329 -0.310488 -0.268303)  para sigma:           0.00
             0.0000          0.0000          0.0000
             0.0000          0.0000          0.0000
             0.0000          0.0000          0.0000

     Atom 64  H   pos: (  0.082347  0.182203 -0.321633)  para sigma:           0.00
             0.0000          0.0000          0.0000
             0.0000          0.0000          0.0000
             0.0000          0.0000          0.0000

     Atom 65  H   pos: (  0.263824  0.228020 -0.279293)  para sigma:           0.00
             0.0000          0.0000          0.0000
             0.0000          0.0000          0.0000
             0.0000          0.0000          0.0000

     Atom 66  H   pos: (  0.315546  0.021123  0.099455)  para sigma:           0.00
             0.0000          0.0000          0.0000
             0.0000          0.0000          0.0000
             0.0000          0.0000          0.0000

     Atom 67  H   pos: (  0.401426 -0.101431  0.215767)  para sigma:           0.00
             0.0000          0.0000          0.0000
             0.0000          0.0000          0.0000
             0.0000          0.0000          0.0000

     Atom 68  H   pos: (  0.474474 -0.219770  0.454033)  para sigma:           0.00
             0.0000          0.0000          0.0000
             0.0000          0.0000          0.0000
             0.0000          0.0000          0.0000

     Atom 69  H   pos: (  0.328533 -0.332209  0.503278)  para sigma:           0.00
             0.0000          0.0000          0.0000
             0.0000          0.0000          0.0000
             0.0000          0.0000          0.0000

     Atom 70  H   pos: (  0.219614  0.350409  0.333113)  para sigma:           0.00
             0.0000          0.0000          0.0000
             0.0000          0.0000          0.0000
             0.0000          0.0000          0.0000

     Atom 71  H   pos: (  0.258516  0.224005  0.465473)  para sigma:           0.00
             0.0000          0.0000          0.0000
             0.0000          0.0000          0.0000
             0.0000          0.0000          0.0000

     Paramagnetic US occ-occ contribution in ppm:

     Atom  1  Ca  pos: ( -0.429190  0.219817  0.295170)  para_oo sigma:          -2.73
            -2.9602          0.3006         -0.3070
             0.4160         -2.6725          0.0225
            -0.3801          0.1168         -2.5669

     Atom  2  O   pos: ( -0.378252  0.409352  0.062522)  para_oo sigma:          -0.89
            -0.6821         -0.2981          0.1476
            -0.1383         -0.7893          0.2081
             0.0131          0.3457         -1.1990

     Atom  3  O   pos: ( -0.467773  0.010088  0.481088)  para_oo sigma:          -0.55
            -0.1435         -0.2315          0.1994
            -0.1855         -0.8449          0.3311
             0.1440          0.3603         -0.6616

     Atom  4  O   pos: (  0.403404  0.339818 -0.157530)  para_oo sigma:          -0.93
            -0.8711          0.0276          0.1347
             0.0568         -0.9575          0.0960
             0.1215          0.0826         -0.9482

     Atom  5  O   pos: ( -0.147076  0.219905  0.387888)  para_oo sigma:          -0.73
            -1.0907         -0.0497         -0.0996
            -0.0275         -0.4136          0.0384
            -0.1261          0.0861         -0.6797

     Atom  6  O   pos: (  0.050715 -0.033860  0.367200)  para_oo sigma:          -0.87
            -0.8463         -0.0138         -0.0013
            -0.0437         -0.8578         -0.0073
             0.0053         -0.0100         -0.9182

     Atom  7  O   pos: (  0.392083 -0.415815  0.124191)  para_oo sigma:          -1.02
            -1.0857         -0.1373         -0.0301
            -0.1431         -1.0402         -0.0441
             0.0032         -0.0221         -0.9270

     Atom  8  O   pos: ( -0.262777  0.100539  0.078565)  para_oo sigma:          -0.72
            -0.6238         -0.0109          0.1989
            -0.0576         -0.7092         -0.0548
             0.2846         -0.1320         -0.8223

     Atom  9  O   pos: ( -0.120311  0.210388 -0.303624)  para_oo sigma:          -0.98
            -0.8776         -0.0476          0.0061
            -0.0718         -1.0263          0.0043
            -0.0181         -0.0028         -1.0384

     Atom 10  O   pos: (  0.088373  0.376444  0.004663)  para_oo sigma:          -0.69
            -0.6690          0.0239         -0.0175
             0.0041         -0.5992          0.0531
            -0.0053          0.0020         -0.8150

     Atom 11  O   pos: (  0.067187 -0.543613  0.405114)  para_oo sigma:          -1.03
            -1.0238         -0.0003          0.1356
            -0.0372         -1.0362         -0.0504
             0.1046          0.0061         -1.0160

     Atom 12  O   pos: ( -0.210940 -0.188897  0.473116)  para_oo sigma:          -1.13
            -1.0534         -0.1661         -0.0629
            -0.1492         -1.1804          0.0344
            -0.0379         -0.0085         -1.1447

     Atom 13  O   pos: ( -0.158004 -0.397716  0.238194)  para_oo sigma:          -1.16
            -1.2180         -0.0373         -0.0376
            -0.0287         -1.1062         -0.0449
            -0.0318         -0.0302         -1.1559

     Atom 14  O   pos: ( -0.416487  0.072981 -0.223011)  para_oo sigma:          -1.07
            -1.1820          0.1476          0.0401
             0.1397         -1.1325          0.0041
             0.0997          0.0039         -0.9092

     Atom 15  O   pos: (  0.435666 -0.262241 -0.158620)  para_oo sigma:          -0.86
            -0.8508          0.1412          0.0757
             0.0954         -0.8948         -0.0971
             0.0706         -0.1137         -0.8236

     Atom 16  O   pos: ( -0.100073 -0.252196 -0.253305)  para_oo sigma:          -1.14
            -1.1486          0.0356          0.0222
             0.0458         -1.1914         -0.0661
             0.0290         -0.0812         -1.0778

     Atom 17  O   pos: (  0.153758  0.063450 -0.005940)  para_oo sigma:          -0.95
            -0.8960         -0.0464          0.1223
            -0.0176         -0.8336         -0.0394
             0.0908         -0.0763         -1.1216

     Atom 18  O   pos: ( -0.427376  0.444097  0.489735)  para_oo sigma:          -0.46
            -0.3566         -0.1578          0.2705
            -0.1614         -0.6199         -0.2848
             0.2661         -0.2787         -0.3972

     Atom 19  O   pos: ( -0.236732 -0.529696 -0.204779)  para_oo sigma:          -1.02
            -1.0749          0.1007         -0.0322
             0.0833         -0.9765         -0.0164
            -0.0081         -0.0181         -1.0208

     Atom 20  O   pos: ( -0.076077 -0.157998  0.047790)  para_oo sigma:          -1.14
            -1.2172         -0.0626         -0.0753
            -0.0505         -1.0836         -0.0864
            -0.1039         -0.0354         -1.1205

     Atom 21  O   pos: (  0.192862 -0.339057 -0.348796)  para_oo sigma:          -1.06
            -0.8575          0.0106          0.0069
             0.0206         -1.2498          0.1343
            -0.0551          0.0971         -1.0774

     Atom 22  O   pos: (  0.197119  0.159585 -0.349931)  para_oo sigma:          -0.94
            -0.8585          0.0391          0.0202
             0.0472         -1.0213          0.0312
             0.0142          0.0585         -0.9519

     Atom 23  O   pos: (  0.421027 -0.006767  0.150248)  para_oo sigma:          -0.50
            -0.4007         -0.1608          0.1302
            -0.1955         -0.6041         -0.2470
             0.1057         -0.2581         -0.4866

     Atom 24  O   pos: (  0.424852 -0.326193  0.431213)  para_oo sigma:          -1.03
            -1.1389          0.0345         -0.0972
             0.0114         -0.9750         -0.0464
            -0.1155         -0.0384         -0.9619

     Atom 25  O   pos: (  0.293061  0.261224  0.357921)  para_oo sigma:          -0.47
            -0.7916          0.0089         -0.0265
            -0.0824         -0.3076         -0.2758
             0.0600         -0.3006         -0.3161

     Atom 26  H   pos: ( -0.299558  0.323868  0.040754)  para_oo sigma:           0.00
             0.0000          0.0000          0.0000
             0.0000          0.0000          0.0000
             0.0000          0.0000          0.0000

     Atom 27  H   pos: (  0.406581  0.025338 -0.489998)  para_oo sigma:           0.00
             0.0000          0.0000          0.0000
             0.0000          0.0000          0.0000
             0.0000          0.0000          0.0000

     Atom 28  H   pos: (  0.440345  0.417543 -0.237210)  para_oo sigma:           0.00
             0.0000          0.0000          0.0000
             0.0000          0.0000          0.0000
             0.0000          0.0000          0.0000

     Atom 29  H   pos: ( -0.520285  0.377383 -0.073601)  para_oo sigma:           0.00
             0.0000          0.0000          0.0000
             0.0000          0.0000          0.0000
             0.0000          0.0000          0.0000

     Atom 30  H   pos: ( -0.071227  0.130463  0.358161)  para_oo sigma:           0.00
             0.0000          0.0000          0.0000
             0.0000          0.0000          0.0000
             0.0000          0.0000          0.0000

     Atom 31  H   pos: ( -0.079689  0.319690  0.385150)  para_oo sigma:           0.00
             0.0000          0.0000          0.0000
             0.0000          0.0000          0.0000
             0.0000          0.0000          0.0000

     Atom 32  H   pos: ( -0.038789 -0.100649  0.411495)  para_oo sigma:           0.00
             0.0000          0.0000          0.0000
             0.0000          0.0000          0.0000
             0.0000          0.0000          0.0000

     Atom 33  H   pos: (  0.108547  0.023223 -0.547449)  para_oo sigma:           0.00
             0.0000          0.0000          0.0000
             0.0000          0.0000          0.0000
             0.0000          0.0000          0.0000

     Atom 34  H   pos: (  0.390975 -0.375263  0.237012)  para_oo sigma:           0.00
             0.0000          0.0000          0.0000
             0.0000          0.0000          0.0000
             0.0000          0.0000          0.0000

     Atom 35  H   pos: ( -0.513656 -0.463517  0.111030)  para_oo sigma:           0.00
             0.0000          0.0000          0.0000
             0.0000          0.0000          0.0000
             0.0000          0.0000          0.0000

     Atom 36  H   pos: ( -0.339953  0.066610 -0.004214)  para_oo sigma:           0.00
             0.0000          0.0000          0.0000
             0.0000          0.0000          0.0000
             0.0000          0.0000          0.0000

     Atom 37  H   pos: ( -0.186674  0.007435  0.081081)  para_oo sigma:           0.00
             0.0000          0.0000          0.0000
             0.0000          0.0000          0.0000
             0.0000          0.0000          0.0000

     Atom 38  H   pos: ( -0.148651  0.218997 -0.420737)  para_oo sigma:           0.00
             0.0000          0.0000          0.0000
             0.0000          0.0000          0.0000
             0.0000          0.0000          0.0000

     Atom 39  H   pos: ( -0.208293  0.146034 -0.254908)  para_oo sigma:           0.00
             0.0000          0.0000          0.0000
             0.0000          0.0000          0.0000
             0.0000          0.0000          0.0000

     Atom 40  H   pos: (  0.068230  0.432257  0.105657)  para_oo sigma:           0.00
             0.0000          0.0000          0.0000
             0.0000          0.0000          0.0000
             0.0000          0.0000          0.0000

     Atom 41  H   pos: (  0.193250  0.417188 -0.031186)  para_oo sigma:           0.00
             0.0000          0.0000          0.0000
             0.0000          0.0000          0.0000
             0.0000          0.0000          0.0000

     Atom 42  H   pos: (  0.111902 -0.487688  0.500399)  para_oo sigma:           0.00
             0.0000          0.0000          0.0000
             0.0000          0.0000          0.0000
             0.0000          0.0000          0.0000

     Atom 43  H   pos: ( -0.011436 -0.471155  0.348175)  para_oo sigma:           0.00
             0.0000          0.0000          0.0000
             0.0000          0.0000          0.0000
             0.0000          0.0000          0.0000

     Atom 44  H   pos: ( -0.219062 -0.274959  0.389257)  para_oo sigma:           0.00
             0.0000          0.0000          0.0000
             0.0000          0.0000          0.0000
             0.0000          0.0000          0.0000

     Atom 45  H   pos: ( -0.309211 -0.120926  0.470385)  para_oo sigma:           0.00
             0.0000          0.0000          0.0000
             0.0000          0.0000          0.0000
             0.0000          0.0000          0.0000

     Atom 46  H   pos: ( -0.232411 -0.476290  0.182972)  para_oo sigma:           0.00
             0.0000          0.0000          0.0000
             0.0000          0.0000          0.0000
             0.0000          0.0000          0.0000

     Atom 47  H   pos: ( -0.121149 -0.314316  0.158479)  para_oo sigma:           0.00
             0.0000          0.0000          0.0000
             0.0000          0.0000          0.0000
             0.0000          0.0000          0.0000

     Atom 48  H   pos: ( -0.479776  0.171383 -0.203049)  para_oo sigma:           0.00
             0.0000          0.0000          0.0000
             0.0000          0.0000          0.0000
             0.0000          0.0000          0.0000

     Atom 49  H   pos: ( -0.433229  0.055454 -0.344888)  para_oo sigma:           0.00
             0.0000          0.0000          0.0000
             0.0000          0.0000          0.0000
             0.0000          0.0000          0.0000

     Atom 50  H   pos: ( -0.521809 -0.128552 -0.168296)  para_oo sigma:           0.00
             0.0000          0.0000          0.0000
             0.0000          0.0000          0.0000
             0.0000          0.0000          0.0000

     Atom 51  H   pos: (  0.421972 -0.298516 -0.045319)  para_oo sigma:           0.00
             0.0000          0.0000          0.0000
             0.0000          0.0000          0.0000
             0.0000          0.0000          0.0000

     Atom 52  H   pos: ( -0.156962 -0.209216 -0.349949)  para_oo sigma:           0.00
             0.0000          0.0000          0.0000
             0.0000          0.0000          0.0000
             0.0000          0.0000          0.0000

     Atom 53  H   pos: ( -0.149752 -0.360997 -0.232858)  para_oo sigma:           0.00
             0.0000          0.0000          0.0000
             0.0000          0.0000          0.0000
             0.0000          0.0000          0.0000

     Atom 54  H   pos: (  0.177711  0.052455 -0.120465)  para_oo sigma:           0.00
             0.0000          0.0000          0.0000
             0.0000          0.0000          0.0000
             0.0000          0.0000          0.0000

     Atom 55  H   pos: (  0.118861  0.178628  0.008784)  para_oo sigma:           0.00
             0.0000          0.0000          0.0000
             0.0000          0.0000          0.0000
             0.0000          0.0000          0.0000

     Atom 56  H   pos: ( -0.457342 -0.477696  0.491179)  para_oo sigma:           0.00
             0.0000          0.0000          0.0000
             0.0000          0.0000          0.0000
             0.0000          0.0000          0.0000

     Atom 57  H   pos: ( -0.370401  0.496146 -0.421049)  para_oo sigma:           0.00
             0.0000          0.0000          0.0000
             0.0000          0.0000          0.0000
             0.0000          0.0000          0.0000

     Atom 58  H   pos: ( -0.191490  0.396552 -0.249959)  para_oo sigma:           0.00
             0.0000          0.0000          0.0000
             0.0000          0.0000          0.0000
             0.0000          0.0000          0.0000

     Atom 59  H   pos: ( -0.306174  0.484907 -0.125601)  para_oo sigma:           0.00
             0.0000          0.0000          0.0000
             0.0000          0.0000          0.0000
             0.0000          0.0000          0.0000

     Atom 60  H   pos: (  0.024852 -0.094361  0.051696)  para_oo sigma:           0.00
             0.0000          0.0000          0.0000
             0.0000          0.0000          0.0000
             0.0000          0.0000          0.0000

     Atom 61  H   pos: ( -0.091781 -0.182059 -0.069646)  para_oo sigma:           0.00
             0.0000          0.0000          0.0000
             0.0000          0.0000          0.0000
             0.0000          0.0000          0.0000

     Atom 62  H   pos: (  0.088310 -0.295142 -0.308175)  para_oo sigma:           0.00
             0.0000          0.0000          0.0000
             0.0000          0.0000          0.0000
             0.0000          0.0000          0.0000

     Atom 63  H   pos: (  0.279329 -0.310488 -0.268303)  para_oo sigma:           0.00
             0.0000          0.0000          0.0000
             0.0000          0.0000          0.0000
             0.0000          0.0000          0.0000

     Atom 64  H   pos: (  0.082347  0.182203 -0.321633)  para_oo sigma:           0.00
             0.0000          0.0000          0.0000
             0.0000          0.0000          0.0000
             0.0000          0.0000          0.0000

     Atom 65  H   pos: (  0.263824  0.228020 -0.279293)  para_oo sigma:           0.00
             0.0000          0.0000          0.0000
             0.0000          0.0000          0.0000
             0.0000          0.0000          0.0000

     Atom 66  H   pos: (  0.315546  0.021123  0.099455)  para_oo sigma:           0.00
             0.0000          0.0000          0.0000
             0.0000          0.0000          0.0000
             0.0000          0.0000          0.0000

     Atom 67  H   pos: (  0.401426 -0.101431  0.215767)  para_oo sigma:           0.00
             0.0000          0.0000          0.0000
             0.0000          0.0000          0.0000
             0.0000          0.0000          0.0000

     Atom 68  H   pos: (  0.474474 -0.219770  0.454033)  para_oo sigma:           0.00
             0.0000          0.0000          0.0000
             0.0000          0.0000          0.0000
             0.0000          0.0000          0.0000

     Atom 69  H   pos: (  0.328533 -0.332209  0.503278)  para_oo sigma:           0.00
             0.0000          0.0000          0.0000
             0.0000          0.0000          0.0000
             0.0000          0.0000          0.0000

     Atom 70  H   pos: (  0.219614  0.350409  0.333113)  para_oo sigma:           0.00
             0.0000          0.0000          0.0000
             0.0000          0.0000          0.0000
             0.0000          0.0000          0.0000

     Atom 71  H   pos: (  0.258516  0.224005  0.465473)  para_oo sigma:           0.00
             0.0000          0.0000          0.0000
             0.0000          0.0000          0.0000
             0.0000          0.0000          0.0000

     Paramagnetic US L_R Q_R contribution in ppm:

     Atom  1  Ca  pos: ( -0.429190  0.219817  0.295170)  para_lq sigma:         203.92
           202.3187          1.7783         -1.1928
             1.5334        204.1341         -0.8661
            -1.5104         -0.7248        205.3010

     Atom  2  O   pos: ( -0.378252  0.409352  0.062522)  para_lq sigma:        -110.47
          -111.1893          4.5204          1.1318
             4.8434       -112.3783         -1.5358
             1.1065         -1.4572       -107.8341

     Atom  3  O   pos: ( -0.467773  0.010088  0.481088)  para_lq sigma:        -111.25
          -115.6985          0.8035          1.7486
             0.7272       -108.9846          0.0399
             1.3214          0.1105       -109.0800

     Atom  4  O   pos: (  0.403404  0.339818 -0.157530)  para_lq sigma:        -101.91
          -100.8321         -4.1632         -2.7852
            -4.2200       -100.0493          2.5700
            -3.2156          2.5908       -104.8579

     Atom  5  O   pos: ( -0.147076  0.219905  0.387888)  para_lq sigma:         -99.51
          -101.8380         -0.6614          1.8114
            -0.5898       -103.5406         -1.6984
             1.9744         -1.4162        -93.1487

     Atom  6  O   pos: (  0.050715 -0.033860  0.367200)  para_lq sigma:        -101.62
          -102.9328         -5.9011         -0.3287
            -6.1990        -98.7941          2.3564
            -0.4675          2.2990       -103.1324

     Atom  7  O   pos: (  0.392083 -0.415815  0.124191)  para_lq sigma:        -100.70
           -99.9488          4.7420         -1.1993
             4.7505        -97.8687         -2.8886
            -1.0050         -2.6418       -104.2777

     Atom  8  O   pos: ( -0.262777  0.100539  0.078565)  para_lq sigma:        -100.32
          -101.0220          3.3672         -4.4454
             3.2099       -101.4501         -3.4953
            -4.2185         -3.6948        -98.4996

     Atom  9  O   pos: ( -0.120311  0.210388 -0.303624)  para_lq sigma:        -100.33
          -100.0354         -4.1406         -0.3724
            -4.1655        -96.6543          2.0015
            -0.5841          2.0139       -104.3017

     Atom 10  O   pos: (  0.088373  0.376444  0.004663)  para_lq sigma:        -101.43
          -102.9949         -4.6782          3.6377
            -4.7872        -99.3776         -4.0947
             3.6304         -4.2748       -101.9196

     Atom 11  O   pos: (  0.067187 -0.543613  0.405114)  para_lq sigma:        -100.17
           -98.7047          2.5686         -5.1825
             2.3710       -101.0421         -1.4673
            -5.3292         -1.1348       -100.7672

     Atom 12  O   pos: ( -0.210940 -0.188897  0.473116)  para_lq sigma:         -99.55
          -100.3827          2.7192         -2.1797
             2.9858       -100.1838         -4.5873
            -2.1375         -4.6277        -98.0780

     Atom 13  O   pos: ( -0.158004 -0.397716  0.238194)  para_lq sigma:        -100.06
           -97.8629         -5.3563         -1.4128
            -4.9642       -101.0652          1.9301
            -1.1005          1.7917       -101.2575

     Atom 14  O   pos: ( -0.416487  0.072981 -0.223011)  para_lq sigma:        -102.18
           -98.9703          4.7387         -0.9948
             4.5851       -102.2272         -1.5880
            -0.8960         -1.7552       -105.3549

     Atom 15  O   pos: (  0.435666 -0.262241 -0.158620)  para_lq sigma:        -100.42
           -94.3423         -3.9198          0.3148
            -3.9808       -102.4922          1.1440
             0.0522          0.9961       -104.4391

     Atom 16  O   pos: ( -0.100073 -0.252196 -0.253305)  para_lq sigma:         -99.17
           -97.1371         -2.4550         -3.2860
            -2.1980       -101.3652          3.2913
            -3.3695          3.0241        -99.0046

     Atom 17  O   pos: (  0.153758  0.063450 -0.005940)  para_lq sigma:        -100.62
           -94.5355          3.3735          1.7153
             3.4251       -104.4590         -0.2113
             1.7799         -0.2513       -102.8750

     Atom 18  O   pos: ( -0.427376  0.444097  0.489735)  para_lq sigma:        -100.25
           -97.7309          2.8621         -6.1404
             2.6726       -102.9800         -1.3475
            -5.7113         -1.3723       -100.0407

     Atom 19  O   pos: ( -0.236732 -0.529696 -0.204779)  para_lq sigma:        -100.43
           -97.9771          4.7179          3.1204
             4.6083       -101.4312          1.1206
             3.1823          1.0296       -101.8805

     Atom 20  O   pos: ( -0.076077 -0.157998  0.047790)  para_lq sigma:         -99.36
           -99.7420         -4.6693         -0.5141
            -4.7025        -95.6559         -1.8151
            -0.6669         -1.3415       -102.6703

     Atom 21  O   pos: (  0.192862 -0.339057 -0.348796)  para_lq sigma:        -100.44
          -104.8536          1.5585         -1.3222
             1.8347        -95.8470         -3.3166
            -1.4628         -3.3779       -100.6081

     Atom 22  O   pos: (  0.197119  0.159585 -0.349931)  para_lq sigma:        -100.68
          -105.8021         -0.7437         -0.0426
            -0.5238        -97.6848         -4.8865
            -0.2446         -4.5896        -98.5535

     Atom 23  O   pos: (  0.421027 -0.006767  0.150248)  para_lq sigma:        -101.16
          -105.8359         -0.6503         -3.9856
            -0.6477       -100.0984          4.2232
            -3.7756          4.2483        -97.5346

     Atom 24  O   pos: (  0.424852 -0.326193  0.431213)  para_lq sigma:        -100.79
          -102.4225         -2.8048          4.1842
            -2.8915       -101.2555         -2.3114
             4.4418         -2.5509        -98.6971

     Atom 25  O   pos: (  0.293061  0.261224  0.357921)  para_lq sigma:        -100.48
          -100.3070          5.2280          2.9539
             5.2098        -99.1522          3.7475
             3.3078          3.5503       -101.9908

     Atom 26  H   pos: ( -0.299558  0.323868  0.040754)  para_lq sigma:           0.00
             0.0000          0.0000          0.0000
             0.0000          0.0000          0.0000
             0.0000          0.0000          0.0000

     Atom 27  H   pos: (  0.406581  0.025338 -0.489998)  para_lq sigma:           0.00
             0.0000          0.0000          0.0000
             0.0000          0.0000          0.0000
             0.0000          0.0000          0.0000

     Atom 28  H   pos: (  0.440345  0.417543 -0.237210)  para_lq sigma:           0.00
             0.0000          0.0000          0.0000
             0.0000          0.0000          0.0000
             0.0000          0.0000          0.0000

     Atom 29  H   pos: ( -0.520285  0.377383 -0.073601)  para_lq sigma:           0.00
             0.0000          0.0000          0.0000
             0.0000          0.0000          0.0000
             0.0000          0.0000          0.0000

     Atom 30  H   pos: ( -0.071227  0.130463  0.358161)  para_lq sigma:           0.00
             0.0000          0.0000          0.0000
             0.0000          0.0000          0.0000
             0.0000          0.0000          0.0000

     Atom 31  H   pos: ( -0.079689  0.319690  0.385150)  para_lq sigma:           0.00
             0.0000          0.0000          0.0000
             0.0000          0.0000          0.0000
             0.0000          0.0000          0.0000

     Atom 32  H   pos: ( -0.038789 -0.100649  0.411495)  para_lq sigma:           0.00
             0.0000          0.0000          0.0000
             0.0000          0.0000          0.0000
             0.0000          0.0000          0.0000

     Atom 33  H   pos: (  0.108547  0.023223 -0.547449)  para_lq sigma:           0.00
             0.0000          0.0000          0.0000
             0.0000          0.0000          0.0000
             0.0000          0.0000          0.0000

     Atom 34  H   pos: (  0.390975 -0.375263  0.237012)  para_lq sigma:           0.00
             0.0000          0.0000          0.0000
             0.0000          0.0000          0.0000
             0.0000          0.0000          0.0000

     Atom 35  H   pos: ( -0.513656 -0.463517  0.111030)  para_lq sigma:           0.00
             0.0000          0.0000          0.0000
             0.0000          0.0000          0.0000
             0.0000          0.0000          0.0000

     Atom 36  H   pos: ( -0.339953  0.066610 -0.004214)  para_lq sigma:           0.00
             0.0000          0.0000          0.0000
             0.0000          0.0000          0.0000
             0.0000          0.0000          0.0000

     Atom 37  H   pos: ( -0.186674  0.007435  0.081081)  para_lq sigma:           0.00
             0.0000          0.0000          0.0000
             0.0000          0.0000          0.0000
             0.0000          0.0000          0.0000

     Atom 38  H   pos: ( -0.148651  0.218997 -0.420737)  para_lq sigma:           0.00
             0.0000          0.0000          0.0000
             0.0000          0.0000          0.0000
             0.0000          0.0000          0.0000

     Atom 39  H   pos: ( -0.208293  0.146034 -0.254908)  para_lq sigma:           0.00
             0.0000          0.0000          0.0000
             0.0000          0.0000          0.0000
             0.0000          0.0000          0.0000

     Atom 40  H   pos: (  0.068230  0.432257  0.105657)  para_lq sigma:           0.00
             0.0000          0.0000          0.0000
             0.0000          0.0000          0.0000
             0.0000          0.0000          0.0000

     Atom 41  H   pos: (  0.193250  0.417188 -0.031186)  para_lq sigma:           0.00
             0.0000          0.0000          0.0000
             0.0000          0.0000          0.0000
             0.0000          0.0000          0.0000

     Atom 42  H   pos: (  0.111902 -0.487688  0.500399)  para_lq sigma:           0.00
             0.0000          0.0000          0.0000
             0.0000          0.0000          0.0000
             0.0000          0.0000          0.0000

     Atom 43  H   pos: ( -0.011436 -0.471155  0.348175)  para_lq sigma:           0.00
             0.0000          0.0000          0.0000
             0.0000          0.0000          0.0000
             0.0000          0.0000          0.0000

     Atom 44  H   pos: ( -0.219062 -0.274959  0.389257)  para_lq sigma:           0.00
             0.0000          0.0000          0.0000
             0.0000          0.0000          0.0000
             0.0000          0.0000          0.0000

     Atom 45  H   pos: ( -0.309211 -0.120926  0.470385)  para_lq sigma:           0.00
             0.0000          0.0000          0.0000
             0.0000          0.0000          0.0000
             0.0000          0.0000          0.0000

     Atom 46  H   pos: ( -0.232411 -0.476290  0.182972)  para_lq sigma:           0.00
             0.0000          0.0000          0.0000
             0.0000          0.0000          0.0000
             0.0000          0.0000          0.0000

     Atom 47  H   pos: ( -0.121149 -0.314316  0.158479)  para_lq sigma:           0.00
             0.0000          0.0000          0.0000
             0.0000          0.0000          0.0000
             0.0000          0.0000          0.0000

     Atom 48  H   pos: ( -0.479776  0.171383 -0.203049)  para_lq sigma:           0.00
             0.0000          0.0000          0.0000
             0.0000          0.0000          0.0000
             0.0000          0.0000          0.0000

     Atom 49  H   pos: ( -0.433229  0.055454 -0.344888)  para_lq sigma:           0.00
             0.0000          0.0000          0.0000
             0.0000          0.0000          0.0000
             0.0000          0.0000          0.0000

     Atom 50  H   pos: ( -0.521809 -0.128552 -0.168296)  para_lq sigma:           0.00
             0.0000          0.0000          0.0000
             0.0000          0.0000          0.0000
             0.0000          0.0000          0.0000

     Atom 51  H   pos: (  0.421972 -0.298516 -0.045319)  para_lq sigma:           0.00
             0.0000          0.0000          0.0000
             0.0000          0.0000          0.0000
             0.0000          0.0000          0.0000

     Atom 52  H   pos: ( -0.156962 -0.209216 -0.349949)  para_lq sigma:           0.00
             0.0000          0.0000          0.0000
             0.0000          0.0000          0.0000
             0.0000          0.0000          0.0000

     Atom 53  H   pos: ( -0.149752 -0.360997 -0.232858)  para_lq sigma:           0.00
             0.0000          0.0000          0.0000
             0.0000          0.0000          0.0000
             0.0000          0.0000          0.0000

     Atom 54  H   pos: (  0.177711  0.052455 -0.120465)  para_lq sigma:           0.00
             0.0000          0.0000          0.0000
             0.0000          0.0000          0.0000
             0.0000          0.0000          0.0000

     Atom 55  H   pos: (  0.118861  0.178628  0.008784)  para_lq sigma:           0.00
             0.0000          0.0000          0.0000
             0.0000          0.0000          0.0000
             0.0000          0.0000          0.0000

     Atom 56  H   pos: ( -0.457342 -0.477696  0.491179)  para_lq sigma:           0.00
             0.0000          0.0000          0.0000
             0.0000          0.0000          0.0000
             0.0000          0.0000          0.0000

     Atom 57  H   pos: ( -0.370401  0.496146 -0.421049)  para_lq sigma:           0.00
             0.0000          0.0000          0.0000
             0.0000          0.0000          0.0000
             0.0000          0.0000          0.0000

     Atom 58  H   pos: ( -0.191490  0.396552 -0.249959)  para_lq sigma:           0.00
             0.0000          0.0000          0.0000
             0.0000          0.0000          0.0000
             0.0000          0.0000          0.0000

     Atom 59  H   pos: ( -0.306174  0.484907 -0.125601)  para_lq sigma:           0.00
             0.0000          0.0000          0.0000
             0.0000          0.0000          0.0000
             0.0000          0.0000          0.0000

     Atom 60  H   pos: (  0.024852 -0.094361  0.051696)  para_lq sigma:           0.00
             0.0000          0.0000          0.0000
             0.0000          0.0000          0.0000
             0.0000          0.0000          0.0000

     Atom 61  H   pos: ( -0.091781 -0.182059 -0.069646)  para_lq sigma:           0.00
             0.0000          0.0000          0.0000
             0.0000          0.0000          0.0000
             0.0000          0.0000          0.0000

     Atom 62  H   pos: (  0.088310 -0.295142 -0.308175)  para_lq sigma:           0.00
             0.0000          0.0000          0.0000
             0.0000          0.0000          0.0000
             0.0000          0.0000          0.0000

     Atom 63  H   pos: (  0.279329 -0.310488 -0.268303)  para_lq sigma:           0.00
             0.0000          0.0000          0.0000
             0.0000          0.0000          0.0000
             0.0000          0.0000          0.0000

     Atom 64  H   pos: (  0.082347  0.182203 -0.321633)  para_lq sigma:           0.00
             0.0000          0.0000          0.0000
             0.0000          0.0000          0.0000
             0.0000          0.0000          0.0000

     Atom 65  H   pos: (  0.263824  0.228020 -0.279293)  para_lq sigma:           0.00
             0.0000          0.0000          0.0000
             0.0000          0.0000          0.0000
             0.0000          0.0000          0.0000

     Atom 66  H   pos: (  0.315546  0.021123  0.099455)  para_lq sigma:           0.00
             0.0000          0.0000          0.0000
             0.0000          0.0000          0.0000
             0.0000          0.0000          0.0000

     Atom 67  H   pos: (  0.401426 -0.101431  0.215767)  para_lq sigma:           0.00
             0.0000          0.0000          0.0000
             0.0000          0.0000          0.0000
             0.0000          0.0000          0.0000

     Atom 68  H   pos: (  0.474474 -0.219770  0.454033)  para_lq sigma:           0.00
             0.0000          0.0000          0.0000
             0.0000          0.0000          0.0000
             0.0000          0.0000          0.0000

     Atom 69  H   pos: (  0.328533 -0.332209  0.503278)  para_lq sigma:           0.00
             0.0000          0.0000          0.0000
             0.0000          0.0000          0.0000
             0.0000          0.0000          0.0000

     Atom 70  H   pos: (  0.219614  0.350409  0.333113)  para_lq sigma:           0.00
             0.0000          0.0000          0.0000
             0.0000          0.0000          0.0000
             0.0000          0.0000          0.0000

     Atom 71  H   pos: (  0.258516  0.224005  0.465473)  para_lq sigma:           0.00
             0.0000          0.0000          0.0000
             0.0000          0.0000          0.0000
             0.0000          0.0000          0.0000


     Total NMR chemical shifts in ppm: ---------------------------------------
     (adopting the Simpson convention for anisotropy and asymmetry)-----------

     Atom  1  Ca  pos: ( -0.429190  0.219817  0.295170)  Total sigma:        1117.24
          1100.3107         12.8615        -18.3779
            11.8586       1123.8749        -28.8387
           -21.5916        -26.3013       1127.5226

     Ca   1    anisotropy:     67.12    eta:   -0.2400
     Ca   1    sigma_11=   1100.23    axis=( -0.416309  0.774001  0.477084)
     Ca   1    sigma_22=   1089.49    axis=( -0.838534 -0.123993 -0.530553)
     Ca   1    sigma_33=   1161.98    axis=( -0.351494 -0.620925  0.700645)

     Atom  2  O   pos: ( -0.378252  0.409352  0.062522)  Total sigma:         195.91
           178.5315         17.8941         13.2676
            19.6830        196.3107        -22.9234
            18.5059        -27.2043        212.8785

     O    2    anisotropy:    -63.15    eta:   -0.6708
     O    2    sigma_11=    202.84    axis=(  0.707834  0.598799  0.374715)
     O    2    sigma_22=    231.08    axis=( -0.045395  0.567937 -0.821819)
     O    2    sigma_33=    153.81    axis=(  0.704919 -0.564701 -0.429188)

     Atom  3  O   pos: ( -0.467773  0.010088  0.481088)  Total sigma:         190.84
           141.4773          5.5035         10.6701
             2.4210        211.1871        -10.5924
             3.2113         -8.3134        219.8408

     O    3    anisotropy:    -75.44    eta:   -0.4014
     O    3    sigma_11=    205.89    axis=(  0.108166  0.847180  0.520180)
     O    3    sigma_22=    226.08    axis=(  0.044956 -0.526883  0.848748)
     O    3    sigma_33=    140.54    axis=(  0.993116 -0.068421 -0.095077)

     Atom  4  O   pos: (  0.403404  0.339818 -0.157530)  Total sigma:         246.83
           247.5170          4.5707         21.3729
             4.1932        234.7752          3.3379
            19.5523          0.2707        258.1837

     O    4    anisotropy:     41.40    eta:   -0.1955
     O    4    sigma_11=    235.72    axis=( -0.343044 -0.858355  0.381506)
     O    4    sigma_22=    230.33    axis=(  0.711975 -0.502534 -0.490461)
     O    4    sigma_33=    274.42    axis=(  0.612709  0.103373  0.783518)

     Atom  5  O   pos: ( -0.147076  0.219905  0.387888)  Total sigma:         233.87
           231.0947         -3.1928          4.2443
            -2.2578        243.9137         -5.1462
             5.8409         -3.0002        226.5983

     O    5    anisotropy:     17.97    eta:   -0.7934
     O    5    sigma_11=    232.63    axis=( -0.821059 -0.358669 -0.444093)
     O    5    sigma_22=    223.13    axis=( -0.507154  0.101230  0.855890)
     O    5    sigma_33=    245.85    axis=(  0.262026 -0.927960  0.265016)

     Atom  6  O   pos: (  0.050715 -0.033860  0.367200)  Total sigma:         263.35
           282.1059         16.0753          9.0370
            18.0203        264.6421          2.7496
             4.2895         -0.9342        243.2969

     O    6    anisotropy:     44.91    eta:   -0.4292
     O    6    sigma_11=    254.80    axis=(  0.480173 -0.851444  0.210897)
     O    6    sigma_22=    241.95    axis=( -0.212122  0.120581  0.969775)
     O    6    sigma_33=    293.29    axis=(  0.851139  0.510396  0.122711)

     Atom  7  O   pos: (  0.392083 -0.415815  0.124191)  Total sigma:         263.55
           244.1489        -13.8075        -11.5588
           -12.7824        259.5585         13.8221
            -8.9680         17.2388        286.9415

     O    7    anisotropy:     51.87    eta:   -0.5670
     O    7    sigma_11=    256.06    axis=( -0.401941  0.757420 -0.514547)
     O    7    sigma_22=    236.45    axis=(  0.874673  0.483847  0.028973)
     O    7    sigma_33=    298.13    axis=( -0.270907  0.438415  0.856973)

     Atom  8  O   pos: ( -0.262777  0.100539  0.078565)  Total sigma:         238.55
           245.9748        -23.6316          4.3441
           -19.9996        235.5883          3.4247
             3.5547          3.1891        234.0947

     O    8    anisotropy:     37.04    eta:   -0.7556
     O    8    sigma_11=    235.54    axis=(  0.145942  0.243429  0.958876)
     O    8    sigma_22=    216.88    axis=(  0.599780  0.749035 -0.281444)
     O    8    sigma_33=    263.25    axis=( -0.786743  0.616189 -0.036688)

     Atom  9  O   pos: ( -0.120311  0.210388 -0.303624)  Total sigma:         242.09
           244.4960          1.5377         -6.5708
             0.0986        225.3219         -5.4817
           -15.6163        -11.8223        256.4391

     O    9    anisotropy:     33.85    eta:   -0.7038
     O    9    sigma_11=    238.74    axis=(  0.871244 -0.227332  0.435033)
     O    9    sigma_22=    222.86    axis=( -0.108253 -0.953453 -0.281439)
     O    9    sigma_33=    264.65    axis=( -0.478763 -0.198109  0.855300)

     Atom 10  O   pos: (  0.088373  0.376444  0.004663)  Total sigma:         273.67
           276.6813          3.2499        -26.2400
             1.3549        271.1181         17.3120
           -23.6100         12.1133        273.1975

     O   10    anisotropy:    -44.40    eta:   -0.9402
     O   10    sigma_11=    274.55    axis=( -0.499615 -0.857624 -0.121923)
     O   10    sigma_22=    302.38    axis=(  0.654834 -0.281782 -0.701279)
     O   10    sigma_33=    244.06    axis=(  0.567078 -0.430209  0.702384)

     Atom 11  O   pos: (  0.067187 -0.543613  0.405114)  Total sigma:         251.72
           258.0690         -4.8638         30.6765
           -11.2092        247.3945         -5.4925
            19.9635          2.9266        249.6915

     O   11    anisotropy:     43.92    eta:   -0.6687
     O   11    sigma_11=    246.87    axis=(  0.015338  0.954966  0.296318)
     O   11    sigma_22=    227.29    axis=( -0.653278 -0.214783  0.726013)
     O   11    sigma_33=    281.00    axis=(  0.756962 -0.204713  0.620565)

     Atom 12  O   pos: ( -0.210940 -0.188897  0.473116)  Total sigma:         246.06
           248.9980        -13.1496         -3.7393
           -13.0966        246.9553         12.3300
            -6.0138         10.8870        242.2388

     O   12    anisotropy:     30.96    eta:   -0.4674
     O   12    sigma_11=    240.57    axis=(  0.701512  0.196057  0.685158)
     O   12    sigma_22=    230.92    axis=( -0.367915 -0.723754  0.583797)
     O   12    sigma_33=    266.70    axis=( -0.610343  0.661621  0.435590)

     Atom 13  O   pos: ( -0.158004 -0.397716  0.238194)  Total sigma:         238.33
           226.9235         11.6836          8.0737
            18.2955        253.2526          1.1923
            10.0844          2.2599        234.8020

     O   13    anisotropy:     34.27    eta:   -0.8814
     O   13    sigma_11=    236.97    axis=(  0.280371 -0.352771  0.892718)
     O   13    sigma_22=    216.84    axis=(  0.854154 -0.332647 -0.399710)
     O   13    sigma_33=    261.17    axis=(  0.437966  0.874585  0.208056)

     Atom 14  O   pos: ( -0.416487  0.072981 -0.223011)  Total sigma:         234.93
           219.6227          1.6687          2.6763
            -0.6718        222.8446         14.2902
             6.5915         14.4438        262.3350

     O   14    anisotropy:     48.76    eta:   -0.0666
     O   14    sigma_11=    219.76    axis=(  0.853328 -0.515054  0.080931)
     O   14    sigma_22=    217.60    axis=(  0.512650  0.800602 -0.310203)
     O   14    sigma_33=    267.44    axis=(  0.094978  0.306194  0.947219)

     Atom 15  O   pos: (  0.435666 -0.262241 -0.158620)  Total sigma:         269.62
           251.3630         19.2075          3.6596
            18.3319        276.6794        -16.3747
             2.7600        -21.5143        280.8053

     O   15    anisotropy:    -47.74    eta:   -0.9233
     O   15    sigma_11=    270.84    axis=(  0.556399  0.458802  0.692763)
     O   15    sigma_22=    300.22    axis=( -0.231415 -0.715184  0.659515)
     O   15    sigma_33=    237.79    axis=(  0.798039 -0.527269 -0.291754)

     Atom 16  O   pos: ( -0.100073 -0.252196 -0.253305)  Total sigma:         240.96
           230.5663          3.0420          4.0266
             5.7737        241.2785         -8.1412
             3.9202        -11.9262        251.0450

     O   16    anisotropy:     24.60    eta:   -0.7626
     O   16    sigma_11=    239.02    axis=(  0.565873  0.715409  0.409850)
     O   16    sigma_22=    226.51    axis=(  0.823483 -0.465819 -0.323863)
     O   16    sigma_33=    257.36    axis=(  0.040778 -0.520771  0.852722)

     Atom 17  O   pos: (  0.153758  0.063450 -0.005940)  Total sigma:         250.03
           239.0783         -5.5711         -0.8329
            -2.6750        259.9252          0.5243
            -0.7948         -5.3787        251.0928

     O   17    anisotropy:    -17.80    eta:   -0.8839
     O   17    sigma_11=    250.72    axis=( -0.136884  0.194802  0.971244)
     O   17    sigma_22=    261.21    axis=(  0.171096 -0.961088  0.216879)
     O   17    sigma_33=    238.17    axis=(  0.975699  0.195863  0.098228)

     Atom 18  O   pos: ( -0.427376  0.444097  0.489735)  Total sigma:         261.87
           249.7156         -7.3787         20.2291
            -7.2477        264.2150          2.3327
            23.4890         -2.7926        271.6762

     O   18    anisotropy:    -40.38    eta:   -0.7878
     O   18    sigma_11=    264.73    axis=( -0.075538  0.960079  0.269335)
     O   18    sigma_22=    285.93    axis=(  0.535093 -0.188893  0.823405)
     O   18    sigma_33=    234.95    axis=( -0.841410 -0.206317  0.499463)

     Atom 19  O   pos: ( -0.236732 -0.529696 -0.204779)  Total sigma:         237.90
           223.0191         -2.3431        -16.0607
            -4.9756        247.3190          0.0314
           -13.1522         -5.1991        243.3671

     O   19    anisotropy:    -34.67    eta:   -0.1423
     O   19    sigma_11=    247.81    axis=( -0.202868  0.974050  0.100358)
     O   19    sigma_22=    251.10    axis=( -0.435037 -0.181474  0.881936)
     O   19    sigma_33=    214.79    axis=(  0.877261  0.135257  0.460562)

     Atom 20  O   pos: ( -0.076077 -0.157998  0.047790)  Total sigma:         241.28
           229.6556         13.2499          5.1445
            12.8793        244.6102         -1.5848
             6.6497          7.6034        249.5810

     O   20    anisotropy:    -29.52    eta:   -0.5710
     O   20    sigma_11=    245.50    axis=(  0.217417  0.608295 -0.763353)
     O   20    sigma_22=    256.74    axis=(  0.443900  0.634887  0.632354)
     O   20    sigma_33=    221.60    axis=(  0.869300 -0.476336 -0.131987)

     Atom 21  O   pos: (  0.192862 -0.339057 -0.348796)  Total sigma:         248.80
           286.7669          0.4066          6.1979
             2.6607        216.8662         10.2633
            -1.3442         10.7129        242.7668

     O   21    anisotropy:     57.25    eta:   -0.8683
     O   21    sigma_11=    246.29    axis=( -0.068977  0.331791  0.940828)
     O   21    sigma_22=    213.15    axis=( -0.008660  0.942839 -0.333135)
     O   21    sigma_33=    286.97    axis=( -0.997581 -0.031126 -0.062161)

     Atom 22  O   pos: (  0.197119  0.159585 -0.349931)  Total sigma:         259.02
           281.3782         10.6779          5.6196
             9.1745        233.6511          0.4342
             2.8445          5.0030        262.0294

     O   22    anisotropy:    -41.19    eta:   -0.8444
     O   22    sigma_11=    261.16    axis=(  0.213893 -0.019343 -0.976666)
     O   22    sigma_22=    284.35    axis=(  0.958193  0.198661  0.205913)
     O   22    sigma_33=    231.56    axis=(  0.190043 -0.979877  0.061026)

     Atom 23  O   pos: (  0.421027 -0.006767  0.150248)  Total sigma:         255.79
           257.6275         -7.2994         21.7656
             0.9186        251.9581         -6.3958
            19.2597         -6.8710        257.7832

     O   23    anisotropy:     36.24    eta:   -0.5739
     O   23    sigma_11=    250.64    axis=(  0.291769  0.955222  0.049208)
     O   23    sigma_22=    236.77    axis=( -0.677685  0.170143  0.715398)
     O   23    sigma_33=    279.95    axis=(  0.674992 -0.242078  0.696982)

     Atom 24  O   pos: (  0.424852 -0.326193  0.431213)  Total sigma:         244.70
           241.7114         17.7496        -11.6222
            12.9734        252.6497          3.2664
            -9.4670          2.9536        239.7375

     O   24    anisotropy:    -31.21    eta:   -0.8632
     O   24    sigma_11=    246.12    axis=( -0.358674  0.456074  0.814463)
     O   24    sigma_22=    264.08    axis=( -0.610073 -0.774918  0.165266)
     O   24    sigma_33=    223.90    axis=( -0.706515  0.437605 -0.556181)

     Atom 25  O   pos: (  0.293061  0.261224  0.357921)  Total sigma:         256.83
           264.3947        -16.4624         -7.2749
           -13.6637        250.5112        -14.3121
            -3.1682        -18.8912        255.5893

     O   25    anisotropy:    -40.63    eta:   -0.3974
     O   25    sigma_11=    264.99    axis=( -0.606313 -0.238891  0.758496)
     O   25    sigma_22=    275.76    axis=(  0.686627 -0.638425  0.347790)
     O   25    sigma_33=    229.75    axis=( -0.401159 -0.731673 -0.551114)

     Atom 26  H   pos: ( -0.299558  0.323868  0.040754)  Total sigma:          27.03
            25.3112         -9.2444         -0.9844
            -8.1448         34.2204          0.2167
            -1.2344          0.3055         21.5450

     H   26    anisotropy:     18.82    eta:   -0.1766
     H   26    sigma_11=     21.86    axis=( -0.318163 -0.243179  0.916317)
     H   26    sigma_22=     19.64    axis=( -0.790987 -0.464710 -0.397974)
     H   26    sigma_33=     39.57    axis=(  0.522601 -0.851415 -0.044498)

     Atom 27  H   pos: (  0.406581  0.025338 -0.489998)  Total sigma:          29.72
            36.9268         -3.1165         -2.8543
            -2.1972         26.2691          0.0864
            -3.1612          0.4660         25.9536

     H   27    anisotropy:     12.84    eta:   -0.1070
     H   27    sigma_11=     25.89    axis=(  0.068791  0.859344 -0.506751)
     H   27    sigma_22=     24.98    axis=( -0.311849 -0.463977 -0.829141)
     H   27    sigma_33=     38.28    axis=( -0.947638  0.215067  0.236068)

     Atom 28  H   pos: (  0.440345  0.417543 -0.237210)  Total sigma:          27.38
            23.1743          3.7962         -3.8566
             3.3731         27.4205         -8.0432
            -2.8838         -7.6521         31.5559

     H   28    anisotropy:     17.56    eta:   -0.1307
     H   28    sigma_11=     22.30    axis=(  0.741490  0.354083  0.569928)
     H   28    sigma_22=     20.77    axis=(  0.603862 -0.722435 -0.336806)
     H   28    sigma_33=     39.09    axis=( -0.292479 -0.593896  0.749495)

     Atom 29  H   pos: ( -0.520285  0.377383 -0.073601)  Total sigma:          20.09
            22.7231          2.1559         16.5361
             3.1648          8.9743          3.6629
            15.8040          2.7964         28.5807

     H   29    anisotropy:     33.77    eta:   -0.0341
     H   29    sigma_11=      9.22    axis=(  0.769986 -0.036312 -0.637027)
     H   29    sigma_22=      8.45    axis=(  0.050988 -0.991685  0.118159)
     H   29    sigma_33=     42.61    axis=(  0.636020  0.123462  0.761732)

     Atom 30  H   pos: ( -0.071227  0.130463  0.358161)  Total sigma:          21.33
            22.3734        -14.9508         -1.9764
           -13.6602         30.0889          3.0292
            -2.4039          3.6207         11.5266

     H   30    anisotropy:     30.36    eta:   -0.0344
     H   30    sigma_11=     11.56    axis=(  0.744942  0.494747  0.447534)
     H   30    sigma_22=     10.86    axis=( -0.287707 -0.366995  0.884613)
     H   30    sigma_33=     41.57    axis=( -0.601903  0.787744  0.131047)

     Atom 31  H   pos: ( -0.079689  0.319690  0.385150)  Total sigma:          21.70
            21.4205         14.8599         -0.8182
            13.2692         33.6045         -1.3662
            -0.8811         -0.9849         10.0896

     H   31    anisotropy:     31.80    eta:   -0.1021
     H   31    sigma_11=     12.19    axis=(  0.834746 -0.549817 -0.030002)
     H   31    sigma_22=     10.02    axis=(  0.049308  0.020371  0.998576)
     H   31    sigma_33=     42.90    axis=(  0.548423  0.835037 -0.044115)

     Atom 32  H   pos: ( -0.038789 -0.100649  0.411495)  Total sigma:          22.49
            32.0140         14.4130         -5.9249
            14.4637         21.0527         -4.2386
            -8.0646         -5.5194         14.3988

     H   32    anisotropy:     32.87    eta:   -0.0406
     H   32    sigma_11=     11.98    axis=(  0.251376  0.116626  0.960837)
     H   32    sigma_22=     11.09    axis=(  0.557074 -0.829238 -0.045090)
     H   32    sigma_33=     44.40    axis=( -0.791504 -0.546592  0.273420)

     Atom 33  H   pos: (  0.108547  0.023223 -0.547449)  Total sigma:          28.17
            30.0787          4.8064          8.3527
             4.3259         23.2774          4.1095
             9.4860          4.9954         31.1581

     H   33    anisotropy:     20.44    eta:   -0.0554
     H   33    sigma_11=     21.74    axis=(  0.640079  0.249759 -0.726581)
     H   33    sigma_22=     20.98    axis=(  0.410003 -0.910815  0.048102)
     H   33    sigma_33=     41.80    axis=(  0.649767  0.328690  0.685395)

     Atom 34  H   pos: (  0.390975 -0.375263  0.237012)  Total sigma:          22.54
            10.7894         -0.6104          0.7297
            -1.1646         15.8938         10.1151
            -0.4455         11.1172         40.9260

     H   34    anisotropy:     33.43    eta:   -0.0960
     H   34    sigma_11=     12.46    axis=( -0.466163  0.829679 -0.307123)
     H   34    sigma_22=     10.32    axis=(  0.884684  0.439153 -0.156455)
     H   34    sigma_33=     44.82    axis=( -0.005067  0.344640  0.938721)

     Atom 35  H   pos: ( -0.513656 -0.463517  0.111030)  Total sigma:          26.08
            31.2656        -14.1295         -2.0579
           -13.6048         28.2039          3.1813
            -0.7941          2.1478         18.7781

     H   35    anisotropy:     26.89    eta:   -0.1882
     H   35    sigma_11=     18.81    axis=(  0.294508  0.167846  0.940794)
     H   35    sigma_22=     15.43    axis=(  0.607798  0.726791 -0.319932)
     H   35    sigma_33=     44.01    axis=( -0.737459  0.666035  0.112029)

     Atom 36  H   pos: ( -0.339953  0.066610 -0.004214)  Total sigma:          25.85
            26.9574          1.7653          9.1662
             2.4605         18.5660          3.8175
            10.3311          2.6168         32.0373

     H   36    anisotropy:     21.60    eta:   -0.1141
     H   36    sigma_11=     19.48    axis=(  0.798962 -0.176878 -0.574781)
     H   36    sigma_22=     17.83    axis=( -0.037896 -0.968677  0.245416)
     H   36    sigma_33=     40.25    axis=(  0.600186  0.174297  0.780639)

     Atom 37  H   pos: ( -0.186674  0.007435  0.081081)  Total sigma:          21.37
            23.8359        -16.1638          0.5400
           -17.6483         29.3102          1.0832
            -0.2417          1.6391         10.9603

     H   37    anisotropy:     33.54    eta:   -0.1111
     H   37    sigma_11=     11.43    axis=(  0.358156  0.270654  0.893572)
     H   37    sigma_22=      8.95    axis=(  0.672907  0.588635 -0.448002)
     H   37    sigma_33=     43.73    axis=( -0.647241  0.761745  0.028698)

     Atom 38  H   pos: ( -0.148651  0.218997 -0.420737)  Total sigma:          21.71
            12.3392         -0.5571          4.2437
            -0.2374         10.1926         -3.4117
             2.6647         -3.9448         42.5958

     H   38    anisotropy:     32.53    eta:   -0.1000
     H   38    sigma_11=     11.95    axis=( -0.993782 -0.007834  0.111071)
     H   38    sigma_22=      9.78    axis=(  0.004562  0.993819  0.110916)
     H   38    sigma_33=     43.40    axis=(  0.111254 -0.110733  0.987604)

     Atom 39  H   pos: ( -0.208293  0.146034 -0.254908)  Total sigma:          23.52
            31.3674          9.9661         -8.2930
             9.9302         19.3509         -5.2526
            -7.3741         -4.8907         19.8545

     H   39    anisotropy:     26.32    eta:   -0.1299
     H   39    sigma_11=     15.89    axis=(  0.457222 -0.011087  0.889283)
     H   39    sigma_22=     13.61    axis=(  0.402118 -0.889297 -0.217835)
     H   39    sigma_33=     41.07    axis=( -0.793252 -0.457195  0.402148)

     Atom 40  H   pos: (  0.068230  0.432257  0.105657)  Total sigma:          27.73
            23.2126         -1.7089         -3.9401
            -2.9037         23.7316          8.9108
            -5.8935          7.9081         36.2527

     H   40    anisotropy:     21.46    eta:   -0.1508
     H   40    sigma_11=     21.66    axis=(  0.958788  0.182242  0.217976)
     H   40    sigma_22=     19.50    axis=( -0.062979  0.884424 -0.462416)
     H   40    sigma_33=     42.04    axis=( -0.277055  0.429631  0.859452)

     Atom 41  H   pos: (  0.193250  0.417188 -0.031186)  Total sigma:          26.13
            36.0833          5.3419         -8.5337
             6.2725         20.5969         -0.3255
            -6.7947          0.4856         21.7190

     H   41    anisotropy:     22.02    eta:   -0.3189
     H   41    sigma_11=     21.14    axis=(  0.059004  0.736893  0.673429)
     H   41    sigma_22=     16.45    axis=(  0.437330 -0.625503  0.646133)
     H   41    sigma_33=     40.81    axis=( -0.897363 -0.256387  0.359173)

     Atom 42  H   pos: (  0.111902 -0.487688  0.500399)  Total sigma:          23.46
            19.5616          5.4177         10.0349
             5.3201         20.4574         11.3271
             9.6567         10.9368         30.3523

     H   42    anisotropy:     29.22    eta:   -0.0949
     H   42    sigma_11=     14.64    axis=(  0.788393 -0.612211 -0.060285)
     H   42    sigma_22=     12.79    axis=(  0.438157  0.627617 -0.643518)
     H   42    sigma_33=     42.94    axis=(  0.431804  0.480930  0.763054)

     Atom 43  H   pos: ( -0.011436 -0.471155  0.348175)  Total sigma:          20.58
            25.0986        -12.1007         13.4461
           -12.8671         18.2710         -8.5314
            12.6792         -7.4835         18.3776

     H   43    anisotropy:     34.82    eta:   -0.1173
     H   43    sigma_11=     10.34    axis=(  0.061574  0.755405  0.652359)
     H   43    sigma_22=      7.62    axis=(  0.716409  0.421638 -0.555859)
     H   43    sigma_33=     43.79    axis=(  0.694958 -0.501583  0.515217)

     Atom 44  H   pos: ( -0.219062 -0.274959  0.389257)  Total sigma:          21.49
            12.1512         -1.2710         -1.5863
            -2.5082         26.4234         15.9683
            -2.7428         15.7420         25.9055

     H   44    anisotropy:     31.20    eta:   -0.0784
     H   44    sigma_11=     11.91    axis=(  0.986498  0.161029 -0.029850)
     H   44    sigma_22=     10.28    axis=( -0.133669  0.686365 -0.714868)
     H   44    sigma_33=     42.29    axis=( -0.094626  0.709206  0.698622)

     Atom 45  H   pos: ( -0.309211 -0.120926  0.470385)  Total sigma:          22.35
            32.7218        -14.9395         -1.0717
           -14.1628         23.4424          1.7931
            -0.4410          1.1455         10.8886

     H   45    anisotropy:     31.61    eta:   -0.1176
     H   45    sigma_11=     13.05    axis=(  0.572454  0.757428  0.314005)
     H   45    sigma_22=     10.58    axis=( -0.150968 -0.279050  0.948335)
     H   45    sigma_33=     43.42    axis=( -0.805919  0.590283  0.045395)

     Atom 46  H   pos: ( -0.232411 -0.476290  0.182972)  Total sigma:          20.75
            21.2168         14.2048          8.5839
            13.8742         24.7788          9.0053
             9.0253          9.9728         16.2668

     H   46    anisotropy:     33.87    eta:   -0.0608
     H   46    sigma_11=     10.15    axis=(  0.110288  0.464207 -0.878834)
     H   46    sigma_22=      8.78    axis=(  0.792687 -0.574492 -0.203974)
     H   46    sigma_33=     43.34    axis=(  0.599570  0.674144  0.431330)

     Atom 47  H   pos: ( -0.121149 -0.314316  0.158479)  Total sigma:          20.44
            10.5741          7.8023         -5.5987
             7.8946         28.7312        -14.5431
            -6.2812        -15.0781         22.0070

     H   47    anisotropy:     34.59    eta:   -0.1125
     H   47    sigma_11=     10.20    axis=(  0.090064  0.598330  0.796172)
     H   47    sigma_22=      7.61    axis=(  0.953879 -0.281681  0.103782)
     H   47    sigma_33=     43.50    axis=( -0.286362 -0.750105  0.596104)

     Atom 48  H   pos: ( -0.479776  0.171383 -0.203049)  Total sigma:          25.45
            23.3466        -11.1234         -2.2954
           -10.7167         33.9089          5.1608
            -1.6999          4.5782         19.0907

     H   48    anisotropy:     24.73    eta:   -0.1364
     H   48    sigma_11=     18.33    axis=( -0.472316 -0.056115 -0.879641)
     H   48    sigma_22=     16.08    axis=(  0.717844  0.554626 -0.420822)
     H   48    sigma_33=     41.94    axis=( -0.511486  0.830206  0.221677)

     Atom 49  H   pos: ( -0.433229  0.055454 -0.344888)  Total sigma:          18.75
             6.9999          0.3666          6.0347
             0.1649          6.3841          5.2079
             6.4314          6.7633         42.8702

     H   49    anisotropy:     39.14    eta:   -0.0586
     H   49    sigma_11=      6.47    axis=(  0.814994 -0.577754 -0.044553)
     H   49    sigma_22=      4.94    axis=(  0.556463  0.801770 -0.217974)
     H   49    sigma_33=     44.84    axis=(  0.161656  0.152856  0.974937)

     Atom 50  H   pos: ( -0.521809 -0.128552 -0.168296)  Total sigma:          25.31
            18.8087          9.7912         -1.6002
            10.0867         38.9895         -3.0790
            -0.9268         -1.5608         18.1364

     H   50    anisotropy:     27.04    eta:   -0.1764
     H   50    sigma_11=     17.89    axis=( -0.044974  0.130081  0.990483)
     H   50    sigma_22=     14.71    axis=(  0.924666 -0.369855  0.090558)
     H   50    sigma_33=     43.34    axis=( -0.378115 -0.919938  0.103648)

     Atom 51  H   pos: (  0.421972 -0.298516 -0.045319)  Total sigma:          22.81
            10.3833          1.9820         -3.0228
             1.5934         20.0097        -10.9613
            -2.9794        -13.0094         38.0238

     H   51    anisotropy:     32.34    eta:   -0.1870
     H   51    sigma_11=     14.04    axis=(  0.063511  0.889513  0.452474)
     H   51    sigma_22=     10.01    axis=(  0.992757 -0.102643  0.062438)
     H   51    sigma_33=     44.37    axis=( -0.101982 -0.445231  0.889589)

     Atom 52  H   pos: ( -0.156962 -0.209216 -0.349949)  Total sigma:          21.50
            15.8104         -4.7702         11.7812
            -4.1773         15.1455         -9.4533
            11.2331        -10.2743         33.5303

     H   52    anisotropy:     32.78    eta:   -0.0484
     H   52    sigma_11=     11.10    axis=(  0.435839  0.884690  0.165431)
     H   52    sigma_22=     10.04    axis=( -0.801771  0.298135  0.517956)
     H   52    sigma_33=     43.35    axis=(  0.408910 -0.358383  0.839258)

     Atom 53  H   pos: ( -0.149752 -0.360997 -0.232858)  Total sigma:          20.22
            13.7228         13.9264         -2.4187
            13.4687         36.8718         -6.5802
            -1.9304         -5.9804         10.0696

     H   53    anisotropy:     36.42    eta:   -0.0803
     H   53    sigma_11=      9.06    axis=(  0.403898  0.007643  0.914772)
     H   53    sigma_22=      7.11    axis=(  0.817584 -0.451613 -0.357214)
     H   53    sigma_33=     44.50    axis=( -0.410392 -0.892181  0.188655)

     Atom 54  H   pos: (  0.177711  0.052455 -0.120465)  Total sigma:          26.97
            20.2948         -0.4823         -3.7382
            -0.1883         21.0204         -0.7328
            -4.0299          0.3324         39.6068

     H   54    anisotropy:     20.08    eta:   -0.1232
     H   54    sigma_11=     21.11    axis=(  0.225830 -0.973469  0.036877)
     H   54    sigma_22=     19.46    axis=(  0.955472  0.228718  0.186445)
     H   54    sigma_33=     40.36    axis=( -0.189932 -0.006870  0.981773)

     Atom 55  H   pos: (  0.118861  0.178628  0.008784)  Total sigma:          20.55
            11.2592         -7.2915         -1.5444
            -6.9603         39.4624          4.1402
            -0.9380          2.5157         10.9396

     H   55    anisotropy:     31.52    eta:   -0.0620
     H   55    sigma_11=     10.70    axis=(  0.321138  0.186973 -0.928392)
     H   55    sigma_22=      9.40    axis=(  0.918222  0.178489  0.353567)
     H   55    sigma_33=     41.57    axis=( -0.231815  0.966014  0.114364)

     Atom 56  H   pos: ( -0.457342 -0.477696  0.491179)  Total sigma:          23.81
            20.5435        -10.8355          4.4956
           -12.0853         33.9883         -6.9979
             4.5124         -5.8250         16.9019

     H   56    anisotropy:     28.63    eta:   -0.0786
     H   56    sigma_11=     15.02    axis=(  0.359002  0.486174  0.796713)
     H   56    sigma_22=     13.52    axis=(  0.799111  0.280924 -0.531510)
     H   56    sigma_33=     42.90    axis=(  0.482223 -0.827476  0.287655)

     Atom 57  H   pos: ( -0.370401  0.496146 -0.421049)  Total sigma:          23.81
            22.3966          0.3686         13.3098
             1.3717         14.8118          2.3202
            14.1443          0.5288         34.2273

     H   57    anisotropy:     29.32    eta:   -0.0693
     H   57    sigma_11=     14.72    axis=(  0.066613 -0.997441  0.025959)
     H   57    sigma_22=     13.36    axis=(  0.833405  0.041315 -0.551116)
     H   57    sigma_33=     43.36    axis=(  0.548633  0.058345  0.834025)

     Atom 58  H   pos: ( -0.191490  0.396552 -0.249959)  Total sigma:          21.85
            18.5717        -13.0200         -3.8772
           -12.9211         33.5198          5.6683
            -3.0106          4.5342         13.4522

     H   58    anisotropy:     30.71    eta:   -0.0665
     H   58    sigma_11=     12.29    axis=(  0.183813  0.334427 -0.924322)
     H   58    sigma_22=     10.93    axis=(  0.851036  0.416415  0.319901)
     H   58    sigma_33=     42.32    axis=( -0.491885  0.845433  0.208067)

     Atom 59  H   pos: ( -0.306174  0.484907 -0.125601)  Total sigma:          22.74
            16.9795          1.7876        -10.5202
             2.1859         13.7733         -4.6403
           -10.9835         -4.0683         37.4648

     H   59    anisotropy:     30.18    eta:   -0.0324
     H   59    sigma_11=     13.01    axis=( -0.094060 -0.972203 -0.214416)
     H   59    sigma_22=     12.35    axis=(  0.916348 -0.168734  0.363091)
     H   59    sigma_33=     42.86    axis=( -0.389177 -0.162327  0.906748)

     Atom 60  H   pos: (  0.024852 -0.094361  0.051696)  Total sigma:          22.78
            30.1014         14.2807          0.0228
            13.9751         23.4902         -0.6171
            -0.8980         -1.0102         14.7589

     H   60    anisotropy:     27.82    eta:   -0.1376
     H   60    sigma_11=     14.79    axis=(  0.114692 -0.093705  0.988972)
     H   60    sigma_22=     12.23    axis=( -0.611515  0.777903  0.144624)
     H   60    sigma_33=     41.33    axis=( -0.782876 -0.621358  0.031917)

     Atom 61  H   pos: ( -0.091781 -0.182059 -0.069646)  Total sigma:          21.05
             9.7078          2.0407          3.5596
             1.9235         12.7614          8.5459
             4.3293         10.1834         40.6847

     H   61    anisotropy:     34.55    eta:   -0.0723
     H   61    sigma_11=     10.37    axis=(  0.518523  0.795632 -0.313215)
     H   61    sigma_22=      8.70    axis=(  0.845787 -0.531060  0.051184)
     H   61    sigma_33=     44.09    axis=(  0.125612  0.291453  0.948302)

     Atom 62  H   pos: (  0.088310 -0.295142 -0.308175)  Total sigma:          21.44
            39.4889         -8.3099         -8.2660
            -9.0198         11.9581          3.8160
            -9.2785          3.8979         12.8707

     H   62    anisotropy:     35.07    eta:   -0.1075
     H   62    sigma_11=     11.01    axis=(  0.392722  0.530040  0.751550)
     H   62    sigma_22=      8.49    axis=( -0.055856 -0.801951  0.594773)
     H   62    sigma_33=     44.82    axis=( -0.917959  0.275559  0.285338)

     Atom 63  H   pos: (  0.279329 -0.310488 -0.268303)  Total sigma:          20.43
            29.2378          5.3868         15.7519
             5.8967          9.7180          5.6529
            16.1883          5.2453         22.3320

     H   63    anisotropy:     35.22    eta:   -0.0866
     H   63    sigma_11=      9.71    axis=( -0.651600  0.348293  0.673876)
     H   63    sigma_22=      7.67    axis=(  0.064273  0.910514 -0.408451)
     H   63    sigma_33=     43.91    axis=(  0.755835  0.222835  0.615677)

     Atom 64  H   pos: (  0.082347  0.182203 -0.321633)  Total sigma:          22.32
            42.8250         -3.5440         -3.2080
            -4.1682         10.0732          1.3681
            -4.7240          1.5881         14.0616

     H   64    anisotropy:     32.28    eta:   -0.2025
     H   64    sigma_11=     13.74    axis=( -0.160312 -0.219468 -0.962358)
     H   64    sigma_22=      9.38    axis=(  0.083813  0.968421 -0.234812)
     H   64    sigma_33=     43.84    axis=( -0.983502  0.118302  0.136855)

     Atom 65  H   pos: (  0.263824  0.228020 -0.279293)  Total sigma:          24.47
            27.2857          9.2553          9.0403
             9.9749         21.0218          8.6558
            10.5560          9.4458         25.1159

     H   65    anisotropy:     28.89    eta:   -0.1582
     H   65    sigma_11=     16.37    axis=(  0.703091 -0.078043 -0.706804)
     H   65    sigma_22=     13.32    axis=(  0.309868 -0.861001  0.403309)
     H   65    sigma_33=     43.73    axis=(  0.640035  0.502579  0.581180)

     Atom 66  H   pos: (  0.315546  0.021123  0.099455)  Total sigma:          21.10
            33.7094         -8.1261         14.6066
            -6.2324         11.4025         -4.5885
            13.1893         -5.0484         18.1849

     H   66    anisotropy:     34.56    eta:   -0.0587
     H   66    sigma_11=     10.25    axis=( -0.554786 -0.394368  0.732589)
     H   66    sigma_22=      8.90    axis=( -0.007555  0.882874  0.469549)
     H   66    sigma_33=     44.14    axis=(  0.831959 -0.254964  0.492785)

     Atom 67  H   pos: (  0.401426 -0.101431  0.215767)  Total sigma:          28.53
            21.8633          1.8362         -0.1368
             0.6524         34.5686         -8.3054
             0.7931         -7.9835         29.1499

     H   67    anisotropy:     17.93    eta:   -0.2057
     H   67    sigma_11=     23.78    axis=(  0.452652  0.503429  0.735979)
     H   67    sigma_22=     21.32    axis=(  0.890601 -0.295970 -0.345298)
     H   67    sigma_33=     40.48    axis=( -0.043995 -0.811764  0.582326)

     Atom 68  H   pos: (  0.474474 -0.219770  0.454033)  Total sigma:          23.54
            18.9752         10.4640          1.2056
            10.9818         38.3570          4.5726
             1.6511          4.9867         13.2791

     H   68    anisotropy:     30.57    eta:   -0.1049
     H   68    sigma_11=     14.42    axis=( -0.890731  0.338344  0.303514)
     H   68    sigma_22=     12.28    axis=(  0.220293 -0.262735  0.939383)
     H   68    sigma_33=     43.92    axis=( -0.397579 -0.903600 -0.159492)

     Atom 69  H   pos: (  0.328533 -0.332209  0.503278)  Total sigma:          21.80
            29.0998          4.6116        -16.2469
             3.1902         12.1206         -1.3763
           -15.6725         -2.4235         24.1673

     H   69    anisotropy:     32.33    eta:   -0.1125
     H   69    sigma_11=     12.23    axis=(  0.255880  0.841350  0.476085)
     H   69    sigma_22=      9.81    axis=( -0.603380  0.523772 -0.601328)
     H   69    sigma_33=     43.35    axis=( -0.755287 -0.133392  0.641676)

     Atom 70  H   pos: (  0.219614  0.350409  0.333113)  Total sigma:          24.87
            28.1512        -13.3398          2.3785
           -12.3771         29.2958         -4.2675
             1.4002         -3.4144         17.1740

     H   70    anisotropy:     26.08    eta:   -0.1512
     H   70    sigma_11=     17.50    axis=(  0.533593  0.327638 -0.779700)
     H   70    sigma_22=     14.87    axis=( -0.507582 -0.613357 -0.605107)
     H   70    sigma_33=     42.26    axis=( -0.676490  0.718642 -0.160980)

     Atom 71  H   pos: (  0.258516  0.224005  0.465473)  Total sigma:          24.62
            18.3228          2.2157         -7.1374
             1.4564         18.9957         -9.4708
            -5.9511        -10.5158         36.5338

     H   71    anisotropy:     27.42    eta:   -0.1548
     H   71    sigma_11=     16.89    axis=(  0.891820 -0.446987  0.069715)
     H   71    sigma_22=     14.06    axis=(  0.367325  0.805427  0.465145)
     H   71    sigma_33=     42.90    axis=( -0.264064 -0.389217  0.882485)

     Initialization:
     gipaw_setup  :      0.13s CPU      0.17s WALL (       1 calls)

     Linear response
     greenf       :   1540.34s CPU   1553.65s WALL (      96 calls)
     cgsolve      :   1532.51s CPU   1545.67s WALL (      96 calls)
     ch_psi       :   1459.08s CPU   1471.44s WALL (    5143 calls)
     h_psiq       :   1154.50s CPU   1164.17s WALL (    5143 calls)

     Apply operators
     h_psi        :   1054.32s CPU   1063.41s WALL (    5700 calls)
     apply_vel    :     23.30s CPU     23.55s WALL (      84 calls)

     Induced current
     j_para       :    112.15s CPU    113.39s WALL (     108 calls)
     biot_savart  :      0.03s CPU      0.03s WALL (       1 calls)

     Other routines

     General routines
     calbec       :    296.30s CPU    298.66s WALL (   16798 calls)
     fft          :      0.06s CPU      0.06s WALL (      32 calls)
     fftw         :    927.54s CPU    935.85s WALL ( 1248828 calls)
     davcio       :      0.01s CPU      0.74s WALL (      64 calls)

     Parallel routines
     fft_scatter  :    255.06s CPU    257.55s WALL ( 1248860 calls)

     Plugins


     GIPAW        :  30m44.85s CPU  31m 4.58s WALL


   This run was terminated on:   7:34:11   8Sep2023            

=------------------------------------------------------------------------------=
   JOB DONE.
=------------------------------------------------------------------------------=
