# Supplementary material for: Is there a future for 43Ca nuclear magnetic resonance in cement science?
Source: Phys Chem Chem Phys. 2025 Apr 9;27(17):9159–68. doi: 10.1039/d5cp00491h (PMC11997747; doi:10.1039/d5cp00491h)
Supplement: CP-027-D5CP00491H-s001 [file CP-027-D5CP00491H-s001.zip › QE-Files/Ca-Ion/caion6.vc-relax.nmr.out]

     Program GIPAW v.7.2 starts on 11Sep2023 at  0:18:17 

     This program is part of the open-source Quantum ESPRESSO suite
     for quantum simulation of materials; please cite
         "P. Giannozzi et al., J. Phys.:Condens. Matter 21 395502 (2009);
         "P. Giannozzi et al., J. Phys.:Condens. Matter 29 465901 (2017);
         "P. Giannozzi et al., J. Chem. Phys. 152 154105 (2020);
          URL http://www.quantum-espresso.org", 
     in publications or presentations arising from this work. More details at
     http://www.quantum-espresso.org/quote

     Parallel version (MPI), running on    72 processors

     MPI processes distributed on     1 nodes
     R & G space division:  proc/nbgrp/npool/nimage =      72
     485373 MiB available memory on the printing compute node when the environment starts


     ***** This is GIPAW git revision                                          *****
     ***** you can cite: N. Varini et al., Comp. Phys. Comm. 184, 1827 (2013)  *****
     ***** in publications or presentations arising from this work.            *****

     Parallelizing q-star over 1 images
     Reading input from caion6.vc-relax.nmr.in

     ------------------- Input file: --------------------
&inputgipaw
	job = 'nmr'
	prefix = 'caion6.vc-relax_nmr'
	tmp_dir = './tmpCaion6/',
	verbosity = 'high'
	diagonalization = 'david'
/


     Reading xml data from directory:

     ./tmpCaion6/caion6.vc-relax_nmr.save/
     file Ca.pbe-spn-kjpaw_psl.1.0.0.UPF: wavefunction(s)  3S renormalized
     file O.pbe-n-kjpaw_psl.1.0.0.UPF: wavefunction(s)  2S 2P renormalized
     file H.pbe-kjpaw_psl.1.0.0.UPF: wavefunction(s)  1S renormalized

     IMPORTANT: XC functional enforced from input :
     Exchange-correlation= PBE
                           (   1   4   3   4   0   0   0)
     Any further DFT definition will be discarded
     Please, verify this is what you really want


     Parallelization info
     --------------------
     sticks:   dense  smooth     PW     G-vecs:    dense   smooth      PW
     Min         176     176     60                15097    15097    3011
     Max         177     177     61                15102    15102    3014
     Sum       12685   12685   4343              1087169  1087169  216903

     Using Slab Decomposition

     Reading collected, re-writing distributed wavefunctions
     Subspace diagonalization in iterative solution of the eigenvalue problem:
     a serial algorithm will be used

     GIPAW projectors -----------------------------------------------
     atom=  Ca   l=0  rc=    1.3000  rs=    0.8667
     atom=  Ca   l=0  rc=    1.3000  rs=    0.8667
     atom=  Ca   l=1  rc=    1.6000  rs=    1.0667
     atom=  Ca   l=1  rc=    1.6000  rs=    1.0667
     atom=  Ca   l=2  rc=    1.7000  rs=    1.1333
     atom=  Ca   l=2  rc=    1.7000  rs=    1.1333
     projs nearly linearly dependent: l=0  n1,n2= 1, 2  s=  0.99170013
     projs nearly linearly dependent: l=2  n1,n2= 1, 2  s=  0.99334936

     atom=  O    l=0  rc=    1.3000  rs=    0.8667
     atom=  O    l=0  rc=    1.3000  rs=    0.8667
     atom=  O    l=1  rc=    1.3500  rs=    0.9000
     atom=  O    l=1  rc=    1.3500  rs=    0.9000
     projs nearly linearly dependent: l=1  n1,n2= 1, 2  s=  0.99790099

     atom=  H    l=0  rc=    1.0000  rs=    0.6667
     atom=  H    l=0  rc=    1.0000  rs=    0.6667
     projs nearly linearly dependent: l=0  n1,n2= 1, 2  s=  0.99968852
     -----------------------------------------------------------------

     GIPAW integrals: -------------------------------------------
     Atom  i/j   nmr_para   nmr_dia   epr_rmc  epr_para   epr_dia
       Ca  1 1   0.25E+04 -0.66E+00  0.13E+02  0.81E+09  0.75E+03
       Ca  2 1   0.26E+04 -0.73E+00  0.13E+02  0.86E+09  0.79E+03
       Ca  2 2   0.28E+04 -0.80E+00  0.13E+02  0.92E+09  0.84E+03
       Ca  3 3   0.30E+02  0.22E+00  0.11E+02  0.47E+05  0.19E+03
       Ca  4 3   0.33E+02  0.20E+00  0.12E+02  0.54E+05  0.22E+03
       Ca  4 4   0.37E+02  0.17E+00  0.13E+02  0.60E+05  0.24E+03
       Ca  5 5   0.29E+01  0.74E+00  0.81E+01  0.47E+03  0.66E+02
       Ca  6 5   0.36E+01  0.91E+00  0.10E+02  0.59E+03  0.81E+02
       Ca  6 6   0.45E+01  0.11E+01  0.13E+02  0.74E+03  0.10E+03
       O   1 1   0.81E+03 -0.32E+00  0.65E+01  0.43E+08  0.24E+03
       O   2 1   0.91E+03 -0.39E+00  0.71E+01  0.48E+08  0.27E+03
       O   2 2   0.10E+04 -0.48E+00  0.78E+01  0.55E+08  0.31E+03
       O   3 3   0.99E+01  0.87E+00  0.58E+01  0.24E+04  0.75E+02
       O   4 3   0.11E+02  0.97E+00  0.67E+01  0.27E+04  0.83E+02
       O   4 4   0.12E+02  0.11E+01  0.76E+01  0.31E+04  0.93E+02
       H   1 1   0.39E+02  0.19E+00  0.29E+00  0.78E+05  0.13E+02
       H   2 1   0.41E+02  0.21E+00  0.32E+00  0.82E+05  0.14E+02
       H   2 2   0.43E+02  0.22E+00  0.36E+00  0.86E+05  0.15E+02
     ------------------------------------------------------------

     alpha_pv=     75.2470 eV

     Number of occupied bands for each k-point:
     k-point:     1    nbnd_occ= 100
     k-point:     2    nbnd_occ= 100
     k-point:     3    nbnd_occ= 100
     k-point:     4    nbnd_occ= 100


     q-space interpolation up to   240.00 Rydberg

     GIPAW job: nmr                                                                             
     NMR macroscopic correction: yes
             0.6667          0.0000          0.0000
             0.0000          0.6667          0.0000
             0.0000          0.0000          0.6667


     Largest allocated arrays     est. size (Mb)     dimensions
        KS wavefunctions at k           4.45 Mb     (    2915,  100)
        KS wavefunctions at k+q         4.45 Mb     (    2915,  100)
        First-order wavefunctions      44.48 Mb     (    2915,  100, 10)
        First-order wavefunct (US)     26.69 Mb     (    2915,  100,  6)
        Charge/spin density             0.26 Mb     (   33750,    1)
        Induced current                 2.32 Mb     (   33750,    3,3,1)
        Induced magnetic field          2.32 Mb     (   33750,    3,3,1)
        NL pseudopotentials            13.43 Mb     (    2915,  302)
        GIPAW NL terms                 13.43 Mb     (    2915,  302)

     Computing the magnetic susceptibility     isolve=0    ethr=  0.1000E-13
     k-point #    1 of     4      pool #  1    cpu time:       4.5
     compute_u_kq: q = (    0.0000,    0.0000,    0.0000)
     Rotating WFCS
     ethr =  1.00E-14,  avg # of iterations =  5.0
     eigenvalues at k:
 -39.2690 -20.9853 -20.9248 -20.7057 -20.6593 -20.5994 -20.4712 -20.3724
 -20.2821 -20.1819 -20.1742 -20.1051 -20.0491 -19.9591 -19.9122 -19.8444
 -19.8044 -19.7355 -19.6528 -19.6180 -19.5824 -19.5255 -19.4993 -19.4297
 -19.3733 -19.2627 -18.7760 -18.3642  -8.7579  -8.5728  -8.3749  -8.3008
  -8.2735  -8.1341  -8.0695  -7.9841  -7.9414  -7.8932  -7.8836  -7.8431
  -7.7529  -7.6979  -7.6134  -7.5777  -7.5292  -7.4763  -7.3756  -7.3287
  -7.2698  -7.1287  -6.2996  -5.9533  -5.7512  -5.5966  -5.4646  -5.4024
  -5.3093  -5.1975  -5.1485  -4.9940  -4.9310  -4.8991  -4.8204  -4.6859
  -4.6386  -4.4432  -4.3237  -4.2373  -4.1653  -4.0852  -4.0053  -3.8171
  -3.7444  -3.5822  -3.0929  -2.9860  -2.9523  -2.8574  -2.7860  -2.7292
  -2.6957  -2.6564  -2.5853  -2.5325  -2.4784  -2.4563  -2.3892  -2.3367
  -2.3004  -2.2411  -2.1865  -2.1320  -2.1003  -2.0586  -2.0263  -2.0146
  -1.9226  -1.8939  -1.7524  -1.6606
     eigenvalues at k+q:
 -39.2690 -20.9853 -20.9248 -20.7057 -20.6593 -20.5994 -20.4712 -20.3724
 -20.2821 -20.1820 -20.1742 -20.1051 -20.0491 -19.9591 -19.9122 -19.8444
 -19.8044 -19.7355 -19.6528 -19.6181 -19.5824 -19.5255 -19.4993 -19.4298
 -19.3733 -19.2627 -18.7760 -18.3642  -8.7579  -8.5728  -8.3749  -8.3008
  -8.2735  -8.1341  -8.0695  -7.9841  -7.9414  -7.8932  -7.8836  -7.8431
  -7.7529  -7.6979  -7.6134  -7.5777  -7.5293  -7.4763  -7.3756  -7.3287
  -7.2698  -7.1287  -6.2996  -5.9533  -5.7512  -5.5966  -5.4646  -5.4024
  -5.3093  -5.1975  -5.1485  -4.9940  -4.9310  -4.8991  -4.8204  -4.6859
  -4.6386  -4.4432  -4.3237  -4.2373  -4.1653  -4.0852  -4.0053  -3.8171
  -3.7444  -3.5822  -3.0929  -2.9860  -2.9523  -2.8574  -2.7860  -2.7292
  -2.6957  -2.6564  -2.5853  -2.5325  -2.4784  -2.4563  -2.3892  -2.3367
  -2.3005  -2.2411  -2.1865  -2.1320  -2.1003  -2.0586  -2.0264  -2.0146
  -1.9226  -1.8939  -1.7524  -1.6606
     cgsolve_all iterations  51    anorm=    0.66E-07
PARA_AUG  1      50.8615345        -0.1163046        -0.4004015
     cgsolve_all iterations  51    anorm=    0.69E-07
PARA_AUG  2      -0.0641127        50.7354165         0.2880770
     cgsolve_all iterations  51    anorm=    0.70E-07
PARA_AUG  3      -0.3689549         0.3641190        50.7901687
     cgsolve_all iterations  56    anorm=    0.71E-07
     cgsolve_all iterations  56    anorm=    0.71E-07
     cgsolve_all iterations  55    anorm=    0.66E-07
     compute_u_kq: q = (    0.0257,    0.0000,    0.0000)
     Rotating WFCS
     ethr =  1.00E-14,  avg # of iterations = 20.0
     eigenvalues at k:
 -39.2690 -20.9853 -20.9248 -20.7057 -20.6593 -20.5994 -20.4712 -20.3724
 -20.2821 -20.1819 -20.1742 -20.1051 -20.0491 -19.9591 -19.9122 -19.8444
 -19.8044 -19.7355 -19.6528 -19.6180 -19.5824 -19.5255 -19.4993 -19.4297
 -19.3733 -19.2627 -18.7760 -18.3642  -8.7579  -8.5728  -8.3749  -8.3008
  -8.2735  -8.1341  -8.0695  -7.9841  -7.9414  -7.8932  -7.8836  -7.8431
  -7.7529  -7.6979  -7.6134  -7.5777  -7.5292  -7.4763  -7.3756  -7.3287
  -7.2698  -7.1287  -6.2996  -5.9533  -5.7512  -5.5966  -5.4646  -5.4024
  -5.3093  -5.1975  -5.1485  -4.9940  -4.9310  -4.8991  -4.8204  -4.6859
  -4.6386  -4.4432  -4.3237  -4.2373  -4.1653  -4.0852  -4.0053  -3.8171
  -3.7444  -3.5822  -3.0929  -2.9860  -2.9523  -2.8574  -2.7860  -2.7292
  -2.6957  -2.6564  -2.5853  -2.5325  -2.4784  -2.4563  -2.3892  -2.3367
  -2.3004  -2.2411  -2.1865  -2.1320  -2.1003  -2.0586  -2.0263  -2.0146
  -1.9226  -1.8939  -1.7524  -1.6606
     eigenvalues at k+q:
 -39.2690 -20.9868 -20.9244 -20.7059 -20.6590 -20.5953 -20.4708 -20.3736
 -20.2819 -20.1823 -20.1767 -20.1052 -20.0483 -19.9624 -19.9144 -19.8410
 -19.8045 -19.7349 -19.6516 -19.6170 -19.5820 -19.5249 -19.4991 -19.4297
 -19.3748 -19.2635 -18.7752 -18.3645  -8.7615  -8.5706  -8.3748  -8.3010
  -8.2749  -8.1334  -8.0664  -7.9825  -7.9432  -7.8924  -7.8852  -7.8430
  -7.7506  -7.6993  -7.6152  -7.5757  -7.5293  -7.4766  -7.3769  -7.3285
  -7.2689  -7.1291  -6.2980  -5.9535  -5.7556  -5.5955  -5.4578  -5.4049
  -5.3117  -5.1984  -5.1464  -4.9964  -4.9311  -4.8987  -4.8253  -4.6834
  -4.6345  -4.4473  -4.3256  -4.2424  -4.1562  -4.0783  -4.0041  -3.8195
  -3.7440  -3.5844  -3.0954  -2.9862  -2.9536  -2.8566  -2.7846  -2.7309
  -2.6965  -2.6557  -2.5837  -2.5318  -2.4790  -2.4575  -2.3893  -2.3376
  -2.2996  -2.2411  -2.1897  -2.1308  -2.1013  -2.0582  -2.0256  -2.0130
  -1.9241  -1.8951  -1.7528  -1.6600
     cgsolve_all iterations  56    anorm=    0.70E-07
     cgsolve_all iterations  56    anorm=    0.72E-07
     cgsolve_all iterations  55    anorm=    0.67E-07
     compute_u_kq: q = (   -0.0257,    0.0000,    0.0000)
     Rotating WFCS
     ethr =  1.00E-14,  avg # of iterations = 20.0
     eigenvalues at k:
 -39.2690 -20.9853 -20.9248 -20.7057 -20.6593 -20.5994 -20.4712 -20.3724
 -20.2821 -20.1819 -20.1742 -20.1051 -20.0491 -19.9591 -19.9122 -19.8444
 -19.8044 -19.7355 -19.6528 -19.6180 -19.5824 -19.5255 -19.4993 -19.4297
 -19.3733 -19.2627 -18.7760 -18.3642  -8.7579  -8.5728  -8.3749  -8.3008
  -8.2735  -8.1341  -8.0695  -7.9841  -7.9414  -7.8932  -7.8836  -7.8431
  -7.7529  -7.6979  -7.6134  -7.5777  -7.5292  -7.4763  -7.3756  -7.3287
  -7.2698  -7.1287  -6.2996  -5.9533  -5.7512  -5.5966  -5.4646  -5.4024
  -5.3093  -5.1975  -5.1485  -4.9940  -4.9310  -4.8991  -4.8204  -4.6859
  -4.6386  -4.4432  -4.3237  -4.2373  -4.1653  -4.0852  -4.0053  -3.8171
  -3.7444  -3.5822  -3.0929  -2.9860  -2.9523  -2.8574  -2.7860  -2.7292
  -2.6957  -2.6564  -2.5853  -2.5325  -2.4784  -2.4563  -2.3892  -2.3367
  -2.3004  -2.2411  -2.1865  -2.1320  -2.1003  -2.0586  -2.0263  -2.0146
  -1.9226  -1.8939  -1.7524  -1.6606
     eigenvalues at k+q:
 -39.2690 -20.9838 -20.9250 -20.7056 -20.6595 -20.6035 -20.4715 -20.3712
 -20.2820 -20.1818 -20.1717 -20.1052 -20.0493 -19.9559 -19.9096 -19.8484
 -19.8043 -19.7359 -19.6541 -19.6191 -19.5827 -19.5261 -19.4992 -19.4299
 -19.3719 -19.2620 -18.7768 -18.3639  -8.7542  -8.5753  -8.3749  -8.3006
  -8.2720  -8.1350  -8.0725  -7.9858  -7.9397  -7.8947  -7.8811  -7.8432
  -7.7549  -7.6966  -7.6115  -7.5799  -7.5293  -7.4759  -7.3745  -7.3286
  -7.2709  -7.1284  -6.3013  -5.9531  -5.7461  -5.5979  -5.4718  -5.4002
  -5.3060  -5.1971  -5.1510  -4.9929  -4.9295  -4.8991  -4.8147  -4.6903
  -4.6417  -4.4391  -4.3218  -4.2334  -4.1729  -4.0925  -4.0065  -3.8149
  -3.7446  -3.5803  -3.0904  -2.9864  -2.9505  -2.8582  -2.7872  -2.7276
  -2.6950  -2.6568  -2.5870  -2.5332  -2.4779  -2.4554  -2.3889  -2.3360
  -2.3011  -2.2410  -2.1835  -2.1327  -2.0995  -2.0592  -2.0283  -2.0149
  -1.9210  -1.8928  -1.7523  -1.6610
     cgsolve_all iterations  56    anorm=    0.70E-07
     cgsolve_all iterations  56    anorm=    0.69E-07
     cgsolve_all iterations  56    anorm=    0.66E-07
     compute_u_kq: q = (    0.0000,    0.0257,    0.0000)
     Rotating WFCS
     ethr =  1.00E-14,  avg # of iterations = 19.0
     eigenvalues at k:
 -39.2690 -20.9853 -20.9248 -20.7057 -20.6593 -20.5994 -20.4712 -20.3724
 -20.2821 -20.1819 -20.1742 -20.1051 -20.0491 -19.9591 -19.9122 -19.8444
 -19.8044 -19.7355 -19.6528 -19.6180 -19.5824 -19.5255 -19.4993 -19.4297
 -19.3733 -19.2627 -18.7760 -18.3642  -8.7579  -8.5728  -8.3749  -8.3008
  -8.2735  -8.1341  -8.0695  -7.9841  -7.9414  -7.8932  -7.8836  -7.8431
  -7.7529  -7.6979  -7.6134  -7.5777  -7.5292  -7.4763  -7.3756  -7.3287
  -7.2698  -7.1287  -6.2996  -5.9533  -5.7512  -5.5966  -5.4646  -5.4024
  -5.3093  -5.1975  -5.1485  -4.9940  -4.9310  -4.8991  -4.8204  -4.6859
  -4.6386  -4.4432  -4.3237  -4.2373  -4.1653  -4.0852  -4.0053  -3.8171
  -3.7444  -3.5822  -3.0929  -2.9860  -2.9523  -2.8574  -2.7860  -2.7292
  -2.6957  -2.6564  -2.5853  -2.5325  -2.4784  -2.4563  -2.3892  -2.3367
  -2.3004  -2.2411  -2.1865  -2.1320  -2.1003  -2.0586  -2.0263  -2.0146
  -1.9226  -1.8939  -1.7524  -1.6606
     eigenvalues at k+q:
 -39.2690 -20.9852 -20.9245 -20.7056 -20.6608 -20.5990 -20.4710 -20.3718
 -20.2805 -20.1819 -20.1720 -20.1070 -20.0523 -19.9603 -19.9117 -19.8470
 -19.8028 -19.7342 -19.6527 -19.6147 -19.5850 -19.5240 -19.4991 -19.4294
 -19.3745 -19.2622 -18.7768 -18.3642  -8.7581  -8.5731  -8.3747  -8.3013
  -8.2729  -8.1361  -8.0686  -7.9845  -7.9406  -7.8944  -7.8822  -7.8449
  -7.7514  -7.6974  -7.6133  -7.5787  -7.5252  -7.4775  -7.3754  -7.3309
  -7.2690  -7.1286  -6.2995  -5.9540  -5.7514  -5.5960  -5.4672  -5.4028
  -5.3042  -5.1979  -5.1434  -5.0024  -4.9345  -4.8957  -4.8175  -4.6844
  -4.6284  -4.4480  -4.3256  -4.2415  -4.1702  -4.0840  -4.0056  -3.8188
  -3.7391  -3.5821  -3.0938  -2.9890  -2.9527  -2.8584  -2.7858  -2.7295
  -2.6958  -2.6558  -2.5843  -2.5340  -2.4796  -2.4560  -2.3895  -2.3347
  -2.3035  -2.2404  -2.1855  -2.1298  -2.1002  -2.0600  -2.0270  -2.0141
  -1.9205  -1.8944  -1.7522  -1.6614
     cgsolve_all iterations  56    anorm=    0.70E-07
     cgsolve_all iterations  56    anorm=    0.72E-07
     cgsolve_all iterations  56    anorm=    0.67E-07
     compute_u_kq: q = (    0.0000,   -0.0257,    0.0000)
     Rotating WFCS
     ethr =  1.00E-14,  avg # of iterations = 20.0
     eigenvalues at k:
 -39.2690 -20.9853 -20.9248 -20.7057 -20.6593 -20.5994 -20.4712 -20.3724
 -20.2821 -20.1819 -20.1742 -20.1051 -20.0491 -19.9591 -19.9122 -19.8444
 -19.8044 -19.7355 -19.6528 -19.6180 -19.5824 -19.5255 -19.4993 -19.4297
 -19.3733 -19.2627 -18.7760 -18.3642  -8.7579  -8.5728  -8.3749  -8.3008
  -8.2735  -8.1341  -8.0695  -7.9841  -7.9414  -7.8932  -7.8836  -7.8431
  -7.7529  -7.6979  -7.6134  -7.5777  -7.5292  -7.4763  -7.3756  -7.3287
  -7.2698  -7.1287  -6.2996  -5.9533  -5.7512  -5.5966  -5.4646  -5.4024
  -5.3093  -5.1975  -5.1485  -4.9940  -4.9310  -4.8991  -4.8204  -4.6859
  -4.6386  -4.4432  -4.3237  -4.2373  -4.1653  -4.0852  -4.0053  -3.8171
  -3.7444  -3.5822  -3.0929  -2.9860  -2.9523  -2.8574  -2.7860  -2.7292
  -2.6957  -2.6564  -2.5853  -2.5325  -2.4784  -2.4563  -2.3892  -2.3367
  -2.3004  -2.2411  -2.1865  -2.1320  -2.1003  -2.0586  -2.0263  -2.0146
  -1.9226  -1.8939  -1.7524  -1.6606
     eigenvalues at k+q:
 -39.2690 -20.9854 -20.9250 -20.7059 -20.6578 -20.5999 -20.4716 -20.3726
 -20.2836 -20.1823 -20.1762 -20.1034 -20.0457 -19.9576 -19.9127 -19.8423
 -19.8058 -19.7366 -19.6530 -19.6216 -19.5797 -19.5270 -19.4994 -19.4301
 -19.3723 -19.2632 -18.7752 -18.3643  -8.7577  -8.5726  -8.3751  -8.3004
  -8.2739  -8.1322  -8.0706  -7.9836  -7.9421  -7.8923  -7.8845  -7.8412
  -7.7544  -7.6984  -7.6135  -7.5768  -7.5332  -7.4747  -7.3760  -7.3275
  -7.2699  -7.1287  -6.2997  -5.9528  -5.7506  -5.5975  -5.4619  -5.4021
  -5.3143  -5.1974  -5.1533  -4.9861  -4.9289  -4.9007  -4.8229  -4.6877
  -4.6488  -4.4380  -4.3226  -4.2324  -4.1604  -4.0872  -4.0049  -3.8153
  -3.7493  -3.5825  -3.0921  -2.9834  -2.9518  -2.8566  -2.7860  -2.7291
  -2.6954  -2.6567  -2.5864  -2.5309  -2.4772  -2.4563  -2.3891  -2.3389
  -2.2977  -2.2415  -2.1874  -2.1340  -2.1007  -2.0574  -2.0267  -2.0143
  -1.9248  -1.8930  -1.7529  -1.6598
     cgsolve_all iterations  56    anorm=    0.69E-07
     cgsolve_all iterations  56    anorm=    0.70E-07
     cgsolve_all iterations  55    anorm=    0.67E-07
     compute_u_kq: q = (    0.0000,    0.0000,    0.0257)
     Rotating WFCS
     ethr =  1.00E-14,  avg # of iterations = 21.0
     eigenvalues at k:
 -39.2690 -20.9853 -20.9248 -20.7057 -20.6593 -20.5994 -20.4712 -20.3724
 -20.2821 -20.1819 -20.1742 -20.1051 -20.0491 -19.9591 -19.9122 -19.8444
 -19.8044 -19.7355 -19.6528 -19.6180 -19.5824 -19.5255 -19.4993 -19.4297
 -19.3733 -19.2627 -18.7760 -18.3642  -8.7579  -8.5728  -8.3749  -8.3008
  -8.2735  -8.1341  -8.0695  -7.9841  -7.9414  -7.8932  -7.8836  -7.8431
  -7.7529  -7.6979  -7.6134  -7.5777  -7.5292  -7.4763  -7.3756  -7.3287
  -7.2698  -7.1287  -6.2996  -5.9533  -5.7512  -5.5966  -5.4646  -5.4024
  -5.3093  -5.1975  -5.1485  -4.9940  -4.9310  -4.8991  -4.8204  -4.6859
  -4.6386  -4.4432  -4.3237  -4.2373  -4.1653  -4.0852  -4.0053  -3.8171
  -3.7444  -3.5822  -3.0929  -2.9860  -2.9523  -2.8574  -2.7860  -2.7292
  -2.6957  -2.6564  -2.5853  -2.5325  -2.4784  -2.4563  -2.3892  -2.3367
  -2.3004  -2.2411  -2.1865  -2.1320  -2.1003  -2.0586  -2.0263  -2.0146
  -1.9226  -1.8939  -1.7524  -1.6606
     eigenvalues at k+q:
 -39.2690 -20.9859 -20.9249 -20.7060 -20.6592 -20.5987 -20.4695 -20.3736
 -20.2809 -20.1818 -20.1756 -20.1045 -20.0493 -19.9564 -19.9133 -19.8445
 -19.8061 -19.7350 -19.6536 -19.6166 -19.5844 -19.5249 -19.5009 -19.4297
 -19.3730 -19.2621 -18.7761 -18.3637  -8.7578  -8.5731  -8.3736  -8.2985
  -8.2748  -8.1347  -8.0722  -7.9841  -7.9412  -7.8962  -7.8834  -7.8412
  -7.7542  -7.6961  -7.6142  -7.5756  -7.5302  -7.4744  -7.3754  -7.3320
  -7.2710  -7.1268  -6.2992  -5.9500  -5.7528  -5.5923  -5.4673  -5.4089
  -5.3142  -5.1977  -5.1440  -4.9908  -4.9317  -4.9001  -4.8198  -4.6825
  -4.6360  -4.4443  -4.3215  -4.2334  -4.1676  -4.0888  -4.0053  -3.8131
  -3.7444  -3.5822  -3.0982  -2.9883  -2.9529  -2.8576  -2.7865  -2.7286
  -2.6946  -2.6540  -2.5861  -2.5330  -2.4761  -2.4569  -2.3879  -2.3395
  -2.3005  -2.2429  -2.1885  -2.1313  -2.1010  -2.0590  -2.0273  -2.0151
  -1.9218  -1.8941  -1.7519  -1.6596
     cgsolve_all iterations  56    anorm=    0.69E-07
     cgsolve_all iterations  56    anorm=    0.71E-07
     cgsolve_all iterations  55    anorm=    0.67E-07
     compute_u_kq: q = (    0.0000,    0.0000,   -0.0257)
     Rotating WFCS
     ethr =  1.00E-14,  avg # of iterations = 21.0
     eigenvalues at k:
 -39.2690 -20.9853 -20.9248 -20.7057 -20.6593 -20.5994 -20.4712 -20.3724
 -20.2821 -20.1819 -20.1742 -20.1051 -20.0491 -19.9591 -19.9122 -19.8444
 -19.8044 -19.7355 -19.6528 -19.6180 -19.5824 -19.5255 -19.4993 -19.4297
 -19.3733 -19.2627 -18.7760 -18.3642  -8.7579  -8.5728  -8.3749  -8.3008
  -8.2735  -8.1341  -8.0695  -7.9841  -7.9414  -7.8932  -7.8836  -7.8431
  -7.7529  -7.6979  -7.6134  -7.5777  -7.5292  -7.4763  -7.3756  -7.3287
  -7.2698  -7.1287  -6.2996  -5.9533  -5.7512  -5.5966  -5.4646  -5.4024
  -5.3093  -5.1975  -5.1485  -4.9940  -4.9310  -4.8991  -4.8204  -4.6859
  -4.6386  -4.4432  -4.3237  -4.2373  -4.1653  -4.0852  -4.0053  -3.8171
  -3.7444  -3.5822  -3.0929  -2.9860  -2.9523  -2.8574  -2.7860  -2.7292
  -2.6957  -2.6564  -2.5853  -2.5325  -2.4784  -2.4563  -2.3892  -2.3367
  -2.3004  -2.2411  -2.1865  -2.1320  -2.1003  -2.0586  -2.0263  -2.0146
  -1.9226  -1.8939  -1.7524  -1.6606
     eigenvalues at k+q:
 -39.2690 -20.9848 -20.9245 -20.7055 -20.6594 -20.6002 -20.4728 -20.3711
 -20.2831 -20.1830 -20.1722 -20.1056 -20.0489 -19.9619 -19.9109 -19.8448
 -19.8024 -19.7358 -19.6521 -19.6200 -19.5800 -19.5261 -19.4976 -19.4300
 -19.3737 -19.2633 -18.7759 -18.3648  -8.7581  -8.5726  -8.3761  -8.3029
  -8.2723  -8.1336  -8.0672  -7.9837  -7.9416  -7.8912  -7.8827  -7.8450
  -7.7512  -7.6998  -7.6130  -7.5798  -7.5284  -7.4778  -7.3761  -7.3258
  -7.2683  -7.1306  -6.3002  -5.9564  -5.7495  -5.6005  -5.4629  -5.3952
  -5.3045  -5.1976  -5.1536  -4.9964  -4.9311  -4.8979  -4.8200  -4.6901
  -4.6412  -4.4422  -4.3261  -4.2417  -4.1629  -4.0806  -4.0054  -3.8212
  -3.7445  -3.5821  -3.0877  -2.9844  -2.9510  -2.8573  -2.7853  -2.7297
  -2.6969  -2.6588  -2.5845  -2.5321  -2.4819  -2.4549  -2.3905  -2.3339
  -2.3004  -2.2391  -2.1846  -2.1324  -2.0999  -2.0593  -2.0247  -2.0135
  -1.9236  -1.8937  -1.7530  -1.6617
     cgsolve_all iterations  56    anorm=    0.70E-07
     cgsolve_all iterations  56    anorm=    0.71E-07
     cgsolve_all iterations  56    anorm=    0.65E-07

     k-point #    2 of     4      pool #  1    cpu time:     503.0
     compute_u_kq: q = (    0.0000,    0.0000,    0.0000)
     Rotating WFCS
     ethr =  1.00E-14,  avg # of iterations =  5.0
     eigenvalues at k:
 -39.2690 -20.9907 -20.9165 -20.7056 -20.6623 -20.6024 -20.4703 -20.3727
 -20.2672 -20.2013 -20.1788 -20.0884 -20.0445 -19.9748 -19.9061 -19.8630
 -19.7917 -19.6996 -19.6683 -19.6435 -19.5721 -19.5284 -19.4894 -19.4392
 -19.3749 -19.2585 -18.7754 -18.3647  -8.7584  -8.5752  -8.3679  -8.3087
  -8.2605  -8.1422  -8.0928  -7.9608  -7.9460  -7.9105  -7.8814  -7.8266
  -7.7391  -7.6785  -7.6474  -7.5859  -7.5263  -7.4460  -7.3886  -7.3538
  -7.2549  -7.1229  -6.3080  -5.9472  -5.7302  -5.6169  -5.4601  -5.3984
  -5.3157  -5.2182  -5.1736  -4.9798  -4.9354  -4.8813  -4.7593  -4.7010
  -4.6764  -4.4466  -4.3449  -4.2560  -4.1489  -4.0268  -4.0029  -3.8330
  -3.7553  -3.5765  -3.1034  -3.0098  -2.9303  -2.8515  -2.7684  -2.7291
  -2.6822  -2.6754  -2.5853  -2.5435  -2.5168  -2.4302  -2.3929  -2.3336
  -2.3000  -2.2265  -2.1779  -2.1381  -2.1156  -2.0827  -2.0242  -1.9715
  -1.9332  -1.8912  -1.7525  -1.6662
     eigenvalues at k+q:
 -39.2690 -20.9907 -20.9165 -20.7056 -20.6623 -20.6024 -20.4703 -20.3727
 -20.2672 -20.2013 -20.1788 -20.0884 -20.0445 -19.9748 -19.9061 -19.8630
 -19.7917 -19.6996 -19.6683 -19.6435 -19.5721 -19.5284 -19.4894 -19.4392
 -19.3749 -19.2585 -18.7754 -18.3647  -8.7584  -8.5752  -8.3679  -8.3087
  -8.2605  -8.1422  -8.0928  -7.9608  -7.9460  -7.9105  -7.8814  -7.8266
  -7.7391  -7.6785  -7.6474  -7.5859  -7.5263  -7.4460  -7.3886  -7.3538
  -7.2549  -7.1230  -6.3080  -5.9472  -5.7302  -5.6169  -5.4601  -5.3984
  -5.3157  -5.2182  -5.1736  -4.9798  -4.9354  -4.8814  -4.7593  -4.7010
  -4.6764  -4.4466  -4.3449  -4.2560  -4.1489  -4.0268  -4.0029  -3.8330
  -3.7553  -3.5765  -3.1034  -3.0098  -2.9303  -2.8515  -2.7684  -2.7291
  -2.6822  -2.6754  -2.5853  -2.5435  -2.5168  -2.4302  -2.3929  -2.3336
  -2.3000  -2.2265  -2.1779  -2.1381  -2.1156  -2.0827  -2.0242  -1.9715
  -1.9332  -1.8913  -1.7525  -1.6662
     cgsolve_all iterations  51    anorm=    0.68E-07
PARA_AUG  1      50.8479781        -0.1137703        -0.3977363
     cgsolve_all iterations  51    anorm=    0.67E-07
PARA_AUG  2      -0.0640088        50.7391324         0.2841658
     cgsolve_all iterations  51    anorm=    0.68E-07
PARA_AUG  3      -0.3680807         0.3603764        50.7929226
     cgsolve_all iterations  56    anorm=    0.72E-07
     cgsolve_all iterations  56    anorm=    0.69E-07
     cgsolve_all iterations  56    anorm=    0.69E-07
     compute_u_kq: q = (    0.0257,    0.0000,    0.0000)
     Rotating WFCS
     ethr =  1.00E-14,  avg # of iterations = 19.0
     eigenvalues at k:
 -39.2690 -20.9907 -20.9165 -20.7056 -20.6623 -20.6024 -20.4703 -20.3727
 -20.2672 -20.2013 -20.1788 -20.0884 -20.0445 -19.9748 -19.9061 -19.8630
 -19.7917 -19.6996 -19.6683 -19.6435 -19.5721 -19.5284 -19.4894 -19.4392
 -19.3749 -19.2585 -18.7754 -18.3647  -8.7584  -8.5752  -8.3679  -8.3087
  -8.2605  -8.1422  -8.0928  -7.9608  -7.9460  -7.9105  -7.8814  -7.8266
  -7.7391  -7.6785  -7.6474  -7.5859  -7.5263  -7.4460  -7.3886  -7.3538
  -7.2549  -7.1229  -6.3080  -5.9472  -5.7302  -5.6169  -5.4601  -5.3984
  -5.3157  -5.2182  -5.1736  -4.9798  -4.9354  -4.8813  -4.7593  -4.7010
  -4.6764  -4.4466  -4.3449  -4.2560  -4.1489  -4.0268  -4.0029  -3.8330
  -3.7553  -3.5765  -3.1034  -3.0098  -2.9303  -2.8515  -2.7684  -2.7291
  -2.6822  -2.6754  -2.5853  -2.5435  -2.5168  -2.4302  -2.3929  -2.3336
  -2.3000  -2.2265  -2.1779  -2.1381  -2.1156  -2.0827  -2.0242  -1.9715
  -1.9332  -1.8912  -1.7525  -1.6662
     eigenvalues at k+q:
 -39.2690 -20.9920 -20.9164 -20.7058 -20.6619 -20.5986 -20.4696 -20.3736
 -20.2681 -20.2026 -20.1800 -20.0876 -20.0451 -19.9771 -19.9069 -19.8622
 -19.7907 -19.6997 -19.6663 -19.6430 -19.5713 -19.5278 -19.4905 -19.4386
 -19.3757 -19.2594 -18.7746 -18.3650  -8.7621  -8.5727  -8.3681  -8.3090
  -8.2615  -8.1431  -8.0886  -7.9600  -7.9469  -7.9104  -7.8816  -7.8270
  -7.7383  -7.6779  -7.6477  -7.5847  -7.5272  -7.4476  -7.3888  -7.3536
  -7.2541  -7.1234  -6.3065  -5.9479  -5.7328  -5.6160  -5.4549  -5.3992
  -5.3189  -5.2208  -5.1722  -4.9810  -4.9339  -4.8842  -4.7606  -4.6992
  -4.6744  -4.4437  -4.3506  -4.2617  -4.1392  -4.0250  -3.9983  -3.8342
  -3.7569  -3.5788  -3.1055  -3.0092  -2.9321  -2.8506  -2.7676  -2.7283
  -2.6840  -2.6755  -2.5816  -2.5438  -2.5189  -2.4296  -2.3954  -2.3319
  -2.2994  -2.2289  -2.1795  -2.1393  -2.1151  -2.0807  -2.0236  -1.9719
  -1.9337  -1.8930  -1.7523  -1.6657
     cgsolve_all iterations  56    anorm=    0.70E-07
     cgsolve_all iterations  56    anorm=    0.69E-07
     cgsolve_all iterations  56    anorm=    0.69E-07
     compute_u_kq: q = (   -0.0257,    0.0000,    0.0000)
     Rotating WFCS
     ethr =  1.00E-14,  avg # of iterations = 19.0
     eigenvalues at k:
 -39.2690 -20.9907 -20.9165 -20.7056 -20.6623 -20.6024 -20.4703 -20.3727
 -20.2672 -20.2013 -20.1788 -20.0884 -20.0445 -19.9748 -19.9061 -19.8630
 -19.7917 -19.6996 -19.6683 -19.6435 -19.5721 -19.5284 -19.4894 -19.4392
 -19.3749 -19.2585 -18.7754 -18.3647  -8.7584  -8.5752  -8.3679  -8.3087
  -8.2605  -8.1422  -8.0928  -7.9608  -7.9460  -7.9105  -7.8814  -7.8266
  -7.7391  -7.6785  -7.6474  -7.5859  -7.5263  -7.4460  -7.3886  -7.3538
  -7.2549  -7.1229  -6.3080  -5.9472  -5.7302  -5.6169  -5.4601  -5.3984
  -5.3157  -5.2182  -5.1736  -4.9798  -4.9354  -4.8813  -4.7593  -4.7010
  -4.6764  -4.4466  -4.3449  -4.2560  -4.1489  -4.0268  -4.0029  -3.8330
  -3.7553  -3.5765  -3.1034  -3.0098  -2.9303  -2.8515  -2.7684  -2.7291
  -2.6822  -2.6754  -2.5853  -2.5435  -2.5168  -2.4302  -2.3929  -2.3336
  -2.3000  -2.2265  -2.1779  -2.1381  -2.1156  -2.0827  -2.0242  -1.9715
  -1.9332  -1.8912  -1.7525  -1.6662
     eigenvalues at k+q:
 -39.2690 -20.9892 -20.9168 -20.7054 -20.6627 -20.6062 -20.4711 -20.3717
 -20.2664 -20.2003 -20.1772 -20.0896 -20.0434 -19.9724 -19.9054 -19.8638
 -19.7927 -19.6999 -19.6703 -19.6438 -19.5728 -19.5288 -19.4885 -19.4398
 -19.3740 -19.2576 -18.7762 -18.3644  -8.7546  -8.5778  -8.3678  -8.3083
  -8.2596  -8.1412  -8.0970  -7.9618  -7.9450  -7.9104  -7.8811  -7.8264
  -7.7397  -7.6794  -7.6468  -7.5871  -7.5256  -7.4442  -7.3884  -7.3541
  -7.2558  -7.1224  -6.3093  -5.9467  -5.7273  -5.6183  -5.4655  -5.3974
  -5.3124  -5.2153  -5.1753  -4.9783  -4.9368  -4.8804  -4.7567  -4.7037
  -4.6774  -4.4494  -4.3388  -4.2506  -4.1584  -4.0310  -4.0063  -3.8318
  -3.7532  -3.5747  -3.1013  -3.0105  -2.9284  -2.8526  -2.7700  -2.7290
  -2.6814  -2.6741  -2.5893  -2.5426  -2.5144  -2.4309  -2.3903  -2.3357
  -2.3005  -2.2241  -2.1764  -2.1374  -2.1152  -2.0847  -2.0249  -1.9718
  -1.9327  -1.8892  -1.7528  -1.6665
     cgsolve_all iterations  56    anorm=    0.70E-07
     cgsolve_all iterations  56    anorm=    0.69E-07
     cgsolve_all iterations  56    anorm=    0.68E-07
     compute_u_kq: q = (    0.0000,    0.0257,    0.0000)
     Rotating WFCS
     ethr =  1.00E-14,  avg # of iterations = 21.0
     eigenvalues at k:
 -39.2690 -20.9907 -20.9165 -20.7056 -20.6623 -20.6024 -20.4703 -20.3727
 -20.2672 -20.2013 -20.1788 -20.0884 -20.0445 -19.9748 -19.9061 -19.8630
 -19.7917 -19.6996 -19.6683 -19.6435 -19.5721 -19.5284 -19.4894 -19.4392
 -19.3749 -19.2585 -18.7754 -18.3647  -8.7584  -8.5752  -8.3679  -8.3087
  -8.2605  -8.1422  -8.0928  -7.9608  -7.9460  -7.9105  -7.8814  -7.8266
  -7.7391  -7.6785  -7.6474  -7.5859  -7.5263  -7.4460  -7.3886  -7.3538
  -7.2549  -7.1229  -6.3080  -5.9472  -5.7302  -5.6169  -5.4601  -5.3984
  -5.3157  -5.2182  -5.1736  -4.9798  -4.9354  -4.8813  -4.7593  -4.7010
  -4.6764  -4.4466  -4.3449  -4.2560  -4.1489  -4.0268  -4.0029  -3.8330
  -3.7553  -3.5765  -3.1034  -3.0098  -2.9303  -2.8515  -2.7684  -2.7291
  -2.6822  -2.6754  -2.5853  -2.5435  -2.5168  -2.4302  -2.3929  -2.3336
  -2.3000  -2.2265  -2.1779  -2.1381  -2.1156  -2.0827  -2.0242  -1.9715
  -1.9332  -1.8912  -1.7525  -1.6662
     eigenvalues at k+q:
 -39.2690 -20.9905 -20.9165 -20.7054 -20.6637 -20.6020 -20.4701 -20.3715
 -20.2662 -20.2009 -20.1774 -20.0913 -20.0458 -19.9770 -19.9069 -19.8628
 -19.7897 -19.7006 -19.6670 -19.6415 -19.5734 -19.5280 -19.4891 -19.4386
 -19.3754 -19.2582 -18.7762 -18.3646  -8.7586  -8.5754  -8.3680  -8.3093
  -8.2601  -8.1421  -8.0937  -7.9625  -7.9436  -7.9124  -7.8811  -7.8257
  -7.7381  -7.6789  -7.6481  -7.5857  -7.5224  -7.4471  -7.3872  -7.3576
  -7.2533  -7.1235  -6.3081  -5.9486  -5.7267  -5.6189  -5.4652  -5.3957
  -5.3117  -5.2178  -5.1714  -4.9828  -4.9367  -4.8829  -4.7620  -4.6939
  -4.6676  -4.4481  -4.3488  -4.2617  -4.1508  -4.0272  -4.0033  -3.8351
  -3.7495  -3.5771  -3.1038  -3.0120  -2.9302  -2.8516  -2.7689  -2.7300
  -2.6823  -2.6765  -2.5853  -2.5441  -2.5151  -2.4301  -2.3930  -2.3361
  -2.3000  -2.2259  -2.1780  -2.1372  -2.1155  -2.0810  -2.0245  -1.9710
  -1.9325  -1.8916  -1.7517  -1.6672
     cgsolve_all iterations  56    anorm=    0.71E-07
     cgsolve_all iterations  56    anorm=    0.69E-07
     cgsolve_all iterations  56    anorm=    0.68E-07
     compute_u_kq: q = (    0.0000,   -0.0257,    0.0000)
     Rotating WFCS
     ethr =  1.00E-14,  avg # of iterations = 21.0
     eigenvalues at k:
 -39.2690 -20.9907 -20.9165 -20.7056 -20.6623 -20.6024 -20.4703 -20.3727
 -20.2672 -20.2013 -20.1788 -20.0884 -20.0445 -19.9748 -19.9061 -19.8630
 -19.7917 -19.6996 -19.6683 -19.6435 -19.5721 -19.5284 -19.4894 -19.4392
 -19.3749 -19.2585 -18.7754 -18.3647  -8.7584  -8.5752  -8.3679  -8.3087
  -8.2605  -8.1422  -8.0928  -7.9608  -7.9460  -7.9105  -7.8814  -7.8266
  -7.7391  -7.6785  -7.6474  -7.5859  -7.5263  -7.4460  -7.3886  -7.3538
  -7.2549  -7.1229  -6.3080  -5.9472  -5.7302  -5.6169  -5.4601  -5.3984
  -5.3157  -5.2182  -5.1736  -4.9798  -4.9354  -4.8813  -4.7593  -4.7010
  -4.6764  -4.4466  -4.3449  -4.2560  -4.1489  -4.0268  -4.0029  -3.8330
  -3.7553  -3.5765  -3.1034  -3.0098  -2.9303  -2.8515  -2.7684  -2.7291
  -2.6822  -2.6754  -2.5853  -2.5435  -2.5168  -2.4302  -2.3929  -2.3336
  -2.3000  -2.2265  -2.1779  -2.1381  -2.1156  -2.0827  -2.0242  -1.9715
  -1.9332  -1.8912  -1.7525  -1.6662
     eigenvalues at k+q:
 -39.2690 -20.9909 -20.9166 -20.7058 -20.6608 -20.6028 -20.4706 -20.3738
 -20.2683 -20.2015 -20.1802 -20.0862 -20.0426 -19.9725 -19.9051 -19.8633
 -19.7938 -19.6992 -19.6691 -19.6454 -19.5710 -19.5286 -19.4897 -19.4398
 -19.3744 -19.2588 -18.7746 -18.3647  -8.7583  -8.5751  -8.3679  -8.3079
  -8.2611  -8.1421  -8.0918  -7.9595  -7.9482  -7.9085  -7.8815  -7.8278
  -7.7403  -7.6784  -7.6461  -7.5861  -7.5300  -7.4450  -7.3899  -7.3499
  -7.2566  -7.1226  -6.3079  -5.9459  -5.7336  -5.6150  -5.4554  -5.4011
  -5.3191  -5.2185  -5.1757  -4.9778  -4.9347  -4.8783  -4.7573  -4.7111
  -4.6813  -4.4455  -4.3421  -4.2491  -4.1471  -4.0267  -4.0030  -3.8306
  -3.7611  -3.5760  -3.1030  -3.0078  -2.9302  -2.8514  -2.7679  -2.7280
  -2.6826  -2.6737  -2.5853  -2.5442  -2.5169  -2.4304  -2.3929  -2.3308
  -2.3001  -2.2271  -2.1781  -2.1386  -2.1157  -2.0845  -2.0239  -1.9724
  -1.9335  -1.8910  -1.7535  -1.6649
     cgsolve_all iterations  56    anorm=    0.70E-07
     cgsolve_all iterations  56    anorm=    0.69E-07
     cgsolve_all iterations  56    anorm=    0.67E-07
     compute_u_kq: q = (    0.0000,    0.0000,    0.0257)
     Rotating WFCS
     ethr =  1.00E-14,  avg # of iterations = 19.0
     eigenvalues at k:
 -39.2690 -20.9907 -20.9165 -20.7056 -20.6623 -20.6024 -20.4703 -20.3727
 -20.2672 -20.2013 -20.1788 -20.0884 -20.0445 -19.9748 -19.9061 -19.8630
 -19.7917 -19.6996 -19.6683 -19.6435 -19.5721 -19.5284 -19.4894 -19.4392
 -19.3749 -19.2585 -18.7754 -18.3647  -8.7584  -8.5752  -8.3679  -8.3087
  -8.2605  -8.1422  -8.0928  -7.9608  -7.9460  -7.9105  -7.8814  -7.8266
  -7.7391  -7.6785  -7.6474  -7.5859  -7.5263  -7.4460  -7.3886  -7.3538
  -7.2549  -7.1229  -6.3080  -5.9472  -5.7302  -5.6169  -5.4601  -5.3984
  -5.3157  -5.2182  -5.1736  -4.9798  -4.9354  -4.8813  -4.7593  -4.7010
  -4.6764  -4.4466  -4.3449  -4.2560  -4.1489  -4.0268  -4.0029  -3.8330
  -3.7553  -3.5765  -3.1034  -3.0098  -2.9303  -2.8515  -2.7684  -2.7291
  -2.6822  -2.6754  -2.5853  -2.5435  -2.5168  -2.4302  -2.3929  -2.3336
  -2.3000  -2.2265  -2.1779  -2.1381  -2.1156  -2.0827  -2.0242  -1.9715
  -1.9332  -1.8912  -1.7525  -1.6662
     eigenvalues at k+q:
 -39.2690 -20.9901 -20.9163 -20.7054 -20.6624 -20.6032 -20.4719 -20.3710
 -20.2695 -20.2020 -20.1759 -20.0895 -20.0437 -19.9776 -19.9054 -19.8623
 -19.7908 -19.6998 -19.6677 -19.6441 -19.5704 -19.5292 -19.4881 -19.4393
 -19.3752 -19.2591 -18.7753 -18.3652  -8.7586  -8.5749  -8.3692  -8.3101
  -8.2604  -8.1409  -8.0911  -7.9611  -7.9453  -7.9087  -7.8810  -7.8280
  -7.7370  -7.6801  -7.6487  -7.5865  -7.5258  -7.4482  -7.3894  -7.3500
  -7.2533  -7.1249  -6.3085  -5.9502  -5.7288  -5.6192  -5.4582  -5.3941
  -5.3122  -5.2188  -5.1739  -4.9826  -4.9348  -4.8822  -4.7609  -4.7010
  -4.6809  -4.4451  -4.3467  -4.2598  -4.1465  -4.0254  -4.0017  -3.8373
  -3.7555  -3.5763  -3.0983  -3.0077  -2.9292  -2.8517  -2.7677  -2.7309
  -2.6833  -2.6768  -2.5836  -2.5443  -2.5172  -2.4295  -2.3952  -2.3316
  -2.3002  -2.2248  -2.1756  -2.1364  -2.1154  -2.0842  -2.0226  -1.9709
  -1.9341  -1.8914  -1.7530  -1.6673
     cgsolve_all iterations  56    anorm=    0.72E-07
     cgsolve_all iterations  56    anorm=    0.68E-07
     cgsolve_all iterations  56    anorm=    0.68E-07
     compute_u_kq: q = (    0.0000,    0.0000,   -0.0257)
     Rotating WFCS
     ethr =  1.00E-14,  avg # of iterations = 19.0
     eigenvalues at k:
 -39.2690 -20.9907 -20.9165 -20.7056 -20.6623 -20.6024 -20.4703 -20.3727
 -20.2672 -20.2013 -20.1788 -20.0884 -20.0445 -19.9748 -19.9061 -19.8630
 -19.7917 -19.6996 -19.6683 -19.6435 -19.5721 -19.5284 -19.4894 -19.4392
 -19.3749 -19.2585 -18.7754 -18.3647  -8.7584  -8.5752  -8.3679  -8.3087
  -8.2605  -8.1422  -8.0928  -7.9608  -7.9460  -7.9105  -7.8814  -7.8266
  -7.7391  -7.6785  -7.6474  -7.5859  -7.5263  -7.4460  -7.3886  -7.3538
  -7.2549  -7.1229  -6.3080  -5.9472  -5.7302  -5.6169  -5.4601  -5.3984
  -5.3157  -5.2182  -5.1736  -4.9798  -4.9354  -4.8813  -4.7593  -4.7010
  -4.6764  -4.4466  -4.3449  -4.2560  -4.1489  -4.0268  -4.0029  -3.8330
  -3.7553  -3.5765  -3.1034  -3.0098  -2.9303  -2.8515  -2.7684  -2.7291
  -2.6822  -2.6754  -2.5853  -2.5435  -2.5168  -2.4302  -2.3929  -2.3336
  -2.3000  -2.2265  -2.1779  -2.1381  -2.1156  -2.0827  -2.0242  -1.9715
  -1.9332  -1.8912  -1.7525  -1.6662
     eigenvalues at k+q:
 -39.2690 -20.9912 -20.9169 -20.7059 -20.6621 -20.6016 -20.4686 -20.3744
 -20.2651 -20.2005 -20.1816 -20.0874 -20.0455 -19.9718 -19.9068 -19.8636
 -19.7926 -19.7003 -19.6683 -19.6428 -19.5738 -19.5274 -19.4909 -19.4391
 -19.3746 -19.2579 -18.7755 -18.3641  -8.7582  -8.5754  -8.3668  -8.3071
  -8.2609  -8.1434  -8.0943  -7.9608  -7.9463  -7.9123  -7.8814  -7.8256
  -7.7411  -7.6780  -7.6452  -7.5851  -7.5269  -7.4440  -7.3875  -7.3575
  -7.2566  -7.1211  -6.3074  -5.9442  -5.7321  -5.6139  -5.4635  -5.4015
  -5.3195  -5.2175  -5.1727  -4.9768  -4.9361  -4.8811  -4.7582  -4.7020
  -4.6703  -4.4481  -4.3428  -4.2520  -4.1518  -4.0281  -4.0048  -3.8285
  -3.7550  -3.5769  -3.1084  -3.0117  -2.9315  -2.8515  -2.7694  -2.7271
  -2.6826  -2.6726  -2.5866  -2.5428  -2.5161  -2.4310  -2.3903  -2.3357
  -2.2998  -2.2285  -2.1804  -2.1393  -2.1155  -2.0813  -2.0257  -1.9726
  -1.9322  -1.8912  -1.7519  -1.6651
     cgsolve_all iterations  56    anorm=    0.70E-07
     cgsolve_all iterations  56    anorm=    0.70E-07
     cgsolve_all iterations  56    anorm=    0.69E-07

     k-point #    3 of     4      pool #  1    cpu time:    1003.4
     compute_u_kq: q = (    0.0000,    0.0000,    0.0000)
     Rotating WFCS
     ethr =  1.00E-14,  avg # of iterations =  5.0
     eigenvalues at k:
 -39.2690 -20.9850 -20.9242 -20.7040 -20.6617 -20.6004 -20.4770 -20.3635
 -20.2783 -20.2066 -20.1725 -20.0947 -20.0258 -19.9640 -19.9132 -19.8649
 -19.7858 -19.7278 -19.6776 -19.6258 -19.5711 -19.5205 -19.4956 -19.4355
 -19.3746 -19.2600 -18.7750 -18.3647  -8.7566  -8.5737  -8.3704  -8.3074
  -8.2633  -8.1507  -8.0747  -7.9865  -7.9351  -7.8963  -7.8805  -7.8434
  -7.7350  -7.6862  -7.6351  -7.5856  -7.5265  -7.4458  -7.3914  -7.3556
  -7.2577  -7.1185  -6.2970  -5.9598  -5.7283  -5.6116  -5.4898  -5.3744
  -5.2798  -5.2526  -5.1554  -4.9904  -4.9540  -4.8784  -4.8197  -4.6852
  -4.5931  -4.4554  -4.3243  -4.2598  -4.1637  -4.0884  -4.0007  -3.8228
  -3.7188  -3.5882  -3.1021  -3.0132  -2.9442  -2.8597  -2.7709  -2.7270
  -2.6985  -2.6445  -2.5860  -2.5241  -2.4691  -2.4191  -2.4049  -2.3842
  -2.3002  -2.2275  -2.1746  -2.1374  -2.1147  -2.0619  -2.0364  -2.0158
  -1.9249  -1.8707  -1.7667  -1.6519
     eigenvalues at k+q:
 -39.2690 -20.9850 -20.9242 -20.7040 -20.6617 -20.6004 -20.4771 -20.3636
 -20.2783 -20.2066 -20.1725 -20.0947 -20.0258 -19.9640 -19.9132 -19.8649
 -19.7858 -19.7278 -19.6776 -19.6258 -19.5712 -19.5206 -19.4956 -19.4355
 -19.3746 -19.2600 -18.7749 -18.3647  -8.7566  -8.5737  -8.3704  -8.3074
  -8.2633  -8.1507  -8.0747  -7.9865  -7.9351  -7.8963  -7.8805  -7.8434
  -7.7350  -7.6862  -7.6351  -7.5856  -7.5265  -7.4458  -7.3914  -7.3556
  -7.2577  -7.1185  -6.2970  -5.9598  -5.7283  -5.6116  -5.4898  -5.3744
  -5.2798  -5.2526  -5.1554  -4.9905  -4.9540  -4.8784  -4.8197  -4.6853
  -4.5931  -4.4554  -4.3243  -4.2598  -4.1637  -4.0884  -4.0007  -3.8228
  -3.7188  -3.5882  -3.1021  -3.0132  -2.9442  -2.8597  -2.7709  -2.7270
  -2.6985  -2.6445  -2.5860  -2.5241  -2.4691  -2.4191  -2.4049  -2.3842
  -2.3002  -2.2275  -2.1746  -2.1374  -2.1147  -2.0619  -2.0364  -2.0158
  -1.9249  -1.8708  -1.7667  -1.6519
     cgsolve_all iterations  51    anorm=    0.69E-07
PARA_AUG  1      50.8491728        -0.1242005        -0.3946004
     cgsolve_all iterations  51    anorm=    0.69E-07
PARA_AUG  2      -0.0659161        50.7361002         0.2832696
     cgsolve_all iterations  51    anorm=    0.69E-07
PARA_AUG  3      -0.3635930         0.3609972        50.7951541
     cgsolve_all iterations  56    anorm=    0.70E-07
     cgsolve_all iterations  56    anorm=    0.71E-07
     cgsolve_all iterations  55    anorm=    0.66E-07
     compute_u_kq: q = (    0.0257,    0.0000,    0.0000)
     Rotating WFCS
     ethr =  1.00E-14,  avg # of iterations = 20.0
     eigenvalues at k:
 -39.2690 -20.9850 -20.9242 -20.7040 -20.6617 -20.6004 -20.4770 -20.3635
 -20.2783 -20.2066 -20.1725 -20.0947 -20.0258 -19.9640 -19.9132 -19.8649
 -19.7858 -19.7278 -19.6776 -19.6258 -19.5711 -19.5205 -19.4956 -19.4355
 -19.3746 -19.2600 -18.7750 -18.3647  -8.7566  -8.5737  -8.3704  -8.3074
  -8.2633  -8.1507  -8.0747  -7.9865  -7.9351  -7.8963  -7.8805  -7.8434
  -7.7350  -7.6862  -7.6351  -7.5856  -7.5265  -7.4458  -7.3914  -7.3556
  -7.2577  -7.1185  -6.2970  -5.9598  -5.7283  -5.6116  -5.4898  -5.3744
  -5.2798  -5.2526  -5.1554  -4.9904  -4.9540  -4.8784  -4.8197  -4.6852
  -4.5931  -4.4554  -4.3243  -4.2598  -4.1637  -4.0884  -4.0007  -3.8228
  -3.7188  -3.5882  -3.1021  -3.0132  -2.9442  -2.8597  -2.7709  -2.7270
  -2.6985  -2.6445  -2.5860  -2.5241  -2.4691  -2.4191  -2.4049  -2.3842
  -2.3002  -2.2275  -2.1746  -2.1374  -2.1147  -2.0619  -2.0364  -2.0158
  -1.9249  -1.8707  -1.7667  -1.6519
     eigenvalues at k+q:
 -39.2690 -20.9867 -20.9238 -20.7042 -20.6613 -20.5965 -20.4766 -20.3644
 -20.2787 -20.2085 -20.1732 -20.0944 -20.0270 -19.9659 -19.9137 -19.8643
 -19.7849 -19.7277 -19.6754 -19.6255 -19.5702 -19.5207 -19.4959 -19.4351
 -19.3756 -19.2609 -18.7742 -18.3650  -8.7603  -8.5713  -8.3705  -8.3077
  -8.2644  -8.1509  -8.0702  -7.9875  -7.9357  -7.8968  -7.8793  -7.8436
  -7.7348  -7.6859  -7.6348  -7.5846  -7.5275  -7.4477  -7.3913  -7.3556
  -7.2567  -7.1191  -6.2955  -5.9605  -5.7313  -5.6099  -5.4869  -5.3743
  -5.2811  -5.2546  -5.1553  -4.9904  -4.9538  -4.8790  -4.8210  -4.6876
  -4.5895  -4.4521  -4.3316  -4.2653  -4.1534  -4.0818  -4.0003  -3.8240
  -3.7209  -3.5891  -3.1045  -3.0121  -2.9460  -2.8590  -2.7710  -2.7272
  -2.6985  -2.6421  -2.5865  -2.5230  -2.4731  -2.4203  -2.4009  -2.3871
  -2.2983  -2.2290  -2.1771  -2.1383  -2.1126  -2.0610  -2.0384  -2.0138
  -1.9261  -1.8725  -1.7660  -1.6517
     cgsolve_all iterations  56    anorm=    0.70E-07
     cgsolve_all iterations  56    anorm=    0.71E-07
     cgsolve_all iterations  54    anorm=    0.65E-07
     compute_u_kq: q = (   -0.0257,    0.0000,    0.0000)
     Rotating WFCS
     ethr =  1.00E-14,  avg # of iterations = 21.0
     eigenvalues at k:
 -39.2690 -20.9850 -20.9242 -20.7040 -20.6617 -20.6004 -20.4770 -20.3635
 -20.2783 -20.2066 -20.1725 -20.0947 -20.0258 -19.9640 -19.9132 -19.8649
 -19.7858 -19.7278 -19.6776 -19.6258 -19.5711 -19.5205 -19.4956 -19.4355
 -19.3746 -19.2600 -18.7750 -18.3647  -8.7566  -8.5737  -8.3704  -8.3074
  -8.2633  -8.1507  -8.0747  -7.9865  -7.9351  -7.8963  -7.8805  -7.8434
  -7.7350  -7.6862  -7.6351  -7.5856  -7.5265  -7.4458  -7.3914  -7.3556
  -7.2577  -7.1185  -6.2970  -5.9598  -5.7283  -5.6116  -5.4898  -5.3744
  -5.2798  -5.2526  -5.1554  -4.9904  -4.9540  -4.8784  -4.8197  -4.6852
  -4.5931  -4.4554  -4.3243  -4.2598  -4.1637  -4.0884  -4.0007  -3.8228
  -3.7188  -3.5882  -3.1021  -3.0132  -2.9442  -2.8597  -2.7709  -2.7270
  -2.6985  -2.6445  -2.5860  -2.5241  -2.4691  -2.4191  -2.4049  -2.3842
  -2.3002  -2.2275  -2.1746  -2.1374  -2.1147  -2.0619  -2.0364  -2.0158
  -1.9249  -1.8707  -1.7667  -1.6519
     eigenvalues at k+q:
 -39.2690 -20.9835 -20.9246 -20.7038 -20.6620 -20.6043 -20.4774 -20.3629
 -20.2777 -20.2048 -20.1717 -20.0951 -20.0248 -19.9622 -19.9126 -19.8655
 -19.7869 -19.7275 -19.6796 -19.6264 -19.5721 -19.5204 -19.4953 -19.4359
 -19.3737 -19.2591 -18.7757 -18.3644  -8.7528  -8.5762  -8.3703  -8.3071
  -8.2622  -8.1503  -8.0794  -7.9854  -7.9347  -7.8961  -7.8817  -7.8428
  -7.7352  -7.6866  -7.6355  -7.5867  -7.5257  -7.4436  -7.3916  -7.3557
  -7.2587  -7.1179  -6.2986  -5.9590  -5.7248  -5.6140  -5.4922  -5.3749
  -5.2788  -5.2498  -5.1560  -4.9899  -4.9545  -4.8792  -4.8160  -4.6834
  -4.5979  -4.4582  -4.3171  -4.2547  -4.1729  -4.0949  -4.0012  -3.8218
  -3.7171  -3.5875  -3.0999  -3.0141  -2.9421  -2.8604  -2.7712  -2.7262
  -2.6986  -2.6468  -2.5861  -2.5251  -2.4659  -2.4191  -2.4071  -2.3812
  -2.3019  -2.2260  -2.1724  -2.1368  -2.1169  -2.0631  -2.0341  -2.0174
  -1.9239  -1.8692  -1.7672  -1.6523
     cgsolve_all iterations  56    anorm=    0.71E-07
     cgsolve_all iterations  56    anorm=    0.69E-07
     cgsolve_all iterations  55    anorm=    0.67E-07
     compute_u_kq: q = (    0.0000,    0.0257,    0.0000)
     Rotating WFCS
     ethr =  1.00E-14,  avg # of iterations = 19.0
     eigenvalues at k:
 -39.2690 -20.9850 -20.9242 -20.7040 -20.6617 -20.6004 -20.4770 -20.3635
 -20.2783 -20.2066 -20.1725 -20.0947 -20.0258 -19.9640 -19.9132 -19.8649
 -19.7858 -19.7278 -19.6776 -19.6258 -19.5711 -19.5205 -19.4956 -19.4355
 -19.3746 -19.2600 -18.7750 -18.3647  -8.7566  -8.5737  -8.3704  -8.3074
  -8.2633  -8.1507  -8.0747  -7.9865  -7.9351  -7.8963  -7.8805  -7.8434
  -7.7350  -7.6862  -7.6351  -7.5856  -7.5265  -7.4458  -7.3914  -7.3556
  -7.2577  -7.1185  -6.2970  -5.9598  -5.7283  -5.6116  -5.4898  -5.3744
  -5.2798  -5.2526  -5.1554  -4.9904  -4.9540  -4.8784  -4.8197  -4.6852
  -4.5931  -4.4554  -4.3243  -4.2598  -4.1637  -4.0884  -4.0007  -3.8228
  -3.7188  -3.5882  -3.1021  -3.0132  -2.9442  -2.8597  -2.7709  -2.7270
  -2.6985  -2.6445  -2.5860  -2.5241  -2.4691  -2.4191  -2.4049  -2.3842
  -2.3002  -2.2275  -2.1746  -2.1374  -2.1147  -2.0619  -2.0364  -2.0158
  -1.9249  -1.8707  -1.7667  -1.6519
     eigenvalues at k+q:
 -39.2690 -20.9851 -20.9245 -20.7042 -20.6601 -20.6008 -20.4774 -20.3641
 -20.2802 -20.2060 -20.1736 -20.0937 -20.0242 -19.9625 -19.9110 -19.8653
 -19.7860 -19.7302 -19.6770 -19.6282 -19.5693 -19.5226 -19.4957 -19.4357
 -19.3736 -19.2605 -18.7742 -18.3648  -8.7564  -8.5735  -8.3707  -8.3068
  -8.2638  -8.1490  -8.0755  -7.9861  -7.9347  -7.8974  -7.8799  -7.8424
  -7.7369  -7.6882  -7.6323  -7.5845  -7.5299  -7.4476  -7.3913  -7.3526
  -7.2580  -7.1187  -6.2970  -5.9592  -5.7274  -5.6135  -5.4876  -5.3724
  -5.2862  -5.2529  -5.1569  -4.9874  -4.9490  -4.8799  -4.8219  -4.6924
  -4.6012  -4.4446  -4.3267  -4.2543  -4.1613  -4.0878  -4.0001  -3.8217
  -3.7240  -3.5877  -3.1012  -3.0114  -2.9433  -2.8589  -2.7710  -2.7274
  -2.6957  -2.6474  -2.5854  -2.5229  -2.4685  -2.4199  -2.4049  -2.3822
  -2.2998  -2.2299  -2.1752  -2.1375  -2.1161  -2.0608  -2.0361  -2.0158
  -1.9261  -1.8708  -1.7670  -1.6512
     cgsolve_all iterations  56    anorm=    0.70E-07
     cgsolve_all iterations  56    anorm=    0.71E-07
     cgsolve_all iterations  54    anorm=    0.66E-07
     compute_u_kq: q = (    0.0000,   -0.0257,    0.0000)
     Rotating WFCS
     ethr =  1.00E-14,  avg # of iterations = 19.0
     eigenvalues at k:
 -39.2690 -20.9850 -20.9242 -20.7040 -20.6617 -20.6004 -20.4770 -20.3635
 -20.2783 -20.2066 -20.1725 -20.0947 -20.0258 -19.9640 -19.9132 -19.8649
 -19.7858 -19.7278 -19.6776 -19.6258 -19.5711 -19.5205 -19.4956 -19.4355
 -19.3746 -19.2600 -18.7750 -18.3647  -8.7566  -8.5737  -8.3704  -8.3074
  -8.2633  -8.1507  -8.0747  -7.9865  -7.9351  -7.8963  -7.8805  -7.8434
  -7.7350  -7.6862  -7.6351  -7.5856  -7.5265  -7.4458  -7.3914  -7.3556
  -7.2577  -7.1185  -6.2970  -5.9598  -5.7283  -5.6116  -5.4898  -5.3744
  -5.2798  -5.2526  -5.1554  -4.9904  -4.9540  -4.8784  -4.8197  -4.6852
  -4.5931  -4.4554  -4.3243  -4.2598  -4.1637  -4.0884  -4.0007  -3.8228
  -3.7188  -3.5882  -3.1021  -3.0132  -2.9442  -2.8597  -2.7709  -2.7270
  -2.6985  -2.6445  -2.5860  -2.5241  -2.4691  -2.4191  -2.4049  -2.3842
  -2.3002  -2.2275  -2.1746  -2.1374  -2.1147  -2.0619  -2.0364  -2.0158
  -1.9249  -1.8707  -1.7667  -1.6519
     eigenvalues at k+q:
 -39.2690 -20.9850 -20.9240 -20.7038 -20.6632 -20.6000 -20.4768 -20.3630
 -20.2765 -20.2070 -20.1714 -20.0959 -20.0280 -19.9651 -19.9150 -19.8649
 -19.7858 -19.7254 -19.6778 -19.6235 -19.5732 -19.5186 -19.4957 -19.4352
 -19.3757 -19.2595 -18.7757 -18.3646  -8.7568  -8.5739  -8.3701  -8.3080
  -8.2629  -8.1521  -8.0740  -7.9868  -7.9356  -7.8952  -7.8810  -7.8444
  -7.7335  -7.6846  -7.6373  -7.5866  -7.5233  -7.4441  -7.3914  -7.3587
  -7.2574  -7.1184  -6.2969  -5.9603  -5.7294  -5.6096  -5.4916  -5.3769
  -5.2747  -5.2506  -5.1536  -4.9941  -4.9586  -4.8764  -4.8177  -4.6780
  -4.5859  -4.4659  -4.3224  -4.2644  -4.1664  -4.0893  -4.0013  -3.8239
  -3.7138  -3.5886  -3.1030  -3.0147  -2.9451  -2.8604  -2.7711  -2.7267
  -2.7010  -2.6417  -2.5866  -2.5254  -2.4701  -2.4190  -2.4047  -2.3851
  -2.3006  -2.2252  -2.1745  -2.1370  -2.1133  -2.0630  -2.0368  -2.0156
  -1.9237  -1.8709  -1.7662  -1.6527
     cgsolve_all iterations  56    anorm=    0.71E-07
     cgsolve_all iterations  56    anorm=    0.71E-07
     cgsolve_all iterations  55    anorm=    0.67E-07
     compute_u_kq: q = (    0.0000,    0.0000,    0.0257)
     Rotating WFCS
     ethr =  1.00E-14,  avg # of iterations = 20.0
     eigenvalues at k:
 -39.2690 -20.9850 -20.9242 -20.7040 -20.6617 -20.6004 -20.4770 -20.3635
 -20.2783 -20.2066 -20.1725 -20.0947 -20.0258 -19.9640 -19.9132 -19.8649
 -19.7858 -19.7278 -19.6776 -19.6258 -19.5711 -19.5205 -19.4956 -19.4355
 -19.3746 -19.2600 -18.7750 -18.3647  -8.7566  -8.5737  -8.3704  -8.3074
  -8.2633  -8.1507  -8.0747  -7.9865  -7.9351  -7.8963  -7.8805  -7.8434
  -7.7350  -7.6862  -7.6351  -7.5856  -7.5265  -7.4458  -7.3914  -7.3556
  -7.2577  -7.1185  -6.2970  -5.9598  -5.7283  -5.6116  -5.4898  -5.3744
  -5.2798  -5.2526  -5.1554  -4.9904  -4.9540  -4.8784  -4.8197  -4.6852
  -4.5931  -4.4554  -4.3243  -4.2598  -4.1637  -4.0884  -4.0007  -3.8228
  -3.7188  -3.5882  -3.1021  -3.0132  -2.9442  -2.8597  -2.7709  -2.7270
  -2.6985  -2.6445  -2.5860  -2.5241  -2.4691  -2.4191  -2.4049  -2.3842
  -2.3002  -2.2275  -2.1746  -2.1374  -2.1147  -2.0619  -2.0364  -2.0158
  -1.9249  -1.8707  -1.7667  -1.6519
     eigenvalues at k+q:
 -39.2690 -20.9855 -20.9245 -20.7043 -20.6615 -20.5996 -20.4754 -20.3653
 -20.2765 -20.2054 -20.1738 -20.0953 -20.0274 -19.9614 -19.9127 -19.8656
 -19.7863 -19.7281 -19.6775 -19.6263 -19.5726 -19.5201 -19.4962 -19.4352
 -19.3750 -19.2593 -18.7751 -18.3642  -8.7564  -8.5738  -8.3695  -8.3061
  -8.2626  -8.1537  -8.0752  -7.9862  -7.9368  -7.8964  -7.8811  -7.8429
  -7.7364  -7.6866  -7.6319  -7.5860  -7.5254  -7.4442  -7.3913  -7.3589
  -7.2587  -7.1170  -6.2969  -5.9577  -5.7251  -5.6134  -5.4941  -5.3782
  -5.2783  -5.2535  -5.1545  -4.9899  -4.9541  -4.8763  -4.8191  -4.6841
  -4.5926  -4.4503  -4.3240  -4.2616  -4.1619  -4.0898  -4.0009  -3.8213
  -3.7194  -3.5872  -3.1067  -3.0139  -2.9455  -2.8594  -2.7710  -2.7266
  -2.6965  -2.6474  -2.5856  -2.5250  -2.4667  -2.4162  -2.4042  -2.3855
  -2.3035  -2.2284  -2.1779  -2.1386  -2.1140  -2.0618  -2.0371  -2.0158
  -1.9238  -1.8710  -1.7663  -1.6508
     cgsolve_all iterations  56    anorm=    0.69E-07
     cgsolve_all iterations  56    anorm=    0.70E-07
     cgsolve_all iterations  55    anorm=    0.66E-07
     compute_u_kq: q = (    0.0000,    0.0000,   -0.0257)
     Rotating WFCS
     ethr =  1.00E-14,  avg # of iterations = 20.0
     eigenvalues at k:
 -39.2690 -20.9850 -20.9242 -20.7040 -20.6617 -20.6004 -20.4770 -20.3635
 -20.2783 -20.2066 -20.1725 -20.0947 -20.0258 -19.9640 -19.9132 -19.8649
 -19.7858 -19.7278 -19.6776 -19.6258 -19.5711 -19.5205 -19.4956 -19.4355
 -19.3746 -19.2600 -18.7750 -18.3647  -8.7566  -8.5737  -8.3704  -8.3074
  -8.2633  -8.1507  -8.0747  -7.9865  -7.9351  -7.8963  -7.8805  -7.8434
  -7.7350  -7.6862  -7.6351  -7.5856  -7.5265  -7.4458  -7.3914  -7.3556
  -7.2577  -7.1185  -6.2970  -5.9598  -5.7283  -5.6116  -5.4898  -5.3744
  -5.2798  -5.2526  -5.1554  -4.9904  -4.9540  -4.8784  -4.8197  -4.6852
  -4.5931  -4.4554  -4.3243  -4.2598  -4.1637  -4.0884  -4.0007  -3.8228
  -3.7188  -3.5882  -3.1021  -3.0132  -2.9442  -2.8597  -2.7709  -2.7270
  -2.6985  -2.6445  -2.5860  -2.5241  -2.4691  -2.4191  -2.4049  -2.3842
  -2.3002  -2.2275  -2.1746  -2.1374  -2.1147  -2.0619  -2.0364  -2.0158
  -1.9249  -1.8707  -1.7667  -1.6519
     eigenvalues at k+q:
 -39.2690 -20.9846 -20.9238 -20.7037 -20.6618 -20.6011 -20.4785 -20.3620
 -20.2799 -20.2079 -20.1714 -20.0941 -20.0243 -19.9666 -19.9139 -19.8637
 -19.7857 -19.7275 -19.6775 -19.6254 -19.5698 -19.5210 -19.4949 -19.4358
 -19.3744 -19.2608 -18.7748 -18.3653  -8.7568  -8.5736  -8.3713  -8.3087
  -8.2640  -8.1478  -8.0741  -7.9871  -7.9335  -7.8960  -7.8801  -7.8439
  -7.7336  -7.6861  -7.6381  -7.5851  -7.5277  -7.4476  -7.3914  -7.3519
  -7.2568  -7.1202  -6.2971  -5.9618  -5.7311  -5.6100  -5.4859  -5.3706
  -5.2814  -5.2506  -5.1567  -4.9929  -4.9523  -4.8809  -4.8194  -4.6866
  -4.5946  -4.4599  -4.3251  -4.2578  -4.1650  -4.0869  -4.0006  -3.8245
  -3.7183  -3.5890  -3.0977  -3.0127  -2.9423  -2.8599  -2.7710  -2.7275
  -2.7002  -2.6420  -2.5862  -2.5234  -2.4716  -2.4225  -2.4060  -2.3818
  -2.2969  -2.2265  -2.1718  -2.1359  -2.1156  -2.0625  -2.0356  -2.0154
  -1.9259  -1.8708  -1.7672  -1.6529
     cgsolve_all iterations  56    anorm=    0.71E-07
     cgsolve_all iterations  56    anorm=    0.71E-07
     cgsolve_all iterations  55    anorm=    0.67E-07

     k-point #    4 of     4      pool #  1    cpu time:    1500.9
     compute_u_kq: q = (    0.0000,    0.0000,    0.0000)
     Rotating WFCS
     ethr =  1.00E-14,  avg # of iterations =  5.0
     eigenvalues at k:
 -39.2690 -20.9914 -20.9167 -20.7077 -20.6589 -20.5995 -20.4680 -20.3743
 -20.2708 -20.1974 -20.1906 -20.1018 -20.0192 -19.9661 -19.9234 -19.8477
 -19.8022 -19.7274 -19.6617 -19.6149 -19.5859 -19.5185 -19.4853 -19.4362
 -19.3805 -19.2641 -18.7755 -18.3642  -8.7576  -8.5765  -8.3653  -8.2975
  -8.2765  -8.1439  -8.0706  -8.0001  -7.9346  -7.9107  -7.8662  -7.8449
  -7.7392  -7.6990  -7.5979  -7.5878  -7.5384  -7.4632  -7.3813  -7.3112
  -7.2742  -7.1387  -6.3025  -5.9551  -5.7217  -5.6050  -5.5206  -5.3589
  -5.2724  -5.2248  -5.1674  -5.0512  -4.9244  -4.8863  -4.7483  -4.7216
  -4.6291  -4.4660  -4.3131  -4.2651  -4.1218  -4.0916  -4.0142  -3.8227
  -3.7293  -3.5767  -3.1057  -3.0230  -2.9213  -2.8450  -2.7719  -2.7319
  -2.7035  -2.6494  -2.5865  -2.5445  -2.4983  -2.4326  -2.3865  -2.3332
  -2.3141  -2.2341  -2.1838  -2.1295  -2.0998  -2.0859  -2.0394  -1.9867
  -1.9131  -1.8944  -1.7719  -1.6456
     eigenvalues at k+q:
 -39.2690 -20.9914 -20.9167 -20.7077 -20.6589 -20.5995 -20.4680 -20.3743
 -20.2708 -20.1974 -20.1906 -20.1018 -20.0192 -19.9662 -19.9234 -19.8477
 -19.8022 -19.7274 -19.6617 -19.6149 -19.5859 -19.5185 -19.4853 -19.4362
 -19.3805 -19.2641 -18.7755 -18.3642  -8.7576  -8.5765  -8.3653  -8.2975
  -8.2765  -8.1439  -8.0706  -8.0001  -7.9346  -7.9107  -7.8663  -7.8449
  -7.7393  -7.6990  -7.5979  -7.5878  -7.5384  -7.4632  -7.3813  -7.3112
  -7.2742  -7.1387  -6.3025  -5.9551  -5.7217  -5.6050  -5.5206  -5.3589
  -5.2724  -5.2248  -5.1674  -5.0512  -4.9244  -4.8863  -4.7483  -4.7216
  -4.6291  -4.4660  -4.3131  -4.2651  -4.1218  -4.0916  -4.0142  -3.8227
  -3.7294  -3.5767  -3.1057  -3.0230  -2.9213  -2.8450  -2.7719  -2.7319
  -2.7035  -2.6494  -2.5865  -2.5445  -2.4983  -2.4326  -2.3865  -2.3332
  -2.3141  -2.2342  -2.1838  -2.1296  -2.0998  -2.0859  -2.0394  -1.9867
  -1.9131  -1.8945  -1.7719  -1.6456
     cgsolve_all iterations  50    anorm=    0.69E-07
PARA_AUG  1      50.8642506        -0.1174462        -0.3985833
     cgsolve_all iterations  51    anorm=    0.67E-07
PARA_AUG  2      -0.0638170        50.7368983         0.2868657
     cgsolve_all iterations  51    anorm=    0.71E-07
PARA_AUG  3      -0.3694094         0.3643165        50.7915567
     cgsolve_all iterations  56    anorm=    0.71E-07
     cgsolve_all iterations  56    anorm=    0.71E-07
     cgsolve_all iterations  56    anorm=    0.66E-07
     compute_u_kq: q = (    0.0257,    0.0000,    0.0000)
     Rotating WFCS
     ethr =  1.00E-14,  avg # of iterations = 22.0
     eigenvalues at k:
 -39.2690 -20.9914 -20.9167 -20.7077 -20.6589 -20.5995 -20.4680 -20.3743
 -20.2708 -20.1974 -20.1906 -20.1018 -20.0192 -19.9661 -19.9234 -19.8477
 -19.8022 -19.7274 -19.6617 -19.6149 -19.5859 -19.5185 -19.4853 -19.4362
 -19.3805 -19.2641 -18.7755 -18.3642  -8.7576  -8.5765  -8.3653  -8.2975
  -8.2765  -8.1439  -8.0706  -8.0001  -7.9346  -7.9107  -7.8662  -7.8449
  -7.7392  -7.6990  -7.5979  -7.5878  -7.5384  -7.4632  -7.3813  -7.3112
  -7.2742  -7.1387  -6.3025  -5.9551  -5.7217  -5.6050  -5.5206  -5.3589
  -5.2724  -5.2248  -5.1674  -5.0512  -4.9244  -4.8863  -4.7483  -4.7216
  -4.6291  -4.4660  -4.3131  -4.2651  -4.1218  -4.0916  -4.0142  -3.8227
  -3.7293  -3.5767  -3.1057  -3.0230  -2.9213  -2.8450  -2.7719  -2.7319
  -2.7035  -2.6494  -2.5865  -2.5445  -2.4983  -2.4326  -2.3865  -2.3332
  -2.3141  -2.2341  -2.1838  -2.1295  -2.0998  -2.0859  -2.0394  -1.9867
  -1.9131  -1.8944  -1.7719  -1.6456
     eigenvalues at k+q:
 -39.2690 -20.9927 -20.9167 -20.7079 -20.6586 -20.5953 -20.4675 -20.3757
 -20.2709 -20.1984 -20.1916 -20.1018 -20.0193 -19.9706 -19.9231 -19.8459
 -19.8024 -19.7267 -19.6600 -19.6138 -19.5857 -19.5182 -19.4852 -19.4361
 -19.3820 -19.2649 -18.7747 -18.3645  -8.7612  -8.5741  -8.3652  -8.2990
  -8.2767  -8.1429  -8.0681  -7.9988  -7.9366  -7.9092  -7.8680  -7.8443
  -7.7380  -7.7000  -7.5982  -7.5866  -7.5382  -7.4644  -7.3822  -7.3114
  -7.2728  -7.1390  -6.3010  -5.9550  -5.7283  -5.6018  -5.5163  -5.3626
  -5.2715  -5.2254  -5.1659  -5.0516  -4.9239  -4.8897  -4.7432  -4.7275
  -4.6270  -4.4682  -4.3134  -4.2707  -4.1085  -4.0882  -4.0146  -3.8256
  -3.7296  -3.5777  -3.1085  -3.0221  -2.9241  -2.8433  -2.7708  -2.7352
  -2.7031  -2.6473  -2.5849  -2.5463  -2.4993  -2.4294  -2.3905  -2.3340
  -2.3110  -2.2353  -2.1877  -2.1293  -2.0999  -2.0841  -2.0387  -1.9853
  -1.9153  -1.8956  -1.7717  -1.6453
     cgsolve_all iterations  56    anorm=    0.72E-07
     cgsolve_all iterations  56    anorm=    0.71E-07
     cgsolve_all iterations  56    anorm=    0.67E-07
     compute_u_kq: q = (   -0.0257,    0.0000,    0.0000)
     Rotating WFCS
     ethr =  1.00E-14,  avg # of iterations = 21.0
     eigenvalues at k:
 -39.2690 -20.9914 -20.9167 -20.7077 -20.6589 -20.5995 -20.4680 -20.3743
 -20.2708 -20.1974 -20.1906 -20.1018 -20.0192 -19.9661 -19.9234 -19.8477
 -19.8022 -19.7274 -19.6617 -19.6149 -19.5859 -19.5185 -19.4853 -19.4362
 -19.3805 -19.2641 -18.7755 -18.3642  -8.7576  -8.5765  -8.3653  -8.2975
  -8.2765  -8.1439  -8.0706  -8.0001  -7.9346  -7.9107  -7.8662  -7.8449
  -7.7392  -7.6990  -7.5979  -7.5878  -7.5384  -7.4632  -7.3813  -7.3112
  -7.2742  -7.1387  -6.3025  -5.9551  -5.7217  -5.6050  -5.5206  -5.3589
  -5.2724  -5.2248  -5.1674  -5.0512  -4.9244  -4.8863  -4.7483  -4.7216
  -4.6291  -4.4660  -4.3131  -4.2651  -4.1218  -4.0916  -4.0142  -3.8227
  -3.7293  -3.5767  -3.1057  -3.0230  -2.9213  -2.8450  -2.7719  -2.7319
  -2.7035  -2.6494  -2.5865  -2.5445  -2.4983  -2.4326  -2.3865  -2.3332
  -2.3141  -2.2341  -2.1838  -2.1295  -2.0998  -2.0859  -2.0394  -1.9867
  -1.9131  -1.8944  -1.7719  -1.6456
     eigenvalues at k+q:
 -39.2690 -20.9901 -20.9168 -20.7075 -20.6591 -20.6036 -20.4686 -20.3730
 -20.2709 -20.1965 -20.1891 -20.1019 -20.0193 -19.9613 -19.9238 -19.8497
 -19.8020 -19.7282 -19.6634 -19.6161 -19.5860 -19.5190 -19.4856 -19.4362
 -19.3790 -19.2633 -18.7763 -18.3639  -8.7538  -8.5790  -8.3656  -8.2961
  -8.2762  -8.1449  -8.0731  -8.0011  -7.9326  -7.9121  -7.8645  -7.8456
  -7.7407  -7.6981  -7.5983  -7.5883  -7.5384  -7.4621  -7.3803  -7.3112
  -7.2756  -7.1382  -6.3041  -5.9551  -5.7149  -5.6087  -5.5243  -5.3562
  -5.2736  -5.2234  -5.1691  -5.0502  -4.9243  -4.8830  -4.7535  -4.7168
  -4.6315  -4.4633  -4.3126  -4.2596  -4.1349  -4.0953  -4.0138  -3.8200
  -3.7293  -3.5760  -3.1026  -3.0234  -2.9187  -2.8471  -2.7729  -2.7287
  -2.7038  -2.6514  -2.5880  -2.5427  -2.4974  -2.4356  -2.3833  -2.3323
  -2.3167  -2.2332  -2.1805  -2.1293  -2.1001  -2.0872  -2.0402  -1.9882
  -1.9112  -1.8934  -1.7717  -1.6460
     cgsolve_all iterations  56    anorm=    0.70E-07
     cgsolve_all iterations  56    anorm=    0.71E-07
     cgsolve_all iterations  56    anorm=    0.66E-07
     compute_u_kq: q = (    0.0000,    0.0257,    0.0000)
     Rotating WFCS
     ethr =  1.00E-14,  avg # of iterations = 20.0
     eigenvalues at k:
 -39.2690 -20.9914 -20.9167 -20.7077 -20.6589 -20.5995 -20.4680 -20.3743
 -20.2708 -20.1974 -20.1906 -20.1018 -20.0192 -19.9661 -19.9234 -19.8477
 -19.8022 -19.7274 -19.6617 -19.6149 -19.5859 -19.5185 -19.4853 -19.4362
 -19.3805 -19.2641 -18.7755 -18.3642  -8.7576  -8.5765  -8.3653  -8.2975
  -8.2765  -8.1439  -8.0706  -8.0001  -7.9346  -7.9107  -7.8662  -7.8449
  -7.7392  -7.6990  -7.5979  -7.5878  -7.5384  -7.4632  -7.3813  -7.3112
  -7.2742  -7.1387  -6.3025  -5.9551  -5.7217  -5.6050  -5.5206  -5.3589
  -5.2724  -5.2248  -5.1674  -5.0512  -4.9244  -4.8863  -4.7483  -4.7216
  -4.6291  -4.4660  -4.3131  -4.2651  -4.1218  -4.0916  -4.0142  -3.8227
  -3.7293  -3.5767  -3.1057  -3.0230  -2.9213  -2.8450  -2.7719  -2.7319
  -2.7035  -2.6494  -2.5865  -2.5445  -2.4983  -2.4326  -2.3865  -2.3332
  -2.3141  -2.2341  -2.1838  -2.1295  -2.0998  -2.0859  -2.0394  -1.9867
  -1.9131  -1.8944  -1.7719  -1.6456
     eigenvalues at k+q:
 -39.2690 -20.9916 -20.9168 -20.7079 -20.6574 -20.6000 -20.4683 -20.3753
 -20.2722 -20.1972 -20.1918 -20.0994 -20.0187 -19.9628 -19.9226 -19.8476
 -19.8050 -19.7271 -19.6627 -19.6173 -19.5837 -19.5191 -19.4855 -19.4370
 -19.3799 -19.2644 -18.7747 -18.3643  -8.7574  -8.5763  -8.3654  -8.2963
  -8.2775  -8.1436  -8.0703  -7.9991  -7.9364  -7.9094  -7.8657  -7.8449
  -7.7395  -7.7011  -7.5976  -7.5875  -7.5393  -7.4631  -7.3827  -7.3121
  -7.2711  -7.1392  -6.3025  -5.9537  -5.7256  -5.6030  -5.5171  -5.3577
  -5.2814  -5.2261  -5.1686  -5.0428  -4.9202  -4.8893  -4.7531  -4.7271
  -4.6328  -4.4631  -4.3059  -4.2667  -4.1189  -4.0885  -4.0152  -3.8221
  -3.7334  -3.5763  -3.1054  -3.0216  -2.9212  -2.8451  -2.7710  -2.7317
  -2.7026  -2.6475  -2.5865  -2.5448  -2.4995  -2.4334  -2.3855  -2.3327
  -2.3124  -2.2348  -2.1835  -2.1294  -2.1013  -2.0879  -2.0387  -1.9869
  -1.9142  -1.8939  -1.7724  -1.6449
     cgsolve_all iterations  56    anorm=    0.72E-07
     cgsolve_all iterations  56    anorm=    0.72E-07
     cgsolve_all iterations  56    anorm=    0.67E-07
     compute_u_kq: q = (    0.0000,   -0.0257,    0.0000)
     Rotating WFCS
     ethr =  1.00E-14,  avg # of iterations = 20.0
     eigenvalues at k:
 -39.2690 -20.9914 -20.9167 -20.7077 -20.6589 -20.5995 -20.4680 -20.3743
 -20.2708 -20.1974 -20.1906 -20.1018 -20.0192 -19.9661 -19.9234 -19.8477
 -19.8022 -19.7274 -19.6617 -19.6149 -19.5859 -19.5185 -19.4853 -19.4362
 -19.3805 -19.2641 -18.7755 -18.3642  -8.7576  -8.5765  -8.3653  -8.2975
  -8.2765  -8.1439  -8.0706  -8.0001  -7.9346  -7.9107  -7.8662  -7.8449
  -7.7392  -7.6990  -7.5979  -7.5878  -7.5384  -7.4632  -7.3813  -7.3112
  -7.2742  -7.1387  -6.3025  -5.9551  -5.7217  -5.6050  -5.5206  -5.3589
  -5.2724  -5.2248  -5.1674  -5.0512  -4.9244  -4.8863  -4.7483  -4.7216
  -4.6291  -4.4660  -4.3131  -4.2651  -4.1218  -4.0916  -4.0142  -3.8227
  -3.7293  -3.5767  -3.1057  -3.0230  -2.9213  -2.8450  -2.7719  -2.7319
  -2.7035  -2.6494  -2.5865  -2.5445  -2.4983  -2.4326  -2.3865  -2.3332
  -2.3141  -2.2341  -2.1838  -2.1295  -2.0998  -2.0859  -2.0394  -1.9867
  -1.9131  -1.8944  -1.7719  -1.6456
     eigenvalues at k+q:
 -39.2690 -20.9912 -20.9167 -20.7075 -20.6604 -20.5990 -20.4679 -20.3732
 -20.2695 -20.1975 -20.1891 -20.1044 -20.0200 -19.9695 -19.9237 -19.8482
 -19.7994 -19.7273 -19.6608 -19.6128 -19.5882 -19.5180 -19.4852 -19.4354
 -19.3811 -19.2638 -18.7763 -18.3641  -8.7577  -8.5766  -8.3654  -8.2989
  -8.2754  -8.1442  -8.0714  -8.0005  -7.9327  -7.9119  -7.8673  -7.8443
  -7.7393  -7.6966  -7.6000  -7.5870  -7.5372  -7.4629  -7.3800  -7.3116
  -7.2764  -7.1380  -6.3027  -5.9563  -5.7179  -5.6075  -5.5231  -5.3605
  -5.2642  -5.2230  -5.1661  -5.0590  -4.9290  -4.8827  -4.7450  -4.7161
  -4.6243  -4.4693  -4.3224  -4.2615  -4.1270  -4.0920  -4.0134  -3.8236
  -3.7257  -3.5770  -3.1060  -3.0242  -2.9215  -2.8452  -2.7726  -2.7319
  -2.7041  -2.6514  -2.5869  -2.5446  -2.4967  -2.4319  -2.3879  -2.3336
  -2.3152  -2.2335  -2.1841  -2.1296  -2.0990  -2.0837  -2.0398  -1.9866
  -1.9121  -1.8951  -1.7711  -1.6465
     cgsolve_all iterations  56    anorm=    0.70E-07
     cgsolve_all iterations  56    anorm=    0.72E-07
     cgsolve_all iterations  56    anorm=    0.66E-07
     compute_u_kq: q = (    0.0000,    0.0000,    0.0257)
     Rotating WFCS
     ethr =  1.00E-14,  avg # of iterations = 19.0
     eigenvalues at k:
 -39.2690 -20.9914 -20.9167 -20.7077 -20.6589 -20.5995 -20.4680 -20.3743
 -20.2708 -20.1974 -20.1906 -20.1018 -20.0192 -19.9661 -19.9234 -19.8477
 -19.8022 -19.7274 -19.6617 -19.6149 -19.5859 -19.5185 -19.4853 -19.4362
 -19.3805 -19.2641 -18.7755 -18.3642  -8.7576  -8.5765  -8.3653  -8.2975
  -8.2765  -8.1439  -8.0706  -8.0001  -7.9346  -7.9107  -7.8662  -7.8449
  -7.7392  -7.6990  -7.5979  -7.5878  -7.5384  -7.4632  -7.3813  -7.3112
  -7.2742  -7.1387  -6.3025  -5.9551  -5.7217  -5.6050  -5.5206  -5.3589
  -5.2724  -5.2248  -5.1674  -5.0512  -4.9244  -4.8863  -4.7483  -4.7216
  -4.6291  -4.4660  -4.3131  -4.2651  -4.1218  -4.0916  -4.0142  -3.8227
  -3.7293  -3.5767  -3.1057  -3.0230  -2.9213  -2.8450  -2.7719  -2.7319
  -2.7035  -2.6494  -2.5865  -2.5445  -2.4983  -2.4326  -2.3865  -2.3332
  -2.3141  -2.2341  -2.1838  -2.1295  -2.0998  -2.0859  -2.0394  -1.9867
  -1.9131  -1.8944  -1.7719  -1.6456
     eigenvalues at k+q:
 -39.2690 -20.9910 -20.9164 -20.7074 -20.6590 -20.6003 -20.4698 -20.3728
 -20.2724 -20.1976 -20.1905 -20.1008 -20.0177 -19.9676 -19.9254 -19.8464
 -19.8015 -19.7280 -19.6610 -19.6161 -19.5835 -19.5184 -19.4849 -19.4365
 -19.3804 -19.2649 -18.7754 -18.3648  -8.7577  -8.5764  -8.3663  -8.2998
  -8.2760  -8.1411  -8.0702  -8.0002  -7.9331  -7.9105  -7.8667  -7.8444
  -7.7379  -7.6999  -7.5995  -7.5878  -7.5390  -7.4647  -7.3819  -7.3073
  -7.2734  -7.1407  -6.3026  -5.9571  -5.7245  -5.6051  -5.5148  -5.3567
  -5.2698  -5.2281  -5.1642  -5.0554  -4.9246  -4.8868  -4.7446  -4.7271
  -4.6309  -4.4688  -4.3147  -4.2633  -4.1249  -4.0894  -4.0135  -3.8241
  -3.7292  -3.5774  -3.1014  -3.0215  -2.9200  -2.8462  -2.7714  -2.7322
  -2.7025  -2.6513  -2.5868  -2.5440  -2.4966  -2.4342  -2.3895  -2.3348
  -2.3089  -2.2325  -2.1822  -2.1293  -2.0991  -2.0868  -2.0376  -1.9865
  -1.9150  -1.8938  -1.7724  -1.6466
     cgsolve_all iterations  56    anorm=    0.70E-07
     cgsolve_all iterations  56    anorm=    0.72E-07
     cgsolve_all iterations  56    anorm=    0.66E-07
     compute_u_kq: q = (    0.0000,    0.0000,   -0.0257)
     Rotating WFCS
     ethr =  1.00E-14,  avg # of iterations = 20.0
     eigenvalues at k:
 -39.2690 -20.9914 -20.9167 -20.7077 -20.6589 -20.5995 -20.4680 -20.3743
 -20.2708 -20.1974 -20.1906 -20.1018 -20.0192 -19.9661 -19.9234 -19.8477
 -19.8022 -19.7274 -19.6617 -19.6149 -19.5859 -19.5185 -19.4853 -19.4362
 -19.3805 -19.2641 -18.7755 -18.3642  -8.7576  -8.5765  -8.3653  -8.2975
  -8.2765  -8.1439  -8.0706  -8.0001  -7.9346  -7.9107  -7.8662  -7.8449
  -7.7392  -7.6990  -7.5979  -7.5878  -7.5384  -7.4632  -7.3813  -7.3112
  -7.2742  -7.1387  -6.3025  -5.9551  -5.7217  -5.6050  -5.5206  -5.3589
  -5.2724  -5.2248  -5.1674  -5.0512  -4.9244  -4.8863  -4.7483  -4.7216
  -4.6291  -4.4660  -4.3131  -4.2651  -4.1218  -4.0916  -4.0142  -3.8227
  -3.7293  -3.5767  -3.1057  -3.0230  -2.9213  -2.8450  -2.7719  -2.7319
  -2.7035  -2.6494  -2.5865  -2.5445  -2.4983  -2.4326  -2.3865  -2.3332
  -2.3141  -2.2341  -2.1838  -2.1295  -2.0998  -2.0859  -2.0394  -1.9867
  -1.9131  -1.8944  -1.7719  -1.6456
     eigenvalues at k+q:
 -39.2690 -20.9918 -20.9172 -20.7080 -20.6588 -20.5987 -20.4664 -20.3757
 -20.2693 -20.1983 -20.1896 -20.1026 -20.0209 -19.9646 -19.9213 -19.8490
 -19.8030 -19.7267 -19.6627 -19.6140 -19.5880 -19.5187 -19.4859 -19.4359
 -19.3806 -19.2634 -18.7756 -18.3637  -8.7574  -8.5766  -8.3645  -8.2953
  -8.2769  -8.1470  -8.0711  -7.9999  -7.9360  -7.9106  -7.8661  -7.8453
  -7.7405  -7.6982  -7.5973  -7.5873  -7.5374  -7.4615  -7.3808  -7.3162
  -7.2745  -7.1364  -6.3024  -5.9531  -5.7188  -5.6051  -5.5262  -5.3613
  -5.2754  -5.2210  -5.1707  -5.0466  -4.9244  -4.8860  -4.7522  -4.7163
  -4.6273  -4.4627  -4.3120  -4.2667  -4.1193  -4.0937  -4.0147  -3.8215
  -3.7294  -3.5760  -3.1101  -3.0243  -2.9227  -2.8442  -2.7724  -2.7316
  -2.7039  -2.6479  -2.5859  -2.5450  -2.4994  -2.4312  -2.3837  -2.3321
  -2.3190  -2.2356  -2.1857  -2.1297  -2.1014  -2.0842  -2.0412  -1.9875
  -1.9115  -1.8948  -1.7713  -1.6446
     cgsolve_all iterations  56    anorm=    0.72E-07
     cgsolve_all iterations  56    anorm=    0.71E-07
     cgsolve_all iterations  56    anorm=    0.67E-07

     End of magnetic susceptibility calculation

     f-sum rule (1st term):
          -188.0728         -0.0630         -0.0022
            -0.0633       -188.1213          0.0235
            -0.0011          0.0233       -188.1306

     f-sum rule (2nd term):
            -4.2302          0.0629          0.0022
             0.0632         -4.1837         -0.0234
             0.0011         -0.0234         -4.1730

     f-sum rule (should be  -192.3078):
          -192.3030         -0.0001         -0.0000
            -0.0000       -192.3050          0.0000
            -0.0000         -0.0000       -192.3036

     chi_bare pGv (HH) in paratec units:
       -59.886796      0.001279      0.242647
         0.138478    -59.591678     -0.355366
         0.267142     -0.359390    -59.589960

       -59.886796      0.001279      0.242647
         0.138478    -59.591678     -0.355366
         0.267142     -0.359390    -59.589960

     chi_bare vGv (VV) in paratec units:
       -63.272183     -0.063814      0.213457
        -0.063824    -63.027329     -0.368580
         0.213470     -0.368646    -63.054077

       -63.272183     -0.063814      0.213457
        -0.063824    -63.027329     -0.368580
         0.213470     -0.368646    -63.054077

     chi_bare pGv (HH) in 10^{-6} cm^3/mol:
          -284.5877          0.0061          1.1531
             0.6581       -283.1853         -1.6887
             1.2695         -1.7079       -283.1771

     chi_bare vGv (VV) in 10^{-6} cm^3/mol:
          -300.6754         -0.3032          1.0144
            -0.3033       -299.5118         -1.7515
             1.0144         -1.7518       -299.6389

     Contributions to the NMR chemical shifts: -------------------------------

     Macroscopic shape contribution in ppm:                    6.08
             6.0987         -0.0000         -0.0000
            -0.0000          6.0686          0.0000
            -0.0000          0.0000          6.0684


     Core contribution in ppm:

     Atom  1  Ca  pos: (  0.241621 -0.176588 -0.025005)  core sigma:        1265.05
     Atom  2  O   pos: (  0.004983 -0.116374  0.110677)  core sigma:         271.07
     Atom  3  O   pos: (  0.271959 -0.304141 -0.261250)  core sigma:         271.07
     Atom  4  O   pos: ( -0.098052 -0.065009  0.398901)  core sigma:         271.07
     Atom  5  O   pos: ( -0.340867 -0.014241  0.143164)  core sigma:         271.07
     Atom  6  O   pos: (  0.250657 -0.465876  0.066538)  core sigma:         271.07
     Atom  7  O   pos: (  0.124125 -0.038879 -0.298544)  core sigma:         271.07
     Atom  8  O   pos: ( -0.133053 -0.389927  0.144934)  core sigma:         271.07
     Atom  9  O   pos: ( -0.034277  0.365701 -0.043021)  core sigma:         271.07
     Atom 10  O   pos: ( -0.449117  0.504983  0.193209)  core sigma:         271.07
     Atom 11  O   pos: ( -0.144187  0.187378 -0.436905)  core sigma:         271.07
     Atom 12  O   pos: ( -0.340251  0.269409 -0.022789)  core sigma:         271.07
     Atom 13  O   pos: (  0.358054  0.399994 -0.286110)  core sigma:         271.07
     Atom 14  O   pos: ( -0.423915  0.389460 -0.507695)  core sigma:         271.07
     Atom 15  O   pos: (  0.163393  0.289177  0.468570)  core sigma:         271.07
     Atom 16  O   pos: (  0.292210 -0.406510  0.452639)  core sigma:         271.07
     Atom 17  O   pos: ( -0.489556 -0.237916 -0.021615)  core sigma:         271.07
     Atom 18  O   pos: (  0.472747  0.061831  0.465146)  core sigma:         271.07
     Atom 19  O   pos: (  0.275359 -0.141462  0.253988)  core sigma:         271.07
     Atom 20  O   pos: ( -0.218911 -0.374556 -0.502692)  core sigma:         271.07
     Atom 21  O   pos: (  0.013245 -0.449116 -0.300289)  core sigma:         271.07
     Atom 22  O   pos: (  0.336651  0.088366 -0.060058)  core sigma:         271.07
     Atom 23  O   pos: ( -0.157718 -0.058165 -0.157463)  core sigma:         271.07
     Atom 24  O   pos: ( -0.417189 -0.160239 -0.327655)  core sigma:         271.07
     Atom 25  O   pos: (  0.127269  0.173363  0.165432)  core sigma:         271.07
     Atom 26  H   pos: ( -0.072298 -0.077107  0.037180)  core sigma:           0.00
     Atom 27  H   pos: (  0.372740 -0.265102 -0.300909)  core sigma:           0.00
     Atom 28  H   pos: ( -0.131955 -0.174057  0.422519)  core sigma:           0.00
     Atom 29  H   pos: ( -0.053026 -0.077784  0.285494)  core sigma:           0.00
     Atom 30  H   pos: ( -0.235651 -0.051105  0.178962)  core sigma:           0.00
     Atom 31  H   pos: ( -0.405962 -0.027489  0.239091)  core sigma:           0.00
     Atom 32  H   pos: (  0.340211 -0.484828  0.149094)  core sigma:           0.00
     Atom 33  H   pos: (  0.272204  0.480363 -0.011175)  core sigma:           0.00
     Atom 34  H   pos: (  0.129105  0.021808 -0.396899)  core sigma:           0.00
     Atom 35  H   pos: (  0.154793 -0.148430 -0.332089)  core sigma:           0.00
     Atom 36  H   pos: ( -0.085387 -0.277921  0.123301)  core sigma:           0.00
     Atom 37  H   pos: ( -0.065566 -0.424303  0.232540)  core sigma:           0.00
     Atom 38  H   pos: ( -0.151446  0.331502 -0.040049)  core sigma:           0.00
     Atom 39  H   pos: ( -0.038966  0.466907  0.015944)  core sigma:           0.00
     Atom 40  H   pos: ( -0.463476  0.486566  0.311297)  core sigma:           0.00
     Atom 41  H   pos: ( -0.371249 -0.437601  0.184552)  core sigma:           0.00
     Atom 42  H   pos: ( -0.148043  0.097133 -0.507007)  core sigma:           0.00
     Atom 43  H   pos: ( -0.179658  0.155856 -0.326232)  core sigma:           0.00
     Atom 44  H   pos: ( -0.373383  0.348016  0.058989)  core sigma:           0.00
     Atom 45  H   pos: ( -0.364503  0.167011  0.031205)  core sigma:           0.00
     Atom 46  H   pos: (  0.261221  0.365411 -0.341693)  core sigma:           0.00
     Atom 47  H   pos: (  0.332982 -0.506279 -0.262689)  core sigma:           0.00
     Atom 48  H   pos: ( -0.329199  0.340718 -0.458668)  core sigma:           0.00
     Atom 49  H   pos: ( -0.503878  0.388944 -0.415421)  core sigma:           0.00
     Atom 50  H   pos: (  0.161275  0.265278  0.351787)  core sigma:           0.00
     Atom 51  H   pos: (  0.048279  0.283461  0.496148)  core sigma:           0.00
     Atom 52  H   pos: (  0.247355  0.507863  0.441911)  core sigma:           0.00
     Atom 53  H   pos: (  0.268944 -0.359893 -0.461003)  core sigma:           0.00
     Atom 54  H   pos: ( -0.451836 -0.239785 -0.131796)  core sigma:           0.00
     Atom 55  H   pos: ( -0.422631 -0.150740  0.025584)  core sigma:           0.00
     Atom 56  H   pos: (  0.383653  0.048794  0.390944)  core sigma:           0.00
     Atom 57  H   pos: ( -0.498539  0.175752  0.452186)  core sigma:           0.00
     Atom 58  H   pos: (  0.296049 -0.232467  0.329601)  core sigma:           0.00
     Atom 59  H   pos: (  0.157066 -0.146760  0.243650)  core sigma:           0.00
     Atom 60  H   pos: ( -0.296686 -0.463147 -0.511042)  core sigma:           0.00
     Atom 61  H   pos: ( -0.136152 -0.420333 -0.427739)  core sigma:           0.00
     Atom 62  H   pos: ( -0.008247 -0.513196 -0.205397)  core sigma:           0.00
     Atom 63  H   pos: (  0.113512 -0.390039 -0.270507)  core sigma:           0.00
     Atom 64  H   pos: (  0.376693  0.168663 -0.133616)  core sigma:           0.00
     Atom 65  H   pos: (  0.278690  0.151997  0.021266)  core sigma:           0.00
     Atom 66  H   pos: ( -0.060204 -0.080955 -0.221437)  core sigma:           0.00
     Atom 67  H   pos: ( -0.244488 -0.093807 -0.228936)  core sigma:           0.00
     Atom 68  H   pos: ( -0.449831 -0.080885 -0.409585)  core sigma:           0.00
     Atom 69  H   pos: ( -0.361568 -0.242670 -0.391611)  core sigma:           0.00
     Atom 70  H   pos: (  0.062033  0.243354  0.093381)  core sigma:           0.00
     Atom 71  H   pos: (  0.062381  0.071924  0.163416)  core sigma:           0.00

     Bare contribution in ppm:

     Atom  1  Ca  pos: (  0.241621 -0.176588 -0.025005)  bare sigma:         107.99
           109.3433         -4.1272         -7.8948
            -4.2819        102.2495          7.3258
            -8.5765          7.7070        112.3912

     Atom  2  O   pos: (  0.004983 -0.116374  0.110677)  bare sigma:          49.67
            52.3380          5.7933         -8.5121
             5.7700         49.6724          6.0485
           -11.3937          6.5328         47.0077

     Atom  3  O   pos: (  0.271959 -0.304141 -0.261250)  bare sigma:          49.35
            37.7912         -4.7486          3.5449
            -3.7699         54.2725         11.5431
             3.9919         11.0176         55.9715

     Atom  4  O   pos: ( -0.098052 -0.065009  0.398901)  bare sigma:          71.43
            64.9666         -0.2441         -7.5135
            -0.0512         63.9387          1.3983
            -6.5245          1.4861         85.3832

     Atom  5  O   pos: ( -0.340867 -0.014241  0.143164)  bare sigma:          71.72
            78.8945         -2.0294          0.1407
            -0.8256         63.5574          0.7196
             0.3582          0.5341         72.6970

     Atom  6  O   pos: (  0.250657 -0.465876  0.066538)  bare sigma:          78.20
            81.6875         -0.2474          9.2118
             0.3067         72.6599         -0.7966
             8.7780         -0.9074         80.2626

     Atom  7  O   pos: (  0.124125 -0.038879 -0.298544)  bare sigma:          73.66
            73.2539         -7.3483          3.3490
            -5.2118         79.2956         -6.0089
             1.2644         -3.0932         68.4210

     Atom  8  O   pos: ( -0.133053 -0.389927  0.144934)  bare sigma:          71.68
            68.1178          4.0697         -1.1051
             4.1261         80.6129         -4.4690
            -0.8429         -3.9680         66.3134

     Atom  9  O   pos: ( -0.034277  0.365701 -0.043021)  bare sigma:          71.79
            74.9908          5.7303          1.9624
             4.0364         74.0941         -0.1720
             1.6860         -0.6853         66.2854

     Atom 10  O   pos: ( -0.449117  0.504983  0.193209)  bare sigma:          77.12
            76.0031         -0.5960         -0.4379
             0.0504         72.2105         -3.2915
            -2.5956         -3.8858         83.1333

     Atom 11  O   pos: ( -0.144187  0.187378 -0.436905)  bare sigma:          77.86
            72.7595         -0.4282         -4.4245
            -1.1928         78.1311          1.4997
            -5.4760         -0.9975         82.7007

     Atom 12  O   pos: ( -0.340251  0.269409 -0.022789)  bare sigma:          76.62
            76.1954          2.0451         -2.5960
             1.6779         84.5977          1.3288
            -2.0521          1.1065         69.0629

     Atom 13  O   pos: (  0.358054  0.399994 -0.286110)  bare sigma:          73.15
            70.9294         -1.1945         -2.1747
            -0.8854         77.1658          3.8557
            -1.7781          4.8867         71.3406

     Atom 14  O   pos: ( -0.423915  0.389460 -0.507695)  bare sigma:          70.62
            76.8437         -0.6856         -3.4253
            -0.0375         69.8382         -1.4829
            -4.8552         -0.7454         65.1640

     Atom 15  O   pos: (  0.163393  0.289177  0.468570)  bare sigma:          76.89
            77.1646          3.5665         -4.5350
             3.4050         72.2785          5.6029
            -2.7859          4.7532         81.2378

     Atom 16  O   pos: (  0.292210 -0.406510  0.452639)  bare sigma:          75.60
            63.9767          1.5598         -2.5180
             2.4901         78.7556          1.8465
            -1.6749          3.2017         84.0741

     Atom 17  O   pos: ( -0.489556 -0.237916 -0.021615)  bare sigma:          70.01
            73.4407          3.5214          3.1492
             1.2675         65.7006          2.3247
             0.7091          0.8229         70.8793

     Atom 18  O   pos: (  0.472747  0.061831  0.465146)  bare sigma:          79.80
            78.9789          4.9646          5.8460
             5.4569         85.6000          3.1768
             4.7183          3.4298         74.8147

     Atom 19  O   pos: (  0.275359 -0.141462  0.253988)  bare sigma:          71.26
            71.5411         -2.3380          6.7957
            -0.2581         68.0511         -4.0985
             8.3857         -7.0462         74.1957

     Atom 20  O   pos: ( -0.218911 -0.374556 -0.502692)  bare sigma:          75.42
            80.1119          4.3548          5.5069
             3.1174         74.5769         -0.6158
             7.0253          0.6506         71.5690

     Atom 21  O   pos: (  0.013245 -0.449116 -0.300289)  bare sigma:          75.46
            81.4261          9.0521          1.5506
             8.1507         72.8411         -4.6295
             2.1203         -3.8922         72.1085

     Atom 22  O   pos: (  0.336651  0.088366 -0.060058)  bare sigma:          74.68
            73.8727          4.7815         -6.2043
             2.6253         76.3485         -0.1647
            -4.7822         -0.4370         73.8164

     Atom 23  O   pos: ( -0.157718 -0.058165 -0.157463)  bare sigma:          74.02
            85.1266          0.8246          0.2380
             0.4056         63.3155         -0.6315
             0.1341         -0.4559         73.6061

     Atom 24  O   pos: ( -0.417189 -0.160239 -0.327655)  bare sigma:          74.48
            75.2386         -3.0010         -0.8454
            -2.6353         73.8610         -0.9835
            -0.5716         -0.3096         74.3320

     Atom 25  O   pos: (  0.127269  0.173363  0.165432)  bare sigma:          68.87
            61.5612          1.4331         -0.6551
             2.4136         77.1047         -0.7401
            -1.1133         -1.8591         67.9448

     Atom 26  H   pos: ( -0.072298 -0.077107  0.037180)  bare sigma:          17.49
            19.0473         -3.7812         11.1516
            -3.9418          9.3683         -4.6736
             8.7317         -3.9418         24.0574

     Atom 27  H   pos: (  0.372740 -0.265102 -0.300909)  bare sigma:          18.97
            28.0911          7.4386         -3.6778
             7.2896         14.1027         -0.3198
            -4.2539         -0.4845         14.7280

     Atom 28  H   pos: ( -0.131955 -0.174057  0.422519)  bare sigma:          19.07
            12.5746          6.3220         -3.9033
             6.6033         28.6706         -7.1950
            -3.0287         -5.1382         15.9539

     Atom 29  H   pos: ( -0.053026 -0.077784  0.285494)  bare sigma:          13.54
             6.2102         -0.0183        -12.1024
            -1.0008          2.3937          4.3656
           -11.8314          2.5204         32.0170

     Atom 30  H   pos: ( -0.235651 -0.051105  0.178962)  bare sigma:          18.73
            30.8533         -6.1544          3.6718
            -6.6319         10.0987         -1.5512
             5.5297         -2.1226         15.2472

     Atom 31  H   pos: ( -0.405962 -0.027489  0.239091)  bare sigma:          19.37
            21.5309         -0.6504         -8.0725
            -0.0281         10.9592         -0.0040
            -9.9724          0.6465         25.6337

     Atom 32  H   pos: (  0.340211 -0.484828  0.149094)  bare sigma:          15.65
            22.7192         -2.5645         12.1648
            -3.4354          7.4544         -1.2658
            10.8011         -0.5690         16.7872

     Atom 33  H   pos: (  0.272204  0.480363 -0.011175)  bare sigma:          22.60
            15.9627         -2.0143         -1.7310
            -0.5565         24.3133          9.5648
            -0.0274          8.1612         27.5139

     Atom 34  H   pos: (  0.129105  0.021808 -0.396899)  bare sigma:          19.84
            13.5478         -0.3645          0.0599
            -0.8812         21.2612         -8.4995
             0.4260        -10.4267         24.7000

     Atom 35  H   pos: (  0.154793 -0.148430 -0.332089)  bare sigma:          16.48
             9.8417        -10.1812          0.1014
           -11.2587         30.4109         -0.4093
             0.2076          1.5557          9.1866

     Atom 36  H   pos: ( -0.085387 -0.277921  0.123301)  bare sigma:          12.88
             6.6590         13.4240         -2.2830
            11.2789         30.4296         -6.2198
            -1.2493         -4.7639          1.5438

     Atom 37  H   pos: ( -0.065566 -0.424303  0.232540)  bare sigma:          22.43
            21.0292         -3.0023          5.1841
            -1.7893         20.3424         -3.5326
             4.3494         -4.4626         25.9232

     Atom 38  H   pos: ( -0.151446  0.331502 -0.040049)  bare sigma:          13.76
            31.4549         11.1696         -1.3791
            10.0735          7.6692          0.7435
            -1.6605          0.4612          2.1468

     Atom 39  H   pos: ( -0.038966  0.466907  0.015944)  bare sigma:          18.21
            12.0236         -1.3190         -2.0087
             0.1930         27.6534         11.0441
            -1.0606         10.8824         14.9547

     Atom 40  H   pos: ( -0.463476  0.486566  0.311297)  bare sigma:          17.15
            10.1670          0.6764         -0.9254
             0.6510         10.0259         -5.3317
            -2.3949         -6.3814         31.2454

     Atom 41  H   pos: ( -0.371249 -0.437601  0.184552)  bare sigma:          19.16
            25.0663         10.5831         -3.3259
            11.1350         20.1849         -4.1088
            -2.1943         -2.6635         12.2266

     Atom 42  H   pos: ( -0.148043  0.097133 -0.507007)  bare sigma:          16.63
             6.9865         -1.4871         -1.2547
            -2.3808         23.5676         16.3022
            -2.0347         14.1684         19.3372

     Atom 43  H   pos: ( -0.179658  0.155856 -0.326232)  bare sigma:          18.85
            12.4617          0.3808         -4.3134
             0.4228         15.7103         -4.7407
            -3.3751         -3.6468         28.3911

     Atom 44  H   pos: ( -0.373383  0.348016  0.058989)  bare sigma:          17.53
            11.0790         -5.8068         -5.5068
            -4.9254         23.6853         11.9109
            -5.6113         13.4700         17.8188

     Atom 45  H   pos: ( -0.364503  0.167011  0.031205)  bare sigma:          16.99
             8.8893          2.7899         -1.1937
             2.2877         30.1501         -8.6749
            -1.2466        -10.5247         11.9179

     Atom 46  H   pos: (  0.261221  0.365411 -0.341693)  bare sigma:          18.85
            22.2817          5.3174          8.1295
             4.1966         16.0645          4.1443
             8.1167          4.7535         18.2062

     Atom 47  H   pos: (  0.332982 -0.506279 -0.262689)  bare sigma:          15.40
             6.6084         -6.9642         -0.8221
            -4.9486         32.3621          4.3219
            -0.1149          5.0171          7.2243

     Atom 48  H   pos: ( -0.329199  0.340718 -0.458668)  bare sigma:          18.57
            27.2111         -9.1004          5.1143
            -9.1195         17.2924         -3.3184
             5.8508         -3.6255         11.2211

     Atom 49  H   pos: ( -0.503878  0.388944 -0.415421)  bare sigma:          12.25
            19.5825         -2.4949        -16.2647
            -1.8393          0.7124          0.3475
           -18.1984          1.0323         16.4661

     Atom 50  H   pos: (  0.161275  0.265278  0.351787)  bare sigma:          16.29
             6.7928          1.4288          1.5522
             1.0621          9.0634          8.6958
            -0.2652          8.5438         33.0008

     Atom 51  H   pos: (  0.048279  0.283461  0.496148)  bare sigma:          18.21
            29.9389          4.0876         -8.6472
             3.6957         11.6127         -0.2386
            -6.8750         -0.4920         13.0676

     Atom 52  H   pos: (  0.247355  0.507863  0.441911)  bare sigma:          17.79
            11.1830          8.6271          0.7415
             7.8193         30.3360          2.4494
             0.0736          0.8187         11.8560

     Atom 53  H   pos: (  0.268944 -0.359893 -0.461003)  bare sigma:          16.24
             5.0310         -1.1455         -4.0266
             0.0764         11.2528          9.2663
            -2.3329         10.6489         32.4393

     Atom 54  H   pos: ( -0.451836 -0.239785 -0.131796)  bare sigma:          17.92
            12.9141          2.1367         -6.0344
             2.4404          8.2147         -1.8471
            -4.8702         -0.3294         32.6451

     Atom 55  H   pos: ( -0.422631 -0.150740  0.025584)  bare sigma:          14.47
            13.5117         12.0516          8.4744
            11.3227         17.3736         11.5092
             6.7624          9.9171         12.5153

     Atom 56  H   pos: (  0.383653  0.048794  0.390944)  bare sigma:          19.59
            23.9771          4.8179          9.5353
             3.1662         15.6547          3.3980
            10.1910          4.5593         19.1499

     Atom 57  H   pos: ( -0.498539  0.175752  0.452186)  bare sigma:          17.80
            12.0161          6.4038          1.9944
             7.7479         32.8412          2.7084
             1.0643          0.7504          8.5454

     Atom 58  H   pos: (  0.296049 -0.232467  0.329601)  bare sigma:          15.74
             7.0363         -2.7028          2.6581
            -4.0150         22.6022        -13.9564
             3.8984        -13.9617         17.5793

     Atom 59  H   pos: (  0.157066 -0.146760  0.243650)  bare sigma:          17.71
            31.8627         -2.9955          6.9058
            -2.0262          8.5207         -1.5616
             5.8500         -2.0394         12.7584

     Atom 60  H   pos: ( -0.296686 -0.463147 -0.511042)  bare sigma:          17.12
            20.8250         14.4067          3.0459
            14.9883         23.5396          1.2211
             2.4247          0.6841          7.0042

     Atom 61  H   pos: ( -0.136152 -0.420333 -0.427739)  bare sigma:          14.55
            21.8753         -5.1958         15.4555
            -6.1338          6.6434         -5.3129
            16.0151         -4.5290         15.1415

     Atom 62  H   pos: ( -0.008247 -0.513196 -0.205397)  bare sigma:          17.94
            10.0042          4.4313         -3.8209
             5.1466         18.2743        -12.8269
            -4.4158        -13.4126         25.5437

     Atom 63  H   pos: (  0.113512 -0.390039 -0.270507)  bare sigma:          14.27
            28.2469         15.1354          2.6790
            15.2701         11.2250          0.7033
             4.5321          2.1657          3.3506

     Atom 64  H   pos: (  0.376693  0.168663 -0.133616)  bare sigma:          19.40
            15.0995          3.9468         -4.3490
             4.8986         22.4999         -9.6526
            -4.4086         -7.8512         20.5896

     Atom 65  H   pos: (  0.278690  0.151997  0.021266)  bare sigma:          16.08
            15.7923         -4.8376        -12.6565
            -5.7151         12.5585          7.2760
           -13.5767          5.6086         19.8785

     Atom 66  H   pos: ( -0.060204 -0.080955 -0.221437)  bare sigma:          16.42
            30.1444         -0.7064        -10.5805
            -1.7476          4.9011          0.6864
           -11.8515          0.7396         14.2148

     Atom 67  H   pos: ( -0.244488 -0.093807 -0.228936)  bare sigma:          16.94
            26.8975          7.0164         10.5970
             7.4590          7.4802          4.4449
            12.2313          4.8361         16.4529

     Atom 68  H   pos: ( -0.449831 -0.080885 -0.409585)  bare sigma:          16.30
            10.6230         -5.9746          4.6030
            -6.0963         19.3997        -11.6886
             5.3562        -13.0979         18.8795

     Atom 69  H   pos: ( -0.361568 -0.242670 -0.391611)  bare sigma:          16.58
            15.6519        -10.0846         -7.2446
            -9.7770         20.0559          8.6197
            -8.0145         10.2313         14.0287

     Atom 70  H   pos: (  0.062033  0.243354  0.093381)  bare sigma:          15.10
            11.7249         -9.2371          9.5131
            -8.1692         18.6547        -11.2809
             8.9354        -12.2824         14.9213

     Atom 71  H   pos: (  0.062381  0.071924  0.163416)  bare sigma:          15.55
            10.6881         11.8354          0.7685
            10.5319         30.2515          0.9964
             0.7902          1.0769          5.7124

     Diamagnetic contribution in ppm:

     Atom  1  Ca  pos: (  0.241621 -0.176588 -0.025005)  dia sigma:          -4.24
            -4.2397          0.0168          0.0162
             0.0168         -4.2201         -0.0176
             0.0162         -0.0176         -4.2478

     Atom  2  O   pos: (  0.004983 -0.116374  0.110677)  dia sigma:          17.88
            17.9575         -0.2029          0.3542
            -0.2029         17.7316         -0.1437
             0.3542         -0.1437         17.9477

     Atom  3  O   pos: (  0.271959 -0.304141 -0.261250)  dia sigma:          17.83
            18.2683          0.2883         -0.3010
             0.2883         17.5932         -0.1286
            -0.3010         -0.1286         17.6173

     Atom  4  O   pos: ( -0.098052 -0.065009  0.398901)  dia sigma:          17.79
            17.2845          0.2791         -0.4428
             0.2791         18.1144         -0.1576
            -0.4428         -0.1576         17.9850

     Atom  5  O   pos: ( -0.340867 -0.014241  0.143164)  dia sigma:          17.83
            18.4140         -0.2662         -0.2527
            -0.2662         17.1417         -0.2248
            -0.2527         -0.2248         17.9321

     Atom  6  O   pos: (  0.250657 -0.465876  0.066538)  dia sigma:          18.03
            17.7923         -0.3195          0.4722
            -0.3195         17.8878          0.4327
             0.4722          0.4327         18.3965

     Atom  7  O   pos: (  0.124125 -0.038879 -0.298544)  dia sigma:          17.86
            17.1245         -0.1907         -0.1774
            -0.1907         18.3777         -0.2816
            -0.1774         -0.2816         18.0815

     Atom  8  O   pos: ( -0.133053 -0.389927  0.144934)  dia sigma:          17.63
            17.4230          0.0531          0.4962
             0.0531         17.8174         -0.4832
             0.4962         -0.4832         17.6453

     Atom  9  O   pos: ( -0.034277  0.365701 -0.043021)  dia sigma:          17.72
            17.8955          0.2642          0.0346
             0.2642         17.9594          0.4028
             0.0346          0.4028         17.2973

     Atom 10  O   pos: ( -0.449117  0.504983  0.193209)  dia sigma:          18.00
            17.7912          0.5594         -0.2355
             0.5594         17.8152         -0.2134
            -0.2355         -0.2134         18.4031

     Atom 11  O   pos: ( -0.144187  0.187378 -0.436905)  dia sigma:          17.96
            17.3318          0.1580         -0.3572
             0.1580         17.9230          0.1625
            -0.3572          0.1625         18.6360

     Atom 12  O   pos: ( -0.340251  0.269409 -0.022789)  dia sigma:          17.78
            17.2229          0.0386         -0.3694
             0.0386         18.4058          0.1046
            -0.3694          0.1046         17.7194

     Atom 13  O   pos: (  0.358054  0.399994 -0.286110)  dia sigma:          17.79
            17.9268          0.1182          0.3403
             0.1182         18.1151          0.4155
             0.3403          0.4155         17.3142

     Atom 14  O   pos: ( -0.423915  0.389460 -0.507695)  dia sigma:          17.77
            18.2448         -0.3303         -0.0590
            -0.3303         17.2977         -0.2061
            -0.0590         -0.2061         17.7768

     Atom 15  O   pos: (  0.163393  0.289177  0.468570)  dia sigma:          17.74
            18.0844          0.0614         -0.2944
             0.0614         17.0219          0.1813
            -0.2944          0.1813         18.1088

     Atom 16  O   pos: (  0.292210 -0.406510  0.452639)  dia sigma:          18.00
            17.4048          0.3385         -0.1756
             0.3385         18.4198          0.4219
            -0.1756          0.4219         18.1701

     Atom 17  O   pos: ( -0.489556 -0.237916 -0.021615)  dia sigma:          17.95
            17.7275          0.3894         -0.1252
             0.3894         17.7188          0.4023
            -0.1252          0.4023         18.4069

     Atom 18  O   pos: (  0.472747  0.061831  0.465146)  dia sigma:          17.81
            17.7676          0.3925          0.6094
             0.3925         18.1281         -0.0655
             0.6094         -0.0655         17.5203

     Atom 19  O   pos: (  0.275359 -0.141462  0.253988)  dia sigma:          17.80
            18.2463         -0.1160          0.2400
            -0.1160         17.6236         -0.5077
             0.2400         -0.5077         17.5222

     Atom 20  O   pos: ( -0.218911 -0.374556 -0.502692)  dia sigma:          17.79
            18.0703          0.2490          0.4805
             0.2490         17.8559         -0.1609
             0.4805         -0.1609         17.4399

     Atom 21  O   pos: (  0.013245 -0.449116 -0.300289)  dia sigma:          17.95
            17.9843          0.5622          0.0887
             0.5622         17.7913         -0.3837
             0.0887         -0.3837         18.0661

     Atom 22  O   pos: (  0.336651  0.088366 -0.060058)  dia sigma:          18.03
            17.5858          0.0190         -0.6965
             0.0190         18.2185         -0.1218
            -0.6965         -0.1218         18.2769

     Atom 23  O   pos: ( -0.157718 -0.058165 -0.157463)  dia sigma:          17.83
            18.4409          0.0322          0.0480
             0.0322         17.2072          0.3145
             0.0480          0.3145         17.8337

     Atom 24  O   pos: ( -0.417189 -0.160239 -0.327655)  dia sigma:          17.87
            17.4647         -0.5359         -0.0360
            -0.5359         18.1854         -0.1132
            -0.0360         -0.1132         17.9452

     Atom 25  O   pos: (  0.127269  0.173363  0.165432)  dia sigma:          17.79
            17.7010          0.1718          0.3005
             0.1718         18.2001         -0.3717
             0.3005         -0.3717         17.4597

     Atom 26  H   pos: ( -0.072298 -0.077107  0.037180)  dia sigma:           1.03
             1.0298          0.0000          0.0000
             0.0000          1.0298          0.0000
             0.0000          0.0000          1.0298

     Atom 27  H   pos: (  0.372740 -0.265102 -0.300909)  dia sigma:           1.02
             1.0222          0.0000          0.0000
             0.0000          1.0222          0.0000
             0.0000          0.0000          1.0222

     Atom 28  H   pos: ( -0.131955 -0.174057  0.422519)  dia sigma:           0.99
             0.9943          0.0000          0.0000
             0.0000          0.9943          0.0000
             0.0000          0.0000          0.9943

     Atom 29  H   pos: ( -0.053026 -0.077784  0.285494)  dia sigma:           0.90
             0.8984          0.0000          0.0000
             0.0000          0.8984          0.0000
             0.0000          0.0000          0.8984

     Atom 30  H   pos: ( -0.235651 -0.051105  0.178962)  dia sigma:           0.99
             0.9927          0.0000          0.0000
             0.0000          0.9927          0.0000
             0.0000          0.0000          0.9927

     Atom 31  H   pos: ( -0.405962 -0.027489  0.239091)  dia sigma:           1.00
             0.9972          0.0000          0.0000
             0.0000          0.9972          0.0000
             0.0000          0.0000          0.9972

     Atom 32  H   pos: (  0.340211 -0.484828  0.149094)  dia sigma:           0.88
             0.8809          0.0000          0.0000
             0.0000          0.8809          0.0000
             0.0000          0.0000          0.8809

     Atom 33  H   pos: (  0.272204  0.480363 -0.011175)  dia sigma:           1.14
             1.1448          0.0000          0.0000
             0.0000          1.1448          0.0000
             0.0000          0.0000          1.1448

     Atom 34  H   pos: (  0.129105  0.021808 -0.396899)  dia sigma:           1.01
             1.0091          0.0000          0.0000
             0.0000          1.0091          0.0000
             0.0000          0.0000          1.0091

     Atom 35  H   pos: (  0.154793 -0.148430 -0.332089)  dia sigma:           0.96
             0.9600          0.0000          0.0000
             0.0000          0.9600          0.0000
             0.0000          0.0000          0.9600

     Atom 36  H   pos: ( -0.085387 -0.277921  0.123301)  dia sigma:           0.88
             0.8802          0.0000          0.0000
             0.0000          0.8802          0.0000
             0.0000          0.0000          0.8802

     Atom 37  H   pos: ( -0.065566 -0.424303  0.232540)  dia sigma:           1.04
             1.0381          0.0000          0.0000
             0.0000          1.0381          0.0000
             0.0000          0.0000          1.0381

     Atom 38  H   pos: ( -0.151446  0.331502 -0.040049)  dia sigma:           0.89
             0.8887          0.0000          0.0000
             0.0000          0.8887          0.0000
             0.0000          0.0000          0.8887

     Atom 39  H   pos: ( -0.038966  0.466907  0.015944)  dia sigma:           0.99
             0.9856          0.0000          0.0000
             0.0000          0.9856          0.0000
             0.0000          0.0000          0.9856

     Atom 40  H   pos: ( -0.463476  0.486566  0.311297)  dia sigma:           0.93
             0.9295          0.0000          0.0000
             0.0000          0.9295          0.0000
             0.0000          0.0000          0.9295

     Atom 41  H   pos: ( -0.371249 -0.437601  0.184552)  dia sigma:           1.06
             1.0631          0.0000          0.0000
             0.0000          1.0631          0.0000
             0.0000          0.0000          1.0631

     Atom 42  H   pos: ( -0.148043  0.097133 -0.507007)  dia sigma:           1.01
             1.0053          0.0000          0.0000
             0.0000          1.0053          0.0000
             0.0000          0.0000          1.0053

     Atom 43  H   pos: ( -0.179658  0.155856 -0.326232)  dia sigma:           0.93
             0.9346          0.0000          0.0000
             0.0000          0.9346          0.0000
             0.0000          0.0000          0.9346

     Atom 44  H   pos: ( -0.373383  0.348016  0.058989)  dia sigma:           0.97
             0.9670          0.0000          0.0000
             0.0000          0.9670          0.0000
             0.0000          0.0000          0.9670

     Atom 45  H   pos: ( -0.364503  0.167011  0.031205)  dia sigma:           0.96
             0.9602          0.0000          0.0000
             0.0000          0.9602          0.0000
             0.0000          0.0000          0.9602

     Atom 46  H   pos: (  0.261221  0.365411 -0.341693)  dia sigma:           0.99
             0.9907          0.0000          0.0000
             0.0000          0.9907          0.0000
             0.0000          0.0000          0.9907

     Atom 47  H   pos: (  0.332982 -0.506279 -0.262689)  dia sigma:           0.92
             0.9225          0.0000          0.0000
             0.0000          0.9225          0.0000
             0.0000          0.0000          0.9225

     Atom 48  H   pos: ( -0.329199  0.340718 -0.458668)  dia sigma:           0.98
             0.9841          0.0000          0.0000
             0.0000          0.9841          0.0000
             0.0000          0.0000          0.9841

     Atom 49  H   pos: ( -0.503878  0.388944 -0.415421)  dia sigma:           0.88
             0.8817          0.0000          0.0000
             0.0000          0.8817          0.0000
             0.0000          0.0000          0.8817

     Atom 50  H   pos: (  0.161275  0.265278  0.351787)  dia sigma:           0.94
             0.9404          0.0000          0.0000
             0.0000          0.9404          0.0000
             0.0000          0.0000          0.9404

     Atom 51  H   pos: (  0.048279  0.283461  0.496148)  dia sigma:           0.96
             0.9617          0.0000          0.0000
             0.0000          0.9617          0.0000
             0.0000          0.0000          0.9617

     Atom 52  H   pos: (  0.247355  0.507863  0.441911)  dia sigma:           0.97
             0.9720          0.0000          0.0000
             0.0000          0.9720          0.0000
             0.0000          0.0000          0.9720

     Atom 53  H   pos: (  0.268944 -0.359893 -0.461003)  dia sigma:           0.94
             0.9406          0.0000          0.0000
             0.0000          0.9406          0.0000
             0.0000          0.0000          0.9406

     Atom 54  H   pos: ( -0.451836 -0.239785 -0.131796)  dia sigma:           1.00
             1.0009          0.0000          0.0000
             0.0000          1.0009          0.0000
             0.0000          0.0000          1.0009

     Atom 55  H   pos: ( -0.422631 -0.150740  0.025584)  dia sigma:           0.93
             0.9327          0.0000          0.0000
             0.0000          0.9327          0.0000
             0.0000          0.0000          0.9327

     Atom 56  H   pos: (  0.383653  0.048794  0.390944)  dia sigma:           1.00
             0.9965          0.0000          0.0000
             0.0000          0.9965          0.0000
             0.0000          0.0000          0.9965

     Atom 57  H   pos: ( -0.498539  0.175752  0.452186)  dia sigma:           0.96
             0.9620          0.0000          0.0000
             0.0000          0.9620          0.0000
             0.0000          0.0000          0.9620

     Atom 58  H   pos: (  0.296049 -0.232467  0.329601)  dia sigma:           0.92
             0.9188          0.0000          0.0000
             0.0000          0.9188          0.0000
             0.0000          0.0000          0.9188

     Atom 59  H   pos: (  0.157066 -0.146760  0.243650)  dia sigma:           0.97
             0.9665          0.0000          0.0000
             0.0000          0.9665          0.0000
             0.0000          0.0000          0.9665

     Atom 60  H   pos: ( -0.296686 -0.463147 -0.511042)  dia sigma:           0.97
             0.9666          0.0000          0.0000
             0.0000          0.9666          0.0000
             0.0000          0.0000          0.9666

     Atom 61  H   pos: ( -0.136152 -0.420333 -0.427739)  dia sigma:           0.91
             0.9066          0.0000          0.0000
             0.0000          0.9066          0.0000
             0.0000          0.0000          0.9066

     Atom 62  H   pos: ( -0.008247 -0.513196 -0.205397)  dia sigma:           0.99
             0.9938          0.0000          0.0000
             0.0000          0.9938          0.0000
             0.0000          0.0000          0.9938

     Atom 63  H   pos: (  0.113512 -0.390039 -0.270507)  dia sigma:           0.92
             0.9235          0.0000          0.0000
             0.0000          0.9235          0.0000
             0.0000          0.0000          0.9235

     Atom 64  H   pos: (  0.376693  0.168663 -0.133616)  dia sigma:           1.00
             0.9986          0.0000          0.0000
             0.0000          0.9986          0.0000
             0.0000          0.0000          0.9986

     Atom 65  H   pos: (  0.278690  0.151997  0.021266)  dia sigma:           0.95
             0.9539          0.0000          0.0000
             0.0000          0.9539          0.0000
             0.0000          0.0000          0.9539

     Atom 66  H   pos: ( -0.060204 -0.080955 -0.221437)  dia sigma:           0.95
             0.9549          0.0000          0.0000
             0.0000          0.9549          0.0000
             0.0000          0.0000          0.9549

     Atom 67  H   pos: ( -0.244488 -0.093807 -0.228936)  dia sigma:           0.97
             0.9688          0.0000          0.0000
             0.0000          0.9688          0.0000
             0.0000          0.0000          0.9688

     Atom 68  H   pos: ( -0.449831 -0.080885 -0.409585)  dia sigma:           0.94
             0.9392          0.0000          0.0000
             0.0000          0.9392          0.0000
             0.0000          0.0000          0.9392

     Atom 69  H   pos: ( -0.361568 -0.242670 -0.391611)  dia sigma:           0.95
             0.9538          0.0000          0.0000
             0.0000          0.9538          0.0000
             0.0000          0.0000          0.9538

     Atom 70  H   pos: (  0.062033  0.243354  0.093381)  dia sigma:           0.93
             0.9276          0.0000          0.0000
             0.0000          0.9276          0.0000
             0.0000          0.0000          0.9276

     Atom 71  H   pos: (  0.062381  0.071924  0.163416)  dia sigma:           0.93
             0.9320          0.0000          0.0000
             0.0000          0.9320          0.0000
             0.0000          0.0000          0.9320

     Paramagnetic contribution in ppm:

     Atom  1  Ca  pos: (  0.241621 -0.176588 -0.025005)  para sigma:        -469.49
          -462.6244         -7.2730        -35.7135
            -7.1811       -491.0492         30.1916
           -37.0316         32.1037       -454.7874

     Atom  2  O   pos: (  0.004983 -0.116374  0.110677)  para sigma:         -66.94
           -61.9218          9.8279        -14.5144
            11.0253        -66.9814         11.2588
           -21.0153         12.1573        -71.9223

     Atom  3  O   pos: (  0.271959 -0.304141 -0.261250)  para sigma:         -65.01
           -86.9423         -8.5398          5.5742
            -6.5044        -56.7239         21.9663
             6.0594         21.3671        -51.3606

     Atom  4  O   pos: ( -0.098052 -0.065009  0.398901)  para sigma:         -19.14
           -34.4663          0.8444        -18.8208
             1.5877        -33.6408         -0.5785
           -17.4618         -0.4730         10.6731

     Atom  5  O   pos: ( -0.340867 -0.014241  0.143164)  para sigma:         -18.14
            -0.0644         -5.9547         -1.7521
            -3.3383        -40.0676          0.1079
            -1.5930         -0.2648        -14.2862

     Atom  6  O   pos: (  0.250657 -0.465876  0.066538)  para sigma:          -4.31
             2.1603         -4.0391         21.7804
            -2.7963        -18.2227          2.7076
            20.5778          2.5607          3.1212

     Atom  7  O   pos: (  0.124125 -0.038879 -0.298544)  para sigma:         -14.47
           -21.7285        -17.7019          6.8148
           -11.5299          4.1451        -13.3406
             0.5478         -6.3069        -25.8135

     Atom  8  O   pos: ( -0.133053 -0.389927  0.144934)  para sigma:         -16.48
           -27.4169         10.5308          1.9590
            10.2890          4.7514        -15.1280
             2.3471        -14.0572        -26.7818

     Atom  9  O   pos: ( -0.034277  0.365701 -0.043021)  para sigma:         -18.74
            -9.4531         14.5873          4.6758
            10.1530        -13.6380          4.7606
             3.5286          3.9151        -33.1272

     Atom 10  O   pos: ( -0.449117  0.504983  0.193209)  para sigma:          -6.66
           -11.3146          5.6019         -3.7482
             6.9396        -16.2019         -9.6606
            -7.7475        -10.8325          7.5496

     Atom 11  O   pos: ( -0.144187  0.187378 -0.436905)  para sigma:          -3.15
           -21.9969          1.1387        -10.9103
            -0.5318         -1.6117          8.3255
           -13.4146          2.1877         14.1613

     Atom 12  O   pos: ( -0.340251  0.269409 -0.022789)  para sigma:          -7.07
           -15.4661          3.7665         -8.3363
             2.5342         15.5866          2.9521
            -6.9792          2.6981        -21.3189

     Atom 13  O   pos: (  0.358054  0.399994 -0.286110)  para sigma:         -15.23
           -17.6948          0.0401         -0.4171
             0.1402         -4.0198         12.2852
            -0.1697         13.8953        -23.9670

     Atom 14  O   pos: ( -0.423915  0.389460 -0.507695)  para sigma:         -21.31
            -4.6362         -4.4109         -9.5586
            -3.2482        -28.7592         -3.0110
           -12.2436         -1.4910        -30.5197

     Atom 15  O   pos: (  0.163393  0.289177  0.468570)  para sigma:          -5.37
            -2.5021          5.5558        -13.4344
             5.5169        -23.1545         12.2953
            -9.2129         10.5783          9.5484

     Atom 16  O   pos: (  0.292210 -0.406510  0.452639)  para sigma:          -9.40
           -35.0872          7.2130         -6.3077
             9.2346         -0.0675          9.4007
            -4.6983         12.9044          6.9567

     Atom 17  O   pos: ( -0.489556 -0.237916 -0.021615)  para sigma:         -24.75
           -21.5349          8.4487          5.4759
             3.5619        -32.8854          9.3955
             0.1566          5.5484        -19.8189

     Atom 18  O   pos: (  0.472747  0.061831  0.465146)  para sigma:           1.86
            -0.0388         14.9365         16.2299
            16.4599         16.9292          6.9435
            13.9025          8.1123        -11.3095

     Atom 19  O   pos: (  0.275359 -0.141462  0.253988)  para sigma:         -20.63
           -17.9661         -6.3609         15.4612
            -0.9576        -27.4832        -13.1810
            18.8013        -19.6560        -16.4285

     Atom 20  O   pos: ( -0.218911 -0.374556 -0.502692)  para sigma:          -9.89
             3.1557         11.4139         16.4109
             8.3266        -12.5803         -2.5698
            20.1342          0.2978        -20.2335

     Atom 21  O   pos: (  0.013245 -0.449116 -0.300289)  para sigma:         -11.05
             0.8833         25.3628          0.7314
            22.3309        -15.9312        -12.2930
             1.9399        -11.1126        -18.0871

     Atom 22  O   pos: (  0.336651  0.088366 -0.060058)  para sigma:         -12.45
           -17.1397          9.9749        -19.4384
             4.4210         -9.4375          0.0049
           -15.1285         -0.7167        -10.7632

     Atom 23  O   pos: ( -0.157718 -0.058165 -0.157463)  para sigma:         -13.67
            15.5011          2.6071          0.2756
             1.8974        -37.1180          1.5278
            -0.5051          1.5322        -19.4012

     Atom 24  O   pos: ( -0.417189 -0.160239 -0.327655)  para sigma:         -13.02
           -16.5850        -12.7476         -1.3318
           -12.1067         -7.7624         -1.4594
            -0.9795         -0.7812        -14.6978

     Atom 25  O   pos: (  0.127269  0.173363  0.165432)  para sigma:         -25.82
           -39.3812          3.6460          1.5805
             5.5868         -6.4293         -6.1448
             1.2477         -8.2547        -31.6628

     Atom 26  H   pos: ( -0.072298 -0.077107  0.037180)  para sigma:           0.00
             0.0000          0.0000          0.0000
             0.0000          0.0000          0.0000
             0.0000          0.0000          0.0000

     Atom 27  H   pos: (  0.372740 -0.265102 -0.300909)  para sigma:           0.00
             0.0000          0.0000          0.0000
             0.0000          0.0000          0.0000
             0.0000          0.0000          0.0000

     Atom 28  H   pos: ( -0.131955 -0.174057  0.422519)  para sigma:           0.00
             0.0000          0.0000          0.0000
             0.0000          0.0000          0.0000
             0.0000          0.0000          0.0000

     Atom 29  H   pos: ( -0.053026 -0.077784  0.285494)  para sigma:           0.00
             0.0000          0.0000          0.0000
             0.0000          0.0000          0.0000
             0.0000          0.0000          0.0000

     Atom 30  H   pos: ( -0.235651 -0.051105  0.178962)  para sigma:           0.00
             0.0000          0.0000          0.0000
             0.0000          0.0000          0.0000
             0.0000          0.0000          0.0000

     Atom 31  H   pos: ( -0.405962 -0.027489  0.239091)  para sigma:           0.00
             0.0000          0.0000          0.0000
             0.0000          0.0000          0.0000
             0.0000          0.0000          0.0000

     Atom 32  H   pos: (  0.340211 -0.484828  0.149094)  para sigma:           0.00
             0.0000          0.0000          0.0000
             0.0000          0.0000          0.0000
             0.0000          0.0000          0.0000

     Atom 33  H   pos: (  0.272204  0.480363 -0.011175)  para sigma:           0.00
             0.0000          0.0000          0.0000
             0.0000          0.0000          0.0000
             0.0000          0.0000          0.0000

     Atom 34  H   pos: (  0.129105  0.021808 -0.396899)  para sigma:           0.00
             0.0000          0.0000          0.0000
             0.0000          0.0000          0.0000
             0.0000          0.0000          0.0000

     Atom 35  H   pos: (  0.154793 -0.148430 -0.332089)  para sigma:           0.00
             0.0000          0.0000          0.0000
             0.0000          0.0000          0.0000
             0.0000          0.0000          0.0000

     Atom 36  H   pos: ( -0.085387 -0.277921  0.123301)  para sigma:           0.00
             0.0000          0.0000          0.0000
             0.0000          0.0000          0.0000
             0.0000          0.0000          0.0000

     Atom 37  H   pos: ( -0.065566 -0.424303  0.232540)  para sigma:           0.00
             0.0000          0.0000          0.0000
             0.0000          0.0000          0.0000
             0.0000          0.0000          0.0000

     Atom 38  H   pos: ( -0.151446  0.331502 -0.040049)  para sigma:           0.00
             0.0000          0.0000          0.0000
             0.0000          0.0000          0.0000
             0.0000          0.0000          0.0000

     Atom 39  H   pos: ( -0.038966  0.466907  0.015944)  para sigma:           0.00
             0.0000          0.0000          0.0000
             0.0000          0.0000          0.0000
             0.0000          0.0000          0.0000

     Atom 40  H   pos: ( -0.463476  0.486566  0.311297)  para sigma:           0.00
             0.0000          0.0000          0.0000
             0.0000          0.0000          0.0000
             0.0000          0.0000          0.0000

     Atom 41  H   pos: ( -0.371249 -0.437601  0.184552)  para sigma:           0.00
             0.0000          0.0000          0.0000
             0.0000          0.0000          0.0000
             0.0000          0.0000          0.0000

     Atom 42  H   pos: ( -0.148043  0.097133 -0.507007)  para sigma:           0.00
             0.0000          0.0000          0.0000
             0.0000          0.0000          0.0000
             0.0000          0.0000          0.0000

     Atom 43  H   pos: ( -0.179658  0.155856 -0.326232)  para sigma:           0.00
             0.0000          0.0000          0.0000
             0.0000          0.0000          0.0000
             0.0000          0.0000          0.0000

     Atom 44  H   pos: ( -0.373383  0.348016  0.058989)  para sigma:           0.00
             0.0000          0.0000          0.0000
             0.0000          0.0000          0.0000
             0.0000          0.0000          0.0000

     Atom 45  H   pos: ( -0.364503  0.167011  0.031205)  para sigma:           0.00
             0.0000          0.0000          0.0000
             0.0000          0.0000          0.0000
             0.0000          0.0000          0.0000

     Atom 46  H   pos: (  0.261221  0.365411 -0.341693)  para sigma:           0.00
             0.0000          0.0000          0.0000
             0.0000          0.0000          0.0000
             0.0000          0.0000          0.0000

     Atom 47  H   pos: (  0.332982 -0.506279 -0.262689)  para sigma:           0.00
             0.0000          0.0000          0.0000
             0.0000          0.0000          0.0000
             0.0000          0.0000          0.0000

     Atom 48  H   pos: ( -0.329199  0.340718 -0.458668)  para sigma:           0.00
             0.0000          0.0000          0.0000
             0.0000          0.0000          0.0000
             0.0000          0.0000          0.0000

     Atom 49  H   pos: ( -0.503878  0.388944 -0.415421)  para sigma:           0.00
             0.0000          0.0000          0.0000
             0.0000          0.0000          0.0000
             0.0000          0.0000          0.0000

     Atom 50  H   pos: (  0.161275  0.265278  0.351787)  para sigma:           0.00
             0.0000          0.0000          0.0000
             0.0000          0.0000          0.0000
             0.0000          0.0000          0.0000

     Atom 51  H   pos: (  0.048279  0.283461  0.496148)  para sigma:           0.00
             0.0000          0.0000          0.0000
             0.0000          0.0000          0.0000
             0.0000          0.0000          0.0000

     Atom 52  H   pos: (  0.247355  0.507863  0.441911)  para sigma:           0.00
             0.0000          0.0000          0.0000
             0.0000          0.0000          0.0000
             0.0000          0.0000          0.0000

     Atom 53  H   pos: (  0.268944 -0.359893 -0.461003)  para sigma:           0.00
             0.0000          0.0000          0.0000
             0.0000          0.0000          0.0000
             0.0000          0.0000          0.0000

     Atom 54  H   pos: ( -0.451836 -0.239785 -0.131796)  para sigma:           0.00
             0.0000          0.0000          0.0000
             0.0000          0.0000          0.0000
             0.0000          0.0000          0.0000

     Atom 55  H   pos: ( -0.422631 -0.150740  0.025584)  para sigma:           0.00
             0.0000          0.0000          0.0000
             0.0000          0.0000          0.0000
             0.0000          0.0000          0.0000

     Atom 56  H   pos: (  0.383653  0.048794  0.390944)  para sigma:           0.00
             0.0000          0.0000          0.0000
             0.0000          0.0000          0.0000
             0.0000          0.0000          0.0000

     Atom 57  H   pos: ( -0.498539  0.175752  0.452186)  para sigma:           0.00
             0.0000          0.0000          0.0000
             0.0000          0.0000          0.0000
             0.0000          0.0000          0.0000

     Atom 58  H   pos: (  0.296049 -0.232467  0.329601)  para sigma:           0.00
             0.0000          0.0000          0.0000
             0.0000          0.0000          0.0000
             0.0000          0.0000          0.0000

     Atom 59  H   pos: (  0.157066 -0.146760  0.243650)  para sigma:           0.00
             0.0000          0.0000          0.0000
             0.0000          0.0000          0.0000
             0.0000          0.0000          0.0000

     Atom 60  H   pos: ( -0.296686 -0.463147 -0.511042)  para sigma:           0.00
             0.0000          0.0000          0.0000
             0.0000          0.0000          0.0000
             0.0000          0.0000          0.0000

     Atom 61  H   pos: ( -0.136152 -0.420333 -0.427739)  para sigma:           0.00
             0.0000          0.0000          0.0000
             0.0000          0.0000          0.0000
             0.0000          0.0000          0.0000

     Atom 62  H   pos: ( -0.008247 -0.513196 -0.205397)  para sigma:           0.00
             0.0000          0.0000          0.0000
             0.0000          0.0000          0.0000
             0.0000          0.0000          0.0000

     Atom 63  H   pos: (  0.113512 -0.390039 -0.270507)  para sigma:           0.00
             0.0000          0.0000          0.0000
             0.0000          0.0000          0.0000
             0.0000          0.0000          0.0000

     Atom 64  H   pos: (  0.376693  0.168663 -0.133616)  para sigma:           0.00
             0.0000          0.0000          0.0000
             0.0000          0.0000          0.0000
             0.0000          0.0000          0.0000

     Atom 65  H   pos: (  0.278690  0.151997  0.021266)  para sigma:           0.00
             0.0000          0.0000          0.0000
             0.0000          0.0000          0.0000
             0.0000          0.0000          0.0000

     Atom 66  H   pos: ( -0.060204 -0.080955 -0.221437)  para sigma:           0.00
             0.0000          0.0000          0.0000
             0.0000          0.0000          0.0000
             0.0000          0.0000          0.0000

     Atom 67  H   pos: ( -0.244488 -0.093807 -0.228936)  para sigma:           0.00
             0.0000          0.0000          0.0000
             0.0000          0.0000          0.0000
             0.0000          0.0000          0.0000

     Atom 68  H   pos: ( -0.449831 -0.080885 -0.409585)  para sigma:           0.00
             0.0000          0.0000          0.0000
             0.0000          0.0000          0.0000
             0.0000          0.0000          0.0000

     Atom 69  H   pos: ( -0.361568 -0.242670 -0.391611)  para sigma:           0.00
             0.0000          0.0000          0.0000
             0.0000          0.0000          0.0000
             0.0000          0.0000          0.0000

     Atom 70  H   pos: (  0.062033  0.243354  0.093381)  para sigma:           0.00
             0.0000          0.0000          0.0000
             0.0000          0.0000          0.0000
             0.0000          0.0000          0.0000

     Atom 71  H   pos: (  0.062381  0.071924  0.163416)  para sigma:           0.00
             0.0000          0.0000          0.0000
             0.0000          0.0000          0.0000
             0.0000          0.0000          0.0000

     Paramagnetic US occ-occ contribution in ppm:

     Atom  1  Ca  pos: (  0.241621 -0.176588 -0.025005)  para_oo sigma:          -2.89
            -2.9181          0.0186         -0.1964
            -0.0865         -2.6939          0.1201
            -0.3287          0.0837         -3.0627

     Atom  2  O   pos: (  0.004983 -0.116374  0.110677)  para_oo sigma:          -1.01
            -1.2382          0.1618          0.3775
             0.1684         -1.0439          0.0066
             0.4123         -0.0113         -0.7586

     Atom  3  O   pos: (  0.271959 -0.304141 -0.261250)  para_oo sigma:          -0.72
            -0.1722          0.1553          0.1434
             0.1506         -0.6064         -0.1687
             0.1917         -0.1766         -1.3706

     Atom  4  O   pos: ( -0.098052 -0.065009  0.398901)  para_oo sigma:          -0.94
            -1.0018         -0.0383         -0.1161
            -0.0414         -1.0418          0.1527
            -0.0857          0.1586         -0.7871

     Atom  5  O   pos: ( -0.340867 -0.014241  0.143164)  para_oo sigma:          -0.75
            -0.7852          0.0282          0.0658
             0.0503         -0.7034          0.0023
             0.0988          0.0154         -0.7607

     Atom  6  O   pos: (  0.250657 -0.465876  0.066538)  para_oo sigma:          -0.49
            -0.4465          0.0059          0.1059
             0.0020         -0.6851          0.1771
             0.1307          0.2158         -0.3289

     Atom  7  O   pos: (  0.124125 -0.038879 -0.298544)  para_oo sigma:          -0.77
            -0.7868         -0.1360          0.0139
            -0.1624         -0.5795         -0.0138
            -0.0072          0.1172         -0.9424

     Atom  8  O   pos: ( -0.133053 -0.389927  0.144934)  para_oo sigma:          -0.83
            -0.8883          0.1097         -0.1596
             0.1137         -0.6156          0.0340
            -0.1628          0.0609         -0.9897

     Atom  9  O   pos: ( -0.034277  0.365701 -0.043021)  para_oo sigma:          -0.96
            -0.9284         -0.0019         -0.0418
            -0.0252         -1.0340         -0.0479
            -0.0239         -0.0760         -0.9161

     Atom 10  O   pos: ( -0.449117  0.504983  0.193209)  para_oo sigma:          -0.81
            -0.7789         -0.0038         -0.0085
            -0.0187         -0.8500          0.0310
             0.0027          0.0128         -0.7939

     Atom 11  O   pos: ( -0.144187  0.187378 -0.436905)  para_oo sigma:          -0.80
            -0.7287         -0.1119          0.0420
            -0.0989         -0.7264          0.1748
             0.0716          0.1292         -0.9328

     Atom 12  O   pos: ( -0.340251  0.269409 -0.022789)  para_oo sigma:          -0.84
            -0.8167          0.0662          0.0604
             0.0194         -0.8387         -0.0051
             0.0433         -0.0250         -0.8511

     Atom 13  O   pos: (  0.358054  0.399994 -0.286110)  para_oo sigma:          -0.80
            -0.8935         -0.0301         -0.0723
            -0.0180         -0.7254          0.0217
            -0.0527          0.0223         -0.7669

     Atom 14  O   pos: ( -0.423915  0.389460 -0.507695)  para_oo sigma:          -0.92
            -0.9428          0.0524         -0.1074
             0.0945         -0.8564         -0.0302
            -0.1405         -0.0004         -0.9655

     Atom 15  O   pos: (  0.163393  0.289177  0.468570)  para_oo sigma:          -0.78
            -0.7488          0.0419         -0.0002
             0.0368         -0.8405          0.0172
             0.0215          0.0358         -0.7592

     Atom 16  O   pos: (  0.292210 -0.406510  0.452639)  para_oo sigma:          -0.82
            -0.9139         -0.1013          0.0220
            -0.0492         -0.8165          0.0112
             0.0332          0.0051         -0.7162

     Atom 17  O   pos: ( -0.489556 -0.237916 -0.021615)  para_oo sigma:          -0.40
            -0.8816          0.2198          0.1300
             0.2420         -0.3547          0.2168
             0.0959          0.2055          0.0488

     Atom 18  O   pos: (  0.472747  0.061831  0.465146)  para_oo sigma:          -0.65
            -0.6944          0.0374          0.0224
             0.0528         -0.5847          0.0350
             0.0347          0.0417         -0.6773

     Atom 19  O   pos: (  0.275359 -0.141462  0.253988)  para_oo sigma:          -0.55
            -0.1394         -0.1645          0.2666
            -0.1106         -0.5095         -0.2075
             0.0518         -0.1177         -0.9902

     Atom 20  O   pos: ( -0.218911 -0.374556 -0.502692)  para_oo sigma:          -0.90
            -0.8453         -0.0315          0.0906
            -0.0476         -0.9303          0.0373
             0.0929          0.0986         -0.9350

     Atom 21  O   pos: (  0.013245 -0.449116 -0.300289)  para_oo sigma:          -1.08
            -0.8572          0.1054          0.1190
             0.0868         -1.1229          0.0039
             0.1346          0.0579         -1.2660

     Atom 22  O   pos: (  0.336651  0.088366 -0.060058)  para_oo sigma:          -0.36
            -0.3013         -0.0773         -0.2444
            -0.1599         -0.7400          0.2001
            -0.3085          0.0427         -0.0346

     Atom 23  O   pos: ( -0.157718 -0.058165 -0.157463)  para_oo sigma:          -0.92
            -0.8011          0.0544          0.0316
             0.0300         -1.1053         -0.0195
             0.0842         -0.0019         -0.8494

     Atom 24  O   pos: ( -0.417189 -0.160239 -0.327655)  para_oo sigma:          -0.86
            -0.8379         -0.0497         -0.0400
            -0.0226         -0.9187         -0.0808
            -0.0041         -0.0676         -0.8105

     Atom 25  O   pos: (  0.127269  0.173363  0.165432)  para_oo sigma:          -1.00
            -1.0681         -0.0507         -0.0918
            -0.0312         -1.0354          0.1049
            -0.0786          0.0655         -0.9093

     Atom 26  H   pos: ( -0.072298 -0.077107  0.037180)  para_oo sigma:           0.00
             0.0000          0.0000          0.0000
             0.0000          0.0000          0.0000
             0.0000          0.0000          0.0000

     Atom 27  H   pos: (  0.372740 -0.265102 -0.300909)  para_oo sigma:           0.00
             0.0000          0.0000          0.0000
             0.0000          0.0000          0.0000
             0.0000          0.0000          0.0000

     Atom 28  H   pos: ( -0.131955 -0.174057  0.422519)  para_oo sigma:           0.00
             0.0000          0.0000          0.0000
             0.0000          0.0000          0.0000
             0.0000          0.0000          0.0000

     Atom 29  H   pos: ( -0.053026 -0.077784  0.285494)  para_oo sigma:           0.00
             0.0000          0.0000          0.0000
             0.0000          0.0000          0.0000
             0.0000          0.0000          0.0000

     Atom 30  H   pos: ( -0.235651 -0.051105  0.178962)  para_oo sigma:           0.00
             0.0000          0.0000          0.0000
             0.0000          0.0000          0.0000
             0.0000          0.0000          0.0000

     Atom 31  H   pos: ( -0.405962 -0.027489  0.239091)  para_oo sigma:           0.00
             0.0000          0.0000          0.0000
             0.0000          0.0000          0.0000
             0.0000          0.0000          0.0000

     Atom 32  H   pos: (  0.340211 -0.484828  0.149094)  para_oo sigma:           0.00
             0.0000          0.0000          0.0000
             0.0000          0.0000          0.0000
             0.0000          0.0000          0.0000

     Atom 33  H   pos: (  0.272204  0.480363 -0.011175)  para_oo sigma:           0.00
             0.0000          0.0000          0.0000
             0.0000          0.0000          0.0000
             0.0000          0.0000          0.0000

     Atom 34  H   pos: (  0.129105  0.021808 -0.396899)  para_oo sigma:           0.00
             0.0000          0.0000          0.0000
             0.0000          0.0000          0.0000
             0.0000          0.0000          0.0000

     Atom 35  H   pos: (  0.154793 -0.148430 -0.332089)  para_oo sigma:           0.00
             0.0000          0.0000          0.0000
             0.0000          0.0000          0.0000
             0.0000          0.0000          0.0000

     Atom 36  H   pos: ( -0.085387 -0.277921  0.123301)  para_oo sigma:           0.00
             0.0000          0.0000          0.0000
             0.0000          0.0000          0.0000
             0.0000          0.0000          0.0000

     Atom 37  H   pos: ( -0.065566 -0.424303  0.232540)  para_oo sigma:           0.00
             0.0000          0.0000          0.0000
             0.0000          0.0000          0.0000
             0.0000          0.0000          0.0000

     Atom 38  H   pos: ( -0.151446  0.331502 -0.040049)  para_oo sigma:           0.00
             0.0000          0.0000          0.0000
             0.0000          0.0000          0.0000
             0.0000          0.0000          0.0000

     Atom 39  H   pos: ( -0.038966  0.466907  0.015944)  para_oo sigma:           0.00
             0.0000          0.0000          0.0000
             0.0000          0.0000          0.0000
             0.0000          0.0000          0.0000

     Atom 40  H   pos: ( -0.463476  0.486566  0.311297)  para_oo sigma:           0.00
             0.0000          0.0000          0.0000
             0.0000          0.0000          0.0000
             0.0000          0.0000          0.0000

     Atom 41  H   pos: ( -0.371249 -0.437601  0.184552)  para_oo sigma:           0.00
             0.0000          0.0000          0.0000
             0.0000          0.0000          0.0000
             0.0000          0.0000          0.0000

     Atom 42  H   pos: ( -0.148043  0.097133 -0.507007)  para_oo sigma:           0.00
             0.0000          0.0000          0.0000
             0.0000          0.0000          0.0000
             0.0000          0.0000          0.0000

     Atom 43  H   pos: ( -0.179658  0.155856 -0.326232)  para_oo sigma:           0.00
             0.0000          0.0000          0.0000
             0.0000          0.0000          0.0000
             0.0000          0.0000          0.0000

     Atom 44  H   pos: ( -0.373383  0.348016  0.058989)  para_oo sigma:           0.00
             0.0000          0.0000          0.0000
             0.0000          0.0000          0.0000
             0.0000          0.0000          0.0000

     Atom 45  H   pos: ( -0.364503  0.167011  0.031205)  para_oo sigma:           0.00
             0.0000          0.0000          0.0000
             0.0000          0.0000          0.0000
             0.0000          0.0000          0.0000

     Atom 46  H   pos: (  0.261221  0.365411 -0.341693)  para_oo sigma:           0.00
             0.0000          0.0000          0.0000
             0.0000          0.0000          0.0000
             0.0000          0.0000          0.0000

     Atom 47  H   pos: (  0.332982 -0.506279 -0.262689)  para_oo sigma:           0.00
             0.0000          0.0000          0.0000
             0.0000          0.0000          0.0000
             0.0000          0.0000          0.0000

     Atom 48  H   pos: ( -0.329199  0.340718 -0.458668)  para_oo sigma:           0.00
             0.0000          0.0000          0.0000
             0.0000          0.0000          0.0000
             0.0000          0.0000          0.0000

     Atom 49  H   pos: ( -0.503878  0.388944 -0.415421)  para_oo sigma:           0.00
             0.0000          0.0000          0.0000
             0.0000          0.0000          0.0000
             0.0000          0.0000          0.0000

     Atom 50  H   pos: (  0.161275  0.265278  0.351787)  para_oo sigma:           0.00
             0.0000          0.0000          0.0000
             0.0000          0.0000          0.0000
             0.0000          0.0000          0.0000

     Atom 51  H   pos: (  0.048279  0.283461  0.496148)  para_oo sigma:           0.00
             0.0000          0.0000          0.0000
             0.0000          0.0000          0.0000
             0.0000          0.0000          0.0000

     Atom 52  H   pos: (  0.247355  0.507863  0.441911)  para_oo sigma:           0.00
             0.0000          0.0000          0.0000
             0.0000          0.0000          0.0000
             0.0000          0.0000          0.0000

     Atom 53  H   pos: (  0.268944 -0.359893 -0.461003)  para_oo sigma:           0.00
             0.0000          0.0000          0.0000
             0.0000          0.0000          0.0000
             0.0000          0.0000          0.0000

     Atom 54  H   pos: ( -0.451836 -0.239785 -0.131796)  para_oo sigma:           0.00
             0.0000          0.0000          0.0000
             0.0000          0.0000          0.0000
             0.0000          0.0000          0.0000

     Atom 55  H   pos: ( -0.422631 -0.150740  0.025584)  para_oo sigma:           0.00
             0.0000          0.0000          0.0000
             0.0000          0.0000          0.0000
             0.0000          0.0000          0.0000

     Atom 56  H   pos: (  0.383653  0.048794  0.390944)  para_oo sigma:           0.00
             0.0000          0.0000          0.0000
             0.0000          0.0000          0.0000
             0.0000          0.0000          0.0000

     Atom 57  H   pos: ( -0.498539  0.175752  0.452186)  para_oo sigma:           0.00
             0.0000          0.0000          0.0000
             0.0000          0.0000          0.0000
             0.0000          0.0000          0.0000

     Atom 58  H   pos: (  0.296049 -0.232467  0.329601)  para_oo sigma:           0.00
             0.0000          0.0000          0.0000
             0.0000          0.0000          0.0000
             0.0000          0.0000          0.0000

     Atom 59  H   pos: (  0.157066 -0.146760  0.243650)  para_oo sigma:           0.00
             0.0000          0.0000          0.0000
             0.0000          0.0000          0.0000
             0.0000          0.0000          0.0000

     Atom 60  H   pos: ( -0.296686 -0.463147 -0.511042)  para_oo sigma:           0.00
             0.0000          0.0000          0.0000
             0.0000          0.0000          0.0000
             0.0000          0.0000          0.0000

     Atom 61  H   pos: ( -0.136152 -0.420333 -0.427739)  para_oo sigma:           0.00
             0.0000          0.0000          0.0000
             0.0000          0.0000          0.0000
             0.0000          0.0000          0.0000

     Atom 62  H   pos: ( -0.008247 -0.513196 -0.205397)  para_oo sigma:           0.00
             0.0000          0.0000          0.0000
             0.0000          0.0000          0.0000
             0.0000          0.0000          0.0000

     Atom 63  H   pos: (  0.113512 -0.390039 -0.270507)  para_oo sigma:           0.00
             0.0000          0.0000          0.0000
             0.0000          0.0000          0.0000
             0.0000          0.0000          0.0000

     Atom 64  H   pos: (  0.376693  0.168663 -0.133616)  para_oo sigma:           0.00
             0.0000          0.0000          0.0000
             0.0000          0.0000          0.0000
             0.0000          0.0000          0.0000

     Atom 65  H   pos: (  0.278690  0.151997  0.021266)  para_oo sigma:           0.00
             0.0000          0.0000          0.0000
             0.0000          0.0000          0.0000
             0.0000          0.0000          0.0000

     Atom 66  H   pos: ( -0.060204 -0.080955 -0.221437)  para_oo sigma:           0.00
             0.0000          0.0000          0.0000
             0.0000          0.0000          0.0000
             0.0000          0.0000          0.0000

     Atom 67  H   pos: ( -0.244488 -0.093807 -0.228936)  para_oo sigma:           0.00
             0.0000          0.0000          0.0000
             0.0000          0.0000          0.0000
             0.0000          0.0000          0.0000

     Atom 68  H   pos: ( -0.449831 -0.080885 -0.409585)  para_oo sigma:           0.00
             0.0000          0.0000          0.0000
             0.0000          0.0000          0.0000
             0.0000          0.0000          0.0000

     Atom 69  H   pos: ( -0.361568 -0.242670 -0.391611)  para_oo sigma:           0.00
             0.0000          0.0000          0.0000
             0.0000          0.0000          0.0000
             0.0000          0.0000          0.0000

     Atom 70  H   pos: (  0.062033  0.243354  0.093381)  para_oo sigma:           0.00
             0.0000          0.0000          0.0000
             0.0000          0.0000          0.0000
             0.0000          0.0000          0.0000

     Atom 71  H   pos: (  0.062381  0.071924  0.163416)  para_oo sigma:           0.00
             0.0000          0.0000          0.0000
             0.0000          0.0000          0.0000
             0.0000          0.0000          0.0000

     Paramagnetic US L_R Q_R contribution in ppm:

     Atom  1  Ca  pos: (  0.241621 -0.176588 -0.025005)  para_lq sigma:         203.18
           203.4229         -0.4717         -1.5913
            -0.2579        202.9475          1.1424
            -1.4700          1.4498        203.1698

     Atom  2  O   pos: (  0.004983 -0.116374  0.110677)  para_lq sigma:        -108.35
          -109.5066          2.6668         -5.0579
             3.0187       -105.7738          2.9731
            -5.6192          2.8551       -109.7553

     Atom  3  O   pos: (  0.271959 -0.304141 -0.261250)  para_lq sigma:        -110.49
          -114.4396         -3.1213          2.4011
            -3.5010       -108.3480          2.0387
             2.3307          0.9876       -108.6878

     Atom  4  O   pos: ( -0.098052 -0.065009  0.398901)  para_lq sigma:        -104.56
           -98.8809         -2.2679          4.4370
            -2.2492       -108.7127         -0.2686
             4.5033          0.0741       -106.0892

     Atom  5  O   pos: ( -0.340867 -0.014241  0.143164)  para_lq sigma:        -103.50
          -106.8768          2.7429          0.6816
             2.8376        -96.4268          3.4358
             1.2430          3.6017       -107.2113

     Atom  6  O   pos: (  0.250657 -0.465876  0.066538)  para_lq sigma:        -102.49
          -100.1510          5.2556         -2.8787
             5.2888       -103.4442         -5.0551
            -2.7529         -5.1637       -103.8629

     Atom  7  O   pos: (  0.124125 -0.038879 -0.298544)  para_lq sigma:        -103.61
           -95.5052          2.4802          2.4941
             2.6882       -107.9797          0.0243
             2.4795          0.4736       -107.3419

     Atom  8  O   pos: ( -0.133053 -0.389927  0.144934)  para_lq sigma:        -106.17
          -104.9557         -4.0360         -4.4097
            -3.8909       -108.9547          3.1501
            -4.4583          3.3704       -104.6041

     Atom  9  O   pos: ( -0.034277  0.365701 -0.043021)  para_lq sigma:        -103.33
          -106.5536         -1.2812          0.7080
            -1.4811       -104.8566         -4.6441
             0.7455         -4.6278        -98.5833

     Atom 10  O   pos: ( -0.449117  0.504983  0.193209)  para_lq sigma:        -102.04
          -100.5652         -7.7007          0.5328
            -7.8233       -101.6520          0.9471
             0.4016          0.6194       -103.8900

     Atom 11  O   pos: ( -0.144187  0.187378 -0.436905)  para_lq sigma:        -103.95
           -96.4135         -2.6347          1.5077
            -2.6990       -108.9257         -4.0136
             1.4919         -4.1842       -106.5017

     Atom 12  O   pos: ( -0.340251  0.269409 -0.022789)  para_lq sigma:        -103.06
           -96.5898          0.0669          5.0799
            -0.0256       -108.2961         -0.3182
             5.1119         -0.3009       -104.2936

     Atom 13  O   pos: (  0.358054  0.399994 -0.286110)  para_lq sigma:        -103.14
          -105.7565          0.8376         -3.9524
             0.8810       -105.9232         -3.3516
            -3.7103         -3.3145        -97.7336

     Atom 14  O   pos: ( -0.423915  0.389460 -0.507695)  para_lq sigma:        -103.31
          -106.7545          3.5416          2.0615
             3.3985        -97.3776          2.1458
             2.0830          2.4608       -105.8089

     Atom 15  O   pos: (  0.163393  0.289177  0.468570)  para_lq sigma:        -104.05
          -107.2608         -0.9699          0.7885
            -0.9966        -96.1121         -2.6953
             0.6237         -2.7007       -108.7771

     Atom 16  O   pos: (  0.292210 -0.406510  0.452639)  para_lq sigma:        -104.05
           -99.2162         -4.3651          3.3889
            -4.0374       -106.5112         -1.6925
             3.5341         -1.6206       -106.4126

     Atom 17  O   pos: ( -0.489556 -0.237916 -0.021615)  para_lq sigma:        -101.72
          -100.8395         -4.9470          2.0560
            -5.3919        -99.7165         -2.8125
             1.8800         -2.8835       -104.6059

     Atom 18  O   pos: (  0.472747  0.061831  0.465146)  para_lq sigma:        -104.11
          -103.1545         -2.8068         -6.7141
            -2.8053       -108.3100          2.4254
            -6.7487          2.3959       -100.8804

     Atom 19  O   pos: (  0.275359 -0.141462  0.253988)  para_lq sigma:        -102.83
          -105.6727         -0.0528         -0.6711
             0.1709       -102.2752          6.1098
            -0.5404          5.8512       -100.5463

     Atom 20  O   pos: ( -0.218911 -0.374556 -0.502692)  para_lq sigma:        -103.46
          -105.3172         -2.0705         -5.4208
            -2.2413       -104.9349          3.0166
            -5.3718          2.9261       -100.1410

     Atom 21  O   pos: (  0.013245 -0.449116 -0.300289)  para_lq sigma:        -102.84
          -103.3011         -5.8868         -1.4798
            -5.9544       -100.6741          4.0130
            -1.8320          3.9385       -104.5327

     Atom 22  O   pos: (  0.336651  0.088366 -0.060058)  para_lq sigma:        -102.92
           -97.2501          1.0044          6.6381
             0.9135       -107.6052         -0.0948
             6.8025          0.0250       -103.9117

     Atom 23  O   pos: ( -0.157718 -0.058165 -0.157463)  para_lq sigma:        -103.43
          -108.4470         -0.6828          0.4158
            -0.7813        -97.0689         -4.4646
             0.4992         -4.2466       -104.7702

     Atom 24  O   pos: ( -0.417189 -0.160239 -0.327655)  para_lq sigma:        -102.11
           -97.3225          5.2814          0.9659
             5.2672       -103.9280          0.4459
             1.0091          0.4368       -105.0902

     Atom 25  O   pos: (  0.127269  0.173363  0.165432)  para_lq sigma:        -103.60
          -104.0539         -1.1437         -4.8037
            -0.9033       -106.5298          3.9425
            -4.9016          4.0487       -100.2288

     Atom 26  H   pos: ( -0.072298 -0.077107  0.037180)  para_lq sigma:           0.00
             0.0000          0.0000          0.0000
             0.0000          0.0000          0.0000
             0.0000          0.0000          0.0000

     Atom 27  H   pos: (  0.372740 -0.265102 -0.300909)  para_lq sigma:           0.00
             0.0000          0.0000          0.0000
             0.0000          0.0000          0.0000
             0.0000          0.0000          0.0000

     Atom 28  H   pos: ( -0.131955 -0.174057  0.422519)  para_lq sigma:           0.00
             0.0000          0.0000          0.0000
             0.0000          0.0000          0.0000
             0.0000          0.0000          0.0000

     Atom 29  H   pos: ( -0.053026 -0.077784  0.285494)  para_lq sigma:           0.00
             0.0000          0.0000          0.0000
             0.0000          0.0000          0.0000
             0.0000          0.0000          0.0000

     Atom 30  H   pos: ( -0.235651 -0.051105  0.178962)  para_lq sigma:           0.00
             0.0000          0.0000          0.0000
             0.0000          0.0000          0.0000
             0.0000          0.0000          0.0000

     Atom 31  H   pos: ( -0.405962 -0.027489  0.239091)  para_lq sigma:           0.00
             0.0000          0.0000          0.0000
             0.0000          0.0000          0.0000
             0.0000          0.0000          0.0000

     Atom 32  H   pos: (  0.340211 -0.484828  0.149094)  para_lq sigma:           0.00
             0.0000          0.0000          0.0000
             0.0000          0.0000          0.0000
             0.0000          0.0000          0.0000

     Atom 33  H   pos: (  0.272204  0.480363 -0.011175)  para_lq sigma:           0.00
             0.0000          0.0000          0.0000
             0.0000          0.0000          0.0000
             0.0000          0.0000          0.0000

     Atom 34  H   pos: (  0.129105  0.021808 -0.396899)  para_lq sigma:           0.00
             0.0000          0.0000          0.0000
             0.0000          0.0000          0.0000
             0.0000          0.0000          0.0000

     Atom 35  H   pos: (  0.154793 -0.148430 -0.332089)  para_lq sigma:           0.00
             0.0000          0.0000          0.0000
             0.0000          0.0000          0.0000
             0.0000          0.0000          0.0000

     Atom 36  H   pos: ( -0.085387 -0.277921  0.123301)  para_lq sigma:           0.00
             0.0000          0.0000          0.0000
             0.0000          0.0000          0.0000
             0.0000          0.0000          0.0000

     Atom 37  H   pos: ( -0.065566 -0.424303  0.232540)  para_lq sigma:           0.00
             0.0000          0.0000          0.0000
             0.0000          0.0000          0.0000
             0.0000          0.0000          0.0000

     Atom 38  H   pos: ( -0.151446  0.331502 -0.040049)  para_lq sigma:           0.00
             0.0000          0.0000          0.0000
             0.0000          0.0000          0.0000
             0.0000          0.0000          0.0000

     Atom 39  H   pos: ( -0.038966  0.466907  0.015944)  para_lq sigma:           0.00
             0.0000          0.0000          0.0000
             0.0000          0.0000          0.0000
             0.0000          0.0000          0.0000

     Atom 40  H   pos: ( -0.463476  0.486566  0.311297)  para_lq sigma:           0.00
             0.0000          0.0000          0.0000
             0.0000          0.0000          0.0000
             0.0000          0.0000          0.0000

     Atom 41  H   pos: ( -0.371249 -0.437601  0.184552)  para_lq sigma:           0.00
             0.0000          0.0000          0.0000
             0.0000          0.0000          0.0000
             0.0000          0.0000          0.0000

     Atom 42  H   pos: ( -0.148043  0.097133 -0.507007)  para_lq sigma:           0.00
             0.0000          0.0000          0.0000
             0.0000          0.0000          0.0000
             0.0000          0.0000          0.0000

     Atom 43  H   pos: ( -0.179658  0.155856 -0.326232)  para_lq sigma:           0.00
             0.0000          0.0000          0.0000
             0.0000          0.0000          0.0000
             0.0000          0.0000          0.0000

     Atom 44  H   pos: ( -0.373383  0.348016  0.058989)  para_lq sigma:           0.00
             0.0000          0.0000          0.0000
             0.0000          0.0000          0.0000
             0.0000          0.0000          0.0000

     Atom 45  H   pos: ( -0.364503  0.167011  0.031205)  para_lq sigma:           0.00
             0.0000          0.0000          0.0000
             0.0000          0.0000          0.0000
             0.0000          0.0000          0.0000

     Atom 46  H   pos: (  0.261221  0.365411 -0.341693)  para_lq sigma:           0.00
             0.0000          0.0000          0.0000
             0.0000          0.0000          0.0000
             0.0000          0.0000          0.0000

     Atom 47  H   pos: (  0.332982 -0.506279 -0.262689)  para_lq sigma:           0.00
             0.0000          0.0000          0.0000
             0.0000          0.0000          0.0000
             0.0000          0.0000          0.0000

     Atom 48  H   pos: ( -0.329199  0.340718 -0.458668)  para_lq sigma:           0.00
             0.0000          0.0000          0.0000
             0.0000          0.0000          0.0000
             0.0000          0.0000          0.0000

     Atom 49  H   pos: ( -0.503878  0.388944 -0.415421)  para_lq sigma:           0.00
             0.0000          0.0000          0.0000
             0.0000          0.0000          0.0000
             0.0000          0.0000          0.0000

     Atom 50  H   pos: (  0.161275  0.265278  0.351787)  para_lq sigma:           0.00
             0.0000          0.0000          0.0000
             0.0000          0.0000          0.0000
             0.0000          0.0000          0.0000

     Atom 51  H   pos: (  0.048279  0.283461  0.496148)  para_lq sigma:           0.00
             0.0000          0.0000          0.0000
             0.0000          0.0000          0.0000
             0.0000          0.0000          0.0000

     Atom 52  H   pos: (  0.247355  0.507863  0.441911)  para_lq sigma:           0.00
             0.0000          0.0000          0.0000
             0.0000          0.0000          0.0000
             0.0000          0.0000          0.0000

     Atom 53  H   pos: (  0.268944 -0.359893 -0.461003)  para_lq sigma:           0.00
             0.0000          0.0000          0.0000
             0.0000          0.0000          0.0000
             0.0000          0.0000          0.0000

     Atom 54  H   pos: ( -0.451836 -0.239785 -0.131796)  para_lq sigma:           0.00
             0.0000          0.0000          0.0000
             0.0000          0.0000          0.0000
             0.0000          0.0000          0.0000

     Atom 55  H   pos: ( -0.422631 -0.150740  0.025584)  para_lq sigma:           0.00
             0.0000          0.0000          0.0000
             0.0000          0.0000          0.0000
             0.0000          0.0000          0.0000

     Atom 56  H   pos: (  0.383653  0.048794  0.390944)  para_lq sigma:           0.00
             0.0000          0.0000          0.0000
             0.0000          0.0000          0.0000
             0.0000          0.0000          0.0000

     Atom 57  H   pos: ( -0.498539  0.175752  0.452186)  para_lq sigma:           0.00
             0.0000          0.0000          0.0000
             0.0000          0.0000          0.0000
             0.0000          0.0000          0.0000

     Atom 58  H   pos: (  0.296049 -0.232467  0.329601)  para_lq sigma:           0.00
             0.0000          0.0000          0.0000
             0.0000          0.0000          0.0000
             0.0000          0.0000          0.0000

     Atom 59  H   pos: (  0.157066 -0.146760  0.243650)  para_lq sigma:           0.00
             0.0000          0.0000          0.0000
             0.0000          0.0000          0.0000
             0.0000          0.0000          0.0000

     Atom 60  H   pos: ( -0.296686 -0.463147 -0.511042)  para_lq sigma:           0.00
             0.0000          0.0000          0.0000
             0.0000          0.0000          0.0000
             0.0000          0.0000          0.0000

     Atom 61  H   pos: ( -0.136152 -0.420333 -0.427739)  para_lq sigma:           0.00
             0.0000          0.0000          0.0000
             0.0000          0.0000          0.0000
             0.0000          0.0000          0.0000

     Atom 62  H   pos: ( -0.008247 -0.513196 -0.205397)  para_lq sigma:           0.00
             0.0000          0.0000          0.0000
             0.0000          0.0000          0.0000
             0.0000          0.0000          0.0000

     Atom 63  H   pos: (  0.113512 -0.390039 -0.270507)  para_lq sigma:           0.00
             0.0000          0.0000          0.0000
             0.0000          0.0000          0.0000
             0.0000          0.0000          0.0000

     Atom 64  H   pos: (  0.376693  0.168663 -0.133616)  para_lq sigma:           0.00
             0.0000          0.0000          0.0000
             0.0000          0.0000          0.0000
             0.0000          0.0000          0.0000

     Atom 65  H   pos: (  0.278690  0.151997  0.021266)  para_lq sigma:           0.00
             0.0000          0.0000          0.0000
             0.0000          0.0000          0.0000
             0.0000          0.0000          0.0000

     Atom 66  H   pos: ( -0.060204 -0.080955 -0.221437)  para_lq sigma:           0.00
             0.0000          0.0000          0.0000
             0.0000          0.0000          0.0000
             0.0000          0.0000          0.0000

     Atom 67  H   pos: ( -0.244488 -0.093807 -0.228936)  para_lq sigma:           0.00
             0.0000          0.0000          0.0000
             0.0000          0.0000          0.0000
             0.0000          0.0000          0.0000

     Atom 68  H   pos: ( -0.449831 -0.080885 -0.409585)  para_lq sigma:           0.00
             0.0000          0.0000          0.0000
             0.0000          0.0000          0.0000
             0.0000          0.0000          0.0000

     Atom 69  H   pos: ( -0.361568 -0.242670 -0.391611)  para_lq sigma:           0.00
             0.0000          0.0000          0.0000
             0.0000          0.0000          0.0000
             0.0000          0.0000          0.0000

     Atom 70  H   pos: (  0.062033  0.243354  0.093381)  para_lq sigma:           0.00
             0.0000          0.0000          0.0000
             0.0000          0.0000          0.0000
             0.0000          0.0000          0.0000

     Atom 71  H   pos: (  0.062381  0.071924  0.163416)  para_lq sigma:           0.00
             0.0000          0.0000          0.0000
             0.0000          0.0000          0.0000
             0.0000          0.0000          0.0000


     Total NMR chemical shifts in ppm: ---------------------------------------
     (adopting the Simpson convention for anisotropy and asymmetry)-----------

     Atom  1  Ca  pos: (  0.241621 -0.176588 -0.025005)  Total sigma:        1105.69
          1114.1371        -11.8366        -45.3798
           -11.7906       1078.3568         38.7622
           -47.3906         41.3266       1124.5859

     Ca   1    anisotropy:    112.07    eta:   -0.4604
     Ca   1    sigma_11=   1085.54    axis=(  0.759782  0.563073  0.325085)
     Ca   1    sigma_22=   1051.14    axis=( -0.298310  0.746157 -0.595198)
     Ca   1    sigma_33=   1180.41    axis=( -0.577704  0.355244  0.734887)

     Atom  2  O   pos: (  0.004983 -0.116374  0.110677)  Total sigma:         168.40
           174.8025         18.2469        -27.3527
            19.7794        170.7483         20.1434
           -37.2618         21.3902        159.6625

     O    2    anisotropy:    -74.35    eta:   -0.3006
     O    2    sigma_11=    185.74    axis=( -0.201434 -0.872445 -0.445268)
     O    2    sigma_22=    200.64    axis=( -0.806836 -0.109958  0.580452)
     O    2    sigma_33=    118.84    axis=( -0.555373  0.476181 -0.681771)

     Atom  3  O   pos: (  0.271959 -0.304141 -0.261250)  Total sigma:         168.11
           131.6789        -15.9661         11.3627
           -13.3365        183.3309         35.2508
            12.2727         33.0670        189.3131

     O    3    anisotropy:     78.78    eta:   -0.8137
     O    3    sigma_11=    163.21    axis=(  0.511459 -0.626390  0.588255)
     O    3    sigma_22=    120.48    axis=( -0.859191 -0.384037  0.338092)
     O    3    sigma_33=    220.63    axis=( -0.014134  0.678344  0.734608)

     Atom  4  O   pos: ( -0.098052 -0.065009  0.398901)  Total sigma:         241.73
           225.0757         -1.4267        -22.4562
            -0.4749        215.8013          0.5462
           -20.0116          1.0882        284.3084

     O    4    anisotropy:     74.13    eta:   -0.0565
     O    4    sigma_11=    218.41    axis=( -0.922658  0.241893 -0.300317)
     O    4    sigma_22=    215.62    axis=(  0.234516  0.970199  0.060957)
     O    4    sigma_33=    291.15    axis=( -0.306112  0.014187  0.951890)

     Atom  5  O   pos: ( -0.340867 -0.014241  0.143164)  Total sigma:         244.30
           266.7557         -5.4793         -1.1167
            -1.5423        220.6449          4.0407
            -0.1457          3.6616        245.5143

     O    5    anisotropy:    -36.73    eta:   -0.8587
     O    5    sigma_11=    246.03    axis=(  0.054235  0.142411  0.988321)
     O    5    sigma_22=    267.06    axis=( -0.995941  0.078920  0.043282)
     O    5    sigma_33=    219.82    axis=(  0.071835  0.986656 -0.146113)

     Atom  6  O   pos: (  0.250657 -0.465876  0.066538)  Total sigma:         266.10
           278.2163          0.6555         28.6916
             2.4817        245.3392         -2.5342
            27.2058         -2.8619        274.7319

     O    6    anisotropy:     57.58    eta:   -0.1783
     O    6    sigma_11=    250.32    axis=( -0.589762 -0.520111  0.617790)
     O    6    sigma_22=    243.48    axis=( -0.348993  0.854015  0.385826)
     O    6    sigma_33=    304.49    axis=(  0.728275 -0.011941  0.685181)

     Atom  7  O   pos: (  0.124125 -0.038879 -0.298544)  Total sigma:         249.83
           249.5314        -22.8967         12.4945
           -14.4065        270.4027        -19.6205
             4.1071         -9.0909        229.5481

     O    7    anisotropy:     54.55    eta:   -0.3823
     O    7    sigma_11=    238.60    axis=( -0.863892 -0.503635  0.006520)
     O    7    sigma_22=    224.69    axis=( -0.136096  0.245872  0.959700)
     O    7    sigma_33=    286.19    axis=(  0.484941 -0.828190  0.280950)

     Atom  8  O   pos: ( -0.133053 -0.389927  0.144934)  Total sigma:         242.98
           229.4536         10.7273         -3.2193
            10.6911        270.7549        -16.8963
            -2.6207        -15.0771        228.7264

     O    8    anisotropy:     53.49    eta:   -0.1077
     O    8    sigma_11=    227.07    axis=(  0.961471 -0.151819  0.229181)
     O    8    sigma_22=    223.23    axis=( -0.165108  0.347657  0.922970)
     O    8    sigma_33=    278.64    axis=( -0.219801 -0.925249  0.309196)

     Atom  9  O   pos: ( -0.034277  0.365701 -0.043021)  Total sigma:         243.63
           253.1247         19.2986          7.3390
            12.9473        249.6685          0.2994
             5.9708         -1.0712        228.0994

     O    9    anisotropy:     36.81    eta:   -0.4933
     O    9    sigma_11=    237.41    axis=( -0.554047  0.715526 -0.425506)
     O    9    sigma_22=    225.31    axis=( -0.361604  0.253543  0.897195)
     O    9    sigma_33=    268.17    axis=( -0.749850 -0.650952 -0.118262)

     Atom 10  O   pos: ( -0.449117  0.504983  0.193209)  Total sigma:         262.77
           258.3092         -2.1391         -3.8972
            -0.2925        248.4652        -12.1873
           -10.1742        -14.2995        281.5455

     O   10    anisotropy:     37.15    eta:   -0.5987
     O   10    sigma_11=    257.80    axis=(  0.949134 -0.291699  0.118559)
     O   10    sigma_22=    242.98    axis=(  0.234137  0.905588  0.353681)
     O   10    sigma_33=    287.54    axis=( -0.210534 -0.307932  0.927822)

     Atom 11  O   pos: ( -0.144187  0.187378 -0.436905)  Total sigma:         265.09
           248.1257         -1.8782        -14.1424
            -4.3645        261.9339          6.1489
           -17.6843         -2.7023        285.2068

     O   11    anisotropy:     39.39    eta:   -0.7616
     O   11    sigma_11=    261.96    axis=( -0.077663  0.988926 -0.126465)
     O   11    sigma_22=    241.96    axis=( -0.933574 -0.116651 -0.338870)
     O   11    sigma_33=    291.35    axis=( -0.349870  0.091747  0.932295)

     Atom 12  O   pos: ( -0.340251  0.269409 -0.022789)  Total sigma:         260.59
           257.7193          5.9833         -6.1615
             4.2444        286.5989          4.0621
            -4.2454          3.5833        237.4621

     O   12    anisotropy:     40.58    eta:   -0.8387
     O   12    sigma_11=    258.41    axis=( -0.955096  0.137696  0.262357)
     O   12    sigma_22=    235.72    axis=(  0.250515 -0.097551  0.963185)
     O   12    sigma_33=    287.65    axis=( -0.158220 -0.985659 -0.058675)

     Atom 13  O   pos: (  0.358054  0.399994 -0.286110)  Total sigma:         248.92
           241.6848         -0.2286         -6.2761
             0.2359        261.7561         13.2266
            -5.3705         15.9053        243.3306

     O   13    anisotropy:     31.71    eta:   -0.5605
     O   13    sigma_11=    244.28    axis=( -0.865259 -0.320852  0.385202)
     O   13    sigma_22=    232.43    axis=(  0.491039 -0.387562  0.780177)
     O   13    sigma_33=    270.06    axis=(  0.101032 -0.864205 -0.492892)

     Atom 14  O   pos: ( -0.423915  0.389460 -0.507695)  Total sigma:         240.00
           259.9286         -1.8326        -11.0888
            -0.1229        237.2862         -2.5843
           -15.2154          0.0180        222.7900

     O   14    anisotropy:     36.19    eta:   -0.7841
     O   14    sigma_11=    237.40    axis=( -0.005147  0.996544 -0.082902)
     O   14    sigma_22=    218.48    axis=(  0.303202  0.080556  0.949515)
     O   14    sigma_33=    264.13    axis=( -0.952912  0.020249  0.302569)

     Atom 15  O   pos: (  0.163393  0.289177  0.468570)  Total sigma:         261.58
           261.9109          8.2556        -17.4756
             8.0234        246.3368         15.4014
           -11.6479         12.8479        276.5021

     O   15    anisotropy:    -41.10    eta:   -0.8707
     O   15    sigma_11=    263.35    axis=(  0.779840  0.576147  0.244751)
     O   15    sigma_22=    287.21    axis=( -0.433977  0.215833  0.874689)
     O   15    sigma_33=    234.18    axis=( -0.451124  0.788334 -0.418350)

     Atom 16  O   pos: (  0.292210 -0.406510  0.452639)  Total sigma:         256.49
           223.3377          4.6448         -5.5903
             7.9766        266.9238          9.9877
            -2.9817         14.9125        279.2154

     O   16    anisotropy:    -52.06    eta:   -0.7553
     O   16    sigma_11=    260.74    axis=(  0.199676  0.833442 -0.515270)
     O   16    sigma_22=    286.96    axis=( -0.005017  0.526723  0.850022)
     O   16    sigma_33=    221.78    axis=(  0.979849 -0.167144  0.109356)

     Atom 17  O   pos: ( -0.489556 -0.237916 -0.021615)  Total sigma:         238.25
           245.0858          7.6322         10.6859
             0.0687        227.6063          9.5269
             2.7164          4.0957        242.0536

     O   17    anisotropy:     21.52    eta:   -0.8704
     O   17    sigma_11=    237.32    axis=( -0.695860  0.206502  0.687848)
     O   17    sigma_22=    224.83    axis=( -0.063679  0.936256 -0.345498)
     O   17    sigma_33=    252.60    axis=(  0.715348  0.284220  0.638354)

     Atom 18  O   pos: (  0.472747  0.061831  0.465146)  Total sigma:         271.85
           270.0323         17.5242         15.9935
            19.5568        288.9062         12.5153
            12.5161         13.9142        256.6113

     O   18    anisotropy:     53.13    eta:   -0.3747
     O   18    sigma_11=    260.78    axis=(  0.687734 -0.625993  0.367633)
     O   18    sigma_22=    247.51    axis=( -0.505086 -0.048851  0.861685)
     O   18    sigma_33=    307.27    axis=(  0.521450  0.778297  0.349777)

     Atom 19  O   pos: (  0.275359 -0.141462  0.253988)  Total sigma:         242.21
           243.1827         -9.0322         22.0924
            -1.2713        232.5503        -11.8849
            26.9384        -21.4765        250.8961

     O   19    anisotropy:     53.18    eta:   -0.3910
     O   19    sigma_11=    231.41    axis=(  0.632089  0.761515 -0.143384)
     O   19    sigma_22=    217.55    axis=( -0.515956  0.551657  0.655335)
     O   19    sigma_33=    277.66    axis=(  0.578146 -0.340250  0.741604)

     Atom 20  O   pos: ( -0.218911 -0.374556 -0.502692)  Total sigma:         256.11
           272.3489         13.9158         17.0682
             9.4041        251.1310         -0.2927
            22.3611          3.8122        244.8428

     O   20    anisotropy:     45.15    eta:   -0.4968
     O   20    sigma_11=    248.53    axis=(  0.150031 -0.919735  0.362738)
     O   20    sigma_22=    233.58    axis=( -0.497218  0.246927  0.831746)
     O   20    sigma_33=    286.21    axis=(  0.854555  0.305147  0.420262)

     Atom 21  O   pos: (  0.013245 -0.449116 -0.300289)  Total sigma:         255.60
           273.3089         29.1957          1.0099
            25.1763        250.0476        -13.2891
             2.4515        -11.3921        243.4322

     O   21    anisotropy:     54.40    eta:   -0.6842
     O   21    sigma_11=    249.87    axis=(  0.383686 -0.384259  0.839720)
     O   21    sigma_22=    225.05    axis=( -0.430364  0.730129  0.530752)
     O   21    sigma_33=    291.87    axis=( -0.817051 -0.565028  0.114769)

     Atom 22  O   pos: (  0.336651  0.088366 -0.060058)  Total sigma:         254.13
           253.9409         15.7025        -19.9454
             7.8189        253.9279         -0.1764
           -14.1132         -1.2079        254.5271

     O   22    anisotropy:     31.55    eta:   -0.9374
     O   22    sigma_11=    253.47    axis=(  0.001698  0.822821  0.568299)
     O   22    sigma_22=    233.76    axis=( -0.715931  0.397770 -0.573778)
     O   22    sigma_33=    275.16    axis=( -0.698169 -0.405888  0.589758)

     Atom 23  O   pos: ( -0.157718 -0.058165 -0.157463)  Total sigma:         250.98
           286.9941          2.8356          1.0089
             1.5840        222.3742         -3.2734
             0.2605         -2.8576        243.5623

     O   23    anisotropy:     54.15    eta:   -0.6132
     O   23    sigma_11=    243.99    axis=( -0.007360 -0.141117  0.989966)
     O   23    sigma_22=    221.86    axis=( -0.034939  0.989424  0.140780)
     O   23    sigma_33=    287.08    axis=( -0.999362 -0.033553 -0.012212)

     Atom 24  O   pos: ( -0.417189 -0.160239 -0.327655)  Total sigma:         253.51
           255.1315        -11.0527         -1.2874
           -10.0333        256.5807         -2.1909
            -0.5821         -0.8348        248.8220

     O   24    anisotropy:     19.39    eta:   -0.3803
     O   24    sigma_11=    249.51    axis=( -0.292759 -0.238287  0.926019)
     O   24    sigma_22=    244.59    axis=(  0.671621  0.638086  0.376526)
     O   24    sigma_33=    266.44    axis=( -0.680601  0.732165 -0.026767)

     Atom 25  O   pos: (  0.127269  0.173363  0.165432)  Total sigma:         233.38
           211.9326          4.0564         -3.6697
             7.2377        258.4539         -3.2091
            -4.5454         -6.3713        229.7470

     O   25    anisotropy:     40.00    eta:   -0.7087
     O   25    sigma_11=    229.49    axis=( -0.164513  0.192111  0.967486)
     O   25    sigma_22=    210.59    axis=(  0.977863 -0.096813  0.185502)
     O   25    sigma_33=    260.04    axis=( -0.129303 -0.976586  0.171931)

     Atom 26  H   pos: ( -0.072298 -0.077107  0.037180)  Total sigma:          24.60
            26.1758         -3.7812         11.1516
            -3.9418         16.4668         -4.6736
             8.7317         -3.9418         31.1557

     H   26    anisotropy:     23.57    eta:   -0.2185
     H   26    sigma_11=     18.46    axis=( -0.764590  0.108073  0.635392)
     H   26    sigma_22=     15.03    axis=(  0.232043  0.965891  0.114939)
     H   26    sigma_33=     40.31    axis=(  0.601297 -0.235319  0.763588)

     Atom 27  H   pos: (  0.372740 -0.265102 -0.300909)  Total sigma:          26.07
            35.2119          7.4386         -3.6778
             7.2896         21.1935         -0.3198
            -4.2539         -0.4845         21.8186

     H   27    anisotropy:     19.69    eta:   -0.2866
     H   27    sigma_11=     21.39    axis=(  0.060607  0.382718  0.921875)
     H   27    sigma_22=     17.63    axis=(  0.426633 -0.844892  0.322710)
     H   27    sigma_33=     39.20    axis=( -0.902392 -0.373744  0.214487)

     Atom 28  H   pos: ( -0.131955 -0.174057  0.422519)  Total sigma:          26.14
            19.6675          6.3220         -3.9033
             6.6033         35.7335         -7.1950
            -3.0287         -5.1382         23.0166

     H   28    anisotropy:     21.93    eta:   -0.2518
     H   28    sigma_11=     20.67    axis=( -0.190572  0.440840  0.877122)
     H   28    sigma_22=     16.99    axis=(  0.925558 -0.217074  0.310196)
     H   28    sigma_33=     40.76    axis=( -0.327147 -0.870941  0.366655)

     Atom 29  H   pos: ( -0.053026 -0.077784  0.285494)  Total sigma:          20.52
            13.2073         -0.0183        -12.1024
            -1.0008          9.3608          4.3656
           -11.8314          2.5204         38.9839

     H   29    anisotropy:     35.25    eta:   -0.0700
     H   29    sigma_11=      9.59    axis=(  0.573467  0.807367  0.138907)
     H   29    sigma_22=      7.95    axis=( -0.735028  0.581949 -0.347949)
     H   29    sigma_33=     44.01    axis=( -0.361760  0.097437  0.927166)

     Atom 30  H   pos: ( -0.235651 -0.051105  0.178962)  Total sigma:          25.80
            37.9446         -6.1544          3.6718
            -6.6319         17.1600         -1.5512
             5.5297         -2.1226         22.3083

     H   30    anisotropy:     22.87    eta:   -0.3771
     H   30    sigma_11=     21.06    axis=( -0.267932 -0.014526  0.963328)
     H   30    sigma_22=     15.31    axis=(  0.254684  0.963249  0.085360)
     H   30    sigma_33=     41.05    axis=(  0.929165 -0.268215  0.254386)

     Atom 31  H   pos: ( -0.405962 -0.027489  0.239091)  Total sigma:          26.45
            28.6268         -0.6504         -8.0725
            -0.0281         18.0250         -0.0040
            -9.9724          0.6465         32.6993

     H   31    anisotropy:     20.21    eta:   -0.2524
     H   31    sigma_11=     21.41    axis=( -0.780639  0.018919 -0.624696)
     H   31    sigma_22=     18.01    axis=(  0.027971  0.999598 -0.004681)
     H   31    sigma_33=     39.92    axis=( -0.624356  0.021128  0.780854)

     Atom 32  H   pos: (  0.340211 -0.484828  0.149094)  Total sigma:          22.61
            29.6988         -2.5645         12.1648
            -3.4354         14.4039         -1.2658
            10.8011         -0.5690         23.7365

     H   32    anisotropy:     24.48    eta:   -0.1437
     H   32    sigma_11=     15.63    axis=( -0.443504  0.569267  0.692271)
     H   32    sigma_22=     13.28    axis=(  0.425746  0.813492 -0.396195)
     H   32    sigma_33=     38.93    axis=(  0.788698 -0.119018  0.603151)

     Atom 33  H   pos: (  0.272204  0.480363 -0.011175)  Total sigma:          29.82
            23.2061         -2.0143         -1.7310
            -0.5565         31.5267          9.5648
            -0.0274          8.1612         34.7272

     H   33    anisotropy:     18.65    eta:   -0.1072
     H   33    sigma_11=     24.27    axis=( -0.334437  0.704858 -0.625561)
     H   33    sigma_22=     22.94    axis=(  0.939143  0.304555 -0.158924)
     H   33    sigma_33=     42.25    axis=( -0.078499  0.640641  0.763817)

     Atom 34  H   pos: (  0.129105  0.021808 -0.396899)  Total sigma:          26.92
            20.6555         -0.3645          0.0599
            -0.8812         28.3390         -8.4995
             0.4260        -10.4267         31.7775

     H   34    anisotropy:     19.16    eta:   -0.0528
     H   34    sigma_11=     20.88    axis=( -0.803566  0.440508  0.400293)
     H   34    sigma_22=     20.20    axis=( -0.594421 -0.628660 -0.501449)
     H   34    sigma_33=     39.69    axis=(  0.030755 -0.640890  0.767017)

     Atom 35  H   pos: (  0.154793 -0.148430 -0.332089)  Total sigma:          23.52
            16.9004        -10.1812          0.1014
           -11.2587         37.4395         -0.4093
             0.2076          1.5557         16.2150

     H   35    anisotropy:     27.76    eta:   -0.2135
     H   35    sigma_11=     16.24    axis=(  0.092905  0.020064  0.995473)
     H   35    sigma_22=     12.29    axis=(  0.915133  0.392205 -0.093312)
     H   35    sigma_33=     42.02    axis=( -0.392302  0.919659  0.018076)

     Atom 36  H   pos: ( -0.085387 -0.277921  0.123301)  Total sigma:          19.84
            13.6379         13.4240         -2.2830
            11.2789         37.3784         -6.2198
            -1.2493         -4.7639          8.4925

     H   36    anisotropy:     35.62    eta:   -0.0559
     H   36    sigma_11=      8.63    axis=( -0.856820  0.286172 -0.428911)
     H   36    sigma_22=      7.30    axis=( -0.343582  0.303372  0.888773)
     H   36    sigma_33=     43.58    axis=( -0.384462 -0.908884  0.161611)

     Atom 37  H   pos: ( -0.065566 -0.424303  0.232540)  Total sigma:          29.55
            28.1661         -3.0023          5.1841
            -1.7893         27.4491         -3.5326
             4.3494         -4.4626         33.0298

     H   37    anisotropy:     12.69    eta:   -0.0197
     H   37    sigma_11=     25.40    axis=(  0.420699  0.884705  0.200772)
     H   37    sigma_22=     25.24    axis=( -0.771930  0.232831  0.591536)
     H   37    sigma_33=     38.01    axis=(  0.476589 -0.403840  0.780882)

     Atom 38  H   pos: ( -0.151446  0.331502 -0.040049)  Total sigma:          20.72
            38.4422         11.1696         -1.3791
            10.0735         14.6265          0.7435
            -1.6605          0.4612          9.1039

     H   38    anisotropy:     32.72    eta:   -0.1228
     H   38    sigma_11=     11.16    axis=( -0.298505  0.833351  0.465211)
     H   38    sigma_22=      8.48    axis=(  0.195118 -0.423853  0.884464)
     H   38    sigma_33=     42.53    axis=( -0.934250 -0.354788  0.036080)

     Atom 39  H   pos: ( -0.038966  0.466907  0.015944)  Total sigma:          25.27
            19.1078         -1.3190         -2.0087
             0.1930         34.7076         11.0441
            -1.0606         10.8824         22.0087

     H   39    anisotropy:     23.74    eta:   -0.2495
     H   39    sigma_11=     19.34    axis=(  0.959610  0.185812 -0.211239)
     H   39    sigma_22=     15.39    axis=( -0.275488  0.468366 -0.839488)
     H   39    sigma_33=     41.10    axis=( -0.057050  0.863775  0.500638)

     Atom 40  H   pos: ( -0.463476  0.486566  0.311297)  Total sigma:          24.15
            17.1951          0.6764         -0.9254
             0.6510         17.0240         -5.3317
            -2.3949         -6.3814         38.2434

     H   40    anisotropy:     23.61    eta:   -0.1022
     H   40    sigma_11=     17.09    axis=(  0.986686  0.119354  0.110477)
     H   40    sigma_22=     15.48    axis=( -0.142767  0.960999  0.236853)
     H   40    sigma_33=     39.89    axis=( -0.077899 -0.249472  0.965244)

     Atom 41  H   pos: ( -0.371249 -0.437601  0.184552)  Total sigma:          26.30
            32.2280         10.5831         -3.3259
            11.1350         27.3166         -4.1088
            -2.1943         -2.6635         19.3581

     H   41    anisotropy:     23.13    eta:   -0.1176
     H   41    sigma_11=     19.50    axis=(  0.558015 -0.482608  0.675062)
     H   41    sigma_22=     17.68    axis=(  0.327211 -0.619618 -0.713447)
     H   41    sigma_33=     41.72    axis=( -0.762596 -0.619002  0.187841)

     Atom 42  H   pos: ( -0.148043  0.097133 -0.507007)  Total sigma:          23.71
            14.0905         -1.4871         -1.2547
            -2.3808         30.6415         16.3022
            -2.0347         14.1684         26.4110

     H   42    anisotropy:     30.61    eta:   -0.0359
     H   42    sigma_11=     13.88    axis=(  0.995638  0.037029  0.085638)
     H   42    sigma_22=     13.14    axis=(  0.040132  0.658654 -0.751375)
     H   42    sigma_33=     44.12    axis=( -0.084229  0.751534  0.654295)

     Atom 43  H   pos: ( -0.179658  0.155856 -0.326232)  Total sigma:          25.87
            19.4950          0.3808         -4.3134
             0.4228         22.7135         -4.7407
            -3.3751         -3.6468         35.3941

     H   43    anisotropy:     17.39    eta:   -0.2674
     H   43    sigma_11=     21.62    axis=( -0.227647  0.947407  0.224938)
     H   43    sigma_22=     18.52    axis=(  0.951456  0.167279  0.258360)
     H   43    sigma_33=     37.46    axis=( -0.207145 -0.272834  0.939496)

     Atom 44  H   pos: ( -0.373383  0.348016  0.058989)  Total sigma:          24.57
            18.1447         -5.8068         -5.5068
            -4.9254         30.7209         11.9109
            -5.6113         13.4700         24.8542

     H   44    anisotropy:     27.88    eta:   -0.1181
     H   44    sigma_11=     16.38    axis=(  0.819071  0.520276 -0.241733)
     H   44    sigma_22=     14.18    axis=( -0.493140  0.423201 -0.760075)
     H   44    sigma_33=     43.16    axis=( -0.293147  0.741764  0.603200)

     Atom 45  H   pos: ( -0.364503  0.167011  0.031205)  Total sigma:          24.02
            15.9481          2.7899         -1.1937
             2.2877         37.1789         -8.6749
            -1.2466        -10.5247         18.9465

     H   45    anisotropy:     26.38    eta:   -0.0483
     H   45    sigma_11=     15.66    axis=(  0.984083 -0.154918 -0.087068)
     H   45    sigma_22=     14.81    axis=(  0.140342  0.376937  0.915545)
     H   45    sigma_33=     41.61    axis=( -0.109015 -0.913192  0.392679)

     Atom 46  H   pos: (  0.261221  0.365411 -0.341693)  Total sigma:          25.92
            29.3710          5.3174          8.1295
             4.1966         23.1238          4.1443
             8.1167          4.7535         25.2653

     H   46    anisotropy:     18.79    eta:   -0.1438
     H   46    sigma_11=     20.56    axis=(  0.489237 -0.871917 -0.020198)
     H   46    sigma_22=     18.76    axis=(  0.493404  0.295799 -0.817958)
     H   46    sigma_33=     38.45    axis=(  0.719166  0.390209  0.574923)

     Atom 47  H   pos: (  0.332982 -0.506279 -0.262689)  Total sigma:          22.40
            13.6296         -6.9642         -0.8221
            -4.9486         39.3533          4.3219
            -0.1149          5.0171         14.2153

     H   47    anisotropy:     28.60    eta:   -0.0808
     H   47    sigma_11=     13.64    axis=( -0.402950  0.072336 -0.912359)
     H   47    sigma_22=     12.10    axis=(  0.891044  0.258629 -0.373030)
     H   47    sigma_33=     41.46    axis=( -0.208979  0.963264  0.168669)

     Atom 48  H   pos: ( -0.329199  0.340718 -0.458668)  Total sigma:          25.64
            34.2939         -9.1004          5.1143
            -9.1195         24.3451         -3.3184
             5.8508         -3.6255         18.2737

     H   48    anisotropy:     23.81    eta:   -0.1577
     H   48    sigma_11=     18.95    axis=(  0.527578  0.846668 -0.069383)
     H   48    sigma_22=     16.45    axis=( -0.193434  0.199258  0.960666)
     H   48    sigma_33=     41.51    axis=( -0.827191  0.493405 -0.268898)

     Atom 49  H   pos: ( -0.503878  0.388944 -0.415421)  Total sigma:          19.21
            26.5628         -2.4949        -16.2647
            -1.8393          7.6627          0.3475
           -18.1984          1.0323         23.4162

     H   49    anisotropy:     34.80    eta:   -0.0821
     H   49    sigma_11=      8.57    axis=(  0.464012 -0.678153  0.569914)
     H   49    sigma_22=      6.66    axis=( -0.489425 -0.732518 -0.473160)
     H   49    sigma_33=     42.42    axis=( -0.738347  0.059378  0.671802)

     Atom 50  H   pos: (  0.161275  0.265278  0.351787)  Total sigma:          23.30
            13.8318          1.4288          1.5522
             1.0621         16.0724          8.6958
            -0.2652          8.5438         40.0096

     H   50    anisotropy:     29.28    eta:   -0.1044
     H   50    sigma_11=     14.56    axis=( -0.789571 -0.574872  0.214706)
     H   50    sigma_22=     12.53    axis=( -0.612698  0.758083 -0.223411)
     H   50    sigma_33=     42.82    axis=(  0.034332  0.307949  0.950783)

     Atom 51  H   pos: (  0.048279  0.283461  0.496148)  Total sigma:          25.25
            36.9993          4.0876         -8.6472
             3.6957         18.6430         -0.2386
            -6.8750         -0.4920         20.0977

     H   51    anisotropy:     23.13    eta:   -0.1497
     H   51    sigma_11=     18.69    axis=(  0.063052  0.824587  0.562211)
     H   51    sigma_22=     16.38    axis=( -0.383903  0.540025 -0.748993)
     H   51    sigma_33=     40.67    axis=( -0.921218 -0.168609  0.350611)

     Atom 52  H   pos: (  0.247355  0.507863  0.441911)  Total sigma:          24.84
            18.2536          8.6271          0.7415
             7.8193         37.3766          2.4494
             0.0736          0.8187         18.8965

     H   52    anisotropy:     23.57    eta:   -0.2280
     H   52    sigma_11=     18.78    axis=(  0.075386  0.054147 -0.995683)
     H   52    sigma_22=     15.19    axis=(  0.935141 -0.350476  0.051743)
     H   52    sigma_33=     40.56    axis=(  0.346161  0.935005  0.077056)

     Atom 53  H   pos: (  0.268944 -0.359893 -0.461003)  Total sigma:          23.26
            12.0702         -1.1455         -4.0266
             0.0764         18.2620          9.2663
            -2.3329         10.6489         39.4484

     H   53    anisotropy:     30.67    eta:   -0.1414
     H   53    sigma_11=     14.48    axis=(  0.237639  0.912278 -0.333582)
     H   53    sigma_22=     11.59    axis=(  0.966273 -0.186941  0.177114)
     H   53    sigma_33=     43.71    axis=( -0.099217  0.364421  0.925934)

     Atom 54  H   pos: ( -0.451836 -0.239785 -0.131796)  Total sigma:          25.00
            20.0137          2.1367         -6.0344
             2.4404         15.2842         -1.8471
            -4.8702         -0.3294         39.7144

     H   54    anisotropy:     24.33    eta:   -0.3189
     H   54    sigma_11=     19.48    axis=(  0.874779  0.410255  0.257783)
     H   54    sigma_22=     14.31    axis=(  0.412100 -0.909795  0.049465)
     H   54    sigma_33=     41.23    axis=( -0.254823 -0.062961  0.964936)

     Atom 55  H   pos: ( -0.422631 -0.150740  0.025584)  Total sigma:          21.48
            20.5431         12.0516          8.4744
            11.3227         24.3749         11.5092
             6.7624          9.9171         19.5164

     H   55    anisotropy:     30.72    eta:   -0.1135
     H   55    sigma_11=     12.40    axis=(  0.655798  0.034637 -0.754141)
     H   55    sigma_22=     10.08    axis=(  0.522469 -0.741893  0.420263)
     H   55    sigma_33=     41.96    axis=(  0.544936  0.669623  0.504629)

     Atom 56  H   pos: (  0.383653  0.048794  0.390944)  Total sigma:          26.67
            31.0723          4.8179          9.5353
             3.1662         22.7198          3.3980
            10.1910          4.5593         26.2148

     H   56    anisotropy:     20.83    eta:   -0.2008
     H   56    sigma_11=     21.12    axis=(  0.376097 -0.926569 -0.004519)
     H   56    sigma_22=     18.33    axis=(  0.550505  0.227370 -0.803273)
     H   56    sigma_33=     40.56    axis=(  0.745315  0.299621  0.595594)

     Atom 57  H   pos: ( -0.498539  0.175752  0.452186)  Total sigma:          24.84
            19.0767          6.4038          1.9944
             7.7479         39.8719          2.7084
             1.0643          0.7504         15.5758

     H   57    anisotropy:     26.06    eta:   -0.1388
     H   57    sigma_11=     17.36    axis=(  0.848282 -0.300140  0.436272)
     H   57    sigma_22=     14.95    axis=( -0.438916  0.062410  0.896358)
     H   57    sigma_33=     42.22    axis=(  0.296261  0.951851  0.078795)

     Atom 58  H   pos: (  0.296049 -0.232467  0.329601)  Total sigma:          22.74
            14.0538         -2.7028          2.6581
            -4.0150         29.5897        -13.9564
             3.8984        -13.9617         24.5666

     H   58    anisotropy:     28.96    eta:   -0.0417
     H   58    sigma_11=     13.49    axis=(  0.844851  0.440007  0.304336)
     H   58    sigma_22=     12.68    axis=( -0.508946  0.485637  0.710725)
     H   58    sigma_33=     42.04    axis=(  0.164927 -0.755348  0.634231)

     Atom 59  H   pos: (  0.157066 -0.146760  0.243650)  Total sigma:          24.76
            38.9279         -2.9955          6.9058
            -2.0262         15.5558         -1.5616
             5.8500         -2.0394         19.7934

     H   59    anisotropy:     24.65    eta:   -0.2007
     H   59    sigma_11=     18.19    axis=( -0.313634 -0.313516  0.896293)
     H   59    sigma_22=     14.89    axis=(  0.010046  0.942771  0.333289)
     H   59    sigma_33=     41.19    axis=(  0.949491 -0.113535  0.292536)

     Atom 60  H   pos: ( -0.296686 -0.463147 -0.511042)  Total sigma:          24.17
            27.8904         14.4067          3.0459
            14.9883         30.5749          1.2211
             2.4247          0.6841         14.0393

     H   60    anisotropy:     30.06    eta:   -0.1408
     H   60    sigma_11=     15.56    axis=(  0.541888 -0.569629  0.617965)
     H   60    sigma_22=     12.74    axis=( -0.501182  0.371224  0.781670)
     H   60    sigma_33=     44.21    axis=(  0.674666  0.733291  0.084326)

     Atom 61  H   pos: ( -0.136152 -0.420333 -0.427739)  Total sigma:          21.54
            28.8806         -5.1958         15.4555
            -6.1338         13.6185         -5.3129
            16.0151         -4.5290         22.1165

     H   61    anisotropy:     32.91    eta:   -0.1089
     H   61    sigma_11=     11.76    axis=(  0.257269  0.964001  0.067189)
     H   61    sigma_22=      9.38    axis=( -0.605366  0.106582  0.788779)
     H   61    sigma_33=     43.48    axis=(  0.753223 -0.243602  0.610994)

     Atom 62  H   pos: ( -0.008247 -0.513196 -0.205397)  Total sigma:          25.01
            17.0967          4.4313         -3.8209
             5.1466         25.3367        -12.8269
            -4.4158        -13.4126         32.6059

     H   62    anisotropy:     28.49    eta:   -0.1364
     H   62    sigma_11=     16.81    axis=(  0.729431  0.420535  0.539519)
     H   62    sigma_22=     14.22    axis=(  0.646270 -0.682162 -0.342038)
     H   62    sigma_33=     44.01    axis=( -0.224201 -0.598168  0.769369)

     Atom 63  H   pos: (  0.113512 -0.390039 -0.270507)  Total sigma:          21.28
            35.2690         15.1354          2.6790
            15.2701         18.2171          0.7033
             4.5321          2.1657         10.3426

     H   63    anisotropy:     34.99    eta:   -0.0561
     H   63    sigma_11=     10.27    axis=(  0.179959 -0.497252  0.848737)
     H   63    sigma_22=      8.96    axis=( -0.480281  0.708572  0.516968)
     H   63    sigma_33=     44.60    axis=(  0.858455  0.500665  0.111306)

     Atom 64  H   pos: (  0.376693  0.168663 -0.133616)  Total sigma:          26.47
            22.1968          3.9468         -4.3490
             4.8986         29.5671         -9.6526
            -4.4086         -7.8512         27.6567

     H   64    anisotropy:     19.74    eta:   -0.0459
     H   64    sigma_11=     20.20    axis=(  0.754468 -0.601452 -0.262743)
     H   64    sigma_22=     19.59    axis=(  0.563878  0.389116  0.728444)
     H   64    sigma_33=     39.63    axis=( -0.335887 -0.697742  0.632721)

     Atom 65  H   pos: (  0.278690  0.151997  0.021266)  Total sigma:          23.11
            22.8449         -4.8376        -12.6565
            -5.7151         19.5810          7.2760
           -13.5767          5.6086         26.9009

     H   65    anisotropy:     27.33    eta:   -0.2638
     H   65    sigma_11=     16.40    axis=(  0.260177  0.933274 -0.247602)
     H   65    sigma_22=     11.59    axis=( -0.751607  0.034777 -0.658694)
     H   65    sigma_33=     41.33    axis=( -0.606131  0.357476  0.710504)

     Atom 66  H   pos: ( -0.060204 -0.080955 -0.221437)  Total sigma:          23.45
            37.1980         -0.7064        -10.5805
            -1.7476         11.9246          0.6864
           -11.8515          0.7396         21.2381

     H   66    anisotropy:     29.39    eta:   -0.1835
     H   66    sigma_11=     15.45    axis=( -0.459224 -0.019762 -0.888101)
     H   66    sigma_22=     11.86    axis=(  0.031351  0.998769 -0.038436)
     H   66    sigma_33=     43.05    axis=( -0.887767  0.045494  0.458039)

     Atom 67  H   pos: ( -0.244488 -0.093807 -0.228936)  Total sigma:          23.99
            33.9650          7.0164         10.5970
             7.4590         14.5177          4.4449
            12.2313          4.8361         23.4902

     H   67    anisotropy:     29.73    eta:   -0.2107
     H   67    sigma_11=     16.17    axis=(  0.539793  0.000324 -0.841798)
     H   67    sigma_22=     11.99    axis=(  0.237247 -0.959522  0.151762)
     H   67    sigma_33=     43.81    axis=(  0.807674  0.281634  0.518020)

     Atom 68  H   pos: ( -0.449831 -0.080885 -0.409585)  Total sigma:          23.32
            17.6609         -5.9746          4.6030
            -6.0963         26.4075        -11.6886
             5.3562        -13.0979         25.8871

     H   68    anisotropy:     26.72    eta:   -0.1026
     H   68    sigma_11=     15.32    axis=( -0.879969  0.049133  0.472483)
     H   68    sigma_22=     13.50    axis=( -0.355227 -0.728426 -0.585840)
     H   68    sigma_33=     41.13    axis=(  0.315384 -0.683360  0.658446)

     Atom 69  H   pos: ( -0.361568 -0.242670 -0.391611)  Total sigma:          23.61
            22.7044        -10.0846         -7.2446
            -9.7770         27.0783          8.6197
            -8.0145         10.2313         21.0510

     H   69    anisotropy:     27.67    eta:   -0.0366
     H   69    sigma_11=     14.72    axis=(  0.760981  0.647115 -0.046378)
     H   69    sigma_22=     14.05    axis=( -0.354785  0.355230 -0.864835)
     H   69    sigma_33=     42.06    axis=( -0.543172  0.674577  0.499910)

     Atom 70  H   pos: (  0.062033  0.243354  0.093381)  Total sigma:          22.11
            18.7511         -9.2371          9.5131
            -8.1692         25.6509        -11.2809
             8.9354        -12.2824         21.9173

     H   70    anisotropy:     30.50    eta:   -0.1186
     H   70    sigma_11=     13.15    axis=(  0.641821  0.712893  0.282576)
     H   70    sigma_22=     10.73    axis=( -0.605420  0.244885  0.757297)
     H   70    sigma_33=     42.44    axis=(  0.470673 -0.657126  0.588772)

     Atom 71  H   pos: (  0.062381  0.071924  0.163416)  Total sigma:          22.56
            17.7188         11.8354          0.7685
            10.5319         37.2522          0.9964
             0.7902          1.0769         12.7128

     H   71    anisotropy:     29.74    eta:   -0.0283
     H   71    sigma_11=     12.93    axis=(  0.618630 -0.315115  0.719722)
     H   71    sigma_22=     12.37    axis=( -0.667978  0.271335  0.692952)
     H   71    sigma_33=     42.39    axis=(  0.413645  0.909439  0.042634)

     Initialization:
     gipaw_setup  :      0.13s CPU      0.17s WALL (       1 calls)

     Linear response
     greenf       :   1667.03s CPU   1681.16s WALL (      96 calls)
     cgsolve      :   1658.73s CPU   1672.70s WALL (      96 calls)
     ch_psi       :   1577.47s CPU   1590.56s WALL (    5302 calls)
     h_psiq       :   1234.67s CPU   1244.85s WALL (    5302 calls)

     Apply operators
     h_psi        :   1111.37s CPU   1120.94s WALL (    5831 calls)
     apply_vel    :     25.84s CPU     26.13s WALL (      84 calls)

     Induced current
     j_para       :    113.82s CPU    115.14s WALL (     108 calls)
     biot_savart  :      0.03s CPU      0.03s WALL (       1 calls)

     Other routines

     General routines
     calbec       :    327.86s CPU    330.58s WALL (   17247 calls)
     fft          :      0.05s CPU      0.05s WALL (      32 calls)
     fftw         :    954.86s CPU    963.29s WALL ( 1277832 calls)
     davcio       :      0.01s CPU      0.93s WALL (      64 calls)

     Parallel routines
     fft_scatter  :    259.83s CPU    262.28s WALL ( 1277864 calls)

     Plugins


     GIPAW        :  32m59.71s CPU  33m21.74s WALL


   This run was terminated on:   0:51:39  11Sep2023            

=------------------------------------------------------------------------------=
   JOB DONE.
=------------------------------------------------------------------------------=
