# Supplementary material for: Is there a future for 43Ca nuclear magnetic resonance in cement science?
Source: Phys Chem Chem Phys. 2025 Apr 9;27(17):9159–68. doi: 10.1039/d5cp00491h (PMC11997747; doi:10.1039/d5cp00491h)
Supplement: CP-027-D5CP00491H-s001 [file CP-027-D5CP00491H-s001.zip › QE-Files/Ca-Ion/caion10.vc-relax.nmr.out]

     Program GIPAW v.7.2 starts on 11Sep2023 at  0:29:48 

     This program is part of the open-source Quantum ESPRESSO suite
     for quantum simulation of materials; please cite
         "P. Giannozzi et al., J. Phys.:Condens. Matter 21 395502 (2009);
         "P. Giannozzi et al., J. Phys.:Condens. Matter 29 465901 (2017);
         "P. Giannozzi et al., J. Chem. Phys. 152 154105 (2020);
          URL http://www.quantum-espresso.org", 
     in publications or presentations arising from this work. More details at
     http://www.quantum-espresso.org/quote

     Parallel version (MPI), running on    72 processors

     MPI processes distributed on     1 nodes
     R & G space division:  proc/nbgrp/npool/nimage =      72
     476923 MiB available memory on the printing compute node when the environment starts


     ***** This is GIPAW git revision                                          *****
     ***** you can cite: N. Varini et al., Comp. Phys. Comm. 184, 1827 (2013)  *****
     ***** in publications or presentations arising from this work.            *****

     Parallelizing q-star over 1 images
     Reading input from caion10.vc-relax.nmr.in

     ------------------- Input file: --------------------
&inputgipaw
	job = 'nmr'
	prefix = 'caion10.vc-relax_nmr'
	tmp_dir = './tmpCaion10/',
	verbosity = 'high'
	diagonalization = 'david'
/


     Reading xml data from directory:

     ./tmpCaion10/caion10.vc-relax_nmr.save/
     file Ca.pbe-spn-kjpaw_psl.1.0.0.UPF: wavefunction(s)  3S renormalized
     file O.pbe-n-kjpaw_psl.1.0.0.UPF: wavefunction(s)  2S 2P renormalized
     file H.pbe-kjpaw_psl.1.0.0.UPF: wavefunction(s)  1S renormalized

     IMPORTANT: XC functional enforced from input :
     Exchange-correlation= PBE
                           (   1   4   3   4   0   0   0)
     Any further DFT definition will be discarded
     Please, verify this is what you really want


     Parallelization info
     --------------------
     sticks:   dense  smooth     PW     G-vecs:    dense   smooth      PW
     Min         187     187     64                17183    17183    3418
     Max         188     188     65                17191    17191    3422
     Sum       13509   13509   4619              1237387  1237387  246243

     Using Slab Decomposition

     Reading collected, re-writing distributed wavefunctions
     Subspace diagonalization in iterative solution of the eigenvalue problem:
     a serial algorithm will be used

     GIPAW projectors -----------------------------------------------
     atom=  Ca   l=0  rc=    1.3000  rs=    0.8667
     atom=  Ca   l=0  rc=    1.3000  rs=    0.8667
     atom=  Ca   l=1  rc=    1.6000  rs=    1.0667
     atom=  Ca   l=1  rc=    1.6000  rs=    1.0667
     atom=  Ca   l=2  rc=    1.7000  rs=    1.1333
     atom=  Ca   l=2  rc=    1.7000  rs=    1.1333
     projs nearly linearly dependent: l=0  n1,n2= 1, 2  s=  0.99170013
     projs nearly linearly dependent: l=2  n1,n2= 1, 2  s=  0.99334936

     atom=  O    l=0  rc=    1.3000  rs=    0.8667
     atom=  O    l=0  rc=    1.3000  rs=    0.8667
     atom=  O    l=1  rc=    1.3500  rs=    0.9000
     atom=  O    l=1  rc=    1.3500  rs=    0.9000
     projs nearly linearly dependent: l=1  n1,n2= 1, 2  s=  0.99790099

     atom=  H    l=0  rc=    1.0000  rs=    0.6667
     atom=  H    l=0  rc=    1.0000  rs=    0.6667
     projs nearly linearly dependent: l=0  n1,n2= 1, 2  s=  0.99968852
     -----------------------------------------------------------------

     GIPAW integrals: -------------------------------------------
     Atom  i/j   nmr_para   nmr_dia   epr_rmc  epr_para   epr_dia
       Ca  1 1   0.25E+04 -0.66E+00  0.13E+02  0.81E+09  0.75E+03
       Ca  2 1   0.26E+04 -0.73E+00  0.13E+02  0.86E+09  0.79E+03
       Ca  2 2   0.28E+04 -0.80E+00  0.13E+02  0.92E+09  0.84E+03
       Ca  3 3   0.30E+02  0.22E+00  0.11E+02  0.47E+05  0.19E+03
       Ca  4 3   0.33E+02  0.20E+00  0.12E+02  0.54E+05  0.22E+03
       Ca  4 4   0.37E+02  0.17E+00  0.13E+02  0.60E+05  0.24E+03
       Ca  5 5   0.29E+01  0.74E+00  0.81E+01  0.47E+03  0.66E+02
       Ca  6 5   0.36E+01  0.91E+00  0.10E+02  0.59E+03  0.81E+02
       Ca  6 6   0.45E+01  0.11E+01  0.13E+02  0.74E+03  0.10E+03
       O   1 1   0.81E+03 -0.32E+00  0.65E+01  0.43E+08  0.24E+03
       O   2 1   0.91E+03 -0.39E+00  0.71E+01  0.48E+08  0.27E+03
       O   2 2   0.10E+04 -0.48E+00  0.78E+01  0.55E+08  0.31E+03
       O   3 3   0.99E+01  0.87E+00  0.58E+01  0.24E+04  0.75E+02
       O   4 3   0.11E+02  0.97E+00  0.67E+01  0.27E+04  0.83E+02
       O   4 4   0.12E+02  0.11E+01  0.76E+01  0.31E+04  0.93E+02
       H   1 1   0.39E+02  0.19E+00  0.29E+00  0.78E+05  0.13E+02
       H   2 1   0.41E+02  0.21E+00  0.32E+00  0.82E+05  0.14E+02
       H   2 2   0.43E+02  0.22E+00  0.36E+00  0.86E+05  0.15E+02
     ------------------------------------------------------------

     alpha_pv=     75.5302 eV

     Number of occupied bands for each k-point:
     k-point:     1    nbnd_occ= 100
     k-point:     2    nbnd_occ= 100
     k-point:     3    nbnd_occ= 100
     k-point:     4    nbnd_occ= 100


     q-space interpolation up to   240.00 Rydberg

     GIPAW job: nmr                                                                             
     NMR macroscopic correction: yes
             0.6667          0.0000          0.0000
             0.0000          0.6667          0.0000
             0.0000          0.0000          0.6667


     Largest allocated arrays     est. size (Mb)     dimensions
        KS wavefunctions at k           5.05 Mb     (    3311,  100)
        KS wavefunctions at k+q         5.05 Mb     (    3311,  100)
        First-order wavefunctions      50.52 Mb     (    3311,  100, 10)
        First-order wavefunct (US)     30.31 Mb     (    3311,  100,  6)
        Charge/spin density             0.28 Mb     (   36450,    1)
        Induced current                 2.50 Mb     (   36450,    3,3,1)
        Induced magnetic field          2.50 Mb     (   36450,    3,3,1)
        NL pseudopotentials            15.26 Mb     (    3311,  302)
        GIPAW NL terms                 15.26 Mb     (    3311,  302)

     Computing the magnetic susceptibility     isolve=0    ethr=  0.1000E-13
     k-point #    1 of     4      pool #  1    cpu time:       5.0
     compute_u_kq: q = (    0.0000,    0.0000,    0.0000)
     Rotating WFCS
     ethr =  1.00E-14,  avg # of iterations =  5.0
     eigenvalues at k:
 -39.9033 -21.6969 -21.6129 -21.4187 -21.3304 -21.1035 -21.0441 -21.0202
 -20.9094 -20.8799 -20.8516 -20.7947 -20.7533 -20.6858 -20.6291 -20.5581
 -20.5312 -20.4446 -20.4162 -20.3585 -20.2851 -20.1936 -20.1363 -20.1135
 -20.0004 -19.8974 -19.6088 -19.3482  -9.7409  -9.1680  -9.0335  -8.9820
  -8.9241  -8.8485  -8.7368  -8.6538  -8.6239  -8.5590  -8.5200  -8.4199
  -8.4051  -8.3266  -8.2184  -8.1209  -8.0672  -8.0363  -7.8737  -7.8165
  -7.7323  -7.5389  -7.1023  -6.8196  -6.5022  -6.1649  -6.0911  -5.9739
  -5.8420  -5.8004  -5.7155  -5.6853  -5.5620  -5.4653  -5.4028  -5.3055
  -5.2161  -5.1864  -5.1037  -5.0392  -4.9918  -4.8484  -4.7580  -4.6440
  -4.5503  -4.4191  -3.7757  -3.5978  -3.5150  -3.4866  -3.4462  -3.3966
  -3.3489  -3.3416  -3.2721  -3.2304  -3.2114  -3.1259  -3.0998  -3.0666
  -3.0293  -2.9861  -2.9567  -2.8937  -2.8627  -2.7922  -2.7715  -2.7186
  -2.6119  -2.5590  -2.4892  -2.1389
     eigenvalues at k+q:
 -39.9033 -21.6969 -21.6129 -21.4187 -21.3304 -21.1035 -21.0441 -21.0202
 -20.9094 -20.8799 -20.8516 -20.7947 -20.7533 -20.6858 -20.6291 -20.5582
 -20.5312 -20.4446 -20.4162 -20.3585 -20.2851 -20.1936 -20.1363 -20.1135
 -20.0004 -19.8974 -19.6088 -19.3482  -9.7409  -9.1680  -9.0335  -8.9820
  -8.9241  -8.8485  -8.7368  -8.6538  -8.6239  -8.5590  -8.5200  -8.4199
  -8.4051  -8.3266  -8.2184  -8.1209  -8.0672  -8.0363  -7.8737  -7.8165
  -7.7323  -7.5389  -7.1023  -6.8196  -6.5022  -6.1649  -6.0911  -5.9739
  -5.8420  -5.8004  -5.7155  -5.6853  -5.5620  -5.4654  -5.4028  -5.3055
  -5.2161  -5.1864  -5.1037  -5.0392  -4.9918  -4.8484  -4.7580  -4.6440
  -4.5503  -4.4191  -3.7757  -3.5978  -3.5150  -3.4866  -3.4462  -3.3966
  -3.3489  -3.3416  -3.2721  -3.2304  -3.2114  -3.1259  -3.0998  -3.0666
  -3.0293  -2.9861  -2.9567  -2.8937  -2.8627  -2.7922  -2.7715  -2.7186
  -2.6119  -2.5590  -2.4892  -2.1389
     cgsolve_all iterations  51    anorm=    0.66E-07
PARA_AUG  1      50.5627913         0.2294685        -0.0094057
     cgsolve_all iterations  53    anorm=    0.67E-07
PARA_AUG  2       0.2896817        50.8670577        -0.0618943
     cgsolve_all iterations  51    anorm=    0.67E-07
PARA_AUG  3      -0.0964180         0.1330166        50.3182745
     cgsolve_all iterations  56    anorm=    0.72E-07
     cgsolve_all iterations  56    anorm=    0.74E-07
     cgsolve_all iterations  56    anorm=    0.70E-07
     compute_u_kq: q = (    0.0273,    0.0000,    0.0000)
     Rotating WFCS
     ethr =  1.00E-14,  avg # of iterations = 19.0
     eigenvalues at k:
 -39.9033 -21.6969 -21.6129 -21.4187 -21.3304 -21.1035 -21.0441 -21.0202
 -20.9094 -20.8799 -20.8516 -20.7947 -20.7533 -20.6858 -20.6291 -20.5581
 -20.5312 -20.4446 -20.4162 -20.3585 -20.2851 -20.1936 -20.1363 -20.1135
 -20.0004 -19.8974 -19.6088 -19.3482  -9.7409  -9.1680  -9.0335  -8.9820
  -8.9241  -8.8485  -8.7368  -8.6538  -8.6239  -8.5590  -8.5200  -8.4199
  -8.4051  -8.3266  -8.2184  -8.1209  -8.0672  -8.0363  -7.8737  -7.8165
  -7.7323  -7.5389  -7.1023  -6.8196  -6.5022  -6.1649  -6.0911  -5.9739
  -5.8420  -5.8004  -5.7155  -5.6853  -5.5620  -5.4653  -5.4028  -5.3055
  -5.2161  -5.1864  -5.1037  -5.0392  -4.9918  -4.8484  -4.7580  -4.6440
  -4.5503  -4.4191  -3.7757  -3.5978  -3.5150  -3.4866  -3.4462  -3.3966
  -3.3489  -3.3416  -3.2721  -3.2304  -3.2114  -3.1259  -3.0998  -3.0666
  -3.0293  -2.9861  -2.9567  -2.8937  -2.8627  -2.7922  -2.7715  -2.7186
  -2.6119  -2.5590  -2.4892  -2.1389
     eigenvalues at k+q:
 -39.9033 -21.6980 -21.6143 -21.4189 -21.3287 -21.1021 -21.0402 -21.0189
 -20.9107 -20.8808 -20.8509 -20.7944 -20.7524 -20.6857 -20.6297 -20.5590
 -20.5318 -20.4461 -20.4167 -20.3610 -20.2842 -20.1938 -20.1392 -20.1156
 -19.9990 -19.8968 -19.6052 -19.3483  -9.7407  -9.1694  -9.0326  -8.9812
  -8.9258  -8.8495  -8.7356  -8.6563  -8.6218  -8.5621  -8.5190  -8.4203
  -8.4046  -8.3262  -8.2184  -8.1210  -8.0674  -8.0344  -7.8745  -7.8165
  -7.7298  -7.5399  -7.0995  -6.8202  -6.5107  -6.1632  -6.0857  -5.9740
  -5.8429  -5.8025  -5.7109  -5.6876  -5.5552  -5.4650  -5.4042  -5.2998
  -5.2216  -5.1833  -5.1065  -5.0377  -4.9935  -4.8477  -4.7584  -4.6420
  -4.5529  -4.4212  -3.7818  -3.5962  -3.5146  -3.4874  -3.4476  -3.3957
  -3.3476  -3.3415  -3.2731  -3.2326  -3.2090  -3.1274  -3.0985  -3.0669
  -3.0297  -2.9867  -2.9565  -2.8943  -2.8616  -2.7914  -2.7727  -2.7197
  -2.6102  -2.5581  -2.4898  -2.1392
     cgsolve_all iterations  56    anorm=    0.72E-07
     cgsolve_all iterations  56    anorm=    0.73E-07
     cgsolve_all iterations  56    anorm=    0.70E-07
     compute_u_kq: q = (   -0.0273,    0.0000,    0.0000)
     Rotating WFCS
     ethr =  1.00E-14,  avg # of iterations = 19.0
     eigenvalues at k:
 -39.9033 -21.6969 -21.6129 -21.4187 -21.3304 -21.1035 -21.0441 -21.0202
 -20.9094 -20.8799 -20.8516 -20.7947 -20.7533 -20.6858 -20.6291 -20.5581
 -20.5312 -20.4446 -20.4162 -20.3585 -20.2851 -20.1936 -20.1363 -20.1135
 -20.0004 -19.8974 -19.6088 -19.3482  -9.7409  -9.1680  -9.0335  -8.9820
  -8.9241  -8.8485  -8.7368  -8.6538  -8.6239  -8.5590  -8.5200  -8.4199
  -8.4051  -8.3266  -8.2184  -8.1209  -8.0672  -8.0363  -7.8737  -7.8165
  -7.7323  -7.5389  -7.1023  -6.8196  -6.5022  -6.1649  -6.0911  -5.9739
  -5.8420  -5.8004  -5.7155  -5.6853  -5.5620  -5.4653  -5.4028  -5.3055
  -5.2161  -5.1864  -5.1037  -5.0392  -4.9918  -4.8484  -4.7580  -4.6440
  -4.5503  -4.4191  -3.7757  -3.5978  -3.5150  -3.4866  -3.4462  -3.3966
  -3.3489  -3.3416  -3.2721  -3.2304  -3.2114  -3.1259  -3.0998  -3.0666
  -3.0293  -2.9861  -2.9567  -2.8937  -2.8627  -2.7922  -2.7715  -2.7186
  -2.6119  -2.5590  -2.4892  -2.1389
     eigenvalues at k+q:
 -39.9033 -21.6957 -21.6114 -21.4185 -21.3324 -21.1049 -21.0481 -21.0212
 -20.9079 -20.8791 -20.8522 -20.7949 -20.7541 -20.6858 -20.6286 -20.5575
 -20.5309 -20.4434 -20.4154 -20.3558 -20.2859 -20.1934 -20.1339 -20.1109
 -20.0019 -19.8981 -19.6124 -19.3482  -9.7411  -9.1668  -9.0344  -8.9827
  -8.9222  -8.8477  -8.7381  -8.6514  -8.6259  -8.5559  -8.5210  -8.4195
  -8.4055  -8.3272  -8.2185  -8.1208  -8.0670  -8.0380  -7.8731  -7.8165
  -7.7345  -7.5380  -7.1051  -6.8194  -6.4924  -6.1672  -6.0968  -5.9740
  -5.8406  -5.7978  -5.7205  -5.6839  -5.5676  -5.4660  -5.4015  -5.3130
  -5.2102  -5.1892  -5.1004  -5.0401  -4.9899  -4.8491  -4.7574  -4.6463
  -4.5481  -4.4169  -3.7693  -3.5994  -3.5153  -3.4863  -3.4445  -3.3976
  -3.3506  -3.3414  -3.2710  -3.2281  -3.2135  -3.1249  -3.1010  -3.0658
  -3.0290  -2.9859  -2.9570  -2.8932  -2.8635  -2.7930  -2.7704  -2.7173
  -2.6137  -2.5598  -2.4889  -2.1387
     cgsolve_all iterations  58    anorm=    0.72E-07
     cgsolve_all iterations  56    anorm=    0.73E-07
     cgsolve_all iterations  56    anorm=    0.71E-07
     compute_u_kq: q = (    0.0000,    0.0273,    0.0000)
     Rotating WFCS
     ethr =  1.00E-14,  avg # of iterations = 22.0
     eigenvalues at k:
 -39.9033 -21.6969 -21.6129 -21.4187 -21.3304 -21.1035 -21.0441 -21.0202
 -20.9094 -20.8799 -20.8516 -20.7947 -20.7533 -20.6858 -20.6291 -20.5581
 -20.5312 -20.4446 -20.4162 -20.3585 -20.2851 -20.1936 -20.1363 -20.1135
 -20.0004 -19.8974 -19.6088 -19.3482  -9.7409  -9.1680  -9.0335  -8.9820
  -8.9241  -8.8485  -8.7368  -8.6538  -8.6239  -8.5590  -8.5200  -8.4199
  -8.4051  -8.3266  -8.2184  -8.1209  -8.0672  -8.0363  -7.8737  -7.8165
  -7.7323  -7.5389  -7.1023  -6.8196  -6.5022  -6.1649  -6.0911  -5.9739
  -5.8420  -5.8004  -5.7155  -5.6853  -5.5620  -5.4653  -5.4028  -5.3055
  -5.2161  -5.1864  -5.1037  -5.0392  -4.9918  -4.8484  -4.7580  -4.6440
  -4.5503  -4.4191  -3.7757  -3.5978  -3.5150  -3.4866  -3.4462  -3.3966
  -3.3489  -3.3416  -3.2721  -3.2304  -3.2114  -3.1259  -3.0998  -3.0666
  -3.0293  -2.9861  -2.9567  -2.8937  -2.8627  -2.7922  -2.7715  -2.7186
  -2.6119  -2.5590  -2.4892  -2.1389
     eigenvalues at k+q:
 -39.9033 -21.6974 -21.6127 -21.4186 -21.3305 -21.1032 -21.0455 -21.0199
 -20.9097 -20.8806 -20.8500 -20.7939 -20.7528 -20.6862 -20.6272 -20.5591
 -20.5309 -20.4449 -20.4160 -20.3587 -20.2859 -20.1919 -20.1356 -20.1100
 -20.0011 -19.9057 -19.6102 -19.3444  -9.7407  -9.1704  -9.0336  -8.9819
  -8.9258  -8.8451  -8.7385  -8.6570  -8.6244  -8.5577  -8.5187  -8.4199
  -8.4055  -8.3225  -8.2191  -8.1207  -8.0643  -8.0370  -7.8733  -7.8164
  -7.7288  -7.5408  -7.1003  -6.8256  -6.5023  -6.1654  -6.0934  -5.9702
  -5.8461  -5.8013  -5.7197  -5.6876  -5.5646  -5.4649  -5.4013  -5.3036
  -5.2176  -5.1883  -5.1009  -5.0384  -4.9870  -4.8459  -4.7493  -4.6430
  -4.5500  -4.4229  -3.7777  -3.5981  -3.5172  -3.4878  -3.4447  -3.3978
  -3.3471  -3.3436  -3.2709  -3.2304  -3.2127  -3.1261  -3.0998  -3.0678
  -3.0289  -2.9860  -2.9547  -2.8922  -2.8629  -2.7937  -2.7741  -2.7207
  -2.6131  -2.5597  -2.4865  -2.1365
     cgsolve_all iterations  56    anorm=    0.72E-07
     cgsolve_all iterations  56    anorm=    0.74E-07
     cgsolve_all iterations  56    anorm=    0.70E-07
     compute_u_kq: q = (    0.0000,   -0.0273,    0.0000)
     Rotating WFCS
     ethr =  1.00E-14,  avg # of iterations = 22.0
     eigenvalues at k:
 -39.9033 -21.6969 -21.6129 -21.4187 -21.3304 -21.1035 -21.0441 -21.0202
 -20.9094 -20.8799 -20.8516 -20.7947 -20.7533 -20.6858 -20.6291 -20.5581
 -20.5312 -20.4446 -20.4162 -20.3585 -20.2851 -20.1936 -20.1363 -20.1135
 -20.0004 -19.8974 -19.6088 -19.3482  -9.7409  -9.1680  -9.0335  -8.9820
  -8.9241  -8.8485  -8.7368  -8.6538  -8.6239  -8.5590  -8.5200  -8.4199
  -8.4051  -8.3266  -8.2184  -8.1209  -8.0672  -8.0363  -7.8737  -7.8165
  -7.7323  -7.5389  -7.1023  -6.8196  -6.5022  -6.1649  -6.0911  -5.9739
  -5.8420  -5.8004  -5.7155  -5.6853  -5.5620  -5.4653  -5.4028  -5.3055
  -5.2161  -5.1864  -5.1037  -5.0392  -4.9918  -4.8484  -4.7580  -4.6440
  -4.5503  -4.4191  -3.7757  -3.5978  -3.5150  -3.4866  -3.4462  -3.3966
  -3.3489  -3.3416  -3.2721  -3.2304  -3.2114  -3.1259  -3.0998  -3.0666
  -3.0293  -2.9861  -2.9567  -2.8937  -2.8627  -2.7922  -2.7715  -2.7186
  -2.6119  -2.5590  -2.4892  -2.1389
     eigenvalues at k+q:
 -39.9033 -21.6963 -21.6131 -21.4187 -21.3304 -21.1037 -21.0427 -21.0207
 -20.9090 -20.8790 -20.8531 -20.7957 -20.7539 -20.6853 -20.6312 -20.5573
 -20.5314 -20.4443 -20.4163 -20.3583 -20.2843 -20.1952 -20.1373 -20.1166
 -19.9999 -19.8893 -19.6073 -19.3522  -9.7411  -9.1658  -9.0334  -8.9820
  -8.9223  -8.8521  -8.7354  -8.6507  -8.6233  -8.5606  -8.5211  -8.4198
  -8.4046  -8.3308  -8.2177  -8.1211  -8.0706  -8.0353  -7.8743  -7.8165
  -7.7354  -7.5371  -7.1043  -6.8139  -6.5017  -6.1643  -6.0891  -5.9777
  -5.8383  -5.7988  -5.7112  -5.6831  -5.5597  -5.4657  -5.4041  -5.3079
  -5.2145  -5.1844  -5.1066  -5.0405  -4.9953  -4.8515  -4.7664  -4.6451
  -4.5508  -4.4153  -3.7737  -3.5974  -3.5129  -3.4851  -3.4476  -3.3955
  -3.3506  -3.3396  -3.2733  -3.2307  -3.2099  -3.1262  -3.0993  -3.0651
  -3.0296  -2.9864  -2.9587  -2.8950  -2.8623  -2.7914  -2.7685  -2.7162
  -2.6108  -2.5580  -2.4924  -2.1413
     cgsolve_all iterations  58    anorm=    0.72E-07
     cgsolve_all iterations  56    anorm=    0.73E-07
     cgsolve_all iterations  56    anorm=    0.71E-07
     compute_u_kq: q = (    0.0000,    0.0000,    0.0273)
     Rotating WFCS
     ethr =  1.00E-14,  avg # of iterations = 19.0
     eigenvalues at k:
 -39.9033 -21.6969 -21.6129 -21.4187 -21.3304 -21.1035 -21.0441 -21.0202
 -20.9094 -20.8799 -20.8516 -20.7947 -20.7533 -20.6858 -20.6291 -20.5581
 -20.5312 -20.4446 -20.4162 -20.3585 -20.2851 -20.1936 -20.1363 -20.1135
 -20.0004 -19.8974 -19.6088 -19.3482  -9.7409  -9.1680  -9.0335  -8.9820
  -8.9241  -8.8485  -8.7368  -8.6538  -8.6239  -8.5590  -8.5200  -8.4199
  -8.4051  -8.3266  -8.2184  -8.1209  -8.0672  -8.0363  -7.8737  -7.8165
  -7.7323  -7.5389  -7.1023  -6.8196  -6.5022  -6.1649  -6.0911  -5.9739
  -5.8420  -5.8004  -5.7155  -5.6853  -5.5620  -5.4653  -5.4028  -5.3055
  -5.2161  -5.1864  -5.1037  -5.0392  -4.9918  -4.8484  -4.7580  -4.6440
  -4.5503  -4.4191  -3.7757  -3.5978  -3.5150  -3.4866  -3.4462  -3.3966
  -3.3489  -3.3416  -3.2721  -3.2304  -3.2114  -3.1259  -3.0998  -3.0666
  -3.0293  -2.9861  -2.9567  -2.8937  -2.8627  -2.7922  -2.7715  -2.7186
  -2.6119  -2.5590  -2.4892  -2.1389
     eigenvalues at k+q:
 -39.9033 -21.6968 -21.6129 -21.4191 -21.3299 -21.1044 -21.0449 -21.0182
 -20.9097 -20.8810 -20.8508 -20.7931 -20.7531 -20.6890 -20.6293 -20.5588
 -20.5297 -20.4434 -20.4160 -20.3578 -20.2855 -20.1944 -20.1366 -20.1134
 -20.0004 -19.8974 -19.6088 -19.3482  -9.7410  -9.1683  -9.0342  -8.9818
  -8.9242  -8.8483  -8.7358  -8.6540  -8.6228  -8.5590  -8.5199  -8.4207
  -8.4056  -8.3255  -8.2201  -8.1212  -8.0672  -8.0363  -7.8738  -7.8165
  -7.7324  -7.5387  -7.1018  -6.8186  -6.5038  -6.1651  -6.0843  -5.9716
  -5.8446  -5.8066  -5.7133  -5.6855  -5.5644  -5.4642  -5.4028  -5.3084
  -5.2151  -5.1857  -5.1087  -5.0340  -4.9901  -4.8483  -4.7592  -4.6424
  -4.5508  -4.4188  -3.7761  -3.5978  -3.5155  -3.4868  -3.4444  -3.3971
  -3.3496  -3.3414  -3.2722  -3.2318  -3.2110  -3.1228  -3.1029  -3.0665
  -3.0281  -2.9861  -2.9571  -2.8938  -2.8623  -2.7934  -2.7720  -2.7179
  -2.6120  -2.5593  -2.4896  -2.1389
     cgsolve_all iterations  58    anorm=    0.71E-07
     cgsolve_all iterations  56    anorm=    0.73E-07
     cgsolve_all iterations  56    anorm=    0.70E-07
     compute_u_kq: q = (    0.0000,    0.0000,   -0.0273)
     Rotating WFCS
     ethr =  1.00E-14,  avg # of iterations = 19.0
     eigenvalues at k:
 -39.9033 -21.6969 -21.6129 -21.4187 -21.3304 -21.1035 -21.0441 -21.0202
 -20.9094 -20.8799 -20.8516 -20.7947 -20.7533 -20.6858 -20.6291 -20.5581
 -20.5312 -20.4446 -20.4162 -20.3585 -20.2851 -20.1936 -20.1363 -20.1135
 -20.0004 -19.8974 -19.6088 -19.3482  -9.7409  -9.1680  -9.0335  -8.9820
  -8.9241  -8.8485  -8.7368  -8.6538  -8.6239  -8.5590  -8.5200  -8.4199
  -8.4051  -8.3266  -8.2184  -8.1209  -8.0672  -8.0363  -7.8737  -7.8165
  -7.7323  -7.5389  -7.1023  -6.8196  -6.5022  -6.1649  -6.0911  -5.9739
  -5.8420  -5.8004  -5.7155  -5.6853  -5.5620  -5.4653  -5.4028  -5.3055
  -5.2161  -5.1864  -5.1037  -5.0392  -4.9918  -4.8484  -4.7580  -4.6440
  -4.5503  -4.4191  -3.7757  -3.5978  -3.5150  -3.4866  -3.4462  -3.3966
  -3.3489  -3.3416  -3.2721  -3.2304  -3.2114  -3.1259  -3.0998  -3.0666
  -3.0293  -2.9861  -2.9567  -2.8937  -2.8627  -2.7922  -2.7715  -2.7186
  -2.6119  -2.5590  -2.4892  -2.1389
     eigenvalues at k+q:
 -39.9033 -21.6969 -21.6129 -21.4182 -21.3309 -21.1028 -21.0434 -21.0222
 -20.9088 -20.8787 -20.8523 -20.7964 -20.7538 -20.6825 -20.6288 -20.5575
 -20.5327 -20.4462 -20.4160 -20.3593 -20.2847 -20.1928 -20.1361 -20.1135
 -20.0004 -19.8974 -19.6088 -19.3482  -9.7408  -9.1678  -9.0328  -8.9822
  -8.9239  -8.8490  -8.7378  -8.6538  -8.6251  -8.5591  -8.5201  -8.4191
  -8.4045  -8.3277  -8.2167  -8.1206  -8.0674  -8.0363  -7.8737  -7.8165
  -7.7321  -7.5390  -7.1029  -6.8206  -6.5000  -6.1648  -6.0984  -5.9759
  -5.8406  -5.7934  -5.7175  -5.6845  -5.5595  -5.4671  -5.4031  -5.3027
  -5.2172  -5.1869  -5.0987  -5.0462  -4.9911  -4.8477  -4.7569  -4.6456
  -4.5503  -4.4197  -3.7750  -3.5978  -3.5147  -3.4867  -3.4477  -3.3962
  -3.3489  -3.3411  -3.2719  -3.2290  -3.2118  -3.1291  -3.0963  -3.0668
  -3.0304  -2.9863  -2.9564  -2.8937  -2.8628  -2.7913  -2.7708  -2.7194
  -2.6118  -2.5585  -2.4889  -2.1390
     cgsolve_all iterations  56    anorm=    0.72E-07
     cgsolve_all iterations  56    anorm=    0.73E-07
     cgsolve_all iterations  56    anorm=    0.70E-07

     k-point #    2 of     4      pool #  1    cpu time:     528.1
     compute_u_kq: q = (    0.0000,    0.0000,    0.0000)
     Rotating WFCS
     ethr =  1.00E-14,  avg # of iterations =  6.0
     eigenvalues at k:
 -39.9033 -21.6969 -21.6129 -21.4179 -21.3296 -21.1085 -21.0477 -21.0303
 -20.8745 -20.8704 -20.8425 -20.8101 -20.7819 -20.6818 -20.6248 -20.5648
 -20.5299 -20.4510 -20.3948 -20.3694 -20.2813 -20.1943 -20.1394 -20.1135
 -20.0002 -19.8976 -19.6083 -19.3482  -9.7409  -9.1682  -9.0317  -8.9851
  -8.9181  -8.8580  -8.7344  -8.6653  -8.6245  -8.5606  -8.5211  -8.4158
  -8.3875  -8.3201  -8.2109  -8.1189  -8.0828  -8.0373  -7.8770  -7.8156
  -7.7312  -7.5370  -7.1085  -6.8247  -6.4640  -6.1946  -6.1174  -5.9660
  -5.8640  -5.7962  -5.6927  -5.6318  -5.5758  -5.4950  -5.4346  -5.3067
  -5.2448  -5.1643  -5.1237  -5.0438  -4.9416  -4.7785  -4.7282  -4.6586
  -4.5945  -4.4435  -3.7583  -3.5971  -3.5397  -3.4927  -3.4340  -3.4099
  -3.3534  -3.3331  -3.2715  -3.2341  -3.2050  -3.1426  -3.0809  -3.0552
  -3.0212  -3.0027  -2.9548  -2.9037  -2.8364  -2.7969  -2.7801  -2.7229
  -2.6163  -2.5556  -2.4881  -2.1393
     eigenvalues at k+q:
 -39.9033 -21.6969 -21.6128 -21.4179 -21.3296 -21.1086 -21.0477 -21.0303
 -20.8745 -20.8704 -20.8425 -20.8101 -20.7819 -20.6818 -20.6248 -20.5648
 -20.5299 -20.4510 -20.3948 -20.3694 -20.2813 -20.1943 -20.1394 -20.1135
 -20.0002 -19.8976 -19.6083 -19.3482  -9.7409  -9.1682  -9.0317  -8.9851
  -8.9182  -8.8580  -8.7344  -8.6653  -8.6245  -8.5606  -8.5212  -8.4158
  -8.3875  -8.3201  -8.2109  -8.1189  -8.0828  -8.0373  -7.8770  -7.8156
  -7.7312  -7.5370  -7.1085  -6.8246  -6.4640  -6.1946  -6.1174  -5.9660
  -5.8640  -5.7962  -5.6928  -5.6318  -5.5758  -5.4950  -5.4345  -5.3067
  -5.2448  -5.1644  -5.1237  -5.0438  -4.9416  -4.7785  -4.7282  -4.6586
  -4.5945  -4.4435  -3.7583  -3.5971  -3.5397  -3.4927  -3.4340  -3.4099
  -3.3534  -3.3331  -3.2715  -3.2341  -3.2050  -3.1426  -3.0809  -3.0552
  -3.0212  -3.0028  -2.9548  -2.9037  -2.8364  -2.7969  -2.7801  -2.7229
  -2.6163  -2.5556  -2.4881  -2.1393
     cgsolve_all iterations  51    anorm=    0.68E-07
PARA_AUG  1      50.5650418         0.2302880        -0.0120136
     cgsolve_all iterations  51    anorm=    0.68E-07
PARA_AUG  2       0.2907690        50.8689772        -0.0628593
     cgsolve_all iterations  51    anorm=    0.67E-07
PARA_AUG  3      -0.0975615         0.1310867        50.3192854
     cgsolve_all iterations  56    anorm=    0.71E-07
     cgsolve_all iterations  56    anorm=    0.73E-07
     cgsolve_all iterations  56    anorm=    0.72E-07
     compute_u_kq: q = (    0.0273,    0.0000,    0.0000)
     Rotating WFCS
     ethr =  1.00E-14,  avg # of iterations = 19.0
     eigenvalues at k:
 -39.9033 -21.6969 -21.6129 -21.4179 -21.3296 -21.1085 -21.0477 -21.0303
 -20.8745 -20.8704 -20.8425 -20.8101 -20.7819 -20.6818 -20.6248 -20.5648
 -20.5299 -20.4510 -20.3948 -20.3694 -20.2813 -20.1943 -20.1394 -20.1135
 -20.0002 -19.8976 -19.6083 -19.3482  -9.7409  -9.1682  -9.0317  -8.9851
  -8.9181  -8.8580  -8.7344  -8.6653  -8.6245  -8.5606  -8.5211  -8.4158
  -8.3875  -8.3201  -8.2109  -8.1189  -8.0828  -8.0373  -7.8770  -7.8156
  -7.7312  -7.5370  -7.1085  -6.8247  -6.4640  -6.1946  -6.1174  -5.9660
  -5.8640  -5.7962  -5.6927  -5.6318  -5.5758  -5.4950  -5.4346  -5.3067
  -5.2448  -5.1643  -5.1237  -5.0438  -4.9416  -4.7785  -4.7282  -4.6586
  -4.5945  -4.4435  -3.7583  -3.5971  -3.5397  -3.4927  -3.4340  -3.4099
  -3.3534  -3.3331  -3.2715  -3.2341  -3.2050  -3.1426  -3.0809  -3.0552
  -3.0212  -3.0027  -2.9548  -2.9037  -2.8364  -2.7969  -2.7801  -2.7229
  -2.6163  -2.5556  -2.4881  -2.1393
     eigenvalues at k+q:
 -39.9033 -21.6980 -21.6142 -21.4181 -21.3280 -21.1066 -21.0435 -21.0305
 -20.8744 -20.8709 -20.8424 -20.8100 -20.7815 -20.6817 -20.6255 -20.5660
 -20.5304 -20.4514 -20.3950 -20.3725 -20.2806 -20.1942 -20.1426 -20.1157
 -19.9987 -19.8970 -19.6047 -19.3483  -9.7407  -9.1696  -9.0307  -8.9844
  -8.9204  -8.8587  -8.7327  -8.6656  -8.6251  -8.5632  -8.5208  -8.4151
  -8.3871  -8.3205  -8.2102  -8.1188  -8.0836  -8.0354  -7.8777  -7.8157
  -7.7287  -7.5380  -7.1057  -6.8253  -6.4752  -6.1862  -6.1172  -5.9674
  -5.8617  -5.7942  -5.6933  -5.6306  -5.5715  -5.4980  -5.4334  -5.3006
  -5.2492  -5.1669  -5.1226  -5.0433  -4.9378  -4.7812  -4.7285  -4.6573
  -4.5978  -4.4448  -3.7646  -3.5955  -3.5418  -3.4913  -3.4349  -3.4086
  -3.3539  -3.3314  -3.2728  -3.2348  -3.2037  -3.1438  -3.0821  -3.0540
  -3.0218  -3.0030  -2.9546  -2.9030  -2.8361  -2.7983  -2.7795  -2.7237
  -2.6147  -2.5548  -2.4887  -2.1396
     cgsolve_all iterations  56    anorm=    0.71E-07
     cgsolve_all iterations  56    anorm=    0.73E-07
     cgsolve_all iterations  56    anorm=    0.71E-07
     compute_u_kq: q = (   -0.0273,    0.0000,    0.0000)
     Rotating WFCS
     ethr =  1.00E-14,  avg # of iterations = 19.0
     eigenvalues at k:
 -39.9033 -21.6969 -21.6129 -21.4179 -21.3296 -21.1085 -21.0477 -21.0303
 -20.8745 -20.8704 -20.8425 -20.8101 -20.7819 -20.6818 -20.6248 -20.5648
 -20.5299 -20.4510 -20.3948 -20.3694 -20.2813 -20.1943 -20.1394 -20.1135
 -20.0002 -19.8976 -19.6083 -19.3482  -9.7409  -9.1682  -9.0317  -8.9851
  -8.9181  -8.8580  -8.7344  -8.6653  -8.6245  -8.5606  -8.5211  -8.4158
  -8.3875  -8.3201  -8.2109  -8.1189  -8.0828  -8.0373  -7.8770  -7.8156
  -7.7312  -7.5370  -7.1085  -6.8247  -6.4640  -6.1946  -6.1174  -5.9660
  -5.8640  -5.7962  -5.6927  -5.6318  -5.5758  -5.4950  -5.4346  -5.3067
  -5.2448  -5.1643  -5.1237  -5.0438  -4.9416  -4.7785  -4.7282  -4.6586
  -4.5945  -4.4435  -3.7583  -3.5971  -3.5397  -3.4927  -3.4340  -3.4099
  -3.3534  -3.3331  -3.2715  -3.2341  -3.2050  -3.1426  -3.0809  -3.0552
  -3.0212  -3.0027  -2.9548  -2.9037  -2.8364  -2.7969  -2.7801  -2.7229
  -2.6163  -2.5556  -2.4881  -2.1393
     eigenvalues at k+q:
 -39.9033 -21.6958 -21.6114 -21.4177 -21.3314 -21.1103 -21.0519 -21.0299
 -20.8749 -20.8700 -20.8424 -20.8100 -20.7822 -20.6819 -20.6245 -20.5634
 -20.5297 -20.4504 -20.3950 -20.3659 -20.2820 -20.1944 -20.1366 -20.1109
 -20.0017 -19.8983 -19.6119 -19.3482  -9.7412  -9.1669  -9.0327  -8.9858
  -8.9159  -8.8574  -8.7363  -8.6648  -8.6240  -8.5579  -8.5214  -8.4164
  -8.3880  -8.3196  -8.2117  -8.1190  -8.0822  -8.0392  -7.8763  -7.8155
  -7.7336  -7.5361  -7.1112  -6.8242  -6.4520  -6.2037  -6.1171  -5.9645
  -5.8659  -5.7979  -5.6941  -5.6344  -5.5779  -5.4915  -5.4351  -5.3135
  -5.2402  -5.1628  -5.1237  -5.0441  -4.9455  -4.7761  -4.7296  -4.6597
  -4.5903  -4.4417  -3.7523  -3.5988  -3.5369  -3.4941  -3.4336  -3.4108
  -3.3535  -3.3347  -3.2704  -3.2334  -3.2062  -3.1414  -3.0799  -3.0567
  -3.0203  -3.0026  -2.9550  -2.9042  -2.8367  -2.7955  -2.7809  -2.7217
  -2.6181  -2.5566  -2.4877  -2.1390
     cgsolve_all iterations  56    anorm=    0.71E-07
     cgsolve_all iterations  56    anorm=    0.73E-07
     cgsolve_all iterations  56    anorm=    0.71E-07
     compute_u_kq: q = (    0.0000,    0.0273,    0.0000)
     Rotating WFCS
     ethr =  1.00E-14,  avg # of iterations = 22.0
     eigenvalues at k:
 -39.9033 -21.6969 -21.6129 -21.4179 -21.3296 -21.1085 -21.0477 -21.0303
 -20.8745 -20.8704 -20.8425 -20.8101 -20.7819 -20.6818 -20.6248 -20.5648
 -20.5299 -20.4510 -20.3948 -20.3694 -20.2813 -20.1943 -20.1394 -20.1135
 -20.0002 -19.8976 -19.6083 -19.3482  -9.7409  -9.1682  -9.0317  -8.9851
  -8.9181  -8.8580  -8.7344  -8.6653  -8.6245  -8.5606  -8.5211  -8.4158
  -8.3875  -8.3201  -8.2109  -8.1189  -8.0828  -8.0373  -7.8770  -7.8156
  -7.7312  -7.5370  -7.1085  -6.8247  -6.4640  -6.1946  -6.1174  -5.9660
  -5.8640  -5.7962  -5.6927  -5.6318  -5.5758  -5.4950  -5.4346  -5.3067
  -5.2448  -5.1643  -5.1237  -5.0438  -4.9416  -4.7785  -4.7282  -4.6586
  -4.5945  -4.4435  -3.7583  -3.5971  -3.5397  -3.4927  -3.4340  -3.4099
  -3.3534  -3.3331  -3.2715  -3.2341  -3.2050  -3.1426  -3.0809  -3.0552
  -3.0212  -3.0027  -2.9548  -2.9037  -2.8364  -2.7969  -2.7801  -2.7229
  -2.6163  -2.5556  -2.4881  -2.1393
     eigenvalues at k+q:
 -39.9033 -21.6974 -21.6127 -21.4179 -21.3298 -21.1082 -21.0486 -21.0302
 -20.8742 -20.8714 -20.8427 -20.8085 -20.7805 -20.6819 -20.6239 -20.5653
 -20.5304 -20.4512 -20.3938 -20.3694 -20.2820 -20.1931 -20.1386 -20.1100
 -20.0008 -19.9059 -19.6097 -19.3444  -9.7407  -9.1706  -9.0319  -8.9851
  -8.9196  -8.8545  -8.7362  -8.6683  -8.6248  -8.5585  -8.5203  -8.4166
  -8.3874  -8.3169  -8.2108  -8.1188  -8.0796  -8.0383  -7.8765  -7.8156
  -7.7277  -7.5389  -7.1067  -6.8305  -6.4632  -6.1965  -6.1192  -5.9622
  -5.8676  -5.7966  -5.6981  -5.6340  -5.5787  -5.4942  -5.4335  -5.3077
  -5.2459  -5.1623  -5.1171  -5.0449  -4.9381  -4.7740  -4.7219  -4.6594
  -4.5950  -4.4459  -3.7603  -3.5975  -3.5399  -3.4953  -3.4346  -3.4104
  -3.3527  -3.3325  -3.2704  -3.2335  -3.2069  -3.1433  -3.0825  -3.0545
  -3.0221  -3.0015  -2.9529  -2.9030  -2.8363  -2.8002  -2.7807  -2.7245
  -2.6181  -2.5563  -2.4853  -2.1369
     cgsolve_all iterations  56    anorm=    0.72E-07
     cgsolve_all iterations  56    anorm=    0.73E-07
     cgsolve_all iterations  56    anorm=    0.71E-07
     compute_u_kq: q = (    0.0000,   -0.0273,    0.0000)
     Rotating WFCS
     ethr =  1.00E-14,  avg # of iterations = 22.0
     eigenvalues at k:
 -39.9033 -21.6969 -21.6129 -21.4179 -21.3296 -21.1085 -21.0477 -21.0303
 -20.8745 -20.8704 -20.8425 -20.8101 -20.7819 -20.6818 -20.6248 -20.5648
 -20.5299 -20.4510 -20.3948 -20.3694 -20.2813 -20.1943 -20.1394 -20.1135
 -20.0002 -19.8976 -19.6083 -19.3482  -9.7409  -9.1682  -9.0317  -8.9851
  -8.9181  -8.8580  -8.7344  -8.6653  -8.6245  -8.5606  -8.5211  -8.4158
  -8.3875  -8.3201  -8.2109  -8.1189  -8.0828  -8.0373  -7.8770  -7.8156
  -7.7312  -7.5370  -7.1085  -6.8247  -6.4640  -6.1946  -6.1174  -5.9660
  -5.8640  -5.7962  -5.6927  -5.6318  -5.5758  -5.4950  -5.4346  -5.3067
  -5.2448  -5.1643  -5.1237  -5.0438  -4.9416  -4.7785  -4.7282  -4.6586
  -4.5945  -4.4435  -3.7583  -3.5971  -3.5397  -3.4927  -3.4340  -3.4099
  -3.3534  -3.3331  -3.2715  -3.2341  -3.2050  -3.1426  -3.0809  -3.0552
  -3.0212  -3.0027  -2.9548  -2.9037  -2.8364  -2.7969  -2.7801  -2.7229
  -2.6163  -2.5556  -2.4881  -2.1393
     eigenvalues at k+q:
 -39.9033 -21.6963 -21.6130 -21.4180 -21.3295 -21.1087 -21.0469 -21.0302
 -20.8750 -20.8692 -20.8428 -20.8114 -20.7829 -20.6818 -20.6257 -20.5645
 -20.5295 -20.4508 -20.3959 -20.3691 -20.2805 -20.1954 -20.1404 -20.1167
 -19.9997 -19.8894 -19.6068 -19.3522  -9.7412  -9.1659  -9.0315  -8.9851
  -8.9165  -8.8615  -8.7329  -8.6620  -8.6241  -8.5630  -8.5217  -8.4149
  -8.3876  -8.3237  -8.2113  -8.1189  -8.0860  -8.0362  -7.8775  -7.8156
  -7.7345  -7.5354  -7.1102  -6.8191  -6.4644  -6.1924  -6.1156  -5.9698
  -5.8601  -5.7961  -5.6872  -5.6299  -5.5731  -5.4953  -5.4356  -5.3064
  -5.2433  -5.1664  -5.1297  -5.0431  -4.9452  -4.7829  -4.7354  -4.6579
  -4.5937  -4.4406  -3.7564  -3.5967  -3.5395  -3.4901  -3.4337  -3.4094
  -3.3540  -3.3336  -3.2727  -3.2346  -3.2032  -3.1420  -3.0790  -3.0558
  -3.0203  -3.0041  -2.9568  -2.9044  -2.8365  -2.7942  -2.7790  -2.7209
  -2.6146  -2.5546  -2.4914  -2.1417
     cgsolve_all iterations  58    anorm=    0.71E-07
     cgsolve_all iterations  56    anorm=    0.73E-07
     cgsolve_all iterations  56    anorm=    0.72E-07
     compute_u_kq: q = (    0.0000,    0.0000,    0.0273)
     Rotating WFCS
     ethr =  1.00E-14,  avg # of iterations = 21.0
     eigenvalues at k:
 -39.9033 -21.6969 -21.6129 -21.4179 -21.3296 -21.1085 -21.0477 -21.0303
 -20.8745 -20.8704 -20.8425 -20.8101 -20.7819 -20.6818 -20.6248 -20.5648
 -20.5299 -20.4510 -20.3948 -20.3694 -20.2813 -20.1943 -20.1394 -20.1135
 -20.0002 -19.8976 -19.6083 -19.3482  -9.7409  -9.1682  -9.0317  -8.9851
  -8.9181  -8.8580  -8.7344  -8.6653  -8.6245  -8.5606  -8.5211  -8.4158
  -8.3875  -8.3201  -8.2109  -8.1189  -8.0828  -8.0373  -7.8770  -7.8156
  -7.7312  -7.5370  -7.1085  -6.8247  -6.4640  -6.1946  -6.1174  -5.9660
  -5.8640  -5.7962  -5.6927  -5.6318  -5.5758  -5.4950  -5.4346  -5.3067
  -5.2448  -5.1643  -5.1237  -5.0438  -4.9416  -4.7785  -4.7282  -4.6586
  -4.5945  -4.4435  -3.7583  -3.5971  -3.5397  -3.4927  -3.4340  -3.4099
  -3.3534  -3.3331  -3.2715  -3.2341  -3.2050  -3.1426  -3.0809  -3.0552
  -3.0212  -3.0027  -2.9548  -2.9037  -2.8364  -2.7969  -2.7801  -2.7229
  -2.6163  -2.5556  -2.4881  -2.1393
     eigenvalues at k+q:
 -39.9033 -21.6970 -21.6129 -21.4175 -21.3301 -21.1078 -21.0465 -21.0323
 -20.8736 -20.8704 -20.8436 -20.8108 -20.7818 -20.6793 -20.6248 -20.5641
 -20.5305 -20.4534 -20.3936 -20.3710 -20.2809 -20.1935 -20.1392 -20.1136
 -20.0002 -19.8976 -19.6083 -19.3482  -9.7409  -9.1680  -9.0310  -8.9853
  -8.9180  -8.8583  -8.7354  -8.6654  -8.6254  -8.5605  -8.5213  -8.4154
  -8.3865  -8.3214  -8.2095  -8.1186  -8.0828  -8.0373  -7.8769  -7.8156
  -7.7311  -7.5371  -7.1090  -6.8255  -6.4617  -6.1973  -6.1201  -5.9698
  -5.8612  -5.7930  -5.6921  -5.6302  -5.5725  -5.5001  -5.4335  -5.3037
  -5.2447  -5.1663  -5.1218  -5.0423  -4.9474  -4.7789  -4.7244  -4.6614
  -4.5942  -4.4437  -3.7579  -3.5972  -3.5394  -3.4927  -3.4355  -3.4094
  -3.3522  -3.3339  -3.2715  -3.2331  -3.2047  -3.1438  -3.0805  -3.0539
  -3.0236  -3.0022  -2.9540  -2.9043  -2.8371  -2.7957  -2.7786  -2.7240
  -2.6161  -2.5552  -2.4878  -2.1393
     cgsolve_all iterations  56    anorm=    0.72E-07
     cgsolve_all iterations  56    anorm=    0.73E-07
     cgsolve_all iterations  56    anorm=    0.72E-07
     compute_u_kq: q = (    0.0000,    0.0000,   -0.0273)
     Rotating WFCS
     ethr =  1.00E-14,  avg # of iterations = 19.0
     eigenvalues at k:
 -39.9033 -21.6969 -21.6129 -21.4179 -21.3296 -21.1085 -21.0477 -21.0303
 -20.8745 -20.8704 -20.8425 -20.8101 -20.7819 -20.6818 -20.6248 -20.5648
 -20.5299 -20.4510 -20.3948 -20.3694 -20.2813 -20.1943 -20.1394 -20.1135
 -20.0002 -19.8976 -19.6083 -19.3482  -9.7409  -9.1682  -9.0317  -8.9851
  -8.9181  -8.8580  -8.7344  -8.6653  -8.6245  -8.5606  -8.5211  -8.4158
  -8.3875  -8.3201  -8.2109  -8.1189  -8.0828  -8.0373  -7.8770  -7.8156
  -7.7312  -7.5370  -7.1085  -6.8247  -6.4640  -6.1946  -6.1174  -5.9660
  -5.8640  -5.7962  -5.6927  -5.6318  -5.5758  -5.4950  -5.4346  -5.3067
  -5.2448  -5.1643  -5.1237  -5.0438  -4.9416  -4.7785  -4.7282  -4.6586
  -4.5945  -4.4435  -3.7583  -3.5971  -3.5397  -3.4927  -3.4340  -3.4099
  -3.3534  -3.3331  -3.2715  -3.2341  -3.2050  -3.1426  -3.0809  -3.0552
  -3.0212  -3.0027  -2.9548  -2.9037  -2.8364  -2.7969  -2.7801  -2.7229
  -2.6163  -2.5556  -2.4881  -2.1393
     eigenvalues at k+q:
 -39.9033 -21.6969 -21.6128 -21.4184 -21.3291 -21.1093 -21.0487 -21.0282
 -20.8760 -20.8706 -20.8416 -20.8090 -20.7814 -20.6842 -20.6248 -20.5654
 -20.5293 -20.4486 -20.3963 -20.3677 -20.2817 -20.1951 -20.1397 -20.1135
 -20.0001 -19.8976 -19.6083 -19.3482  -9.7410  -9.1685  -9.0324  -8.9849
  -8.9184  -8.8576  -8.7335  -8.6648  -8.6237  -8.5607  -8.5210  -8.4163
  -8.3886  -8.3190  -8.2125  -8.1193  -8.0827  -8.0374  -7.8770  -7.8156
  -7.7314  -7.5369  -7.1079  -6.8237  -6.4669  -6.1913  -6.1143  -5.9617
  -5.8672  -5.7995  -5.6937  -5.6347  -5.5777  -5.4900  -5.4350  -5.3098
  -5.2443  -5.1625  -5.1261  -5.0451  -4.9362  -4.7786  -4.7341  -4.6551
  -4.5936  -4.4429  -3.7591  -3.5971  -3.5395  -3.4928  -3.4328  -3.4100
  -3.3547  -3.3324  -3.2715  -3.2350  -3.2055  -3.1413  -3.0812  -3.0568
  -3.0188  -3.0031  -2.9556  -2.9030  -2.8362  -2.7985  -2.7810  -2.7217
  -2.6165  -2.5560  -2.4885  -2.1393
     cgsolve_all iterations  56    anorm=    0.71E-07
     cgsolve_all iterations  56    anorm=    0.73E-07
     cgsolve_all iterations  56    anorm=    0.71E-07

     k-point #    3 of     4      pool #  1    cpu time:    1048.5
     compute_u_kq: q = (    0.0000,    0.0000,    0.0000)
     Rotating WFCS
     ethr =  1.00E-14,  avg # of iterations =  5.0
     eigenvalues at k:
 -39.9033 -21.6948 -21.6148 -21.4181 -21.3370 -21.0883 -21.0502 -21.0286
 -20.8971 -20.8703 -20.8382 -20.8057 -20.7717 -20.6842 -20.6402 -20.5626
 -20.5334 -20.4436 -20.4022 -20.3547 -20.2782 -20.1978 -20.1411 -20.1175
 -19.9955 -19.9007 -19.6073 -19.3486  -9.7403  -9.1742  -9.0299  -8.9815
  -8.9194  -8.8544  -8.7415  -8.6641  -8.6310  -8.5593  -8.5079  -8.4066
  -8.3989  -8.3123  -8.2145  -8.1168  -8.0931  -8.0309  -7.8848  -7.8157
  -7.7232  -7.5449  -7.1025  -6.8354  -6.4767  -6.1740  -6.1023  -5.9585
  -5.8780  -5.7782  -5.7219  -5.6566  -5.5920  -5.4602  -5.3761  -5.3386
  -5.2185  -5.1910  -5.1063  -5.0410  -4.9305  -4.8648  -4.7462  -4.6749
  -4.5465  -4.4174  -3.7740  -3.5970  -3.5160  -3.4725  -3.4522  -3.4015
  -3.3701  -3.3301  -3.2805  -3.2329  -3.1986  -3.1458  -3.0970  -3.0595
  -3.0160  -2.9992  -2.9554  -2.8889  -2.8465  -2.7960  -2.7767  -2.6986
  -2.6213  -2.5667  -2.4975  -2.1382
     eigenvalues at k+q:
 -39.9033 -21.6948 -21.6148 -21.4181 -21.3370 -21.0883 -21.0502 -21.0286
 -20.8971 -20.8703 -20.8382 -20.8057 -20.7717 -20.6842 -20.6402 -20.5627
 -20.5334 -20.4436 -20.4022 -20.3547 -20.2782 -20.1978 -20.1411 -20.1175
 -19.9955 -19.9007 -19.6073 -19.3486  -9.7403  -9.1742  -9.0299  -8.9815
  -8.9194  -8.8544  -8.7415  -8.6641  -8.6310  -8.5594  -8.5079  -8.4066
  -8.3989  -8.3123  -8.2145  -8.1168  -8.0931  -8.0309  -7.8848  -7.8157
  -7.7232  -7.5449  -7.1025  -6.8354  -6.4767  -6.1740  -6.1023  -5.9585
  -5.8780  -5.7782  -5.7219  -5.6566  -5.5920  -5.4602  -5.3761  -5.3386
  -5.2185  -5.1910  -5.1063  -5.0410  -4.9305  -4.8648  -4.7462  -4.6749
  -4.5465  -4.4174  -3.7740  -3.5970  -3.5160  -3.4725  -3.4522  -3.4015
  -3.3701  -3.3300  -3.2805  -3.2329  -3.1986  -3.1458  -3.0970  -3.0595
  -3.0160  -2.9992  -2.9554  -2.8889  -2.8465  -2.7960  -2.7767  -2.6986
  -2.6213  -2.5667  -2.4975  -2.1382
     cgsolve_all iterations  51    anorm=    0.70E-07
PARA_AUG  1      50.5651726         0.2300803        -0.0082852
     cgsolve_all iterations  53    anorm=    0.67E-07
PARA_AUG  2       0.2907896        50.8684581        -0.0653960
     cgsolve_all iterations  51    anorm=    0.69E-07
PARA_AUG  3      -0.0966390         0.1291673        50.3158162
     cgsolve_all iterations  56    anorm=    0.72E-07
     cgsolve_all iterations  56    anorm=    0.73E-07
     cgsolve_all iterations  56    anorm=    0.71E-07
     compute_u_kq: q = (    0.0273,    0.0000,    0.0000)
     Rotating WFCS
     ethr =  1.00E-14,  avg # of iterations = 19.0
     eigenvalues at k:
 -39.9033 -21.6948 -21.6148 -21.4181 -21.3370 -21.0883 -21.0502 -21.0286
 -20.8971 -20.8703 -20.8382 -20.8057 -20.7717 -20.6842 -20.6402 -20.5626
 -20.5334 -20.4436 -20.4022 -20.3547 -20.2782 -20.1978 -20.1411 -20.1175
 -19.9955 -19.9007 -19.6073 -19.3486  -9.7403  -9.1742  -9.0299  -8.9815
  -8.9194  -8.8544  -8.7415  -8.6641  -8.6310  -8.5593  -8.5079  -8.4066
  -8.3989  -8.3123  -8.2145  -8.1168  -8.0931  -8.0309  -7.8848  -7.8157
  -7.7232  -7.5449  -7.1025  -6.8354  -6.4767  -6.1740  -6.1023  -5.9585
  -5.8780  -5.7782  -5.7219  -5.6566  -5.5920  -5.4602  -5.3761  -5.3386
  -5.2185  -5.1910  -5.1063  -5.0410  -4.9305  -4.8648  -4.7462  -4.6749
  -4.5465  -4.4174  -3.7740  -3.5970  -3.5160  -3.4725  -3.4522  -3.4015
  -3.3701  -3.3301  -3.2805  -3.2329  -3.1986  -3.1458  -3.0970  -3.0595
  -3.0160  -2.9992  -2.9554  -2.8889  -2.8465  -2.7960  -2.7767  -2.6986
  -2.6213  -2.5667  -2.4975  -2.1382
     eigenvalues at k+q:
 -39.9033 -21.6960 -21.6161 -21.4183 -21.3352 -21.0882 -21.0443 -21.0284
 -20.8970 -20.8714 -20.8375 -20.8061 -20.7714 -20.6839 -20.6408 -20.5635
 -20.5345 -20.4448 -20.4011 -20.3581 -20.2774 -20.1980 -20.1439 -20.1195
 -19.9944 -19.8999 -19.6038 -19.3486  -9.7400  -9.1755  -9.0290  -8.9808
  -8.9217  -8.8551  -8.7394  -8.6653  -8.6313  -8.5614  -8.5081  -8.4058
  -8.3985  -8.3128  -8.2138  -8.1165  -8.0932  -8.0296  -7.8854  -7.8158
  -7.7209  -7.5459  -7.0996  -6.8363  -6.4861  -6.1692  -6.1009  -5.9605
  -5.8741  -5.7776  -5.7207  -5.6572  -5.5869  -5.4601  -5.3788  -5.3336
  -5.2220  -5.1937  -5.1064  -5.0383  -4.9217  -4.8691  -4.7520  -4.6718
  -4.5487  -4.4192  -3.7797  -3.5953  -3.5168  -3.4734  -3.4539  -3.3991
  -3.3716  -3.3270  -3.2818  -3.2342  -3.1959  -3.1486  -3.0972  -3.0580
  -3.0166  -2.9998  -2.9552  -2.8887  -2.8464  -2.7964  -2.7766  -2.7000
  -2.6193  -2.5656  -2.4980  -2.1385
     cgsolve_all iterations  56    anorm=    0.73E-07
     cgsolve_all iterations  56    anorm=    0.72E-07
     cgsolve_all iterations  56    anorm=    0.71E-07
     compute_u_kq: q = (   -0.0273,    0.0000,    0.0000)
     Rotating WFCS
     ethr =  1.00E-14,  avg # of iterations = 19.0
     eigenvalues at k:
 -39.9033 -21.6948 -21.6148 -21.4181 -21.3370 -21.0883 -21.0502 -21.0286
 -20.8971 -20.8703 -20.8382 -20.8057 -20.7717 -20.6842 -20.6402 -20.5626
 -20.5334 -20.4436 -20.4022 -20.3547 -20.2782 -20.1978 -20.1411 -20.1175
 -19.9955 -19.9007 -19.6073 -19.3486  -9.7403  -9.1742  -9.0299  -8.9815
  -8.9194  -8.8544  -8.7415  -8.6641  -8.6310  -8.5593  -8.5079  -8.4066
  -8.3989  -8.3123  -8.2145  -8.1168  -8.0931  -8.0309  -7.8848  -7.8157
  -7.7232  -7.5449  -7.1025  -6.8354  -6.4767  -6.1740  -6.1023  -5.9585
  -5.8780  -5.7782  -5.7219  -5.6566  -5.5920  -5.4602  -5.3761  -5.3386
  -5.2185  -5.1910  -5.1063  -5.0410  -4.9305  -4.8648  -4.7462  -4.6749
  -4.5465  -4.4174  -3.7740  -3.5970  -3.5160  -3.4725  -3.4522  -3.4015
  -3.3701  -3.3301  -3.2805  -3.2329  -3.1986  -3.1458  -3.0970  -3.0595
  -3.0160  -2.9992  -2.9554  -2.8889  -2.8465  -2.7960  -2.7767  -2.6986
  -2.6213  -2.5667  -2.4975  -2.1382
     eigenvalues at k+q:
 -39.9033 -21.6937 -21.6133 -21.4179 -21.3388 -21.0884 -21.0565 -21.0284
 -20.8969 -20.8694 -20.8388 -20.8054 -20.7722 -20.6845 -20.6396 -20.5618
 -20.5324 -20.4424 -20.4033 -20.3514 -20.2790 -20.1974 -20.1386 -20.1149
 -19.9969 -19.9014 -19.6109 -19.3485  -9.7405  -9.1729  -9.0308  -8.9824
  -8.9169  -8.8538  -8.7436  -8.6630  -8.6306  -8.5573  -8.5080  -8.4076
  -8.3990  -8.3118  -8.2152  -8.1171  -8.0928  -8.0323  -7.8842  -7.8156
  -7.7257  -7.5438  -7.1055  -6.8345  -6.4665  -6.1799  -6.1037  -5.9566
  -5.8813  -5.7785  -5.7243  -5.6550  -5.5967  -5.4599  -5.3741  -5.3444
  -5.2156  -5.1876  -5.1056  -5.0440  -4.9390  -4.8596  -4.7405  -4.6780
  -4.5447  -4.4160  -3.7680  -3.5988  -3.5154  -3.4719  -3.4504  -3.4035
  -3.3688  -3.3332  -3.2791  -3.2315  -3.2013  -3.1430  -3.0966  -3.0609
  -3.0155  -2.9987  -2.9557  -2.8894  -2.8463  -2.7956  -2.7768  -2.6976
  -2.6231  -2.5676  -2.4969  -2.1380
     cgsolve_all iterations  56    anorm=    0.74E-07
     cgsolve_all iterations  56    anorm=    0.73E-07
     cgsolve_all iterations  56    anorm=    0.72E-07
     compute_u_kq: q = (    0.0000,    0.0273,    0.0000)
     Rotating WFCS
     ethr =  1.00E-14,  avg # of iterations = 22.0
     eigenvalues at k:
 -39.9033 -21.6948 -21.6148 -21.4181 -21.3370 -21.0883 -21.0502 -21.0286
 -20.8971 -20.8703 -20.8382 -20.8057 -20.7717 -20.6842 -20.6402 -20.5626
 -20.5334 -20.4436 -20.4022 -20.3547 -20.2782 -20.1978 -20.1411 -20.1175
 -19.9955 -19.9007 -19.6073 -19.3486  -9.7403  -9.1742  -9.0299  -8.9815
  -8.9194  -8.8544  -8.7415  -8.6641  -8.6310  -8.5593  -8.5079  -8.4066
  -8.3989  -8.3123  -8.2145  -8.1168  -8.0931  -8.0309  -7.8848  -7.8157
  -7.7232  -7.5449  -7.1025  -6.8354  -6.4767  -6.1740  -6.1023  -5.9585
  -5.8780  -5.7782  -5.7219  -5.6566  -5.5920  -5.4602  -5.3761  -5.3386
  -5.2185  -5.1910  -5.1063  -5.0410  -4.9305  -4.8648  -4.7462  -4.6749
  -4.5465  -4.4174  -3.7740  -3.5970  -3.5160  -3.4725  -3.4522  -3.4015
  -3.3701  -3.3301  -3.2805  -3.2329  -3.1986  -3.1458  -3.0970  -3.0595
  -3.0160  -2.9992  -2.9554  -2.8889  -2.8465  -2.7960  -2.7767  -2.6986
  -2.6213  -2.5667  -2.4975  -2.1382
     eigenvalues at k+q:
 -39.9033 -21.6942 -21.6150 -21.4182 -21.3369 -21.0891 -21.0483 -21.0290
 -20.8960 -20.8707 -20.8400 -20.8061 -20.7722 -20.6838 -20.6418 -20.5623
 -20.5336 -20.4435 -20.4022 -20.3546 -20.2772 -20.1992 -20.1420 -20.1207
 -19.9956 -19.8922 -19.6058 -19.3526  -9.7405  -9.1720  -9.0298  -8.9816
  -8.9172  -8.8582  -8.7401  -8.6616  -8.6299  -8.5611  -8.5088  -8.4066
  -8.3978  -8.3170  -8.2141  -8.1167  -8.0955  -8.0309  -7.8852  -7.8158
  -7.7267  -7.5429  -7.1046  -6.8295  -6.4766  -6.1735  -6.1006  -5.9597
  -5.8773  -5.7765  -5.7191  -5.6490  -5.5931  -5.4588  -5.3766  -5.3430
  -5.2163  -5.1904  -5.1076  -5.0417  -4.9383  -4.8661  -4.7537  -4.6762
  -4.5458  -4.4141  -3.7720  -3.5967  -3.5139  -3.4707  -3.4541  -3.4005
  -3.3694  -3.3303  -3.2818  -3.2327  -3.1971  -3.1465  -3.0961  -3.0589
  -3.0161  -2.9997  -2.9567  -2.8901  -2.8470  -2.7943  -2.7747  -2.6954
  -2.6195  -2.5664  -2.5009  -2.1406
     cgsolve_all iterations  56    anorm=    0.74E-07
     cgsolve_all iterations  56    anorm=    0.72E-07
     cgsolve_all iterations  56    anorm=    0.73E-07
     compute_u_kq: q = (    0.0000,   -0.0273,    0.0000)
     Rotating WFCS
     ethr =  1.00E-14,  avg # of iterations = 22.0
     eigenvalues at k:
 -39.9033 -21.6948 -21.6148 -21.4181 -21.3370 -21.0883 -21.0502 -21.0286
 -20.8971 -20.8703 -20.8382 -20.8057 -20.7717 -20.6842 -20.6402 -20.5626
 -20.5334 -20.4436 -20.4022 -20.3547 -20.2782 -20.1978 -20.1411 -20.1175
 -19.9955 -19.9007 -19.6073 -19.3486  -9.7403  -9.1742  -9.0299  -8.9815
  -8.9194  -8.8544  -8.7415  -8.6641  -8.6310  -8.5593  -8.5079  -8.4066
  -8.3989  -8.3123  -8.2145  -8.1168  -8.0931  -8.0309  -7.8848  -7.8157
  -7.7232  -7.5449  -7.1025  -6.8354  -6.4767  -6.1740  -6.1023  -5.9585
  -5.8780  -5.7782  -5.7219  -5.6566  -5.5920  -5.4602  -5.3761  -5.3386
  -5.2185  -5.1910  -5.1063  -5.0410  -4.9305  -4.8648  -4.7462  -4.6749
  -4.5465  -4.4174  -3.7740  -3.5970  -3.5160  -3.4725  -3.4522  -3.4015
  -3.3701  -3.3301  -3.2805  -3.2329  -3.1986  -3.1458  -3.0970  -3.0595
  -3.0160  -2.9992  -2.9554  -2.8889  -2.8465  -2.7960  -2.7767  -2.6986
  -2.6213  -2.5667  -2.4975  -2.1382
     eigenvalues at k+q:
 -39.9033 -21.6954 -21.6146 -21.4181 -21.3370 -21.0876 -21.0521 -21.0281
 -20.8983 -20.8701 -20.8366 -20.8054 -20.7709 -20.6846 -20.6385 -20.5631
 -20.5332 -20.4437 -20.4024 -20.3548 -20.2791 -20.1962 -20.1403 -20.1139
 -19.9957 -19.9093 -19.6087 -19.3447  -9.7400  -9.1764  -9.0300  -8.9815
  -8.9214  -8.8506  -8.7430  -8.6666  -8.6318  -8.5578  -8.5072  -8.4069
  -8.3997  -8.3080  -8.2150  -8.1169  -8.0904  -8.0308  -7.8843  -7.8157
  -7.7196  -7.5471  -7.1004  -6.8413  -6.4770  -6.1741  -6.1041  -5.9579
  -5.8776  -5.7801  -5.7249  -5.6638  -5.5911  -5.4614  -5.3759  -5.3342
  -5.2203  -5.1919  -5.1048  -5.0404  -4.9236  -4.8634  -4.7390  -4.6726
  -4.5474  -4.4207  -3.7760  -3.5974  -3.5183  -3.4744  -3.4502  -3.4027
  -3.3706  -3.3297  -3.2790  -3.2331  -3.2005  -3.1448  -3.0978  -3.0600
  -3.0162  -2.9985  -2.9543  -2.8877  -2.8461  -2.7984  -2.7779  -2.7020
  -2.6228  -2.5666  -2.4944  -2.1359
     cgsolve_all iterations  56    anorm=    0.72E-07
     cgsolve_all iterations  56    anorm=    0.73E-07
     cgsolve_all iterations  56    anorm=    0.71E-07
     compute_u_kq: q = (    0.0000,    0.0000,    0.0273)
     Rotating WFCS
     ethr =  1.00E-14,  avg # of iterations = 19.0
     eigenvalues at k:
 -39.9033 -21.6948 -21.6148 -21.4181 -21.3370 -21.0883 -21.0502 -21.0286
 -20.8971 -20.8703 -20.8382 -20.8057 -20.7717 -20.6842 -20.6402 -20.5626
 -20.5334 -20.4436 -20.4022 -20.3547 -20.2782 -20.1978 -20.1411 -20.1175
 -19.9955 -19.9007 -19.6073 -19.3486  -9.7403  -9.1742  -9.0299  -8.9815
  -8.9194  -8.8544  -8.7415  -8.6641  -8.6310  -8.5593  -8.5079  -8.4066
  -8.3989  -8.3123  -8.2145  -8.1168  -8.0931  -8.0309  -7.8848  -7.8157
  -7.7232  -7.5449  -7.1025  -6.8354  -6.4767  -6.1740  -6.1023  -5.9585
  -5.8780  -5.7782  -5.7219  -5.6566  -5.5920  -5.4602  -5.3761  -5.3386
  -5.2185  -5.1910  -5.1063  -5.0410  -4.9305  -4.8648  -4.7462  -4.6749
  -4.5465  -4.4174  -3.7740  -3.5970  -3.5160  -3.4725  -3.4522  -3.4015
  -3.3701  -3.3301  -3.2805  -3.2329  -3.1986  -3.1458  -3.0970  -3.0595
  -3.0160  -2.9992  -2.9554  -2.8889  -2.8465  -2.7960  -2.7767  -2.6986
  -2.6213  -2.5667  -2.4975  -2.1382
     eigenvalues at k+q:
 -39.9033 -21.6947 -21.6147 -21.4185 -21.3364 -21.0900 -21.0500 -21.0274
 -20.8967 -20.8710 -20.8383 -20.8047 -20.7706 -20.6871 -20.6410 -20.5628
 -20.5317 -20.4423 -20.4028 -20.3540 -20.2786 -20.1982 -20.1414 -20.1175
 -19.9954 -19.9007 -19.6073 -19.3486  -9.7403  -9.1745  -9.0307  -8.9814
  -8.9189  -8.8545  -8.7405  -8.6629  -8.6310  -8.5595  -8.5080  -8.4058
  -8.4003  -8.3121  -8.2158  -8.1180  -8.0919  -8.0308  -7.8849  -7.8158
  -7.7235  -7.5447  -7.1019  -6.8348  -6.4784  -6.1720  -6.0955  -5.9548
  -5.8843  -5.7849  -5.7236  -5.6549  -5.5916  -5.4602  -5.3740  -5.3399
  -5.2193  -5.1907  -5.1054  -5.0431  -4.9328  -4.8602  -4.7445  -4.6751
  -4.5469  -4.4177  -3.7746  -3.5970  -3.5171  -3.4729  -3.4496  -3.4004
  -3.3702  -3.3307  -3.2824  -3.2346  -3.1983  -3.1434  -3.0982  -3.0588
  -3.0157  -2.9992  -2.9553  -2.8888  -2.8483  -2.7951  -2.7777  -2.6975
  -2.6219  -2.5667  -2.4981  -2.1382
     cgsolve_all iterations  56    anorm=    0.73E-07
     cgsolve_all iterations  56    anorm=    0.72E-07
     cgsolve_all iterations  56    anorm=    0.72E-07
     compute_u_kq: q = (    0.0000,    0.0000,   -0.0273)
     Rotating WFCS
     ethr =  1.00E-14,  avg # of iterations = 19.0
     eigenvalues at k:
 -39.9033 -21.6948 -21.6148 -21.4181 -21.3370 -21.0883 -21.0502 -21.0286
 -20.8971 -20.8703 -20.8382 -20.8057 -20.7717 -20.6842 -20.6402 -20.5626
 -20.5334 -20.4436 -20.4022 -20.3547 -20.2782 -20.1978 -20.1411 -20.1175
 -19.9955 -19.9007 -19.6073 -19.3486  -9.7403  -9.1742  -9.0299  -8.9815
  -8.9194  -8.8544  -8.7415  -8.6641  -8.6310  -8.5593  -8.5079  -8.4066
  -8.3989  -8.3123  -8.2145  -8.1168  -8.0931  -8.0309  -7.8848  -7.8157
  -7.7232  -7.5449  -7.1025  -6.8354  -6.4767  -6.1740  -6.1023  -5.9585
  -5.8780  -5.7782  -5.7219  -5.6566  -5.5920  -5.4602  -5.3761  -5.3386
  -5.2185  -5.1910  -5.1063  -5.0410  -4.9305  -4.8648  -4.7462  -4.6749
  -4.5465  -4.4174  -3.7740  -3.5970  -3.5160  -3.4725  -3.4522  -3.4015
  -3.3701  -3.3301  -3.2805  -3.2329  -3.1986  -3.1458  -3.0970  -3.0595
  -3.0160  -2.9992  -2.9554  -2.8889  -2.8465  -2.7960  -2.7767  -2.6986
  -2.6213  -2.5667  -2.4975  -2.1382
     eigenvalues at k+q:
 -39.9033 -21.6948 -21.6148 -21.4177 -21.3376 -21.0867 -21.0508 -21.0294
 -20.8975 -20.8696 -20.8385 -20.8068 -20.7724 -20.6813 -20.6392 -20.5627
 -20.5352 -20.4453 -20.4013 -20.3554 -20.2777 -20.1974 -20.1408 -20.1175
 -19.9956 -19.9006 -19.6073 -19.3486  -9.7402  -9.1740  -9.0290  -8.9817
  -8.9197  -8.8544  -8.7424  -8.6656  -8.6307  -8.5592  -8.5079  -8.4074
  -8.3974  -8.3128  -8.2134  -8.1155  -8.0939  -8.0309  -7.8847  -7.8157
  -7.7230  -7.5451  -7.1031  -6.8361  -6.4744  -6.1764  -6.1087  -5.9621
  -5.8723  -5.7710  -5.7198  -5.6581  -5.5927  -5.4604  -5.3797  -5.3365
  -5.2188  -5.1902  -5.1062  -5.0394  -4.9279  -4.8694  -4.7476  -4.6750
  -4.5463  -4.4171  -3.7731  -3.5971  -3.5150  -3.4728  -3.4545  -3.4027
  -3.3699  -3.3293  -3.2786  -3.2310  -3.1989  -3.1482  -3.0956  -3.0600
  -3.0164  -2.9994  -2.9557  -2.8892  -2.8444  -2.7970  -2.7755  -2.6998
  -2.6207  -2.5666  -2.4969  -2.1382
     cgsolve_all iterations  56    anorm=    0.73E-07
     cgsolve_all iterations  56    anorm=    0.72E-07
     cgsolve_all iterations  56    anorm=    0.72E-07

     k-point #    4 of     4      pool #  1    cpu time:    1567.0
     compute_u_kq: q = (    0.0000,    0.0000,    0.0000)
     Rotating WFCS
     ethr =  1.00E-14,  avg # of iterations =  6.0
     eigenvalues at k:
 -39.9033 -21.6948 -21.6148 -21.4181 -21.3361 -21.0891 -21.0582 -21.0206
 -20.8939 -20.8777 -20.8508 -20.7989 -20.7532 -20.6889 -20.6261 -20.5749
 -20.5389 -20.4532 -20.3951 -20.3560 -20.2778 -20.1957 -20.1404 -20.1170
 -19.9955 -19.9002 -19.6079 -19.3486  -9.7402  -9.1749  -9.0312  -8.9832
  -8.9144  -8.8547  -8.7374  -8.6736  -8.6166  -8.5599  -8.5069  -8.4129
  -8.3942  -8.3306  -8.2251  -8.1195  -8.0723  -8.0255  -7.8854  -7.8168
  -7.7259  -7.5475  -7.1009  -6.8417  -6.4421  -6.1773  -6.1231  -5.9816
  -5.8441  -5.7898  -5.7068  -5.6352  -5.6081  -5.4643  -5.4394  -5.3272
  -5.2416  -5.1649  -5.0869  -5.0374  -4.9241  -4.8401  -4.7467  -4.6856
  -4.5649  -4.4144  -3.7558  -3.5951  -3.5404  -3.4855  -3.4481  -3.4069
  -3.3608  -3.3209  -3.2792  -3.2362  -3.1947  -3.1471  -3.0771  -3.0453
  -3.0311  -3.0048  -2.9620  -2.9047  -2.8355  -2.7921  -2.7803  -2.7030
  -2.6205  -2.5650  -2.4946  -2.1382
     eigenvalues at k+q:
 -39.9033 -21.6948 -21.6148 -21.4181 -21.3361 -21.0891 -21.0582 -21.0206
 -20.8939 -20.8777 -20.8508 -20.7989 -20.7532 -20.6889 -20.6261 -20.5749
 -20.5389 -20.4532 -20.3951 -20.3560 -20.2778 -20.1957 -20.1404 -20.1170
 -19.9955 -19.9002 -19.6079 -19.3486  -9.7402  -9.1749  -9.0312  -8.9832
  -8.9144  -8.8547  -8.7374  -8.6736  -8.6166  -8.5599  -8.5069  -8.4129
  -8.3942  -8.3306  -8.2251  -8.1195  -8.0723  -8.0255  -7.8854  -7.8168
  -7.7259  -7.5475  -7.1009  -6.8417  -6.4421  -6.1773  -6.1231  -5.9816
  -5.8441  -5.7898  -5.7068  -5.6352  -5.6081  -5.4643  -5.4394  -5.3272
  -5.2416  -5.1649  -5.0869  -5.0374  -4.9241  -4.8401  -4.7467  -4.6856
  -4.5649  -4.4144  -3.7558  -3.5952  -3.5404  -3.4855  -3.4481  -3.4069
  -3.3608  -3.3209  -3.2792  -3.2362  -3.1947  -3.1471  -3.0771  -3.0453
  -3.0311  -3.0048  -2.9620  -2.9047  -2.8355  -2.7921  -2.7803  -2.7030
  -2.6205  -2.5650  -2.4946  -2.1382
     cgsolve_all iterations  51    anorm=    0.68E-07
PARA_AUG  1      50.5642095         0.2301078        -0.0095109
     cgsolve_all iterations  53    anorm=    0.66E-07
PARA_AUG  2       0.2884090        50.8690316        -0.0644531
     cgsolve_all iterations  53    anorm=    0.69E-07
PARA_AUG  3      -0.0983598         0.1332094        50.3159768
     cgsolve_all iterations  56    anorm=    0.72E-07
     cgsolve_all iterations  56    anorm=    0.73E-07
     cgsolve_all iterations  56    anorm=    0.69E-07
     compute_u_kq: q = (    0.0273,    0.0000,    0.0000)
     Rotating WFCS
     ethr =  1.00E-14,  avg # of iterations = 19.0
     eigenvalues at k:
 -39.9033 -21.6948 -21.6148 -21.4181 -21.3361 -21.0891 -21.0582 -21.0206
 -20.8939 -20.8777 -20.8508 -20.7989 -20.7532 -20.6889 -20.6261 -20.5749
 -20.5389 -20.4532 -20.3951 -20.3560 -20.2778 -20.1957 -20.1404 -20.1170
 -19.9955 -19.9002 -19.6079 -19.3486  -9.7402  -9.1749  -9.0312  -8.9832
  -8.9144  -8.8547  -8.7374  -8.6736  -8.6166  -8.5599  -8.5069  -8.4129
  -8.3942  -8.3306  -8.2251  -8.1195  -8.0723  -8.0255  -7.8854  -7.8168
  -7.7259  -7.5475  -7.1009  -6.8417  -6.4421  -6.1773  -6.1231  -5.9816
  -5.8441  -5.7898  -5.7068  -5.6352  -5.6081  -5.4643  -5.4394  -5.3272
  -5.2416  -5.1649  -5.0869  -5.0374  -4.9241  -4.8401  -4.7467  -4.6856
  -4.5649  -4.4144  -3.7558  -3.5951  -3.5404  -3.4855  -3.4481  -3.4069
  -3.3608  -3.3209  -3.2792  -3.2362  -3.1947  -3.1471  -3.0771  -3.0453
  -3.0311  -3.0048  -2.9620  -2.9047  -2.8355  -2.7921  -2.7803  -2.7030
  -2.6205  -2.5650  -2.4946  -2.1382
     eigenvalues at k+q:
 -39.9033 -21.6960 -21.6161 -21.4184 -21.3343 -21.0891 -21.0530 -21.0198
 -20.8954 -20.8777 -20.8500 -20.7990 -20.7523 -20.6886 -20.6270 -20.5772
 -20.5383 -20.4539 -20.3957 -20.3587 -20.2772 -20.1962 -20.1430 -20.1188
 -19.9944 -19.8994 -19.6044 -19.3486  -9.7400  -9.1760  -9.0305  -8.9825
  -8.9164  -8.8555  -8.7355  -8.6752  -8.6163  -8.5620  -8.5064  -8.4133
  -8.3939  -8.3300  -8.2251  -8.1198  -8.0716  -8.0245  -7.8858  -7.8168
  -7.7236  -7.5485  -7.0979  -6.8426  -6.4538  -6.1687  -6.1215  -5.9802
  -5.8450  -5.7928  -5.7094  -5.6367  -5.5968  -5.4623  -5.4382  -5.3244
  -5.2424  -5.1684  -5.0866  -5.0382  -4.9278  -4.8315  -4.7549  -4.6805
  -4.5677  -4.4162  -3.7624  -3.5939  -3.5414  -3.4843  -3.4498  -3.4034
  -3.3615  -3.3210  -3.2802  -3.2372  -3.1929  -3.1483  -3.0763  -3.0464
  -3.0310  -3.0055  -2.9614  -2.9050  -2.8343  -2.7921  -2.7815  -2.7040
  -2.6186  -2.5641  -2.4949  -2.1385
     cgsolve_all iterations  56    anorm=    0.71E-07
     cgsolve_all iterations  56    anorm=    0.72E-07
     cgsolve_all iterations  56    anorm=    0.70E-07
     compute_u_kq: q = (   -0.0273,    0.0000,    0.0000)
     Rotating WFCS
     ethr =  1.00E-14,  avg # of iterations = 19.0
     eigenvalues at k:
 -39.9033 -21.6948 -21.6148 -21.4181 -21.3361 -21.0891 -21.0582 -21.0206
 -20.8939 -20.8777 -20.8508 -20.7989 -20.7532 -20.6889 -20.6261 -20.5749
 -20.5389 -20.4532 -20.3951 -20.3560 -20.2778 -20.1957 -20.1404 -20.1170
 -19.9955 -19.9002 -19.6079 -19.3486  -9.7402  -9.1749  -9.0312  -8.9832
  -8.9144  -8.8547  -8.7374  -8.6736  -8.6166  -8.5599  -8.5069  -8.4129
  -8.3942  -8.3306  -8.2251  -8.1195  -8.0723  -8.0255  -7.8854  -7.8168
  -7.7259  -7.5475  -7.1009  -6.8417  -6.4421  -6.1773  -6.1231  -5.9816
  -5.8441  -5.7898  -5.7068  -5.6352  -5.6081  -5.4643  -5.4394  -5.3272
  -5.2416  -5.1649  -5.0869  -5.0374  -4.9241  -4.8401  -4.7467  -4.6856
  -4.5649  -4.4144  -3.7558  -3.5951  -3.5404  -3.4855  -3.4481  -3.4069
  -3.3608  -3.3209  -3.2792  -3.2362  -3.1947  -3.1471  -3.0771  -3.0453
  -3.0311  -3.0048  -2.9620  -2.9047  -2.8355  -2.7921  -2.7803  -2.7030
  -2.6205  -2.5650  -2.4946  -2.1382
     eigenvalues at k+q:
 -39.9033 -21.6937 -21.6133 -21.4179 -21.3381 -21.0894 -21.0632 -21.0213
 -20.8925 -20.8778 -20.8518 -20.7986 -20.7541 -20.6891 -20.6255 -20.5724
 -20.5395 -20.4524 -20.3949 -20.3532 -20.2784 -20.1952 -20.1379 -20.1147
 -19.9968 -19.9009 -19.6115 -19.3486  -9.7404  -9.1736  -9.0320  -8.9840
  -8.9124  -8.8540  -8.7393  -8.6716  -8.6170  -8.5577  -8.5075  -8.4127
  -8.3946  -8.3311  -8.2250  -8.1193  -8.0730  -8.0266  -7.8847  -7.8167
  -7.7283  -7.5464  -7.1038  -6.8406  -6.4303  -6.1871  -6.1238  -5.9828
  -5.8428  -5.7867  -5.7057  -5.6335  -5.6189  -5.4662  -5.4398  -5.3307
  -5.2402  -5.1611  -5.0876  -5.0368  -4.9201  -4.8493  -4.7386  -4.6906
  -4.5619  -4.4126  -3.7496  -3.5965  -3.5386  -3.4869  -3.4465  -3.4101
  -3.3602  -3.3213  -3.2779  -3.2352  -3.1963  -3.1459  -3.0783  -3.0444
  -3.0310  -3.0039  -2.9625  -2.9042  -2.8371  -2.7922  -2.7787  -2.7023
  -2.6223  -2.5657  -2.4942  -2.1380
     cgsolve_all iterations  56    anorm=    0.72E-07
     cgsolve_all iterations  56    anorm=    0.72E-07
     cgsolve_all iterations  56    anorm=    0.69E-07
     compute_u_kq: q = (    0.0000,    0.0273,    0.0000)
     Rotating WFCS
     ethr =  1.00E-14,  avg # of iterations = 22.0
     eigenvalues at k:
 -39.9033 -21.6948 -21.6148 -21.4181 -21.3361 -21.0891 -21.0582 -21.0206
 -20.8939 -20.8777 -20.8508 -20.7989 -20.7532 -20.6889 -20.6261 -20.5749
 -20.5389 -20.4532 -20.3951 -20.3560 -20.2778 -20.1957 -20.1404 -20.1170
 -19.9955 -19.9002 -19.6079 -19.3486  -9.7402  -9.1749  -9.0312  -8.9832
  -8.9144  -8.8547  -8.7374  -8.6736  -8.6166  -8.5599  -8.5069  -8.4129
  -8.3942  -8.3306  -8.2251  -8.1195  -8.0723  -8.0255  -7.8854  -7.8168
  -7.7259  -7.5475  -7.1009  -6.8417  -6.4421  -6.1773  -6.1231  -5.9816
  -5.8441  -5.7898  -5.7068  -5.6352  -5.6081  -5.4643  -5.4394  -5.3272
  -5.2416  -5.1649  -5.0869  -5.0374  -4.9241  -4.8401  -4.7467  -4.6856
  -4.5649  -4.4144  -3.7558  -3.5951  -3.5404  -3.4855  -3.4481  -3.4069
  -3.3608  -3.3209  -3.2792  -3.2362  -3.1947  -3.1471  -3.0771  -3.0453
  -3.0311  -3.0048  -2.9620  -2.9047  -2.8355  -2.7921  -2.7803  -2.7030
  -2.6205  -2.5650  -2.4946  -2.1382
     eigenvalues at k+q:
 -39.9033 -21.6942 -21.6149 -21.4182 -21.3359 -21.0903 -21.0566 -21.0206
 -20.8933 -20.8780 -20.8509 -20.8000 -20.7545 -20.6891 -20.6267 -20.5742
 -20.5386 -20.4530 -20.3959 -20.3561 -20.2771 -20.1969 -20.1412 -20.1200
 -19.9955 -19.8918 -19.6064 -19.3526  -9.7405  -9.1725  -9.0310  -8.9833
  -8.9126  -8.8586  -8.7355  -8.6709  -8.6153  -8.5625  -8.5074  -8.4120
  -8.3947  -8.3344  -8.2247  -8.1205  -8.0736  -8.0257  -7.8858  -7.8167
  -7.7296  -7.5454  -7.1031  -6.8356  -6.4429  -6.1747  -6.1214  -5.9857
  -5.8408  -5.7898  -5.7005  -5.6348  -5.6036  -5.4635  -5.4401  -5.3323
  -5.2369  -5.1671  -5.0903  -5.0407  -4.9250  -4.8450  -4.7520  -4.6843
  -4.5659  -4.4121  -3.7539  -3.5947  -3.5404  -3.4820  -3.4485  -3.4065
  -3.3607  -3.3224  -3.2799  -3.2361  -3.1922  -3.1476  -3.0767  -3.0445
  -3.0304  -3.0055  -2.9639  -2.9059  -2.8354  -2.7919  -2.7766  -2.7008
  -2.6187  -2.5648  -2.4976  -2.1406
     cgsolve_all iterations  56    anorm=    0.72E-07
     cgsolve_all iterations  56    anorm=    0.73E-07
     cgsolve_all iterations  56    anorm=    0.70E-07
     compute_u_kq: q = (    0.0000,   -0.0273,    0.0000)
     Rotating WFCS
     ethr =  1.00E-14,  avg # of iterations = 22.0
     eigenvalues at k:
 -39.9033 -21.6948 -21.6148 -21.4181 -21.3361 -21.0891 -21.0582 -21.0206
 -20.8939 -20.8777 -20.8508 -20.7989 -20.7532 -20.6889 -20.6261 -20.5749
 -20.5389 -20.4532 -20.3951 -20.3560 -20.2778 -20.1957 -20.1404 -20.1170
 -19.9955 -19.9002 -19.6079 -19.3486  -9.7402  -9.1749  -9.0312  -8.9832
  -8.9144  -8.8547  -8.7374  -8.6736  -8.6166  -8.5599  -8.5069  -8.4129
  -8.3942  -8.3306  -8.2251  -8.1195  -8.0723  -8.0255  -7.8854  -7.8168
  -7.7259  -7.5475  -7.1009  -6.8417  -6.4421  -6.1773  -6.1231  -5.9816
  -5.8441  -5.7898  -5.7068  -5.6352  -5.6081  -5.4643  -5.4394  -5.3272
  -5.2416  -5.1649  -5.0869  -5.0374  -4.9241  -4.8401  -4.7467  -4.6856
  -4.5649  -4.4144  -3.7558  -3.5951  -3.5404  -3.4855  -3.4481  -3.4069
  -3.3608  -3.3209  -3.2792  -3.2362  -3.1947  -3.1471  -3.0771  -3.0453
  -3.0311  -3.0048  -2.9620  -2.9047  -2.8355  -2.7921  -2.7803  -2.7030
  -2.6205  -2.5650  -2.4946  -2.1382
     eigenvalues at k+q:
 -39.9033 -21.6954 -21.6146 -21.4181 -21.3363 -21.0883 -21.0597 -21.0207
 -20.8942 -20.8772 -20.8508 -20.7979 -20.7523 -20.6886 -20.6256 -20.5755
 -20.5390 -20.4533 -20.3944 -20.3560 -20.2785 -20.1945 -20.1396 -20.1137
 -19.9957 -19.9087 -19.6093 -19.3447  -9.7400  -9.1771  -9.0315  -8.9832
  -8.9160  -8.8510  -8.7395  -8.6760  -8.6178  -8.5576  -8.5064  -8.4137
  -8.3936  -8.3268  -8.2253  -8.1186  -8.0713  -8.0253  -7.8848  -7.8168
  -7.7221  -7.5497  -7.0986  -6.8478  -6.4415  -6.1801  -6.1246  -5.9774
  -5.8473  -5.7904  -5.7128  -5.6353  -5.6122  -5.4654  -5.4383  -5.3226
  -5.2460  -5.1626  -5.0835  -5.0349  -4.9243  -4.8332  -4.7416  -4.6864
  -4.5641  -4.4170  -3.7578  -3.5956  -3.5405  -3.4891  -3.4475  -3.4074
  -3.3606  -3.3196  -3.2785  -3.2362  -3.1973  -3.1466  -3.0775  -3.0460
  -3.0316  -3.0040  -2.9601  -2.9034  -2.8357  -2.7929  -2.7834  -2.7054
  -2.6223  -2.5648  -2.4918  -2.1358
     cgsolve_all iterations  56    anorm=    0.71E-07
     cgsolve_all iterations  56    anorm=    0.72E-07
     cgsolve_all iterations  56    anorm=    0.69E-07
     compute_u_kq: q = (    0.0000,    0.0000,    0.0273)
     Rotating WFCS
     ethr =  1.00E-14,  avg # of iterations = 19.0
     eigenvalues at k:
 -39.9033 -21.6948 -21.6148 -21.4181 -21.3361 -21.0891 -21.0582 -21.0206
 -20.8939 -20.8777 -20.8508 -20.7989 -20.7532 -20.6889 -20.6261 -20.5749
 -20.5389 -20.4532 -20.3951 -20.3560 -20.2778 -20.1957 -20.1404 -20.1170
 -19.9955 -19.9002 -19.6079 -19.3486  -9.7402  -9.1749  -9.0312  -8.9832
  -8.9144  -8.8547  -8.7374  -8.6736  -8.6166  -8.5599  -8.5069  -8.4129
  -8.3942  -8.3306  -8.2251  -8.1195  -8.0723  -8.0255  -7.8854  -7.8168
  -7.7259  -7.5475  -7.1009  -6.8417  -6.4421  -6.1773  -6.1231  -5.9816
  -5.8441  -5.7898  -5.7068  -5.6352  -5.6081  -5.4643  -5.4394  -5.3272
  -5.2416  -5.1649  -5.0869  -5.0374  -4.9241  -4.8401  -4.7467  -4.6856
  -4.5649  -4.4144  -3.7558  -3.5951  -3.5404  -3.4855  -3.4481  -3.4069
  -3.3608  -3.3209  -3.2792  -3.2362  -3.1947  -3.1471  -3.0771  -3.0453
  -3.0311  -3.0048  -2.9620  -2.9047  -2.8355  -2.7921  -2.7803  -2.7030
  -2.6205  -2.5650  -2.4946  -2.1382
     eigenvalues at k+q:
 -39.9033 -21.6948 -21.6148 -21.4177 -21.3367 -21.0874 -21.0582 -21.0225
 -20.8950 -20.8753 -20.8506 -20.8012 -20.7542 -20.6861 -20.6246 -20.5751
 -20.5401 -20.4553 -20.3939 -20.3571 -20.2773 -20.1953 -20.1401 -20.1170
 -19.9956 -19.9002 -19.6079 -19.3486  -9.7402  -9.1746  -9.0304  -8.9833
  -8.9148  -8.8547  -8.7384  -8.6745  -8.6169  -8.5596  -8.5068  -8.4124
  -8.3941  -8.3307  -8.2238  -8.1189  -8.0728  -8.0257  -7.8853  -7.8167
  -7.7257  -7.5477  -7.1015  -6.8424  -6.4396  -6.1824  -6.1268  -5.9831
  -5.8427  -5.7803  -5.7044  -5.6380  -5.6090  -5.4657  -5.4401  -5.3253
  -5.2413  -5.1651  -5.0866  -5.0366  -4.9236  -4.8424  -4.7486  -4.6858
  -4.5641  -4.4142  -3.7551  -3.5953  -3.5398  -3.4854  -3.4499  -3.4073
  -3.3616  -3.3201  -3.2774  -3.2347  -3.1946  -3.1490  -3.0757  -3.0480
  -3.0305  -3.0041  -2.9625  -2.9042  -2.8339  -2.7931  -2.7792  -2.7042
  -2.6199  -2.5649  -2.4940  -2.1382
     cgsolve_all iterations  56    anorm=    0.71E-07
     cgsolve_all iterations  56    anorm=    0.73E-07
     cgsolve_all iterations  56    anorm=    0.70E-07
     compute_u_kq: q = (    0.0000,    0.0000,   -0.0273)
     Rotating WFCS
     ethr =  1.00E-14,  avg # of iterations = 19.0
     eigenvalues at k:
 -39.9033 -21.6948 -21.6148 -21.4181 -21.3361 -21.0891 -21.0582 -21.0206
 -20.8939 -20.8777 -20.8508 -20.7989 -20.7532 -20.6889 -20.6261 -20.5749
 -20.5389 -20.4532 -20.3951 -20.3560 -20.2778 -20.1957 -20.1404 -20.1170
 -19.9955 -19.9002 -19.6079 -19.3486  -9.7402  -9.1749  -9.0312  -8.9832
  -8.9144  -8.8547  -8.7374  -8.6736  -8.6166  -8.5599  -8.5069  -8.4129
  -8.3942  -8.3306  -8.2251  -8.1195  -8.0723  -8.0255  -7.8854  -7.8168
  -7.7259  -7.5475  -7.1009  -6.8417  -6.4421  -6.1773  -6.1231  -5.9816
  -5.8441  -5.7898  -5.7068  -5.6352  -5.6081  -5.4643  -5.4394  -5.3272
  -5.2416  -5.1649  -5.0869  -5.0374  -4.9241  -4.8401  -4.7467  -4.6856
  -4.5649  -4.4144  -3.7558  -3.5951  -3.5404  -3.4855  -3.4481  -3.4069
  -3.3608  -3.3209  -3.2792  -3.2362  -3.1947  -3.1471  -3.0771  -3.0453
  -3.0311  -3.0048  -2.9620  -2.9047  -2.8355  -2.7921  -2.7803  -2.7030
  -2.6205  -2.5650  -2.4946  -2.1382
     eigenvalues at k+q:
 -39.9033 -21.6948 -21.6147 -21.4186 -21.3355 -21.0910 -21.0581 -21.0187
 -20.8928 -20.8800 -20.8510 -20.7968 -20.7523 -20.6917 -20.6278 -20.5747
 -20.5375 -20.4511 -20.3963 -20.3549 -20.2783 -20.1962 -20.1406 -20.1171
 -19.9954 -19.9002 -19.6079 -19.3486  -9.7403  -9.1751  -9.0320  -8.9831
  -8.9140  -8.8548  -8.7364  -8.6725  -8.6165  -8.5602  -8.5069  -8.4134
  -8.3942  -8.3302  -8.2264  -8.1202  -8.0721  -8.0254  -7.8855  -7.8168
  -7.7261  -7.5473  -7.1003  -6.8410  -6.4450  -6.1728  -6.1180  -5.9800
  -5.8468  -5.7983  -5.7091  -5.6333  -5.6070  -5.4630  -5.4379  -5.3291
  -5.2418  -5.1649  -5.0865  -5.0390  -4.9247  -4.8383  -4.7445  -4.6853
  -4.5653  -4.4146  -3.7568  -3.5950  -3.5405  -3.4856  -3.4463  -3.4065
  -3.3600  -3.3219  -3.2809  -3.2376  -3.1948  -3.1452  -3.0787  -3.0428
  -3.0314  -3.0055  -2.9614  -2.9049  -2.8373  -2.7914  -2.7810  -2.7018
  -2.6211  -2.5650  -2.4952  -2.1382
     cgsolve_all iterations  56    anorm=    0.71E-07
     cgsolve_all iterations  56    anorm=    0.72E-07
     cgsolve_all iterations  56    anorm=    0.70E-07

     End of magnetic susceptibility calculation

     f-sum rule (1st term):
          -188.1293          0.0033          0.0026
             0.0034       -188.1619         -0.0371
             0.0035         -0.0373       -188.1439

     f-sum rule (2nd term):
            -4.2107         -0.0034         -0.0025
            -0.0034         -4.1772          0.0371
            -0.0035          0.0373         -4.1978

     f-sum rule (should be  -192.3425):
          -192.3400         -0.0000          0.0000
             0.0000       -192.3391         -0.0000
            -0.0000         -0.0000       -192.3417

     chi_bare pGv (HH) in paratec units:
       -60.487817      0.068772     -0.012568
         0.092380    -60.448685      0.196064
        -0.005530      0.247921    -60.057031

       -60.487817      0.068772     -0.012568
         0.092380    -60.448685      0.196064
        -0.005530      0.247921    -60.057031

     chi_bare vGv (VV) in paratec units:
       -64.103733      0.094968     -0.089862
         0.094756    -64.205409      0.114683
        -0.089963      0.114664    -63.590673

       -64.103733      0.094968     -0.089862
         0.094756    -64.205409      0.114683
        -0.089963      0.114664    -63.590673

     chi_bare pGv (HH) in 10^{-6} cm^3/mol:
          -287.4438          0.3268         -0.0597
             0.4390       -287.2579          0.9317
            -0.0263          1.1781       -285.3967

     chi_bare vGv (VV) in 10^{-6} cm^3/mol:
          -304.6270          0.4513         -0.4270
             0.4503       -305.1102          0.5450
            -0.4275          0.5449       -302.1889

     Contributions to the NMR chemical shifts: -------------------------------

     Macroscopic shape contribution in ppm:                    5.40
             5.4122         -0.0000          0.0000
            -0.0000          5.4087         -0.0000
             0.0000         -0.0000          5.3737


     Core contribution in ppm:

     Atom  1  Ca  pos: ( -0.501900 -0.225389  0.034362)  core sigma:        1265.05
     Atom  2  O   pos: ( -0.502907 -0.474141  0.037344)  core sigma:         271.07
     Atom  3  O   pos: ( -0.255855 -0.184398 -0.009781)  core sigma:         271.07
     Atom  4  O   pos: ( -0.414682  0.232274 -0.408264)  core sigma:         271.07
     Atom  5  O   pos: (  0.251765 -0.065531 -0.304903)  core sigma:         271.07
     Atom  6  O   pos: ( -0.177397 -0.194768 -0.516263)  core sigma:         271.07
     Atom  7  O   pos: (  0.014308 -0.212070 -0.105649)  core sigma:         271.07
     Atom  8  O   pos: ( -0.451833 -0.240616  0.289211)  core sigma:         271.07
     Atom  9  O   pos: (  0.009241  0.357828 -0.014537)  core sigma:         271.07
     Atom 10  O   pos: (  0.422279  0.001812  0.427491)  core sigma:         271.07
     Atom 11  O   pos: ( -0.396662  0.236556  0.036807)  core sigma:         271.07
     Atom 12  O   pos: (  0.138105  0.058012  0.240992)  core sigma:         271.07
     Atom 13  O   pos: ( -0.218328  0.270330  0.325179)  core sigma:         271.07
     Atom 14  O   pos: (  0.234754  0.412660  0.200821)  core sigma:         271.07
     Atom 15  O   pos: ( -0.045811 -0.422298 -0.328199)  core sigma:         271.07
     Atom 16  O   pos: ( -0.259233  0.044008 -0.199237)  core sigma:         271.07
     Atom 17  O   pos: (  0.381944  0.022087  0.043786)  core sigma:         271.07
     Atom 18  O   pos: ( -0.343197  0.475711 -0.195515)  core sigma:         271.07
     Atom 19  O   pos: ( -0.222200 -0.430771  0.130882)  core sigma:         271.07
     Atom 20  O   pos: (  0.287842  0.476557 -0.194050)  core sigma:         271.07
     Atom 21  O   pos: (  0.242856 -0.292811  0.068852)  core sigma:         271.07
     Atom 22  O   pos: (  0.059449  0.356625  0.458390)  core sigma:         271.07
     Atom 23  O   pos: ( -0.165672 -0.017578  0.201439)  core sigma:         271.07
     Atom 24  O   pos: (  0.486918 -0.233507 -0.238447)  core sigma:         271.07
     Atom 25  O   pos: (  0.018890  0.162694 -0.275102)  core sigma:         271.07
     Atom 26  H   pos: (  0.422254  0.478203  0.103923)  core sigma:           0.00
     Atom 27  H   pos: ( -0.276309 -0.210175 -0.112483)  core sigma:           0.00
     Atom 28  H   pos: ( -0.371328  0.150152 -0.346626)  core sigma:           0.00
     Atom 29  H   pos: ( -0.340887  0.242813 -0.490011)  core sigma:           0.00
     Atom 30  H   pos: (  0.191092  0.025682 -0.286596)  core sigma:           0.00
     Atom 31  H   pos: (  0.309059 -0.038957 -0.394381)  core sigma:           0.00
     Atom 32  H   pos: ( -0.119463 -0.274645 -0.462587)  core sigma:           0.00
     Atom 33  H   pos: ( -0.236210 -0.151121 -0.435022)  core sigma:           0.00
     Atom 34  H   pos: ( -0.093175 -0.200237 -0.066281)  core sigma:           0.00
     Atom 35  H   pos: (  0.060928 -0.121943 -0.067189)  core sigma:           0.00
     Atom 36  H   pos: ( -0.497818 -0.152236  0.330710)  core sigma:           0.00
     Atom 37  H   pos: ( -0.356907 -0.262517  0.345963)  core sigma:           0.00
     Atom 38  H   pos: (  0.074419  0.421689 -0.075735)  core sigma:           0.00
     Atom 39  H   pos: ( -0.082399  0.421928 -0.001349)  core sigma:           0.00
     Atom 40  H   pos: (  0.478550  0.079081  0.484222)  core sigma:           0.00
     Atom 41  H   pos: (  0.347901  0.061117  0.372486)  core sigma:           0.00
     Atom 42  H   pos: ( -0.432437  0.350922  0.035558)  core sigma:           0.00
     Atom 43  H   pos: ( -0.354189  0.229789 -0.061472)  core sigma:           0.00
     Atom 44  H   pos: (  0.037858  0.009486  0.221685)  core sigma:           0.00
     Atom 45  H   pos: (  0.112538  0.163773  0.235375)  core sigma:           0.00
     Atom 46  H   pos: ( -0.247722  0.348689  0.252586)  core sigma:           0.00
     Atom 47  H   pos: ( -0.223359  0.177785  0.262603)  core sigma:           0.00
     Atom 48  H   pos: (  0.142223  0.388812  0.141937)  core sigma:           0.00
     Atom 49  H   pos: (  0.197464  0.407956  0.305419)  core sigma:           0.00
     Atom 50  H   pos: ( -0.148619 -0.428269 -0.287283)  core sigma:           0.00
     Atom 51  H   pos: (  0.002874 -0.348551 -0.260268)  core sigma:           0.00
     Atom 52  H   pos: ( -0.154512  0.076020 -0.214164)  core sigma:           0.00
     Atom 53  H   pos: ( -0.250197 -0.026373 -0.111643)  core sigma:           0.00
     Atom 54  H   pos: (  0.451859  0.111376  0.045540)  core sigma:           0.00
     Atom 55  H   pos: (  0.295450  0.058367  0.103094)  core sigma:           0.00
     Atom 56  H   pos: ( -0.396953  0.479788 -0.095711)  core sigma:           0.00
     Atom 57  H   pos: ( -0.401716  0.398626 -0.247077)  core sigma:           0.00
     Atom 58  H   pos: ( -0.212737 -0.328638  0.079764)  core sigma:           0.00
     Atom 59  H   pos: ( -0.329382 -0.454207  0.103152)  core sigma:           0.00
     Atom 60  H   pos: (  0.358640 -0.480493 -0.104682)  core sigma:           0.00
     Atom 61  H   pos: (  0.313600  0.380940 -0.238837)  core sigma:           0.00
     Atom 62  H   pos: (  0.235174 -0.390007  0.126921)  core sigma:           0.00
     Atom 63  H   pos: (  0.155726 -0.301030  0.000142)  core sigma:           0.00
     Atom 64  H   pos: ( -0.034937  0.319039  0.409830)  core sigma:           0.00
     Atom 65  H   pos: (  0.021663  0.445504 -0.511533)  core sigma:           0.00
     Atom 66  H   pos: ( -0.190937 -0.080925  0.110246)  core sigma:           0.00
     Atom 67  H   pos: ( -0.160880 -0.092755  0.280333)  core sigma:           0.00
     Atom 68  H   pos: (  0.395445 -0.175131 -0.267634)  core sigma:           0.00
     Atom 69  H   pos: (  0.460559 -0.335741 -0.270188)  core sigma:           0.00
     Atom 70  H   pos: (  0.008748  0.244953 -0.201056)  core sigma:           0.00
     Atom 71  H   pos: (  0.038812  0.217804 -0.368970)  core sigma:           0.00

     Bare contribution in ppm:

     Atom  1  Ca  pos: ( -0.501900 -0.225389  0.034362)  bare sigma:         105.66
           107.1319          2.2587         -0.1579
             3.0108        108.8692          0.1114
            -0.4308          1.3051        100.9646

     Atom  2  O   pos: ( -0.502907 -0.474141  0.037344)  bare sigma:          50.91
            45.6260         -6.7130          9.1612
            -6.9229         67.4556          1.6007
             8.7889          1.8852         39.6390

     Atom  3  O   pos: ( -0.255855 -0.184398 -0.009781)  bare sigma:          48.71
            59.0463          3.7540         -3.4972
             4.3024         52.3120         -7.6439
            -6.1158         -7.9070         34.7820

     Atom  4  O   pos: ( -0.414682  0.232274 -0.408264)  bare sigma:          82.70
            77.4457          0.4605         -1.0330
             0.9356         81.5363         -3.7138
             0.1507         -3.2299         89.1197

     Atom  5  O   pos: (  0.251765 -0.065531 -0.304903)  bare sigma:          82.30
            86.1336         -9.2317         -7.4364
            -8.9881         79.9163         -0.9752
            -6.5546         -1.8228         80.8444

     Atom  6  O   pos: ( -0.177397 -0.194768 -0.516263)  bare sigma:          83.07
            80.4035        -10.3932          1.4012
            -9.8289         83.5884         -2.4425
             1.6965         -3.2248         85.2282

     Atom  7  O   pos: (  0.014308 -0.212070 -0.105649)  bare sigma:          72.90
            85.8426          2.0570         -0.1460
            -0.4735         68.0744          1.0955
             1.0036          2.2482         64.7974

     Atom  8  O   pos: ( -0.451833 -0.240616  0.289211)  bare sigma:          75.33
            74.9154         -4.1695          5.0232
            -3.9677         69.2794          4.8001
             7.7545          4.4544         81.8004

     Atom  9  O   pos: (  0.009241  0.357828 -0.014537)  bare sigma:          75.99
            82.5873         -1.4285         -3.7678
            -1.3977         69.5026          1.0606
            -2.5094          0.1425         75.8869

     Atom 10  O   pos: (  0.422279  0.001812  0.427491)  bare sigma:          81.38
            82.3319          0.0826          7.0894
            -0.3441         78.2074          3.6289
             6.7695          4.1171         83.6145

     Atom 11  O   pos: ( -0.396662  0.236556  0.036807)  bare sigma:          71.09
            64.6895         -2.5079         -2.2007
            -6.3928         87.3251          4.8944
            -1.0979          2.9720         61.2692

     Atom 12  O   pos: (  0.138105  0.058012  0.240992)  bare sigma:          79.28
            85.8142          3.0956          0.5834
             5.2578         83.3166          1.7343
             0.2083          1.7666         68.7135

     Atom 13  O   pos: ( -0.218328  0.270330  0.325179)  bare sigma:          78.60
            72.4268         -0.2986          6.2585
            -1.5727         86.2505         -1.5924
             4.8059         -0.0803         77.1144

     Atom 14  O   pos: (  0.234754  0.412660  0.200821)  bare sigma:          73.36
            72.5295          6.9154          2.3034
             6.3562         68.7889         -6.2343
            -0.2587         -5.4618         78.7664

     Atom 15  O   pos: ( -0.045811 -0.422298 -0.328199)  bare sigma:          77.40
            79.3994          1.7923          0.9423
             0.3784         74.9909          3.9051
             0.0470          2.5148         77.8242

     Atom 16  O   pos: ( -0.259233  0.044008 -0.199237)  bare sigma:          76.16
            70.3932          2.9670         -2.8928
             3.5504         81.2038        -10.3707
            -3.4795        -11.6825         76.8947

     Atom 17  O   pos: (  0.381944  0.022087  0.043786)  bare sigma:          75.26
            78.0318          1.2988         -4.7877
             1.0668         79.4706          1.0384
            -4.8055         -0.4950         68.2634

     Atom 18  O   pos: ( -0.343197  0.475711 -0.195515)  bare sigma:          73.22
            69.9583          0.8516         -5.0313
             0.2838         69.3493          7.8514
            -5.7894          6.2412         80.3390

     Atom 19  O   pos: ( -0.222200 -0.430771  0.130882)  bare sigma:          67.56
            71.1017          2.7686          1.6637
             0.7261         72.6740         -6.9166
             2.3956         -6.4322         58.9108

     Atom 20  O   pos: (  0.287842  0.476557 -0.194050)  bare sigma:          78.59
            80.1668          3.6970          7.6213
             2.4385         75.0688          6.6221
             5.7285          7.4801         80.5447

     Atom 21  O   pos: (  0.242856 -0.292811  0.068852)  bare sigma:          69.66
            74.5229         -2.9311          6.4802
            -0.4331         69.5993         -4.1319
             3.3642         -6.6360         64.8520

     Atom 22  O   pos: (  0.059449  0.356625  0.458390)  bare sigma:          79.21
            76.5002          2.6768         -0.5612
             3.1504         76.4029          6.7054
             0.6192          7.5549         84.7127

     Atom 23  O   pos: ( -0.165672 -0.017578  0.201439)  bare sigma:          77.00
            73.4765          4.1945          4.8049
             3.3485         75.5698          5.5017
             4.6519          5.6117         81.9465

     Atom 24  O   pos: (  0.486918 -0.233507 -0.238447)  bare sigma:          71.82
            70.8139         -5.5053          3.3429
            -4.5062         77.5711         -1.7449
             2.6256         -0.4944         67.0678

     Atom 25  O   pos: (  0.018890  0.162694 -0.275102)  bare sigma:          80.12
            75.0433         -0.5440         -4.6176
            -0.0561         80.0668          3.0343
            -3.9191          1.1200         85.2563

     Atom 26  H   pos: (  0.422254  0.478203  0.103923)  bare sigma:          20.16
            28.0210          1.1803         -9.9761
             1.1540         14.2756         -1.5246
           -10.1495         -1.3063         18.1872

     Atom 27  H   pos: ( -0.276309 -0.210175 -0.112483)  bare sigma:          21.86
            19.5794          1.9675          3.0369
             2.1237         19.6936          1.7844
             3.1182          2.0397         26.2921

     Atom 28  H   pos: ( -0.371328  0.150152 -0.346626)  bare sigma:          18.84
            13.1136         -6.5885          6.8722
            -5.9917         21.3608        -11.3396
             5.9420         -9.6505         22.0547

     Atom 29  H   pos: ( -0.340887  0.242813 -0.490011)  bare sigma:          20.12
            19.2961          3.2322        -11.1537
             1.9491         12.5223         -2.4768
            -9.5200         -3.6227         28.5269

     Atom 30  H   pos: (  0.191092  0.025682 -0.286596)  bare sigma:          18.73
            21.4210        -12.1205         -4.4146
           -13.7407         24.0359          3.0267
            -3.8625          1.5411         10.7210

     Atom 31  H   pos: (  0.309059 -0.038957 -0.394381)  bare sigma:          20.82
            19.6004         -0.1456        -10.7964
             1.1548         13.3630         -5.4415
           -11.2592         -3.9748         29.5087

     Atom 32  H   pos: ( -0.119463 -0.274645 -0.462587)  bare sigma:          18.37
            14.4633        -10.9203          5.3721
           -11.3083         22.6415         -8.5798
             6.9285        -10.2768         17.9968

     Atom 33  H   pos: ( -0.236210 -0.151121 -0.435022)  bare sigma:          22.27
            20.2210         -6.2650         -5.3081
            -5.5064         20.0803          4.1238
            -6.5909          6.1140         26.5178

     Atom 34  H   pos: ( -0.093175 -0.200237 -0.066281)  bare sigma:          14.02
            35.7953         -1.6549        -10.2593
            -2.8715          2.7336          2.0405
           -11.7940          1.3879          3.5333

     Atom 35  H   pos: (  0.060928 -0.121943 -0.067189)  bare sigma:          22.23
            23.6052          5.1607          1.6628
             6.4985         26.3576          3.3977
             2.3580          3.7413         16.7217

     Atom 36  H   pos: ( -0.497818 -0.152236  0.330710)  bare sigma:          17.05
            12.8503        -10.7133         -4.0921
           -12.3040         24.9707          9.6974
            -5.3822         10.8409         13.3223

     Atom 37  H   pos: ( -0.356907 -0.262517  0.345963)  bare sigma:          18.57
            23.7892         -3.9666          7.9535
            -2.6722         12.4879          0.3694
             9.2057         -0.6275         19.4452

     Atom 38  H   pos: (  0.074419  0.421689 -0.075735)  bare sigma:          20.86
            24.8263          5.1549         -6.3473
             6.9107         18.4414         -5.4516
            -7.0646         -4.8861         19.3062

     Atom 39  H   pos: ( -0.082399  0.421928 -0.001349)  bare sigma:          17.61
            27.1592         -9.0753         -6.3457
           -10.7042         15.1841          2.7349
            -5.1781          1.5474         10.4717

     Atom 40  H   pos: (  0.478550  0.079081  0.484222)  bare sigma:          19.19
            18.0089          7.6072          7.8251
             9.6428         20.1244          9.3507
             8.3627          8.1067         19.4413

     Atom 41  H   pos: (  0.347901  0.061117  0.372486)  bare sigma:          20.31
            24.6955         -5.7204          9.5670
            -7.2661         15.2906         -4.5842
             9.1695         -3.0445         20.9381

     Atom 42  H   pos: ( -0.432437  0.350922  0.035558)  bare sigma:          10.45
             1.6248        -13.6941         -1.4422
           -15.1808         34.1947          1.1408
            -0.9508         -0.4013         -4.4672

     Atom 43  H   pos: ( -0.354189  0.229789 -0.061472)  bare sigma:          22.18
            17.1198         -2.9835         -7.2097
            -2.8166         21.4844          2.8817
            -8.2010          3.6085         27.9488

     Atom 44  H   pos: (  0.037858  0.009486  0.221685)  bare sigma:          17.09
            31.4397         11.3031          3.1387
             8.7599         13.4962          2.0631
             3.7381          2.7890          6.3221

     Atom 45  H   pos: (  0.112538  0.163773  0.235375)  bare sigma:          22.53
            18.0957         -2.8021         -0.2160
            -0.8906         34.5255          0.4614
            -0.2508         -0.2254         14.9803

     Atom 46  H   pos: ( -0.247722  0.348689  0.252586)  bare sigma:          19.51
            10.9562         -3.4638          4.1598
            -3.1804         26.1719        -10.7247
             4.4197        -11.7869         21.3875

     Atom 47  H   pos: ( -0.223359  0.177785  0.262603)  bare sigma:          17.81
             8.6415         -0.5051          1.1551
            -1.4427         29.7757          8.2190
             0.7259         10.2949         15.0193

     Atom 48  H   pos: (  0.142223  0.388812  0.141937)  bare sigma:          17.95
            23.8643          5.0566         12.3025
             5.0152          9.7639          1.3299
            10.2847          0.7798         20.2294

     Atom 49  H   pos: (  0.197464  0.407956  0.305419)  bare sigma:          17.12
            12.8683          2.2910        -10.0832
             2.2482          7.4681         -3.4061
            -8.3829         -2.7821         31.0200

     Atom 50  H   pos: ( -0.148619 -0.428269 -0.287283)  bare sigma:          19.53
            31.0963          4.3799         -7.1571
             2.3747         12.4542         -0.2704
            -8.3869         -1.4607         15.0505

     Atom 51  H   pos: (  0.002874 -0.348551 -0.260268)  bare sigma:          17.90
            14.6866          5.3506          5.7728
             6.6657         19.7674         10.6670
             7.0206         10.5949         19.2423

     Atom 52  H   pos: ( -0.154512  0.076020 -0.214164)  bare sigma:          18.34
            30.7385         10.0484         -6.3700
             8.6901         14.3795         -4.0896
            -5.6122         -4.2057          9.8916

     Atom 53  H   pos: ( -0.250197 -0.026373 -0.111643)  bare sigma:          17.32
             6.9903         -0.1368          0.5759
             0.7877         24.3064        -15.6357
            -1.0546        -16.5975         20.6664

     Atom 54  H   pos: (  0.451859  0.111376  0.045540)  bare sigma:          15.66
            20.3858         14.1017         -2.5088
            15.9568         22.9381         -1.4167
            -1.7789         -0.3898          3.6546

     Atom 55  H   pos: (  0.295450  0.058367  0.103094)  bare sigma:          17.98
            26.9676         -3.7632        -12.0015
            -4.9542         11.1990          3.5876
           -12.5229          2.8967         15.7642

     Atom 56  H   pos: ( -0.396953  0.479788 -0.095711)  bare sigma:          16.12
            13.7113         -0.7225        -13.8696
            -0.3320          6.4967          1.6358
           -12.6386          2.7121         28.1670

     Atom 57  H   pos: ( -0.401716  0.398626 -0.247077)  bare sigma:          20.61
            16.4434          5.2757          3.6804
             4.6019         24.0625         10.5652
             2.5230          9.9161         21.3183

     Atom 58  H   pos: ( -0.212737 -0.328638  0.079764)  bare sigma:          14.60
             5.2721          0.0648          0.5113
             1.2594         29.4335        -13.2158
            -0.2987        -13.6424          9.0909

     Atom 59  H   pos: ( -0.329382 -0.454207  0.103152)  bare sigma:          16.93
            31.6296          6.0705          7.4297
             4.7839         11.1531          0.9767
             8.0677          1.4033          8.0104

     Atom 60  H   pos: (  0.358640 -0.480493 -0.104682)  bare sigma:          17.48
            20.8060          1.7848         13.3191
             0.2164          8.3894          2.2698
            11.8392          3.9494         23.2343

     Atom 61  H   pos: (  0.313600  0.380940 -0.238837)  bare sigma:          22.82
            19.8410         -2.3409         -0.6607
            -0.9815         28.1118          9.5145
             0.3157          7.5551         20.4938

     Atom 62  H   pos: (  0.235174 -0.390007  0.126921)  bare sigma:          14.26
             4.9018          2.0763         -0.3984
             1.4025         27.9291        -15.7577
             0.1938        -15.7280          9.9453

     Atom 63  H   pos: (  0.155726 -0.301030  0.000142)  bare sigma:          17.56
            26.1132         -4.2973         13.7746
            -2.4407         11.1354         -1.9381
            12.8288         -3.3985         15.4318

     Atom 64  H   pos: ( -0.034937  0.319039  0.409830)  bare sigma:          17.43
            25.9348          8.0821         10.2553
             6.6681         10.4994          5.3597
             9.3028          5.8368         15.8507

     Atom 65  H   pos: (  0.021663  0.445504 -0.511533)  bare sigma:          18.98
            11.4528         -5.8231         -4.9026
            -4.3506         22.6197         12.0710
            -3.5500         11.4991         22.8732

     Atom 66  H   pos: ( -0.190937 -0.080925  0.110246)  bare sigma:          14.80
             5.0844          5.7514          7.9672
             6.1757         13.9196         15.5650
             7.6412         13.5951         25.3885

     Atom 67  H   pos: ( -0.160880 -0.092755  0.280333)  bare sigma:          20.98
            13.2931          1.6346          0.7971
             1.6538         21.3978         -9.5743
             0.4846         -7.7999         28.2614

     Atom 68  H   pos: (  0.395445 -0.175131 -0.267634)  bare sigma:          15.76
            24.0103        -16.2403          6.5009
           -13.9813         17.1724         -5.7951
             5.6733         -5.6107          6.0884

     Atom 69  H   pos: (  0.460559 -0.335741 -0.270188)  bare sigma:          19.79
            16.2128          3.2269          1.2681
             1.9614         30.2756          1.4051
             0.9904          2.3882         12.8840

     Atom 70  H   pos: (  0.008748  0.244953 -0.201056)  bare sigma:          18.86
             9.3772         -0.4705         -2.0199
            -0.8110         22.7775         13.2763
            -1.9289         11.2471         24.4123

     Atom 71  H   pos: (  0.038812  0.217804 -0.368970)  bare sigma:          19.62
            11.0663          0.9795         -3.6363
             0.9735         17.5417         -9.6060
            -3.1273         -7.7319         30.2414

     Diamagnetic contribution in ppm:

     Atom  1  Ca  pos: ( -0.501900 -0.225389  0.034362)  dia sigma:          -4.24
            -4.2473         -0.0070         -0.0034
            -0.0070         -4.2504         -0.0000
            -0.0034         -0.0000         -4.2275

     Atom  2  O   pos: ( -0.502907 -0.474141  0.037344)  dia sigma:          18.41
            18.6527         -0.0233         -0.4056
            -0.0233         18.0876         -0.0344
            -0.4056         -0.0344         18.4882

     Atom  3  O   pos: ( -0.255855 -0.184398 -0.009781)  dia sigma:          17.80
            17.4897          0.0634          0.2232
             0.0634         17.5107          0.2451
             0.2232          0.2451         18.3866

     Atom  4  O   pos: ( -0.414682  0.232274 -0.408264)  dia sigma:          17.64
            17.5127         -0.2325         -0.3629
            -0.2325         17.5240         -0.5499
            -0.3629         -0.5499         17.8869

     Atom  5  O   pos: (  0.251765 -0.065531 -0.304903)  dia sigma:          17.80
            17.6901         -0.4545         -0.6804
            -0.4545         17.8818         -0.1058
            -0.6804         -0.1058         17.8396

     Atom  6  O   pos: ( -0.177397 -0.194768 -0.516263)  dia sigma:          17.68
            17.5398         -0.7784         -0.2290
            -0.7784         17.6426          0.0005
            -0.2290          0.0005         17.8430

     Atom  7  O   pos: (  0.014308 -0.212070 -0.105649)  dia sigma:          17.81
            18.1739          0.3691         -0.0940
             0.3691         17.9826          0.4237
            -0.0940          0.4237         17.2620

     Atom  8  O   pos: ( -0.451833 -0.240616  0.289211)  dia sigma:          18.11
            18.4042         -0.5874          0.3887
            -0.5874         18.0618          0.2105
             0.3887          0.2105         17.8735

     Atom  9  O   pos: (  0.009241  0.357828 -0.014537)  dia sigma:          17.61
            18.0312         -0.0915         -0.4805
            -0.0915         17.5403         -0.3063
            -0.4805         -0.3063         17.2465

     Atom 10  O   pos: (  0.422279  0.001812  0.427491)  dia sigma:          17.74
            17.7941         -0.0567          0.7525
            -0.0567         17.8658          0.1182
             0.7525          0.1182         17.5593

     Atom 11  O   pos: ( -0.396662  0.236556  0.036807)  dia sigma:          17.72
            17.3203         -0.1866         -0.4600
            -0.1866         17.8243          0.1129
            -0.4600          0.1129         18.0203

     Atom 12  O   pos: (  0.138105  0.058012  0.240992)  dia sigma:          17.69
            17.8329          0.1826          0.1695
             0.1826         18.3553          0.0346
             0.1695          0.0346         16.8694

     Atom 13  O   pos: ( -0.218328  0.270330  0.325179)  dia sigma:          17.77
            17.0975         -0.1918          0.2589
            -0.1918         18.3977         -0.0221
             0.2589         -0.0221         17.8186

     Atom 14  O   pos: (  0.234754  0.412660  0.200821)  dia sigma:          17.81
            17.8972          0.2778          0.1840
             0.2778         17.1642          0.0468
             0.1840          0.0468         18.3824

     Atom 15  O   pos: ( -0.045811 -0.422298 -0.328199)  dia sigma:          17.74
            18.2282          0.4075         -0.0821
             0.4075         17.4226          0.4175
            -0.0821          0.4175         17.5793

     Atom 16  O   pos: ( -0.259233  0.044008 -0.199237)  dia sigma:          17.78
            18.0546          0.2622         -0.0565
             0.2622         17.5403         -0.6137
            -0.0565         -0.6137         17.7406

     Atom 17  O   pos: (  0.381944  0.022087  0.043786)  dia sigma:          17.88
            18.2594          0.1860         -0.4863
             0.1860         17.9716          0.2074
            -0.4863          0.2074         17.3966

     Atom 18  O   pos: ( -0.343197  0.475711 -0.195515)  dia sigma:          17.79
            17.6034          0.4854         -0.1323
             0.4854         17.6042          0.4834
            -0.1323          0.4834         18.1723

     Atom 19  O   pos: ( -0.222200 -0.430771  0.130882)  dia sigma:          17.66
            17.9593          0.3649          0.1435
             0.3649         17.8265         -0.3182
             0.1435         -0.3182         17.1875

     Atom 20  O   pos: (  0.287842  0.476557 -0.194050)  dia sigma:          17.55
            17.2420         -0.2211          0.3997
            -0.2211         17.7338          0.5456
             0.3997          0.5456         17.6630

     Atom 21  O   pos: (  0.242856 -0.292811  0.068852)  dia sigma:          17.95
            17.9678          0.1463          0.5225
             0.1463         17.9479         -0.4231
             0.5225         -0.4231         17.9353

     Atom 22  O   pos: (  0.059449  0.356625  0.458390)  dia sigma:          17.69
            17.8045          0.0479          0.1871
             0.0479         17.8194          0.6362
             0.1871          0.6362         17.4338

     Atom 23  O   pos: ( -0.165672 -0.017578  0.201439)  dia sigma:          17.75
            17.0641          0.0643          0.2169
             0.0643         17.8720         -0.1594
             0.2169         -0.1594         18.3205

     Atom 24  O   pos: (  0.486918 -0.233507 -0.238447)  dia sigma:          17.84
            17.7819         -0.2122          0.3527
            -0.2122         18.4079          0.2013
             0.3527          0.2013         17.3429

     Atom 25  O   pos: (  0.018890  0.162694 -0.275102)  dia sigma:          17.73
            16.9994          0.0326         -0.2909
             0.0326         17.8430          0.0720
            -0.2909          0.0720         18.3440

     Atom 26  H   pos: (  0.422254  0.478203  0.103923)  dia sigma:           1.17
             1.1725          0.0000          0.0000
             0.0000          1.1725          0.0000
             0.0000          0.0000          1.1725

     Atom 27  H   pos: ( -0.276309 -0.210175 -0.112483)  dia sigma:           1.04
             1.0424          0.0000          0.0000
             0.0000          1.0424          0.0000
             0.0000          0.0000          1.0424

     Atom 28  H   pos: ( -0.371328  0.150152 -0.346626)  dia sigma:           0.96
             0.9583          0.0000          0.0000
             0.0000          0.9583          0.0000
             0.0000          0.0000          0.9583

     Atom 29  H   pos: ( -0.340887  0.242813 -0.490011)  dia sigma:           0.98
             0.9774          0.0000          0.0000
             0.0000          0.9774          0.0000
             0.0000          0.0000          0.9774

     Atom 30  H   pos: (  0.191092  0.025682 -0.286596)  dia sigma:           0.96
             0.9581          0.0000          0.0000
             0.0000          0.9581          0.0000
             0.0000          0.0000          0.9581

     Atom 31  H   pos: (  0.309059 -0.038957 -0.394381)  dia sigma:           1.01
             1.0081          0.0000          0.0000
             0.0000          1.0081          0.0000
             0.0000          0.0000          1.0081

     Atom 32  H   pos: ( -0.119463 -0.274645 -0.462587)  dia sigma:           0.95
             0.9461          0.0000          0.0000
             0.0000          0.9461          0.0000
             0.0000          0.0000          0.9461

     Atom 33  H   pos: ( -0.236210 -0.151121 -0.435022)  dia sigma:           1.02
             1.0171          0.0000          0.0000
             0.0000          1.0171          0.0000
             0.0000          0.0000          1.0171

     Atom 34  H   pos: ( -0.093175 -0.200237 -0.066281)  dia sigma:           0.90
             0.9000          0.0000          0.0000
             0.0000          0.9000          0.0000
             0.0000          0.0000          0.9000

     Atom 35  H   pos: (  0.060928 -0.121943 -0.067189)  dia sigma:           1.03
             1.0299          0.0000          0.0000
             0.0000          1.0299          0.0000
             0.0000          0.0000          1.0299

     Atom 36  H   pos: ( -0.497818 -0.152236  0.330710)  dia sigma:           1.00
             0.9978          0.0000          0.0000
             0.0000          0.9978          0.0000
             0.0000          0.0000          0.9978

     Atom 37  H   pos: ( -0.356907 -0.262517  0.345963)  dia sigma:           0.93
             0.9263          0.0000          0.0000
             0.0000          0.9263          0.0000
             0.0000          0.0000          0.9263

     Atom 38  H   pos: (  0.074419  0.421689 -0.075735)  dia sigma:           1.00
             1.0018          0.0000          0.0000
             0.0000          1.0018          0.0000
             0.0000          0.0000          1.0018

     Atom 39  H   pos: ( -0.082399  0.421928 -0.001349)  dia sigma:           0.93
             0.9292          0.0000          0.0000
             0.0000          0.9292          0.0000
             0.0000          0.0000          0.9292

     Atom 40  H   pos: (  0.478550  0.079081  0.484222)  dia sigma:           0.97
             0.9667          0.0000          0.0000
             0.0000          0.9667          0.0000
             0.0000          0.0000          0.9667

     Atom 41  H   pos: (  0.347901  0.061117  0.372486)  dia sigma:           0.99
             0.9920          0.0000          0.0000
             0.0000          0.9920          0.0000
             0.0000          0.0000          0.9920

     Atom 42  H   pos: ( -0.432437  0.350922  0.035558)  dia sigma:           0.85
             0.8507          0.0000          0.0000
             0.0000          0.8507          0.0000
             0.0000          0.0000          0.8507

     Atom 43  H   pos: ( -0.354189  0.229789 -0.061472)  dia sigma:           1.06
             1.0576          0.0000          0.0000
             0.0000          1.0576          0.0000
             0.0000          0.0000          1.0576

     Atom 44  H   pos: (  0.037858  0.009486  0.221685)  dia sigma:           0.92
             0.9236          0.0000          0.0000
             0.0000          0.9236          0.0000
             0.0000          0.0000          0.9236

     Atom 45  H   pos: (  0.112538  0.163773  0.235375)  dia sigma:           1.03
             1.0335          0.0000          0.0000
             0.0000          1.0335          0.0000
             0.0000          0.0000          1.0335

     Atom 46  H   pos: ( -0.247722  0.348689  0.252586)  dia sigma:           0.97
             0.9729          0.0000          0.0000
             0.0000          0.9729          0.0000
             0.0000          0.0000          0.9729

     Atom 47  H   pos: ( -0.223359  0.177785  0.262603)  dia sigma:           0.94
             0.9426          0.0000          0.0000
             0.0000          0.9426          0.0000
             0.0000          0.0000          0.9426

     Atom 48  H   pos: (  0.142223  0.388812  0.141937)  dia sigma:           0.94
             0.9442          0.0000          0.0000
             0.0000          0.9442          0.0000
             0.0000          0.0000          0.9442

     Atom 49  H   pos: (  0.197464  0.407956  0.305419)  dia sigma:           0.95
             0.9481          0.0000          0.0000
             0.0000          0.9481          0.0000
             0.0000          0.0000          0.9481

     Atom 50  H   pos: ( -0.148619 -0.428269 -0.287283)  dia sigma:           0.97
             0.9711          0.0000          0.0000
             0.0000          0.9711          0.0000
             0.0000          0.0000          0.9711

     Atom 51  H   pos: (  0.002874 -0.348551 -0.260268)  dia sigma:           0.95
             0.9500          0.0000          0.0000
             0.0000          0.9500          0.0000
             0.0000          0.0000          0.9500

     Atom 52  H   pos: ( -0.154512  0.076020 -0.214164)  dia sigma:           0.97
             0.9741          0.0000          0.0000
             0.0000          0.9741          0.0000
             0.0000          0.0000          0.9741

     Atom 53  H   pos: ( -0.250197 -0.026373 -0.111643)  dia sigma:           0.95
             0.9456          0.0000          0.0000
             0.0000          0.9456          0.0000
             0.0000          0.0000          0.9456

     Atom 54  H   pos: (  0.451859  0.111376  0.045540)  dia sigma:           0.91
             0.9091          0.0000          0.0000
             0.0000          0.9091          0.0000
             0.0000          0.0000          0.9091

     Atom 55  H   pos: (  0.295450  0.058367  0.103094)  dia sigma:           0.96
             0.9613          0.0000          0.0000
             0.0000          0.9613          0.0000
             0.0000          0.0000          0.9613

     Atom 56  H   pos: ( -0.396953  0.479788 -0.095711)  dia sigma:           0.93
             0.9339          0.0000          0.0000
             0.0000          0.9339          0.0000
             0.0000          0.0000          0.9339

     Atom 57  H   pos: ( -0.401716  0.398626 -0.247077)  dia sigma:           1.00
             1.0005          0.0000          0.0000
             0.0000          1.0005          0.0000
             0.0000          0.0000          1.0005

     Atom 58  H   pos: ( -0.212737 -0.328638  0.079764)  dia sigma:           0.91
             0.9074          0.0000          0.0000
             0.0000          0.9074          0.0000
             0.0000          0.0000          0.9074

     Atom 59  H   pos: ( -0.329382 -0.454207  0.103152)  dia sigma:           0.95
             0.9500          0.0000          0.0000
             0.0000          0.9500          0.0000
             0.0000          0.0000          0.9500

     Atom 60  H   pos: (  0.358640 -0.480493 -0.104682)  dia sigma:           0.93
             0.9341          0.0000          0.0000
             0.0000          0.9341          0.0000
             0.0000          0.0000          0.9341

     Atom 61  H   pos: (  0.313600  0.380940 -0.238837)  dia sigma:           1.04
             1.0403          0.0000          0.0000
             0.0000          1.0403          0.0000
             0.0000          0.0000          1.0403

     Atom 62  H   pos: (  0.235174 -0.390007  0.126921)  dia sigma:           0.92
             0.9234          0.0000          0.0000
             0.0000          0.9234          0.0000
             0.0000          0.0000          0.9234

     Atom 63  H   pos: (  0.155726 -0.301030  0.000142)  dia sigma:           0.96
             0.9557          0.0000          0.0000
             0.0000          0.9557          0.0000
             0.0000          0.0000          0.9557

     Atom 64  H   pos: ( -0.034937  0.319039  0.409830)  dia sigma:           0.93
             0.9329          0.0000          0.0000
             0.0000          0.9329          0.0000
             0.0000          0.0000          0.9329

     Atom 65  H   pos: (  0.021663  0.445504 -0.511533)  dia sigma:           0.97
             0.9694          0.0000          0.0000
             0.0000          0.9694          0.0000
             0.0000          0.0000          0.9694

     Atom 66  H   pos: ( -0.190937 -0.080925  0.110246)  dia sigma:           0.91
             0.9103          0.0000          0.0000
             0.0000          0.9103          0.0000
             0.0000          0.0000          0.9103

     Atom 67  H   pos: ( -0.160880 -0.092755  0.280333)  dia sigma:           1.01
             1.0141          0.0000          0.0000
             0.0000          1.0141          0.0000
             0.0000          0.0000          1.0141

     Atom 68  H   pos: (  0.395445 -0.175131 -0.267634)  dia sigma:           0.93
             0.9307          0.0000          0.0000
             0.0000          0.9307          0.0000
             0.0000          0.0000          0.9307

     Atom 69  H   pos: (  0.460559 -0.335741 -0.270188)  dia sigma:           0.99
             0.9859          0.0000          0.0000
             0.0000          0.9859          0.0000
             0.0000          0.0000          0.9859

     Atom 70  H   pos: (  0.008748  0.244953 -0.201056)  dia sigma:           0.97
             0.9655          0.0000          0.0000
             0.0000          0.9655          0.0000
             0.0000          0.0000          0.9655

     Atom 71  H   pos: (  0.038812  0.217804 -0.368970)  dia sigma:           0.97
             0.9740          0.0000          0.0000
             0.0000          0.9740          0.0000
             0.0000          0.0000          0.9740

     Paramagnetic contribution in ppm:

     Atom  1  Ca  pos: ( -0.501900 -0.225389  0.034362)  para sigma:        -488.79
          -482.1888          3.3131         -6.1304
             5.4169       -482.1791         -4.1712
            -7.8777         -0.2162       -501.9879

     Atom  2  O   pos: ( -0.502907 -0.474141  0.037344)  para sigma:         -70.21
           -85.0435        -12.2797         17.9078
           -12.8074        -36.3719          2.5301
            16.2130          2.3528        -89.2088

     Atom  3  O   pos: ( -0.255855 -0.184398 -0.009781)  para sigma:         -70.37
           -46.4174          7.2950         -6.8495
             7.5670        -65.7823        -15.4358
           -12.2003        -15.6198        -98.9113

     Atom  4  O   pos: ( -0.414682  0.232274 -0.408264)  para sigma:           7.53
            -2.8592         -1.9125         -5.7194
            -0.9005          4.4329        -17.0387
            -3.8549        -16.1444         21.0171

     Atom  5  O   pos: (  0.251765 -0.065531 -0.304903)  para sigma:           5.92
            11.2192        -21.6735        -20.6554
           -21.2319          2.3746          1.0566
           -18.2423         -1.3519          4.1547

     Atom  6  O   pos: ( -0.177397 -0.194768 -0.516263)  para sigma:           9.72
             6.4666        -28.6592          0.3599
           -27.8668         13.1322         -4.3419
             0.6889         -6.0492          9.5576

     Atom  7  O   pos: (  0.014308 -0.212070 -0.105649)  para sigma:         -16.63
            12.7258          7.7127         -2.6313
             1.4235        -28.1375          3.7220
            -0.2461          6.3993        -34.4790

     Atom  8  O   pos: ( -0.451833 -0.240616  0.289211)  para sigma:         -13.10
           -12.1880        -13.0731         11.7405
           -12.4734        -23.5881         10.1435
            17.6683          9.7384         -3.5101

     Atom  9  O   pos: (  0.009241  0.357828 -0.014537)  para sigma:          -8.74
             8.6529         -4.7676        -13.7204
            -4.8353        -23.1600         -0.1138
           -10.9530         -2.1749        -11.7266

     Atom 10  O   pos: (  0.422279  0.001812  0.427491)  para sigma:           4.45
             8.2556          2.2416         22.6057
             1.0533          0.9720          7.8073
            21.8546          8.5503          4.1299

     Atom 11  O   pos: ( -0.396662  0.236556  0.036807)  para sigma:         -21.12
           -36.3678         -9.0968         -9.3713
           -17.7238         11.7413         13.5408
            -6.1335          8.8733        -38.7228

     Atom 12  O   pos: (  0.138105  0.058012  0.240992)  para sigma:           0.28
            13.7187         10.3498          3.8214
            15.2871         14.5103          2.9832
             2.5796          2.9105        -27.3768

     Atom 13  O   pos: ( -0.218328  0.270330  0.325179)  para sigma:          -2.76
           -20.7814         -3.5359         14.9562
            -5.9363         20.8757         -2.2896
            11.3163          0.7012         -8.3642

     Atom 14  O   pos: (  0.234754  0.412660  0.200821)  para sigma:         -16.96
           -18.7877         14.5622          9.1886
            13.5552        -32.3063         -8.8984
             2.9604         -7.2909          0.2141

     Atom 15  O   pos: ( -0.045811 -0.422298 -0.328199)  para sigma:          -5.89
             5.2465         10.1712          1.3633
             7.0279        -13.8600         11.0878
            -0.8212          8.6203         -9.0613

     Atom 16  O   pos: ( -0.259233  0.044008 -0.199237)  para sigma:          -9.25
           -17.7312         10.1906         -8.3310
            11.6345         -3.2961        -25.7845
            -9.0238        -28.2401         -6.7184

     Atom 17  O   pos: (  0.381944  0.022087  0.043786)  para sigma:         -12.57
            -4.1641          5.4436        -13.2036
             4.6888         -4.7705          2.6430
           -13.2218         -0.9232        -28.7825

     Atom 18  O   pos: ( -0.343197  0.475711 -0.195515)  para sigma:         -16.20
           -26.3882          4.9093        -11.2538
             3.5633        -27.5917         20.2180
           -12.7905         16.4419          5.3761

     Atom 19  O   pos: ( -0.222200 -0.430771  0.130882)  para sigma:         -29.44
           -19.9535         10.6877          4.0624
             6.1857        -18.2882        -17.5947
             6.2538        -15.9706        -50.0754

     Atom 20  O   pos: (  0.287842  0.476557 -0.194050)  para sigma:          -1.07
            -4.3794          5.6511         21.2210
             2.7043         -7.7288         16.1475
            17.1565         18.8529          8.8880

     Atom 21  O   pos: (  0.242856 -0.292811  0.068852)  para sigma:         -27.30
           -20.8252         -5.8429         16.7951
             0.2222        -28.8789        -13.2531
             9.6134        -18.3196        -32.2075

     Atom 22  O   pos: (  0.059449  0.356625  0.458390)  para sigma:          -1.09
            -3.1393          7.1891          3.5901
             8.1992         -2.6798         19.8524
             5.5455         21.2870          2.5407

     Atom 23  O   pos: ( -0.165672 -0.017578  0.201439)  para sigma:          -7.13
           -19.4725          7.5275         11.7186
             6.1695        -12.3714         10.4124
            11.4533          9.9045         10.4445

     Atom 24  O   pos: (  0.486918 -0.233507 -0.238447)  para sigma:         -20.73
           -24.1680        -13.3846          7.5961
           -11.3382         -4.7668          0.4202
             7.3654          2.3126        -33.2696

     Atom 25  O   pos: (  0.018890  0.162694 -0.275102)  para sigma:           0.64
           -17.1630         -1.0512        -10.8750
             0.1234         -0.4321          8.0892
            -9.5364          3.6016         19.5101

     Atom 26  H   pos: (  0.422254  0.478203  0.103923)  para sigma:           0.00
             0.0000          0.0000          0.0000
             0.0000          0.0000          0.0000
             0.0000          0.0000          0.0000

     Atom 27  H   pos: ( -0.276309 -0.210175 -0.112483)  para sigma:           0.00
             0.0000          0.0000          0.0000
             0.0000          0.0000          0.0000
             0.0000          0.0000          0.0000

     Atom 28  H   pos: ( -0.371328  0.150152 -0.346626)  para sigma:           0.00
             0.0000          0.0000          0.0000
             0.0000          0.0000          0.0000
             0.0000          0.0000          0.0000

     Atom 29  H   pos: ( -0.340887  0.242813 -0.490011)  para sigma:           0.00
             0.0000          0.0000          0.0000
             0.0000          0.0000          0.0000
             0.0000          0.0000          0.0000

     Atom 30  H   pos: (  0.191092  0.025682 -0.286596)  para sigma:           0.00
             0.0000          0.0000          0.0000
             0.0000          0.0000          0.0000
             0.0000          0.0000          0.0000

     Atom 31  H   pos: (  0.309059 -0.038957 -0.394381)  para sigma:           0.00
             0.0000          0.0000          0.0000
             0.0000          0.0000          0.0000
             0.0000          0.0000          0.0000

     Atom 32  H   pos: ( -0.119463 -0.274645 -0.462587)  para sigma:           0.00
             0.0000          0.0000          0.0000
             0.0000          0.0000          0.0000
             0.0000          0.0000          0.0000

     Atom 33  H   pos: ( -0.236210 -0.151121 -0.435022)  para sigma:           0.00
             0.0000          0.0000          0.0000
             0.0000          0.0000          0.0000
             0.0000          0.0000          0.0000

     Atom 34  H   pos: ( -0.093175 -0.200237 -0.066281)  para sigma:           0.00
             0.0000          0.0000          0.0000
             0.0000          0.0000          0.0000
             0.0000          0.0000          0.0000

     Atom 35  H   pos: (  0.060928 -0.121943 -0.067189)  para sigma:           0.00
             0.0000          0.0000          0.0000
             0.0000          0.0000          0.0000
             0.0000          0.0000          0.0000

     Atom 36  H   pos: ( -0.497818 -0.152236  0.330710)  para sigma:           0.00
             0.0000          0.0000          0.0000
             0.0000          0.0000          0.0000
             0.0000          0.0000          0.0000

     Atom 37  H   pos: ( -0.356907 -0.262517  0.345963)  para sigma:           0.00
             0.0000          0.0000          0.0000
             0.0000          0.0000          0.0000
             0.0000          0.0000          0.0000

     Atom 38  H   pos: (  0.074419  0.421689 -0.075735)  para sigma:           0.00
             0.0000          0.0000          0.0000
             0.0000          0.0000          0.0000
             0.0000          0.0000          0.0000

     Atom 39  H   pos: ( -0.082399  0.421928 -0.001349)  para sigma:           0.00
             0.0000          0.0000          0.0000
             0.0000          0.0000          0.0000
             0.0000          0.0000          0.0000

     Atom 40  H   pos: (  0.478550  0.079081  0.484222)  para sigma:           0.00
             0.0000          0.0000          0.0000
             0.0000          0.0000          0.0000
             0.0000          0.0000          0.0000

     Atom 41  H   pos: (  0.347901  0.061117  0.372486)  para sigma:           0.00
             0.0000          0.0000          0.0000
             0.0000          0.0000          0.0000
             0.0000          0.0000          0.0000

     Atom 42  H   pos: ( -0.432437  0.350922  0.035558)  para sigma:           0.00
             0.0000          0.0000          0.0000
             0.0000          0.0000          0.0000
             0.0000          0.0000          0.0000

     Atom 43  H   pos: ( -0.354189  0.229789 -0.061472)  para sigma:           0.00
             0.0000          0.0000          0.0000
             0.0000          0.0000          0.0000
             0.0000          0.0000          0.0000

     Atom 44  H   pos: (  0.037858  0.009486  0.221685)  para sigma:           0.00
             0.0000          0.0000          0.0000
             0.0000          0.0000          0.0000
             0.0000          0.0000          0.0000

     Atom 45  H   pos: (  0.112538  0.163773  0.235375)  para sigma:           0.00
             0.0000          0.0000          0.0000
             0.0000          0.0000          0.0000
             0.0000          0.0000          0.0000

     Atom 46  H   pos: ( -0.247722  0.348689  0.252586)  para sigma:           0.00
             0.0000          0.0000          0.0000
             0.0000          0.0000          0.0000
             0.0000          0.0000          0.0000

     Atom 47  H   pos: ( -0.223359  0.177785  0.262603)  para sigma:           0.00
             0.0000          0.0000          0.0000
             0.0000          0.0000          0.0000
             0.0000          0.0000          0.0000

     Atom 48  H   pos: (  0.142223  0.388812  0.141937)  para sigma:           0.00
             0.0000          0.0000          0.0000
             0.0000          0.0000          0.0000
             0.0000          0.0000          0.0000

     Atom 49  H   pos: (  0.197464  0.407956  0.305419)  para sigma:           0.00
             0.0000          0.0000          0.0000
             0.0000          0.0000          0.0000
             0.0000          0.0000          0.0000

     Atom 50  H   pos: ( -0.148619 -0.428269 -0.287283)  para sigma:           0.00
             0.0000          0.0000          0.0000
             0.0000          0.0000          0.0000
             0.0000          0.0000          0.0000

     Atom 51  H   pos: (  0.002874 -0.348551 -0.260268)  para sigma:           0.00
             0.0000          0.0000          0.0000
             0.0000          0.0000          0.0000
             0.0000          0.0000          0.0000

     Atom 52  H   pos: ( -0.154512  0.076020 -0.214164)  para sigma:           0.00
             0.0000          0.0000          0.0000
             0.0000          0.0000          0.0000
             0.0000          0.0000          0.0000

     Atom 53  H   pos: ( -0.250197 -0.026373 -0.111643)  para sigma:           0.00
             0.0000          0.0000          0.0000
             0.0000          0.0000          0.0000
             0.0000          0.0000          0.0000

     Atom 54  H   pos: (  0.451859  0.111376  0.045540)  para sigma:           0.00
             0.0000          0.0000          0.0000
             0.0000          0.0000          0.0000
             0.0000          0.0000          0.0000

     Atom 55  H   pos: (  0.295450  0.058367  0.103094)  para sigma:           0.00
             0.0000          0.0000          0.0000
             0.0000          0.0000          0.0000
             0.0000          0.0000          0.0000

     Atom 56  H   pos: ( -0.396953  0.479788 -0.095711)  para sigma:           0.00
             0.0000          0.0000          0.0000
             0.0000          0.0000          0.0000
             0.0000          0.0000          0.0000

     Atom 57  H   pos: ( -0.401716  0.398626 -0.247077)  para sigma:           0.00
             0.0000          0.0000          0.0000
             0.0000          0.0000          0.0000
             0.0000          0.0000          0.0000

     Atom 58  H   pos: ( -0.212737 -0.328638  0.079764)  para sigma:           0.00
             0.0000          0.0000          0.0000
             0.0000          0.0000          0.0000
             0.0000          0.0000          0.0000

     Atom 59  H   pos: ( -0.329382 -0.454207  0.103152)  para sigma:           0.00
             0.0000          0.0000          0.0000
             0.0000          0.0000          0.0000
             0.0000          0.0000          0.0000

     Atom 60  H   pos: (  0.358640 -0.480493 -0.104682)  para sigma:           0.00
             0.0000          0.0000          0.0000
             0.0000          0.0000          0.0000
             0.0000          0.0000          0.0000

     Atom 61  H   pos: (  0.313600  0.380940 -0.238837)  para sigma:           0.00
             0.0000          0.0000          0.0000
             0.0000          0.0000          0.0000
             0.0000          0.0000          0.0000

     Atom 62  H   pos: (  0.235174 -0.390007  0.126921)  para sigma:           0.00
             0.0000          0.0000          0.0000
             0.0000          0.0000          0.0000
             0.0000          0.0000          0.0000

     Atom 63  H   pos: (  0.155726 -0.301030  0.000142)  para sigma:           0.00
             0.0000          0.0000          0.0000
             0.0000          0.0000          0.0000
             0.0000          0.0000          0.0000

     Atom 64  H   pos: ( -0.034937  0.319039  0.409830)  para sigma:           0.00
             0.0000          0.0000          0.0000
             0.0000          0.0000          0.0000
             0.0000          0.0000          0.0000

     Atom 65  H   pos: (  0.021663  0.445504 -0.511533)  para sigma:           0.00
             0.0000          0.0000          0.0000
             0.0000          0.0000          0.0000
             0.0000          0.0000          0.0000

     Atom 66  H   pos: ( -0.190937 -0.080925  0.110246)  para sigma:           0.00
             0.0000          0.0000          0.0000
             0.0000          0.0000          0.0000
             0.0000          0.0000          0.0000

     Atom 67  H   pos: ( -0.160880 -0.092755  0.280333)  para sigma:           0.00
             0.0000          0.0000          0.0000
             0.0000          0.0000          0.0000
             0.0000          0.0000          0.0000

     Atom 68  H   pos: (  0.395445 -0.175131 -0.267634)  para sigma:           0.00
             0.0000          0.0000          0.0000
             0.0000          0.0000          0.0000
             0.0000          0.0000          0.0000

     Atom 69  H   pos: (  0.460559 -0.335741 -0.270188)  para sigma:           0.00
             0.0000          0.0000          0.0000
             0.0000          0.0000          0.0000
             0.0000          0.0000          0.0000

     Atom 70  H   pos: (  0.008748  0.244953 -0.201056)  para sigma:           0.00
             0.0000          0.0000          0.0000
             0.0000          0.0000          0.0000
             0.0000          0.0000          0.0000

     Atom 71  H   pos: (  0.038812  0.217804 -0.368970)  para sigma:           0.00
             0.0000          0.0000          0.0000
             0.0000          0.0000          0.0000
             0.0000          0.0000          0.0000

     Paramagnetic US occ-occ contribution in ppm:

     Atom  1  Ca  pos: ( -0.501900 -0.225389  0.034362)  para_oo sigma:          -3.24
            -3.2388          0.2092          0.1180
             0.2904         -3.1194         -0.0187
             0.1827          0.1306         -3.3764

     Atom  2  O   pos: ( -0.502907 -0.474141  0.037344)  para_oo sigma:          -0.65
            -0.0564         -0.2587         -0.3259
            -0.1341         -1.3232          0.0419
            -0.2331          0.1165         -0.5685

     Atom  3  O   pos: ( -0.255855 -0.184398 -0.009781)  para_oo sigma:          -0.78
            -1.5014         -0.1866          0.1886
            -0.1211         -0.6189          0.0159
             0.2432         -0.0288         -0.2326

     Atom  4  O   pos: ( -0.414682  0.232274 -0.408264)  para_oo sigma:          -0.68
            -0.7891         -0.0119          0.0919
            -0.0275         -0.6593          0.0322
             0.0888          0.0132         -0.5960

     Atom  5  O   pos: (  0.251765 -0.065531 -0.304903)  para_oo sigma:          -0.70
            -0.5776         -0.1662         -0.0617
            -0.1377         -0.7352         -0.0277
            -0.0289         -0.0668         -0.7945

     Atom  6  O   pos: ( -0.177397 -0.194768 -0.516263)  para_oo sigma:          -0.53
            -0.5450         -0.0907          0.0290
            -0.0652         -0.5244         -0.0879
             0.0451         -0.0812         -0.5246

     Atom  7  O   pos: (  0.014308 -0.212070 -0.105649)  para_oo sigma:          -0.97
            -0.7749         -0.1078          0.0330
            -0.1566         -1.1266         -0.0230
             0.0816         -0.0103         -1.0227

     Atom  8  O   pos: ( -0.451833 -0.240616  0.289211)  para_oo sigma:          -0.22
            -0.0261         -0.3433         -0.1309
            -0.3793          0.0463          0.0890
            -0.2443          0.1446         -0.6867

     Atom  9  O   pos: (  0.009241  0.357828 -0.014537)  para_oo sigma:          -0.69
            -0.6721         -0.0290          0.0087
            -0.0514         -0.7621          0.0753
             0.0337          0.0568         -0.6502

     Atom 10  O   pos: (  0.422279  0.001812  0.427491)  para_oo sigma:          -0.62
            -0.6373          0.0077         -0.0201
             0.0084         -0.6244          0.0495
            -0.0192          0.0675         -0.5999

     Atom 11  O   pos: ( -0.396662  0.236556  0.036807)  para_oo sigma:          -1.08
            -1.1676         -0.0275          0.2611
            -0.1268         -0.7341          0.0431
             0.2088          0.0539         -1.3522

     Atom 12  O   pos: (  0.138105  0.058012  0.240992)  para_oo sigma:          -0.68
            -0.5399         -0.0016         -0.0069
             0.0031         -0.7723          0.0229
            -0.0248          0.0024         -0.7227

     Atom 13  O   pos: ( -0.218328  0.270330  0.325179)  para_oo sigma:          -0.76
            -0.7584          0.0372          0.0084
             0.0329         -0.7168          0.0057
            -0.0003          0.0337         -0.7925

     Atom 14  O   pos: (  0.234754  0.412660  0.200821)  para_oo sigma:          -0.88
            -0.9281          0.0157         -0.0707
             0.0274         -0.8158         -0.1508
            -0.0850         -0.1306         -0.9033

     Atom 15  O   pos: ( -0.045811 -0.422298 -0.328199)  para_oo sigma:          -0.87
            -0.9800         -0.0350          0.0659
            -0.0661         -0.7911         -0.0204
             0.0330         -0.0534         -0.8306

     Atom 16  O   pos: ( -0.259233  0.044008 -0.199237)  para_oo sigma:          -0.92
            -1.1090         -0.0185         -0.0117
             0.0182         -0.7610         -0.1271
            -0.0316         -0.1220         -0.8765

     Atom 17  O   pos: (  0.381944  0.022087  0.043786)  para_oo sigma:          -0.37
            -0.0122          0.3419         -0.1641
             0.3626         -0.6655         -0.1426
            -0.1547         -0.0914         -0.4285

     Atom 18  O   pos: ( -0.343197  0.475711 -0.195515)  para_oo sigma:          -1.03
            -1.0662         -0.1065         -0.1802
            -0.1240         -1.1202          0.0166
            -0.2189         -0.0190         -0.9122

     Atom 19  O   pos: ( -0.222200 -0.430771  0.130882)  para_oo sigma:          -1.09
            -1.0542         -0.0749          0.0247
            -0.1272         -1.0203         -0.1554
             0.0244         -0.1674         -1.2022

     Atom 20  O   pos: (  0.287842  0.476557 -0.194050)  para_oo sigma:          -0.64
            -0.6357          0.1055          0.1127
             0.0799         -0.6779          0.0385
             0.0694          0.0168         -0.6181

     Atom 21  O   pos: (  0.242856 -0.292811  0.068852)  para_oo sigma:          -0.61
            -0.9665         -0.3158          0.2359
            -0.2737         -0.4059         -0.2911
             0.2948         -0.2619         -0.4587

     Atom 22  O   pos: (  0.059449  0.356625  0.458390)  para_oo sigma:          -0.76
            -0.8281         -0.0461         -0.0889
            -0.0163         -0.8435          0.0002
            -0.0518          0.0487         -0.6234

     Atom 23  O   pos: ( -0.165672 -0.017578  0.201439)  para_oo sigma:          -0.96
            -0.9435          0.1321          0.1268
             0.1233         -1.0290          0.2841
             0.1198          0.2986         -0.9115

     Atom 24  O   pos: (  0.486918 -0.233507 -0.238447)  para_oo sigma:          -0.51
            -0.3857         -0.2538          0.0545
            -0.2205         -0.1771         -0.0366
             0.0359         -0.1095         -0.9619

     Atom 25  O   pos: (  0.018890  0.162694 -0.275102)  para_oo sigma:          -0.67
            -0.6452          0.0161         -0.0842
            -0.0089         -0.6483          0.0789
            -0.0154          0.0513         -0.7120

     Atom 26  H   pos: (  0.422254  0.478203  0.103923)  para_oo sigma:           0.00
             0.0000          0.0000          0.0000
             0.0000          0.0000          0.0000
             0.0000          0.0000          0.0000

     Atom 27  H   pos: ( -0.276309 -0.210175 -0.112483)  para_oo sigma:           0.00
             0.0000          0.0000          0.0000
             0.0000          0.0000          0.0000
             0.0000          0.0000          0.0000

     Atom 28  H   pos: ( -0.371328  0.150152 -0.346626)  para_oo sigma:           0.00
             0.0000          0.0000          0.0000
             0.0000          0.0000          0.0000
             0.0000          0.0000          0.0000

     Atom 29  H   pos: ( -0.340887  0.242813 -0.490011)  para_oo sigma:           0.00
             0.0000          0.0000          0.0000
             0.0000          0.0000          0.0000
             0.0000          0.0000          0.0000

     Atom 30  H   pos: (  0.191092  0.025682 -0.286596)  para_oo sigma:           0.00
             0.0000          0.0000          0.0000
             0.0000          0.0000          0.0000
             0.0000          0.0000          0.0000

     Atom 31  H   pos: (  0.309059 -0.038957 -0.394381)  para_oo sigma:           0.00
             0.0000          0.0000          0.0000
             0.0000          0.0000          0.0000
             0.0000          0.0000          0.0000

     Atom 32  H   pos: ( -0.119463 -0.274645 -0.462587)  para_oo sigma:           0.00
             0.0000          0.0000          0.0000
             0.0000          0.0000          0.0000
             0.0000          0.0000          0.0000

     Atom 33  H   pos: ( -0.236210 -0.151121 -0.435022)  para_oo sigma:           0.00
             0.0000          0.0000          0.0000
             0.0000          0.0000          0.0000
             0.0000          0.0000          0.0000

     Atom 34  H   pos: ( -0.093175 -0.200237 -0.066281)  para_oo sigma:           0.00
             0.0000          0.0000          0.0000
             0.0000          0.0000          0.0000
             0.0000          0.0000          0.0000

     Atom 35  H   pos: (  0.060928 -0.121943 -0.067189)  para_oo sigma:           0.00
             0.0000          0.0000          0.0000
             0.0000          0.0000          0.0000
             0.0000          0.0000          0.0000

     Atom 36  H   pos: ( -0.497818 -0.152236  0.330710)  para_oo sigma:           0.00
             0.0000          0.0000          0.0000
             0.0000          0.0000          0.0000
             0.0000          0.0000          0.0000

     Atom 37  H   pos: ( -0.356907 -0.262517  0.345963)  para_oo sigma:           0.00
             0.0000          0.0000          0.0000
             0.0000          0.0000          0.0000
             0.0000          0.0000          0.0000

     Atom 38  H   pos: (  0.074419  0.421689 -0.075735)  para_oo sigma:           0.00
             0.0000          0.0000          0.0000
             0.0000          0.0000          0.0000
             0.0000          0.0000          0.0000

     Atom 39  H   pos: ( -0.082399  0.421928 -0.001349)  para_oo sigma:           0.00
             0.0000          0.0000          0.0000
             0.0000          0.0000          0.0000
             0.0000          0.0000          0.0000

     Atom 40  H   pos: (  0.478550  0.079081  0.484222)  para_oo sigma:           0.00
             0.0000          0.0000          0.0000
             0.0000          0.0000          0.0000
             0.0000          0.0000          0.0000

     Atom 41  H   pos: (  0.347901  0.061117  0.372486)  para_oo sigma:           0.00
             0.0000          0.0000          0.0000
             0.0000          0.0000          0.0000
             0.0000          0.0000          0.0000

     Atom 42  H   pos: ( -0.432437  0.350922  0.035558)  para_oo sigma:           0.00
             0.0000          0.0000          0.0000
             0.0000          0.0000          0.0000
             0.0000          0.0000          0.0000

     Atom 43  H   pos: ( -0.354189  0.229789 -0.061472)  para_oo sigma:           0.00
             0.0000          0.0000          0.0000
             0.0000          0.0000          0.0000
             0.0000          0.0000          0.0000

     Atom 44  H   pos: (  0.037858  0.009486  0.221685)  para_oo sigma:           0.00
             0.0000          0.0000          0.0000
             0.0000          0.0000          0.0000
             0.0000          0.0000          0.0000

     Atom 45  H   pos: (  0.112538  0.163773  0.235375)  para_oo sigma:           0.00
             0.0000          0.0000          0.0000
             0.0000          0.0000          0.0000
             0.0000          0.0000          0.0000

     Atom 46  H   pos: ( -0.247722  0.348689  0.252586)  para_oo sigma:           0.00
             0.0000          0.0000          0.0000
             0.0000          0.0000          0.0000
             0.0000          0.0000          0.0000

     Atom 47  H   pos: ( -0.223359  0.177785  0.262603)  para_oo sigma:           0.00
             0.0000          0.0000          0.0000
             0.0000          0.0000          0.0000
             0.0000          0.0000          0.0000

     Atom 48  H   pos: (  0.142223  0.388812  0.141937)  para_oo sigma:           0.00
             0.0000          0.0000          0.0000
             0.0000          0.0000          0.0000
             0.0000          0.0000          0.0000

     Atom 49  H   pos: (  0.197464  0.407956  0.305419)  para_oo sigma:           0.00
             0.0000          0.0000          0.0000
             0.0000          0.0000          0.0000
             0.0000          0.0000          0.0000

     Atom 50  H   pos: ( -0.148619 -0.428269 -0.287283)  para_oo sigma:           0.00
             0.0000          0.0000          0.0000
             0.0000          0.0000          0.0000
             0.0000          0.0000          0.0000

     Atom 51  H   pos: (  0.002874 -0.348551 -0.260268)  para_oo sigma:           0.00
             0.0000          0.0000          0.0000
             0.0000          0.0000          0.0000
             0.0000          0.0000          0.0000

     Atom 52  H   pos: ( -0.154512  0.076020 -0.214164)  para_oo sigma:           0.00
             0.0000          0.0000          0.0000
             0.0000          0.0000          0.0000
             0.0000          0.0000          0.0000

     Atom 53  H   pos: ( -0.250197 -0.026373 -0.111643)  para_oo sigma:           0.00
             0.0000          0.0000          0.0000
             0.0000          0.0000          0.0000
             0.0000          0.0000          0.0000

     Atom 54  H   pos: (  0.451859  0.111376  0.045540)  para_oo sigma:           0.00
             0.0000          0.0000          0.0000
             0.0000          0.0000          0.0000
             0.0000          0.0000          0.0000

     Atom 55  H   pos: (  0.295450  0.058367  0.103094)  para_oo sigma:           0.00
             0.0000          0.0000          0.0000
             0.0000          0.0000          0.0000
             0.0000          0.0000          0.0000

     Atom 56  H   pos: ( -0.396953  0.479788 -0.095711)  para_oo sigma:           0.00
             0.0000          0.0000          0.0000
             0.0000          0.0000          0.0000
             0.0000          0.0000          0.0000

     Atom 57  H   pos: ( -0.401716  0.398626 -0.247077)  para_oo sigma:           0.00
             0.0000          0.0000          0.0000
             0.0000          0.0000          0.0000
             0.0000          0.0000          0.0000

     Atom 58  H   pos: ( -0.212737 -0.328638  0.079764)  para_oo sigma:           0.00
             0.0000          0.0000          0.0000
             0.0000          0.0000          0.0000
             0.0000          0.0000          0.0000

     Atom 59  H   pos: ( -0.329382 -0.454207  0.103152)  para_oo sigma:           0.00
             0.0000          0.0000          0.0000
             0.0000          0.0000          0.0000
             0.0000          0.0000          0.0000

     Atom 60  H   pos: (  0.358640 -0.480493 -0.104682)  para_oo sigma:           0.00
             0.0000          0.0000          0.0000
             0.0000          0.0000          0.0000
             0.0000          0.0000          0.0000

     Atom 61  H   pos: (  0.313600  0.380940 -0.238837)  para_oo sigma:           0.00
             0.0000          0.0000          0.0000
             0.0000          0.0000          0.0000
             0.0000          0.0000          0.0000

     Atom 62  H   pos: (  0.235174 -0.390007  0.126921)  para_oo sigma:           0.00
             0.0000          0.0000          0.0000
             0.0000          0.0000          0.0000
             0.0000          0.0000          0.0000

     Atom 63  H   pos: (  0.155726 -0.301030  0.000142)  para_oo sigma:           0.00
             0.0000          0.0000          0.0000
             0.0000          0.0000          0.0000
             0.0000          0.0000          0.0000

     Atom 64  H   pos: ( -0.034937  0.319039  0.409830)  para_oo sigma:           0.00
             0.0000          0.0000          0.0000
             0.0000          0.0000          0.0000
             0.0000          0.0000          0.0000

     Atom 65  H   pos: (  0.021663  0.445504 -0.511533)  para_oo sigma:           0.00
             0.0000          0.0000          0.0000
             0.0000          0.0000          0.0000
             0.0000          0.0000          0.0000

     Atom 66  H   pos: ( -0.190937 -0.080925  0.110246)  para_oo sigma:           0.00
             0.0000          0.0000          0.0000
             0.0000          0.0000          0.0000
             0.0000          0.0000          0.0000

     Atom 67  H   pos: ( -0.160880 -0.092755  0.280333)  para_oo sigma:           0.00
             0.0000          0.0000          0.0000
             0.0000          0.0000          0.0000
             0.0000          0.0000          0.0000

     Atom 68  H   pos: (  0.395445 -0.175131 -0.267634)  para_oo sigma:           0.00
             0.0000          0.0000          0.0000
             0.0000          0.0000          0.0000
             0.0000          0.0000          0.0000

     Atom 69  H   pos: (  0.460559 -0.335741 -0.270188)  para_oo sigma:           0.00
             0.0000          0.0000          0.0000
             0.0000          0.0000          0.0000
             0.0000          0.0000          0.0000

     Atom 70  H   pos: (  0.008748  0.244953 -0.201056)  para_oo sigma:           0.00
             0.0000          0.0000          0.0000
             0.0000          0.0000          0.0000
             0.0000          0.0000          0.0000

     Atom 71  H   pos: (  0.038812  0.217804 -0.368970)  para_oo sigma:           0.00
             0.0000          0.0000          0.0000
             0.0000          0.0000          0.0000
             0.0000          0.0000          0.0000

     Paramagnetic US L_R Q_R contribution in ppm:

     Atom  1  Ca  pos: ( -0.501900 -0.225389  0.034362)  para_lq sigma:         202.33
           202.2572          0.9199         -0.0392
             1.1596        203.4735         -0.2546
            -0.3890          0.5265        201.2694

     Atom  2  O   pos: ( -0.502907 -0.474141  0.037344)  para_lq sigma:        -104.29
          -106.2344         -1.0754          5.9513
            -0.6705       -100.7932          0.9992
             5.9609          1.2860       -105.8348

     Atom  3  O   pos: ( -0.255855 -0.184398 -0.009781)  para_lq sigma:        -109.56
          -108.9484         -0.4805         -1.2698
            -0.5318       -107.4640         -1.8744
            -1.3446         -1.9275       -112.2660

     Atom  4  O   pos: ( -0.414682  0.232274 -0.408264)  para_lq sigma:        -104.33
          -104.6202          4.5323          3.6165
             4.3627       -103.1805          5.8060
             3.7771          5.9048       -105.1791

     Atom  5  O   pos: (  0.251765 -0.065531 -0.304903)  para_lq sigma:        -104.27
          -101.1341          4.1885          5.7703
             4.1265       -107.0419          2.9910
             5.8506          2.9941       -104.6343

     Atom  6  O   pos: ( -0.177397 -0.194768 -0.516263)  para_lq sigma:        -105.93
          -102.9103          7.3480          1.2509
             7.5084       -104.8990          1.9456
             1.3188          1.8100       -109.9755

     Atom  7  O   pos: (  0.014308 -0.212070 -0.105649)  para_lq sigma:        -104.89
          -109.3879         -1.0828          3.3239
            -1.6244       -105.2326         -4.2684
             3.7004         -4.0641       -100.0389

     Atom  8  O   pos: ( -0.451833 -0.240616  0.289211)  para_lq sigma:        -102.15
          -101.2295          4.8214         -2.2040
             4.8129       -103.8863         -5.6353
            -1.7793         -5.7326       -101.3391

     Atom  9  O   pos: (  0.009241  0.357828 -0.014537)  para_lq sigma:        -104.52
          -107.6933          2.2292          4.3899
             2.2486       -106.0217          4.0272
             4.7019          4.0520        -99.8512

     Atom 10  O   pos: (  0.422279  0.001812  0.427491)  para_lq sigma:        -104.21
          -103.4756          0.9516         -7.3201
             1.0329       -108.5296         -1.3064
            -7.1970         -1.3361       -100.6320

     Atom 11  O   pos: ( -0.396662  0.236556  0.036807)  para_lq sigma:        -105.23
          -100.9451          2.7552          4.7650
             2.0633       -107.8469          0.2724
             4.6658         -0.1055       -106.8962

     Atom 12  O   pos: (  0.138105  0.058012  0.240992)  para_lq sigma:        -105.43
          -110.3704         -0.9024         -2.6886
            -0.5376       -109.2286         -0.1481
            -2.5460         -0.1878        -96.6834

     Atom 13  O   pos: ( -0.218328  0.270330  0.325179)  para_lq sigma:        -103.72
           -95.7435          1.6675         -3.2697
             1.5624       -108.7580         -0.8931
            -3.2443         -0.6762       -106.6496

     Atom 14  O   pos: (  0.234754  0.412660  0.200821)  para_lq sigma:        -103.05
          -105.5632         -2.9155          0.5705
            -2.9630        -95.8264         -0.6374
             0.2380         -0.5031       -107.7616

     Atom 15  O   pos: ( -0.045811 -0.422298 -0.328199)  para_lq sigma:        -104.01
          -107.8270         -4.0054          1.9868
            -4.2715       -100.7354         -6.1062
             1.6130         -6.3666       -103.4808

     Atom 16  O   pos: ( -0.259233  0.044008 -0.199237)  para_lq sigma:        -104.55
          -109.9851         -2.7225          0.0102
            -2.3612       -100.3526          6.1879
            -0.3106          5.8126       -103.3178

     Atom 17  O   pos: (  0.381944  0.022087  0.043786)  para_lq sigma:        -103.26
          -105.9286         -2.4274          4.8582
            -2.5099       -106.2306         -2.8987
             4.9505         -3.1698        -97.6176

     Atom 18  O   pos: ( -0.343197  0.475711 -0.195515)  para_lq sigma:        -104.88
          -103.9758         -5.5209          3.5399
            -5.1974       -101.9375         -3.5574
             3.8773         -3.3254       -108.7309

     Atom 19  O   pos: ( -0.222200 -0.430771  0.130882)  para_lq sigma:        -105.36
          -107.3955         -1.7340         -2.5171
            -1.8309       -107.2703          4.0248
            -2.6040          3.7065       -101.4252

     Atom 20  O   pos: (  0.287842  0.476557 -0.194050)  para_lq sigma:        -106.04
          -104.5331          4.1318         -5.7987
             3.9256       -106.4914         -3.2249
            -6.2648         -3.1954       -107.0958

     Atom 21  O   pos: (  0.242856 -0.292811  0.068852)  para_lq sigma:        -102.90
          -102.6966         -3.2733         -3.5456
            -2.9093       -104.0815          4.8445
            -4.2600          4.3292       -101.9221

     Atom 22  O   pos: (  0.059449  0.356625  0.458390)  para_lq sigma:        -104.10
          -107.9317          0.5613         -2.2529
             0.7048       -104.4028         -6.4915
            -2.0631         -6.2607        -99.9649

     Atom 23  O   pos: ( -0.165672 -0.017578  0.201439)  para_lq sigma:        -103.61
           -95.6086         -1.2021         -2.2111
            -1.2834       -106.6795         -0.4097
            -2.1397         -0.1042       -108.5418

     Atom 24  O   pos: (  0.486918 -0.233507 -0.238447)  para_lq sigma:        -102.87
          -104.2411          2.3167         -4.7000
             2.1571       -106.3222         -2.0405
            -4.8124         -1.6031        -98.0471

     Atom 25  O   pos: (  0.018890  0.162694 -0.275102)  para_lq sigma:        -103.85
           -95.2967         -0.6069          2.1764
            -0.4646       -107.9023         -0.3298
             2.3802         -0.4519       -108.3543

     Atom 26  H   pos: (  0.422254  0.478203  0.103923)  para_lq sigma:           0.00
             0.0000          0.0000          0.0000
             0.0000          0.0000          0.0000
             0.0000          0.0000          0.0000

     Atom 27  H   pos: ( -0.276309 -0.210175 -0.112483)  para_lq sigma:           0.00
             0.0000          0.0000          0.0000
             0.0000          0.0000          0.0000
             0.0000          0.0000          0.0000

     Atom 28  H   pos: ( -0.371328  0.150152 -0.346626)  para_lq sigma:           0.00
             0.0000          0.0000          0.0000
             0.0000          0.0000          0.0000
             0.0000          0.0000          0.0000

     Atom 29  H   pos: ( -0.340887  0.242813 -0.490011)  para_lq sigma:           0.00
             0.0000          0.0000          0.0000
             0.0000          0.0000          0.0000
             0.0000          0.0000          0.0000

     Atom 30  H   pos: (  0.191092  0.025682 -0.286596)  para_lq sigma:           0.00
             0.0000          0.0000          0.0000
             0.0000          0.0000          0.0000
             0.0000          0.0000          0.0000

     Atom 31  H   pos: (  0.309059 -0.038957 -0.394381)  para_lq sigma:           0.00
             0.0000          0.0000          0.0000
             0.0000          0.0000          0.0000
             0.0000          0.0000          0.0000

     Atom 32  H   pos: ( -0.119463 -0.274645 -0.462587)  para_lq sigma:           0.00
             0.0000          0.0000          0.0000
             0.0000          0.0000          0.0000
             0.0000          0.0000          0.0000

     Atom 33  H   pos: ( -0.236210 -0.151121 -0.435022)  para_lq sigma:           0.00
             0.0000          0.0000          0.0000
             0.0000          0.0000          0.0000
             0.0000          0.0000          0.0000

     Atom 34  H   pos: ( -0.093175 -0.200237 -0.066281)  para_lq sigma:           0.00
             0.0000          0.0000          0.0000
             0.0000          0.0000          0.0000
             0.0000          0.0000          0.0000

     Atom 35  H   pos: (  0.060928 -0.121943 -0.067189)  para_lq sigma:           0.00
             0.0000          0.0000          0.0000
             0.0000          0.0000          0.0000
             0.0000          0.0000          0.0000

     Atom 36  H   pos: ( -0.497818 -0.152236  0.330710)  para_lq sigma:           0.00
             0.0000          0.0000          0.0000
             0.0000          0.0000          0.0000
             0.0000          0.0000          0.0000

     Atom 37  H   pos: ( -0.356907 -0.262517  0.345963)  para_lq sigma:           0.00
             0.0000          0.0000          0.0000
             0.0000          0.0000          0.0000
             0.0000          0.0000          0.0000

     Atom 38  H   pos: (  0.074419  0.421689 -0.075735)  para_lq sigma:           0.00
             0.0000          0.0000          0.0000
             0.0000          0.0000          0.0000
             0.0000          0.0000          0.0000

     Atom 39  H   pos: ( -0.082399  0.421928 -0.001349)  para_lq sigma:           0.00
             0.0000          0.0000          0.0000
             0.0000          0.0000          0.0000
             0.0000          0.0000          0.0000

     Atom 40  H   pos: (  0.478550  0.079081  0.484222)  para_lq sigma:           0.00
             0.0000          0.0000          0.0000
             0.0000          0.0000          0.0000
             0.0000          0.0000          0.0000

     Atom 41  H   pos: (  0.347901  0.061117  0.372486)  para_lq sigma:           0.00
             0.0000          0.0000          0.0000
             0.0000          0.0000          0.0000
             0.0000          0.0000          0.0000

     Atom 42  H   pos: ( -0.432437  0.350922  0.035558)  para_lq sigma:           0.00
             0.0000          0.0000          0.0000
             0.0000          0.0000          0.0000
             0.0000          0.0000          0.0000

     Atom 43  H   pos: ( -0.354189  0.229789 -0.061472)  para_lq sigma:           0.00
             0.0000          0.0000          0.0000
             0.0000          0.0000          0.0000
             0.0000          0.0000          0.0000

     Atom 44  H   pos: (  0.037858  0.009486  0.221685)  para_lq sigma:           0.00
             0.0000          0.0000          0.0000
             0.0000          0.0000          0.0000
             0.0000          0.0000          0.0000

     Atom 45  H   pos: (  0.112538  0.163773  0.235375)  para_lq sigma:           0.00
             0.0000          0.0000          0.0000
             0.0000          0.0000          0.0000
             0.0000          0.0000          0.0000

     Atom 46  H   pos: ( -0.247722  0.348689  0.252586)  para_lq sigma:           0.00
             0.0000          0.0000          0.0000
             0.0000          0.0000          0.0000
             0.0000          0.0000          0.0000

     Atom 47  H   pos: ( -0.223359  0.177785  0.262603)  para_lq sigma:           0.00
             0.0000          0.0000          0.0000
             0.0000          0.0000          0.0000
             0.0000          0.0000          0.0000

     Atom 48  H   pos: (  0.142223  0.388812  0.141937)  para_lq sigma:           0.00
             0.0000          0.0000          0.0000
             0.0000          0.0000          0.0000
             0.0000          0.0000          0.0000

     Atom 49  H   pos: (  0.197464  0.407956  0.305419)  para_lq sigma:           0.00
             0.0000          0.0000          0.0000
             0.0000          0.0000          0.0000
             0.0000          0.0000          0.0000

     Atom 50  H   pos: ( -0.148619 -0.428269 -0.287283)  para_lq sigma:           0.00
             0.0000          0.0000          0.0000
             0.0000          0.0000          0.0000
             0.0000          0.0000          0.0000

     Atom 51  H   pos: (  0.002874 -0.348551 -0.260268)  para_lq sigma:           0.00
             0.0000          0.0000          0.0000
             0.0000          0.0000          0.0000
             0.0000          0.0000          0.0000

     Atom 52  H   pos: ( -0.154512  0.076020 -0.214164)  para_lq sigma:           0.00
             0.0000          0.0000          0.0000
             0.0000          0.0000          0.0000
             0.0000          0.0000          0.0000

     Atom 53  H   pos: ( -0.250197 -0.026373 -0.111643)  para_lq sigma:           0.00
             0.0000          0.0000          0.0000
             0.0000          0.0000          0.0000
             0.0000          0.0000          0.0000

     Atom 54  H   pos: (  0.451859  0.111376  0.045540)  para_lq sigma:           0.00
             0.0000          0.0000          0.0000
             0.0000          0.0000          0.0000
             0.0000          0.0000          0.0000

     Atom 55  H   pos: (  0.295450  0.058367  0.103094)  para_lq sigma:           0.00
             0.0000          0.0000          0.0000
             0.0000          0.0000          0.0000
             0.0000          0.0000          0.0000

     Atom 56  H   pos: ( -0.396953  0.479788 -0.095711)  para_lq sigma:           0.00
             0.0000          0.0000          0.0000
             0.0000          0.0000          0.0000
             0.0000          0.0000          0.0000

     Atom 57  H   pos: ( -0.401716  0.398626 -0.247077)  para_lq sigma:           0.00
             0.0000          0.0000          0.0000
             0.0000          0.0000          0.0000
             0.0000          0.0000          0.0000

     Atom 58  H   pos: ( -0.212737 -0.328638  0.079764)  para_lq sigma:           0.00
             0.0000          0.0000          0.0000
             0.0000          0.0000          0.0000
             0.0000          0.0000          0.0000

     Atom 59  H   pos: ( -0.329382 -0.454207  0.103152)  para_lq sigma:           0.00
             0.0000          0.0000          0.0000
             0.0000          0.0000          0.0000
             0.0000          0.0000          0.0000

     Atom 60  H   pos: (  0.358640 -0.480493 -0.104682)  para_lq sigma:           0.00
             0.0000          0.0000          0.0000
             0.0000          0.0000          0.0000
             0.0000          0.0000          0.0000

     Atom 61  H   pos: (  0.313600  0.380940 -0.238837)  para_lq sigma:           0.00
             0.0000          0.0000          0.0000
             0.0000          0.0000          0.0000
             0.0000          0.0000          0.0000

     Atom 62  H   pos: (  0.235174 -0.390007  0.126921)  para_lq sigma:           0.00
             0.0000          0.0000          0.0000
             0.0000          0.0000          0.0000
             0.0000          0.0000          0.0000

     Atom 63  H   pos: (  0.155726 -0.301030  0.000142)  para_lq sigma:           0.00
             0.0000          0.0000          0.0000
             0.0000          0.0000          0.0000
             0.0000          0.0000          0.0000

     Atom 64  H   pos: ( -0.034937  0.319039  0.409830)  para_lq sigma:           0.00
             0.0000          0.0000          0.0000
             0.0000          0.0000          0.0000
             0.0000          0.0000          0.0000

     Atom 65  H   pos: (  0.021663  0.445504 -0.511533)  para_lq sigma:           0.00
             0.0000          0.0000          0.0000
             0.0000          0.0000          0.0000
             0.0000          0.0000          0.0000

     Atom 66  H   pos: ( -0.190937 -0.080925  0.110246)  para_lq sigma:           0.00
             0.0000          0.0000          0.0000
             0.0000          0.0000          0.0000
             0.0000          0.0000          0.0000

     Atom 67  H   pos: ( -0.160880 -0.092755  0.280333)  para_lq sigma:           0.00
             0.0000          0.0000          0.0000
             0.0000          0.0000          0.0000
             0.0000          0.0000          0.0000

     Atom 68  H   pos: (  0.395445 -0.175131 -0.267634)  para_lq sigma:           0.00
             0.0000          0.0000          0.0000
             0.0000          0.0000          0.0000
             0.0000          0.0000          0.0000

     Atom 69  H   pos: (  0.460559 -0.335741 -0.270188)  para_lq sigma:           0.00
             0.0000          0.0000          0.0000
             0.0000          0.0000          0.0000
             0.0000          0.0000          0.0000

     Atom 70  H   pos: (  0.008748  0.244953 -0.201056)  para_lq sigma:           0.00
             0.0000          0.0000          0.0000
             0.0000          0.0000          0.0000
             0.0000          0.0000          0.0000

     Atom 71  H   pos: (  0.038812  0.217804 -0.368970)  para_lq sigma:           0.00
             0.0000          0.0000          0.0000
             0.0000          0.0000          0.0000
             0.0000          0.0000          0.0000


     Total NMR chemical shifts in ppm: ---------------------------------------
     (adopting the Simpson convention for anisotropy and asymmetry)-----------

     Atom  1  Ca  pos: ( -0.501900 -0.225389  0.034362)  Total sigma:        1082.17
          1090.1808          6.6940         -6.2129
             9.8708       1093.2570         -4.3331
            -8.5182          1.7459       1063.0703

     Ca   1    anisotropy:    -31.49    eta:   -0.7970
     Ca   1    sigma_11=   1084.30    axis=(  0.704183 -0.680423 -0.202856)
     Ca   1    sigma_22=   1101.03    axis=(  0.663367  0.732345 -0.153671)
     Ca   1    sigma_33=   1061.18    axis=(  0.253122 -0.026355  0.967075)

     Atom  2  O   pos: ( -0.502907 -0.474141  0.037344)  Total sigma:         170.64
           149.4316        -20.3502         32.2889
           -20.5582        223.5386          5.1376
            30.3242          5.6060        138.9638

     O    2    anisotropy:    -91.31    eta:   -0.9138
     O    2    sigma_11=    173.27    axis=(  0.704535  0.214377  0.676515)
     O    2    sigma_22=    228.90    axis=( -0.261454  0.964638 -0.033396)
     O    2    sigma_33=    109.77    axis=( -0.659752 -0.153349  0.735671)

     Atom  3  O   pos: ( -0.255855 -0.184398 -0.009781)  Total sigma:         162.27
           196.1559         10.4453        -11.2047
            11.2799        172.4412        -24.6931
           -19.1944        -25.2378        118.2073

     O    3    anisotropy:    -82.53    eta:   -0.6280
     O    3    sigma_11=    172.50    axis=( -0.524371  0.819795 -0.230157)
     O    3    sigma_22=    207.05    axis=( -0.843225 -0.462382  0.274180)
     O    3    sigma_33=    107.25    axis=(  0.118351  0.337846  0.933731)

     Atom  4  O   pos: ( -0.414682  0.232274 -0.408264)  Total sigma:         279.34
           263.1772          2.8359         -3.4070
             4.1378        276.1371        -15.4643
            -0.2012        -14.0062        298.6972

     O    4    anisotropy:     40.31    eta:   -0.2798
     O    4    sigma_11=    269.66    axis=(  0.325444  0.834882  0.443913)
     O    4    sigma_22=    262.14    axis=(  0.942699 -0.322984 -0.083671)
     O    4    sigma_33=    306.21    axis=( -0.073521 -0.445706  0.892155)

     Atom  5  O   pos: (  0.251765 -0.065531 -0.304903)  Total sigma:         277.52
           289.8184        -27.3373        -23.0636
           -26.6857        268.8794          2.9390
           -19.6556         -0.3532        273.8586

     O    5    anisotropy:     58.56    eta:   -0.6561
     O    5    sigma_11=    270.81    axis=(  0.080277 -0.582887  0.808578)
     O    5    sigma_22=    245.19    axis=( -0.608736 -0.671020 -0.423288)
     O    5    sigma_33=    316.56    axis=( -0.789301  0.458230  0.408692)

     Atom  6  O   pos: ( -0.177397 -0.194768 -0.516263)  Total sigma:         280.48
           277.4416        -32.5735          2.8121
           -31.0309        285.4235         -4.9262
             3.5204         -7.5448        278.5773

     O    6    anisotropy:     51.41    eta:   -0.8211
     O    6    sigma_11=    277.42    axis=( -0.167785  0.097531  0.980987)
     O    6    sigma_22=    249.27    axis=(  0.744154  0.665204  0.061142)
     O    6    sigma_33=    314.75    axis=(  0.646593 -0.740265  0.184190)

     Atom  7  O   pos: (  0.014308 -0.212070 -0.105649)  Total sigma:         244.69
           283.0666          8.9482          0.4856
            -0.4619        228.0440          0.9498
             4.4454          4.9969        222.9675

     O    7    anisotropy:     58.23    eta:   -0.1902
     O    7    sigma_11=    228.97    axis=( -0.089905  0.906758  0.411955)
     O    7    sigma_22=    221.59    axis=( -0.007908 -0.414267  0.910121)
     O    7    sigma_33=    283.51    axis=( -0.995919 -0.078567 -0.044415)

     Atom  8  O   pos: ( -0.451833 -0.240616  0.289211)  Total sigma:         254.45
           256.3631        -13.3518         14.8176
           -12.5949        236.3968          9.6078
            23.7879          8.8152        270.5867

     O    8    anisotropy:    -46.56    eta:   -0.9072
     O    8    sigma_11=    255.89    axis=(  0.637222 -0.632310 -0.440605)
     O    8    sigma_22=    284.05    axis=( -0.570922 -0.003271 -0.820998)
     O    8    sigma_33=    223.41    axis=( -0.517684 -0.774709  0.363084)

     Atom  9  O   pos: (  0.009241  0.357828 -0.014537)  Total sigma:         256.11
           277.3931         -4.0873        -13.5701
            -4.1273        233.5828          4.7430
            -9.2073          1.7700        257.3539

     O    9    anisotropy:     40.43    eta:   -0.7164
     O    9    sigma_11=    252.29    axis=( -0.421049 -0.065052 -0.904702)
     O    9    sigma_22=    232.98    axis=(  0.065655  0.992623 -0.101930)
     O    9    sigma_33=    283.07    axis=( -0.904659  0.102316  0.413671)

     Atom 10  O   pos: (  0.422279  0.001812  0.427491)  Total sigma:         275.22
           280.7558          3.2268         23.1074
             1.6938        264.3748         10.2975
            22.1604         11.5171        280.5203

     O   10    anisotropy:     45.39    eta:   -0.4108
     O   10    sigma_11=    266.30    axis=(  0.548199 -0.793646 -0.263825)
     O   10    sigma_22=    253.87    axis=(  0.500918  0.564183 -0.656338)
     O   10    sigma_33=    305.48    axis=(  0.669746  0.227649  0.706836)

     Atom 11  O   pos: ( -0.396662  0.236556  0.036807)  Total sigma:         237.86
           220.0165         -9.0636         -7.0059
           -22.3667        284.7933         18.8636
            -2.8168         11.9067        208.7669

     O   11    anisotropy:     80.51    eta:   -0.2065
     O   11    sigma_11=    216.56    axis=( -0.961737 -0.247842  0.116771)
     O   11    sigma_22=    205.48    axis=(  0.158941 -0.157564  0.974634)
     O   11    sigma_33=    291.53    axis=(  0.223157 -0.955902 -0.190927)

     Atom 12  O   pos: (  0.138105  0.058012  0.240992)  Total sigma:         267.62
           282.9428         12.7239          1.8788
            20.1930        282.6650          4.6270
             0.3867          4.5263        237.2486

     O   12    anisotropy:     47.86    eta:   -0.9328
     O   12    sigma_11=    266.55    axis=( -0.708877  0.700547  0.082025)
     O   12    sigma_22=    236.79    axis=(  0.012577 -0.103719  0.994527)
     O   12    sigma_33=    299.52    axis=( -0.705220 -0.706029 -0.064713)

     Atom 13  O   pos: ( -0.218328  0.270330  0.325179)  Total sigma:         265.61
           248.7282         -2.3216         18.2125
            -6.1055        292.5328         -4.7914
            13.1365         -0.0438        255.5752

     O   13    anisotropy:    -44.34    eta:   -0.8801
     O   13    sigma_11=    267.38    axis=(  0.609516  0.176424  0.772894)
     O   13    sigma_22=    293.40    axis=(  0.134402 -0.983807  0.118577)
     O   13    sigma_33=    236.05    axis=( -0.781298 -0.031604  0.623357)

     Atom 14  O   pos: (  0.234754  0.412660  0.200821)  Total sigma:         246.76
           241.6349         18.8557         12.1758
            17.2536        233.4883        -15.8741
             3.0387        -13.3397        265.1467

     O   14    anisotropy:    -49.24    eta:   -0.4691
     O   14    sigma_11=    255.47    axis=(  0.816133  0.547501  0.184849)
     O   14    sigma_22=    270.87    axis=( -0.025176  0.353269 -0.935183)
     O   14    sigma_33=    213.93    axis=(  0.577315 -0.758580 -0.302099)

     Atom 15  O   pos: ( -0.045811 -0.422298 -0.328199)  Total sigma:         260.85
           270.5543          8.3306          4.2763
             3.4762        253.5108          9.2839
             0.7896          5.1326        258.4793

     O   15    anisotropy:     19.60    eta:   -0.9914
     O   15    sigma_11=    260.79    axis=(  0.454469 -0.412910 -0.789280)
     O   15    sigma_22=    247.84    axis=( -0.158052  0.834633 -0.527643)
     O   15    sigma_33=    273.92    axis=( -0.876628 -0.364544 -0.314054)

     Atom 16  O   pos: ( -0.259233  0.044008 -0.199237)  Total sigma:         255.70
           236.1097         10.6789        -11.2818
            13.1040        270.8181        -30.7080
           -12.9020        -34.8458        260.1711

     O   16    anisotropy:     70.91    eta:   -0.0624
     O   16    sigma_11=    233.54    axis=( -0.630844  0.616024  0.471752)
     O   16    sigma_22=    230.59    axis=( -0.736194 -0.283188 -0.614673)
     O   16    sigma_33=    302.97    axis=( -0.245059 -0.735064  0.632160)

     Atom 17  O   pos: (  0.381944  0.022087  0.043786)  Total sigma:         253.40
           262.6735          4.8428        -13.7834
             3.7943        262.2592          0.8475
           -13.7178         -4.4720        235.2800

     O   17    anisotropy:    -35.75    eta:   -0.4695
     O   17    sigma_11=    259.73    axis=(  0.439542 -0.879584 -0.182030)
     O   17    sigma_22=    270.92    axis=(  0.812224  0.475743 -0.337581)
     O   17    sigma_33=    229.57    axis=(  0.383531  0.000532  0.923528)

     Atom 18  O   pos: ( -0.343197  0.475711 -0.195515)  Total sigma:         245.37
           232.6187          0.6189        -13.0576
            -0.9890        232.7877         25.0121
           -15.0538         19.8222        270.6929

     O   18    anisotropy:     58.42    eta:   -0.3392
     O   18    sigma_11=    232.50    axis=(  0.847366  0.531009  0.000174)
     O   18    sigma_22=    219.29    axis=( -0.472069  0.753463 -0.457652)
     O   18    sigma_33=    284.31    axis=( -0.243148  0.387716  0.889132)

     Atom 19  O   pos: ( -0.222200 -0.430771  0.130882)  Total sigma:         225.80
           237.1449         12.0124          3.3772
             5.3187        240.4054        -20.9601
             6.2134        -19.1819        199.8442

     O   19    anisotropy:    -53.25    eta:   -0.4492
     O   19    sigma_11=    235.57    axis=( -0.892720  0.331008 -0.305752)
     O   19    sigma_22=    251.52    axis=( -0.419301 -0.858717  0.294604)
     O   19    sigma_33=    190.30    axis=( -0.165038  0.391201  0.905386)

     Atom 20  O   pos: (  0.287842  0.476557 -0.194050)  Total sigma:         264.86
           264.3478         13.3643         23.5561
             8.9272        254.3882         20.1288
            17.0893         23.7001        275.8303

     O   20    anisotropy:     57.63    eta:   -0.2637
     O   20    sigma_11=    250.71    axis=(  0.853470 -0.363909 -0.373041)
     O   20    sigma_22=    240.58    axis=(  0.101015  0.817758 -0.566629)
     O   20    sigma_33=    303.27    axis=(  0.511258  0.445918  0.734692)

     Atom 21  O   pos: (  0.242856 -0.292811  0.068852)  Total sigma:         233.27
           244.4896        -12.2168         20.4880
            -3.2477        230.6644        -13.2546
             9.5349        -21.3114        224.6476

     O   21    anisotropy:     41.36    eta:   -0.7848
     O   21    sigma_11=    230.30    axis=(  0.674589  0.679928 -0.287450)
     O   21    sigma_22=    208.66    axis=( -0.216835  0.554730  0.803279)
     O   21    sigma_33=    260.84    axis=( -0.705629  0.479554 -0.521647)

     Atom 22  O   pos: (  0.059449  0.356625  0.458390)  Total sigma:         267.41
           258.8927         10.4290          0.8743
            12.0862        262.7798         20.7027
             4.2370         23.2661        280.5475

     O   22    anisotropy:     44.81    eta:   -0.6005
     O   22    sigma_11=    261.44    axis=( -0.843670 -0.292956  0.449886)
     O   22    sigma_22=    243.50    axis=( -0.489310  0.764402 -0.419839)
     O   22    sigma_33=    297.28    axis=(  0.220900  0.574340  0.788250)

     Atom 23  O   pos: ( -0.165672 -0.017578  0.201439)  Total sigma:         259.52
           251.0031         10.7163         14.6562
             8.4223        249.8456         15.6292
            14.3022         15.5511        277.7068

     O   23    anisotropy:     48.55    eta:   -0.1635
     O   23    sigma_11=    245.98    axis=(  0.704138  0.455133 -0.545017)
     O   23    sigma_22=    240.69    axis=(  0.594961 -0.797128  0.102998)
     O   23    sigma_33=    291.89    axis=(  0.387570  0.396788  0.832075)

     Atom 24  O   pos: (  0.486918 -0.233507 -0.238447)  Total sigma:         242.02
           236.2882        -17.0393          6.6462
           -14.1200        261.1965         -3.2005
             5.5673          0.3069        228.5807

     O   24    anisotropy:     40.59    eta:   -0.3594
     O   24    sigma_11=    233.36    axis=(  0.623444  0.384261  0.680927)
     O   24    sigma_22=    223.63    axis=(  0.644968  0.239540 -0.725698)
     O   24    sigma_33=    269.08    axis=(  0.441966 -0.891608  0.098496)

     Atom 25  O   pos: (  0.018890  0.162694 -0.275102)  Total sigma:         270.44
           255.4250         -2.1533        -13.6912
            -0.3736        265.4107         10.9446
           -11.3816          4.3930        290.4927

     O   25    anisotropy:     38.97    eta:   -0.4735
     O   25    sigma_11=    263.60    axis=(  0.159329  0.966472 -0.201363)
     O   25    sigma_22=    251.30    axis=( -0.943486  0.089028 -0.319230)
     O   25    sigma_33=    296.42    axis=( -0.290600  0.240846  0.926037)

     Atom 26  H   pos: (  0.422254  0.478203  0.103923)  Total sigma:          26.73
            34.6057          1.1803         -9.9761
             1.1540         20.8568         -1.5246
           -10.1495         -1.3063         24.7334

     H   26    anisotropy:     21.44    eta:   -0.1769
     H   26    sigma_11=     20.85    axis=(  0.196545 -0.967935  0.156436)
     H   26    sigma_22=     18.32    axis=(  0.498481  0.236033  0.834149)
     H   26    sigma_33=     41.03    axis=( -0.844326 -0.085967  0.528888)

     Atom 27  H   pos: ( -0.276309 -0.210175 -0.112483)  Total sigma:          28.30
            26.0341          1.9675          3.0369
             2.1237         26.1448          1.7844
             3.1182          2.0397         32.7082

     H   27    anisotropy:      9.56    eta:   -0.3746
     H   27    sigma_11=     26.30    axis=(  0.482904  0.748042 -0.455233)
     H   27    sigma_22=     23.91    axis=(  0.788326 -0.597706 -0.145911)
     H   27    sigma_33=     34.67    axis=(  0.381243  0.288411  0.878336)

     Atom 28  H   pos: ( -0.371328  0.150152 -0.346626)  Total sigma:          25.20
            19.4842         -6.5885          6.8722
            -5.9917         27.7279        -11.3396
             5.9420         -9.6505         28.3867

     H   28    anisotropy:     25.38    eta:   -0.0968
     H   28    sigma_11=     17.56    axis=( -0.030369  0.708686  0.704870)
     H   28    sigma_22=     15.92    axis=(  0.929045  0.280152 -0.241641)
     H   28    sigma_33=     42.12    axis=(  0.368719 -0.647518  0.666909)

     Atom 29  H   pos: ( -0.340887  0.242813 -0.490011)  Total sigma:          26.49
            25.6857          3.2322        -11.1537
             1.9491         18.9085         -2.4768
            -9.5200         -3.6227         34.8780

     H   29    anisotropy:     23.67    eta:   -0.0790
     H   29    sigma_11=     19.22    axis=(  0.704398  0.446126  0.552083)
     H   29    sigma_22=     17.98    axis=(  0.460421 -0.879143  0.122968)
     H   29    sigma_33=     42.27    axis=( -0.540218 -0.167572  0.824672)

     Atom 30  H   pos: (  0.191092  0.025682 -0.286596)  Total sigma:          25.08
            27.7914        -12.1205         -4.4146
           -13.7407         30.4027          3.0267
            -3.8625          1.5411         17.0529

     H   30    anisotropy:     26.68    eta:   -0.1707
     H   30    sigma_11=     17.71    axis=(  0.420629  0.557199 -0.715962)
     H   30    sigma_22=     14.67    axis=( -0.613864 -0.406281 -0.676835)
     H   30    sigma_33=     42.87    axis=(  0.668014 -0.724200 -0.171151)

     Atom 31  H   pos: (  0.309059 -0.038957 -0.394381)  Total sigma:          27.23
            26.0207         -0.1456        -10.7964
             1.1548         19.7798         -5.4415
           -11.2592         -3.9748         35.8905

     H   31    anisotropy:     24.83    eta:   -0.2544
     H   31    sigma_11=     21.06    axis=(  0.655443 -0.708143  0.262541)
     H   31    sigma_22=     16.85    axis=(  0.544989  0.684136  0.484711)
     H   31    sigma_33=     43.79    axis=( -0.522859 -0.174619  0.834342)

     Atom 32  H   pos: ( -0.119463 -0.274645 -0.462587)  Total sigma:          24.71
            20.8216        -10.9203          5.3721
           -11.3083         28.9964         -8.5798
             6.9285        -10.2768         24.3166

     H   32    anisotropy:     28.02    eta:   -0.2491
     H   32    sigma_11=     17.70    axis=( -0.343754  0.378881  0.859234)
     H   32    sigma_22=     13.05    axis=(  0.802312  0.593975  0.059067)
     H   32    sigma_33=     43.39    axis=(  0.487984 -0.709678  0.508162)

     Atom 33  H   pos: ( -0.236210 -0.151121 -0.435022)  Total sigma:          28.69
            26.6503         -6.2650         -5.3081
            -5.5064         26.5062          4.1238
            -6.5909          6.1140         32.9086

     H   33    anisotropy:     17.76    eta:   -0.3578
     H   33    sigma_11=     24.89    axis=( -0.446610  0.566361 -0.692658)
     H   33    sigma_22=     20.65    axis=(  0.735671  0.673062  0.075994)
     H   33    sigma_33=     40.53    axis=( -0.509242  0.475629  0.717251)

     Atom 34  H   pos: ( -0.093175 -0.200237 -0.066281)  Total sigma:          20.32
            42.1075         -1.6549        -10.2593
            -2.8715          9.0423          2.0405
           -11.7940          1.3879          9.8070

     H   34    anisotropy:     38.08    eta:   -0.1229
     H   34    sigma_11=      9.18    axis=(  0.163004  0.942007  0.293347)
     H   34    sigma_22=      6.07    axis=( -0.257531  0.327640 -0.909027)
     H   34    sigma_33=     45.71    axis=( -0.952422  0.072629  0.296003)

     Atom 35  H   pos: (  0.060928 -0.121943 -0.067189)  Total sigma:          28.66
            30.0474          5.1607          1.6628
             6.4985         32.7963          3.3977
             2.3580          3.7413         23.1253

     H   35    anisotropy:     14.74    eta:   -0.3656
     H   35    sigma_11=     25.54    axis=( -0.807015  0.566753  0.165884)
     H   35    sigma_22=     21.95    axis=( -0.017665 -0.303950  0.952524)
     H   35    sigma_33=     38.48    axis=( -0.590267 -0.765771 -0.255303)

     Atom 36  H   pos: ( -0.497818 -0.152236  0.330710)  Total sigma:          23.44
            19.2604        -10.7133         -4.0921
           -12.3040         31.3773          9.6974
            -5.3822         10.8409         19.6938

     H   36    anisotropy:     30.26    eta:   -0.1534
     H   36    sigma_11=     14.90    axis=( -0.546806  0.133270 -0.826585)
     H   36    sigma_22=     11.81    axis=(  0.704173  0.607270 -0.367917)
     H   36    sigma_33=     43.62    axis=( -0.452928  0.783238  0.425904)

     Atom 37  H   pos: ( -0.356907 -0.262517  0.345963)  Total sigma:          24.90
            30.1277         -3.9666          7.9535
            -2.6722         18.8230          0.3694
             9.2057         -0.6275         25.7452

     H   37    anisotropy:     18.44    eta:   -0.3157
     H   37    sigma_11=     20.69    axis=( -0.384349  0.636310  0.668869)
     H   37    sigma_22=     16.81    axis=(  0.476493  0.757288 -0.446620)
     H   37    sigma_33=     37.19    axis=(  0.790715 -0.147054  0.594260)

     Atom 38  H   pos: (  0.074419  0.421689 -0.075735)  Total sigma:          27.26
            31.2403          5.1549         -6.3473
             6.9107         24.8519         -5.4516
            -7.0646         -4.8861         25.6817

     H   38    anisotropy:     18.93    eta:   -0.1383
     H   38    sigma_11=     21.82    axis=( -0.690633  0.523051 -0.499443)
     H   38    sigma_22=     20.08    axis=( -0.034580 -0.713690 -0.699607)
     H   38    sigma_33=     39.87    axis=( -0.722378 -0.465902  0.510985)

     Atom 39  H   pos: ( -0.082399  0.421928 -0.001349)  Total sigma:          23.93
            33.5007         -9.0753         -6.3457
           -10.7042         21.5221          2.7349
            -5.1781          1.5474         16.7746

     H   39    anisotropy:     25.03    eta:   -0.1198
     H   39    sigma_11=     16.59    axis=(  0.276093  0.790591 -0.546570)
     H   39    sigma_22=     14.59    axis=( -0.450721 -0.395768 -0.800137)
     H   39    sigma_33=     40.62    axis=( -0.848896  0.467262  0.247067)

     Atom 40  H   pos: (  0.478550  0.079081  0.484222)  Total sigma:          25.56
            24.3879          7.6072          7.8251
             9.6428         26.4999          9.3507
             8.3627          8.1067         25.7817

     H   40    anisotropy:     25.52    eta:   -0.0437
     H   40    sigma_11=     17.42    axis=(  0.125011  0.623370 -0.771869)
     H   40    sigma_22=     16.68    axis=(  0.828881 -0.493184 -0.264056)
     H   40    sigma_33=     42.57    axis=(  0.545278  0.606778  0.578353)

     Atom 41  H   pos: (  0.347901  0.061117  0.372486)  Total sigma:          26.70
            31.0997         -5.7204          9.5670
            -7.2661         21.6913         -4.5842
             9.1695         -3.0445         27.3038

     H   41    anisotropy:     22.29    eta:   -0.1540
     H   41    sigma_11=     20.41    axis=( -0.344556  0.540420  0.767611)
     H   41    sigma_22=     18.13    axis=(  0.582360  0.764377 -0.276740)
     H   41    sigma_33=     41.56    axis=(  0.736300 -0.351673  0.578090)

     Atom 42  H   pos: ( -0.432437  0.350922  0.035558)  Total sigma:          16.70
             7.8878        -13.6941         -1.4422
           -15.1808         40.4541          1.1408
            -0.9508         -0.4013          1.7572

     H   42    anisotropy:     43.87    eta:   -0.0712
     H   42    sigma_11=      3.12    axis=(  0.755614  0.297966 -0.583322)
     H   42    sigma_22=      1.03    axis=( -0.550404 -0.193969 -0.812054)
     H   42    sigma_33=     45.95    axis=(  0.355111 -0.934662 -0.017435)

     Atom 43  H   pos: ( -0.354189  0.229789 -0.061472)  Total sigma:          28.64
            23.5896         -2.9835         -7.2097
            -2.8166         27.9507          2.8817
            -8.2010          3.6085         34.3801

     H   43    anisotropy:     16.87    eta:   -0.6382
     H   43    sigma_11=     26.61    axis=(  0.027658  0.931932 -0.361578)
     H   43    sigma_22=     19.43    axis=( -0.892213 -0.140098 -0.429336)
     H   43    sigma_33=     39.89    axis=( -0.450768  0.334479  0.827606)

     Atom 44  H   pos: (  0.037858  0.009486  0.221685)  Total sigma:          23.41
            37.7756         11.3031          3.1387
             8.7599         19.8286          2.0631
             3.7381          2.7890         12.6195

     H   44    anisotropy:     29.13    eta:   -0.1884
     H   44    sigma_11=     15.53    axis=( -0.429129  0.875333  0.222803)
     H   44    sigma_22=     11.87    axis=( -0.027719 -0.259316  0.965395)
     H   44    sigma_33=     42.83    axis=( -0.902818 -0.408103 -0.135543)

     Atom 45  H   pos: (  0.112538  0.163773  0.235375)  Total sigma:          28.97
            24.5415         -2.8021         -0.2160
            -0.8906         40.9677          0.4614
            -0.2508         -0.2254         21.3875

     H   45    anisotropy:     18.31    eta:   -0.2443
     H   45    sigma_11=     24.35    axis=( -0.991129 -0.110661  0.073597)
     H   45    sigma_22=     21.37    axis=(  0.073945  0.000963  0.997262)
     H   45    sigma_33=     41.17    axis=(  0.110429 -0.993858 -0.007229)

     Atom 46  H   pos: ( -0.247722  0.348689  0.252586)  Total sigma:          25.88
            17.3414         -3.4638          4.1598
            -3.1804         32.5536        -10.7247
             4.4197        -11.7869         27.7342

     H   46    anisotropy:     25.32    eta:   -0.2023
     H   46    sigma_11=     19.14    axis=(  0.377837  0.648391  0.660930)
     H   46    sigma_22=     15.73    axis=(  0.903136 -0.100879 -0.417335)
     H   46    sigma_33=     42.75    axis=(  0.203922 -0.754594  0.623701)

     Atom 47  H   pos: ( -0.223359  0.177785  0.262603)  Total sigma:          24.15
            14.9963         -0.5051          1.1551
            -1.4427         36.1270          8.2190
             0.7259         10.2949         21.3355

     H   47    anisotropy:     24.65    eta:   -0.1928
     H   47    sigma_11=     17.52    axis=( -0.448168  0.379259 -0.809511)
     H   47    sigma_22=     14.35    axis=(  0.893760  0.208743 -0.397014)
     H   47    sigma_33=     40.59    axis=( -0.018409  0.901437  0.432518)

     Atom 48  H   pos: (  0.142223  0.388812  0.141937)  Total sigma:          24.29
            30.2208          5.0566         12.3025
             5.0152         16.1168          1.3299
            10.2847          0.7798         26.5473

     H   48    anisotropy:     24.56    eta:   -0.3121
     H   48    sigma_11=     18.66    axis=(  0.434165  0.569293 -0.698144)
     H   48    sigma_22=     13.55    axis=(  0.481983 -0.801541 -0.353869)
     H   48    sigma_33=     40.67    axis=(  0.761047  0.182856  0.622392)

     Atom 49  H   pos: (  0.197464  0.407956  0.305419)  Total sigma:          23.47
            19.2286          2.2910        -10.0832
             2.2482         13.8249         -3.4061
            -8.3829         -2.7821         37.3418

     H   49    anisotropy:     27.38    eta:   -0.1475
     H   49    sigma_11=     15.68    axis=(  0.843339  0.348223  0.409292)
     H   49    sigma_22=     12.99    axis=(  0.371946 -0.927967  0.023120)
     H   49    sigma_33=     41.72    axis=( -0.387860 -0.132736  0.912111)

     Atom 50  H   pos: ( -0.148619 -0.428269 -0.287283)  Total sigma:          25.90
            37.4796          4.3799         -7.1571
             2.3747         18.8341         -0.2704
            -8.3869         -1.4607         21.3953

     H   50    anisotropy:     22.88    eta:   -0.0601
     H   50    sigma_11=     18.73    axis=(  0.153526  0.715727  0.681297)
     H   50    sigma_22=     17.82    axis=(  0.367290 -0.681406  0.633075)
     H   50    sigma_33=     41.16    axis=( -0.917348 -0.153040  0.367493)

     Atom 51  H   pos: (  0.002874 -0.348551 -0.260268)  Total sigma:          24.25
            21.0488          5.3506          5.7728
             6.6657         26.1261         10.6670
             7.0206         10.5949         25.5660

     H   51    anisotropy:     24.30    eta:   -0.1238
     H   51    sigma_11=     17.15    axis=(  0.895788 -0.416820 -0.154357)
     H   51    sigma_22=     15.15    axis=(  0.166831  0.637181 -0.752441)
     H   51    sigma_33=     40.44    axis=(  0.411985  0.648276  0.640317)

     Atom 52  H   pos: ( -0.154512  0.076020 -0.214164)  Total sigma:          24.71
            37.1249         10.0484         -6.3700
             8.6901         20.7624         -4.0896
            -5.6122         -4.2057         16.2395

     H   52    anisotropy:     27.87    eta:   -0.1783
     H   52    sigma_11=     17.08    axis=( -0.483394  0.778835 -0.399683)
     H   52    sigma_22=     13.76    axis=(  0.035679  0.473720  0.879953)
     H   52    sigma_33=     43.29    axis=( -0.874676 -0.411103  0.256781)

     Atom 53  H   pos: ( -0.250197 -0.026373 -0.111643)  Total sigma:          23.66
            13.3482         -0.1368          0.5759
             0.7877         30.6607        -15.6357
            -1.0546        -16.5975         26.9857

     H   53    anisotropy:     32.08    eta:   -0.0348
     H   53    sigma_11=     13.35    axis=(  0.998607  0.024655  0.046654)
     H   53    sigma_22=     12.60    axis=( -0.051220  0.665452  0.744681)
     H   53    sigma_33=     45.05    axis=( -0.012686 -0.746033  0.665788)

     Atom 54  H   pos: (  0.451859  0.111376  0.045540)  Total sigma:          21.97
            26.7072         14.1017         -2.5088
            15.9568         29.2560         -1.4167
            -1.7789         -0.3898          9.9374

     H   54    anisotropy:     31.85    eta:   -0.1718
     H   54    sigma_11=     13.17    axis=(  0.694767 -0.664744 -0.274617)
     H   54    sigma_22=      9.53    axis=(  0.243669 -0.141692  0.959452)
     H   54    sigma_33=     43.20    axis=(  0.676701  0.733512 -0.063534)

     Atom 55  H   pos: (  0.295450  0.058367  0.103094)  Total sigma:          24.34
            33.3412         -3.7632        -12.0015
            -4.9542         17.5691          3.5876
           -12.5229          2.8967         22.0993

     H   55    anisotropy:     27.08    eta:   -0.1261
     H   55    sigma_11=     16.45    axis=(  0.265591  0.963803  0.023339)
     H   55    sigma_22=     14.17    axis=( -0.505838  0.159918 -0.847676)
     H   55    sigma_33=     42.39    axis=( -0.820725  0.213330  0.530001)

     Atom 56  H   pos: ( -0.396953  0.479788 -0.095711)  Total sigma:          22.46
            20.0574         -0.7225        -13.8696
            -0.3320         12.8393          1.6358
           -12.6386          2.7121         34.4746

     H   56    anisotropy:     30.08    eta:   -0.0701
     H   56    sigma_11=     13.13    axis=(  0.516860  0.822545  0.237227)
     H   56    sigma_22=     11.73    axis=( -0.688813  0.564135 -0.455289)
     H   56    sigma_33=     42.51    axis=( -0.508324  0.071916  0.858158)

     Atom 57  H   pos: ( -0.401716  0.398626 -0.247077)  Total sigma:          27.01
            22.8561          5.2757          3.6804
             4.6019         30.4717         10.5652
             2.5230          9.9161         27.6925

     H   57    anisotropy:     21.33    eta:   -0.2032
     H   57    sigma_11=     21.34    axis=(  0.903357 -0.007680 -0.428820)
     H   57    sigma_22=     18.45    axis=( -0.306777  0.687153 -0.658566)
     H   57    sigma_33=     41.23    axis=(  0.299723  0.726472  0.618388)

     Atom 58  H   pos: ( -0.212737 -0.328638  0.079764)  Total sigma:          20.90
            11.5918          0.0648          0.5113
             1.2594         35.7497        -13.2158
            -0.2987        -13.6424         15.3720

     H   58    anisotropy:     32.28    eta:   -0.1385
     H   58    sigma_11=     11.63    axis=(  0.991119  0.042882  0.125872)
     H   58    sigma_22=      8.65    axis=( -0.131794  0.442756  0.886903)
     H   58    sigma_33=     42.43    axis=( -0.017698 -0.895616  0.444476)

     Atom 59  H   pos: ( -0.329382 -0.454207  0.103152)  Total sigma:          23.28
            37.9919          6.0705          7.4297
             4.7839         17.5119          0.9767
             8.0677          1.4033         14.3342

     H   59    anisotropy:     27.45    eta:   -0.2344
     H   59    sigma_11=     16.27    axis=(  0.187518 -0.970128  0.153909)
     H   59    sigma_22=     11.98    axis=( -0.301936  0.092173  0.948862)
     H   59    sigma_33=     41.58    axis=(  0.934704  0.224399  0.275632)

     Atom 60  H   pos: (  0.358640 -0.480493 -0.104682)  Total sigma:          23.81
            27.1523          1.7848         13.3191
             0.2164         14.7323          2.2698
            11.8392          3.9494         29.5421

     H   60    anisotropy:     26.26    eta:   -0.1708
     H   60    sigma_11=     16.55    axis=( -0.670455  0.526026  0.523246)
     H   60    sigma_22=     13.56    axis=(  0.330477  0.843133 -0.424160)
     H   60    sigma_33=     41.32    axis=(  0.664285  0.111460  0.739122)

     Atom 61  H   pos: (  0.313600  0.380940 -0.238837)  Total sigma:          29.25
            26.2935         -2.3409         -0.6607
            -0.9815         34.5608          9.5145
             0.3157          7.5551         26.9078

     H   61    anisotropy:     16.49    eta:   -0.4537
     H   61    sigma_11=     26.25    axis=(  0.982568  0.005569  0.185821)
     H   61    sigma_22=     21.26    axis=(  0.152530  0.547273 -0.822938)
     H   61    sigma_33=     40.25    axis=( -0.106278  0.836936  0.536883)

     Atom 62  H   pos: (  0.235174 -0.390007  0.126921)  Total sigma:          20.58
            11.2374          2.0763         -0.3984
             1.4025         34.2612        -15.7577
             0.1938        -15.7280         16.2424

     H   62    anisotropy:     34.33    eta:   -0.1897
     H   62    sigma_11=     11.31    axis=(  0.981864  0.050860  0.182638)
     H   62    sigma_22=      6.97    axis=( -0.183345  0.499904  0.846452)
     H   62    sigma_33=     43.47    axis=( -0.048251 -0.864586  0.500162)

     Atom 63  H   pos: (  0.155726 -0.301030  0.000142)  Total sigma:          23.91
            32.4811         -4.2973         13.7746
            -2.4407         17.4998         -1.9381
            12.8288         -3.3985         21.7611

     H   63    anisotropy:     27.44    eta:   -0.2202
     H   63    sigma_11=     16.78    axis=(  0.186121  0.982096  0.029083)
     H   63    sigma_22=     12.75    axis=( -0.547982  0.079191  0.832733)
     H   63    sigma_33=     42.21    axis=(  0.815521 -0.170926  0.552910)

     Atom 64  H   pos: ( -0.034937  0.319039  0.409830)  Total sigma:          23.76
            32.2799          8.0821         10.2553
             6.6681         16.8411          5.3597
             9.3028          5.8368         22.1573

     H   64    anisotropy:     26.84    eta:   -0.1845
     H   64    sigma_11=     16.46    axis=(  0.592391 -0.258793 -0.762954)
     H   64    sigma_22=     13.16    axis=(  0.136868 -0.900911  0.411858)
     H   64    sigma_33=     41.65    axis=(  0.793940  0.348405  0.498271)

     Atom 65  H   pos: (  0.021663  0.445504 -0.511533)  Total sigma:          25.35
            17.8345         -5.8231         -4.9026
            -4.3506         28.9979         12.0710
            -3.5500         11.4991         29.2163

     H   65    anisotropy:     25.94    eta:   -0.1009
     H   65    sigma_11=     17.58    axis=( -0.368770  0.582879 -0.724059)
     H   65    sigma_22=     15.83    axis=(  0.893391  0.437322 -0.102961)
     H   65    sigma_33=     42.64    axis=( -0.256633  0.684837  0.682010)

     Atom 66  H   pos: ( -0.190937 -0.080925  0.110246)  Total sigma:          21.11
            11.4069          5.7514          7.9672
             6.1757         20.2386         15.5650
             7.6412         13.5951         31.6725

     H   66    anisotropy:     35.12    eta:   -0.0880
     H   66    sigma_11=     10.43    axis=(  0.243229  0.755748 -0.608017)
     H   66    sigma_22=      8.37    axis=(  0.927449 -0.364763 -0.082376)
     H   66    sigma_33=     44.52    axis=(  0.284038  0.543868  0.789639)

     Atom 67  H   pos: ( -0.160880 -0.092755  0.280333)  Total sigma:          27.40
            19.7195          1.6346          0.7971
             1.6538         27.8207         -9.5743
             0.4846         -7.7999         34.6492

     H   67    anisotropy:     19.77    eta:   -0.3093
     H   67    sigma_11=     22.84    axis=(  0.481023  0.718377  0.502544)
     H   67    sigma_22=     18.77    axis=(  0.876499 -0.406574 -0.257773)
     H   67    sigma_33=     40.58    axis=( -0.019143 -0.564475  0.825228)

     Atom 68  H   pos: (  0.395445 -0.175131 -0.267634)  Total sigma:          22.09
            30.3532        -16.2403          6.5009
           -13.9813         23.5118         -5.7951
             5.6733         -5.6107         12.3928

     H   68    anisotropy:     33.73    eta:   -0.0775
     H   68    sigma_11=     11.71    axis=(  0.653953  0.652361 -0.383107)
     H   68    sigma_22=      9.97    axis=(  0.069741  0.452257  0.889157)
     H   68    sigma_33=     44.58    axis=(  0.753314 -0.608185  0.250259)

     Atom 69  H   pos: (  0.460559 -0.335741 -0.270188)  Total sigma:          26.17
            22.6110          3.2269          1.2681
             1.9614         36.6702          1.4051
             0.9904          2.3882         19.2436

     H   69    anisotropy:     16.79    eta:   -0.3126
     H   69    sigma_11=     22.33    axis=(  0.953218 -0.202126  0.224767)
     H   69    sigma_22=     18.83    axis=( -0.242538 -0.067613  0.967783)
     H   69    sigma_33=     37.37    axis=(  0.180417  0.977023  0.113474)

     Atom 70  H   pos: (  0.008748  0.244953 -0.201056)  Total sigma:          25.22
            15.7550         -0.4705         -2.0199
            -0.8110         29.1518         13.2763
            -1.9289         11.2471         30.7515

     H   70    anisotropy:     25.73    eta:   -0.1571
     H   70    sigma_11=     17.99    axis=(  0.347308  0.702450 -0.621242)
     H   70    sigma_22=     15.30    axis=(  0.935098 -0.209621  0.285747)
     H   70    sigma_33=     42.37    axis=( -0.070498  0.680164  0.729662)

     Atom 71  H   pos: (  0.038812  0.217804 -0.368970)  Total sigma:          25.99
            17.4525          0.9795         -3.6363
             0.9735         23.9244         -9.6060
            -3.1273         -7.7319         36.5890

     H   71    anisotropy:     23.25    eta:   -0.1858
     H   71    sigma_11=     19.68    axis=( -0.230602  0.883855  0.406969)
     H   71    sigma_22=     16.80    axis=(  0.962560  0.145964  0.228415)
     H   71    sigma_33=     41.49    axis=( -0.142483 -0.444404  0.884423)

     Initialization:
     gipaw_setup  :      0.19s CPU      0.22s WALL (       1 calls)

     Linear response
     greenf       :   1739.57s CPU   1756.32s WALL (      96 calls)
     cgsolve      :   1730.19s CPU   1746.77s WALL (      96 calls)
     ch_psi       :   1637.69s CPU   1653.12s WALL (    5332 calls)
     h_psiq       :   1255.23s CPU   1266.91s WALL (    5332 calls)

     Apply operators
     h_psi        :   1112.04s CPU   1122.85s WALL (    5872 calls)
     apply_vel    :     28.51s CPU     28.85s WALL (      84 calls)

     Induced current
     j_para       :    109.98s CPU    111.26s WALL (     108 calls)
     biot_savart  :      0.03s CPU      0.03s WALL (       1 calls)

     Other routines

     General routines
     calbec       :    359.49s CPU    362.82s WALL (   17348 calls)
     fft          :      0.08s CPU      0.09s WALL (      32 calls)
     fftw         :    921.28s CPU    930.20s WALL ( 1287472 calls)
     davcio       :      0.01s CPU      1.33s WALL (      64 calls)

     Parallel routines
     fft_scatter  :    272.03s CPU    274.92s WALL ( 1287504 calls)

     Plugins


     GIPAW        :  34m22.69s CPU  34m48.37s WALL


   This run was terminated on:   1: 4:36  11Sep2023            

=------------------------------------------------------------------------------=
   JOB DONE.
=------------------------------------------------------------------------------=
