# Supplementary material for: Is there a future for 43Ca nuclear magnetic resonance in cement science?
Source: Phys Chem Chem Phys. 2025 Apr 9;27(17):9159–68. doi: 10.1039/d5cp00491h (PMC11997747; doi:10.1039/d5cp00491h)
Supplement: CP-027-D5CP00491H-s001 [file CP-027-D5CP00491H-s001.zip › QE-Files/Ca-Ion/caion15.vc-relax.nmr.out]

     Program GIPAW v.7.2 starts on 11Sep2023 at  0:43:21 

     This program is part of the open-source Quantum ESPRESSO suite
     for quantum simulation of materials; please cite
         "P. Giannozzi et al., J. Phys.:Condens. Matter 21 395502 (2009);
         "P. Giannozzi et al., J. Phys.:Condens. Matter 29 465901 (2017);
         "P. Giannozzi et al., J. Chem. Phys. 152 154105 (2020);
          URL http://www.quantum-espresso.org", 
     in publications or presentations arising from this work. More details at
     http://www.quantum-espresso.org/quote

     Parallel version (MPI), running on    72 processors

     MPI processes distributed on     1 nodes
     R & G space division:  proc/nbgrp/npool/nimage =      72
     487977 MiB available memory on the printing compute node when the environment starts


     ***** This is GIPAW git revision                                          *****
     ***** you can cite: N. Varini et al., Comp. Phys. Comm. 184, 1827 (2013)  *****
     ***** in publications or presentations arising from this work.            *****

     Parallelizing q-star over 1 images
     Reading input from caion15.vc-relax.nmr.in

     ------------------- Input file: --------------------
&inputgipaw
	job = 'nmr'
	prefix = 'caion15.vc-relax_nmr'
	tmp_dir = './tmpCaion15/',
	verbosity = 'high'
	diagonalization = 'david'
/


     Reading xml data from directory:

     ./tmpCaion15/caion15.vc-relax_nmr.save/
     file Ca.pbe-spn-kjpaw_psl.1.0.0.UPF: wavefunction(s)  3S renormalized
     file O.pbe-n-kjpaw_psl.1.0.0.UPF: wavefunction(s)  2S 2P renormalized
     file H.pbe-kjpaw_psl.1.0.0.UPF: wavefunction(s)  1S renormalized

     IMPORTANT: XC functional enforced from input :
     Exchange-correlation= PBE
                           (   1   4   3   4   0   0   0)
     Any further DFT definition will be discarded
     Please, verify this is what you really want


     Parallelization info
     --------------------
     sticks:   dense  smooth     PW     G-vecs:    dense   smooth      PW
     Min         198     198     67                15811    15811    3147
     Max         199     199     68                15818    15818    3153
     Sum       14317   14317   4877              1138659  1138659  226851

     Using Slab Decomposition

     Reading collected, re-writing distributed wavefunctions
     Subspace diagonalization in iterative solution of the eigenvalue problem:
     a serial algorithm will be used

     GIPAW projectors -----------------------------------------------
     atom=  Ca   l=0  rc=    1.3000  rs=    0.8667
     atom=  Ca   l=0  rc=    1.3000  rs=    0.8667
     atom=  Ca   l=1  rc=    1.6000  rs=    1.0667
     atom=  Ca   l=1  rc=    1.6000  rs=    1.0667
     atom=  Ca   l=2  rc=    1.7000  rs=    1.1333
     atom=  Ca   l=2  rc=    1.7000  rs=    1.1333
     projs nearly linearly dependent: l=0  n1,n2= 1, 2  s=  0.99170013
     projs nearly linearly dependent: l=2  n1,n2= 1, 2  s=  0.99334936

     atom=  O    l=0  rc=    1.3000  rs=    0.8667
     atom=  O    l=0  rc=    1.3000  rs=    0.8667
     atom=  O    l=1  rc=    1.3500  rs=    0.9000
     atom=  O    l=1  rc=    1.3500  rs=    0.9000
     projs nearly linearly dependent: l=1  n1,n2= 1, 2  s=  0.99790099

     atom=  H    l=0  rc=    1.0000  rs=    0.6667
     atom=  H    l=0  rc=    1.0000  rs=    0.6667
     projs nearly linearly dependent: l=0  n1,n2= 1, 2  s=  0.99968852
     -----------------------------------------------------------------

     GIPAW integrals: -------------------------------------------
     Atom  i/j   nmr_para   nmr_dia   epr_rmc  epr_para   epr_dia
       Ca  1 1   0.25E+04 -0.66E+00  0.13E+02  0.81E+09  0.75E+03
       Ca  2 1   0.26E+04 -0.73E+00  0.13E+02  0.86E+09  0.79E+03
       Ca  2 2   0.28E+04 -0.80E+00  0.13E+02  0.92E+09  0.84E+03
       Ca  3 3   0.30E+02  0.22E+00  0.11E+02  0.47E+05  0.19E+03
       Ca  4 3   0.33E+02  0.20E+00  0.12E+02  0.54E+05  0.22E+03
       Ca  4 4   0.37E+02  0.17E+00  0.13E+02  0.60E+05  0.24E+03
       Ca  5 5   0.29E+01  0.74E+00  0.81E+01  0.47E+03  0.66E+02
       Ca  6 5   0.36E+01  0.91E+00  0.10E+02  0.59E+03  0.81E+02
       Ca  6 6   0.45E+01  0.11E+01  0.13E+02  0.74E+03  0.10E+03
       O   1 1   0.81E+03 -0.32E+00  0.65E+01  0.43E+08  0.24E+03
       O   2 1   0.91E+03 -0.39E+00  0.71E+01  0.48E+08  0.27E+03
       O   2 2   0.10E+04 -0.48E+00  0.78E+01  0.55E+08  0.31E+03
       O   3 3   0.99E+01  0.87E+00  0.58E+01  0.24E+04  0.75E+02
       O   4 3   0.11E+02  0.97E+00  0.67E+01  0.27E+04  0.83E+02
       O   4 4   0.12E+02  0.11E+01  0.76E+01  0.31E+04  0.93E+02
       H   1 1   0.39E+02  0.19E+00  0.29E+00  0.78E+05  0.13E+02
       H   2 1   0.41E+02  0.21E+00  0.32E+00  0.82E+05  0.14E+02
       H   2 2   0.43E+02  0.22E+00  0.36E+00  0.86E+05  0.15E+02
     ------------------------------------------------------------

     alpha_pv=     74.4233 eV

     Number of occupied bands for each k-point:
     k-point:     1    nbnd_occ= 100
     k-point:     2    nbnd_occ= 100
     k-point:     3    nbnd_occ= 100
     k-point:     4    nbnd_occ= 100


     q-space interpolation up to   240.00 Rydberg

     GIPAW job: nmr                                                                             
     NMR macroscopic correction: yes
             0.6667          0.0000          0.0000
             0.0000          0.6667          0.0000
             0.0000          0.0000          0.6667


     Largest allocated arrays     est. size (Mb)     dimensions
        KS wavefunctions at k           4.63 Mb     (    3033,  100)
        KS wavefunctions at k+q         4.63 Mb     (    3033,  100)
        First-order wavefunctions      46.28 Mb     (    3033,  100, 10)
        First-order wavefunct (US)     27.77 Mb     (    3033,  100,  6)
        Charge/spin density             0.30 Mb     (   38880,    1)
        Induced current                 2.67 Mb     (   38880,    3,3,1)
        Induced magnetic field          2.67 Mb     (   38880,    3,3,1)
        NL pseudopotentials            13.98 Mb     (    3033,  302)
        GIPAW NL terms                 13.98 Mb     (    3033,  302)

     Computing the magnetic susceptibility     isolve=0    ethr=  0.1000E-13
     k-point #    1 of     4      pool #  1    cpu time:       4.6
     compute_u_kq: q = (    0.0000,    0.0000,    0.0000)
     Rotating WFCS
     ethr =  1.00E-14,  avg # of iterations =  7.0
     eigenvalues at k:
 -38.0619 -25.6492 -23.8269 -22.3504 -21.9851 -21.7138 -21.4825 -21.2513
 -21.1592 -21.0780 -21.0200 -20.9498 -20.6829 -20.4914 -20.4695 -20.3537
 -20.2162 -20.1970 -20.1363 -20.0234 -19.8287 -19.3411 -19.3097 -18.8510
 -18.7267 -17.9682 -17.5804 -16.5675 -10.4278 -10.0057  -9.6256  -9.3888
  -9.1872  -9.1702  -9.0538  -8.9301  -8.8589  -8.6971  -8.4241  -8.3622
  -8.3485  -8.1892  -8.0979  -8.0567  -8.0307  -7.7524  -7.5228  -7.1190
  -7.0144  -6.8870  -6.8048  -6.4928  -6.3042  -5.9817  -5.8335  -5.6921
  -5.6773  -5.5626  -5.4649  -5.3720  -5.2270  -5.2114  -5.0439  -4.9592
  -4.7963  -4.7661  -4.6061  -4.5100  -4.4380  -4.2565  -4.1778  -4.1151
  -3.9666  -3.7993  -3.6667  -3.6012  -3.5216  -3.3768  -3.2712  -3.2082
  -3.1136  -3.0837  -3.0241  -2.9329  -2.8259  -2.6771  -2.6236  -2.5367
  -2.4145  -2.3770  -2.3255  -2.2806  -2.1936  -2.0326  -1.9757  -1.8715
  -1.7098  -1.5598  -1.3538  -0.8509
     eigenvalues at k+q:
 -38.0619 -25.6492 -23.8269 -22.3504 -21.9851 -21.7138 -21.4825 -21.2513
 -21.1592 -21.0780 -21.0200 -20.9498 -20.6829 -20.4914 -20.4696 -20.3536
 -20.2162 -20.1970 -20.1363 -20.0233 -19.8287 -19.3411 -19.3096 -18.8510
 -18.7267 -17.9681 -17.5803 -16.5676 -10.4278 -10.0057  -9.6256  -9.3888
  -9.1872  -9.1702  -9.0538  -8.9300  -8.8589  -8.6971  -8.4241  -8.3622
  -8.3485  -8.1892  -8.0979  -8.0567  -8.0307  -7.7524  -7.5228  -7.1190
  -7.0144  -6.8870  -6.8049  -6.4928  -6.3042  -5.9817  -5.8335  -5.6921
  -5.6773  -5.5626  -5.4650  -5.3720  -5.2270  -5.2114  -5.0438  -4.9592
  -4.7963  -4.7661  -4.6061  -4.5100  -4.4380  -4.2565  -4.1778  -4.1151
  -3.9666  -3.7993  -3.6667  -3.6012  -3.5216  -3.3768  -3.2712  -3.2082
  -3.1136  -3.0837  -3.0241  -2.9329  -2.8259  -2.6771  -2.6236  -2.5366
  -2.4145  -2.3770  -2.3255  -2.2806  -2.1936  -2.0326  -1.9758  -1.8715
  -1.7098  -1.5598  -1.3537  -0.8510
     cgsolve_all iterations  73    anorm=    0.71E-07
PARA_AUG  1      49.6944133         0.0480803        -0.0034226
     cgsolve_all iterations  73    anorm=    0.73E-07
PARA_AUG  2       0.3001287        49.3228380        -0.7250411
     cgsolve_all iterations  68    anorm=    0.71E-07
PARA_AUG  3       0.4703318        -0.5929283        50.3640404
     cgsolve_all iterations  77    anorm=    0.74E-07
     cgsolve_all iterations  74    anorm=    0.73E-07
     cgsolve_all iterations  77    anorm=    0.72E-07
     compute_u_kq: q = (    0.0284,    0.0000,    0.0000)
     Rotating WFCS
     ethr =  1.00E-14,  avg # of iterations = 33.0
     eigenvalues at k:
 -38.0619 -25.6492 -23.8269 -22.3504 -21.9851 -21.7138 -21.4825 -21.2513
 -21.1592 -21.0780 -21.0200 -20.9498 -20.6829 -20.4914 -20.4695 -20.3537
 -20.2162 -20.1970 -20.1363 -20.0234 -19.8287 -19.3411 -19.3097 -18.8510
 -18.7267 -17.9682 -17.5804 -16.5675 -10.4278 -10.0057  -9.6256  -9.3888
  -9.1872  -9.1702  -9.0538  -8.9301  -8.8589  -8.6971  -8.4241  -8.3622
  -8.3485  -8.1892  -8.0979  -8.0567  -8.0307  -7.7524  -7.5228  -7.1190
  -7.0144  -6.8870  -6.8048  -6.4928  -6.3042  -5.9817  -5.8335  -5.6921
  -5.6773  -5.5626  -5.4649  -5.3720  -5.2270  -5.2114  -5.0439  -4.9592
  -4.7963  -4.7661  -4.6061  -4.5100  -4.4380  -4.2565  -4.1778  -4.1151
  -3.9666  -3.7993  -3.6667  -3.6012  -3.5216  -3.3768  -3.2712  -3.2082
  -3.1136  -3.0837  -3.0241  -2.9329  -2.8259  -2.6771  -2.6236  -2.5367
  -2.4145  -2.3770  -2.3255  -2.2806  -2.1936  -2.0326  -1.9757  -1.8715
  -1.7098  -1.5598  -1.3538  -0.8509
     eigenvalues at k+q:
 -38.0619 -25.6492 -23.8269 -22.3504 -21.9850 -21.7140 -21.4824 -21.2513
 -21.1592 -21.0781 -21.0199 -20.9497 -20.6832 -20.4916 -20.4693 -20.3537
 -20.2161 -20.1962 -20.1361 -20.0244 -19.8291 -19.3411 -19.3093 -18.8510
 -18.7267 -17.9681 -17.5803 -16.5676 -10.4278 -10.0057  -9.6256  -9.3889
  -9.1868  -9.1705  -9.0541  -8.9303  -8.8586  -8.6966  -8.4230  -8.3632
  -8.3503  -8.1898  -8.0968  -8.0570  -8.0303  -7.7551  -7.5210  -7.1161
  -7.0131  -6.8873  -6.8035  -6.4920  -6.3060  -5.9836  -5.8314  -5.6939
  -5.6811  -5.5624  -5.4662  -5.3687  -5.2297  -5.2056  -5.0486  -4.9451
  -4.8087  -4.7669  -4.6047  -4.5078  -4.4360  -4.2618  -4.1746  -4.1190
  -3.9668  -3.7999  -3.6671  -3.6022  -3.5184  -3.3747  -3.2722  -3.2080
  -3.1143  -3.0839  -3.0243  -2.9325  -2.8260  -2.6770  -2.6265  -2.5330
  -2.4169  -2.3777  -2.3241  -2.2839  -2.1917  -2.0320  -1.9761  -1.8702
  -1.7101  -1.5600  -1.3542  -0.8510
     cgsolve_all iterations  75    anorm=    0.74E-07
     cgsolve_all iterations  75    anorm=    0.72E-07
     cgsolve_all iterations  77    anorm=    0.72E-07
     compute_u_kq: q = (   -0.0284,    0.0000,    0.0000)
     Rotating WFCS
     ethr =  1.00E-14,  avg # of iterations = 32.0
     eigenvalues at k:
 -38.0619 -25.6492 -23.8269 -22.3504 -21.9851 -21.7138 -21.4825 -21.2513
 -21.1592 -21.0780 -21.0200 -20.9498 -20.6829 -20.4914 -20.4695 -20.3537
 -20.2162 -20.1970 -20.1363 -20.0234 -19.8287 -19.3411 -19.3097 -18.8510
 -18.7267 -17.9682 -17.5804 -16.5675 -10.4278 -10.0057  -9.6256  -9.3888
  -9.1872  -9.1702  -9.0538  -8.9301  -8.8589  -8.6971  -8.4241  -8.3622
  -8.3485  -8.1892  -8.0979  -8.0567  -8.0307  -7.7524  -7.5228  -7.1190
  -7.0144  -6.8870  -6.8048  -6.4928  -6.3042  -5.9817  -5.8335  -5.6921
  -5.6773  -5.5626  -5.4649  -5.3720  -5.2270  -5.2114  -5.0439  -4.9592
  -4.7963  -4.7661  -4.6061  -4.5100  -4.4380  -4.2565  -4.1778  -4.1151
  -3.9666  -3.7993  -3.6667  -3.6012  -3.5216  -3.3768  -3.2712  -3.2082
  -3.1136  -3.0837  -3.0241  -2.9329  -2.8259  -2.6771  -2.6236  -2.5367
  -2.4145  -2.3770  -2.3255  -2.2806  -2.1936  -2.0326  -1.9757  -1.8715
  -1.7098  -1.5598  -1.3538  -0.8509
     eigenvalues at k+q:
 -38.0619 -25.6492 -23.8269 -22.3504 -21.9852 -21.7136 -21.4825 -21.2512
 -21.1593 -21.0779 -21.0200 -20.9498 -20.6826 -20.4913 -20.4699 -20.3537
 -20.2163 -20.1978 -20.1366 -20.0223 -19.8283 -19.3411 -19.3100 -18.8510
 -18.7267 -17.9681 -17.5803 -16.5676 -10.4279 -10.0056  -9.6255  -9.3887
  -9.1875  -9.1698  -9.0536  -8.9298  -8.8592  -8.6976  -8.4251  -8.3614
  -8.3464  -8.1885  -8.0990  -8.0565  -8.0311  -7.7497  -7.5244  -7.1220
  -7.0156  -6.8870  -6.8059  -6.4937  -6.3026  -5.9796  -5.8355  -5.6906
  -5.6726  -5.5626  -5.4640  -5.3757  -5.2241  -5.2167  -5.0402  -4.9714
  -4.7870  -4.7623  -4.6080  -4.5133  -4.4402  -4.2509  -4.1810  -4.1114
  -3.9661  -3.7991  -3.6663  -3.5997  -3.5252  -3.3786  -3.2700  -3.2083
  -3.1132  -3.0839  -3.0236  -2.9330  -2.8260  -2.6771  -2.6208  -2.5401
  -2.4122  -2.3766  -2.3269  -2.2771  -2.1955  -2.0332  -1.9755  -1.8729
  -1.7095  -1.5595  -1.3533  -0.8510
     cgsolve_all iterations  76    anorm=    0.74E-07
     cgsolve_all iterations  75    anorm=    0.73E-07
     cgsolve_all iterations  79    anorm=    0.72E-07
     compute_u_kq: q = (    0.0000,    0.0284,    0.0000)
     Rotating WFCS
     ethr =  1.00E-14,  avg # of iterations = 32.0
     eigenvalues at k:
 -38.0619 -25.6492 -23.8269 -22.3504 -21.9851 -21.7138 -21.4825 -21.2513
 -21.1592 -21.0780 -21.0200 -20.9498 -20.6829 -20.4914 -20.4695 -20.3537
 -20.2162 -20.1970 -20.1363 -20.0234 -19.8287 -19.3411 -19.3097 -18.8510
 -18.7267 -17.9682 -17.5804 -16.5675 -10.4278 -10.0057  -9.6256  -9.3888
  -9.1872  -9.1702  -9.0538  -8.9301  -8.8589  -8.6971  -8.4241  -8.3622
  -8.3485  -8.1892  -8.0979  -8.0567  -8.0307  -7.7524  -7.5228  -7.1190
  -7.0144  -6.8870  -6.8048  -6.4928  -6.3042  -5.9817  -5.8335  -5.6921
  -5.6773  -5.5626  -5.4649  -5.3720  -5.2270  -5.2114  -5.0439  -4.9592
  -4.7963  -4.7661  -4.6061  -4.5100  -4.4380  -4.2565  -4.1778  -4.1151
  -3.9666  -3.7993  -3.6667  -3.6012  -3.5216  -3.3768  -3.2712  -3.2082
  -3.1136  -3.0837  -3.0241  -2.9329  -2.8259  -2.6771  -2.6236  -2.5367
  -2.4145  -2.3770  -2.3255  -2.2806  -2.1936  -2.0326  -1.9757  -1.8715
  -1.7098  -1.5598  -1.3538  -0.8509
     eigenvalues at k+q:
 -38.0619 -25.6492 -23.8269 -22.3504 -21.9851 -21.7139 -21.4825 -21.2513
 -21.1592 -21.0778 -21.0201 -20.9498 -20.6839 -20.4908 -20.4697 -20.3533
 -20.2160 -20.1938 -20.1372 -20.0258 -19.8287 -19.3412 -19.3096 -18.8515
 -18.7261 -17.9681 -17.5803 -16.5676 -10.4278 -10.0057  -9.6255  -9.3887
  -9.1871  -9.1701  -9.0537  -8.9300  -8.8593  -8.6967  -8.4241  -8.3626
  -8.3484  -8.1901  -8.0986  -8.0578  -8.0291  -7.7520  -7.5233  -7.1169
  -7.0126  -6.8852  -6.8040  -6.4979  -6.3056  -5.9823  -5.8259  -5.6922
  -5.6809  -5.5605  -5.4652  -5.3736  -5.2294  -5.2100  -5.0486  -4.9623
  -4.7964  -4.7651  -4.6113  -4.5074  -4.4379  -4.2568  -4.1754  -4.1094
  -3.9643  -3.7999  -3.6650  -3.6018  -3.5217  -3.3785  -3.2716  -3.2097
  -3.1118  -3.0858  -3.0233  -2.9314  -2.8253  -2.6774  -2.6229  -2.5357
  -2.4143  -2.3763  -2.3267  -2.2822  -2.1934  -2.0312  -1.9786  -1.8752
  -1.7097  -1.5586  -1.3539  -0.8507
     cgsolve_all iterations  75    anorm=    0.74E-07
     cgsolve_all iterations  74    anorm=    0.73E-07
     cgsolve_all iterations  77    anorm=    0.72E-07
     compute_u_kq: q = (    0.0000,   -0.0284,    0.0000)
     Rotating WFCS
     ethr =  1.00E-14,  avg # of iterations = 33.0
     eigenvalues at k:
 -38.0619 -25.6492 -23.8269 -22.3504 -21.9851 -21.7138 -21.4825 -21.2513
 -21.1592 -21.0780 -21.0200 -20.9498 -20.6829 -20.4914 -20.4695 -20.3537
 -20.2162 -20.1970 -20.1363 -20.0234 -19.8287 -19.3411 -19.3097 -18.8510
 -18.7267 -17.9682 -17.5804 -16.5675 -10.4278 -10.0057  -9.6256  -9.3888
  -9.1872  -9.1702  -9.0538  -8.9301  -8.8589  -8.6971  -8.4241  -8.3622
  -8.3485  -8.1892  -8.0979  -8.0567  -8.0307  -7.7524  -7.5228  -7.1190
  -7.0144  -6.8870  -6.8048  -6.4928  -6.3042  -5.9817  -5.8335  -5.6921
  -5.6773  -5.5626  -5.4649  -5.3720  -5.2270  -5.2114  -5.0439  -4.9592
  -4.7963  -4.7661  -4.6061  -4.5100  -4.4380  -4.2565  -4.1778  -4.1151
  -3.9666  -3.7993  -3.6667  -3.6012  -3.5216  -3.3768  -3.2712  -3.2082
  -3.1136  -3.0837  -3.0241  -2.9329  -2.8259  -2.6771  -2.6236  -2.5367
  -2.4145  -2.3770  -2.3255  -2.2806  -2.1936  -2.0326  -1.9757  -1.8715
  -1.7098  -1.5598  -1.3538  -0.8509
     eigenvalues at k+q:
 -38.0619 -25.6492 -23.8269 -22.3504 -21.9851 -21.7138 -21.4825 -21.2512
 -21.1593 -21.0781 -21.0199 -20.9497 -20.6819 -20.4922 -20.4695 -20.3540
 -20.2164 -20.2001 -20.1355 -20.0209 -19.8287 -19.3410 -19.3097 -18.8505
 -18.7273 -17.9681 -17.5803 -16.5676 -10.4278 -10.0057  -9.6256  -9.3889
  -9.1872  -9.1702  -9.0540  -8.9301  -8.8585  -8.6976  -8.4240  -8.3617
  -8.3486  -8.1882  -8.0973  -8.0554  -8.0325  -7.7529  -7.5222  -7.1212
  -7.0162  -6.8888  -6.8056  -6.4879  -6.3027  -5.9806  -5.8414  -5.6929
  -5.6726  -5.5644  -5.4645  -5.3708  -5.2263  -5.2110  -5.0406  -4.9553
  -4.7965  -4.7670  -4.6009  -4.5127  -4.4376  -4.2565  -4.1800  -4.1212
  -3.9685  -3.7988  -3.6684  -3.6006  -3.5213  -3.3751  -3.2708  -3.2064
  -3.1164  -3.0811  -3.0247  -2.9343  -2.8266  -2.6769  -2.6242  -2.5375
  -2.4148  -2.3778  -2.3244  -2.2788  -2.1938  -2.0340  -1.9733  -1.8676
  -1.7099  -1.5610  -1.3536  -0.8513
     cgsolve_all iterations  77    anorm=    0.74E-07
     cgsolve_all iterations  74    anorm=    0.73E-07
     cgsolve_all iterations  79    anorm=    0.72E-07
     compute_u_kq: q = (    0.0000,    0.0000,    0.0284)
     Rotating WFCS
     ethr =  1.00E-14,  avg # of iterations = 33.0
     eigenvalues at k:
 -38.0619 -25.6492 -23.8269 -22.3504 -21.9851 -21.7138 -21.4825 -21.2513
 -21.1592 -21.0780 -21.0200 -20.9498 -20.6829 -20.4914 -20.4695 -20.3537
 -20.2162 -20.1970 -20.1363 -20.0234 -19.8287 -19.3411 -19.3097 -18.8510
 -18.7267 -17.9682 -17.5804 -16.5675 -10.4278 -10.0057  -9.6256  -9.3888
  -9.1872  -9.1702  -9.0538  -8.9301  -8.8589  -8.6971  -8.4241  -8.3622
  -8.3485  -8.1892  -8.0979  -8.0567  -8.0307  -7.7524  -7.5228  -7.1190
  -7.0144  -6.8870  -6.8048  -6.4928  -6.3042  -5.9817  -5.8335  -5.6921
  -5.6773  -5.5626  -5.4649  -5.3720  -5.2270  -5.2114  -5.0439  -4.9592
  -4.7963  -4.7661  -4.6061  -4.5100  -4.4380  -4.2565  -4.1778  -4.1151
  -3.9666  -3.7993  -3.6667  -3.6012  -3.5216  -3.3768  -3.2712  -3.2082
  -3.1136  -3.0837  -3.0241  -2.9329  -2.8259  -2.6771  -2.6236  -2.5367
  -2.4145  -2.3770  -2.3255  -2.2806  -2.1936  -2.0326  -1.9757  -1.8715
  -1.7098  -1.5598  -1.3538  -0.8509
     eigenvalues at k+q:
 -38.0619 -25.6492 -23.8270 -22.3503 -21.9853 -21.7138 -21.4823 -21.2504
 -21.1582 -21.0780 -21.0206 -20.9499 -20.6827 -20.4915 -20.4702 -20.3553
 -20.2156 -20.1971 -20.1362 -20.0235 -19.8289 -19.3409 -19.3100 -18.8507
 -18.7268 -17.9689 -17.5791 -16.5676 -10.4281 -10.0052  -9.6258  -9.3886
  -9.1870  -9.1695  -9.0532  -8.9287  -8.8588  -8.6992  -8.4238  -8.3619
  -8.3510  -8.1863  -8.0971  -8.0572  -8.0321  -7.7524  -7.5228  -7.1162
  -7.0181  -6.8897  -6.8087  -6.4925  -6.2963  -5.9847  -5.8355  -5.6949
  -5.6795  -5.5615  -5.4634  -5.3716  -5.2293  -5.2152  -5.0398  -4.9604
  -4.7955  -4.7618  -4.6014  -4.5033  -4.4355  -4.2573  -4.1801  -4.1169
  -3.9647  -3.7973  -3.6685  -3.6010  -3.5246  -3.3761  -3.2725  -3.2106
  -3.1165  -3.0825  -3.0269  -2.9297  -2.8257  -2.6766  -2.6250  -2.5417
  -2.4154  -2.3770  -2.3242  -2.2813  -2.1850  -2.0330  -1.9783  -1.8721
  -1.7098  -1.5609  -1.3542  -0.8515
     cgsolve_all iterations  77    anorm=    0.74E-07
     cgsolve_all iterations  74    anorm=    0.72E-07
     cgsolve_all iterations  79    anorm=    0.71E-07
     compute_u_kq: q = (    0.0000,    0.0000,   -0.0284)
     Rotating WFCS
     ethr =  1.00E-14,  avg # of iterations = 33.0
     eigenvalues at k:
 -38.0619 -25.6492 -23.8269 -22.3504 -21.9851 -21.7138 -21.4825 -21.2513
 -21.1592 -21.0780 -21.0200 -20.9498 -20.6829 -20.4914 -20.4695 -20.3537
 -20.2162 -20.1970 -20.1363 -20.0234 -19.8287 -19.3411 -19.3097 -18.8510
 -18.7267 -17.9682 -17.5804 -16.5675 -10.4278 -10.0057  -9.6256  -9.3888
  -9.1872  -9.1702  -9.0538  -8.9301  -8.8589  -8.6971  -8.4241  -8.3622
  -8.3485  -8.1892  -8.0979  -8.0567  -8.0307  -7.7524  -7.5228  -7.1190
  -7.0144  -6.8870  -6.8048  -6.4928  -6.3042  -5.9817  -5.8335  -5.6921
  -5.6773  -5.5626  -5.4649  -5.3720  -5.2270  -5.2114  -5.0439  -4.9592
  -4.7963  -4.7661  -4.6061  -4.5100  -4.4380  -4.2565  -4.1778  -4.1151
  -3.9666  -3.7993  -3.6667  -3.6012  -3.5216  -3.3768  -3.2712  -3.2082
  -3.1136  -3.0837  -3.0241  -2.9329  -2.8259  -2.6771  -2.6236  -2.5367
  -2.4145  -2.3770  -2.3255  -2.2806  -2.1936  -2.0326  -1.9757  -1.8715
  -1.7098  -1.5598  -1.3538  -0.8509
     eigenvalues at k+q:
 -38.0619 -25.6492 -23.8267 -22.3505 -21.9849 -21.7138 -21.4827 -21.2522
 -21.1603 -21.0780 -21.0194 -20.9496 -20.6831 -20.4914 -20.4690 -20.3521
 -20.2169 -20.1969 -20.1365 -20.0232 -19.8286 -19.3413 -19.3094 -18.8513
 -18.7266 -17.9674 -17.5815 -16.5676 -10.4275 -10.0062  -9.6254  -9.3890
  -9.1873  -9.1708  -9.0545  -8.9314  -8.8591  -8.6951  -8.4243  -8.3625
  -8.3460  -8.1919  -8.0987  -8.0564  -8.0292  -7.7524  -7.5227  -7.1217
  -7.0107  -6.8843  -6.8010  -6.4933  -6.3119  -5.9785  -5.8324  -5.6907
  -5.6728  -5.5632  -5.4664  -5.3740  -5.2245  -5.2071  -5.0479  -4.9574
  -4.7967  -4.7709  -4.6115  -4.5165  -4.4405  -4.2562  -4.1756  -4.1129
  -3.9687  -3.8010  -3.6648  -3.6015  -3.5188  -3.3776  -3.2697  -3.2056
  -3.1109  -3.0849  -3.0211  -2.9361  -2.8262  -2.6776  -2.6223  -2.5314
  -2.4137  -2.3772  -2.3268  -2.2800  -2.2020  -2.0325  -1.9733  -1.8709
  -1.7098  -1.5587  -1.3533  -0.8505
     cgsolve_all iterations  75    anorm=    0.75E-07
     cgsolve_all iterations  74    anorm=    0.73E-07
     cgsolve_all iterations  79    anorm=    0.72E-07

     k-point #    2 of     4      pool #  1    cpu time:     658.4
     compute_u_kq: q = (    0.0000,    0.0000,    0.0000)
     Rotating WFCS
     ethr =  1.00E-14,  avg # of iterations =  6.0
     eigenvalues at k:
 -38.0619 -25.6492 -23.8269 -22.3503 -21.9856 -21.7133 -21.4826 -21.2522
 -21.1581 -21.0742 -21.0251 -20.9486 -20.6835 -20.4912 -20.4672 -20.3559
 -20.2203 -20.1951 -20.1347 -20.0225 -19.8288 -19.3404 -19.3107 -18.8504
 -18.7272 -17.9682 -17.5804 -16.5675 -10.4291 -10.0037  -9.6264  -9.3900
  -9.1858  -9.1678  -9.0559  -8.9301  -8.8556  -8.7029  -8.4277  -8.3625
  -8.3399  -8.1865  -8.0985  -8.0661  -8.0265  -7.7523  -7.5209  -7.1171
  -7.0142  -6.8958  -6.7959  -6.4934  -6.3095  -5.9617  -5.8811  -5.7105
  -5.6280  -5.5353  -5.4854  -5.3645  -5.2491  -5.2225  -5.0412  -4.9257
  -4.8208  -4.7043  -4.6618  -4.5169  -4.4405  -4.2758  -4.1611  -4.1030
  -3.9577  -3.8162  -3.6671  -3.5944  -3.5211  -3.3849  -3.2643  -3.1983
  -3.1369  -3.0789  -3.0239  -2.9132  -2.8250  -2.6738  -2.6301  -2.5243
  -2.4201  -2.4058  -2.3239  -2.2869  -2.1670  -2.0403  -1.9747  -1.8703
  -1.7086  -1.5610  -1.3546  -0.8505
     eigenvalues at k+q:
 -38.0619 -25.6492 -23.8269 -22.3503 -21.9856 -21.7133 -21.4826 -21.2522
 -21.1581 -21.0742 -21.0251 -20.9486 -20.6835 -20.4912 -20.4672 -20.3559
 -20.2203 -20.1951 -20.1347 -20.0225 -19.8289 -19.3404 -19.3106 -18.8503
 -18.7272 -17.9682 -17.5803 -16.5676 -10.4291 -10.0037  -9.6264  -9.3900
  -9.1858  -9.1678  -9.0559  -8.9301  -8.8556  -8.7029  -8.4277  -8.3625
  -8.3399  -8.1865  -8.0985  -8.0661  -8.0265  -7.7523  -7.5208  -7.1171
  -7.0142  -6.8958  -6.7959  -6.4934  -6.3095  -5.9617  -5.8811  -5.7105
  -5.6280  -5.5353  -5.4854  -5.3645  -5.2491  -5.2225  -5.0412  -4.9257
  -4.8208  -4.7043  -4.6618  -4.5169  -4.4405  -4.2758  -4.1611  -4.1030
  -3.9577  -3.8162  -3.6671  -3.5944  -3.5211  -3.3849  -3.2643  -3.1983
  -3.1369  -3.0789  -3.0239  -2.9132  -2.8250  -2.6738  -2.6301  -2.5243
  -2.4201  -2.4058  -2.3239  -2.2870  -2.1670  -2.0403  -1.9748  -1.8703
  -1.7086  -1.5610  -1.3545  -0.8506
     cgsolve_all iterations  73    anorm=    0.71E-07
PARA_AUG  1      49.6952427         0.0452230         0.0020722
     cgsolve_all iterations  73    anorm=    0.75E-07
PARA_AUG  2       0.3071747        49.3262125        -0.7238342
     cgsolve_all iterations  68    anorm=    0.72E-07
PARA_AUG  3       0.4727515        -0.5895183        50.3636397
     cgsolve_all iterations  77    anorm=    0.75E-07
     cgsolve_all iterations  74    anorm=    0.74E-07
     cgsolve_all iterations  77    anorm=    0.74E-07
     compute_u_kq: q = (    0.0284,    0.0000,    0.0000)
     Rotating WFCS
     ethr =  1.00E-14,  avg # of iterations = 29.0
     eigenvalues at k:
 -38.0619 -25.6492 -23.8269 -22.3503 -21.9856 -21.7133 -21.4826 -21.2522
 -21.1581 -21.0742 -21.0251 -20.9486 -20.6835 -20.4912 -20.4672 -20.3559
 -20.2203 -20.1951 -20.1347 -20.0225 -19.8288 -19.3404 -19.3107 -18.8504
 -18.7272 -17.9682 -17.5804 -16.5675 -10.4291 -10.0037  -9.6264  -9.3900
  -9.1858  -9.1678  -9.0559  -8.9301  -8.8556  -8.7029  -8.4277  -8.3625
  -8.3399  -8.1865  -8.0985  -8.0661  -8.0265  -7.7523  -7.5209  -7.1171
  -7.0142  -6.8958  -6.7959  -6.4934  -6.3095  -5.9617  -5.8811  -5.7105
  -5.6280  -5.5353  -5.4854  -5.3645  -5.2491  -5.2225  -5.0412  -4.9257
  -4.8208  -4.7043  -4.6618  -4.5169  -4.4405  -4.2758  -4.1611  -4.1030
  -3.9577  -3.8162  -3.6671  -3.5944  -3.5211  -3.3849  -3.2643  -3.1983
  -3.1369  -3.0789  -3.0239  -2.9132  -2.8250  -2.6738  -2.6301  -2.5243
  -2.4201  -2.4058  -2.3239  -2.2869  -2.1670  -2.0403  -1.9747  -1.8703
  -1.7086  -1.5610  -1.3546  -0.8505
     eigenvalues at k+q:
 -38.0619 -25.6492 -23.8269 -22.3503 -21.9855 -21.7135 -21.4826 -21.2522
 -21.1580 -21.0743 -21.0250 -20.9485 -20.6838 -20.4915 -20.4668 -20.3558
 -20.2199 -20.1943 -20.1346 -20.0236 -19.8293 -19.3404 -19.3103 -18.8503
 -18.7272 -17.9681 -17.5803 -16.5676 -10.4291 -10.0037  -9.6264  -9.3901
  -9.1855  -9.1682  -9.0561  -8.9303  -8.8553  -8.7023  -8.4269  -8.3636
  -8.3417  -8.1867  -8.0971  -8.0673  -8.0257  -7.7550  -7.5192  -7.1141
  -7.0131  -6.8956  -6.7950  -6.4925  -6.3116  -5.9644  -5.8801  -5.7113
  -5.6302  -5.5317  -5.4862  -5.3653  -5.2474  -5.2220  -5.0411  -4.9321
  -4.8139  -4.6997  -4.6648  -4.5163  -4.4415  -4.2784  -4.1644  -4.1017
  -3.9593  -3.8157  -3.6660  -3.5968  -3.5196  -3.3834  -3.2648  -3.1981
  -3.1349  -3.0788  -3.0241  -2.9142  -2.8258  -2.6736  -2.6328  -2.5206
  -2.4206  -2.4085  -2.3235  -2.2877  -2.1664  -2.0402  -1.9743  -1.8692
  -1.7089  -1.5613  -1.3550  -0.8506
     cgsolve_all iterations  77    anorm=    0.75E-07
     cgsolve_all iterations  74    anorm=    0.74E-07
     cgsolve_all iterations  77    anorm=    0.73E-07
     compute_u_kq: q = (   -0.0284,    0.0000,    0.0000)
     Rotating WFCS
     ethr =  1.00E-14,  avg # of iterations = 29.0
     eigenvalues at k:
 -38.0619 -25.6492 -23.8269 -22.3503 -21.9856 -21.7133 -21.4826 -21.2522
 -21.1581 -21.0742 -21.0251 -20.9486 -20.6835 -20.4912 -20.4672 -20.3559
 -20.2203 -20.1951 -20.1347 -20.0225 -19.8288 -19.3404 -19.3107 -18.8504
 -18.7272 -17.9682 -17.5804 -16.5675 -10.4291 -10.0037  -9.6264  -9.3900
  -9.1858  -9.1678  -9.0559  -8.9301  -8.8556  -8.7029  -8.4277  -8.3625
  -8.3399  -8.1865  -8.0985  -8.0661  -8.0265  -7.7523  -7.5209  -7.1171
  -7.0142  -6.8958  -6.7959  -6.4934  -6.3095  -5.9617  -5.8811  -5.7105
  -5.6280  -5.5353  -5.4854  -5.3645  -5.2491  -5.2225  -5.0412  -4.9257
  -4.8208  -4.7043  -4.6618  -4.5169  -4.4405  -4.2758  -4.1611  -4.1030
  -3.9577  -3.8162  -3.6671  -3.5944  -3.5211  -3.3849  -3.2643  -3.1983
  -3.1369  -3.0789  -3.0239  -2.9132  -2.8250  -2.6738  -2.6301  -2.5243
  -2.4201  -2.4058  -2.3239  -2.2869  -2.1670  -2.0403  -1.9747  -1.8703
  -1.7086  -1.5610  -1.3546  -0.8505
     eigenvalues at k+q:
 -38.0619 -25.6492 -23.8269 -22.3503 -21.9857 -21.7131 -21.4826 -21.2521
 -21.1581 -21.0741 -21.0251 -20.9486 -20.6832 -20.4909 -20.4676 -20.3559
 -20.2205 -20.1959 -20.1348 -20.0215 -19.8285 -19.3404 -19.3110 -18.8503
 -18.7272 -17.9682 -17.5803 -16.5676 -10.4292 -10.0036  -9.6263  -9.3899
  -9.1862  -9.1674  -9.0557  -8.9299  -8.8558  -8.7035  -8.4284  -8.3616
  -8.3382  -8.1862  -8.0999  -8.0651  -8.0274  -7.7495  -7.5225  -7.1202
  -7.0153  -6.8959  -6.7969  -6.4943  -6.3074  -5.9588  -5.8820  -5.7098
  -5.6259  -5.5384  -5.4841  -5.3646  -5.2509  -5.2223  -5.0423  -4.9183
  -4.8285  -4.7100  -4.6576  -4.5169  -4.4397  -4.2730  -4.1575  -4.1050
  -3.9559  -3.8166  -3.6683  -3.5915  -3.5227  -3.3862  -3.2639  -3.1990
  -3.1388  -3.0788  -3.0237  -2.9123  -2.8244  -2.6740  -2.6273  -2.5282
  -2.4197  -2.4029  -2.3245  -2.2858  -2.1678  -2.0403  -1.9754  -1.8714
  -1.7083  -1.5607  -1.3541  -0.8506
     cgsolve_all iterations  77    anorm=    0.76E-07
     cgsolve_all iterations  74    anorm=    0.74E-07
     cgsolve_all iterations  77    anorm=    0.73E-07
     compute_u_kq: q = (    0.0000,    0.0284,    0.0000)
     Rotating WFCS
     ethr =  1.00E-14,  avg # of iterations = 32.0
     eigenvalues at k:
 -38.0619 -25.6492 -23.8269 -22.3503 -21.9856 -21.7133 -21.4826 -21.2522
 -21.1581 -21.0742 -21.0251 -20.9486 -20.6835 -20.4912 -20.4672 -20.3559
 -20.2203 -20.1951 -20.1347 -20.0225 -19.8288 -19.3404 -19.3107 -18.8504
 -18.7272 -17.9682 -17.5804 -16.5675 -10.4291 -10.0037  -9.6264  -9.3900
  -9.1858  -9.1678  -9.0559  -8.9301  -8.8556  -8.7029  -8.4277  -8.3625
  -8.3399  -8.1865  -8.0985  -8.0661  -8.0265  -7.7523  -7.5209  -7.1171
  -7.0142  -6.8958  -6.7959  -6.4934  -6.3095  -5.9617  -5.8811  -5.7105
  -5.6280  -5.5353  -5.4854  -5.3645  -5.2491  -5.2225  -5.0412  -4.9257
  -4.8208  -4.7043  -4.6618  -4.5169  -4.4405  -4.2758  -4.1611  -4.1030
  -3.9577  -3.8162  -3.6671  -3.5944  -3.5211  -3.3849  -3.2643  -3.1983
  -3.1369  -3.0789  -3.0239  -2.9132  -2.8250  -2.6738  -2.6301  -2.5243
  -2.4201  -2.4058  -2.3239  -2.2869  -2.1670  -2.0403  -1.9747  -1.8703
  -1.7086  -1.5610  -1.3546  -0.8505
     eigenvalues at k+q:
 -38.0619 -25.6492 -23.8269 -22.3503 -21.9856 -21.7134 -21.4826 -21.2522
 -21.1580 -21.0741 -21.0252 -20.9487 -20.6845 -20.4904 -20.4673 -20.3556
 -20.2200 -20.1920 -20.1354 -20.0250 -19.8289 -19.3405 -19.3106 -18.8508
 -18.7266 -17.9681 -17.5803 -16.5676 -10.4291 -10.0036  -9.6264  -9.3899
  -9.1858  -9.1677  -9.0558  -8.9300  -8.8559  -8.7025  -8.4277  -8.3627
  -8.3399  -8.1878  -8.0992  -8.0665  -8.0255  -7.7518  -7.5213  -7.1152
  -7.0123  -6.8939  -6.7951  -6.4983  -6.3111  -5.9647  -5.8721  -5.7111
  -5.6307  -5.5331  -5.4846  -5.3670  -5.2493  -5.2245  -5.0463  -4.9244
  -4.8208  -4.7079  -4.6606  -4.5183  -4.4414  -4.2762  -4.1580  -4.0968
  -3.9559  -3.8169  -3.6669  -3.5938  -3.5193  -3.3859  -3.2660  -3.2000
  -3.1356  -3.0813  -3.0268  -2.9077  -2.8247  -2.6736  -2.6296  -2.5237
  -2.4200  -2.4045  -2.3246  -2.2895  -2.1662  -2.0400  -1.9770  -1.8740
  -1.7083  -1.5599  -1.3547  -0.8504
     cgsolve_all iterations  77    anorm=    0.75E-07
     cgsolve_all iterations  74    anorm=    0.75E-07
     cgsolve_all iterations  77    anorm=    0.74E-07
     compute_u_kq: q = (    0.0000,   -0.0284,    0.0000)
     Rotating WFCS
     ethr =  1.00E-14,  avg # of iterations = 33.0
     eigenvalues at k:
 -38.0619 -25.6492 -23.8269 -22.3503 -21.9856 -21.7133 -21.4826 -21.2522
 -21.1581 -21.0742 -21.0251 -20.9486 -20.6835 -20.4912 -20.4672 -20.3559
 -20.2203 -20.1951 -20.1347 -20.0225 -19.8288 -19.3404 -19.3107 -18.8504
 -18.7272 -17.9682 -17.5804 -16.5675 -10.4291 -10.0037  -9.6264  -9.3900
  -9.1858  -9.1678  -9.0559  -8.9301  -8.8556  -8.7029  -8.4277  -8.3625
  -8.3399  -8.1865  -8.0985  -8.0661  -8.0265  -7.7523  -7.5209  -7.1171
  -7.0142  -6.8958  -6.7959  -6.4934  -6.3095  -5.9617  -5.8811  -5.7105
  -5.6280  -5.5353  -5.4854  -5.3645  -5.2491  -5.2225  -5.0412  -4.9257
  -4.8208  -4.7043  -4.6618  -4.5169  -4.4405  -4.2758  -4.1611  -4.1030
  -3.9577  -3.8162  -3.6671  -3.5944  -3.5211  -3.3849  -3.2643  -3.1983
  -3.1369  -3.0789  -3.0239  -2.9132  -2.8250  -2.6738  -2.6301  -2.5243
  -2.4201  -2.4058  -2.3239  -2.2869  -2.1670  -2.0403  -1.9747  -1.8703
  -1.7086  -1.5610  -1.3546  -0.8505
     eigenvalues at k+q:
 -38.0619 -25.6492 -23.8269 -22.3503 -21.9856 -21.7132 -21.4826 -21.2521
 -21.1582 -21.0744 -21.0249 -20.9485 -20.6825 -20.4920 -20.4671 -20.3562
 -20.2205 -20.1979 -20.1341 -20.0201 -19.8289 -19.3403 -19.3107 -18.8498
 -18.7278 -17.9682 -17.5803 -16.5676 -10.4291 -10.0037  -9.6264  -9.3901
  -9.1859  -9.1678  -9.0559  -8.9302  -8.8553  -8.7032  -8.4278  -8.3622
  -8.3400  -8.1852  -8.0979  -8.0656  -8.0277  -7.7527  -7.5204  -7.1191
  -7.0162  -6.8975  -6.7965  -6.4888  -6.3080  -5.9585  -5.8893  -5.7098
  -5.6256  -5.5375  -5.4860  -5.3629  -5.2490  -5.2197  -5.0371  -4.9261
  -4.8207  -4.7011  -4.6620  -4.5160  -4.4395  -4.2753  -4.1643  -4.1096
  -3.9596  -3.8156  -3.6671  -3.5950  -3.5230  -3.3836  -3.2629  -3.1964
  -3.1382  -3.0764  -3.0209  -2.9190  -2.8253  -2.6741  -2.6306  -2.5250
  -2.4201  -2.4068  -2.3232  -2.2845  -2.1678  -2.0404  -1.9728  -1.8666
  -1.7088  -1.5621  -1.3544  -0.8509
     cgsolve_all iterations  77    anorm=    0.76E-07
     cgsolve_all iterations  74    anorm=    0.74E-07
     cgsolve_all iterations  77    anorm=    0.74E-07
     compute_u_kq: q = (    0.0000,    0.0000,    0.0284)
     Rotating WFCS
     ethr =  1.00E-14,  avg # of iterations = 34.0
     eigenvalues at k:
 -38.0619 -25.6492 -23.8269 -22.3503 -21.9856 -21.7133 -21.4826 -21.2522
 -21.1581 -21.0742 -21.0251 -20.9486 -20.6835 -20.4912 -20.4672 -20.3559
 -20.2203 -20.1951 -20.1347 -20.0225 -19.8288 -19.3404 -19.3107 -18.8504
 -18.7272 -17.9682 -17.5804 -16.5675 -10.4291 -10.0037  -9.6264  -9.3900
  -9.1858  -9.1678  -9.0559  -8.9301  -8.8556  -8.7029  -8.4277  -8.3625
  -8.3399  -8.1865  -8.0985  -8.0661  -8.0265  -7.7523  -7.5209  -7.1171
  -7.0142  -6.8958  -6.7959  -6.4934  -6.3095  -5.9617  -5.8811  -5.7105
  -5.6280  -5.5353  -5.4854  -5.3645  -5.2491  -5.2225  -5.0412  -4.9257
  -4.8208  -4.7043  -4.6618  -4.5169  -4.4405  -4.2758  -4.1611  -4.1030
  -3.9577  -3.8162  -3.6671  -3.5944  -3.5211  -3.3849  -3.2643  -3.1983
  -3.1369  -3.0789  -3.0239  -2.9132  -2.8250  -2.6738  -2.6301  -2.5243
  -2.4201  -2.4058  -2.3239  -2.2869  -2.1670  -2.0403  -1.9747  -1.8703
  -1.7086  -1.5610  -1.3546  -0.8505
     eigenvalues at k+q:
 -38.0619 -25.6492 -23.8267 -22.3504 -21.9854 -21.7133 -21.4828 -21.2531
 -21.1591 -21.0742 -21.0245 -20.9483 -20.6837 -20.4912 -20.4666 -20.3542
 -20.2208 -20.1951 -20.1349 -20.0224 -19.8287 -19.3406 -19.3103 -18.8507
 -18.7271 -17.9674 -17.5815 -16.5676 -10.4288 -10.0042  -9.6262  -9.3902
  -9.1859  -9.1686  -9.0565  -8.9314  -8.8558  -8.7008  -8.4276  -8.3626
  -8.3380  -8.1894  -8.0994  -8.0652  -8.0255  -7.7523  -7.5208  -7.1197
  -7.0107  -6.8931  -6.7917  -6.4938  -6.3175  -5.9582  -5.8803  -5.7059
  -5.6262  -5.5377  -5.4864  -5.3672  -5.2444  -5.2179  -5.0447  -4.9216
  -4.8281  -4.7073  -4.6690  -4.5190  -4.4416  -4.2758  -4.1590  -4.1019
  -3.9610  -3.8175  -3.6654  -3.5947  -3.5181  -3.3856  -3.2632  -3.1953
  -3.1363  -3.0767  -3.0235  -2.9152  -2.8253  -2.6743  -2.6291  -2.5172
  -2.4202  -2.4069  -2.3254  -2.2874  -2.1745  -2.0395  -1.9723  -1.8696
  -1.7086  -1.5599  -1.3541  -0.8501
     cgsolve_all iterations  77    anorm=    0.76E-07
     cgsolve_all iterations  74    anorm=    0.74E-07
     cgsolve_all iterations  76    anorm=    0.73E-07
     compute_u_kq: q = (    0.0000,    0.0000,   -0.0284)
     Rotating WFCS
     ethr =  1.00E-14,  avg # of iterations = 35.0
     eigenvalues at k:
 -38.0619 -25.6492 -23.8269 -22.3503 -21.9856 -21.7133 -21.4826 -21.2522
 -21.1581 -21.0742 -21.0251 -20.9486 -20.6835 -20.4912 -20.4672 -20.3559
 -20.2203 -20.1951 -20.1347 -20.0225 -19.8288 -19.3404 -19.3107 -18.8504
 -18.7272 -17.9682 -17.5804 -16.5675 -10.4291 -10.0037  -9.6264  -9.3900
  -9.1858  -9.1678  -9.0559  -8.9301  -8.8556  -8.7029  -8.4277  -8.3625
  -8.3399  -8.1865  -8.0985  -8.0661  -8.0265  -7.7523  -7.5209  -7.1171
  -7.0142  -6.8958  -6.7959  -6.4934  -6.3095  -5.9617  -5.8811  -5.7105
  -5.6280  -5.5353  -5.4854  -5.3645  -5.2491  -5.2225  -5.0412  -4.9257
  -4.8208  -4.7043  -4.6618  -4.5169  -4.4405  -4.2758  -4.1611  -4.1030
  -3.9577  -3.8162  -3.6671  -3.5944  -3.5211  -3.3849  -3.2643  -3.1983
  -3.1369  -3.0789  -3.0239  -2.9132  -2.8250  -2.6738  -2.6301  -2.5243
  -2.4201  -2.4058  -2.3239  -2.2869  -2.1670  -2.0403  -1.9747  -1.8703
  -1.7086  -1.5610  -1.3546  -0.8505
     eigenvalues at k+q:
 -38.0619 -25.6492 -23.8270 -22.3502 -21.9858 -21.7133 -21.4824 -21.2513
 -21.1571 -21.0742 -21.0256 -20.9488 -20.6833 -20.4912 -20.4679 -20.3575
 -20.2197 -20.1951 -20.1345 -20.0227 -19.8290 -19.3401 -19.3110 -18.8500
 -18.7273 -17.9689 -17.5791 -16.5676 -10.4294 -10.0032  -9.6266  -9.3898
  -9.1857  -9.1670  -9.0552  -8.9288  -8.8554  -8.7049  -8.4278  -8.3625
  -8.3419  -8.1834  -8.0977  -8.0671  -8.0276  -7.7523  -7.5209  -7.1144
  -7.0178  -6.8983  -6.8002  -6.4932  -6.3012  -5.9655  -5.8814  -5.7149
  -5.6304  -5.5325  -5.4840  -5.3637  -5.2532  -5.2260  -5.0378  -4.9296
  -4.8131  -4.7048  -4.6516  -4.5149  -4.4394  -4.2755  -4.1636  -4.1042
  -3.9549  -3.8142  -3.6687  -3.5942  -3.5243  -3.3841  -3.2655  -3.2013
  -3.1375  -3.0810  -3.0244  -2.9115  -2.8247  -2.6733  -2.6311  -2.5313
  -2.4203  -2.4043  -2.3226  -2.2865  -2.1594  -2.0412  -1.9773  -1.8711
  -1.7086  -1.5621  -1.3550  -0.8511
     cgsolve_all iterations  77    anorm=    0.75E-07
     cgsolve_all iterations  74    anorm=    0.75E-07
     cgsolve_all iterations  79    anorm=    0.73E-07

     k-point #    3 of     4      pool #  1    cpu time:    1312.0
     compute_u_kq: q = (    0.0000,    0.0000,    0.0000)
     Rotating WFCS
     ethr =  1.00E-14,  avg # of iterations =  7.0
     eigenvalues at k:
 -38.0619 -25.6492 -23.8269 -22.3504 -21.9851 -21.7137 -21.4825 -21.2522
 -21.1582 -21.0743 -21.0248 -20.9487 -20.6830 -20.4934 -20.4669 -20.3540
 -20.2173 -20.1974 -20.1351 -20.0227 -19.8290 -19.3405 -19.3106 -18.8504
 -18.7272 -17.9682 -17.5804 -16.5675 -10.4278 -10.0057  -9.6263  -9.3896
  -9.1855  -9.1694  -9.0553  -8.9303  -8.8560  -8.7009  -8.4223  -8.3607
  -8.3494  -8.1851  -8.1003  -8.0652  -8.0273  -7.7508  -7.5221  -7.1167
  -7.0151  -6.8865  -6.8036  -6.4947  -6.3080  -5.9518  -5.8822  -5.7112
  -5.6295  -5.5330  -5.4287  -5.4108  -5.2621  -5.1941  -5.1035  -4.9219
  -4.8204  -4.7539  -4.6323  -4.4797  -4.4294  -4.2597  -4.1798  -4.1201
  -3.9462  -3.8094  -3.6738  -3.5908  -3.5025  -3.3733  -3.2779  -3.2159
  -3.1369  -3.0669  -3.0106  -2.9321  -2.8330  -2.6836  -2.6213  -2.5340
  -2.4177  -2.3840  -2.3287  -2.2665  -2.1886  -2.0370  -1.9856  -1.8683
  -1.7114  -1.5572  -1.3554  -0.8514
     eigenvalues at k+q:
 -38.0619 -25.6492 -23.8269 -22.3504 -21.9851 -21.7137 -21.4825 -21.2522
 -21.1582 -21.0743 -21.0248 -20.9487 -20.6830 -20.4934 -20.4670 -20.3540
 -20.2173 -20.1974 -20.1351 -20.0227 -19.8291 -19.3404 -19.3106 -18.8504
 -18.7271 -17.9681 -17.5803 -16.5676 -10.4278 -10.0057  -9.6263  -9.3896
  -9.1855  -9.1693  -9.0553  -8.9303  -8.8560  -8.7008  -8.4223  -8.3607
  -8.3494  -8.1851  -8.1003  -8.0652  -8.0273  -7.7509  -7.5221  -7.1167
  -7.0152  -6.8865  -6.8036  -6.4946  -6.3080  -5.9518  -5.8822  -5.7112
  -5.6295  -5.5330  -5.4287  -5.4108  -5.2621  -5.1941  -5.1035  -4.9219
  -4.8204  -4.7539  -4.6323  -4.4797  -4.4294  -4.2597  -4.1798  -4.1201
  -3.9462  -3.8094  -3.6738  -3.5908  -3.5025  -3.3733  -3.2779  -3.2159
  -3.1369  -3.0669  -3.0106  -2.9321  -2.8330  -2.6836  -2.6213  -2.5340
  -2.4177  -2.3840  -2.3287  -2.2665  -2.1886  -2.0370  -1.9856  -1.8684
  -1.7114  -1.5572  -1.3554  -0.8514
     cgsolve_all iterations  73    anorm=    0.72E-07
PARA_AUG  1      49.6968859         0.0410166        -0.0017676
     cgsolve_all iterations  73    anorm=    0.74E-07
PARA_AUG  2       0.3039442        49.3217957        -0.7259567
     cgsolve_all iterations  65    anorm=    0.73E-07
PARA_AUG  3       0.4732055        -0.5993311        50.3607843
     cgsolve_all iterations  77    anorm=    0.75E-07
     cgsolve_all iterations  74    anorm=    0.74E-07
     cgsolve_all iterations  77    anorm=    0.75E-07
     compute_u_kq: q = (    0.0284,    0.0000,    0.0000)
     Rotating WFCS
     ethr =  1.00E-14,  avg # of iterations = 27.0
     eigenvalues at k:
 -38.0619 -25.6492 -23.8269 -22.3504 -21.9851 -21.7137 -21.4825 -21.2522
 -21.1582 -21.0743 -21.0248 -20.9487 -20.6830 -20.4934 -20.4669 -20.3540
 -20.2173 -20.1974 -20.1351 -20.0227 -19.8290 -19.3405 -19.3106 -18.8504
 -18.7272 -17.9682 -17.5804 -16.5675 -10.4278 -10.0057  -9.6263  -9.3896
  -9.1855  -9.1694  -9.0553  -8.9303  -8.8560  -8.7009  -8.4223  -8.3607
  -8.3494  -8.1851  -8.1003  -8.0652  -8.0273  -7.7508  -7.5221  -7.1167
  -7.0151  -6.8865  -6.8036  -6.4947  -6.3080  -5.9518  -5.8822  -5.7112
  -5.6295  -5.5330  -5.4287  -5.4108  -5.2621  -5.1941  -5.1035  -4.9219
  -4.8204  -4.7539  -4.6323  -4.4797  -4.4294  -4.2597  -4.1798  -4.1201
  -3.9462  -3.8094  -3.6738  -3.5908  -3.5025  -3.3733  -3.2779  -3.2159
  -3.1369  -3.0669  -3.0106  -2.9321  -2.8330  -2.6836  -2.6213  -2.5340
  -2.4177  -2.3840  -2.3287  -2.2665  -2.1886  -2.0370  -1.9856  -1.8683
  -1.7114  -1.5572  -1.3554  -0.8514
     eigenvalues at k+q:
 -38.0619 -25.6492 -23.8269 -22.3504 -21.9850 -21.7139 -21.4825 -21.2523
 -21.1581 -21.0744 -21.0248 -20.9487 -20.6833 -20.4937 -20.4666 -20.3539
 -20.2171 -20.1966 -20.1350 -20.0238 -19.8295 -19.3404 -19.3102 -18.8504
 -18.7271 -17.9681 -17.5803 -16.5676 -10.4277 -10.0057  -9.6263  -9.3897
  -9.1851  -9.1697  -9.0555  -8.9305  -8.8557  -8.7003  -8.4213  -8.3611
  -8.3520  -8.1854  -8.0988  -8.0666  -8.0263  -7.7536  -7.5205  -7.1136
  -7.0139  -6.8865  -6.8025  -6.4937  -6.3101  -5.9548  -5.8809  -5.7125
  -5.6294  -5.5333  -5.4292  -5.4097  -5.2629  -5.1955  -5.1003  -4.9139
  -4.8212  -4.7608  -4.6348  -4.4757  -4.4258  -4.2656  -4.1789  -4.1223
  -3.9476  -3.8094  -3.6725  -3.5931  -3.5017  -3.3719  -3.2786  -3.2140
  -3.1355  -3.0670  -3.0104  -2.9341  -2.8332  -2.6842  -2.6230  -2.5310
  -2.4185  -2.3864  -2.3276  -2.2685  -2.1872  -2.0371  -1.9849  -1.8673
  -1.7117  -1.5575  -1.3558  -0.8514
     cgsolve_all iterations  77    anorm=    0.76E-07
     cgsolve_all iterations  75    anorm=    0.74E-07
     cgsolve_all iterations  79    anorm=    0.74E-07
     compute_u_kq: q = (   -0.0284,    0.0000,    0.0000)
     Rotating WFCS
     ethr =  1.00E-14,  avg # of iterations = 27.0
     eigenvalues at k:
 -38.0619 -25.6492 -23.8269 -22.3504 -21.9851 -21.7137 -21.4825 -21.2522
 -21.1582 -21.0743 -21.0248 -20.9487 -20.6830 -20.4934 -20.4669 -20.3540
 -20.2173 -20.1974 -20.1351 -20.0227 -19.8290 -19.3405 -19.3106 -18.8504
 -18.7272 -17.9682 -17.5804 -16.5675 -10.4278 -10.0057  -9.6263  -9.3896
  -9.1855  -9.1694  -9.0553  -8.9303  -8.8560  -8.7009  -8.4223  -8.3607
  -8.3494  -8.1851  -8.1003  -8.0652  -8.0273  -7.7508  -7.5221  -7.1167
  -7.0151  -6.8865  -6.8036  -6.4947  -6.3080  -5.9518  -5.8822  -5.7112
  -5.6295  -5.5330  -5.4287  -5.4108  -5.2621  -5.1941  -5.1035  -4.9219
  -4.8204  -4.7539  -4.6323  -4.4797  -4.4294  -4.2597  -4.1798  -4.1201
  -3.9462  -3.8094  -3.6738  -3.5908  -3.5025  -3.3733  -3.2779  -3.2159
  -3.1369  -3.0669  -3.0106  -2.9321  -2.8330  -2.6836  -2.6213  -2.5340
  -2.4177  -2.3840  -2.3287  -2.2665  -2.1886  -2.0370  -1.9856  -1.8683
  -1.7114  -1.5572  -1.3554  -0.8514
     eigenvalues at k+q:
 -38.0619 -25.6492 -23.8269 -22.3504 -21.9852 -21.7136 -21.4826 -21.2522
 -21.1582 -21.0742 -21.0249 -20.9488 -20.6828 -20.4931 -20.4674 -20.3541
 -20.2176 -20.1982 -20.1352 -20.0217 -19.8287 -19.3405 -19.3110 -18.8504
 -18.7271 -17.9681 -17.5803 -16.5676 -10.4278 -10.0056  -9.6262  -9.3895
  -9.1858  -9.1689  -9.0551  -8.9301  -8.8563  -8.7014  -8.4232  -8.3606
  -8.3466  -8.1849  -8.1017  -8.0639  -8.0283  -7.7482  -7.5237  -7.1197
  -7.0163  -6.8866  -6.8046  -6.4955  -6.3060  -5.9489  -5.8834  -5.7098
  -5.6297  -5.5324  -5.4296  -5.4115  -5.2609  -5.1923  -5.1066  -4.9291
  -4.8194  -4.7478  -4.6288  -4.4853  -4.4327  -4.2544  -4.1803  -4.1178
  -3.9450  -3.8094  -3.6752  -3.5882  -3.5039  -3.3750  -3.2768  -3.2179
  -3.1381  -3.0669  -3.0112  -2.9297  -2.8327  -2.6828  -2.6198  -2.5368
  -2.4170  -2.3820  -2.3298  -2.2648  -2.1897  -2.0370  -1.9861  -1.8695
  -1.7110  -1.5569  -1.3549  -0.8514
     cgsolve_all iterations  77    anorm=    0.75E-07
     cgsolve_all iterations  75    anorm=    0.74E-07
     cgsolve_all iterations  77    anorm=    0.75E-07
     compute_u_kq: q = (    0.0000,    0.0284,    0.0000)
     Rotating WFCS
     ethr =  1.00E-14,  avg # of iterations = 31.0
     eigenvalues at k:
 -38.0619 -25.6492 -23.8269 -22.3504 -21.9851 -21.7137 -21.4825 -21.2522
 -21.1582 -21.0743 -21.0248 -20.9487 -20.6830 -20.4934 -20.4669 -20.3540
 -20.2173 -20.1974 -20.1351 -20.0227 -19.8290 -19.3405 -19.3106 -18.8504
 -18.7272 -17.9682 -17.5804 -16.5675 -10.4278 -10.0057  -9.6263  -9.3896
  -9.1855  -9.1694  -9.0553  -8.9303  -8.8560  -8.7009  -8.4223  -8.3607
  -8.3494  -8.1851  -8.1003  -8.0652  -8.0273  -7.7508  -7.5221  -7.1167
  -7.0151  -6.8865  -6.8036  -6.4947  -6.3080  -5.9518  -5.8822  -5.7112
  -5.6295  -5.5330  -5.4287  -5.4108  -5.2621  -5.1941  -5.1035  -4.9219
  -4.8204  -4.7539  -4.6323  -4.4797  -4.4294  -4.2597  -4.1798  -4.1201
  -3.9462  -3.8094  -3.6738  -3.5908  -3.5025  -3.3733  -3.2779  -3.2159
  -3.1369  -3.0669  -3.0106  -2.9321  -2.8330  -2.6836  -2.6213  -2.5340
  -2.4177  -2.3840  -2.3287  -2.2665  -2.1886  -2.0370  -1.9856  -1.8683
  -1.7114  -1.5572  -1.3554  -0.8514
     eigenvalues at k+q:
 -38.0619 -25.6492 -23.8269 -22.3504 -21.9851 -21.7137 -21.4826 -21.2521
 -21.1582 -21.0745 -21.0247 -20.9487 -20.6820 -20.4940 -20.4670 -20.3544
 -20.2175 -20.2005 -20.1343 -20.0203 -19.8291 -19.3403 -19.3106 -18.8499
 -18.7277 -17.9681 -17.5803 -16.5676 -10.4278 -10.0057  -9.6263  -9.3897
  -9.1855  -9.1694  -9.0555  -8.9303  -8.8556  -8.7013  -8.4223  -8.3603
  -8.3496  -8.1841  -8.0996  -8.0645  -8.0286  -7.7513  -7.5216  -7.1188
  -7.0170  -6.8883  -6.8042  -6.4896  -6.3067  -5.9492  -5.8895  -5.7108
  -5.6288  -5.5350  -5.4308  -5.4073  -5.2605  -5.1917  -5.1038  -4.9137
  -4.8223  -4.7539  -4.6315  -4.4786  -4.4302  -4.2582  -4.1836  -4.1257
  -3.9488  -3.8085  -3.6751  -3.5907  -3.5028  -3.3712  -3.2777  -3.2135
  -3.1387  -3.0662  -3.0107  -2.9336  -2.8336  -2.6833  -2.6220  -2.5349
  -2.4179  -2.3844  -2.3275  -2.2655  -2.1888  -2.0382  -1.9826  -1.8648
  -1.7115  -1.5584  -1.3552  -0.8517
     cgsolve_all iterations  77    anorm=    0.75E-07
     cgsolve_all iterations  74    anorm=    0.74E-07
     cgsolve_all iterations  79    anorm=    0.75E-07
     compute_u_kq: q = (    0.0000,   -0.0284,    0.0000)
     Rotating WFCS
     ethr =  1.00E-14,  avg # of iterations = 31.0
     eigenvalues at k:
 -38.0619 -25.6492 -23.8269 -22.3504 -21.9851 -21.7137 -21.4825 -21.2522
 -21.1582 -21.0743 -21.0248 -20.9487 -20.6830 -20.4934 -20.4669 -20.3540
 -20.2173 -20.1974 -20.1351 -20.0227 -19.8290 -19.3405 -19.3106 -18.8504
 -18.7272 -17.9682 -17.5804 -16.5675 -10.4278 -10.0057  -9.6263  -9.3896
  -9.1855  -9.1694  -9.0553  -8.9303  -8.8560  -8.7009  -8.4223  -8.3607
  -8.3494  -8.1851  -8.1003  -8.0652  -8.0273  -7.7508  -7.5221  -7.1167
  -7.0151  -6.8865  -6.8036  -6.4947  -6.3080  -5.9518  -5.8822  -5.7112
  -5.6295  -5.5330  -5.4287  -5.4108  -5.2621  -5.1941  -5.1035  -4.9219
  -4.8204  -4.7539  -4.6323  -4.4797  -4.4294  -4.2597  -4.1798  -4.1201
  -3.9462  -3.8094  -3.6738  -3.5908  -3.5025  -3.3733  -3.2779  -3.2159
  -3.1369  -3.0669  -3.0106  -2.9321  -2.8330  -2.6836  -2.6213  -2.5340
  -2.4177  -2.3840  -2.3287  -2.2665  -2.1886  -2.0370  -1.9856  -1.8683
  -1.7114  -1.5572  -1.3554  -0.8514
     eigenvalues at k+q:
 -38.0619 -25.6492 -23.8269 -22.3504 -21.9851 -21.7138 -21.4825 -21.2522
 -21.1581 -21.0742 -21.0249 -20.9488 -20.6840 -20.4927 -20.4670 -20.3537
 -20.2172 -20.1942 -20.1360 -20.0252 -19.8291 -19.3406 -19.3106 -18.8509
 -18.7265 -17.9681 -17.5803 -16.5676 -10.4278 -10.0057  -9.6262  -9.3894
  -9.1855  -9.1692  -9.0551  -8.9303  -8.8564  -8.7004  -8.4223  -8.3612
  -8.3493  -8.1862  -8.1009  -8.0657  -8.0262  -7.7504  -7.5226  -7.1147
  -7.0132  -6.8845  -6.8029  -6.4999  -6.3093  -5.9545  -5.8743  -5.7114
  -5.6307  -5.5314  -5.4277  -5.4135  -5.2635  -5.1960  -5.1028  -4.9304
  -4.8183  -4.7539  -4.6329  -4.4812  -4.4286  -4.2611  -4.1763  -4.1147
  -3.9438  -3.8101  -3.6725  -3.5910  -3.5025  -3.3756  -3.2780  -3.2178
  -3.1354  -3.0676  -3.0106  -2.9307  -2.8322  -2.6838  -2.6206  -2.5331
  -2.4174  -2.3835  -2.3298  -2.2678  -2.1885  -2.0356  -1.9887  -1.8719
  -1.7112  -1.5561  -1.3555  -0.8512
     cgsolve_all iterations  77    anorm=    0.76E-07
     cgsolve_all iterations  74    anorm=    0.75E-07
     cgsolve_all iterations  79    anorm=    0.74E-07
     compute_u_kq: q = (    0.0000,    0.0000,    0.0284)
     Rotating WFCS
     ethr =  1.00E-14,  avg # of iterations = 33.0
     eigenvalues at k:
 -38.0619 -25.6492 -23.8269 -22.3504 -21.9851 -21.7137 -21.4825 -21.2522
 -21.1582 -21.0743 -21.0248 -20.9487 -20.6830 -20.4934 -20.4669 -20.3540
 -20.2173 -20.1974 -20.1351 -20.0227 -19.8290 -19.3405 -19.3106 -18.8504
 -18.7272 -17.9682 -17.5804 -16.5675 -10.4278 -10.0057  -9.6263  -9.3896
  -9.1855  -9.1694  -9.0553  -8.9303  -8.8560  -8.7009  -8.4223  -8.3607
  -8.3494  -8.1851  -8.1003  -8.0652  -8.0273  -7.7508  -7.5221  -7.1167
  -7.0151  -6.8865  -6.8036  -6.4947  -6.3080  -5.9518  -5.8822  -5.7112
  -5.6295  -5.5330  -5.4287  -5.4108  -5.2621  -5.1941  -5.1035  -4.9219
  -4.8204  -4.7539  -4.6323  -4.4797  -4.4294  -4.2597  -4.1798  -4.1201
  -3.9462  -3.8094  -3.6738  -3.5908  -3.5025  -3.3733  -3.2779  -3.2159
  -3.1369  -3.0669  -3.0106  -2.9321  -2.8330  -2.6836  -2.6213  -2.5340
  -2.4177  -2.3840  -2.3287  -2.2665  -2.1886  -2.0370  -1.9856  -1.8683
  -1.7114  -1.5572  -1.3554  -0.8514
     eigenvalues at k+q:
 -38.0619 -25.6492 -23.8270 -22.3503 -21.9853 -21.7137 -21.4823 -21.2513
 -21.1572 -21.0743 -21.0254 -20.9490 -20.6828 -20.4936 -20.4675 -20.3556
 -20.2166 -20.1975 -20.1351 -20.0228 -19.8292 -19.3402 -19.3109 -18.8501
 -18.7272 -17.9689 -17.5791 -16.5676 -10.4281 -10.0052  -9.6265  -9.3894
  -9.1853  -9.1686  -9.0546  -8.9290  -8.8559  -8.7028  -8.4223  -8.3604
  -8.3520  -8.1819  -8.0993  -8.0662  -8.0284  -7.7509  -7.5222  -7.1140
  -7.0186  -6.8893  -6.8075  -6.4945  -6.2997  -5.9543  -5.8845  -5.7161
  -5.6278  -5.5328  -5.4289  -5.4145  -5.2601  -5.1960  -5.1020  -4.9223
  -4.8188  -4.7484  -4.6256  -4.4787  -4.4265  -4.2599  -4.1812  -4.1225
  -3.9432  -3.8085  -3.6736  -3.5916  -3.5058  -3.3755  -3.2781  -3.2174
  -3.1371  -3.0671  -3.0091  -2.9344  -2.8324  -2.6830  -2.6223  -2.5405
  -2.4171  -2.3841  -2.3276  -2.2673  -2.1795  -2.0378  -1.9881  -1.8689
  -1.7115  -1.5583  -1.3559  -0.8519
     cgsolve_all iterations  76    anorm=    0.76E-07
     cgsolve_all iterations  75    anorm=    0.74E-07
     cgsolve_all iterations  79    anorm=    0.74E-07
     compute_u_kq: q = (    0.0000,    0.0000,   -0.0284)
     Rotating WFCS
     ethr =  1.00E-14,  avg # of iterations = 33.0
     eigenvalues at k:
 -38.0619 -25.6492 -23.8269 -22.3504 -21.9851 -21.7137 -21.4825 -21.2522
 -21.1582 -21.0743 -21.0248 -20.9487 -20.6830 -20.4934 -20.4669 -20.3540
 -20.2173 -20.1974 -20.1351 -20.0227 -19.8290 -19.3405 -19.3106 -18.8504
 -18.7272 -17.9682 -17.5804 -16.5675 -10.4278 -10.0057  -9.6263  -9.3896
  -9.1855  -9.1694  -9.0553  -8.9303  -8.8560  -8.7009  -8.4223  -8.3607
  -8.3494  -8.1851  -8.1003  -8.0652  -8.0273  -7.7508  -7.5221  -7.1167
  -7.0151  -6.8865  -6.8036  -6.4947  -6.3080  -5.9518  -5.8822  -5.7112
  -5.6295  -5.5330  -5.4287  -5.4108  -5.2621  -5.1941  -5.1035  -4.9219
  -4.8204  -4.7539  -4.6323  -4.4797  -4.4294  -4.2597  -4.1798  -4.1201
  -3.9462  -3.8094  -3.6738  -3.5908  -3.5025  -3.3733  -3.2779  -3.2159
  -3.1369  -3.0669  -3.0106  -2.9321  -2.8330  -2.6836  -2.6213  -2.5340
  -2.4177  -2.3840  -2.3287  -2.2665  -2.1886  -2.0370  -1.9856  -1.8683
  -1.7114  -1.5572  -1.3554  -0.8514
     eigenvalues at k+q:
 -38.0619 -25.6492 -23.8267 -22.3505 -21.9849 -21.7137 -21.4828 -21.2531
 -21.1592 -21.0743 -21.0243 -20.9485 -20.6832 -20.4932 -20.4665 -20.3525
 -20.2182 -20.1973 -20.1352 -20.0226 -19.8289 -19.3407 -19.3103 -18.8507
 -18.7270 -17.9674 -17.5815 -16.5676 -10.4275 -10.0062  -9.6261  -9.3898
  -9.1856  -9.1700  -9.0560  -8.9316  -8.8561  -8.6989  -8.4223  -8.3611
  -8.3468  -8.1883  -8.1012  -8.0643  -8.0262  -7.7508  -7.5221  -7.1192
  -7.0118  -6.8835  -6.7997  -6.4950  -6.3162  -5.9499  -5.8792  -5.7059
  -5.6312  -5.5332  -5.4287  -5.4084  -5.2636  -5.1917  -5.1046  -4.9217
  -4.8214  -4.7593  -4.6388  -4.4812  -4.4328  -4.2604  -4.1777  -4.1176
  -3.9498  -3.8097  -3.6739  -3.5902  -3.4997  -3.3709  -3.2777  -3.2142
  -3.1367  -3.0668  -3.0122  -2.9296  -2.8335  -2.6842  -2.6204  -2.5272
  -2.4182  -2.3841  -2.3298  -2.2659  -2.1977  -2.0364  -1.9831  -1.8679
  -1.7112  -1.5561  -1.3549  -0.8510
     cgsolve_all iterations  77    anorm=    0.75E-07
     cgsolve_all iterations  75    anorm=    0.74E-07
     cgsolve_all iterations  79    anorm=    0.75E-07

     k-point #    4 of     4      pool #  1    cpu time:    1967.4
     compute_u_kq: q = (    0.0000,    0.0000,    0.0000)
     Rotating WFCS
     ethr =  1.00E-14,  avg # of iterations =  6.0
     eigenvalues at k:
 -38.0619 -25.6492 -23.8269 -22.3503 -21.9855 -21.7134 -21.4825 -21.2513
 -21.1591 -21.0782 -21.0199 -20.9498 -20.6825 -20.4928 -20.4668 -20.3559
 -20.2190 -20.1937 -20.1375 -20.0223 -19.8286 -19.3409 -19.3098 -18.8511
 -18.7267 -17.9682 -17.5803 -16.5675 -10.4293 -10.0037  -9.6261  -9.3891
  -9.1869  -9.1676  -9.0558  -8.9307  -8.8565  -8.6994  -8.4299  -8.3610
  -8.3427  -8.1886  -8.0981  -8.0581  -8.0313  -7.7507  -7.5219  -7.1175
  -7.0202  -6.8939  -6.7920  -6.5007  -6.3151  -5.9761  -5.8307  -5.7025
  -5.6328  -5.5434  -5.4812  -5.4034  -5.2672  -5.1714  -5.0848  -4.9089
  -4.7949  -4.7251  -4.6116  -4.5545  -4.4454  -4.2860  -4.1467  -4.1125
  -3.9638  -3.8120  -3.6608  -3.5993  -3.5242  -3.3589  -3.2719  -3.2003
  -3.1335  -3.0995  -3.0102  -2.9130  -2.8344  -2.6816  -2.6287  -2.5260
  -2.4157  -2.3881  -2.3245  -2.2889  -2.1765  -2.0288  -1.9857  -1.8769
  -1.7074  -1.5584  -1.3534  -0.8503
     eigenvalues at k+q:
 -38.0619 -25.6492 -23.8269 -22.3503 -21.9856 -21.7134 -21.4825 -21.2513
 -21.1591 -21.0781 -21.0199 -20.9498 -20.6825 -20.4928 -20.4668 -20.3559
 -20.2190 -20.1937 -20.1375 -20.0223 -19.8286 -19.3409 -19.3098 -18.8511
 -18.7267 -17.9682 -17.5803 -16.5676 -10.4293 -10.0037  -9.6261  -9.3890
  -9.1869  -9.1676  -9.0558  -8.9307  -8.8565  -8.6994  -8.4299  -8.3610
  -8.3427  -8.1886  -8.0981  -8.0581  -8.0313  -7.7508  -7.5219  -7.1175
  -7.0202  -6.8938  -6.7920  -6.5007  -6.3151  -5.9761  -5.8307  -5.7025
  -5.6328  -5.5434  -5.4812  -5.4034  -5.2672  -5.1714  -5.0848  -4.9089
  -4.7949  -4.7251  -4.6116  -4.5545  -4.4454  -4.2860  -4.1467  -4.1125
  -3.9638  -3.8120  -3.6607  -3.5993  -3.5242  -3.3589  -3.2719  -3.2003
  -3.1335  -3.0995  -3.0102  -2.9130  -2.8344  -2.6816  -2.6287  -2.5260
  -2.4157  -2.3881  -2.3245  -2.2889  -2.1765  -2.0288  -1.9857  -1.8769
  -1.7074  -1.5584  -1.3533  -0.8504
     cgsolve_all iterations  73    anorm=    0.71E-07
PARA_AUG  1      49.6959539         0.0489532        -0.0021289
     cgsolve_all iterations  73    anorm=    0.73E-07
PARA_AUG  2       0.3000678        49.3236707        -0.7236827
     cgsolve_all iterations  68    anorm=    0.71E-07
PARA_AUG  3       0.4743465        -0.5849839        50.3628452
     cgsolve_all iterations  77    anorm=    0.75E-07
     cgsolve_all iterations  74    anorm=    0.76E-07
     cgsolve_all iterations  79    anorm=    0.72E-07
     compute_u_kq: q = (    0.0284,    0.0000,    0.0000)
     Rotating WFCS
     ethr =  1.00E-14,  avg # of iterations = 30.0
     eigenvalues at k:
 -38.0619 -25.6492 -23.8269 -22.3503 -21.9855 -21.7134 -21.4825 -21.2513
 -21.1591 -21.0782 -21.0199 -20.9498 -20.6825 -20.4928 -20.4668 -20.3559
 -20.2190 -20.1937 -20.1375 -20.0223 -19.8286 -19.3409 -19.3098 -18.8511
 -18.7267 -17.9682 -17.5803 -16.5675 -10.4293 -10.0037  -9.6261  -9.3891
  -9.1869  -9.1676  -9.0558  -8.9307  -8.8565  -8.6994  -8.4299  -8.3610
  -8.3427  -8.1886  -8.0981  -8.0581  -8.0313  -7.7507  -7.5219  -7.1175
  -7.0202  -6.8939  -6.7920  -6.5007  -6.3151  -5.9761  -5.8307  -5.7025
  -5.6328  -5.5434  -5.4812  -5.4034  -5.2672  -5.1714  -5.0848  -4.9089
  -4.7949  -4.7251  -4.6116  -4.5545  -4.4454  -4.2860  -4.1467  -4.1125
  -3.9638  -3.8120  -3.6608  -3.5993  -3.5242  -3.3589  -3.2719  -3.2003
  -3.1335  -3.0995  -3.0102  -2.9130  -2.8344  -2.6816  -2.6287  -2.5260
  -2.4157  -2.3881  -2.3245  -2.2889  -2.1765  -2.0288  -1.9857  -1.8769
  -1.7074  -1.5584  -1.3534  -0.8503
     eigenvalues at k+q:
 -38.0619 -25.6492 -23.8269 -22.3503 -21.9854 -21.7135 -21.4825 -21.2514
 -21.1590 -21.0782 -21.0199 -20.9497 -20.6828 -20.4929 -20.4665 -20.3559
 -20.2187 -20.1929 -20.1373 -20.0233 -19.8290 -19.3409 -19.3095 -18.8511
 -18.7267 -17.9681 -17.5803 -16.5676 -10.4292 -10.0038  -9.6261  -9.3891
  -9.1865  -9.1680  -9.0560  -8.9309  -8.8562  -8.6989  -8.4290  -8.3615
  -8.3449  -8.1892  -8.0968  -8.0587  -8.0307  -7.7535  -7.5202  -7.1147
  -7.0187  -6.8940  -6.7909  -6.4999  -6.3168  -5.9783  -5.8282  -5.7038
  -5.6381  -5.5448  -5.4814  -5.3995  -5.2644  -5.1693  -5.0829  -4.9178
  -4.7938  -4.7129  -4.6207  -4.5535  -4.4437  -4.2879  -4.1493  -4.1135
  -3.9630  -3.8127  -3.6612  -3.6010  -3.5205  -3.3564  -3.2738  -3.2000
  -3.1338  -3.0996  -3.0104  -2.9128  -2.8346  -2.6818  -2.6308  -2.5223
  -2.4185  -2.3889  -2.3232  -2.2914  -2.1754  -2.0281  -1.9860  -1.8755
  -1.7077  -1.5587  -1.3538  -0.8504
     cgsolve_all iterations  76    anorm=    0.75E-07
     cgsolve_all iterations  75    anorm=    0.75E-07
     cgsolve_all iterations  79    anorm=    0.73E-07
     compute_u_kq: q = (   -0.0284,    0.0000,    0.0000)
     Rotating WFCS
     ethr =  1.00E-14,  avg # of iterations = 31.0
     eigenvalues at k:
 -38.0619 -25.6492 -23.8269 -22.3503 -21.9855 -21.7134 -21.4825 -21.2513
 -21.1591 -21.0782 -21.0199 -20.9498 -20.6825 -20.4928 -20.4668 -20.3559
 -20.2190 -20.1937 -20.1375 -20.0223 -19.8286 -19.3409 -19.3098 -18.8511
 -18.7267 -17.9682 -17.5803 -16.5675 -10.4293 -10.0037  -9.6261  -9.3891
  -9.1869  -9.1676  -9.0558  -8.9307  -8.8565  -8.6994  -8.4299  -8.3610
  -8.3427  -8.1886  -8.0981  -8.0581  -8.0313  -7.7507  -7.5219  -7.1175
  -7.0202  -6.8939  -6.7920  -6.5007  -6.3151  -5.9761  -5.8307  -5.7025
  -5.6328  -5.5434  -5.4812  -5.4034  -5.2672  -5.1714  -5.0848  -4.9089
  -4.7949  -4.7251  -4.6116  -4.5545  -4.4454  -4.2860  -4.1467  -4.1125
  -3.9638  -3.8120  -3.6608  -3.5993  -3.5242  -3.3589  -3.2719  -3.2003
  -3.1335  -3.0995  -3.0102  -2.9130  -2.8344  -2.6816  -2.6287  -2.5260
  -2.4157  -2.3881  -2.3245  -2.2889  -2.1765  -2.0288  -1.9857  -1.8769
  -1.7074  -1.5584  -1.3534  -0.8503
     eigenvalues at k+q:
 -38.0619 -25.6492 -23.8269 -22.3503 -21.9857 -21.7132 -21.4826 -21.2513
 -21.1591 -21.0781 -21.0200 -20.9499 -20.6822 -20.4927 -20.4672 -20.3559
 -20.2192 -20.1945 -20.1377 -20.0212 -19.8282 -19.3409 -19.3102 -18.8511
 -18.7267 -17.9682 -17.5803 -16.5676 -10.4293 -10.0037  -9.6260  -9.3889
  -9.1872  -9.1672  -9.0556  -8.9305  -8.8569  -8.6999  -8.4307  -8.3606
  -8.3406  -8.1880  -8.0993  -8.0576  -8.0318  -7.7480  -7.5236  -7.1205
  -7.0215  -6.8937  -6.7934  -6.5014  -6.3132  -5.9741  -5.8330  -5.7011
  -5.6284  -5.5420  -5.4811  -5.4065  -5.2695  -5.1736  -5.0865  -4.9006
  -4.7971  -4.7350  -4.6041  -4.5551  -4.4470  -4.2833  -4.1450  -4.1114
  -3.9645  -3.8112  -3.6605  -3.5970  -3.5282  -3.3616  -3.2700  -3.2008
  -3.1329  -3.0992  -3.0102  -2.9137  -2.8340  -2.6811  -2.6265  -2.5296
  -2.4131  -2.3873  -2.3259  -2.2863  -2.1780  -2.0296  -1.9852  -1.8782
  -1.7072  -1.5582  -1.3529  -0.8504
     cgsolve_all iterations  77    anorm=    0.73E-07
     cgsolve_all iterations  74    anorm=    0.76E-07
     cgsolve_all iterations  79    anorm=    0.73E-07
     compute_u_kq: q = (    0.0000,    0.0284,    0.0000)
     Rotating WFCS
     ethr =  1.00E-14,  avg # of iterations = 32.0
     eigenvalues at k:
 -38.0619 -25.6492 -23.8269 -22.3503 -21.9855 -21.7134 -21.4825 -21.2513
 -21.1591 -21.0782 -21.0199 -20.9498 -20.6825 -20.4928 -20.4668 -20.3559
 -20.2190 -20.1937 -20.1375 -20.0223 -19.8286 -19.3409 -19.3098 -18.8511
 -18.7267 -17.9682 -17.5803 -16.5675 -10.4293 -10.0037  -9.6261  -9.3891
  -9.1869  -9.1676  -9.0558  -8.9307  -8.8565  -8.6994  -8.4299  -8.3610
  -8.3427  -8.1886  -8.0981  -8.0581  -8.0313  -7.7507  -7.5219  -7.1175
  -7.0202  -6.8939  -6.7920  -6.5007  -6.3151  -5.9761  -5.8307  -5.7025
  -5.6328  -5.5434  -5.4812  -5.4034  -5.2672  -5.1714  -5.0848  -4.9089
  -4.7949  -4.7251  -4.6116  -4.5545  -4.4454  -4.2860  -4.1467  -4.1125
  -3.9638  -3.8120  -3.6608  -3.5993  -3.5242  -3.3589  -3.2719  -3.2003
  -3.1335  -3.0995  -3.0102  -2.9130  -2.8344  -2.6816  -2.6287  -2.5260
  -2.4157  -2.3881  -2.3245  -2.2889  -2.1765  -2.0288  -1.9857  -1.8769
  -1.7074  -1.5584  -1.3534  -0.8503
     eigenvalues at k+q:
 -38.0619 -25.6492 -23.8269 -22.3503 -21.9856 -21.7133 -21.4825 -21.2513
 -21.1591 -21.0782 -21.0199 -20.9497 -20.6815 -20.4937 -20.4667 -20.3562
 -20.2193 -20.1965 -20.1368 -20.0198 -19.8286 -19.3408 -19.3098 -18.8506
 -18.7273 -17.9682 -17.5803 -16.5676 -10.4293 -10.0037  -9.6261  -9.3891
  -9.1869  -9.1677  -9.0559  -8.9308  -8.8562  -8.6998  -8.4300  -8.3607
  -8.3428  -8.1874  -8.0976  -8.0568  -8.0331  -7.7512  -7.5214  -7.1198
  -7.0218  -6.8955  -6.7930  -6.4959  -6.3137  -5.9750  -5.8384  -5.7015
  -5.6300  -5.5456  -5.4823  -5.4000  -5.2639  -5.1720  -5.0845  -4.9060
  -4.7977  -4.7171  -4.6113  -4.5564  -4.4457  -4.2835  -4.1515  -4.1177
  -3.9656  -3.8117  -3.6606  -3.5998  -3.5261  -3.3582  -3.2706  -3.1984
  -3.1331  -3.0983  -3.0073  -2.9191  -2.8344  -2.6818  -2.6291  -2.5265
  -2.4156  -2.3904  -2.3235  -2.2862  -2.1771  -2.0303  -1.9824  -1.8734
  -1.7076  -1.5595  -1.3532  -0.8506
     cgsolve_all iterations  77    anorm=    0.74E-07
     cgsolve_all iterations  74    anorm=    0.75E-07
     cgsolve_all iterations  79    anorm=    0.72E-07
     compute_u_kq: q = (    0.0000,   -0.0284,    0.0000)
     Rotating WFCS
     ethr =  1.00E-14,  avg # of iterations = 32.0
     eigenvalues at k:
 -38.0619 -25.6492 -23.8269 -22.3503 -21.9855 -21.7134 -21.4825 -21.2513
 -21.1591 -21.0782 -21.0199 -20.9498 -20.6825 -20.4928 -20.4668 -20.3559
 -20.2190 -20.1937 -20.1375 -20.0223 -19.8286 -19.3409 -19.3098 -18.8511
 -18.7267 -17.9682 -17.5803 -16.5675 -10.4293 -10.0037  -9.6261  -9.3891
  -9.1869  -9.1676  -9.0558  -8.9307  -8.8565  -8.6994  -8.4299  -8.3610
  -8.3427  -8.1886  -8.0981  -8.0581  -8.0313  -7.7507  -7.5219  -7.1175
  -7.0202  -6.8939  -6.7920  -6.5007  -6.3151  -5.9761  -5.8307  -5.7025
  -5.6328  -5.5434  -5.4812  -5.4034  -5.2672  -5.1714  -5.0848  -4.9089
  -4.7949  -4.7251  -4.6116  -4.5545  -4.4454  -4.2860  -4.1467  -4.1125
  -3.9638  -3.8120  -3.6608  -3.5993  -3.5242  -3.3589  -3.2719  -3.2003
  -3.1335  -3.0995  -3.0102  -2.9130  -2.8344  -2.6816  -2.6287  -2.5260
  -2.4157  -2.3881  -2.3245  -2.2889  -2.1765  -2.0288  -1.9857  -1.8769
  -1.7074  -1.5584  -1.3534  -0.8503
     eigenvalues at k+q:
 -38.0619 -25.6492 -23.8269 -22.3503 -21.9856 -21.7134 -21.4825 -21.2514
 -21.1590 -21.0780 -21.0201 -20.9499 -20.6836 -20.4919 -20.4670 -20.3556
 -20.2187 -20.1906 -20.1383 -20.0247 -19.8286 -19.3410 -19.3098 -18.8516
 -18.7261 -17.9681 -17.5803 -16.5676 -10.4292 -10.0037  -9.6260  -9.3889
  -9.1868  -9.1675  -9.0557  -8.9306  -8.8568  -8.6990  -8.4299  -8.3613
  -8.3426  -8.1898  -8.0986  -8.0593  -8.0297  -7.7503  -7.5224  -7.1154
  -7.0185  -6.8922  -6.7910  -6.5057  -6.3164  -5.9770  -5.8231  -5.7037
  -5.6359  -5.5411  -5.4802  -5.4065  -5.2701  -5.1713  -5.0850  -4.9116
  -4.7923  -4.7330  -4.6121  -4.5525  -4.4449  -4.2879  -4.1430  -4.1069
  -3.9618  -3.8123  -3.6609  -3.5986  -3.5223  -3.3599  -3.2733  -3.2021
  -3.1341  -3.1000  -3.0133  -2.9073  -2.8343  -2.6813  -2.6283  -2.5254
  -2.4159  -2.3859  -2.3256  -2.2919  -2.1758  -2.0273  -1.9893  -1.8803
  -1.7073  -1.5573  -1.3535  -0.8501
     cgsolve_all iterations  77    anorm=    0.73E-07
     cgsolve_all iterations  74    anorm=    0.76E-07
     cgsolve_all iterations  79    anorm=    0.73E-07
     compute_u_kq: q = (    0.0000,    0.0000,    0.0284)
     Rotating WFCS
     ethr =  1.00E-14,  avg # of iterations = 35.0
     eigenvalues at k:
 -38.0619 -25.6492 -23.8269 -22.3503 -21.9855 -21.7134 -21.4825 -21.2513
 -21.1591 -21.0782 -21.0199 -20.9498 -20.6825 -20.4928 -20.4668 -20.3559
 -20.2190 -20.1937 -20.1375 -20.0223 -19.8286 -19.3409 -19.3098 -18.8511
 -18.7267 -17.9682 -17.5803 -16.5675 -10.4293 -10.0037  -9.6261  -9.3891
  -9.1869  -9.1676  -9.0558  -8.9307  -8.8565  -8.6994  -8.4299  -8.3610
  -8.3427  -8.1886  -8.0981  -8.0581  -8.0313  -7.7507  -7.5219  -7.1175
  -7.0202  -6.8939  -6.7920  -6.5007  -6.3151  -5.9761  -5.8307  -5.7025
  -5.6328  -5.5434  -5.4812  -5.4034  -5.2672  -5.1714  -5.0848  -4.9089
  -4.7949  -4.7251  -4.6116  -4.5545  -4.4454  -4.2860  -4.1467  -4.1125
  -3.9638  -3.8120  -3.6608  -3.5993  -3.5242  -3.3589  -3.2719  -3.2003
  -3.1335  -3.0995  -3.0102  -2.9130  -2.8344  -2.6816  -2.6287  -2.5260
  -2.4157  -2.3881  -2.3245  -2.2889  -2.1765  -2.0288  -1.9857  -1.8769
  -1.7074  -1.5584  -1.3534  -0.8503
     eigenvalues at k+q:
 -38.0619 -25.6492 -23.8267 -22.3504 -21.9854 -21.7134 -21.4827 -21.2522
 -21.1601 -21.0781 -21.0194 -20.9496 -20.6827 -20.4926 -20.4663 -20.3544
 -20.2197 -20.1937 -20.1375 -20.0221 -19.8285 -19.3411 -19.3095 -18.8514
 -18.7266 -17.9674 -17.5815 -16.5676 -10.4290 -10.0042  -9.6259  -9.3892
  -9.1870  -9.1684  -9.0565  -8.9320  -8.8567  -8.6974  -8.4298  -8.3612
  -8.3404  -8.1915  -8.0994  -8.0575  -8.0297  -7.7507  -7.5219  -7.1201
  -7.0166  -6.8912  -6.7878  -6.5010  -6.3234  -5.9744  -5.8264  -5.6991
  -5.6322  -5.5446  -5.4806  -5.4029  -5.2697  -5.1678  -5.0853  -4.9069
  -4.7983  -4.7337  -4.6179  -4.5516  -4.4478  -4.2872  -4.1464  -4.1094
  -3.9669  -3.8132  -3.6604  -3.5987  -3.5211  -3.3572  -3.2716  -3.1979
  -3.1340  -3.0989  -3.0116  -2.9107  -2.8352  -2.6822  -2.6278  -2.5183
  -2.4164  -2.3889  -2.3257  -2.2896  -2.1840  -2.0281  -1.9836  -1.8763
  -1.7073  -1.5573  -1.3529  -0.8499
     cgsolve_all iterations  77    anorm=    0.74E-07
     cgsolve_all iterations  75    anorm=    0.75E-07
     cgsolve_all iterations  79    anorm=    0.73E-07
     compute_u_kq: q = (    0.0000,    0.0000,   -0.0284)
     Rotating WFCS
     ethr =  1.00E-14,  avg # of iterations = 35.0
     eigenvalues at k:
 -38.0619 -25.6492 -23.8269 -22.3503 -21.9855 -21.7134 -21.4825 -21.2513
 -21.1591 -21.0782 -21.0199 -20.9498 -20.6825 -20.4928 -20.4668 -20.3559
 -20.2190 -20.1937 -20.1375 -20.0223 -19.8286 -19.3409 -19.3098 -18.8511
 -18.7267 -17.9682 -17.5803 -16.5675 -10.4293 -10.0037  -9.6261  -9.3891
  -9.1869  -9.1676  -9.0558  -8.9307  -8.8565  -8.6994  -8.4299  -8.3610
  -8.3427  -8.1886  -8.0981  -8.0581  -8.0313  -7.7507  -7.5219  -7.1175
  -7.0202  -6.8939  -6.7920  -6.5007  -6.3151  -5.9761  -5.8307  -5.7025
  -5.6328  -5.5434  -5.4812  -5.4034  -5.2672  -5.1714  -5.0848  -4.9089
  -4.7949  -4.7251  -4.6116  -4.5545  -4.4454  -4.2860  -4.1467  -4.1125
  -3.9638  -3.8120  -3.6608  -3.5993  -3.5242  -3.3589  -3.2719  -3.2003
  -3.1335  -3.0995  -3.0102  -2.9130  -2.8344  -2.6816  -2.6287  -2.5260
  -2.4157  -2.3881  -2.3245  -2.2889  -2.1765  -2.0288  -1.9857  -1.8769
  -1.7074  -1.5584  -1.3534  -0.8503
     eigenvalues at k+q:
 -38.0619 -25.6492 -23.8270 -22.3502 -21.9857 -21.7134 -21.4823 -21.2504
 -21.1580 -21.0781 -21.0206 -20.9500 -20.6823 -20.4930 -20.4673 -20.3575
 -20.2183 -20.1937 -20.1375 -20.0224 -19.8288 -19.3407 -19.3101 -18.8507
 -18.7268 -17.9689 -17.5791 -16.5676 -10.4295 -10.0032  -9.6263  -9.3888
  -9.1867  -9.1669  -9.0551  -8.9295  -8.8564  -8.7014  -8.4299  -8.3608
  -8.3451  -8.1856  -8.0968  -8.0589  -8.0327  -7.7508  -7.5219  -7.1148
  -7.0239  -6.8963  -6.7964  -6.5005  -6.3065  -5.9777  -5.8357  -5.7056
  -5.6334  -5.5419  -5.4816  -5.4045  -5.2643  -5.1745  -5.0850  -4.9109
  -4.7915  -4.7168  -4.6068  -4.5553  -4.4431  -4.2847  -4.1473  -4.1157
  -3.9608  -3.8102  -3.6612  -3.5999  -3.5272  -3.3606  -3.2723  -3.2027
  -3.1334  -3.0994  -3.0090  -2.9157  -2.8336  -2.6810  -2.6295  -2.5334
  -2.4151  -2.3875  -2.3235  -2.2881  -2.1689  -2.0299  -1.9878  -1.8775
  -1.7076  -1.5595  -1.3538  -0.8509
     cgsolve_all iterations  77    anorm=    0.74E-07
     cgsolve_all iterations  74    anorm=    0.74E-07
     cgsolve_all iterations  79    anorm=    0.73E-07

     End of magnetic susceptibility calculation

     f-sum rule (1st term):
          -187.9829         -0.0386          0.0319
            -0.0394       -187.8646         -0.0173
             0.0372         -0.0128       -187.9086

     f-sum rule (2nd term):
            -4.1642          0.0387         -0.0318
             0.0392         -4.2792          0.0175
            -0.0371          0.0129         -4.2339

     f-sum rule (should be  -192.1495):
          -192.1471          0.0001          0.0000
            -0.0002       -192.1438          0.0002
             0.0001          0.0001       -192.1425

     chi_bare pGv (HH) in paratec units:
       -57.711101      0.553691     -0.665114
         0.471215    -57.102423      0.456424
        -0.679642      0.333860    -59.075990

       -57.711101      0.553691     -0.665114
         0.471215    -57.102423      0.456424
        -0.679642      0.333860    -59.075990

     chi_bare vGv (VV) in paratec units:
       -61.240247      0.366992     -0.547337
         0.365965    -60.420989      0.483728
        -0.544680      0.484602    -62.407439

       -61.240247      0.366992     -0.547337
         0.365965    -60.420989      0.483728
        -0.544680      0.484602    -62.407439

     chi_bare pGv (HH) in 10^{-6} cm^3/mol:
          -274.2486          2.6312         -3.1607
             2.2393       -271.3561          2.1690
            -3.2297          1.5865       -280.7347

     chi_bare vGv (VV) in 10^{-6} cm^3/mol:
          -291.0194          1.7440         -2.6010
             1.7391       -287.1262          2.2987
            -2.5884          2.3029       -296.5660

     Contributions to the NMR chemical shifts: -------------------------------

     Macroscopic shape contribution in ppm:                    5.64
             5.6123         -0.0000          0.0000
            -0.0000          5.5532         -0.0000
             0.0000         -0.0000          5.7451


     Core contribution in ppm:

     Atom  1  Ca  pos: ( -0.223699  0.219047 -0.371293)  core sigma:        1265.05
     Atom  2  O   pos: ( -0.435162  0.180120 -0.264931)  core sigma:         271.07
     Atom  3  O   pos: ( -0.276489  0.250785  0.325589)  core sigma:         271.07
     Atom  4  O   pos: ( -0.499483  0.463894  0.335623)  core sigma:         271.07
     Atom  5  O   pos: (  0.182163 -0.223960 -0.308730)  core sigma:         271.07
     Atom  6  O   pos: (  0.011444 -0.136798  0.377980)  core sigma:         271.07
     Atom  7  O   pos: ( -0.354060  0.289812  0.043202)  core sigma:         271.07
     Atom  8  O   pos: (  0.266658  0.323159 -0.246126)  core sigma:         271.07
     Atom  9  O   pos: (  0.052957 -0.322692 -0.025041)  core sigma:         271.07
     Atom 10  O   pos: ( -0.381690 -0.162833  0.294327)  core sigma:         271.07
     Atom 11  O   pos: ( -0.093666 -0.470215  0.232564)  core sigma:         271.07
     Atom 12  O   pos: (  0.075569  0.178984  0.065348)  core sigma:         271.07
     Atom 13  O   pos: ( -0.207938 -0.242046 -0.167514)  core sigma:         271.07
     Atom 14  O   pos: ( -0.440059 -0.229642  0.013642)  core sigma:         271.07
     Atom 15  O   pos: (  0.385175  0.174070  0.376423)  core sigma:         271.07
     Atom 16  O   pos: ( -0.140905  0.265499 -0.134467)  core sigma:         271.07
     Atom 17  O   pos: (  0.203876  0.344774  0.294430)  core sigma:         271.07
     Atom 18  O   pos: (  0.307515  0.460099  0.011655)  core sigma:         271.07
     Atom 19  O   pos: ( -0.198258 -0.030970 -0.364904)  core sigma:         271.07
     Atom 20  O   pos: (  0.350161  0.025299  0.008210)  core sigma:         271.07
     Atom 21  O   pos: (  0.025982  0.239971 -0.416436)  core sigma:         271.07
     Atom 22  O   pos: ( -0.500226 -0.078068 -0.255182)  core sigma:         271.07
     Atom 23  O   pos: ( -0.153556  0.034643  0.207740)  core sigma:         271.07
     Atom 24  O   pos: ( -0.271611 -0.470012 -0.358125)  core sigma:         271.07
     Atom 25  O   pos: (  0.281439 -0.065421  0.280417)  core sigma:         271.07
     Atom 26  H   pos: ( -0.391847  0.207597 -0.179396)  core sigma:           0.00
     Atom 27  H   pos: ( -0.206431  0.300954  0.273526)  core sigma:           0.00
     Atom 28  H   pos: ( -0.356675  0.393016  0.329887)  core sigma:           0.00
     Atom 29  H   pos: ( -0.385480 -0.381140  0.298881)  core sigma:           0.00
     Atom 30  H   pos: (  0.145473 -0.216664 -0.403154)  core sigma:           0.00
     Atom 31  H   pos: (  0.246477 -0.146015 -0.300363)  core sigma:           0.00
     Atom 32  H   pos: (  0.102455 -0.098741  0.354449)  core sigma:           0.00
     Atom 33  H   pos: ( -0.053116 -0.087785  0.316853)  core sigma:           0.00
     Atom 34  H   pos: ( -0.329858  0.286408  0.141764)  core sigma:           0.00
     Atom 35  H   pos: ( -0.435856  0.349590  0.039120)  core sigma:           0.00
     Atom 36  H   pos: (  0.292102  0.416016 -0.277947)  core sigma:           0.00
     Atom 37  H   pos: (  0.352064  0.269125 -0.254807)  core sigma:           0.00
     Atom 38  H   pos: (  0.087528 -0.289998 -0.114690)  core sigma:           0.00
     Atom 39  H   pos: (  0.135851 -0.330230  0.033070)  core sigma:           0.00
     Atom 40  H   pos: ( -0.307845 -0.102522  0.259443)  core sigma:           0.00
     Atom 41  H   pos: (  0.468673 -0.100756  0.309085)  core sigma:           0.00
     Atom 42  H   pos: ( -0.085964 -0.395214  0.300414)  core sigma:           0.00
     Atom 43  H   pos: ( -0.046270 -0.434930  0.150103)  core sigma:           0.00
     Atom 44  H   pos: (  0.160497  0.139720  0.026319)  core sigma:           0.00
     Atom 45  H   pos: (  0.107991  0.249910  0.130306)  core sigma:           0.00
     Atom 46  H   pos: ( -0.281133 -0.240846 -0.097272)  core sigma:           0.00
     Atom 47  H   pos: ( -0.121659 -0.244023 -0.114066)  core sigma:           0.00
     Atom 48  H   pos: (  0.480844 -0.133378 -0.015864)  core sigma:           0.00
     Atom 49  H   pos: ( -0.436525 -0.224517  0.115070)  core sigma:           0.00
     Atom 50  H   pos: (  0.425136  0.167417 -0.403581)  core sigma:           0.00
     Atom 51  H   pos: ( -0.440619  0.196955  0.362418)  core sigma:           0.00
     Atom 52  H   pos: ( -0.057184  0.228014 -0.091102)  core sigma:           0.00
     Atom 53  H   pos: ( -0.195264  0.302018 -0.057001)  core sigma:           0.00
     Atom 54  H   pos: (  0.269230  0.298025  0.356537)  core sigma:           0.00
     Atom 55  H   pos: (  0.261361  0.408375  0.240303)  core sigma:           0.00
     Atom 56  H   pos: (  0.353524 -0.382931 -0.015972)  core sigma:           0.00
     Atom 57  H   pos: (  0.266286  0.424419 -0.074073)  core sigma:           0.00
     Atom 58  H   pos: ( -0.136128 -0.079645 -0.428491)  core sigma:           0.00
     Atom 59  H   pos: ( -0.220775 -0.099774 -0.293777)  core sigma:           0.00
     Atom 60  H   pos: (  0.357756  0.004002 -0.090756)  core sigma:           0.00
     Atom 61  H   pos: (  0.416478  0.100565  0.023187)  core sigma:           0.00
     Atom 62  H   pos: (  0.078621  0.277656 -0.429727)  core sigma:           0.00
     Atom 63  H   pos: (  0.085500  0.278818 -0.340981)  core sigma:           0.00
     Atom 64  H   pos: ( -0.480187 -0.119502 -0.345581)  core sigma:           0.00
     Atom 65  H   pos: ( -0.468855  0.018080 -0.263912)  core sigma:           0.00
     Atom 66  H   pos: ( -0.201361  0.112169  0.252261)  core sigma:           0.00
     Atom 67  H   pos: ( -0.067957  0.075136  0.171423)  core sigma:           0.00
     Atom 68  H   pos: ( -0.262552 -0.391296 -0.282814)  core sigma:           0.00
     Atom 69  H   pos: ( -0.330405 -0.412333 -0.426717)  core sigma:           0.00
     Atom 70  H   pos: (  0.285956 -0.039653  0.182297)  core sigma:           0.00
     Atom 71  H   pos: (  0.295119  0.021881  0.330290)  core sigma:           0.00

     Bare contribution in ppm:

     Atom  1  Ca  pos: ( -0.223699  0.219047 -0.371293)  bare sigma:          77.53
            65.1415         -2.1432         13.3585
            -0.1074         53.7225        -16.3108
            13.6074        -15.1895        113.7311

     Atom  2  O   pos: ( -0.435162  0.180120 -0.264931)  bare sigma:          53.67
            57.3226          3.0751        -14.7330
             6.1272         54.4274         -2.4777
           -22.7411         -8.0216         49.2693

     Atom  3  O   pos: ( -0.276489  0.250785  0.325589)  bare sigma:           6.54
           -11.6577        -19.2626         26.7273
           -19.5929         -5.9256         -7.6136
            24.0601        -11.1438         37.2082

     Atom  4  O   pos: ( -0.499483  0.463894  0.335623)  bare sigma:         -96.71
           -38.8670         67.4851          9.0018
            68.8529       -170.0701          0.9907
             9.0836         -4.7381        -81.1854

     Atom  5  O   pos: (  0.182163 -0.223960 -0.308730)  bare sigma:          84.06
            85.9080          3.6674          9.4264
             1.9844         77.0153         -2.4342
             8.4442         -2.5946         89.2620

     Atom  6  O   pos: (  0.011444 -0.136798  0.377980)  bare sigma:          75.32
            92.1878         -7.4828          5.1485
           -10.0291         64.9105         -4.9404
             4.3559         -5.2433         68.8744

     Atom  7  O   pos: ( -0.354060  0.289812  0.043202)  bare sigma:          84.60
            84.2494         -3.7357          2.7274
            -2.5328         74.6216          0.2990
             3.8468          0.1103         94.9156

     Atom  8  O   pos: (  0.266658  0.323159 -0.246126)  bare sigma:          83.00
            80.8368         -4.3257          0.7177
            -2.8959         85.1386          2.8892
             0.0999          2.8158         83.0346

     Atom  9  O   pos: (  0.052957 -0.322692 -0.025041)  bare sigma:          87.42
            92.3790         -4.3916          5.2555
            -5.5376         78.9917         -4.0094
             5.3643         -4.4097         90.8963

     Atom 10  O   pos: ( -0.381690 -0.162833  0.294327)  bare sigma:          12.95
            32.3592        -50.6130         10.7426
           -38.0262          3.4324         16.8534
             9.4583         20.3106          3.0635

     Atom 11  O   pos: ( -0.093666 -0.470215  0.232564)  bare sigma:          85.31
            83.1904          3.2702         -7.9057
             2.9357         84.5558         -0.1941
            -6.3795          0.6326         88.1932

     Atom 12  O   pos: (  0.075569  0.178984  0.065348)  bare sigma:          86.10
            89.5256         -2.5006         -1.7459
            -1.9188         83.5262          5.0588
            -0.8623          5.0744         85.2367

     Atom 13  O   pos: ( -0.207938 -0.242046 -0.167514)  bare sigma:          84.11
            89.4487         -1.0809          0.5528
            -1.2368         79.0933         -1.1627
            -0.9255         -0.8324         83.8009

     Atom 14  O   pos: ( -0.440059 -0.229642  0.013642)  bare sigma:          57.68
            58.2306        -17.7813          6.8124
           -17.9307         63.2512        -10.1734
             7.9432         -9.3026         51.5455

     Atom 15  O   pos: (  0.385175  0.174070  0.376423)  bare sigma:          16.12
            61.9229          9.1807        -58.8969
             4.9085         20.1490          7.2383
           -35.3676          3.9384        -33.7142

     Atom 16  O   pos: ( -0.140905  0.265499 -0.134467)  bare sigma:          84.59
            89.1446         -3.8163          0.6519
            -3.7886         74.6580          1.7202
            -2.3317          3.9259         89.9614

     Atom 17  O   pos: (  0.203876  0.344774  0.294430)  bare sigma:          80.72
            80.9506         -2.9973          5.4142
            -2.9295         78.5516         -9.5621
             4.9845         -8.9829         82.6550

     Atom 18  O   pos: (  0.307515  0.460099  0.011655)  bare sigma:          76.37
            74.3819          6.0163          4.1832
             4.5115         82.3858          0.7444
             1.4884          1.9045         72.3462

     Atom 19  O   pos: ( -0.198258 -0.030970 -0.364904)  bare sigma:          72.00
            73.2553         -5.3362         -6.0308
            -4.6355         70.8882          2.6380
            -5.1201         -0.4768         71.8433

     Atom 20  O   pos: (  0.350161  0.025299  0.008210)  bare sigma:          83.77
            81.2642         -0.2485         -3.0566
            -0.8535         82.6848          2.6107
            -2.9457          3.3795         87.3569

     Atom 21  O   pos: (  0.025982  0.239971 -0.416436)  bare sigma:          97.07
            97.2664         -5.0542          9.0880
            -5.0956         90.7634          7.6813
            -8.7639         -5.1185        103.1693

     Atom 22  O   pos: ( -0.500226 -0.078068 -0.255182)  bare sigma:          79.10
            74.3777          2.8201         -3.0757
             1.2975         81.3586          6.7890
            -2.8765          1.1338         81.5586

     Atom 23  O   pos: ( -0.153556  0.034643  0.207740)  bare sigma:          79.26
            79.4238         -3.9461         -6.2809
            -3.9062         81.5296         -0.6700
            -7.1233         -1.0851         76.8308

     Atom 24  O   pos: ( -0.271611 -0.470012 -0.358125)  bare sigma:          55.54
            61.6646         10.5539         21.2788
             4.1214         43.9353         -8.8603
            19.5033         -3.7864         61.0347

     Atom 25  O   pos: (  0.281439 -0.065421  0.280417)  bare sigma:          66.60
            77.7067         -1.2423          0.5045
            -0.2761         64.5344          1.9081
             1.9308          1.4326         57.5606

     Atom 26  H   pos: ( -0.391847  0.207597 -0.179396)  bare sigma:          22.25
            19.5654          2.8126          6.2397
             3.6432         16.7883          5.2875
             4.0075          4.6805         30.3905

     Atom 27  H   pos: ( -0.206431  0.300954  0.273526)  bare sigma:          14.23
            13.4621          3.4409         -1.3396
             5.0060         15.0787         -4.0517
            -5.6049         -4.9802         14.1599

     Atom 28  H   pos: ( -0.356675  0.393016  0.329887)  bare sigma:          10.26
             8.8651         -8.7032          2.2567
            -2.7979         18.4183         -0.3813
             2.1034         -0.4180          3.4827

     Atom 29  H   pos: ( -0.385480 -0.381140  0.298881)  bare sigma:          18.02
            12.8647         -1.6614          2.3499
            -4.0892         26.6411         -1.5105
             2.2599         -2.8768         14.5568

     Atom 30  H   pos: (  0.145473 -0.216664 -0.403154)  bare sigma:          19.85
            19.6294         -2.3693         12.1379
            -2.6011         11.9289         -5.3595
            14.2013         -4.4889         27.9832

     Atom 31  H   pos: (  0.246477 -0.146015 -0.300363)  bare sigma:          23.05
            26.4553         10.5099          3.8882
            10.8795         24.1722          1.5080
             3.2390          0.3365         18.5346

     Atom 32  H   pos: (  0.102455 -0.098741  0.354449)  bare sigma:          19.43
            35.3635          5.8328         -4.5782
             5.9646         12.0847         -4.1583
            -5.5293         -4.3005         10.8516

     Atom 33  H   pos: ( -0.053116 -0.087785  0.316853)  bare sigma:          18.87
            23.7916         -9.2700          8.0285
           -10.1706         16.1950         -8.8969
             9.9067         -9.6232         16.6213

     Atom 34  H   pos: ( -0.329858  0.286408  0.141764)  bare sigma:          20.88
            13.4238         -2.1253          7.4118
            -1.3642         10.4918         -1.9562
             8.3842         -2.6784         38.7216

     Atom 35  H   pos: ( -0.435856  0.349590  0.039120)  bare sigma:          21.75
            28.0012        -10.2675          3.2761
            -9.7886         20.3819         -1.4008
             1.5819          0.1510         16.8691

     Atom 36  H   pos: (  0.292102  0.416016 -0.277947)  bare sigma:          22.07
            16.2815          2.7220         -1.6583
             1.6734         31.2060         -3.8205
            -1.0916         -3.8350         18.7373

     Atom 37  H   pos: (  0.352064  0.269125 -0.254807)  bare sigma:          19.32
            27.4990        -13.4638         -2.1502
           -11.3400         17.7328          1.8079
            -2.6931          2.1468         12.7276

     Atom 38  H   pos: (  0.087528 -0.289998 -0.114690)  bare sigma:          21.05
            16.4245          1.8875         -6.6922
             1.0363         14.1138         -8.0946
            -4.7472         -7.8888         32.6146

     Atom 39  H   pos: (  0.135851 -0.330230  0.033070)  bare sigma:          22.22
            29.3523         -4.6551          8.8471
            -3.4655         15.5193         -2.1731
             7.6504         -2.8186         21.7779

     Atom 40  H   pos: ( -0.307845 -0.102522  0.259443)  bare sigma:          15.96
            23.8162          3.9651         -1.3676
             8.7702         12.6144         -0.5727
            -3.1607          0.0611         11.4527

     Atom 41  H   pos: (  0.468673 -0.100756  0.309085)  bare sigma:           9.50
            17.5806         -3.0630          0.3736
            -4.9890          5.7205          0.6207
             0.7356          0.0524          5.1907

     Atom 42  H   pos: ( -0.085964 -0.395214  0.300414)  bare sigma:          21.93
            15.4759          1.6336         -1.1446
             1.3698         26.4794          9.7054
            -1.3251          8.3270         23.8446

     Atom 43  H   pos: ( -0.046270 -0.434930  0.150103)  bare sigma:          21.05
            17.5602          3.0958        -10.3979
             3.9638         16.2901         -7.3897
            -9.7181         -5.5726         29.2978

     Atom 44  H   pos: (  0.160497  0.139720  0.026319)  bare sigma:          21.23
            29.9510         -9.8909         -8.2291
            -8.7420         17.2773          3.5949
            -6.7087          3.8297         16.4544

     Atom 45  H   pos: (  0.107991  0.249910  0.130306)  bare sigma:          19.28
            14.1230          5.7685          5.2253
             4.5418         21.0328         11.8794
             4.5910         12.2450         22.6836

     Atom 46  H   pos: ( -0.281133 -0.240846 -0.097272)  bare sigma:          17.99
            26.2511         -1.9947        -13.8765
            -1.7228          7.1865          0.4977
           -15.9853          0.8408         20.5352

     Atom 47  H   pos: ( -0.121659 -0.244023 -0.114066)  bare sigma:          20.87
            32.4804         -2.8184          9.7636
            -2.8723         11.8459         -1.6019
            11.3343         -1.7907         18.2821

     Atom 48  H   pos: (  0.480844 -0.133378 -0.015864)  bare sigma:          15.26
            13.2734         -9.6282          1.8084
            -9.6366         17.8902         -3.5492
             0.7646         -2.6128         14.6303

     Atom 49  H   pos: ( -0.436525 -0.224517  0.115070)  bare sigma:          18.06
             8.2058         -0.7397          4.0275
            -1.3573         10.1530          1.8774
             6.4520         -0.8481         35.8282

     Atom 50  H   pos: (  0.425136  0.167417 -0.403581)  bare sigma:          20.46
            17.4283         -0.9464          9.7045
             0.3606         13.6645         -0.3885
            -1.8659         -0.3637         30.2746

     Atom 51  H   pos: ( -0.440619  0.196955  0.362418)  bare sigma:           7.20
            13.2832          3.1209          0.5772
             3.4401          2.9585         -0.8153
            -1.9636         -1.0747          5.3465

     Atom 52  H   pos: ( -0.057184  0.228014 -0.091102)  bare sigma:          20.54
            29.4176         -7.4975          8.5619
            -7.1096         12.3121         -3.5428
            10.1813         -4.0307         19.8832

     Atom 53  H   pos: ( -0.195264  0.302018 -0.057001)  bare sigma:          19.17
            22.9093         -4.3421        -11.4975
            -4.9122          9.5697          5.1650
           -13.9057          6.0853         25.0164

     Atom 54  H   pos: (  0.269230  0.298025  0.356537)  bare sigma:          16.76
            21.4849        -12.2344         10.0648
           -10.6154         13.9674         -8.2396
             9.1125         -8.7376         14.8208

     Atom 55  H   pos: (  0.261361  0.408375  0.240303)  bare sigma:          20.99
            20.2201          7.0080         -5.5858
             6.3957         20.3055         -8.5913
            -4.2381         -8.3172         22.4494

     Atom 56  H   pos: (  0.353524 -0.382931 -0.015972)  bare sigma:          20.06
            19.0317          8.1069          0.7841
             8.3314         26.6818         -0.5807
            -0.0028         -2.1541         14.4717

     Atom 57  H   pos: (  0.266286  0.424419 -0.074073)  bare sigma:          19.82
            13.0081          4.8082          5.8121
             3.3989         17.6307          9.1591
             6.7388         12.2333         28.8124

     Atom 58  H   pos: ( -0.136128 -0.079645 -0.428491)  bare sigma:          17.93
            25.8756         -9.6203        -14.6805
           -10.5244         11.4985          5.7122
           -13.4951          4.3520         16.4109

     Atom 59  H   pos: ( -0.220775 -0.099774 -0.293777)  bare sigma:          17.64
             9.7501          1.5828         -4.3343
             2.4107         20.9124        -14.2481
            -4.6798        -14.0267         22.2652

     Atom 60  H   pos: (  0.357756  0.004002 -0.090756)  bare sigma:          20.64
            13.3488         -0.9822         -4.0441
            -0.7581         14.2186          4.9737
            -2.9534          6.3069         34.3670

     Atom 61  H   pos: (  0.416478  0.100565  0.023187)  bare sigma:          21.82
            22.2965          9.5929          1.7218
             8.9796         25.4169          3.3512
             0.6879          2.4897         17.7546

     Atom 62  H   pos: (  0.078621  0.277656 -0.429727)  bare sigma:          42.60
            54.9673         19.1241        -19.3846
            18.4917         36.0330        -12.3221
           -11.6622         -7.8827         36.7950

     Atom 63  H   pos: (  0.085500  0.278818 -0.340981)  bare sigma:          19.98
            26.0778          8.2412          5.7188
             7.9435         11.1179          3.6980
            13.7091          8.4283         22.7514

     Atom 64  H   pos: ( -0.480187 -0.119502 -0.345581)  bare sigma:          22.36
            16.3406         -1.6235         -3.9111
            -2.2436         19.6076          7.4380
            -4.5687          8.0580         31.1436

     Atom 65  H   pos: ( -0.468855  0.018080 -0.263912)  bare sigma:          14.71
             3.8453         10.6499         -0.3466
            10.5406         38.4433          0.3433
            -1.9508         -1.8359          1.8414

     Atom 66  H   pos: ( -0.201361  0.112169  0.252261)  bare sigma:          18.38
            16.0291        -10.2422         -7.6403
           -11.5704         25.7174          9.0906
            -8.2915          8.8607         13.4033

     Atom 67  H   pos: ( -0.067957  0.075136  0.171423)  bare sigma:          19.33
            28.4443          7.5548        -10.4065
             8.6886         14.2785         -5.4157
           -10.0425         -4.9239         15.2745

     Atom 68  H   pos: ( -0.262552 -0.391296 -0.282814)  bare sigma:          15.16
             5.4449          3.7892          5.3712
             3.7337         19.9788         13.1306
             4.9157         11.8471         20.0705

     Atom 69  H   pos: ( -0.330405 -0.412333 -0.426717)  bare sigma:          19.68
            18.8273         -3.2917         13.9650
            -5.2925         17.4481         -3.7727
            14.9988         -1.4206         22.7781

     Atom 70  H   pos: (  0.285956 -0.039653  0.182297)  bare sigma:          18.51
            10.8749          0.2132         -3.4252
             0.0005         11.2633         -6.1078
            -2.0892         -5.5514         33.3786

     Atom 71  H   pos: (  0.295119  0.021881  0.330290)  bare sigma:          16.64
             8.8314          6.4614          3.5184
             6.5035         28.3989         11.0819
             2.7117          9.8165         12.6833

     Diamagnetic contribution in ppm:

     Atom  1  Ca  pos: ( -0.223699  0.219047 -0.371293)  dia sigma:          -3.97
            -3.9003          0.0184         -0.0647
             0.0184         -3.8907          0.0557
            -0.0647          0.0557         -4.1099

     Atom  2  O   pos: ( -0.435162  0.180120 -0.264931)  dia sigma:          17.86
            17.6952          0.1550          0.3096
             0.1550         17.5389          0.2246
             0.3096          0.2246         18.3497

     Atom  3  O   pos: ( -0.276489  0.250785  0.325589)  dia sigma:          18.52
            18.8525          0.2342         -0.4961
             0.2342         18.6092         -0.1832
            -0.4961         -0.1832         18.0936

     Atom  4  O   pos: ( -0.499483  0.463894  0.335623)  dia sigma:          15.38
            16.3688          0.3824         -0.4876
             0.3824         15.5085         -0.2749
            -0.4876         -0.2749         14.2740

     Atom  5  O   pos: (  0.182163 -0.223960 -0.308730)  dia sigma:          18.17
            17.9511          0.6609          0.4036
             0.6609         18.1437          0.0417
             0.4036          0.0417         18.4295

     Atom  6  O   pos: (  0.011444 -0.136798  0.377980)  dia sigma:          18.34
            19.0433          0.0284          0.2170
             0.0284         18.0034         -0.4158
             0.2170         -0.4158         17.9597

     Atom  7  O   pos: ( -0.354060  0.289812  0.043202)  dia sigma:          18.18
            18.2992         -0.5588          0.3301
            -0.5588         17.7809         -0.0883
             0.3301         -0.0883         18.4566

     Atom  8  O   pos: (  0.266658  0.323159 -0.246126)  dia sigma:          18.21
            18.2919         -0.2255         -0.1286
            -0.2255         18.8141         -0.2798
            -0.1286         -0.2798         17.5325

     Atom  9  O   pos: (  0.052957 -0.322692 -0.025041)  dia sigma:          18.18
            18.3163          0.0897          0.2386
             0.0897         17.4679         -0.4059
             0.2386         -0.4059         18.7436

     Atom 10  O   pos: ( -0.381690 -0.162833  0.294327)  dia sigma:          17.10
            17.8290         -0.1683         -0.3627
            -0.1683         17.1489         -0.1892
            -0.3627         -0.1892         16.3274

     Atom 11  O   pos: ( -0.093666 -0.470215  0.232564)  dia sigma:          18.19
            17.6207          0.3256         -0.4371
             0.3256         18.2318          0.2968
            -0.4371          0.2968         18.7270

     Atom 12  O   pos: (  0.075569  0.178984  0.065348)  dia sigma:          18.24
            18.4032         -0.1400         -0.2037
            -0.1400         18.2167          0.6623
            -0.2037          0.6623         18.1146

     Atom 13  O   pos: ( -0.207938 -0.242046 -0.167514)  dia sigma:          18.29
            18.9421          0.0067          0.0227
             0.0067         17.5789          0.0160
             0.0227          0.0160         18.3629

     Atom 14  O   pos: ( -0.440059 -0.229642  0.013642)  dia sigma:          17.32
            17.1272         -0.7186          0.2223
            -0.7186         17.2824         -0.2389
             0.2223         -0.2389         17.5539

     Atom 15  O   pos: (  0.385175  0.174070  0.376423)  dia sigma:          17.86
            18.5328          0.1235         -0.1828
             0.1235         17.2126         -0.0774
            -0.1828         -0.0774         17.8398

     Atom 16  O   pos: ( -0.140905  0.265499 -0.134467)  dia sigma:          18.39
            18.7422         -0.5976         -0.0266
            -0.5976         17.9592          0.1579
            -0.0266          0.1579         18.4779

     Atom 17  O   pos: (  0.203876  0.344774  0.294430)  dia sigma:          18.36
            18.3053          0.1977          0.0708
             0.1977         18.3275         -0.6536
             0.0708         -0.6536         18.4612

     Atom 18  O   pos: (  0.307515  0.460099  0.011655)  dia sigma:          17.68
            17.2473          0.6505          0.2368
             0.6505         18.0863          0.0043
             0.2368          0.0043         17.7066

     Atom 19  O   pos: ( -0.198258 -0.030970 -0.364904)  dia sigma:          18.56
            18.2078         -0.1255         -0.5902
            -0.1255         18.6209         -0.1496
            -0.5902         -0.1496         18.8380

     Atom 20  O   pos: (  0.350161  0.025299  0.008210)  dia sigma:          18.17
            17.8931          0.5341          0.0529
             0.5341         18.1225          0.3809
             0.0529          0.3809         18.4911

     Atom 21  O   pos: (  0.025982  0.239971 -0.416436)  dia sigma:          20.74
            20.5594          0.1065          0.5626
             0.1065         20.3701          0.3868
             0.5626          0.3868         21.2966

     Atom 22  O   pos: ( -0.500226 -0.078068 -0.255182)  dia sigma:          18.27
            17.7589          0.1460         -0.2249
             0.1460         18.5037          0.4134
            -0.2249          0.4134         18.5577

     Atom 23  O   pos: ( -0.153556  0.034643  0.207740)  dia sigma:          18.30
            18.6133         -0.0367         -0.5651
            -0.0367         18.3875          0.1653
            -0.5651          0.1653         17.8932

     Atom 24  O   pos: ( -0.271611 -0.470012 -0.358125)  dia sigma:          17.76
            17.2050         -0.2863          0.4890
            -0.2863         17.9331          0.1502
             0.4890          0.1502         18.1445

     Atom 25  O   pos: (  0.281439 -0.065421  0.280417)  dia sigma:          18.12
            17.7347         -0.0510          0.0473
            -0.0510         18.0298          0.1603
             0.0473          0.1603         18.6068

     Atom 26  H   pos: ( -0.391847  0.207597 -0.179396)  dia sigma:           1.13
             1.1255          0.0000          0.0000
             0.0000          1.1255          0.0000
             0.0000          0.0000          1.1255

     Atom 27  H   pos: ( -0.206431  0.300954  0.273526)  dia sigma:           1.04
             1.0385          0.0000          0.0000
             0.0000          1.0385          0.0000
             0.0000          0.0000          1.0385

     Atom 28  H   pos: ( -0.356675  0.393016  0.329887)  dia sigma:           0.63
             0.6336          0.0000          0.0000
             0.0000          0.6336          0.0000
             0.0000          0.0000          0.6336

     Atom 29  H   pos: ( -0.385480 -0.381140  0.298881)  dia sigma:           0.68
             0.6831          0.0000          0.0000
             0.0000          0.6831          0.0000
             0.0000          0.0000          0.6831

     Atom 30  H   pos: (  0.145473 -0.216664 -0.403154)  dia sigma:           1.07
             1.0742          0.0000          0.0000
             0.0000          1.0742          0.0000
             0.0000          0.0000          1.0742

     Atom 31  H   pos: (  0.246477 -0.146015 -0.300363)  dia sigma:           1.09
             1.0919          0.0000          0.0000
             0.0000          1.0919          0.0000
             0.0000          0.0000          1.0919

     Atom 32  H   pos: (  0.102455 -0.098741  0.354449)  dia sigma:           1.07
             1.0673          0.0000          0.0000
             0.0000          1.0673          0.0000
             0.0000          0.0000          1.0673

     Atom 33  H   pos: ( -0.053116 -0.087785  0.316853)  dia sigma:           1.07
             1.0725          0.0000          0.0000
             0.0000          1.0725          0.0000
             0.0000          0.0000          1.0725

     Atom 34  H   pos: ( -0.329858  0.286408  0.141764)  dia sigma:           1.08
             1.0790          0.0000          0.0000
             0.0000          1.0790          0.0000
             0.0000          0.0000          1.0790

     Atom 35  H   pos: ( -0.435856  0.349590  0.039120)  dia sigma:           1.07
             1.0721          0.0000          0.0000
             0.0000          1.0721          0.0000
             0.0000          0.0000          1.0721

     Atom 36  H   pos: (  0.292102  0.416016 -0.277947)  dia sigma:           1.08
             1.0775          0.0000          0.0000
             0.0000          1.0775          0.0000
             0.0000          0.0000          1.0775

     Atom 37  H   pos: (  0.352064  0.269125 -0.254807)  dia sigma:           1.06
             1.0555          0.0000          0.0000
             0.0000          1.0555          0.0000
             0.0000          0.0000          1.0555

     Atom 38  H   pos: (  0.087528 -0.289998 -0.114690)  dia sigma:           1.06
             1.0632          0.0000          0.0000
             0.0000          1.0632          0.0000
             0.0000          0.0000          1.0632

     Atom 39  H   pos: (  0.135851 -0.330230  0.033070)  dia sigma:           1.08
             1.0763          0.0000          0.0000
             0.0000          1.0763          0.0000
             0.0000          0.0000          1.0763

     Atom 40  H   pos: ( -0.307845 -0.102522  0.259443)  dia sigma:           1.07
             1.0704          0.0000          0.0000
             0.0000          1.0704          0.0000
             0.0000          0.0000          1.0704

     Atom 41  H   pos: (  0.468673 -0.100756  0.309085)  dia sigma:           0.56
             0.5559          0.0000          0.0000
             0.0000          0.5559          0.0000
             0.0000          0.0000          0.5559

     Atom 42  H   pos: ( -0.085964 -0.395214  0.300414)  dia sigma:           1.07
             1.0748          0.0000          0.0000
             0.0000          1.0748          0.0000
             0.0000          0.0000          1.0748

     Atom 43  H   pos: ( -0.046270 -0.434930  0.150103)  dia sigma:           1.07
             1.0716          0.0000          0.0000
             0.0000          1.0716          0.0000
             0.0000          0.0000          1.0716

     Atom 44  H   pos: (  0.160497  0.139720  0.026319)  dia sigma:           1.08
             1.0767          0.0000          0.0000
             0.0000          1.0767          0.0000
             0.0000          0.0000          1.0767

     Atom 45  H   pos: (  0.107991  0.249910  0.130306)  dia sigma:           1.05
             1.0507          0.0000          0.0000
             0.0000          1.0507          0.0000
             0.0000          0.0000          1.0507

     Atom 46  H   pos: ( -0.281133 -0.240846 -0.097272)  dia sigma:           1.04
             1.0442          0.0000          0.0000
             0.0000          1.0442          0.0000
             0.0000          0.0000          1.0442

     Atom 47  H   pos: ( -0.121659 -0.244023 -0.114066)  dia sigma:           1.07
             1.0710          0.0000          0.0000
             0.0000          1.0710          0.0000
             0.0000          0.0000          1.0710

     Atom 48  H   pos: (  0.480844 -0.133378 -0.015864)  dia sigma:           0.74
             0.7376          0.0000          0.0000
             0.0000          0.7376          0.0000
             0.0000          0.0000          0.7376

     Atom 49  H   pos: ( -0.436525 -0.224517  0.115070)  dia sigma:           1.06
             1.0610          0.0000          0.0000
             0.0000          1.0610          0.0000
             0.0000          0.0000          1.0610

     Atom 50  H   pos: (  0.425136  0.167417 -0.403581)  dia sigma:           1.48
             1.4819          0.0000          0.0000
             0.0000          1.4819          0.0000
             0.0000          0.0000          1.4819

     Atom 51  H   pos: ( -0.440619  0.196955  0.362418)  dia sigma:           0.55
             0.5473          0.0000          0.0000
             0.0000          0.5473          0.0000
             0.0000          0.0000          0.5473

     Atom 52  H   pos: ( -0.057184  0.228014 -0.091102)  dia sigma:           1.07
             1.0662          0.0000          0.0000
             0.0000          1.0662          0.0000
             0.0000          0.0000          1.0662

     Atom 53  H   pos: ( -0.195264  0.302018 -0.057001)  dia sigma:           1.06
             1.0575          0.0000          0.0000
             0.0000          1.0575          0.0000
             0.0000          0.0000          1.0575

     Atom 54  H   pos: (  0.269230  0.298025  0.356537)  dia sigma:           1.05
             1.0490          0.0000          0.0000
             0.0000          1.0490          0.0000
             0.0000          0.0000          1.0490

     Atom 55  H   pos: (  0.261361  0.408375  0.240303)  dia sigma:           1.07
             1.0729          0.0000          0.0000
             0.0000          1.0729          0.0000
             0.0000          0.0000          1.0729

     Atom 56  H   pos: (  0.353524 -0.382931 -0.015972)  dia sigma:           0.91
             0.9142          0.0000          0.0000
             0.0000          0.9142          0.0000
             0.0000          0.0000          0.9142

     Atom 57  H   pos: (  0.266286  0.424419 -0.074073)  dia sigma:           1.07
             1.0676          0.0000          0.0000
             0.0000          1.0676          0.0000
             0.0000          0.0000          1.0676

     Atom 58  H   pos: ( -0.136128 -0.079645 -0.428491)  dia sigma:           1.09
             1.0874          0.0000          0.0000
             0.0000          1.0874          0.0000
             0.0000          0.0000          1.0874

     Atom 59  H   pos: ( -0.220775 -0.099774 -0.293777)  dia sigma:           1.04
             1.0433          0.0000          0.0000
             0.0000          1.0433          0.0000
             0.0000          0.0000          1.0433

     Atom 60  H   pos: (  0.357756  0.004002 -0.090756)  dia sigma:           1.06
             1.0572          0.0000          0.0000
             0.0000          1.0572          0.0000
             0.0000          0.0000          1.0572

     Atom 61  H   pos: (  0.416478  0.100565  0.023187)  dia sigma:           1.07
             1.0689          0.0000          0.0000
             0.0000          1.0689          0.0000
             0.0000          0.0000          1.0689

     Atom 62  H   pos: (  0.078621  0.277656 -0.429727)  dia sigma:           2.88
             2.8823          0.0000          0.0000
             0.0000          2.8823          0.0000
             0.0000          0.0000          2.8823

     Atom 63  H   pos: (  0.085500  0.278818 -0.340981)  dia sigma:           1.02
             1.0227          0.0000          0.0000
             0.0000          1.0227          0.0000
             0.0000          0.0000          1.0227

     Atom 64  H   pos: ( -0.480187 -0.119502 -0.345581)  dia sigma:           1.08
             1.0796          0.0000          0.0000
             0.0000          1.0796          0.0000
             0.0000          0.0000          1.0796

     Atom 65  H   pos: ( -0.468855  0.018080 -0.263912)  dia sigma:           1.03
             1.0330          0.0000          0.0000
             0.0000          1.0330          0.0000
             0.0000          0.0000          1.0330

     Atom 66  H   pos: ( -0.201361  0.112169  0.252261)  dia sigma:           1.08
             1.0834          0.0000          0.0000
             0.0000          1.0834          0.0000
             0.0000          0.0000          1.0834

     Atom 67  H   pos: ( -0.067957  0.075136  0.171423)  dia sigma:           1.06
             1.0578          0.0000          0.0000
             0.0000          1.0578          0.0000
             0.0000          0.0000          1.0578

     Atom 68  H   pos: ( -0.262552 -0.391296 -0.282814)  dia sigma:           0.91
             0.9085          0.0000          0.0000
             0.0000          0.9085          0.0000
             0.0000          0.0000          0.9085

     Atom 69  H   pos: ( -0.330405 -0.412333 -0.426717)  dia sigma:           0.98
             0.9806          0.0000          0.0000
             0.0000          0.9806          0.0000
             0.0000          0.0000          0.9806

     Atom 70  H   pos: (  0.285956 -0.039653  0.182297)  dia sigma:           1.05
             1.0543          0.0000          0.0000
             0.0000          1.0543          0.0000
             0.0000          0.0000          1.0543

     Atom 71  H   pos: (  0.295119  0.021881  0.330290)  dia sigma:           1.04
             1.0360          0.0000          0.0000
             0.0000          1.0360          0.0000
             0.0000          0.0000          1.0360

     Paramagnetic contribution in ppm:

     Atom  1  Ca  pos: ( -0.223699  0.219047 -0.371293)  para sigma:        -605.66
          -637.5606         -1.1951         54.5504
             7.6677       -703.6120        -57.8462
            51.8896        -53.2760       -475.8213

     Atom  2  O   pos: ( -0.435162  0.180120 -0.264931)  para sigma:         -48.57
           -41.1075          7.4696        -30.9055
            14.0018        -44.2603          0.9904
           -47.1140        -15.6484        -60.3335

     Atom  3  O   pos: ( -0.276489  0.250785  0.325589)  para sigma:        -169.33
          -207.0833        -40.5893         56.0841
           -41.0927       -193.6502        -13.7375
            48.4572        -22.9549       -107.2493

     Atom  4  O   pos: ( -0.499483  0.463894  0.335623)  para sigma:        -324.95
          -212.4812        126.5783         21.4086
           128.0031       -471.9700          5.4277
            23.1828         -5.2374       -290.3975

     Atom  5  O   pos: (  0.182163 -0.223960 -0.308730)  para sigma:           7.03
             9.0717         12.3112         24.7171
             7.8670        -10.2208         -1.4025
            21.6440         -1.2724         22.2375

     Atom  6  O   pos: (  0.011444 -0.136798  0.377980)  para sigma:         -16.89
            19.1460        -13.0868         12.9713
           -19.1794        -40.1919        -12.6786
            10.0493        -13.3146        -29.6288

     Atom  7  O   pos: ( -0.354060  0.289812  0.043202)  para sigma:           6.61
             6.2618        -11.9783          9.1506
           -10.4228        -14.7845         -1.2423
            12.8181         -2.6524         28.3610

     Atom  8  O   pos: (  0.266658  0.323159 -0.246126)  para sigma:           4.02
             0.6498        -10.8804          0.0571
            -7.8628         17.5694          0.0477
            -1.9888          0.0297         -6.1478

     Atom  9  O   pos: (  0.052957 -0.322692 -0.025041)  para sigma:          14.43
            24.2569         -7.7598         14.0236
           -10.2412         -9.2211        -10.2562
            13.6401        -11.6454         28.2548

     Atom 10  O   pos: ( -0.381690 -0.162833  0.294327)  para sigma:        -123.65
           -82.2644        -95.4123         16.2212
           -64.4987       -140.2916         27.1788
            13.5220         36.4272       -148.4081

     Atom 11  O   pos: ( -0.093666 -0.470215  0.232564)  para sigma:          11.53
             0.9569         10.2277        -18.6694
             8.8361          7.8901          3.8130
           -15.5030          5.6290         25.7533

     Atom 12  O   pos: (  0.075569  0.178984  0.065348)  para sigma:          10.11
            15.1999         -6.1533         -4.1341
            -5.0417          7.8387         19.7015
            -3.0354         19.3087          7.2888

     Atom 13  O   pos: ( -0.207938 -0.242046 -0.167514)  para sigma:           4.60
            23.1903         -1.5197         -1.3891
            -2.4538        -13.2610         -1.5582
            -4.4136         -0.6537          3.8647

     Atom 14  O   pos: ( -0.440059 -0.229642  0.013642)  para sigma:         -40.84
           -44.7458        -37.4144         15.7588
           -36.7027        -34.3111        -20.4742
            18.8519        -18.4130        -43.4637

     Atom 15  O   pos: (  0.385175  0.174070  0.376423)  para sigma:        -122.71
           -42.2548         19.9396       -121.8237
             8.9235       -117.5626         12.2835
           -58.1180          6.7063       -208.3053

     Atom 16  O   pos: ( -0.140905  0.265499 -0.134467)  para sigma:           2.62
            14.5420        -13.8390         -0.0065
           -13.7365        -18.2713          5.7241
            -6.9750          9.2801         11.5848

     Atom 17  O   pos: (  0.203876  0.344774  0.294430)  para sigma:          -2.97
            -4.9060         -8.6377         15.8613
            -8.6838         -5.5928        -25.2992
            13.8933        -24.1369          1.6025

     Atom 18  O   pos: (  0.307515  0.460099  0.011655)  para sigma:          -5.58
           -12.7957         17.8592         13.6923
            14.8225          6.7963          5.5939
             7.5348          8.3848        -10.7424

     Atom 19  O   pos: ( -0.198258 -0.030970 -0.364904)  para sigma:         -27.08
           -27.4248        -11.3148        -14.9347
           -11.2809        -29.4467          4.1010
           -13.0264         -0.8596        -24.3835

     Atom 20  O   pos: (  0.350161  0.025299  0.008210)  para sigma:           5.03
            -2.3916          6.9481         -2.7324
             5.9705          3.1736         10.2640
            -2.8565         11.5979         14.3149

     Atom 21  O   pos: (  0.025982  0.239971 -0.416436)  para sigma:          18.74
            19.7530         -5.6721         25.3862
            -5.7296          6.6339         17.2585
           -28.5067        -18.9252         29.8338

     Atom 22  O   pos: ( -0.500226 -0.078068 -0.255182)  para sigma:          -5.41
           -20.1176         10.0114         -7.8551
             6.4939          6.8799         19.7738
            -6.6698          6.4308         -2.9792

     Atom 23  O   pos: ( -0.153556  0.034643  0.207740)  para sigma:          -7.12
            -3.6837        -10.7976        -18.0986
           -10.7863         -1.6582          3.0482
           -20.5183          1.7292        -16.0179

     Atom 24  O   pos: ( -0.271611 -0.470012 -0.358125)  para sigma:         -54.68
           -41.7124         20.7404         47.1567
             5.5907        -80.7709        -16.3817
            41.7094         -7.1113        -41.5676

     Atom 25  O   pos: (  0.281439 -0.065421  0.280417)  para sigma:         -34.98
           -20.5525         -1.8441          3.1786
             0.6917        -35.8833          9.6125
             6.0993          8.8896        -48.4906

     Atom 26  H   pos: ( -0.391847  0.207597 -0.179396)  para sigma:           0.00
             0.0000          0.0000          0.0000
             0.0000          0.0000          0.0000
             0.0000          0.0000          0.0000

     Atom 27  H   pos: ( -0.206431  0.300954  0.273526)  para sigma:           0.00
             0.0000          0.0000          0.0000
             0.0000          0.0000          0.0000
             0.0000          0.0000          0.0000

     Atom 28  H   pos: ( -0.356675  0.393016  0.329887)  para sigma:           0.00
             0.0000          0.0000          0.0000
             0.0000          0.0000          0.0000
             0.0000          0.0000          0.0000

     Atom 29  H   pos: ( -0.385480 -0.381140  0.298881)  para sigma:           0.00
             0.0000          0.0000          0.0000
             0.0000          0.0000          0.0000
             0.0000          0.0000          0.0000

     Atom 30  H   pos: (  0.145473 -0.216664 -0.403154)  para sigma:           0.00
             0.0000          0.0000          0.0000
             0.0000          0.0000          0.0000
             0.0000          0.0000          0.0000

     Atom 31  H   pos: (  0.246477 -0.146015 -0.300363)  para sigma:           0.00
             0.0000          0.0000          0.0000
             0.0000          0.0000          0.0000
             0.0000          0.0000          0.0000

     Atom 32  H   pos: (  0.102455 -0.098741  0.354449)  para sigma:           0.00
             0.0000          0.0000          0.0000
             0.0000          0.0000          0.0000
             0.0000          0.0000          0.0000

     Atom 33  H   pos: ( -0.053116 -0.087785  0.316853)  para sigma:           0.00
             0.0000          0.0000          0.0000
             0.0000          0.0000          0.0000
             0.0000          0.0000          0.0000

     Atom 34  H   pos: ( -0.329858  0.286408  0.141764)  para sigma:           0.00
             0.0000          0.0000          0.0000
             0.0000          0.0000          0.0000
             0.0000          0.0000          0.0000

     Atom 35  H   pos: ( -0.435856  0.349590  0.039120)  para sigma:           0.00
             0.0000          0.0000          0.0000
             0.0000          0.0000          0.0000
             0.0000          0.0000          0.0000

     Atom 36  H   pos: (  0.292102  0.416016 -0.277947)  para sigma:           0.00
             0.0000          0.0000          0.0000
             0.0000          0.0000          0.0000
             0.0000          0.0000          0.0000

     Atom 37  H   pos: (  0.352064  0.269125 -0.254807)  para sigma:           0.00
             0.0000          0.0000          0.0000
             0.0000          0.0000          0.0000
             0.0000          0.0000          0.0000

     Atom 38  H   pos: (  0.087528 -0.289998 -0.114690)  para sigma:           0.00
             0.0000          0.0000          0.0000
             0.0000          0.0000          0.0000
             0.0000          0.0000          0.0000

     Atom 39  H   pos: (  0.135851 -0.330230  0.033070)  para sigma:           0.00
             0.0000          0.0000          0.0000
             0.0000          0.0000          0.0000
             0.0000          0.0000          0.0000

     Atom 40  H   pos: ( -0.307845 -0.102522  0.259443)  para sigma:           0.00
             0.0000          0.0000          0.0000
             0.0000          0.0000          0.0000
             0.0000          0.0000          0.0000

     Atom 41  H   pos: (  0.468673 -0.100756  0.309085)  para sigma:           0.00
             0.0000          0.0000          0.0000
             0.0000          0.0000          0.0000
             0.0000          0.0000          0.0000

     Atom 42  H   pos: ( -0.085964 -0.395214  0.300414)  para sigma:           0.00
             0.0000          0.0000          0.0000
             0.0000          0.0000          0.0000
             0.0000          0.0000          0.0000

     Atom 43  H   pos: ( -0.046270 -0.434930  0.150103)  para sigma:           0.00
             0.0000          0.0000          0.0000
             0.0000          0.0000          0.0000
             0.0000          0.0000          0.0000

     Atom 44  H   pos: (  0.160497  0.139720  0.026319)  para sigma:           0.00
             0.0000          0.0000          0.0000
             0.0000          0.0000          0.0000
             0.0000          0.0000          0.0000

     Atom 45  H   pos: (  0.107991  0.249910  0.130306)  para sigma:           0.00
             0.0000          0.0000          0.0000
             0.0000          0.0000          0.0000
             0.0000          0.0000          0.0000

     Atom 46  H   pos: ( -0.281133 -0.240846 -0.097272)  para sigma:           0.00
             0.0000          0.0000          0.0000
             0.0000          0.0000          0.0000
             0.0000          0.0000          0.0000

     Atom 47  H   pos: ( -0.121659 -0.244023 -0.114066)  para sigma:           0.00
             0.0000          0.0000          0.0000
             0.0000          0.0000          0.0000
             0.0000          0.0000          0.0000

     Atom 48  H   pos: (  0.480844 -0.133378 -0.015864)  para sigma:           0.00
             0.0000          0.0000          0.0000
             0.0000          0.0000          0.0000
             0.0000          0.0000          0.0000

     Atom 49  H   pos: ( -0.436525 -0.224517  0.115070)  para sigma:           0.00
             0.0000          0.0000          0.0000
             0.0000          0.0000          0.0000
             0.0000          0.0000          0.0000

     Atom 50  H   pos: (  0.425136  0.167417 -0.403581)  para sigma:           0.00
             0.0000          0.0000          0.0000
             0.0000          0.0000          0.0000
             0.0000          0.0000          0.0000

     Atom 51  H   pos: ( -0.440619  0.196955  0.362418)  para sigma:           0.00
             0.0000          0.0000          0.0000
             0.0000          0.0000          0.0000
             0.0000          0.0000          0.0000

     Atom 52  H   pos: ( -0.057184  0.228014 -0.091102)  para sigma:           0.00
             0.0000          0.0000          0.0000
             0.0000          0.0000          0.0000
             0.0000          0.0000          0.0000

     Atom 53  H   pos: ( -0.195264  0.302018 -0.057001)  para sigma:           0.00
             0.0000          0.0000          0.0000
             0.0000          0.0000          0.0000
             0.0000          0.0000          0.0000

     Atom 54  H   pos: (  0.269230  0.298025  0.356537)  para sigma:           0.00
             0.0000          0.0000          0.0000
             0.0000          0.0000          0.0000
             0.0000          0.0000          0.0000

     Atom 55  H   pos: (  0.261361  0.408375  0.240303)  para sigma:           0.00
             0.0000          0.0000          0.0000
             0.0000          0.0000          0.0000
             0.0000          0.0000          0.0000

     Atom 56  H   pos: (  0.353524 -0.382931 -0.015972)  para sigma:           0.00
             0.0000          0.0000          0.0000
             0.0000          0.0000          0.0000
             0.0000          0.0000          0.0000

     Atom 57  H   pos: (  0.266286  0.424419 -0.074073)  para sigma:           0.00
             0.0000          0.0000          0.0000
             0.0000          0.0000          0.0000
             0.0000          0.0000          0.0000

     Atom 58  H   pos: ( -0.136128 -0.079645 -0.428491)  para sigma:           0.00
             0.0000          0.0000          0.0000
             0.0000          0.0000          0.0000
             0.0000          0.0000          0.0000

     Atom 59  H   pos: ( -0.220775 -0.099774 -0.293777)  para sigma:           0.00
             0.0000          0.0000          0.0000
             0.0000          0.0000          0.0000
             0.0000          0.0000          0.0000

     Atom 60  H   pos: (  0.357756  0.004002 -0.090756)  para sigma:           0.00
             0.0000          0.0000          0.0000
             0.0000          0.0000          0.0000
             0.0000          0.0000          0.0000

     Atom 61  H   pos: (  0.416478  0.100565  0.023187)  para sigma:           0.00
             0.0000          0.0000          0.0000
             0.0000          0.0000          0.0000
             0.0000          0.0000          0.0000

     Atom 62  H   pos: (  0.078621  0.277656 -0.429727)  para sigma:           0.00
             0.0000          0.0000          0.0000
             0.0000          0.0000          0.0000
             0.0000          0.0000          0.0000

     Atom 63  H   pos: (  0.085500  0.278818 -0.340981)  para sigma:           0.00
             0.0000          0.0000          0.0000
             0.0000          0.0000          0.0000
             0.0000          0.0000          0.0000

     Atom 64  H   pos: ( -0.480187 -0.119502 -0.345581)  para sigma:           0.00
             0.0000          0.0000          0.0000
             0.0000          0.0000          0.0000
             0.0000          0.0000          0.0000

     Atom 65  H   pos: ( -0.468855  0.018080 -0.263912)  para sigma:           0.00
             0.0000          0.0000          0.0000
             0.0000          0.0000          0.0000
             0.0000          0.0000          0.0000

     Atom 66  H   pos: ( -0.201361  0.112169  0.252261)  para sigma:           0.00
             0.0000          0.0000          0.0000
             0.0000          0.0000          0.0000
             0.0000          0.0000          0.0000

     Atom 67  H   pos: ( -0.067957  0.075136  0.171423)  para sigma:           0.00
             0.0000          0.0000          0.0000
             0.0000          0.0000          0.0000
             0.0000          0.0000          0.0000

     Atom 68  H   pos: ( -0.262552 -0.391296 -0.282814)  para sigma:           0.00
             0.0000          0.0000          0.0000
             0.0000          0.0000          0.0000
             0.0000          0.0000          0.0000

     Atom 69  H   pos: ( -0.330405 -0.412333 -0.426717)  para sigma:           0.00
             0.0000          0.0000          0.0000
             0.0000          0.0000          0.0000
             0.0000          0.0000          0.0000

     Atom 70  H   pos: (  0.285956 -0.039653  0.182297)  para sigma:           0.00
             0.0000          0.0000          0.0000
             0.0000          0.0000          0.0000
             0.0000          0.0000          0.0000

     Atom 71  H   pos: (  0.295119  0.021881  0.330290)  para sigma:           0.00
             0.0000          0.0000          0.0000
             0.0000          0.0000          0.0000
             0.0000          0.0000          0.0000

     Paramagnetic US occ-occ contribution in ppm:

     Atom  1  Ca  pos: ( -0.223699  0.219047 -0.371293)  para_oo sigma:          -6.42
            -7.7323         -0.5257          1.4038
            -0.2448         -7.0706         -0.8486
             1.5779         -0.9006         -4.4519

     Atom  2  O   pos: ( -0.435162  0.180120 -0.264931)  para_oo sigma:          -0.57
            -0.7529          0.0667          0.6364
             0.0516         -0.8147         -0.0953
             0.8171          0.1961         -0.1306

     Atom  3  O   pos: ( -0.276489  0.250785  0.325589)  para_oo sigma:           1.97
             3.4391          0.7092         -1.4409
             0.6280          2.8905          0.4788
            -1.4489          0.4039         -0.4195

     Atom  4  O   pos: ( -0.499483  0.463894  0.335623)  para_oo sigma:          -1.54
            -1.1574          0.1048          0.5802
             0.1180         -1.5346         -0.2714
             0.4672         -0.1484         -1.9208

     Atom  5  O   pos: (  0.182163 -0.223960 -0.308730)  para_oo sigma:          -0.94
            -0.9464         -0.1981          0.2328
            -0.1581         -1.0996         -0.0752
             0.3197         -0.0504         -0.7627

     Atom  6  O   pos: (  0.011444 -0.136798  0.377980)  para_oo sigma:          -1.17
            -0.9182         -0.2533          0.0978
            -0.3750         -1.3773         -0.0338
             0.0980          0.0181         -1.2231

     Atom  7  O   pos: ( -0.354060  0.289812  0.043202)  para_oo sigma:          -0.75
            -0.7866          0.0568         -0.0176
             0.1049         -0.8602          0.0478
            -0.0314          0.0288         -0.6169

     Atom  8  O   pos: (  0.266658  0.323159 -0.246126)  para_oo sigma:          -0.78
            -0.8224         -0.0267          0.0235
            -0.0795         -0.8430          0.1080
            -0.0308          0.0989         -0.6719

     Atom  9  O   pos: (  0.052957 -0.322692 -0.025041)  para_oo sigma:          -0.69
            -0.6409         -0.1026          0.0613
            -0.1525         -0.7518         -0.0899
             0.0341         -0.0987         -0.6662

     Atom 10  O   pos: ( -0.381690 -0.162833  0.294327)  para_oo sigma:          -0.81
            -0.8635          0.1319          0.0629
             0.0985         -0.9227          0.0793
             0.0539          0.0283         -0.6437

     Atom 11  O   pos: ( -0.093666 -0.470215  0.232564)  para_oo sigma:          -0.64
            -0.6621          0.0166         -0.1146
             0.0440         -0.6290         -0.0350
            -0.0672         -0.0460         -0.6253

     Atom 12  O   pos: (  0.075569  0.178984  0.065348)  para_oo sigma:          -0.72
            -0.6536         -0.0046          0.0222
             0.0129         -0.7674          0.0029
             0.0406          0.0192         -0.7354

     Atom 13  O   pos: ( -0.207938 -0.242046 -0.167514)  para_oo sigma:          -0.87
            -0.8310          0.0289         -0.0062
             0.0774         -0.8507          0.0510
            -0.0260          0.0242         -0.9174

     Atom 14  O   pos: ( -0.440059 -0.229642  0.013642)  para_oo sigma:          -0.74
            -0.7877          0.0494         -0.0392
             0.0183         -0.8121         -0.0331
            -0.0257          0.0169         -0.6352

     Atom 15  O   pos: (  0.385175  0.174070  0.376423)  para_oo sigma:          -1.63
            -1.1864          0.1457          0.5927
            -0.0077         -2.2966          0.0660
             0.3281         -0.0822         -1.4067

     Atom 16  O   pos: ( -0.140905  0.265499 -0.134467)  para_oo sigma:          -0.49
            -0.1463         -0.1759         -0.2613
            -0.1879         -0.5437          0.0083
            -0.3064          0.0669         -0.7915

     Atom 17  O   pos: (  0.203876  0.344774  0.294430)  para_oo sigma:          -1.17
            -1.1087         -0.0981          0.0025
            -0.0830         -1.1680         -0.0399
             0.1228         -0.1035         -1.2259

     Atom 18  O   pos: (  0.307515  0.460099  0.011655)  para_oo sigma:          -0.71
            -0.6754         -0.0103          0.0816
            -0.0258         -0.7677          0.1052
             0.0301          0.1514         -0.6956

     Atom 19  O   pos: ( -0.198258 -0.030970 -0.364904)  para_oo sigma:          -0.78
            -0.7609         -0.0742         -0.2367
            -0.0886         -1.2203          0.0979
            -0.3811          0.0201         -0.3605

     Atom 20  O   pos: (  0.350161  0.025299  0.008210)  para_oo sigma:          -0.69
            -0.6740         -0.0842         -0.0773
            -0.1259         -0.7931         -0.0244
            -0.0520          0.0016         -0.5967

     Atom 21  O   pos: (  0.025982  0.239971 -0.416436)  para_oo sigma:          -0.75
            -0.8069          0.3996         -0.0730
             0.3561         -0.8775         -0.0287
            -0.0463          0.0984         -0.5520

     Atom 22  O   pos: ( -0.500226 -0.078068 -0.255182)  para_oo sigma:          -1.06
            -1.0395         -0.0944         -0.0353
            -0.0125         -0.8857         -0.0812
            -0.0377         -0.0841         -1.2579

     Atom 23  O   pos: ( -0.153556  0.034643  0.207740)  para_oo sigma:          -0.99
            -1.0650         -0.1224         -0.0658
            -0.0950         -0.9579         -0.0211
            -0.0101         -0.0442         -0.9561

     Atom 24  O   pos: ( -0.271611 -0.470012 -0.358125)  para_oo sigma:          -0.74
            -0.7130          0.1884          0.3473
             0.0901         -1.0528         -0.0203
             0.3904          0.0085         -0.4473

     Atom 25  O   pos: (  0.281439 -0.065421  0.280417)  para_oo sigma:          -0.93
            -0.9245          0.0285         -0.0666
             0.0657         -0.8802          0.0949
            -0.0348          0.0969         -0.9983

     Atom 26  H   pos: ( -0.391847  0.207597 -0.179396)  para_oo sigma:           0.00
             0.0000          0.0000          0.0000
             0.0000          0.0000          0.0000
             0.0000          0.0000          0.0000

     Atom 27  H   pos: ( -0.206431  0.300954  0.273526)  para_oo sigma:           0.00
             0.0000          0.0000          0.0000
             0.0000          0.0000          0.0000
             0.0000          0.0000          0.0000

     Atom 28  H   pos: ( -0.356675  0.393016  0.329887)  para_oo sigma:           0.00
             0.0000          0.0000          0.0000
             0.0000          0.0000          0.0000
             0.0000          0.0000          0.0000

     Atom 29  H   pos: ( -0.385480 -0.381140  0.298881)  para_oo sigma:           0.00
             0.0000          0.0000          0.0000
             0.0000          0.0000          0.0000
             0.0000          0.0000          0.0000

     Atom 30  H   pos: (  0.145473 -0.216664 -0.403154)  para_oo sigma:           0.00
             0.0000          0.0000          0.0000
             0.0000          0.0000          0.0000
             0.0000          0.0000          0.0000

     Atom 31  H   pos: (  0.246477 -0.146015 -0.300363)  para_oo sigma:           0.00
             0.0000          0.0000          0.0000
             0.0000          0.0000          0.0000
             0.0000          0.0000          0.0000

     Atom 32  H   pos: (  0.102455 -0.098741  0.354449)  para_oo sigma:           0.00
             0.0000          0.0000          0.0000
             0.0000          0.0000          0.0000
             0.0000          0.0000          0.0000

     Atom 33  H   pos: ( -0.053116 -0.087785  0.316853)  para_oo sigma:           0.00
             0.0000          0.0000          0.0000
             0.0000          0.0000          0.0000
             0.0000          0.0000          0.0000

     Atom 34  H   pos: ( -0.329858  0.286408  0.141764)  para_oo sigma:           0.00
             0.0000          0.0000          0.0000
             0.0000          0.0000          0.0000
             0.0000          0.0000          0.0000

     Atom 35  H   pos: ( -0.435856  0.349590  0.039120)  para_oo sigma:           0.00
             0.0000          0.0000          0.0000
             0.0000          0.0000          0.0000
             0.0000          0.0000          0.0000

     Atom 36  H   pos: (  0.292102  0.416016 -0.277947)  para_oo sigma:           0.00
             0.0000          0.0000          0.0000
             0.0000          0.0000          0.0000
             0.0000          0.0000          0.0000

     Atom 37  H   pos: (  0.352064  0.269125 -0.254807)  para_oo sigma:           0.00
             0.0000          0.0000          0.0000
             0.0000          0.0000          0.0000
             0.0000          0.0000          0.0000

     Atom 38  H   pos: (  0.087528 -0.289998 -0.114690)  para_oo sigma:           0.00
             0.0000          0.0000          0.0000
             0.0000          0.0000          0.0000
             0.0000          0.0000          0.0000

     Atom 39  H   pos: (  0.135851 -0.330230  0.033070)  para_oo sigma:           0.00
             0.0000          0.0000          0.0000
             0.0000          0.0000          0.0000
             0.0000          0.0000          0.0000

     Atom 40  H   pos: ( -0.307845 -0.102522  0.259443)  para_oo sigma:           0.00
             0.0000          0.0000          0.0000
             0.0000          0.0000          0.0000
             0.0000          0.0000          0.0000

     Atom 41  H   pos: (  0.468673 -0.100756  0.309085)  para_oo sigma:           0.00
             0.0000          0.0000          0.0000
             0.0000          0.0000          0.0000
             0.0000          0.0000          0.0000

     Atom 42  H   pos: ( -0.085964 -0.395214  0.300414)  para_oo sigma:           0.00
             0.0000          0.0000          0.0000
             0.0000          0.0000          0.0000
             0.0000          0.0000          0.0000

     Atom 43  H   pos: ( -0.046270 -0.434930  0.150103)  para_oo sigma:           0.00
             0.0000          0.0000          0.0000
             0.0000          0.0000          0.0000
             0.0000          0.0000          0.0000

     Atom 44  H   pos: (  0.160497  0.139720  0.026319)  para_oo sigma:           0.00
             0.0000          0.0000          0.0000
             0.0000          0.0000          0.0000
             0.0000          0.0000          0.0000

     Atom 45  H   pos: (  0.107991  0.249910  0.130306)  para_oo sigma:           0.00
             0.0000          0.0000          0.0000
             0.0000          0.0000          0.0000
             0.0000          0.0000          0.0000

     Atom 46  H   pos: ( -0.281133 -0.240846 -0.097272)  para_oo sigma:           0.00
             0.0000          0.0000          0.0000
             0.0000          0.0000          0.0000
             0.0000          0.0000          0.0000

     Atom 47  H   pos: ( -0.121659 -0.244023 -0.114066)  para_oo sigma:           0.00
             0.0000          0.0000          0.0000
             0.0000          0.0000          0.0000
             0.0000          0.0000          0.0000

     Atom 48  H   pos: (  0.480844 -0.133378 -0.015864)  para_oo sigma:           0.00
             0.0000          0.0000          0.0000
             0.0000          0.0000          0.0000
             0.0000          0.0000          0.0000

     Atom 49  H   pos: ( -0.436525 -0.224517  0.115070)  para_oo sigma:           0.00
             0.0000          0.0000          0.0000
             0.0000          0.0000          0.0000
             0.0000          0.0000          0.0000

     Atom 50  H   pos: (  0.425136  0.167417 -0.403581)  para_oo sigma:           0.00
             0.0000          0.0000          0.0000
             0.0000          0.0000          0.0000
             0.0000          0.0000          0.0000

     Atom 51  H   pos: ( -0.440619  0.196955  0.362418)  para_oo sigma:           0.00
             0.0000          0.0000          0.0000
             0.0000          0.0000          0.0000
             0.0000          0.0000          0.0000

     Atom 52  H   pos: ( -0.057184  0.228014 -0.091102)  para_oo sigma:           0.00
             0.0000          0.0000          0.0000
             0.0000          0.0000          0.0000
             0.0000          0.0000          0.0000

     Atom 53  H   pos: ( -0.195264  0.302018 -0.057001)  para_oo sigma:           0.00
             0.0000          0.0000          0.0000
             0.0000          0.0000          0.0000
             0.0000          0.0000          0.0000

     Atom 54  H   pos: (  0.269230  0.298025  0.356537)  para_oo sigma:           0.00
             0.0000          0.0000          0.0000
             0.0000          0.0000          0.0000
             0.0000          0.0000          0.0000

     Atom 55  H   pos: (  0.261361  0.408375  0.240303)  para_oo sigma:           0.00
             0.0000          0.0000          0.0000
             0.0000          0.0000          0.0000
             0.0000          0.0000          0.0000

     Atom 56  H   pos: (  0.353524 -0.382931 -0.015972)  para_oo sigma:           0.00
             0.0000          0.0000          0.0000
             0.0000          0.0000          0.0000
             0.0000          0.0000          0.0000

     Atom 57  H   pos: (  0.266286  0.424419 -0.074073)  para_oo sigma:           0.00
             0.0000          0.0000          0.0000
             0.0000          0.0000          0.0000
             0.0000          0.0000          0.0000

     Atom 58  H   pos: ( -0.136128 -0.079645 -0.428491)  para_oo sigma:           0.00
             0.0000          0.0000          0.0000
             0.0000          0.0000          0.0000
             0.0000          0.0000          0.0000

     Atom 59  H   pos: ( -0.220775 -0.099774 -0.293777)  para_oo sigma:           0.00
             0.0000          0.0000          0.0000
             0.0000          0.0000          0.0000
             0.0000          0.0000          0.0000

     Atom 60  H   pos: (  0.357756  0.004002 -0.090756)  para_oo sigma:           0.00
             0.0000          0.0000          0.0000
             0.0000          0.0000          0.0000
             0.0000          0.0000          0.0000

     Atom 61  H   pos: (  0.416478  0.100565  0.023187)  para_oo sigma:           0.00
             0.0000          0.0000          0.0000
             0.0000          0.0000          0.0000
             0.0000          0.0000          0.0000

     Atom 62  H   pos: (  0.078621  0.277656 -0.429727)  para_oo sigma:           0.00
             0.0000          0.0000          0.0000
             0.0000          0.0000          0.0000
             0.0000          0.0000          0.0000

     Atom 63  H   pos: (  0.085500  0.278818 -0.340981)  para_oo sigma:           0.00
             0.0000          0.0000          0.0000
             0.0000          0.0000          0.0000
             0.0000          0.0000          0.0000

     Atom 64  H   pos: ( -0.480187 -0.119502 -0.345581)  para_oo sigma:           0.00
             0.0000          0.0000          0.0000
             0.0000          0.0000          0.0000
             0.0000          0.0000          0.0000

     Atom 65  H   pos: ( -0.468855  0.018080 -0.263912)  para_oo sigma:           0.00
             0.0000          0.0000          0.0000
             0.0000          0.0000          0.0000
             0.0000          0.0000          0.0000

     Atom 66  H   pos: ( -0.201361  0.112169  0.252261)  para_oo sigma:           0.00
             0.0000          0.0000          0.0000
             0.0000          0.0000          0.0000
             0.0000          0.0000          0.0000

     Atom 67  H   pos: ( -0.067957  0.075136  0.171423)  para_oo sigma:           0.00
             0.0000          0.0000          0.0000
             0.0000          0.0000          0.0000
             0.0000          0.0000          0.0000

     Atom 68  H   pos: ( -0.262552 -0.391296 -0.282814)  para_oo sigma:           0.00
             0.0000          0.0000          0.0000
             0.0000          0.0000          0.0000
             0.0000          0.0000          0.0000

     Atom 69  H   pos: ( -0.330405 -0.412333 -0.426717)  para_oo sigma:           0.00
             0.0000          0.0000          0.0000
             0.0000          0.0000          0.0000
             0.0000          0.0000          0.0000

     Atom 70  H   pos: (  0.285956 -0.039653  0.182297)  para_oo sigma:           0.00
             0.0000          0.0000          0.0000
             0.0000          0.0000          0.0000
             0.0000          0.0000          0.0000

     Atom 71  H   pos: (  0.295119  0.021881  0.330290)  para_oo sigma:           0.00
             0.0000          0.0000          0.0000
             0.0000          0.0000          0.0000
             0.0000          0.0000          0.0000

     Paramagnetic US L_R Q_R contribution in ppm:

     Atom  1  Ca  pos: ( -0.223699  0.219047 -0.371293)  para_lq sigma:         199.18
           198.7825          0.1833         -0.0052
             1.2113        197.2945         -2.8985
             1.8906         -2.3668        201.4513

     Atom  2  O   pos: ( -0.435162  0.180120 -0.264931)  para_lq sigma:        -115.72
          -115.1737         -2.7844         -6.3820
            -4.0267       -117.1946         -6.8339
            -4.1844         -3.8276       -114.7984

     Atom  3  O   pos: ( -0.276489  0.250785  0.325589)  para_lq sigma:        -114.74
          -117.2020         -4.3636          8.7411
            -4.2574       -119.4749          0.4076
             7.4123         -0.4106       -107.5519

     Atom  4  O   pos: ( -0.499483  0.463894  0.335623)  para_lq sigma:        -194.59
          -173.8702         32.0157         -1.2242
            34.2971       -230.4963          0.0930
            -1.5452         -2.1657       -179.4161

     Atom  5  O   pos: (  0.182163 -0.223960 -0.308730)  para_lq sigma:        -101.60
           -98.1174         -5.9058         -3.8870
            -5.8872        -99.9175          2.3067
            -3.7308          2.1695       -106.7768

     Atom  6  O   pos: (  0.011444 -0.136798  0.377980)  para_lq sigma:         -99.66
          -102.1397         -1.6630         -0.3416
            -1.7297        -99.0683          6.0268
            -0.5909          6.0152        -97.7802

     Atom  7  O   pos: ( -0.354060  0.289812  0.043202)  para_lq sigma:        -100.22
          -100.0886          6.0064         -1.2755
             6.1703        -96.2965         -0.1675
            -0.9576         -0.4509       -104.2861

     Atom  8  O   pos: (  0.266658  0.323159 -0.246126)  para_lq sigma:        -100.41
          -104.7325          1.0570          2.9987
             1.2817       -104.0822          3.4443
             2.7637          3.0217        -92.4234

     Atom  9  O   pos: (  0.052957 -0.322692 -0.025041)  para_lq sigma:        -101.30
          -104.6181         -2.4285          0.0316
            -2.4282        -93.5914          4.0817
            -0.0130          4.1072       -105.6987

     Atom 10  O   pos: ( -0.381690 -0.162833  0.294327)  para_lq sigma:        -134.14
          -131.0355        -23.0638          9.0639
           -22.7663       -146.0425         12.6312
             9.0816         12.8702       -125.3366

     Atom 11  O   pos: ( -0.093666 -0.470215  0.232564)  para_lq sigma:        -101.53
           -94.7861         -5.0448          4.2541
            -5.1927       -103.4400         -2.0299
             4.6745         -2.1838       -106.3703

     Atom 12  O   pos: (  0.075569  0.178984  0.065348)  para_lq sigma:         -99.29
          -101.8970         -0.7035          0.1244
            -0.6779        -98.6812         -7.0714
             0.1460         -6.9805        -97.2989

     Atom 13  O   pos: ( -0.207938 -0.242046 -0.167514)  para_lq sigma:         -98.46
          -103.4725          0.5057          1.5662
             0.7783        -90.1643          0.0995
             1.6513          0.0428       -101.7532

     Atom 14  O   pos: ( -0.440059 -0.229642  0.013642)  para_lq sigma:        -114.30
          -105.9153          0.9562          2.0335
             0.8964       -106.0089         -3.6643
             2.5178         -3.3434       -130.9639

     Atom 15  O   pos: (  0.385175  0.174070  0.376423)  para_lq sigma:        -127.49
          -105.5057          2.5694        -20.5951
             2.9499       -118.1286          4.5555
           -22.3422          1.8332       -158.8468

     Atom 16  O   pos: ( -0.140905  0.265499 -0.134467)  para_lq sigma:         -98.11
           -99.5900          5.2334         -0.3837
             5.2126        -92.4392         -1.7345
            -0.5155         -1.6597       -102.3132

     Atom 17  O   pos: (  0.203876  0.344774  0.294430)  para_lq sigma:         -98.97
          -102.3463         -1.1320         -1.7562
            -0.5733        -96.6873          5.4287
            -2.2290          5.4338        -97.8652

     Atom 18  O   pos: (  0.307515  0.460099  0.011655)  para_lq sigma:        -106.69
          -101.1032         -4.9806         -5.0560
            -5.0324       -104.4565         -1.4716
            -5.3652         -1.5447       -114.5146

     Atom 19  O   pos: ( -0.198258 -0.030970 -0.364904)  para_lq sigma:         -98.03
           -94.2531          1.6827          5.8749
             1.8995       -101.1589          2.3895
             5.7530          2.3091        -98.6859

     Atom 20  O   pos: (  0.350161  0.025299  0.008210)  para_lq sigma:        -100.13
           -97.1405         -6.5834          1.1142
            -6.8358        -98.5685         -2.4373
             0.9132         -2.4499       -104.6691

     Atom 21  O   pos: (  0.025982  0.239971 -0.416436)  para_lq sigma:         -91.61
           -96.1335         -7.1692          6.7697
            -7.2418        -90.8622          4.7930
             6.3635          4.6933        -87.8424

     Atom 22  O   pos: ( -0.500226 -0.078068 -0.255182)  para_lq sigma:        -101.94
           -96.0808         -4.6035          3.0285
            -4.4015       -108.4209         -1.0554
             3.0382         -1.4000       -101.3217

     Atom 23  O   pos: ( -0.153556  0.034643  0.207740)  para_lq sigma:         -98.86
          -101.1900         -0.3067          5.4967
            -0.4075       -101.3541         -2.0238
             5.6828         -2.1343        -94.0304

     Atom 24  O   pos: ( -0.271611 -0.470012 -0.358125)  para_lq sigma:        -109.56
          -100.5194          6.9734         -0.8296
             4.3418       -117.9586         -7.1422
            -0.5022         -4.4157       -110.1936

     Atom 25  O   pos: (  0.281439 -0.065421  0.280417)  para_lq sigma:        -100.71
           -91.6273         -1.6940          0.1251
            -1.7162       -102.7842         -2.4060
             0.1922         -2.3876       -107.7221

     Atom 26  H   pos: ( -0.391847  0.207597 -0.179396)  para_lq sigma:           0.00
             0.0000          0.0000          0.0000
             0.0000          0.0000          0.0000
             0.0000          0.0000          0.0000

     Atom 27  H   pos: ( -0.206431  0.300954  0.273526)  para_lq sigma:           0.00
             0.0000          0.0000          0.0000
             0.0000          0.0000          0.0000
             0.0000          0.0000          0.0000

     Atom 28  H   pos: ( -0.356675  0.393016  0.329887)  para_lq sigma:           0.00
             0.0000          0.0000          0.0000
             0.0000          0.0000          0.0000
             0.0000          0.0000          0.0000

     Atom 29  H   pos: ( -0.385480 -0.381140  0.298881)  para_lq sigma:           0.00
             0.0000          0.0000          0.0000
             0.0000          0.0000          0.0000
             0.0000          0.0000          0.0000

     Atom 30  H   pos: (  0.145473 -0.216664 -0.403154)  para_lq sigma:           0.00
             0.0000          0.0000          0.0000
             0.0000          0.0000          0.0000
             0.0000          0.0000          0.0000

     Atom 31  H   pos: (  0.246477 -0.146015 -0.300363)  para_lq sigma:           0.00
             0.0000          0.0000          0.0000
             0.0000          0.0000          0.0000
             0.0000          0.0000          0.0000

     Atom 32  H   pos: (  0.102455 -0.098741  0.354449)  para_lq sigma:           0.00
             0.0000          0.0000          0.0000
             0.0000          0.0000          0.0000
             0.0000          0.0000          0.0000

     Atom 33  H   pos: ( -0.053116 -0.087785  0.316853)  para_lq sigma:           0.00
             0.0000          0.0000          0.0000
             0.0000          0.0000          0.0000
             0.0000          0.0000          0.0000

     Atom 34  H   pos: ( -0.329858  0.286408  0.141764)  para_lq sigma:           0.00
             0.0000          0.0000          0.0000
             0.0000          0.0000          0.0000
             0.0000          0.0000          0.0000

     Atom 35  H   pos: ( -0.435856  0.349590  0.039120)  para_lq sigma:           0.00
             0.0000          0.0000          0.0000
             0.0000          0.0000          0.0000
             0.0000          0.0000          0.0000

     Atom 36  H   pos: (  0.292102  0.416016 -0.277947)  para_lq sigma:           0.00
             0.0000          0.0000          0.0000
             0.0000          0.0000          0.0000
             0.0000          0.0000          0.0000

     Atom 37  H   pos: (  0.352064  0.269125 -0.254807)  para_lq sigma:           0.00
             0.0000          0.0000          0.0000
             0.0000          0.0000          0.0000
             0.0000          0.0000          0.0000

     Atom 38  H   pos: (  0.087528 -0.289998 -0.114690)  para_lq sigma:           0.00
             0.0000          0.0000          0.0000
             0.0000          0.0000          0.0000
             0.0000          0.0000          0.0000

     Atom 39  H   pos: (  0.135851 -0.330230  0.033070)  para_lq sigma:           0.00
             0.0000          0.0000          0.0000
             0.0000          0.0000          0.0000
             0.0000          0.0000          0.0000

     Atom 40  H   pos: ( -0.307845 -0.102522  0.259443)  para_lq sigma:           0.00
             0.0000          0.0000          0.0000
             0.0000          0.0000          0.0000
             0.0000          0.0000          0.0000

     Atom 41  H   pos: (  0.468673 -0.100756  0.309085)  para_lq sigma:           0.00
             0.0000          0.0000          0.0000
             0.0000          0.0000          0.0000
             0.0000          0.0000          0.0000

     Atom 42  H   pos: ( -0.085964 -0.395214  0.300414)  para_lq sigma:           0.00
             0.0000          0.0000          0.0000
             0.0000          0.0000          0.0000
             0.0000          0.0000          0.0000

     Atom 43  H   pos: ( -0.046270 -0.434930  0.150103)  para_lq sigma:           0.00
             0.0000          0.0000          0.0000
             0.0000          0.0000          0.0000
             0.0000          0.0000          0.0000

     Atom 44  H   pos: (  0.160497  0.139720  0.026319)  para_lq sigma:           0.00
             0.0000          0.0000          0.0000
             0.0000          0.0000          0.0000
             0.0000          0.0000          0.0000

     Atom 45  H   pos: (  0.107991  0.249910  0.130306)  para_lq sigma:           0.00
             0.0000          0.0000          0.0000
             0.0000          0.0000          0.0000
             0.0000          0.0000          0.0000

     Atom 46  H   pos: ( -0.281133 -0.240846 -0.097272)  para_lq sigma:           0.00
             0.0000          0.0000          0.0000
             0.0000          0.0000          0.0000
             0.0000          0.0000          0.0000

     Atom 47  H   pos: ( -0.121659 -0.244023 -0.114066)  para_lq sigma:           0.00
             0.0000          0.0000          0.0000
             0.0000          0.0000          0.0000
             0.0000          0.0000          0.0000

     Atom 48  H   pos: (  0.480844 -0.133378 -0.015864)  para_lq sigma:           0.00
             0.0000          0.0000          0.0000
             0.0000          0.0000          0.0000
             0.0000          0.0000          0.0000

     Atom 49  H   pos: ( -0.436525 -0.224517  0.115070)  para_lq sigma:           0.00
             0.0000          0.0000          0.0000
             0.0000          0.0000          0.0000
             0.0000          0.0000          0.0000

     Atom 50  H   pos: (  0.425136  0.167417 -0.403581)  para_lq sigma:           0.00
             0.0000          0.0000          0.0000
             0.0000          0.0000          0.0000
             0.0000          0.0000          0.0000

     Atom 51  H   pos: ( -0.440619  0.196955  0.362418)  para_lq sigma:           0.00
             0.0000          0.0000          0.0000
             0.0000          0.0000          0.0000
             0.0000          0.0000          0.0000

     Atom 52  H   pos: ( -0.057184  0.228014 -0.091102)  para_lq sigma:           0.00
             0.0000          0.0000          0.0000
             0.0000          0.0000          0.0000
             0.0000          0.0000          0.0000

     Atom 53  H   pos: ( -0.195264  0.302018 -0.057001)  para_lq sigma:           0.00
             0.0000          0.0000          0.0000
             0.0000          0.0000          0.0000
             0.0000          0.0000          0.0000

     Atom 54  H   pos: (  0.269230  0.298025  0.356537)  para_lq sigma:           0.00
             0.0000          0.0000          0.0000
             0.0000          0.0000          0.0000
             0.0000          0.0000          0.0000

     Atom 55  H   pos: (  0.261361  0.408375  0.240303)  para_lq sigma:           0.00
             0.0000          0.0000          0.0000
             0.0000          0.0000          0.0000
             0.0000          0.0000          0.0000

     Atom 56  H   pos: (  0.353524 -0.382931 -0.015972)  para_lq sigma:           0.00
             0.0000          0.0000          0.0000
             0.0000          0.0000          0.0000
             0.0000          0.0000          0.0000

     Atom 57  H   pos: (  0.266286  0.424419 -0.074073)  para_lq sigma:           0.00
             0.0000          0.0000          0.0000
             0.0000          0.0000          0.0000
             0.0000          0.0000          0.0000

     Atom 58  H   pos: ( -0.136128 -0.079645 -0.428491)  para_lq sigma:           0.00
             0.0000          0.0000          0.0000
             0.0000          0.0000          0.0000
             0.0000          0.0000          0.0000

     Atom 59  H   pos: ( -0.220775 -0.099774 -0.293777)  para_lq sigma:           0.00
             0.0000          0.0000          0.0000
             0.0000          0.0000          0.0000
             0.0000          0.0000          0.0000

     Atom 60  H   pos: (  0.357756  0.004002 -0.090756)  para_lq sigma:           0.00
             0.0000          0.0000          0.0000
             0.0000          0.0000          0.0000
             0.0000          0.0000          0.0000

     Atom 61  H   pos: (  0.416478  0.100565  0.023187)  para_lq sigma:           0.00
             0.0000          0.0000          0.0000
             0.0000          0.0000          0.0000
             0.0000          0.0000          0.0000

     Atom 62  H   pos: (  0.078621  0.277656 -0.429727)  para_lq sigma:           0.00
             0.0000          0.0000          0.0000
             0.0000          0.0000          0.0000
             0.0000          0.0000          0.0000

     Atom 63  H   pos: (  0.085500  0.278818 -0.340981)  para_lq sigma:           0.00
             0.0000          0.0000          0.0000
             0.0000          0.0000          0.0000
             0.0000          0.0000          0.0000

     Atom 64  H   pos: ( -0.480187 -0.119502 -0.345581)  para_lq sigma:           0.00
             0.0000          0.0000          0.0000
             0.0000          0.0000          0.0000
             0.0000          0.0000          0.0000

     Atom 65  H   pos: ( -0.468855  0.018080 -0.263912)  para_lq sigma:           0.00
             0.0000          0.0000          0.0000
             0.0000          0.0000          0.0000
             0.0000          0.0000          0.0000

     Atom 66  H   pos: ( -0.201361  0.112169  0.252261)  para_lq sigma:           0.00
             0.0000          0.0000          0.0000
             0.0000          0.0000          0.0000
             0.0000          0.0000          0.0000

     Atom 67  H   pos: ( -0.067957  0.075136  0.171423)  para_lq sigma:           0.00
             0.0000          0.0000          0.0000
             0.0000          0.0000          0.0000
             0.0000          0.0000          0.0000

     Atom 68  H   pos: ( -0.262552 -0.391296 -0.282814)  para_lq sigma:           0.00
             0.0000          0.0000          0.0000
             0.0000          0.0000          0.0000
             0.0000          0.0000          0.0000

     Atom 69  H   pos: ( -0.330405 -0.412333 -0.426717)  para_lq sigma:           0.00
             0.0000          0.0000          0.0000
             0.0000          0.0000          0.0000
             0.0000          0.0000          0.0000

     Atom 70  H   pos: (  0.285956 -0.039653  0.182297)  para_lq sigma:           0.00
             0.0000          0.0000          0.0000
             0.0000          0.0000          0.0000
             0.0000          0.0000          0.0000

     Atom 71  H   pos: (  0.295119  0.021881  0.330290)  para_lq sigma:           0.00
             0.0000          0.0000          0.0000
             0.0000          0.0000          0.0000
             0.0000          0.0000          0.0000


     Total NMR chemical shifts in ppm: ---------------------------------------
     (adopting the Simpson convention for anisotropy and asymmetry)-----------

     Atom  1  Ca  pos: ( -0.223699  0.219047 -0.371293)  Total sigma:         931.35
           885.3975         -3.6623         69.2428
             8.5451        807.0512        -77.8484
            68.9010        -71.6772       1101.5988

     Ca   1    anisotropy:    308.74    eta:   -0.4197
     Ca   1    sigma_11=    871.63    axis=(  0.943958  0.264414 -0.197556)
     Ca   1    sigma_22=    785.24    axis=( -0.207537  0.940894  0.267670)
     Ca   1    sigma_33=   1137.18    axis=(  0.256655 -0.211669  0.943040)

     Atom  2  O   pos: ( -0.435162  0.180120 -0.264931)  Total sigma:         183.39
           194.6709          7.9821        -51.0744
            16.3089        186.3247         -8.1919
           -72.9129        -27.0770        169.1764

     O    2    anisotropy:    102.47    eta:   -0.9121
     O    2    sigma_11=    180.39    axis=( -0.291482  0.949171  0.118800)
     O    2    sigma_22=    118.08    axis=(  0.617636  0.091909  0.781075)
     O    2    sigma_33=    251.70    axis=( -0.730455 -0.301044  0.613032)

     Atom  3  O   pos: ( -0.276489  0.250785  0.325589)  Total sigma:          19.67
           -36.9642        -63.2721         89.6155
           -64.0808        -20.9229        -20.6479
            77.9847        -34.2887        116.9011

     O    3    anisotropy:    222.59    eta:   -0.6700
     O    3    sigma_11=     -4.82    axis=( -0.397443  0.797653  0.453639)
     O    3    sigma_22=   -104.23    axis=(  0.807879  0.538602 -0.239247)
     O    3    sigma_33=    168.06    axis=(  0.435167 -0.271398  0.858471)

     Atom  4  O   pos: ( -0.499483  0.463894  0.335623)  Total sigma:        -325.69
          -133.3198        226.5663         29.2788
           231.6536       -581.9344          5.9651
            30.7008        -12.5645       -261.8258

     O    4    anisotropy:   -529.62    eta:   -0.6526
     O    4    sigma_11=   -264.36    axis=( -0.092492 -0.077043  0.992728)
     O    4    sigma_22=    -33.94    axis=(  0.916725  0.382579  0.115101)
     O    4    sigma_33=   -678.78    axis=( -0.388664  0.920705  0.035242)

     Atom  5  O   pos: (  0.182163 -0.223960 -0.308730)  Total sigma:         283.44
           290.5543         10.5356         30.8928
             4.4670        260.5492         -1.5635
            27.0807         -1.7062        299.2096

     O    5    anisotropy:     61.45    eta:   -0.3529
     O    5    sigma_11=    270.18    axis=( -0.600159 -0.563585  0.567609)
     O    5    sigma_22=    255.73    axis=( -0.456620  0.824026  0.335379)
     O    5    sigma_33=    324.40    axis=(  0.656739  0.057901  0.751891)

     Atom  6  O   pos: (  0.011444 -0.136798  0.377980)  Total sigma:         252.64
           304.0065        -22.4575         18.0928
           -31.2848        218.9046        -12.0418
            14.1293        -12.9404        235.0219

     O    6    anisotropy:     95.38    eta:   -0.3835
     O    6    sigma_11=    233.04    axis=( -0.301168 -0.242390  0.922250)
     O    6    sigma_22=    208.66    axis=(  0.208569  0.926992  0.311746)
     O    6    sigma_33=    316.23    axis=(  0.930482 -0.286241  0.228625)

     Atom  7  O   pos: ( -0.354060  0.289812  0.043202)  Total sigma:         285.12
           284.6225        -10.2096         10.9149
            -7.2393        257.0894         -1.1513
            16.0060         -3.0525        313.6503

     O    7    anisotropy:     51.37    eta:   -0.7883
     O    7    sigma_11=    281.50    axis=( -0.878640  0.280834  0.386165)
     O    7    sigma_22=    254.50    axis=(  0.291370  0.956064 -0.032332)
     O    7    sigma_33=    319.37    axis=(  0.378278 -0.084108  0.921863)

     Atom  8  O   pos: (  0.266658  0.323159 -0.246126)  Total sigma:         280.76
           270.9109        -14.4014          3.6684
            -9.7821        293.2249          6.2095
             0.7154          5.6864        278.1440

     O    8    anisotropy:     28.15    eta:   -0.7682
     O    8    sigma_11=    278.59    axis=(  0.372325 -0.068527  0.925569)
     O    8    sigma_22=    264.17    axis=(  0.852786  0.418792 -0.312040)
     O    8    sigma_33=    299.52    axis=( -0.366238  0.905493  0.214365)

     Atom  9  O   pos: (  0.052957 -0.322692 -0.025041)  Total sigma:         294.75
           306.3805        -14.5928         19.6106
           -18.2698        269.5234        -10.6797
            19.2640        -12.4526        308.3498

     O    9    anisotropy:     57.34    eta:   -0.6697
     O    9    sigma_11=    288.44    axis=( -0.669032  0.134183  0.731021)
     O    9    sigma_22=    262.84    axis=(  0.308179  0.945113  0.108566)
     O    9    sigma_33=    332.98    axis=(  0.676330 -0.297919  0.673663)

     Atom 10  O   pos: ( -0.381690 -0.162833  0.294327)  Total sigma:          48.16
           112.7120       -169.1254         35.7278
          -125.3610          9.9526         56.5535
            31.7532         69.4471         21.8225

     O   10    anisotropy:   -264.52    eta:   -0.9231
     O   10    sigma_11=     54.94    axis=(  0.288385  0.319952  0.902477)
     O   10    sigma_22=    217.73    axis=( -0.807698  0.587488  0.049818)
     O   10    sigma_33=   -128.18    axis=(  0.514255  0.743296 -0.427847)

     Atom 11  O   pos: ( -0.093666 -0.470215  0.232564)  Total sigma:         289.58
           283.0071          8.7952        -22.8726
             6.9487        283.2368          1.8508
           -17.7124          4.3286        302.4979

     O   11    anisotropy:     38.65    eta:   -0.8164
     O   11    sigma_11=    287.21    axis=(  0.344807  0.897032  0.276481)
     O   11    sigma_22=    266.18    axis=( -0.767945  0.438957 -0.466452)
     O   11    sigma_33=    315.35    axis=( -0.539786 -0.051486  0.840226)

     Atom 12  O   pos: (  0.075569  0.178984  0.065348)  Total sigma:         291.15
           297.2653         -9.5020         -5.9370
            -7.7655        286.7611         18.3540
            -3.9148         18.0840        289.4257

     O   12    anisotropy:    -32.51    eta:   -0.9602
     O   12    sigma_11=    291.58    axis=(  0.836062  0.281763  0.470755)
     O   12    sigma_22=    312.39    axis=( -0.536162  0.601537  0.592185)
     O   12    sigma_33=    269.48    axis=( -0.116321 -0.747505  0.653992)

     Atom 13  O   pos: ( -0.207938 -0.242046 -0.167514)  Total sigma:         284.39
           303.9647         -2.0593          0.7465
            -2.8282        269.0242         -2.5543
            -3.6911         -1.4032        280.1779

     O   13    anisotropy:     29.73    eta:   -0.6049
     O   13    sigma_11=    280.47    axis=(  0.042979 -0.179038  0.982903)
     O   13    sigma_22=    268.48    axis=(  0.074893  0.981621  0.175530)
     O   13    sigma_33=    304.21    axis=( -0.996265  0.066068  0.055597)

     Atom 14  O   pos: ( -0.440059 -0.229642  0.013642)  Total sigma:         195.83
           200.5962        -54.9087         24.7878
           -54.4372        216.0296        -34.5838
            29.5095        -31.2810        170.8567

     O   14    anisotropy:    126.53    eta:   -0.0277
     O   14    sigma_11=    154.82    axis=( -0.592678 -0.099346  0.799289)
     O   14    sigma_22=    152.48    axis=(  0.527620  0.701910  0.478476)
     O   14    sigma_33=    280.18    axis=(  0.608563 -0.705304  0.363590)

     Atom 15  O   pos: (  0.385175  0.174070  0.376423)  Total sigma:          58.86
           208.1962         31.9590       -200.9058
            16.8977         76.0019         24.0660
          -115.6824         12.3184       -107.6132

     O   15    anisotropy:   -352.32    eta:   -0.8413
     O   15    sigma_11=     77.49    axis=( -0.033059  0.991515  0.125716)
     O   15    sigma_22=    275.11    axis=( -0.922531 -0.078664  0.377821)
     O   15    sigma_33=   -176.02    axis=( -0.384504  0.103486 -0.917304)

     Atom 16  O   pos: ( -0.140905  0.265499 -0.134467)  Total sigma:         283.70
           299.3798        -13.1954         -0.0262
           -13.0980        257.9910          5.8761
           -10.1552         11.7711        293.7393

     O   16    anisotropy:    -46.18    eta:   -0.5418
     O   16    sigma_11=    290.76    axis=(  0.527465  0.017103  0.849404)
     O   16    sigma_22=    307.44    axis=( -0.811862  0.304728  0.498017)
     O   16    sigma_33=    252.92    axis=( -0.250320 -0.952286  0.174619)

     Atom 17  O   pos: (  0.203876  0.344774  0.294430)  Total sigma:         272.70
           267.5822        -12.6675         19.5927
           -12.0719        270.0591        -30.1261
            16.8424        -28.4430        280.4476

     O   17    anisotropy:     63.62    eta:   -0.2981
     O   17    sigma_11=    257.81    axis=(  0.895053  0.390949 -0.214569)
     O   17    sigma_22=    245.17    axis=( -0.152427  0.720349  0.676656)
     O   17    sigma_33=    315.11    axis=(  0.419102 -0.572937  0.704341)

     Atom 18  O   pos: (  0.307515  0.460099  0.011655)  Total sigma:         257.78
           253.7421         19.5351         13.1379
            14.9263        278.6723          4.9761
             3.9250          8.9003        240.9201

     O   18    anisotropy:     47.69    eta:   -0.3338
     O   18    sigma_11=    247.19    axis=(  0.738686 -0.503110  0.448578)
     O   18    sigma_22=    236.57    axis=( -0.489572  0.056980  0.870099)
     O   18    sigma_33=    289.57    axis=(  0.463316  0.862342  0.204219)

     Atom 19  O   pos: ( -0.198258 -0.030970 -0.364904)  Total sigma:         241.36
           245.7115        -15.1679        -15.9176
           -14.2309        234.3112          9.0767
           -13.3648          0.8432        244.0714

     O   19    anisotropy:     37.03    eta:   -0.4861
     O   19    sigma_11=    235.02    axis=( -0.288683  0.562065 -0.775078)
     O   19    sigma_22=    223.02    axis=(  0.642333  0.714018  0.278545)
     O   19    sigma_33=    266.05    axis=( -0.709980  0.417447  0.567157)

     Atom 20  O   pos: (  0.350161  0.025299  0.008210)  Total sigma:         282.87
           275.6384          0.5661         -4.6992
            -1.3106        281.2473         10.7939
            -4.8880         12.9099        291.7172

     O   20    anisotropy:     25.95    eta:   -0.2746
     O   20    sigma_11=    276.59    axis=(  0.790763  0.577787 -0.202128)
     O   20    sigma_22=    271.84    axis=( -0.587798  0.624586 -0.514185)
     O   20    sigma_33=    300.17    axis=( -0.170844  0.525409  0.833522)

     Atom 21  O   pos: (  0.025982  0.239971 -0.416436)  Total sigma:         320.90
           317.3257        -17.3894         41.7335
           -17.6044        302.6557         30.0910
           -30.3909        -18.8654        342.7253

     O   21    anisotropy:    -46.56    eta:   -0.4914
     O   21    sigma_11=    328.80    axis=(  0.816187 -0.568491 -0.103232)
     O   21    sigma_22=    344.05    axis=( -0.167915 -0.062425 -0.983823)
     O   21    sigma_33=    289.86    axis=( -0.552851 -0.820317  0.146409)

     Atom 22  O   pos: ( -0.500226 -0.078068 -0.255182)  Total sigma:         265.68
           251.5860          8.2796         -8.1625
             3.5233        274.0637         25.8395
            -6.7707          6.4938        271.3775

     O   22    anisotropy:     34.92    eta:   -0.8421
     O   22    sigma_11=    263.84    axis=( -0.611659 -0.548422  0.570181)
     O   22    sigma_22=    244.23    axis=( -0.790852  0.405070 -0.458772)
     O   22    sigma_33=    288.96    axis=( -0.020637  0.731541  0.681485)

     Atom 23  O   pos: ( -0.153556  0.034643  0.207740)  Total sigma:         267.30
           268.7856        -15.2094        -19.5136
           -15.2318        272.5750          0.4986
           -22.5341         -1.3691        260.5395

     O   23    anisotropy:    -41.13    eta:   -0.8872
     O   23    sigma_11=    268.85    axis=( -0.210305 -0.791602  0.573706)
     O   23    sigma_22=    293.17    axis=( -0.719966  0.522400  0.456890)
     O   23    sigma_33=    239.88    axis=( -0.661378 -0.316963 -0.679789)

     Atom 24  O   pos: ( -0.271611 -0.470012 -0.358125)  Total sigma:         185.04
           212.6120         38.1698         68.4422
            13.8578        138.7142        -32.2543
            61.5898        -15.1548        203.7906

     O   24    anisotropy:    132.59    eta:   -0.7951
     O   24    sigma_11=    175.98    axis=( -0.483081 -0.684468  0.546019)
     O   24    sigma_22=    105.70    axis=( -0.476466  0.728695  0.491918)
     O   24    sigma_33=    273.43    axis=(  0.734583  0.022523  0.678144)

     Atom 25  O   pos: (  0.281439 -0.065421  0.280417)  Total sigma:         224.82
           259.0245         -4.8030          3.7889
            -1.2859        219.6446          9.3698
             8.2350          8.1918        195.7764

     O   25    anisotropy:     52.35    eta:   -0.8673
     O   25    sigma_11=    222.50    axis=(  0.026753  0.947888  0.317479)
     O   25    sigma_22=    192.23    axis=( -0.099289 -0.313503  0.944382)
     O   25    sigma_33=    259.72    axis=( -0.994699  0.056787 -0.085728)

     Atom 26  H   pos: ( -0.391847  0.207597 -0.179396)  Total sigma:          29.01
            26.3032          2.8126          6.2397
             3.6432         23.4669          5.2875
             4.0075          4.6805         37.2611

     H   26    anisotropy:     18.29    eta:   -0.2882
     H   26    sigma_11=     24.67    axis=(  0.829833  0.313322 -0.461743)
     H   26    sigma_22=     21.16    axis=(  0.418776 -0.896561  0.144240)
     H   26    sigma_33=     41.20    axis=(  0.368787  0.313062  0.875208)

     Atom 27  H   pos: ( -0.206431  0.300954  0.273526)  Total sigma:          20.91
            20.1130          3.4409         -1.3396
             5.0060         21.6704         -4.0517
            -5.6049         -4.9802         20.9435

     H   27    anisotropy:     12.35    eta:   -0.0651
     H   27    sigma_11=     17.06    axis=(  0.621104  0.178541  0.763121)
     H   27    sigma_22=     16.53    axis=(  0.588401 -0.749422 -0.303563)
     H   27    sigma_33=     29.14    axis=( -0.517701 -0.637565  0.570523)

     Atom 28  H   pos: ( -0.356675  0.393016  0.329887)  Total sigma:          16.53
            15.1110         -8.7032          2.2567
            -2.7979         24.6050         -0.3813
             2.1034         -0.4180          9.8613

     H   28    anisotropy:     16.33    eta:   -0.4093
     H   28    sigma_11=     13.31    axis=( -0.789124 -0.417731 -0.450316)
     H   28    sigma_22=      8.86    axis=( -0.435525 -0.136444  0.889776)
     H   28    sigma_33=     27.41    axis=(  0.433129 -0.898267  0.074261)

     Atom 29  H   pos: ( -0.385480 -0.381140  0.298881)  Total sigma:          24.34
            19.1602         -1.6614          2.3499
            -4.0892         32.8774         -1.5105
             2.2599         -2.8768         20.9850

     H   29    anisotropy:     14.47    eta:   -0.4198
     H   29    sigma_11=     21.54    axis=(  0.470062  0.281164  0.836653)
     H   29    sigma_22=     17.49    axis=( -0.855702 -0.087200  0.510069)
     H   29    sigma_33=     33.99    axis=(  0.216369 -0.955690  0.199604)

     Atom 30  H   pos: (  0.145473 -0.216664 -0.403154)  Total sigma:          26.56
            26.3159         -2.3693         12.1379
            -2.6011         18.5562         -5.3595
            14.2013         -4.4889         34.8025

     H   30    anisotropy:     28.41    eta:   -0.1000
     H   30    sigma_11=     18.04    axis=(  0.546369  0.815811 -0.189560)
     H   30    sigma_22=     16.14    axis=( -0.611683  0.543279  0.575058)
     H   30    sigma_33=     45.50    axis=(  0.572123 -0.198243  0.795848)

     Atom 31  H   pos: (  0.246477 -0.146015 -0.300363)  Total sigma:          29.78
            33.1596         10.5099          3.8882
            10.8795         30.8173          1.5080
             3.2390          0.3365         25.3716

     H   31    anisotropy:     20.34    eta:   -0.3589
     H   31    sigma_11=     25.44    axis=(  0.116944 -0.388957  0.913803)
     H   31    sigma_22=     20.57    axis=(  0.660633 -0.656555 -0.364005)
     H   31    sigma_33=     43.35    axis=(  0.741544  0.646257  0.180178)

     Atom 32  H   pos: (  0.102455 -0.098741  0.354449)  Total sigma:          26.14
            42.0432          5.8328         -4.5782
             5.9646         18.7051         -4.1583
            -5.5293         -4.3005         17.6640

     H   32    anisotropy:     27.92    eta:   -0.3127
     H   32    sigma_11=     19.74    axis=(  0.328837 -0.702796  0.630829)
     H   32    sigma_22=     13.92    axis=(  0.005816 -0.666457 -0.745520)
     H   32    sigma_33=     44.75    axis=( -0.944369 -0.248823  0.215068)

     Atom 33  H   pos: ( -0.053116 -0.087785  0.316853)  Total sigma:          25.58
            30.4765         -9.2700          8.0285
           -10.1706         22.8207         -8.8969
             9.9067         -9.6232         23.4389

     H   33    anisotropy:     28.66    eta:   -0.2345
     H   33    sigma_11=     18.27    axis=( -0.724987 -0.381905  0.573186)
     H   33    sigma_22=     13.79    axis=( -0.102010 -0.763482 -0.637722)
     H   33    sigma_33=     44.68    axis=(  0.681166 -0.520811  0.514557)

     Atom 34  H   pos: ( -0.329858  0.286408  0.141764)  Total sigma:          27.59
            20.1151         -2.1253          7.4118
            -1.3642         17.1240         -1.9562
             8.3842         -2.6784         45.5457

     H   34    anisotropy:     30.66    eta:   -0.1122
     H   34    sigma_11=     18.52    axis=( -0.798154  0.533933  0.279045)
     H   34    sigma_22=     16.23    axis=(  0.535412  0.841004 -0.077762)
     H   34    sigma_33=     48.04    axis=(  0.276197 -0.087338  0.957124)

     Atom 35  H   pos: ( -0.435856  0.349590  0.039120)  Total sigma:          28.46
            34.6857        -10.2675          3.2761
            -9.7886         27.0071         -1.4008
             1.5819          0.1510         23.6863

     H   35    anisotropy:     20.14    eta:   -0.2750
     H   35    sigma_11=     23.59    axis=(  0.031199  0.267768  0.962978)
     H   35    sigma_22=     19.90    axis=(  0.571639  0.785547 -0.236951)
     H   35    sigma_33=     41.89    axis=(  0.819912 -0.557868  0.128558)

     Atom 36  H   pos: (  0.292102  0.416016 -0.277947)  Total sigma:          28.79
            22.9713          2.7220         -1.6583
             1.6734         37.8366         -3.8205
            -1.0916         -3.8350         25.5598

     H   36    anisotropy:     15.79    eta:   -0.2231
     H   36    sigma_11=     24.70    axis=( -0.313773  0.313660  0.896194)
     H   36    sigma_22=     22.35    axis=(  0.937412 -0.047784  0.344928)
     H   36    sigma_33=     39.31    axis=( -0.151014 -0.948332  0.279036)

     Atom 37  H   pos: (  0.352064  0.269125 -0.254807)  Total sigma:          26.01
            34.1668        -13.4638         -2.1502
           -11.3400         24.3415          1.8079
            -2.6931          2.1468         19.5282

     H   37    anisotropy:     25.49    eta:   -0.1910
     H   37    sigma_11=     19.14    axis=( -0.155764  0.004123 -0.987786)
     H   37    sigma_22=     15.89    axis=(  0.551958  0.829673 -0.083575)
     H   37    sigma_33=     43.01    axis=( -0.819195  0.558234  0.131509)

     Atom 38  H   pos: (  0.087528 -0.289998 -0.114690)  Total sigma:          27.75
            23.1001          1.8875         -6.6922
             1.0363         20.7302         -8.0946
            -4.7472         -7.8888         39.4229

     H   38    anisotropy:     24.41    eta:   -0.2370
     H   38    sigma_11=     21.54    axis=(  0.950998 -0.237379  0.198126)
     H   38    sigma_22=     17.69    axis=(  0.150000  0.914517  0.375711)
     H   38    sigma_33=     44.02    axis=( -0.270376 -0.327582  0.905310)

     Atom 39  H   pos: (  0.135851 -0.330230  0.033070)  Total sigma:          28.93
            36.0409         -4.6551          8.8471
            -3.4655         22.1488         -2.1731
             7.6504         -2.8186         28.5993

     H   39    anisotropy:     20.33    eta:   -0.1658
     H   39    sigma_11=     23.28    axis=( -0.532125  0.044708  0.845485)
     H   39    sigma_22=     21.03    axis=(  0.216446  0.972605  0.084796)
     H   39    sigma_33=     42.49    axis=(  0.818532 -0.228124  0.527224)

     Atom 40  H   pos: ( -0.307845 -0.102522  0.259443)  Total sigma:          22.67
            30.4990          3.9651         -1.3676
             8.7702         19.2380         -0.5727
            -3.1607          0.0611         18.2683

     H   40    anisotropy:     16.51    eta:   -0.1916
     H   40    sigma_11=     18.22    axis=( -0.022353  0.372922  0.927593)
     H   40    sigma_22=     16.11    axis=(  0.424686 -0.836410  0.346497)
     H   40    sigma_33=     33.67    axis=( -0.905065 -0.401681  0.139679)

     Atom 41  H   pos: (  0.468673 -0.100756  0.309085)  Total sigma:          15.69
            23.7488         -3.0630          0.3736
            -4.9890         11.8296          0.6207
             0.7356          0.0524         11.4917

     H   41    anisotropy:     13.96    eta:   -0.1406
     H   41    sigma_11=     11.69    axis=(  0.089940  0.395280  0.914147)
     H   41    sigma_22=     10.38    axis=(  0.279151  0.871070 -0.404118)
     H   41    sigma_33=     25.00    axis=( -0.956026  0.291532 -0.031999)

     Atom 42  H   pos: ( -0.085964 -0.395214  0.300414)  Total sigma:          28.65
            22.1631          1.6336         -1.1446
             1.3698         33.1074          9.7054
            -1.3251          8.3270         30.6645

     H   42    anisotropy:     18.52    eta:   -0.3148
     H   42    sigma_11=     24.42    axis=( -0.647186 -0.492132  0.582200)
     H   42    sigma_22=     20.53    axis=( -0.762141  0.434817 -0.479662)
     H   42    sigma_33=     40.99    axis=(  0.017094  0.754149  0.656481)

     Atom 43  H   pos: ( -0.046270 -0.434930  0.150103)  Total sigma:          27.76
            24.2442          3.0958        -10.3979
             3.9638         22.9149         -7.3897
            -9.7181         -5.5726         36.1146

     H   43    anisotropy:     24.95    eta:   -0.1142
     H   43    sigma_11=     20.39    axis=(  0.225129 -0.943095 -0.244721)
     H   43    sigma_22=     18.49    axis=(  0.854926  0.070730  0.513906)
     H   43    sigma_33=     44.39    axis=( -0.467353 -0.324914  0.822200)

     Atom 44  H   pos: (  0.160497  0.139720  0.026319)  Total sigma:          27.94
            36.6401         -9.8909         -8.2291
            -8.7420         23.9072          3.5949
            -6.7087          3.8297         23.2762

     H   44    anisotropy:     25.27    eta:   -0.0665
     H   44    sigma_11=     20.08    axis=( -0.235119  0.318267 -0.918382)
     H   44    sigma_22=     18.96    axis=(  0.512428  0.843480  0.161120)
     H   44    sigma_33=     44.79    axis=( -0.825916  0.432722  0.361407)

     Atom 45  H   pos: (  0.107991  0.249910  0.130306)  Total sigma:          25.97
            20.7861          5.7685          5.2253
             4.5418         27.6367         11.8794
             4.5910         12.2450         29.4794

     H   45    anisotropy:     25.45    eta:   -0.1306
     H   45    sigma_11=     18.59    axis=(  0.933558 -0.061081 -0.353183)
     H   45    sigma_22=     16.38    axis=( -0.187443  0.756689 -0.626328)
     H   45    sigma_33=     42.93    axis=(  0.305506  0.650915  0.694965)

     Atom 46  H   pos: ( -0.281133 -0.240846 -0.097272)  Total sigma:          24.67
            32.9077         -1.9947        -13.8765
            -1.7228         13.7838          0.4977
           -15.9853          0.8408         27.3245

     H   46    anisotropy:     31.11    eta:   -0.0885
     H   46    sigma_11=     15.22    axis=( -0.566914  0.398087 -0.721204)
     H   46    sigma_22=     13.38    axis=(  0.295777  0.915471  0.272816)
     H   46    sigma_33=     45.41    axis=( -0.768846  0.058653  0.636738)

     Atom 47  H   pos: ( -0.121659 -0.244023 -0.114066)  Total sigma:          27.58
            39.1637         -2.8184          9.7636
            -2.8723         18.4700         -1.6019
            11.3343         -1.7907         25.0982

     H   47    anisotropy:     26.46    eta:   -0.0808
     H   47    sigma_11=     19.47    axis=( -0.481373 -0.106297  0.870047)
     H   47    sigma_22=     18.04    axis=(  0.056978  0.986725  0.152076)
     H   47    sigma_33=     45.22    axis=(  0.874662 -0.122779  0.468926)

     Atom 48  H   pos: (  0.480844 -0.133378 -0.015864)  Total sigma:          21.64
            19.6234         -9.6282          1.8084
            -9.6366         24.1810         -3.5492
             0.7646         -2.6128         21.1130

     H   48    anisotropy:     16.58    eta:   -0.7599
     H   48    sigma_11=     20.31    axis=( -0.247852  0.145632  0.957790)
     H   48    sigma_22=     11.91    axis=(  0.769618  0.630084  0.103353)
     H   48    sigma_33=     32.70    axis=(  0.588437 -0.762748  0.268249)

     Atom 49  H   pos: ( -0.436525 -0.224517  0.115070)  Total sigma:          24.76
            14.8791         -0.7397          4.0275
            -1.3573         16.7671          1.8774
             6.4520         -0.8481         42.6342

     H   49    anisotropy:     28.25    eta:   -0.1923
     H   49    sigma_11=     17.15    axis=(  0.325188 -0.944441 -0.047795)
     H   49    sigma_22=     13.53    axis=(  0.928539  0.328467 -0.172988)
     H   49    sigma_33=     43.59    axis=(  0.179076  0.011874  0.983764)

     Atom 50  H   pos: (  0.425136  0.167417 -0.403581)  Total sigma:          27.57
            24.5226         -0.9464          9.7045
             0.3606         20.6996         -0.3885
            -1.8659         -0.3637         37.5016

     H   50    anisotropy:     16.54    eta:   -0.2508
     H   50    sigma_11=     23.44    axis=( -0.960736  0.065628  0.269589)
     H   50    sigma_22=     20.68    axis=(  0.069835  0.997540  0.006031)
     H   50    sigma_33=     38.60    axis=(  0.268531 -0.024621  0.962956)

     Atom 51  H   pos: ( -0.440619  0.196955  0.362418)  Total sigma:          13.38
            19.4428          3.1209          0.5772
             3.4401          9.0590         -0.8153
            -1.9636         -1.0747         11.6389

     H   51    anisotropy:     10.67    eta:   -0.5226
     H   51    sigma_11=     11.68    axis=(  0.154141 -0.158535  0.975247)
     H   51    sigma_22=      7.97    axis=( -0.258712  0.946130  0.194693)
     H   51    sigma_33=     20.49    axis=( -0.953577 -0.282319  0.104823)

     Atom 52  H   pos: ( -0.057184  0.228014 -0.091102)  Total sigma:          27.24
            36.0961         -7.4975          8.5619
            -7.1096         18.9315         -3.5428
            10.1813         -4.0307         26.6944

     H   52    anisotropy:     25.91    eta:   -0.2753
     H   52    sigma_11=     20.98    axis=( -0.482563  0.115445  0.868220)
     H   52    sigma_22=     16.23    axis=(  0.322232  0.945152  0.053424)
     H   52    sigma_33=     44.51    axis=(  0.814432 -0.305549  0.493295)

     Atom 53  H   pos: ( -0.195264  0.302018 -0.057001)  Total sigma:          25.86
            29.5792         -4.3421        -11.4975
            -4.9122         16.1804          5.1650
           -13.9057          6.0853         31.8190

     H   53    anisotropy:     29.11    eta:   -0.1888
     H   53    sigma_11=     17.99    axis=( -0.752678 -0.098941 -0.650912)
     H   53    sigma_22=     14.32    axis=(  0.086906  0.965063 -0.247186)
     H   53    sigma_33=     45.27    axis=( -0.652628  0.242619  0.717783)

     Atom 54  H   pos: (  0.269230  0.298025  0.356537)  Total sigma:          23.44
            28.1463        -12.2344         10.0648
           -10.6154         20.5696         -8.2396
             9.1125         -8.7376         21.6149

     H   54    anisotropy:     30.46    eta:   -0.1453
     H   54    sigma_11=     14.77    axis=( -0.614752 -0.059914  0.786441)
     H   54    sigma_22=     11.82    axis=(  0.381567  0.850069  0.363028)
     H   54    sigma_33=     43.75    axis=(  0.690280 -0.523252  0.499721)

     Atom 55  H   pos: (  0.261361  0.408375  0.240303)  Total sigma:          27.70
            26.9054          7.0080         -5.5858
             6.3957         26.9316         -8.5913
            -4.2381         -8.3172         29.2674

     H   55    anisotropy:     20.34    eta:   -0.3116
     H   55    sigma_11=     23.03    axis=(  0.782725  0.004061  0.622355)
     H   55    sigma_22=     18.81    axis=(  0.376878 -0.798879 -0.468780)
     H   55    sigma_33=     41.26    axis=( -0.495282 -0.601478  0.626833)

     Atom 56  H   pos: (  0.353524 -0.382931 -0.015972)  Total sigma:          26.61
            25.5583          8.1069          0.7841
             8.3314         33.1492         -0.5807
            -0.0028         -2.1541         21.1310

     H   56    anisotropy:     17.77    eta:   -0.1914
     H   56    sigma_11=     21.82    axis=(  0.507531 -0.269513  0.818398)
     H   56    sigma_22=     19.56    axis=( -0.675120  0.465781  0.572067)
     H   56    sigma_33=     38.46    axis=( -0.535374 -0.842859  0.054445)

     Atom 57  H   pos: (  0.266286  0.424419 -0.074073)  Total sigma:          26.52
            19.6880          4.8082          5.8121
             3.3989         24.2514          9.1591
             6.7388         12.2333         35.6251

     H   57    anisotropy:     26.71    eta:   -0.0385
     H   57    sigma_11=     17.96    axis=(  0.424629  0.699730 -0.574516)
     H   57    sigma_22=     17.27    axis=(  0.857350 -0.514689  0.006810)
     H   57    sigma_33=     44.33    axis=(  0.290932  0.495453  0.818465)

     Atom 58  H   pos: ( -0.136128 -0.079645 -0.428491)  Total sigma:          24.65
            32.5753         -9.6203        -14.6805
           -10.5244         18.1390          5.7122
           -13.4951          4.3520         23.2433

     H   58    anisotropy:     33.58    eta:   -0.1558
     H   58    sigma_11=     15.20    axis=(  0.124770 -0.727877  0.674260)
     H   58    sigma_22=     11.72    axis=( -0.628817 -0.583674 -0.513726)
     H   58    sigma_33=     47.04    axis=( -0.767478  0.359888  0.530526)

     Atom 59  H   pos: ( -0.220775 -0.099774 -0.293777)  Total sigma:          24.32
            16.4057          1.5828         -4.3343
             2.4107         27.5089        -14.2481
            -4.6798        -14.0267         29.0536

     H   59    anisotropy:     28.39    eta:   -0.1887
     H   59    sigma_11=     16.65    axis=(  0.827791 -0.495249 -0.263610)
     H   59    sigma_22=     13.08    axis=(  0.534305  0.552603  0.639647)
     H   59    sigma_33=     43.25    axis=( -0.171113 -0.670342  0.722054)

     Atom 60  H   pos: (  0.357756  0.004002 -0.090756)  Total sigma:          27.34
            20.0184         -0.9822         -4.0441
            -0.7581         20.8289          4.9737
            -2.9534          6.3069         41.1692

     H   60    anisotropy:     23.78    eta:   -0.0070
     H   60    sigma_11=     19.47    axis=(  0.935940  0.346883  0.060740)
     H   60    sigma_22=     19.36    axis=( -0.316830  0.904720 -0.284782)
     H   60    sigma_33=     43.19    axis=( -0.153738  0.247295  0.956666)

     Atom 61  H   pos: (  0.416478  0.100565  0.023187)  Total sigma:          28.53
            28.9777          9.5929          1.7218
             8.9796         32.0390          3.3512
             0.6879          2.4897         24.5685

     H   61    anisotropy:     17.94    eta:   -0.2906
     H   61    sigma_11=     24.29    axis=(  0.335476 -0.047417 -0.940855)
     H   61    sigma_22=     20.81    axis=(  0.701633 -0.653871  0.283131)
     H   61    sigma_33=     40.49    axis=(  0.628623  0.755119  0.186089)

     Atom 62  H   pos: (  0.078621  0.277656 -0.429727)  Total sigma:          51.12
            63.4619         19.1241        -19.3846
            18.4917         44.4685        -12.3221
           -11.6622         -7.8827         45.4224

     H   62    anisotropy:     49.23    eta:   -0.1135
     H   62    sigma_11=     36.57    axis=(  0.426852  0.128498  0.895145)
     H   62    sigma_22=     32.85    axis=(  0.481489 -0.870178 -0.104685)
     H   62    sigma_33=     83.94    axis=( -0.765484 -0.475688  0.433308)

     Atom 63  H   pos: (  0.085500  0.278818 -0.340981)  Total sigma:          26.64
            32.7129          8.2412          5.7188
             7.9435         17.6938          3.6980
            13.7091          8.4283         29.5192

     H   63    anisotropy:     27.13    eta:   -0.4110
     H   63    sigma_11=     21.31    axis=(  0.617939  0.069688 -0.783132)
     H   63    sigma_22=     13.88    axis=(  0.315783 -0.934190  0.166042)
     H   63    sigma_33=     44.73    axis=(  0.720023  0.349903  0.599279)

     Atom 64  H   pos: ( -0.480187 -0.119502 -0.345581)  Total sigma:          29.08
            23.0325         -1.6235         -3.9111
            -2.2436         26.2403          7.4380
            -4.5687          8.0580         37.9683

     H   64    anisotropy:     20.75    eta:   -0.0391
     H   64    sigma_11=     22.43    axis=( -0.287162 -0.886178  0.363630)
     H   64    sigma_22=     21.89    axis=( -0.930324  0.167620 -0.326191)
     H   64    sigma_33=     42.91    axis=( -0.228112  0.431964  0.872567)

     Atom 65  H   pos: ( -0.468855  0.018080 -0.263912)  Total sigma:          21.38
            10.4907         10.6499         -0.3466
            10.5406         45.0295          0.3433
            -1.9508         -1.8359          8.6195

     H   65    anisotropy:     40.00    eta:   -0.0791
     H   65    sigma_11=      9.10    axis=( -0.466172  0.155564  0.870909)
     H   65    sigma_22=      6.99    axis=(  0.841790 -0.224845  0.490748)
     H   65    sigma_33=     48.05    axis=(  0.272162  0.961896 -0.026136)

     Atom 66  H   pos: ( -0.201361  0.112169  0.252261)  Total sigma:          25.10
            22.7249        -10.2422         -7.6403
           -11.5704         32.3540          9.0906
            -8.2915          8.8607         20.2318

     H   66    anisotropy:     30.06    eta:   -0.1677
     H   66    sigma_11=     16.77    axis=(  0.527384  0.669885 -0.522609)
     H   66    sigma_22=     13.40    axis=( -0.676490 -0.041064 -0.735306)
     H   66    sigma_33=     45.14    axis=( -0.514031  0.741328  0.431514)

     Atom 67  H   pos: ( -0.067957  0.075136  0.171423)  Total sigma:          26.03
            35.1145          7.5548        -10.4065
             8.6886         20.8894         -5.4157
           -10.0425         -4.9239         22.0773

     H   67    anisotropy:     27.88    eta:   -0.0688
     H   67    sigma_11=     17.37    axis=(  0.540686 -0.777852  0.320320)
     H   67    sigma_22=     16.09    axis=(  0.232066  0.503924  0.831989)
     H   67    sigma_33=     44.61    axis=( -0.808581 -0.375510  0.452977)

     Atom 68  H   pos: ( -0.262552 -0.391296 -0.282814)  Total sigma:          21.71
            11.9657          3.7892          5.3712
             3.7337         26.4404         13.1306
             4.9157         11.8471         26.7241

     H   68    anisotropy:     28.14    eta:   -0.2117
     H   68    sigma_11=     14.32    axis=( -0.231148  0.731959 -0.640942)
     H   68    sigma_22=     10.35    axis=(  0.948606  0.023202 -0.315607)
     H   68    sigma_33=     40.47    axis=(  0.216141  0.680953  0.699704)

     Atom 69  H   pos: ( -0.330405 -0.412333 -0.426717)  Total sigma:          26.30
            25.4202         -3.2917         13.9650
            -5.2925         23.9819         -3.7727
            14.9988         -1.4206         29.5038

     H   69    anisotropy:     25.46    eta:   -0.6130
     H   69    sigma_11=     23.02    axis=(  0.048286  0.959813  0.276455)
     H   69    sigma_22=     12.61    axis=( -0.762084 -0.143515  0.631372)
     H   69    sigma_33=     43.27    axis=(  0.645675 -0.241169  0.724529)

     Atom 70  H   pos: (  0.285956 -0.039653  0.182297)  Total sigma:          25.20
            17.5415          0.2132         -3.4252
             0.0005         17.8708         -6.1078
            -2.0892         -5.5514         40.1780

     H   70    anisotropy:     25.07    eta:   -0.0815
     H   70    sigma_11=     17.52    axis=(  0.885822 -0.463880 -0.011556)
     H   70    sigma_22=     16.16    axis=(  0.450723  0.854243  0.259072)
     H   70    sigma_33=     41.91    axis=( -0.110307 -0.234700  0.965789)

     Atom 71  H   pos: (  0.295119  0.021881  0.330290)  Total sigma:          23.31
            15.4797          6.4614          3.5184
             6.5035         34.9880         11.0819
             2.7117          9.8165         19.4644

     H   71    anisotropy:     28.30    eta:   -0.0377
     H   71    sigma_11=     14.23    axis=(  0.172020  0.399577 -0.900415)
     H   71    sigma_22=     13.52    axis=(  0.950146 -0.308604  0.044571)
     H   71    sigma_33=     42.18    axis=(  0.260062  0.863193  0.432742)

     Initialization:
     gipaw_setup  :      0.14s CPU      0.17s WALL (       1 calls)

     Linear response
     greenf       :   2255.71s CPU   2272.67s WALL (      96 calls)
     cgsolve      :   2247.09s CPU   2263.90s WALL (      96 calls)
     ch_psi       :   2140.34s CPU   2156.13s WALL (    7269 calls)
     h_psiq       :   1654.09s CPU   1666.24s WALL (    7269 calls)

     Apply operators
     h_psi        :   1457.40s CPU   1468.72s WALL (    8112 calls)
     apply_vel    :     26.21s CPU     26.51s WALL (      84 calls)

     Induced current
     j_para       :    112.11s CPU    113.07s WALL (     108 calls)
     biot_savart  :      0.04s CPU      0.04s WALL (       1 calls)

     Other routines

     General routines
     calbec       :    464.55s CPU    467.85s WALL (   23462 calls)
     fft          :      0.06s CPU      0.07s WALL (      32 calls)
     fftw         :   1193.97s CPU   1203.14s WALL ( 1688400 calls)
     davcio       :      0.01s CPU      0.83s WALL (      64 calls)

     Parallel routines
     fft_scatter  :    374.28s CPU    377.39s WALL ( 1688432 calls)

     Plugins


     GIPAW        :  43m23.05s CPU  43m47.25s WALL


   This run was terminated on:   1:27: 9  11Sep2023            

=------------------------------------------------------------------------------=
   JOB DONE.
=------------------------------------------------------------------------------=
