# Supplementary material for: Is there a future for 43Ca nuclear magnetic resonance in cement science?
Source: Phys Chem Chem Phys. 2025 Apr 9;27(17):9159–68. doi: 10.1039/d5cp00491h (PMC11997747; doi:10.1039/d5cp00491h)
Supplement: CP-027-D5CP00491H-s001 [file CP-027-D5CP00491H-s001.zip › QE-Files/Ca-Ion/caion3.vc-relax.nmr.out]

     Program GIPAW v.7.2 starts on  8Sep2023 at  7: 7:29 

     This program is part of the open-source Quantum ESPRESSO suite
     for quantum simulation of materials; please cite
         "P. Giannozzi et al., J. Phys.:Condens. Matter 21 395502 (2009);
         "P. Giannozzi et al., J. Phys.:Condens. Matter 29 465901 (2017);
         "P. Giannozzi et al., J. Chem. Phys. 152 154105 (2020);
          URL http://www.quantum-espresso.org", 
     in publications or presentations arising from this work. More details at
     http://www.quantum-espresso.org/quote

     Parallel version (MPI), running on    72 processors

     MPI processes distributed on     1 nodes
     R & G space division:  proc/nbgrp/npool/nimage =      72
     475303 MiB available memory on the printing compute node when the environment starts


     ***** This is GIPAW git revision                                          *****
     ***** you can cite: N. Varini et al., Comp. Phys. Comm. 184, 1827 (2013)  *****
     ***** in publications or presentations arising from this work.            *****

     Parallelizing q-star over 1 images
     Reading input from caion3.vc-relax.nmr.in

     ------------------- Input file: --------------------
&inputgipaw
	job = 'nmr'
	prefix = 'caion3.vc-relax_nmr'
	tmp_dir = './tmpCaion3/',
	verbosity = 'high'
	diagonalization = 'david'
/


     Reading xml data from directory:

     ./tmpCaion3/caion3.vc-relax_nmr.save/
     file Ca.pbe-spn-kjpaw_psl.1.0.0.UPF: wavefunction(s)  3S renormalized
     file O.pbe-n-kjpaw_psl.1.0.0.UPF: wavefunction(s)  2S 2P renormalized
     file H.pbe-kjpaw_psl.1.0.0.UPF: wavefunction(s)  1S renormalized

     IMPORTANT: XC functional enforced from input :
     Exchange-correlation= PBE
                           (   1   4   3   4   0   0   0)
     Any further DFT definition will be discarded
     Please, verify this is what you really want


     Parallelization info
     --------------------
     sticks:   dense  smooth     PW     G-vecs:    dense   smooth      PW
     Min         176     176     60                14541    14541    2905
     Max         177     177     61                14546    14546    2908
     Sum       12673   12673   4333              1047171  1047171  209247

     Using Slab Decomposition

     Reading collected, re-writing distributed wavefunctions
     Subspace diagonalization in iterative solution of the eigenvalue problem:
     a serial algorithm will be used

     GIPAW projectors -----------------------------------------------
     atom=  Ca   l=0  rc=    1.3000  rs=    0.8667
     atom=  Ca   l=0  rc=    1.3000  rs=    0.8667
     atom=  Ca   l=1  rc=    1.6000  rs=    1.0667
     atom=  Ca   l=1  rc=    1.6000  rs=    1.0667
     atom=  Ca   l=2  rc=    1.7000  rs=    1.1333
     atom=  Ca   l=2  rc=    1.7000  rs=    1.1333
     projs nearly linearly dependent: l=0  n1,n2= 1, 2  s=  0.99170013
     projs nearly linearly dependent: l=2  n1,n2= 1, 2  s=  0.99334936

     atom=  O    l=0  rc=    1.3000  rs=    0.8667
     atom=  O    l=0  rc=    1.3000  rs=    0.8667
     atom=  O    l=1  rc=    1.3500  rs=    0.9000
     atom=  O    l=1  rc=    1.3500  rs=    0.9000
     projs nearly linearly dependent: l=1  n1,n2= 1, 2  s=  0.99790099

     atom=  H    l=0  rc=    1.0000  rs=    0.6667
     atom=  H    l=0  rc=    1.0000  rs=    0.6667
     projs nearly linearly dependent: l=0  n1,n2= 1, 2  s=  0.99968852
     -----------------------------------------------------------------

     GIPAW integrals: -------------------------------------------
     Atom  i/j   nmr_para   nmr_dia   epr_rmc  epr_para   epr_dia
       Ca  1 1   0.25E+04 -0.66E+00  0.13E+02  0.81E+09  0.75E+03
       Ca  2 1   0.26E+04 -0.73E+00  0.13E+02  0.86E+09  0.79E+03
       Ca  2 2   0.28E+04 -0.80E+00  0.13E+02  0.92E+09  0.84E+03
       Ca  3 3   0.30E+02  0.22E+00  0.11E+02  0.47E+05  0.19E+03
       Ca  4 3   0.33E+02  0.20E+00  0.12E+02  0.54E+05  0.22E+03
       Ca  4 4   0.37E+02  0.17E+00  0.13E+02  0.60E+05  0.24E+03
       Ca  5 5   0.29E+01  0.74E+00  0.81E+01  0.47E+03  0.66E+02
       Ca  6 5   0.36E+01  0.91E+00  0.10E+02  0.59E+03  0.81E+02
       Ca  6 6   0.45E+01  0.11E+01  0.13E+02  0.74E+03  0.10E+03
       O   1 1   0.81E+03 -0.32E+00  0.65E+01  0.43E+08  0.24E+03
       O   2 1   0.91E+03 -0.39E+00  0.71E+01  0.48E+08  0.27E+03
       O   2 2   0.10E+04 -0.48E+00  0.78E+01  0.55E+08  0.31E+03
       O   3 3   0.99E+01  0.87E+00  0.58E+01  0.24E+04  0.75E+02
       O   4 3   0.11E+02  0.97E+00  0.67E+01  0.27E+04  0.83E+02
       O   4 4   0.12E+02  0.11E+01  0.76E+01  0.31E+04  0.93E+02
       H   1 1   0.39E+02  0.19E+00  0.29E+00  0.78E+05  0.13E+02
       H   2 1   0.41E+02  0.21E+00  0.32E+00  0.82E+05  0.14E+02
       H   2 2   0.43E+02  0.22E+00  0.36E+00  0.86E+05  0.15E+02
     ------------------------------------------------------------

     alpha_pv=     74.4882 eV

     Number of occupied bands for each k-point:
     k-point:     1    nbnd_occ= 100
     k-point:     2    nbnd_occ= 100
     k-point:     3    nbnd_occ= 100
     k-point:     4    nbnd_occ= 100


     q-space interpolation up to   240.00 Rydberg

     GIPAW job: nmr                                                                             
     NMR macroscopic correction: yes
             0.6667          0.0000          0.0000
             0.0000          0.6667          0.0000
             0.0000          0.0000          0.6667


     Largest allocated arrays     est. size (Mb)     dimensions
        KS wavefunctions at k           4.27 Mb     (    2801,  100)
        KS wavefunctions at k+q         4.27 Mb     (    2801,  100)
        First-order wavefunctions      42.74 Mb     (    2801,  100, 10)
        First-order wavefunct (US)     25.64 Mb     (    2801,  100,  6)
        Charge/spin density             0.26 Mb     (   33750,    1)
        Induced current                 2.32 Mb     (   33750,    3,3,1)
        Induced magnetic field          2.32 Mb     (   33750,    3,3,1)
        NL pseudopotentials            12.91 Mb     (    2801,  302)
        GIPAW NL terms                 12.91 Mb     (    2801,  302)

     Computing the magnetic susceptibility     isolve=0    ethr=  0.1000E-13
     k-point #    1 of     4      pool #  1    cpu time:       4.5
     compute_u_kq: q = (    0.0000,    0.0000,    0.0000)
     Rotating WFCS
     ethr =  1.00E-14,  avg # of iterations =  5.0
     eigenvalues at k:
 -38.7190 -20.6983 -20.5243 -20.4602 -20.4179 -20.3437 -20.3180 -20.2698
 -20.2228 -20.1434 -20.1092 -20.0287 -19.9841 -19.9174 -19.8562 -19.7725
 -19.7197 -19.6705 -19.6531 -19.5655 -19.4719 -19.4534 -19.3332 -19.3024
 -19.2175 -19.0118 -18.0894 -17.8819  -8.7262  -8.5683  -8.4678  -8.3550
  -8.3098  -8.2585  -8.1834  -8.1273  -8.0724  -8.0195  -7.9912  -7.9314
  -7.9062  -7.8681  -7.8310  -7.7872  -7.7028  -7.6446  -7.6151  -7.5776
  -7.4512  -7.2624  -6.1596  -5.9539  -5.6787  -5.5812  -5.4462  -5.2708
  -5.1688  -5.0774  -4.9933  -4.9622  -4.8663  -4.6531  -4.5264  -4.4302
  -4.2698  -4.1689  -4.0542  -3.9940  -3.9291  -3.7811  -3.6778  -3.5731
  -3.4541  -3.3421  -2.7719  -2.6946  -2.6468  -2.6046  -2.5436  -2.5149
  -2.4907  -2.4676  -2.4384  -2.3846  -2.3507  -2.3162  -2.2685  -2.2512
  -2.2174  -2.1638  -2.1538  -2.1102  -2.0586  -1.9508  -1.9097  -1.8604
  -1.7019  -1.6583  -1.5955  -1.4749
     eigenvalues at k+q:
 -38.7190 -20.6983 -20.5243 -20.4602 -20.4178 -20.3437 -20.3180 -20.2698
 -20.2227 -20.1434 -20.1092 -20.0287 -19.9841 -19.9174 -19.8562 -19.7725
 -19.7196 -19.6705 -19.6530 -19.5655 -19.4719 -19.4534 -19.3332 -19.3024
 -19.2175 -19.0118 -18.0894 -17.8819  -8.7262  -8.5683  -8.4677  -8.3550
  -8.3098  -8.2585  -8.1834  -8.1273  -8.0724  -8.0195  -7.9912  -7.9314
  -7.9062  -7.8681  -7.8309  -7.7872  -7.7028  -7.6446  -7.6151  -7.5776
  -7.4511  -7.2623  -6.1596  -5.9539  -5.6787  -5.5812  -5.4462  -5.2708
  -5.1688  -5.0774  -4.9933  -4.9622  -4.8663  -4.6531  -4.5264  -4.4302
  -4.2698  -4.1688  -4.0541  -3.9939  -3.9290  -3.7810  -3.6778  -3.5731
  -3.4541  -3.3421  -2.7719  -2.6945  -2.6468  -2.6046  -2.5436  -2.5149
  -2.4907  -2.4676  -2.4384  -2.3846  -2.3507  -2.3162  -2.2685  -2.2511
  -2.2174  -2.1638  -2.1538  -2.1102  -2.0586  -1.9508  -1.9097  -1.8604
  -1.7019  -1.6583  -1.5955  -1.4749
     cgsolve_all iterations  50    anorm=    0.71E-07
PARA_AUG  1      50.6658496        -0.2534311         0.0664845
     cgsolve_all iterations  49    anorm=    0.72E-07
PARA_AUG  2      -0.1516772        51.1265077        -0.2423976
     cgsolve_all iterations  48    anorm=    0.72E-07
PARA_AUG  3      -0.0388888        -0.2247189        50.8815492
     cgsolve_all iterations  54    anorm=    0.76E-07
     cgsolve_all iterations  54    anorm=    0.72E-07
     cgsolve_all iterations  54    anorm=    0.72E-07
     compute_u_kq: q = (    0.0257,    0.0000,    0.0000)
     Rotating WFCS
     ethr =  1.00E-14,  avg # of iterations = 20.0
     eigenvalues at k:
 -38.7190 -20.6983 -20.5243 -20.4602 -20.4179 -20.3437 -20.3180 -20.2698
 -20.2228 -20.1434 -20.1092 -20.0287 -19.9841 -19.9174 -19.8562 -19.7725
 -19.7197 -19.6705 -19.6531 -19.5655 -19.4719 -19.4534 -19.3332 -19.3024
 -19.2175 -19.0118 -18.0894 -17.8819  -8.7262  -8.5683  -8.4678  -8.3550
  -8.3098  -8.2585  -8.1834  -8.1273  -8.0724  -8.0195  -7.9912  -7.9314
  -7.9062  -7.8681  -7.8310  -7.7872  -7.7028  -7.6446  -7.6151  -7.5776
  -7.4512  -7.2624  -6.1596  -5.9539  -5.6787  -5.5812  -5.4462  -5.2708
  -5.1688  -5.0774  -4.9933  -4.9622  -4.8663  -4.6531  -4.5264  -4.4302
  -4.2698  -4.1689  -4.0542  -3.9940  -3.9291  -3.7811  -3.6778  -3.5731
  -3.4541  -3.3421  -2.7719  -2.6946  -2.6468  -2.6046  -2.5436  -2.5149
  -2.4907  -2.4676  -2.4384  -2.3846  -2.3507  -2.3162  -2.2685  -2.2512
  -2.2174  -2.1638  -2.1538  -2.1102  -2.0586  -1.9508  -1.9097  -1.8604
  -1.7019  -1.6583  -1.5955  -1.4749
     eigenvalues at k+q:
 -38.7190 -20.6967 -20.5230 -20.4606 -20.4209 -20.3387 -20.3238 -20.2716
 -20.2246 -20.1425 -20.1076 -20.0260 -19.9870 -19.9164 -19.8519 -19.7737
 -19.7193 -19.6728 -19.6540 -19.5640 -19.4700 -19.4533 -19.3318 -19.3024
 -19.2205 -19.0124 -18.0894 -17.8817  -8.7262  -8.5667  -8.4677  -8.3579
  -8.3095  -8.2550  -8.1868  -8.1310  -8.0722  -8.0200  -7.9925  -7.9322
  -7.9036  -7.8689  -7.8300  -7.7869  -7.7017  -7.6457  -7.6135  -7.5761
  -7.4523  -7.2622  -6.1543  -5.9477  -5.6798  -5.5780  -5.4454  -5.2726
  -5.1803  -5.0866  -4.9966  -4.9633  -4.8573  -4.6552  -4.5251  -4.4196
  -4.2674  -4.1670  -4.0532  -3.9907  -3.9331  -3.7859  -3.6802  -3.5718
  -3.4456  -3.3523  -2.7751  -2.6957  -2.6501  -2.6035  -2.5433  -2.5124
  -2.4909  -2.4651  -2.4413  -2.3850  -2.3508  -2.3171  -2.2682  -2.2508
  -2.2171  -2.1646  -2.1518  -2.1100  -2.0587  -1.9510  -1.9088  -1.8603
  -1.7038  -1.6583  -1.5959  -1.4733
     cgsolve_all iterations  54    anorm=    0.75E-07
     cgsolve_all iterations  54    anorm=    0.72E-07
     cgsolve_all iterations  54    anorm=    0.72E-07
     compute_u_kq: q = (   -0.0257,    0.0000,    0.0000)
     Rotating WFCS
     ethr =  1.00E-14,  avg # of iterations = 20.0
     eigenvalues at k:
 -38.7190 -20.6983 -20.5243 -20.4602 -20.4179 -20.3437 -20.3180 -20.2698
 -20.2228 -20.1434 -20.1092 -20.0287 -19.9841 -19.9174 -19.8562 -19.7725
 -19.7197 -19.6705 -19.6531 -19.5655 -19.4719 -19.4534 -19.3332 -19.3024
 -19.2175 -19.0118 -18.0894 -17.8819  -8.7262  -8.5683  -8.4678  -8.3550
  -8.3098  -8.2585  -8.1834  -8.1273  -8.0724  -8.0195  -7.9912  -7.9314
  -7.9062  -7.8681  -7.8310  -7.7872  -7.7028  -7.6446  -7.6151  -7.5776
  -7.4512  -7.2624  -6.1596  -5.9539  -5.6787  -5.5812  -5.4462  -5.2708
  -5.1688  -5.0774  -4.9933  -4.9622  -4.8663  -4.6531  -4.5264  -4.4302
  -4.2698  -4.1689  -4.0542  -3.9940  -3.9291  -3.7811  -3.6778  -3.5731
  -3.4541  -3.3421  -2.7719  -2.6946  -2.6468  -2.6046  -2.5436  -2.5149
  -2.4907  -2.4676  -2.4384  -2.3846  -2.3507  -2.3162  -2.2685  -2.2512
  -2.2174  -2.1638  -2.1538  -2.1102  -2.0586  -1.9508  -1.9097  -1.8604
  -1.7019  -1.6583  -1.5955  -1.4749
     eigenvalues at k+q:
 -38.7190 -20.6997 -20.5260 -20.4604 -20.4140 -20.3485 -20.3116 -20.2680
 -20.2209 -20.1450 -20.1111 -20.0308 -19.9815 -19.9180 -19.8608 -19.7718
 -19.7203 -19.6684 -19.6510 -19.5665 -19.4757 -19.4521 -19.3346 -19.3026
 -19.2145 -19.0113 -18.0894 -17.8822  -8.7261  -8.5698  -8.4676  -8.3522
  -8.3102  -8.2620  -8.1801  -8.1238  -8.0723  -8.0187  -7.9904  -7.9306
  -7.9089  -7.8679  -7.8312  -7.7873  -7.7039  -7.6444  -7.6165  -7.5786
  -7.4500  -7.2625  -6.1647  -5.9597  -5.6779  -5.5837  -5.4476  -5.2694
  -5.1571  -5.0690  -4.9892  -4.9606  -4.8743  -4.6508  -4.5290  -4.4407
  -4.2727  -4.1715  -4.0542  -3.9968  -3.9251  -3.7753  -3.6754  -3.5748
  -3.4625  -3.3323  -2.7688  -2.6938  -2.6431  -2.6055  -2.5444  -2.5171
  -2.4907  -2.4696  -2.4353  -2.3847  -2.3508  -2.3151  -2.2690  -2.2515
  -2.2175  -2.1634  -2.1554  -2.1105  -2.0583  -1.9507  -1.9107  -1.8604
  -1.7001  -1.6582  -1.5953  -1.4766
     cgsolve_all iterations  54    anorm=    0.75E-07
     cgsolve_all iterations  54    anorm=    0.72E-07
     cgsolve_all iterations  54    anorm=    0.72E-07
     compute_u_kq: q = (    0.0000,    0.0257,    0.0000)
     Rotating WFCS
     ethr =  1.00E-14,  avg # of iterations = 20.0
     eigenvalues at k:
 -38.7190 -20.6983 -20.5243 -20.4602 -20.4179 -20.3437 -20.3180 -20.2698
 -20.2228 -20.1434 -20.1092 -20.0287 -19.9841 -19.9174 -19.8562 -19.7725
 -19.7197 -19.6705 -19.6531 -19.5655 -19.4719 -19.4534 -19.3332 -19.3024
 -19.2175 -19.0118 -18.0894 -17.8819  -8.7262  -8.5683  -8.4678  -8.3550
  -8.3098  -8.2585  -8.1834  -8.1273  -8.0724  -8.0195  -7.9912  -7.9314
  -7.9062  -7.8681  -7.8310  -7.7872  -7.7028  -7.6446  -7.6151  -7.5776
  -7.4512  -7.2624  -6.1596  -5.9539  -5.6787  -5.5812  -5.4462  -5.2708
  -5.1688  -5.0774  -4.9933  -4.9622  -4.8663  -4.6531  -4.5264  -4.4302
  -4.2698  -4.1689  -4.0542  -3.9940  -3.9291  -3.7811  -3.6778  -3.5731
  -3.4541  -3.3421  -2.7719  -2.6946  -2.6468  -2.6046  -2.5436  -2.5149
  -2.4907  -2.4676  -2.4384  -2.3846  -2.3507  -2.3162  -2.2685  -2.2512
  -2.2174  -2.1638  -2.1538  -2.1102  -2.0586  -1.9508  -1.9097  -1.8604
  -1.7019  -1.6583  -1.5955  -1.4749
     eigenvalues at k+q:
 -38.7190 -20.6937 -20.5297 -20.4604 -20.4170 -20.3455 -20.3192 -20.2713
 -20.2290 -20.1433 -20.1033 -20.0249 -19.9838 -19.9138 -19.8581 -19.7736
 -19.7170 -19.6664 -19.6547 -19.5609 -19.4713 -19.4581 -19.3359 -19.3058
 -19.2172 -19.0122 -18.0885 -17.8819  -8.7270  -8.5685  -8.4672  -8.3508
  -8.3082  -8.2588  -8.1840  -8.1291  -8.0779  -8.0175  -7.9895  -7.9305
  -7.9069  -7.8705  -7.8336  -7.7874  -7.7030  -7.6477  -7.6121  -7.5744
  -7.4482  -7.2642  -6.1539  -5.9556  -5.6820  -5.5774  -5.4526  -5.2683
  -5.1740  -5.0834  -4.9927  -4.9588  -4.8639  -4.6541  -4.5311  -4.4269
  -4.2759  -4.1679  -4.0487  -3.9817  -3.9166  -3.7878  -3.6769  -3.5731
  -3.4572  -3.3458  -2.7707  -2.6974  -2.6489  -2.6068  -2.5440  -2.5161
  -2.4902  -2.4671  -2.4382  -2.3839  -2.3503  -2.3159  -2.2695  -2.2493
  -2.2180  -2.1629  -2.1531  -2.1112  -2.0595  -1.9553  -1.9116  -1.8579
  -1.7018  -1.6570  -1.5955  -1.4752
     cgsolve_all iterations  54    anorm=    0.76E-07
     cgsolve_all iterations  54    anorm=    0.72E-07
     cgsolve_all iterations  54    anorm=    0.72E-07
     compute_u_kq: q = (    0.0000,   -0.0257,    0.0000)
     Rotating WFCS
     ethr =  1.00E-14,  avg # of iterations = 20.0
     eigenvalues at k:
 -38.7190 -20.6983 -20.5243 -20.4602 -20.4179 -20.3437 -20.3180 -20.2698
 -20.2228 -20.1434 -20.1092 -20.0287 -19.9841 -19.9174 -19.8562 -19.7725
 -19.7197 -19.6705 -19.6531 -19.5655 -19.4719 -19.4534 -19.3332 -19.3024
 -19.2175 -19.0118 -18.0894 -17.8819  -8.7262  -8.5683  -8.4678  -8.3550
  -8.3098  -8.2585  -8.1834  -8.1273  -8.0724  -8.0195  -7.9912  -7.9314
  -7.9062  -7.8681  -7.8310  -7.7872  -7.7028  -7.6446  -7.6151  -7.5776
  -7.4512  -7.2624  -6.1596  -5.9539  -5.6787  -5.5812  -5.4462  -5.2708
  -5.1688  -5.0774  -4.9933  -4.9622  -4.8663  -4.6531  -4.5264  -4.4302
  -4.2698  -4.1689  -4.0542  -3.9940  -3.9291  -3.7811  -3.6778  -3.5731
  -3.4541  -3.3421  -2.7719  -2.6946  -2.6468  -2.6046  -2.5436  -2.5149
  -2.4907  -2.4676  -2.4384  -2.3846  -2.3507  -2.3162  -2.2685  -2.2512
  -2.2174  -2.1638  -2.1538  -2.1102  -2.0586  -1.9508  -1.9097  -1.8604
  -1.7019  -1.6583  -1.5955  -1.4749
     eigenvalues at k+q:
 -38.7190 -20.7025 -20.5200 -20.4597 -20.4178 -20.3425 -20.3165 -20.2684
 -20.2161 -20.1439 -20.1148 -20.0327 -19.9844 -19.9204 -19.8548 -19.7724
 -19.7210 -19.6773 -19.6489 -19.5700 -19.4724 -19.4488 -19.3306 -19.2989
 -19.2180 -19.0113 -18.0904 -17.8820  -8.7253  -8.5680  -8.4683  -8.3591
  -8.3120  -8.2572  -8.1827  -8.1255  -8.0671  -8.0223  -7.9927  -7.9331
  -7.9048  -7.8672  -7.8266  -7.7864  -7.7029  -7.6428  -7.6173  -7.5807
  -7.4540  -7.2607  -6.1648  -5.9524  -5.6762  -5.5841  -5.4399  -5.2730
  -5.1631  -5.0716  -4.9959  -4.9659  -4.8657  -4.6528  -4.5209  -4.4334
  -4.2635  -4.1702  -4.0626  -4.0073  -3.9369  -3.7751  -3.6783  -3.5743
  -3.4507  -3.3384  -2.7736  -2.6918  -2.6443  -2.6023  -2.5435  -2.5136
  -2.4916  -2.4682  -2.4378  -2.3852  -2.3513  -2.3166  -2.2683  -2.2523
  -2.2169  -2.1651  -2.1542  -2.1094  -2.0571  -1.9465  -1.9076  -1.8630
  -1.7020  -1.6597  -1.5957  -1.4746
     cgsolve_all iterations  54    anorm=    0.74E-07
     cgsolve_all iterations  54    anorm=    0.72E-07
     cgsolve_all iterations  54    anorm=    0.71E-07
     compute_u_kq: q = (    0.0000,    0.0000,    0.0257)
     Rotating WFCS
     ethr =  1.00E-14,  avg # of iterations = 19.0
     eigenvalues at k:
 -38.7190 -20.6983 -20.5243 -20.4602 -20.4179 -20.3437 -20.3180 -20.2698
 -20.2228 -20.1434 -20.1092 -20.0287 -19.9841 -19.9174 -19.8562 -19.7725
 -19.7197 -19.6705 -19.6531 -19.5655 -19.4719 -19.4534 -19.3332 -19.3024
 -19.2175 -19.0118 -18.0894 -17.8819  -8.7262  -8.5683  -8.4678  -8.3550
  -8.3098  -8.2585  -8.1834  -8.1273  -8.0724  -8.0195  -7.9912  -7.9314
  -7.9062  -7.8681  -7.8310  -7.7872  -7.7028  -7.6446  -7.6151  -7.5776
  -7.4512  -7.2624  -6.1596  -5.9539  -5.6787  -5.5812  -5.4462  -5.2708
  -5.1688  -5.0774  -4.9933  -4.9622  -4.8663  -4.6531  -4.5264  -4.4302
  -4.2698  -4.1689  -4.0542  -3.9940  -3.9291  -3.7811  -3.6778  -3.5731
  -3.4541  -3.3421  -2.7719  -2.6946  -2.6468  -2.6046  -2.5436  -2.5149
  -2.4907  -2.4676  -2.4384  -2.3846  -2.3507  -2.3162  -2.2685  -2.2512
  -2.2174  -2.1638  -2.1538  -2.1102  -2.0586  -1.9508  -1.9097  -1.8604
  -1.7019  -1.6583  -1.5955  -1.4749
     eigenvalues at k+q:
 -38.7190 -20.6945 -20.5271 -20.4650 -20.4171 -20.3421 -20.3188 -20.2713
 -20.2249 -20.1398 -20.1056 -20.0332 -19.9787 -19.9212 -19.8550 -19.7685
 -19.7197 -19.6685 -19.6542 -19.5677 -19.4711 -19.4564 -19.3344 -19.3023
 -19.2175 -19.0100 -18.0897 -17.8820  -8.7262  -8.5693  -8.4667  -8.3547
  -8.3088  -8.2580  -8.1851  -8.1302  -8.0738  -8.0163  -7.9924  -7.9290
  -7.9043  -7.8699  -7.8330  -7.7876  -7.7051  -7.6452  -7.6122  -7.5742
  -7.4505  -7.2628  -6.1573  -5.9669  -5.6729  -5.5768  -5.4477  -5.2738
  -5.1670  -5.0772  -4.9951  -4.9570  -4.8695  -4.6572  -4.5275  -4.4226
  -4.2767  -4.1614  -4.0488  -3.9928  -3.9260  -3.7834  -3.6772  -3.5699
  -3.4598  -3.3428  -2.7765  -2.6908  -2.6474  -2.6028  -2.5460  -2.5157
  -2.4895  -2.4678  -2.4392  -2.3852  -2.3531  -2.3177  -2.2691  -2.2504
  -2.2167  -2.1628  -2.1519  -2.1110  -2.0589  -1.9532  -1.9131  -1.8587
  -1.7015  -1.6582  -1.5961  -1.4753
     cgsolve_all iterations  54    anorm=    0.76E-07
     cgsolve_all iterations  54    anorm=    0.71E-07
     cgsolve_all iterations  54    anorm=    0.73E-07
     compute_u_kq: q = (    0.0000,    0.0000,   -0.0257)
     Rotating WFCS
     ethr =  1.00E-14,  avg # of iterations = 19.0
     eigenvalues at k:
 -38.7190 -20.6983 -20.5243 -20.4602 -20.4179 -20.3437 -20.3180 -20.2698
 -20.2228 -20.1434 -20.1092 -20.0287 -19.9841 -19.9174 -19.8562 -19.7725
 -19.7197 -19.6705 -19.6531 -19.5655 -19.4719 -19.4534 -19.3332 -19.3024
 -19.2175 -19.0118 -18.0894 -17.8819  -8.7262  -8.5683  -8.4678  -8.3550
  -8.3098  -8.2585  -8.1834  -8.1273  -8.0724  -8.0195  -7.9912  -7.9314
  -7.9062  -7.8681  -7.8310  -7.7872  -7.7028  -7.6446  -7.6151  -7.5776
  -7.4512  -7.2624  -6.1596  -5.9539  -5.6787  -5.5812  -5.4462  -5.2708
  -5.1688  -5.0774  -4.9933  -4.9622  -4.8663  -4.6531  -4.5264  -4.4302
  -4.2698  -4.1689  -4.0542  -3.9940  -3.9291  -3.7811  -3.6778  -3.5731
  -3.4541  -3.3421  -2.7719  -2.6946  -2.6468  -2.6046  -2.5436  -2.5149
  -2.4907  -2.4676  -2.4384  -2.3846  -2.3507  -2.3162  -2.2685  -2.2512
  -2.2174  -2.1638  -2.1538  -2.1102  -2.0586  -1.9508  -1.9097  -1.8604
  -1.7019  -1.6583  -1.5955  -1.4749
     eigenvalues at k+q:
 -38.7190 -20.7016 -20.5226 -20.4554 -20.4180 -20.3455 -20.3163 -20.2682
 -20.2204 -20.1474 -20.1126 -20.0243 -19.9895 -19.9138 -19.8581 -19.7760
 -19.7197 -19.6724 -19.6515 -19.5634 -19.4734 -19.4494 -19.3320 -19.3027
 -19.2176 -19.0136 -18.0892 -17.8819  -8.7261  -8.5672  -8.4690  -8.3549
  -8.3108  -8.2591  -8.1813  -8.1246  -8.0717  -8.0225  -7.9898  -7.9347
  -7.9071  -7.8662  -7.8292  -7.7868  -7.7005  -7.6445  -7.6184  -7.5803
  -7.4517  -7.2619  -6.1610  -5.9412  -5.6851  -5.5849  -5.4446  -5.2694
  -5.1706  -5.0768  -4.9922  -4.9657  -4.8632  -4.6505  -4.5233  -4.4364
  -4.2641  -4.1776  -4.0593  -3.9948  -3.9312  -3.7794  -3.6787  -3.5758
  -3.4491  -3.3411  -2.7679  -2.6976  -2.6460  -2.6066  -2.5417  -2.5136
  -2.4915  -2.4674  -2.4376  -2.3845  -2.3483  -2.3145  -2.2680  -2.2517
  -2.2182  -2.1651  -2.1560  -2.1094  -2.0579  -1.9483  -1.9066  -1.8619
  -1.7024  -1.6585  -1.5949  -1.4746
     cgsolve_all iterations  54    anorm=    0.73E-07
     cgsolve_all iterations  54    anorm=    0.73E-07
     cgsolve_all iterations  54    anorm=    0.72E-07

     k-point #    2 of     4      pool #  1    cpu time:     481.4
     compute_u_kq: q = (    0.0000,    0.0000,    0.0000)
     Rotating WFCS
     ethr =  1.00E-14,  avg # of iterations =  6.0
     eigenvalues at k:
 -38.7190 -20.6778 -20.5653 -20.5019 -20.3854 -20.3271 -20.2984 -20.2256
 -20.2113 -20.1647 -20.0979 -20.0806 -19.9961 -19.9115 -19.8682 -19.7874
 -19.7363 -19.6532 -19.6080 -19.5697 -19.4732 -19.4437 -19.3322 -19.3142
 -19.2274 -19.0084 -18.0892 -17.8820  -8.7252  -8.5640  -8.4748  -8.3471
  -8.2967  -8.2524  -8.1837  -8.1482  -8.1150  -8.0220  -7.9620  -7.9178
  -7.8920  -7.8717  -7.8316  -7.7700  -7.7282  -7.6873  -7.6078  -7.5562
  -7.4420  -7.2631  -6.1336  -5.9542  -5.6883  -5.5539  -5.4391  -5.4111
  -5.1584  -5.0739  -5.0064  -4.9015  -4.8018  -4.6408  -4.5389  -4.4233
  -4.2911  -4.1851  -4.0816  -3.9760  -3.8841  -3.7803  -3.6950  -3.6122
  -3.4869  -3.2970  -2.7986  -2.6850  -2.6359  -2.5891  -2.5433  -2.4993
  -2.4825  -2.4492  -2.4323  -2.4018  -2.3704  -2.3365  -2.2754  -2.2494
  -2.2142  -2.1830  -2.1568  -2.1095  -2.0155  -1.9542  -1.9327  -1.8450
  -1.7041  -1.6624  -1.5911  -1.4788
     eigenvalues at k+q:
 -38.7190 -20.6778 -20.5653 -20.5019 -20.3854 -20.3270 -20.2984 -20.2256
 -20.2113 -20.1647 -20.0979 -20.0806 -19.9961 -19.9115 -19.8682 -19.7874
 -19.7363 -19.6532 -19.6080 -19.5697 -19.4732 -19.4437 -19.3322 -19.3141
 -19.2274 -19.0084 -18.0892 -17.8820  -8.7252  -8.5640  -8.4748  -8.3471
  -8.2967  -8.2524  -8.1837  -8.1482  -8.1150  -8.0220  -7.9620  -7.9178
  -7.8920  -7.8717  -7.8316  -7.7699  -7.7282  -7.6873  -7.6078  -7.5562
  -7.4420  -7.2631  -6.1337  -5.9542  -5.6883  -5.5539  -5.4391  -5.4111
  -5.1584  -5.0739  -5.0064  -4.9015  -4.8018  -4.6408  -4.5389  -4.4233
  -4.2911  -4.1851  -4.0816  -3.9760  -3.8841  -3.7803  -3.6950  -3.6122
  -3.4869  -3.2970  -2.7986  -2.6850  -2.6359  -2.5891  -2.5433  -2.4993
  -2.4824  -2.4492  -2.4323  -2.4018  -2.3704  -2.3365  -2.2754  -2.2494
  -2.2141  -2.1829  -2.1568  -2.1095  -2.0155  -1.9542  -1.9327  -1.8450
  -1.7041  -1.6624  -1.5911  -1.4788
     cgsolve_all iterations  50    anorm=    0.72E-07
PARA_AUG  1      50.6642030        -0.2569197         0.0603751
     cgsolve_all iterations  49    anorm=    0.72E-07
PARA_AUG  2      -0.1473650        51.1307579        -0.2498495
     cgsolve_all iterations  49    anorm=    0.73E-07
PARA_AUG  3      -0.0395434        -0.2257067        50.8839728
     cgsolve_all iterations  54    anorm=    0.73E-07
     cgsolve_all iterations  54    anorm=    0.73E-07
     cgsolve_all iterations  54    anorm=    0.69E-07
     compute_u_kq: q = (    0.0257,    0.0000,    0.0000)
     Rotating WFCS
     ethr =  1.00E-14,  avg # of iterations = 20.0
     eigenvalues at k:
 -38.7190 -20.6778 -20.5653 -20.5019 -20.3854 -20.3271 -20.2984 -20.2256
 -20.2113 -20.1647 -20.0979 -20.0806 -19.9961 -19.9115 -19.8682 -19.7874
 -19.7363 -19.6532 -19.6080 -19.5697 -19.4732 -19.4437 -19.3322 -19.3142
 -19.2274 -19.0084 -18.0892 -17.8820  -8.7252  -8.5640  -8.4748  -8.3471
  -8.2967  -8.2524  -8.1837  -8.1482  -8.1150  -8.0220  -7.9620  -7.9178
  -7.8920  -7.8717  -7.8316  -7.7700  -7.7282  -7.6873  -7.6078  -7.5562
  -7.4420  -7.2631  -6.1336  -5.9542  -5.6883  -5.5539  -5.4391  -5.4111
  -5.1584  -5.0739  -5.0064  -4.9015  -4.8018  -4.6408  -4.5389  -4.4233
  -4.2911  -4.1851  -4.0816  -3.9760  -3.8841  -3.7803  -3.6950  -3.6122
  -3.4869  -3.2970  -2.7986  -2.6850  -2.6359  -2.5891  -2.5433  -2.4993
  -2.4825  -2.4492  -2.4323  -2.4018  -2.3704  -2.3365  -2.2754  -2.2494
  -2.2142  -2.1830  -2.1568  -2.1095  -2.0155  -1.9542  -1.9327  -1.8450
  -1.7041  -1.6624  -1.5911  -1.4788
     eigenvalues at k+q:
 -38.7190 -20.6762 -20.5634 -20.5028 -20.3869 -20.3325 -20.2989 -20.2259
 -20.2092 -20.1687 -20.0965 -20.0773 -19.9912 -19.9112 -19.8708 -19.7886
 -19.7373 -19.6517 -19.6046 -19.5737 -19.4691 -19.4443 -19.3311 -19.3147
 -19.2300 -19.0089 -18.0893 -17.8818  -8.7253  -8.5629  -8.4741  -8.3468
  -8.2992  -8.2502  -8.1898  -8.1467  -8.1173  -8.0231  -7.9636  -7.9176
  -7.8892  -7.8699  -7.8323  -7.7690  -7.7270  -7.6901  -7.6068  -7.5542
  -7.4418  -7.2634  -6.1294  -5.9479  -5.6861  -5.5520  -5.4439  -5.4117
  -5.1617  -5.0841  -5.0048  -4.9102  -4.7993  -4.6416  -4.5311  -4.4214
  -4.2791  -4.1815  -4.0869  -3.9821  -3.8760  -3.7851  -3.6975  -3.6131
  -3.4839  -3.3007  -2.8027  -2.6866  -2.6374  -2.5878  -2.5464  -2.4999
  -2.4805  -2.4468  -2.4317  -2.3999  -2.3713  -2.3380  -2.2755  -2.2497
  -2.2139  -2.1822  -2.1573  -2.1088  -2.0157  -1.9543  -1.9317  -1.8448
  -1.7064  -1.6621  -1.5916  -1.4770
     cgsolve_all iterations  54    anorm=    0.72E-07
     cgsolve_all iterations  54    anorm=    0.72E-07
     cgsolve_all iterations  54    anorm=    0.70E-07
     compute_u_kq: q = (   -0.0257,    0.0000,    0.0000)
     Rotating WFCS
     ethr =  1.00E-14,  avg # of iterations = 20.0
     eigenvalues at k:
 -38.7190 -20.6778 -20.5653 -20.5019 -20.3854 -20.3271 -20.2984 -20.2256
 -20.2113 -20.1647 -20.0979 -20.0806 -19.9961 -19.9115 -19.8682 -19.7874
 -19.7363 -19.6532 -19.6080 -19.5697 -19.4732 -19.4437 -19.3322 -19.3142
 -19.2274 -19.0084 -18.0892 -17.8820  -8.7252  -8.5640  -8.4748  -8.3471
  -8.2967  -8.2524  -8.1837  -8.1482  -8.1150  -8.0220  -7.9620  -7.9178
  -7.8920  -7.8717  -7.8316  -7.7700  -7.7282  -7.6873  -7.6078  -7.5562
  -7.4420  -7.2631  -6.1336  -5.9542  -5.6883  -5.5539  -5.4391  -5.4111
  -5.1584  -5.0739  -5.0064  -4.9015  -4.8018  -4.6408  -4.5389  -4.4233
  -4.2911  -4.1851  -4.0816  -3.9760  -3.8841  -3.7803  -3.6950  -3.6122
  -3.4869  -3.2970  -2.7986  -2.6850  -2.6359  -2.5891  -2.5433  -2.4993
  -2.4825  -2.4492  -2.4323  -2.4018  -2.3704  -2.3365  -2.2754  -2.2494
  -2.2142  -2.1830  -2.1568  -2.1095  -2.0155  -1.9542  -1.9327  -1.8450
  -1.7041  -1.6624  -1.5911  -1.4788
     eigenvalues at k+q:
 -38.7190 -20.6796 -20.5667 -20.5008 -20.3840 -20.3231 -20.2962 -20.2269
 -20.2125 -20.1610 -20.1016 -20.0813 -20.0002 -19.9122 -19.8649 -19.7865
 -19.7357 -19.6547 -19.6121 -19.5653 -19.4773 -19.4428 -19.3332 -19.3136
 -19.2249 -19.0079 -18.0892 -17.8822  -8.7252  -8.5652  -8.4754  -8.3477
  -8.2951  -8.2531  -8.1774  -8.1494  -8.1131  -8.0204  -7.9609  -7.9192
  -7.8948  -7.8730  -7.8310  -7.7705  -7.7293  -7.6842  -7.6089  -7.5584
  -7.4421  -7.2628  -6.1377  -5.9604  -5.6911  -5.5559  -5.4379  -5.4057
  -5.1550  -5.0641  -5.0068  -4.8947  -4.8034  -4.6403  -4.5463  -4.4266
  -4.3030  -4.1884  -4.0760  -3.9699  -3.8922  -3.7767  -3.6914  -3.6111
  -3.4892  -3.2939  -2.7945  -2.6833  -2.6343  -2.5903  -2.5405  -2.4994
  -2.4837  -2.4519  -2.4326  -2.4038  -2.3688  -2.3348  -2.2757  -2.2488
  -2.2144  -2.1839  -2.1563  -2.1101  -2.0152  -1.9542  -1.9337  -1.8452
  -1.7017  -1.6627  -1.5907  -1.4807
     cgsolve_all iterations  54    anorm=    0.73E-07
     cgsolve_all iterations  54    anorm=    0.73E-07
     cgsolve_all iterations  54    anorm=    0.68E-07
     compute_u_kq: q = (    0.0000,    0.0257,    0.0000)
     Rotating WFCS
     ethr =  1.00E-14,  avg # of iterations = 20.0
     eigenvalues at k:
 -38.7190 -20.6778 -20.5653 -20.5019 -20.3854 -20.3271 -20.2984 -20.2256
 -20.2113 -20.1647 -20.0979 -20.0806 -19.9961 -19.9115 -19.8682 -19.7874
 -19.7363 -19.6532 -19.6080 -19.5697 -19.4732 -19.4437 -19.3322 -19.3142
 -19.2274 -19.0084 -18.0892 -17.8820  -8.7252  -8.5640  -8.4748  -8.3471
  -8.2967  -8.2524  -8.1837  -8.1482  -8.1150  -8.0220  -7.9620  -7.9178
  -7.8920  -7.8717  -7.8316  -7.7700  -7.7282  -7.6873  -7.6078  -7.5562
  -7.4420  -7.2631  -6.1336  -5.9542  -5.6883  -5.5539  -5.4391  -5.4111
  -5.1584  -5.0739  -5.0064  -4.9015  -4.8018  -4.6408  -4.5389  -4.4233
  -4.2911  -4.1851  -4.0816  -3.9760  -3.8841  -3.7803  -3.6950  -3.6122
  -3.4869  -3.2970  -2.7986  -2.6850  -2.6359  -2.5891  -2.5433  -2.4993
  -2.4825  -2.4492  -2.4323  -2.4018  -2.3704  -2.3365  -2.2754  -2.2494
  -2.2142  -2.1830  -2.1568  -2.1095  -2.0155  -1.9542  -1.9327  -1.8450
  -1.7041  -1.6624  -1.5911  -1.4788
     eigenvalues at k+q:
 -38.7190 -20.6728 -20.5646 -20.5090 -20.3870 -20.3298 -20.2990 -20.2294
 -20.2113 -20.1592 -20.0969 -20.0786 -19.9956 -19.9113 -19.8703 -19.7837
 -19.7317 -19.6525 -19.6078 -19.5693 -19.4711 -19.4460 -19.3353 -19.3187
 -19.2265 -19.0091 -18.0883 -17.8819  -8.7261  -8.5641  -8.4742  -8.3452
  -8.2940  -8.2497  -8.1837  -8.1523  -8.1165  -8.0227  -7.9622  -7.9199
  -7.8943  -7.8725  -7.8313  -7.7692  -7.7284  -7.6868  -7.6046  -7.5564
  -7.4403  -7.2644  -6.1290  -5.9536  -5.6893  -5.5564  -5.4436  -5.4123
  -5.1543  -5.0759  -5.0040  -4.9150  -4.7963  -4.6379  -4.5441  -4.4228
  -4.2926  -4.1832  -4.0711  -3.9776  -3.8703  -3.7854  -3.6937  -3.6126
  -3.4859  -3.3027  -2.7980  -2.6862  -2.6396  -2.5915  -2.5430  -2.4989
  -2.4837  -2.4486  -2.4323  -2.3996  -2.3704  -2.3392  -2.2746  -2.2476
  -2.2125  -2.1832  -2.1569  -2.1096  -2.0168  -1.9600  -1.9313  -1.8441
  -1.7047  -1.6608  -1.5907  -1.4791
     cgsolve_all iterations  54    anorm=    0.72E-07
     cgsolve_all iterations  54    anorm=    0.73E-07
     cgsolve_all iterations  54    anorm=    0.68E-07
     compute_u_kq: q = (    0.0000,   -0.0257,    0.0000)
     Rotating WFCS
     ethr =  1.00E-14,  avg # of iterations = 20.0
     eigenvalues at k:
 -38.7190 -20.6778 -20.5653 -20.5019 -20.3854 -20.3271 -20.2984 -20.2256
 -20.2113 -20.1647 -20.0979 -20.0806 -19.9961 -19.9115 -19.8682 -19.7874
 -19.7363 -19.6532 -19.6080 -19.5697 -19.4732 -19.4437 -19.3322 -19.3142
 -19.2274 -19.0084 -18.0892 -17.8820  -8.7252  -8.5640  -8.4748  -8.3471
  -8.2967  -8.2524  -8.1837  -8.1482  -8.1150  -8.0220  -7.9620  -7.9178
  -7.8920  -7.8717  -7.8316  -7.7700  -7.7282  -7.6873  -7.6078  -7.5562
  -7.4420  -7.2631  -6.1336  -5.9542  -5.6883  -5.5539  -5.4391  -5.4111
  -5.1584  -5.0739  -5.0064  -4.9015  -4.8018  -4.6408  -4.5389  -4.4233
  -4.2911  -4.1851  -4.0816  -3.9760  -3.8841  -3.7803  -3.6950  -3.6122
  -3.4869  -3.2970  -2.7986  -2.6850  -2.6359  -2.5891  -2.5433  -2.4993
  -2.4825  -2.4492  -2.4323  -2.4018  -2.3704  -2.3365  -2.2754  -2.2494
  -2.2142  -2.1830  -2.1568  -2.1095  -2.0155  -1.9542  -1.9327  -1.8450
  -1.7041  -1.6624  -1.5911  -1.4788
     eigenvalues at k+q:
 -38.7190 -20.6825 -20.5666 -20.4942 -20.3838 -20.3244 -20.2976 -20.2236
 -20.2104 -20.1701 -20.0987 -20.0823 -19.9969 -19.9118 -19.8657 -19.7913
 -19.7406 -19.6542 -19.6079 -19.5701 -19.4755 -19.4417 -19.3293 -19.3094
 -19.2280 -19.0078 -18.0902 -17.8821  -8.7244  -8.5639  -8.4754  -8.3493
  -8.2993  -8.2550  -8.1835  -8.1443  -8.1131  -8.0211  -7.9621  -7.9160
  -7.8892  -7.8710  -7.8322  -7.7703  -7.7283  -7.6880  -7.6102  -7.5561
  -7.4439  -7.2618  -6.1386  -5.9545  -5.6873  -5.5511  -5.4380  -5.4058
  -5.1628  -5.0723  -5.0089  -4.8878  -4.8073  -4.6451  -4.5323  -4.4230
  -4.2917  -4.1872  -4.0932  -3.9723  -3.8971  -3.7754  -3.6963  -3.6118
  -3.4884  -3.2912  -2.7990  -2.6841  -2.6321  -2.5867  -2.5438  -2.5005
  -2.4809  -2.4493  -2.4323  -2.4039  -2.3703  -2.3335  -2.2764  -2.2513
  -2.2159  -2.1824  -2.1568  -2.1094  -2.0144  -1.9482  -1.9340  -1.8463
  -1.7034  -1.6639  -1.5916  -1.4785
     cgsolve_all iterations  54    anorm=    0.72E-07
     cgsolve_all iterations  54    anorm=    0.72E-07
     cgsolve_all iterations  54    anorm=    0.70E-07
     compute_u_kq: q = (    0.0000,    0.0000,    0.0257)
     Rotating WFCS
     ethr =  1.00E-14,  avg # of iterations = 20.0
     eigenvalues at k:
 -38.7190 -20.6778 -20.5653 -20.5019 -20.3854 -20.3271 -20.2984 -20.2256
 -20.2113 -20.1647 -20.0979 -20.0806 -19.9961 -19.9115 -19.8682 -19.7874
 -19.7363 -19.6532 -19.6080 -19.5697 -19.4732 -19.4437 -19.3322 -19.3142
 -19.2274 -19.0084 -18.0892 -17.8820  -8.7252  -8.5640  -8.4748  -8.3471
  -8.2967  -8.2524  -8.1837  -8.1482  -8.1150  -8.0220  -7.9620  -7.9178
  -7.8920  -7.8717  -7.8316  -7.7700  -7.7282  -7.6873  -7.6078  -7.5562
  -7.4420  -7.2631  -6.1336  -5.9542  -5.6883  -5.5539  -5.4391  -5.4111
  -5.1584  -5.0739  -5.0064  -4.9015  -4.8018  -4.6408  -4.5389  -4.4233
  -4.2911  -4.1851  -4.0816  -3.9760  -3.8841  -3.7803  -3.6950  -3.6122
  -3.4869  -3.2970  -2.7986  -2.6850  -2.6359  -2.5891  -2.5433  -2.4993
  -2.4825  -2.4492  -2.4323  -2.4018  -2.3704  -2.3365  -2.2754  -2.2494
  -2.2142  -2.1830  -2.1568  -2.1095  -2.0155  -1.9542  -1.9327  -1.8450
  -1.7041  -1.6624  -1.5911  -1.4788
     eigenvalues at k+q:
 -38.7190 -20.6828 -20.5597 -20.5016 -20.3836 -20.3291 -20.2952 -20.2272
 -20.2062 -20.1690 -20.0976 -20.0858 -19.9924 -19.9119 -19.8718 -19.7872
 -19.7366 -19.6534 -19.6067 -19.5710 -19.4736 -19.4397 -19.3316 -19.3145
 -19.2272 -19.0102 -18.0889 -17.8819  -8.7252  -8.5629  -8.4763  -8.3466
  -8.2969  -8.2544  -8.1825  -8.1433  -8.1161  -8.0211  -7.9628  -7.9220
  -7.8909  -7.8711  -7.8317  -7.7706  -7.7237  -7.6881  -7.6098  -7.5585
  -7.4429  -7.2626  -6.1345  -5.9439  -5.6914  -5.5623  -5.4387  -5.4030
  -5.1639  -5.0759  -5.0024  -4.9047  -4.8014  -4.6333  -4.5337  -4.4299
  -4.2951  -4.1906  -4.0820  -3.9798  -3.8864  -3.7818  -3.6908  -3.6121
  -3.4832  -3.2972  -2.7957  -2.6845  -2.6380  -2.5908  -2.5446  -2.4982
  -2.4820  -2.4470  -2.4323  -2.3997  -2.3695  -2.3338  -2.2774  -2.2503
  -2.2142  -2.1819  -2.1584  -2.1085  -2.0180  -1.9513  -1.9292  -1.8460
  -1.7048  -1.6619  -1.5905  -1.4786
     cgsolve_all iterations  54    anorm=    0.73E-07
     cgsolve_all iterations  54    anorm=    0.73E-07
     cgsolve_all iterations  54    anorm=    0.68E-07
     compute_u_kq: q = (    0.0000,    0.0000,   -0.0257)
     Rotating WFCS
     ethr =  1.00E-14,  avg # of iterations = 19.0
     eigenvalues at k:
 -38.7190 -20.6778 -20.5653 -20.5019 -20.3854 -20.3271 -20.2984 -20.2256
 -20.2113 -20.1647 -20.0979 -20.0806 -19.9961 -19.9115 -19.8682 -19.7874
 -19.7363 -19.6532 -19.6080 -19.5697 -19.4732 -19.4437 -19.3322 -19.3142
 -19.2274 -19.0084 -18.0892 -17.8820  -8.7252  -8.5640  -8.4748  -8.3471
  -8.2967  -8.2524  -8.1837  -8.1482  -8.1150  -8.0220  -7.9620  -7.9178
  -7.8920  -7.8717  -7.8316  -7.7700  -7.7282  -7.6873  -7.6078  -7.5562
  -7.4420  -7.2631  -6.1336  -5.9542  -5.6883  -5.5539  -5.4391  -5.4111
  -5.1584  -5.0739  -5.0064  -4.9015  -4.8018  -4.6408  -4.5389  -4.4233
  -4.2911  -4.1851  -4.0816  -3.9760  -3.8841  -3.7803  -3.6950  -3.6122
  -3.4869  -3.2970  -2.7986  -2.6850  -2.6359  -2.5891  -2.5433  -2.4993
  -2.4825  -2.4492  -2.4323  -2.4018  -2.3704  -2.3365  -2.2754  -2.2494
  -2.2142  -2.1830  -2.1568  -2.1095  -2.0155  -1.9542  -1.9327  -1.8450
  -1.7041  -1.6624  -1.5911  -1.4788
     eigenvalues at k+q:
 -38.7190 -20.6726 -20.5713 -20.5015 -20.3874 -20.3247 -20.3019 -20.2253
 -20.2162 -20.1603 -20.0979 -20.0753 -19.9990 -19.9118 -19.8644 -19.7873
 -19.7356 -19.6533 -19.6102 -19.5679 -19.4738 -19.4468 -19.3328 -19.3138
 -19.2273 -19.0067 -18.0896 -17.8820  -8.7252  -8.5652  -8.4734  -8.3474
  -8.2969  -8.2505  -8.1844  -8.1527  -8.1139  -8.0226  -7.9616  -7.9142
  -7.8936  -7.8713  -7.8317  -7.7697  -7.7322  -7.6860  -7.6061  -7.5539
  -7.4411  -7.2635  -6.1327  -5.9649  -5.6852  -5.5457  -5.4401  -5.4167
  -5.1531  -5.0718  -5.0103  -4.8991  -4.8036  -4.6494  -4.5418  -4.4169
  -4.2879  -4.1796  -4.0804  -3.9720  -3.8826  -3.7791  -3.6990  -3.6113
  -3.4903  -3.2973  -2.8013  -2.6852  -2.6338  -2.5880  -2.5415  -2.5017
  -2.4826  -2.4514  -2.4323  -2.4043  -2.3705  -2.3384  -2.2735  -2.2484
  -2.2141  -2.1839  -2.1554  -2.1104  -2.0133  -1.9573  -1.9358  -1.8443
  -1.7033  -1.6629  -1.5917  -1.4790
     cgsolve_all iterations  54    anorm=    0.73E-07
     cgsolve_all iterations  54    anorm=    0.73E-07
     cgsolve_all iterations  54    anorm=    0.69E-07

     k-point #    3 of     4      pool #  1    cpu time:     960.2
     compute_u_kq: q = (    0.0000,    0.0000,    0.0000)
     Rotating WFCS
     ethr =  1.00E-14,  avg # of iterations =  5.0
     eigenvalues at k:
 -38.7190 -20.6909 -20.5423 -20.4693 -20.4105 -20.3254 -20.3106 -20.2742
 -20.2262 -20.1715 -20.0833 -20.0303 -19.9734 -19.9043 -19.8345 -19.8118
 -19.7647 -19.6932 -19.5921 -19.5667 -19.4874 -19.4198 -19.3345 -19.3037
 -19.2395 -19.0051 -18.0893 -17.8821  -8.7244  -8.5639  -8.4633  -8.3904
  -8.3043  -8.2082  -8.1590  -8.1329  -8.1160  -8.0407  -7.9770  -7.9562
  -7.9179  -7.8569  -7.8192  -7.7449  -7.7242  -7.6754  -7.6067  -7.5678
  -7.4407  -7.2708  -6.1255  -5.9660  -5.7339  -5.5542  -5.4335  -5.2882
  -5.1464  -5.1211  -5.0558  -4.8619  -4.7970  -4.6967  -4.4927  -4.4345
  -4.3164  -4.2332  -4.0513  -3.9862  -3.8886  -3.7786  -3.6840  -3.5523
  -3.4516  -3.3558  -2.8003  -2.6770  -2.6293  -2.6063  -2.5646  -2.5227
  -2.4796  -2.4540  -2.4177  -2.3746  -2.3341  -2.3223  -2.3184  -2.2668
  -2.2002  -2.1731  -2.1614  -2.1110  -2.0152  -1.9602  -1.9344  -1.8449
  -1.7012  -1.6543  -1.6030  -1.4785
     eigenvalues at k+q:
 -38.7190 -20.6909 -20.5423 -20.4692 -20.4105 -20.3254 -20.3106 -20.2742
 -20.2262 -20.1715 -20.0833 -20.0302 -19.9734 -19.9043 -19.8345 -19.8118
 -19.7647 -19.6932 -19.5921 -19.5667 -19.4874 -19.4198 -19.3345 -19.3037
 -19.2395 -19.0051 -18.0893 -17.8821  -8.7244  -8.5639  -8.4633  -8.3904
  -8.3042  -8.2082  -8.1590  -8.1329  -8.1160  -8.0407  -7.9770  -7.9562
  -7.9179  -7.8568  -7.8192  -7.7449  -7.7242  -7.6754  -7.6067  -7.5678
  -7.4407  -7.2708  -6.1255  -5.9660  -5.7339  -5.5542  -5.4335  -5.2882
  -5.1464  -5.1211  -5.0558  -4.8619  -4.7970  -4.6967  -4.4927  -4.4345
  -4.3164  -4.2332  -4.0512  -3.9862  -3.8886  -3.7786  -3.6840  -3.5523
  -3.4516  -3.3558  -2.8003  -2.6770  -2.6293  -2.6063  -2.5646  -2.5227
  -2.4796  -2.4540  -2.4177  -2.3746  -2.3340  -2.3222  -2.3184  -2.2668
  -2.2002  -2.1731  -2.1614  -2.1110  -2.0152  -1.9602  -1.9344  -1.8449
  -1.7012  -1.6543  -1.6030  -1.4785
     cgsolve_all iterations  49    anorm=    0.72E-07
PARA_AUG  1      50.6602617        -0.2571196         0.0597516
     cgsolve_all iterations  49    anorm=    0.73E-07
PARA_AUG  2      -0.1510542        51.1254672        -0.2525125
     cgsolve_all iterations  49    anorm=    0.72E-07
PARA_AUG  3      -0.0384590        -0.2298013        50.8829169
     cgsolve_all iterations  53    anorm=    0.75E-07
     cgsolve_all iterations  54    anorm=    0.71E-07
     cgsolve_all iterations  53    anorm=    0.70E-07
     compute_u_kq: q = (    0.0257,    0.0000,    0.0000)
     Rotating WFCS
     ethr =  1.00E-14,  avg # of iterations = 20.0
     eigenvalues at k:
 -38.7190 -20.6909 -20.5423 -20.4693 -20.4105 -20.3254 -20.3106 -20.2742
 -20.2262 -20.1715 -20.0833 -20.0303 -19.9734 -19.9043 -19.8345 -19.8118
 -19.7647 -19.6932 -19.5921 -19.5667 -19.4874 -19.4198 -19.3345 -19.3037
 -19.2395 -19.0051 -18.0893 -17.8821  -8.7244  -8.5639  -8.4633  -8.3904
  -8.3043  -8.2082  -8.1590  -8.1329  -8.1160  -8.0407  -7.9770  -7.9562
  -7.9179  -7.8569  -7.8192  -7.7449  -7.7242  -7.6754  -7.6067  -7.5678
  -7.4407  -7.2708  -6.1255  -5.9660  -5.7339  -5.5542  -5.4335  -5.2882
  -5.1464  -5.1211  -5.0558  -4.8619  -4.7970  -4.6967  -4.4927  -4.4345
  -4.3164  -4.2332  -4.0513  -3.9862  -3.8886  -3.7786  -3.6840  -3.5523
  -3.4516  -3.3558  -2.8003  -2.6770  -2.6293  -2.6063  -2.5646  -2.5227
  -2.4796  -2.4540  -2.4177  -2.3746  -2.3341  -2.3223  -2.3184  -2.2668
  -2.2002  -2.1731  -2.1614  -2.1110  -2.0152  -1.9602  -1.9344  -1.8449
  -1.7012  -1.6543  -1.6030  -1.4785
     eigenvalues at k+q:
 -38.7190 -20.6898 -20.5393 -20.4678 -20.4189 -20.3256 -20.3105 -20.2743
 -20.2257 -20.1730 -20.0828 -20.0282 -19.9708 -19.9029 -19.8352 -19.8148
 -19.7653 -19.6920 -19.5921 -19.5660 -19.4857 -19.4189 -19.3338 -19.3031
 -19.2427 -19.0057 -18.0893 -17.8819  -8.7244  -8.5627  -8.4625  -8.3912
  -8.3042  -8.2111  -8.1598  -8.1335  -8.1182  -8.0432  -7.9767  -7.9544
  -7.9170  -7.8550  -7.8201  -7.7434  -7.7237  -7.6783  -7.6047  -7.5669
  -7.4405  -7.2709  -6.1213  -5.9595  -5.7323  -5.5540  -5.4334  -5.2887
  -5.1556  -5.1298  -5.0553  -4.8661  -4.7983  -4.6927  -4.4889  -4.4279
  -4.3128  -4.2285  -4.0509  -3.9854  -3.8934  -3.7824  -3.6847  -3.5526
  -3.4442  -3.3636  -2.8040  -2.6795  -2.6318  -2.6046  -2.5648  -2.5227
  -2.4771  -2.4537  -2.4162  -2.3765  -2.3330  -2.3234  -2.3178  -2.2677
  -2.2015  -2.1719  -2.1604  -2.1107  -2.0158  -1.9599  -1.9331  -1.8449
  -1.7036  -1.6539  -1.6033  -1.4767
     cgsolve_all iterations  53    anorm=    0.75E-07
     cgsolve_all iterations  53    anorm=    0.72E-07
     cgsolve_all iterations  53    anorm=    0.70E-07
     compute_u_kq: q = (   -0.0257,    0.0000,    0.0000)
     Rotating WFCS
     ethr =  1.00E-14,  avg # of iterations = 20.0
     eigenvalues at k:
 -38.7190 -20.6909 -20.5423 -20.4693 -20.4105 -20.3254 -20.3106 -20.2742
 -20.2262 -20.1715 -20.0833 -20.0303 -19.9734 -19.9043 -19.8345 -19.8118
 -19.7647 -19.6932 -19.5921 -19.5667 -19.4874 -19.4198 -19.3345 -19.3037
 -19.2395 -19.0051 -18.0893 -17.8821  -8.7244  -8.5639  -8.4633  -8.3904
  -8.3043  -8.2082  -8.1590  -8.1329  -8.1160  -8.0407  -7.9770  -7.9562
  -7.9179  -7.8569  -7.8192  -7.7449  -7.7242  -7.6754  -7.6067  -7.5678
  -7.4407  -7.2708  -6.1255  -5.9660  -5.7339  -5.5542  -5.4335  -5.2882
  -5.1464  -5.1211  -5.0558  -4.8619  -4.7970  -4.6967  -4.4927  -4.4345
  -4.3164  -4.2332  -4.0513  -3.9862  -3.8886  -3.7786  -3.6840  -3.5523
  -3.4516  -3.3558  -2.8003  -2.6770  -2.6293  -2.6063  -2.5646  -2.5227
  -2.4796  -2.4540  -2.4177  -2.3746  -2.3341  -2.3223  -2.3184  -2.2668
  -2.2002  -2.1731  -2.1614  -2.1110  -2.0152  -1.9602  -1.9344  -1.8449
  -1.7012  -1.6543  -1.6030  -1.4785
     eigenvalues at k+q:
 -38.7190 -20.6919 -20.5453 -20.4710 -20.4019 -20.3275 -20.3085 -20.2735
 -20.2268 -20.1696 -20.0848 -20.0325 -19.9758 -19.9063 -19.8338 -19.8085
 -19.7636 -19.6938 -19.5936 -19.5663 -19.4889 -19.4210 -19.3351 -19.3043
 -19.2363 -19.0045 -18.0893 -17.8824  -8.7244  -8.5652  -8.4643  -8.3890
  -8.3044  -8.2055  -8.1588  -8.1326  -8.1136  -8.0374  -7.9776  -7.9577
  -7.9182  -7.8589  -7.8186  -7.7468  -7.7246  -7.6725  -7.6089  -7.5687
  -7.4408  -7.2705  -6.1297  -5.9722  -5.7349  -5.5546  -5.4344  -5.2885
  -5.1394  -5.1093  -5.0553  -4.8613  -4.7925  -4.7004  -4.4963  -4.4433
  -4.3195  -4.2362  -4.0520  -3.9861  -3.8850  -3.7747  -3.6830  -3.5533
  -3.4582  -3.3481  -2.7965  -2.6745  -2.6268  -2.6077  -2.5641  -2.5225
  -2.4819  -2.4542  -2.4197  -2.3730  -2.3371  -2.3209  -2.3171  -2.2654
  -2.1990  -2.1749  -2.1622  -2.1112  -2.0146  -1.9604  -1.9357  -1.8449
  -1.6986  -1.6549  -1.6026  -1.4803
     cgsolve_all iterations  54    anorm=    0.75E-07
     cgsolve_all iterations  54    anorm=    0.73E-07
     cgsolve_all iterations  54    anorm=    0.71E-07
     compute_u_kq: q = (    0.0000,    0.0257,    0.0000)
     Rotating WFCS
     ethr =  1.00E-14,  avg # of iterations = 20.0
     eigenvalues at k:
 -38.7190 -20.6909 -20.5423 -20.4693 -20.4105 -20.3254 -20.3106 -20.2742
 -20.2262 -20.1715 -20.0833 -20.0303 -19.9734 -19.9043 -19.8345 -19.8118
 -19.7647 -19.6932 -19.5921 -19.5667 -19.4874 -19.4198 -19.3345 -19.3037
 -19.2395 -19.0051 -18.0893 -17.8821  -8.7244  -8.5639  -8.4633  -8.3904
  -8.3043  -8.2082  -8.1590  -8.1329  -8.1160  -8.0407  -7.9770  -7.9562
  -7.9179  -7.8569  -7.8192  -7.7449  -7.7242  -7.6754  -7.6067  -7.5678
  -7.4407  -7.2708  -6.1255  -5.9660  -5.7339  -5.5542  -5.4335  -5.2882
  -5.1464  -5.1211  -5.0558  -4.8619  -4.7970  -4.6967  -4.4927  -4.4345
  -4.3164  -4.2332  -4.0513  -3.9862  -3.8886  -3.7786  -3.6840  -3.5523
  -3.4516  -3.3558  -2.8003  -2.6770  -2.6293  -2.6063  -2.5646  -2.5227
  -2.4796  -2.4540  -2.4177  -2.3746  -2.3341  -2.3223  -2.3184  -2.2668
  -2.2002  -2.1731  -2.1614  -2.1110  -2.0152  -1.9602  -1.9344  -1.8449
  -1.7012  -1.6543  -1.6030  -1.4785
     eigenvalues at k+q:
 -38.7190 -20.6954 -20.5383 -20.4664 -20.4132 -20.3229 -20.3105 -20.2704
 -20.2223 -20.1733 -20.0874 -20.0310 -19.9764 -19.9052 -19.8387 -19.8087
 -19.7654 -19.6920 -19.5985 -19.5689 -19.4842 -19.4183 -19.3321 -19.3002
 -19.2397 -19.0046 -18.0903 -17.8822  -8.7236  -8.5637  -8.4639  -8.3925
  -8.3075  -8.2097  -8.1586  -8.1303  -8.1129  -8.0404  -7.9777  -7.9560
  -7.9154  -7.8603  -7.8131  -7.7451  -7.7248  -7.6742  -7.6091  -7.5693
  -7.4433  -7.2692  -6.1313  -5.9658  -5.7300  -5.5555  -5.4280  -5.2915
  -5.1434  -5.1144  -5.0538  -4.8681  -4.8011  -4.6932  -4.4883  -4.4265
  -4.3219  -4.2362  -4.0601  -3.9909  -3.8938  -3.7789  -3.6832  -3.5546
  -3.4468  -3.3528  -2.8002  -2.6757  -2.6284  -2.6035  -2.5631  -2.5236
  -2.4795  -2.4521  -2.4192  -2.3771  -2.3316  -2.3231  -2.3194  -2.2670
  -2.2023  -2.1735  -2.1601  -2.1100  -2.0150  -1.9541  -1.9353  -1.8460
  -1.7014  -1.6561  -1.6027  -1.4782
     cgsolve_all iterations  53    anorm=    0.76E-07
     cgsolve_all iterations  54    anorm=    0.73E-07
     cgsolve_all iterations  53    anorm=    0.71E-07
     compute_u_kq: q = (    0.0000,   -0.0257,    0.0000)
     Rotating WFCS
     ethr =  1.00E-14,  avg # of iterations = 20.0
     eigenvalues at k:
 -38.7190 -20.6909 -20.5423 -20.4693 -20.4105 -20.3254 -20.3106 -20.2742
 -20.2262 -20.1715 -20.0833 -20.0303 -19.9734 -19.9043 -19.8345 -19.8118
 -19.7647 -19.6932 -19.5921 -19.5667 -19.4874 -19.4198 -19.3345 -19.3037
 -19.2395 -19.0051 -18.0893 -17.8821  -8.7244  -8.5639  -8.4633  -8.3904
  -8.3043  -8.2082  -8.1590  -8.1329  -8.1160  -8.0407  -7.9770  -7.9562
  -7.9179  -7.8569  -7.8192  -7.7449  -7.7242  -7.6754  -7.6067  -7.5678
  -7.4407  -7.2708  -6.1255  -5.9660  -5.7339  -5.5542  -5.4335  -5.2882
  -5.1464  -5.1211  -5.0558  -4.8619  -4.7970  -4.6967  -4.4927  -4.4345
  -4.3164  -4.2332  -4.0513  -3.9862  -3.8886  -3.7786  -3.6840  -3.5523
  -3.4516  -3.3558  -2.8003  -2.6770  -2.6293  -2.6063  -2.5646  -2.5227
  -2.4796  -2.4540  -2.4177  -2.3746  -2.3341  -2.3223  -2.3184  -2.2668
  -2.2002  -2.1731  -2.1614  -2.1110  -2.0152  -1.9602  -1.9344  -1.8449
  -1.7012  -1.6543  -1.6030  -1.4785
     eigenvalues at k+q:
 -38.7190 -20.6862 -20.5473 -20.4713 -20.4072 -20.3283 -20.3119 -20.2775
 -20.2300 -20.1693 -20.0789 -20.0301 -19.9704 -19.9038 -19.8304 -19.8151
 -19.7628 -19.6939 -19.5856 -19.5648 -19.4910 -19.4219 -19.3369 -19.3070
 -19.2390 -19.0057 -18.0883 -17.8821  -8.7252  -8.5642  -8.4629  -8.3877
  -8.3011  -8.2069  -8.1605  -8.1356  -8.1182  -8.0407  -7.9765  -7.9561
  -7.9200  -7.8538  -7.8246  -7.7462  -7.7223  -7.6774  -7.6038  -7.5667
  -7.4382  -7.2723  -6.1201  -5.9661  -5.7371  -5.5529  -5.4394  -5.2842
  -5.1498  -5.1272  -5.0574  -4.8600  -4.7898  -4.7006  -4.4970  -4.4415
  -4.3113  -4.2295  -4.0432  -3.9813  -3.8843  -3.7765  -3.6847  -3.5511
  -3.4571  -3.3580  -2.8001  -2.6787  -2.6304  -2.6090  -2.5657  -2.5214
  -2.4803  -2.4560  -2.4161  -2.3727  -2.3369  -2.3221  -2.3159  -2.2658
  -2.1986  -2.1726  -2.1625  -2.1122  -2.0158  -1.9659  -1.9333  -1.8441
  -1.7009  -1.6526  -1.6033  -1.4787
     cgsolve_all iterations  53    anorm=    0.74E-07
     cgsolve_all iterations  54    anorm=    0.72E-07
     cgsolve_all iterations  54    anorm=    0.70E-07
     compute_u_kq: q = (    0.0000,    0.0000,    0.0257)
     Rotating WFCS
     ethr =  1.00E-14,  avg # of iterations = 19.0
     eigenvalues at k:
 -38.7190 -20.6909 -20.5423 -20.4693 -20.4105 -20.3254 -20.3106 -20.2742
 -20.2262 -20.1715 -20.0833 -20.0303 -19.9734 -19.9043 -19.8345 -19.8118
 -19.7647 -19.6932 -19.5921 -19.5667 -19.4874 -19.4198 -19.3345 -19.3037
 -19.2395 -19.0051 -18.0893 -17.8821  -8.7244  -8.5639  -8.4633  -8.3904
  -8.3043  -8.2082  -8.1590  -8.1329  -8.1160  -8.0407  -7.9770  -7.9562
  -7.9179  -7.8569  -7.8192  -7.7449  -7.7242  -7.6754  -7.6067  -7.5678
  -7.4407  -7.2708  -6.1255  -5.9660  -5.7339  -5.5542  -5.4335  -5.2882
  -5.1464  -5.1211  -5.0558  -4.8619  -4.7970  -4.6967  -4.4927  -4.4345
  -4.3164  -4.2332  -4.0513  -3.9862  -3.8886  -3.7786  -3.6840  -3.5523
  -3.4516  -3.3558  -2.8003  -2.6770  -2.6293  -2.6063  -2.5646  -2.5227
  -2.4796  -2.4540  -2.4177  -2.3746  -2.3341  -2.3223  -2.3184  -2.2668
  -2.2002  -2.1731  -2.1614  -2.1110  -2.0152  -1.9602  -1.9344  -1.8449
  -1.7012  -1.6543  -1.6030  -1.4785
     eigenvalues at k+q:
 -38.7190 -20.6872 -20.5458 -20.4707 -20.4109 -20.3248 -20.3111 -20.2809
 -20.2229 -20.1684 -20.0820 -20.0270 -19.9730 -19.9097 -19.8378 -19.8086
 -19.7591 -19.6913 -19.5915 -19.5709 -19.4883 -19.4215 -19.3350 -19.3042
 -19.2387 -19.0034 -18.0896 -17.8822  -8.7244  -8.5649  -8.4621  -8.3894
  -8.3035  -8.2101  -8.1602  -8.1323  -8.1203  -8.0413  -7.9751  -7.9566
  -7.9167  -7.8546  -7.8163  -7.7454  -7.7251  -7.6770  -7.6081  -7.5650
  -7.4395  -7.2711  -6.1239  -5.9782  -5.7291  -5.5535  -5.4296  -5.2955
  -5.1447  -5.1109  -5.0555  -4.8608  -4.8054  -4.7014  -4.4930  -4.4337
  -4.3135  -4.2290  -4.0449  -3.9845  -3.8901  -3.7731  -3.6845  -3.5554
  -3.4553  -3.3569  -2.8021  -2.6749  -2.6291  -2.6065  -2.5635  -2.5216
  -2.4819  -2.4532  -2.4216  -2.3761  -2.3352  -2.3240  -2.3161  -2.2665
  -2.1996  -2.1735  -2.1594  -2.1120  -2.0130  -1.9630  -1.9378  -1.8442
  -1.7012  -1.6538  -1.6036  -1.4788
     cgsolve_all iterations  53    anorm=    0.75E-07
     cgsolve_all iterations  54    anorm=    0.71E-07
     cgsolve_all iterations  53    anorm=    0.70E-07
     compute_u_kq: q = (    0.0000,    0.0000,   -0.0257)
     Rotating WFCS
     ethr =  1.00E-14,  avg # of iterations = 19.0
     eigenvalues at k:
 -38.7190 -20.6909 -20.5423 -20.4693 -20.4105 -20.3254 -20.3106 -20.2742
 -20.2262 -20.1715 -20.0833 -20.0303 -19.9734 -19.9043 -19.8345 -19.8118
 -19.7647 -19.6932 -19.5921 -19.5667 -19.4874 -19.4198 -19.3345 -19.3037
 -19.2395 -19.0051 -18.0893 -17.8821  -8.7244  -8.5639  -8.4633  -8.3904
  -8.3043  -8.2082  -8.1590  -8.1329  -8.1160  -8.0407  -7.9770  -7.9562
  -7.9179  -7.8569  -7.8192  -7.7449  -7.7242  -7.6754  -7.6067  -7.5678
  -7.4407  -7.2708  -6.1255  -5.9660  -5.7339  -5.5542  -5.4335  -5.2882
  -5.1464  -5.1211  -5.0558  -4.8619  -4.7970  -4.6967  -4.4927  -4.4345
  -4.3164  -4.2332  -4.0513  -3.9862  -3.8886  -3.7786  -3.6840  -3.5523
  -3.4516  -3.3558  -2.8003  -2.6770  -2.6293  -2.6063  -2.5646  -2.5227
  -2.4796  -2.4540  -2.4177  -2.3746  -2.3341  -2.3223  -2.3184  -2.2668
  -2.2002  -2.1731  -2.1614  -2.1110  -2.0152  -1.9602  -1.9344  -1.8449
  -1.7012  -1.6543  -1.6030  -1.4785
     eigenvalues at k+q:
 -38.7190 -20.6943 -20.5400 -20.4670 -20.4097 -20.3270 -20.3093 -20.2673
 -20.2292 -20.1746 -20.0850 -20.0338 -19.9739 -19.8989 -19.8327 -19.8133
 -19.7699 -19.6947 -19.5930 -19.5625 -19.4872 -19.4181 -19.3338 -19.3034
 -19.2399 -19.0069 -18.0890 -17.8821  -8.7243  -8.5629  -8.4646  -8.3912
  -8.3049  -8.2066  -8.1580  -8.1337  -8.1113  -8.0396  -7.9789  -7.9559
  -7.9188  -7.8590  -7.8223  -7.7447  -7.7234  -7.6735  -7.6054  -7.5706
  -7.4419  -7.2704  -6.1267  -5.9544  -5.7378  -5.5547  -5.4375  -5.2820
  -5.1483  -5.1308  -5.0557  -4.8637  -4.7880  -4.6912  -4.4937  -4.4363
  -4.3187  -4.2363  -4.0579  -3.9879  -3.8863  -3.7840  -3.6833  -3.5494
  -3.4499  -3.3533  -2.7984  -2.6789  -2.6301  -2.6059  -2.5654  -2.5237
  -2.4777  -2.4545  -2.4136  -2.3733  -2.3342  -2.3240  -2.3156  -2.2670
  -2.2009  -2.1728  -2.1634  -2.1101  -2.0175  -1.9573  -1.9310  -1.8459
  -1.7012  -1.6546  -1.6024  -1.4782
     cgsolve_all iterations  53    anorm=    0.76E-07
     cgsolve_all iterations  53    anorm=    0.72E-07
     cgsolve_all iterations  54    anorm=    0.71E-07

     k-point #    4 of     4      pool #  1    cpu time:    1434.2
     compute_u_kq: q = (    0.0000,    0.0000,    0.0000)
     Rotating WFCS
     ethr =  1.00E-14,  avg # of iterations =  5.0
     eigenvalues at k:
 -38.7190 -20.6839 -20.5661 -20.4745 -20.3686 -20.3519 -20.3041 -20.2849
 -20.1865 -20.1396 -20.1118 -20.0608 -20.0072 -19.8878 -19.8645 -19.8019
 -19.7333 -19.6627 -19.5956 -19.5572 -19.5102 -19.4472 -19.3341 -19.3101
 -19.2065 -19.0147 -18.0893 -17.8820  -8.7255  -8.5642  -8.4571  -8.3807
  -8.3159  -8.2313  -8.1921  -8.1337  -8.0785  -8.0216  -7.9765  -7.9446
  -7.9062  -7.8563  -7.8238  -7.7791  -7.7270  -7.6590  -7.6131  -7.5519
  -7.4509  -7.2705  -6.1571  -5.9311  -5.7005  -5.5126  -5.4852  -5.3395
  -5.2008  -5.0908  -5.0015  -4.9009  -4.7724  -4.6455  -4.5558  -4.4541
  -4.2739  -4.2520  -4.0813  -3.9350  -3.8685  -3.7278  -3.6939  -3.5913
  -3.5461  -3.2874  -2.7772  -2.7151  -2.6323  -2.5801  -2.5681  -2.5183
  -2.4892  -2.4429  -2.4230  -2.3982  -2.3446  -2.3339  -2.2799  -2.2507
  -2.2189  -2.1718  -2.1454  -2.1141  -2.0394  -1.9622  -1.9145  -1.8591
  -1.7027  -1.6437  -1.6036  -1.4757
     eigenvalues at k+q:
 -38.7190 -20.6839 -20.5661 -20.4745 -20.3685 -20.3518 -20.3041 -20.2849
 -20.1865 -20.1396 -20.1117 -20.0608 -20.0071 -19.8877 -19.8645 -19.8019
 -19.7332 -19.6627 -19.5956 -19.5572 -19.5102 -19.4471 -19.3341 -19.3100
 -19.2064 -19.0147 -18.0893 -17.8820  -8.7255  -8.5642  -8.4571  -8.3807
  -8.3159  -8.2313  -8.1921  -8.1337  -8.0785  -8.0215  -7.9765  -7.9446
  -7.9062  -7.8563  -7.8238  -7.7791  -7.7270  -7.6590  -7.6131  -7.5519
  -7.4509  -7.2704  -6.1571  -5.9311  -5.7005  -5.5126  -5.4852  -5.3395
  -5.2008  -5.0908  -5.0015  -4.9009  -4.7723  -4.6455  -4.5558  -4.4541
  -4.2738  -4.2520  -4.0813  -3.9349  -3.8685  -3.7278  -3.6938  -3.5913
  -3.5461  -3.2874  -2.7772  -2.7151  -2.6323  -2.5801  -2.5681  -2.5182
  -2.4892  -2.4429  -2.4230  -2.3981  -2.3445  -2.3339  -2.2798  -2.2507
  -2.2189  -2.1718  -2.1454  -2.1141  -2.0393  -1.9621  -1.9145  -1.8591
  -1.7027  -1.6437  -1.6037  -1.4757
     cgsolve_all iterations  49    anorm=    0.72E-07
PARA_AUG  1      50.6661268        -0.2569255         0.0610104
     cgsolve_all iterations  50    anorm=    0.72E-07
PARA_AUG  2      -0.1560590        51.1290482        -0.2485016
     cgsolve_all iterations  49    anorm=    0.73E-07
PARA_AUG  3      -0.0397549        -0.2228874        50.8795744
     cgsolve_all iterations  54    anorm=    0.73E-07
     cgsolve_all iterations  54    anorm=    0.72E-07
     cgsolve_all iterations  54    anorm=    0.72E-07
     compute_u_kq: q = (    0.0257,    0.0000,    0.0000)
     Rotating WFCS
     ethr =  1.00E-14,  avg # of iterations = 20.0
     eigenvalues at k:
 -38.7190 -20.6839 -20.5661 -20.4745 -20.3686 -20.3519 -20.3041 -20.2849
 -20.1865 -20.1396 -20.1118 -20.0608 -20.0072 -19.8878 -19.8645 -19.8019
 -19.7333 -19.6627 -19.5956 -19.5572 -19.5102 -19.4472 -19.3341 -19.3101
 -19.2065 -19.0147 -18.0893 -17.8820  -8.7255  -8.5642  -8.4571  -8.3807
  -8.3159  -8.2313  -8.1921  -8.1337  -8.0785  -8.0216  -7.9765  -7.9446
  -7.9062  -7.8563  -7.8238  -7.7791  -7.7270  -7.6590  -7.6131  -7.5519
  -7.4509  -7.2705  -6.1571  -5.9311  -5.7005  -5.5126  -5.4852  -5.3395
  -5.2008  -5.0908  -5.0015  -4.9009  -4.7724  -4.6455  -4.5558  -4.4541
  -4.2739  -4.2520  -4.0813  -3.9350  -3.8685  -3.7278  -3.6939  -3.5913
  -3.5461  -3.2874  -2.7772  -2.7151  -2.6323  -2.5801  -2.5681  -2.5183
  -2.4892  -2.4429  -2.4230  -2.3982  -2.3446  -2.3339  -2.2799  -2.2507
  -2.2189  -2.1718  -2.1454  -2.1141  -2.0394  -1.9622  -1.9145  -1.8591
  -1.7027  -1.6437  -1.6036  -1.4757
     eigenvalues at k+q:
 -38.7190 -20.6820 -20.5663 -20.4730 -20.3747 -20.3519 -20.3037 -20.2840
 -20.1854 -20.1466 -20.1110 -20.0579 -20.0043 -19.8870 -19.8606 -19.8043
 -19.7332 -19.6641 -19.5977 -19.5561 -19.5086 -19.4452 -19.3327 -19.3106
 -19.2091 -19.0152 -18.0893 -17.8818  -8.7256  -8.5627  -8.4568  -8.3830
  -8.3153  -8.2313  -8.1935  -8.1363  -8.0782  -8.0224  -7.9787  -7.9439
  -7.9054  -7.8579  -7.8193  -7.7813  -7.7265  -7.6577  -7.6119  -7.5511
  -7.4522  -7.2702  -6.1520  -5.9252  -5.7012  -5.5144  -5.4744  -5.3497
  -5.2090  -5.0964  -5.0015  -4.9063  -4.7673  -4.6464  -4.5532  -4.4492
  -4.2722  -4.2433  -4.0797  -3.9367  -3.8717  -3.7285  -3.7018  -3.5863
  -3.5429  -3.2930  -2.7813  -2.7149  -2.6344  -2.5811  -2.5679  -2.5167
  -2.4873  -2.4422  -2.4240  -2.3962  -2.3490  -2.3334  -2.2791  -2.2498
  -2.2190  -2.1712  -2.1458  -2.1136  -2.0393  -1.9621  -1.9136  -1.8591
  -1.7043  -1.6444  -1.6037  -1.4740
     cgsolve_all iterations  54    anorm=    0.73E-07
     cgsolve_all iterations  54    anorm=    0.72E-07
     cgsolve_all iterations  54    anorm=    0.71E-07
     compute_u_kq: q = (   -0.0257,    0.0000,    0.0000)
     Rotating WFCS
     ethr =  1.00E-14,  avg # of iterations = 20.0
     eigenvalues at k:
 -38.7190 -20.6839 -20.5661 -20.4745 -20.3686 -20.3519 -20.3041 -20.2849
 -20.1865 -20.1396 -20.1118 -20.0608 -20.0072 -19.8878 -19.8645 -19.8019
 -19.7333 -19.6627 -19.5956 -19.5572 -19.5102 -19.4472 -19.3341 -19.3101
 -19.2065 -19.0147 -18.0893 -17.8820  -8.7255  -8.5642  -8.4571  -8.3807
  -8.3159  -8.2313  -8.1921  -8.1337  -8.0785  -8.0216  -7.9765  -7.9446
  -7.9062  -7.8563  -7.8238  -7.7791  -7.7270  -7.6590  -7.6131  -7.5519
  -7.4509  -7.2705  -6.1571  -5.9311  -5.7005  -5.5126  -5.4852  -5.3395
  -5.2008  -5.0908  -5.0015  -4.9009  -4.7724  -4.6455  -4.5558  -4.4541
  -4.2739  -4.2520  -4.0813  -3.9350  -3.8685  -3.7278  -3.6939  -3.5913
  -3.5461  -3.2874  -2.7772  -2.7151  -2.6323  -2.5801  -2.5681  -2.5183
  -2.4892  -2.4429  -2.4230  -2.3982  -2.3446  -2.3339  -2.2799  -2.2507
  -2.2189  -2.1718  -2.1454  -2.1141  -2.0394  -1.9622  -1.9145  -1.8591
  -1.7027  -1.6437  -1.6036  -1.4757
     eigenvalues at k+q:
 -38.7190 -20.6860 -20.5653 -20.4758 -20.3641 -20.3508 -20.3047 -20.2851
 -20.1873 -20.1346 -20.1126 -20.0626 -20.0093 -19.8890 -19.8683 -19.7993
 -19.7331 -19.6616 -19.5940 -19.5580 -19.5121 -19.4486 -19.3353 -19.3095
 -19.2040 -19.0143 -18.0892 -17.8823  -8.7254  -8.5658  -8.4575  -8.3781
  -8.3164  -8.2323  -8.1899  -8.1311  -8.0786  -8.0205  -7.9746  -7.9453
  -7.9069  -7.8551  -7.8280  -7.7769  -7.7271  -7.6606  -7.6141  -7.5531
  -7.4496  -7.2706  -6.1622  -5.9372  -5.6996  -5.5111  -5.4955  -5.3292
  -5.1918  -5.0852  -5.0010  -4.8964  -4.7780  -4.6449  -4.5600  -4.4572
  -4.2774  -4.2579  -4.0820  -3.9343  -3.8665  -3.7268  -3.6859  -3.5968
  -3.5479  -3.2823  -2.7728  -2.7152  -2.6306  -2.5794  -2.5675  -2.5197
  -2.4912  -2.4436  -2.4219  -2.4003  -2.3411  -2.3332  -2.2806  -2.2516
  -2.2188  -2.1726  -2.1448  -2.1146  -2.0396  -1.9620  -1.9154  -1.8591
  -1.7010  -1.6432  -1.6035  -1.4774
     cgsolve_all iterations  54    anorm=    0.72E-07
     cgsolve_all iterations  54    anorm=    0.72E-07
     cgsolve_all iterations  54    anorm=    0.72E-07
     compute_u_kq: q = (    0.0000,    0.0257,    0.0000)
     Rotating WFCS
     ethr =  1.00E-14,  avg # of iterations = 22.0
     eigenvalues at k:
 -38.7190 -20.6839 -20.5661 -20.4745 -20.3686 -20.3519 -20.3041 -20.2849
 -20.1865 -20.1396 -20.1118 -20.0608 -20.0072 -19.8878 -19.8645 -19.8019
 -19.7333 -19.6627 -19.5956 -19.5572 -19.5102 -19.4472 -19.3341 -19.3101
 -19.2065 -19.0147 -18.0893 -17.8820  -8.7255  -8.5642  -8.4571  -8.3807
  -8.3159  -8.2313  -8.1921  -8.1337  -8.0785  -8.0216  -7.9765  -7.9446
  -7.9062  -7.8563  -7.8238  -7.7791  -7.7270  -7.6590  -7.6131  -7.5519
  -7.4509  -7.2705  -6.1571  -5.9311  -5.7005  -5.5126  -5.4852  -5.3395
  -5.2008  -5.0908  -5.0015  -4.9009  -4.7724  -4.6455  -4.5558  -4.4541
  -4.2739  -4.2520  -4.0813  -3.9350  -3.8685  -3.7278  -3.6939  -3.5913
  -3.5461  -3.2874  -2.7772  -2.7151  -2.6323  -2.5801  -2.5681  -2.5183
  -2.4892  -2.4429  -2.4230  -2.3982  -2.3446  -2.3339  -2.2799  -2.2507
  -2.2189  -2.1718  -2.1454  -2.1141  -2.0394  -1.9622  -1.9145  -1.8591
  -1.7027  -1.6437  -1.6036  -1.4757
     eigenvalues at k+q:
 -38.7190 -20.6884 -20.5664 -20.4673 -20.3687 -20.3469 -20.3035 -20.2855
 -20.1867 -20.1409 -20.1141 -20.0606 -20.0104 -19.8858 -19.8653 -19.8020
 -19.7402 -19.6624 -19.5985 -19.5563 -19.5100 -19.4460 -19.3306 -19.3062
 -19.2073 -19.0142 -18.0902 -17.8821  -8.7246  -8.5640  -8.4584  -8.3809
  -8.3189  -8.2345  -8.1906  -8.1328  -8.0758  -8.0218  -7.9733  -7.9455
  -7.9032  -7.8569  -7.8212  -7.7799  -7.7255  -7.6651  -7.6123  -7.5522
  -7.4529  -7.2690  -6.1616  -5.9301  -5.7010  -5.5087  -5.4821  -5.3382
  -5.2003  -5.0961  -5.0022  -4.8912  -4.7675  -4.6529  -4.5516  -4.4588
  -4.2700  -4.2484  -4.0952  -3.9382  -3.8745  -3.7294  -3.6937  -3.5920
  -3.5440  -3.2822  -2.7780  -2.7136  -2.6285  -2.5776  -2.5700  -2.5172
  -2.4877  -2.4438  -2.4220  -2.4003  -2.3457  -2.3319  -2.2822  -2.2507
  -2.2191  -2.1716  -2.1461  -2.1146  -2.0373  -1.9581  -1.9125  -1.8615
  -1.7023  -1.6455  -1.6036  -1.4754
     cgsolve_all iterations  53    anorm=    0.73E-07
     cgsolve_all iterations  54    anorm=    0.72E-07
     cgsolve_all iterations  54    anorm=    0.71E-07
     compute_u_kq: q = (    0.0000,   -0.0257,    0.0000)
     Rotating WFCS
     ethr =  1.00E-14,  avg # of iterations = 22.0
     eigenvalues at k:
 -38.7190 -20.6839 -20.5661 -20.4745 -20.3686 -20.3519 -20.3041 -20.2849
 -20.1865 -20.1396 -20.1118 -20.0608 -20.0072 -19.8878 -19.8645 -19.8019
 -19.7333 -19.6627 -19.5956 -19.5572 -19.5102 -19.4472 -19.3341 -19.3101
 -19.2065 -19.0147 -18.0893 -17.8820  -8.7255  -8.5642  -8.4571  -8.3807
  -8.3159  -8.2313  -8.1921  -8.1337  -8.0785  -8.0216  -7.9765  -7.9446
  -7.9062  -7.8563  -7.8238  -7.7791  -7.7270  -7.6590  -7.6131  -7.5519
  -7.4509  -7.2705  -6.1571  -5.9311  -5.7005  -5.5126  -5.4852  -5.3395
  -5.2008  -5.0908  -5.0015  -4.9009  -4.7724  -4.6455  -4.5558  -4.4541
  -4.2739  -4.2520  -4.0813  -3.9350  -3.8685  -3.7278  -3.6939  -3.5913
  -3.5461  -3.2874  -2.7772  -2.7151  -2.6323  -2.5801  -2.5681  -2.5183
  -2.4892  -2.4429  -2.4230  -2.3982  -2.3446  -2.3339  -2.2799  -2.2507
  -2.2189  -2.1718  -2.1454  -2.1141  -2.0394  -1.9622  -1.9145  -1.8591
  -1.7027  -1.6437  -1.6036  -1.4757
     eigenvalues at k+q:
 -38.7190 -20.6790 -20.5662 -20.4817 -20.3691 -20.3560 -20.3044 -20.2841
 -20.1867 -20.1391 -20.1085 -20.0608 -20.0040 -19.8912 -19.8632 -19.8010
 -19.7262 -19.6632 -19.5925 -19.5586 -19.5099 -19.4481 -19.3377 -19.3138
 -19.2059 -19.0152 -18.0883 -17.8820  -8.7264  -8.5644  -8.4563  -8.3797
  -8.3127  -8.2282  -8.1936  -8.1348  -8.0820  -8.0211  -7.9791  -7.9440
  -7.9085  -7.8563  -7.8265  -7.7778  -7.7286  -7.6540  -7.6130  -7.5517
  -7.4489  -7.2718  -6.1523  -5.9325  -5.6996  -5.5177  -5.4877  -5.3412
  -5.1995  -5.0866  -5.0008  -4.9102  -4.7775  -4.6389  -4.5591  -4.4482
  -4.2795  -4.2534  -4.0683  -3.9320  -3.8625  -3.7267  -3.6935  -3.5930
  -3.5459  -3.2928  -2.7768  -2.7161  -2.6359  -2.5831  -2.5657  -2.5193
  -2.4901  -2.4422  -2.4242  -2.3960  -2.3437  -2.3358  -2.2776  -2.2506
  -2.2187  -2.1719  -2.1452  -2.1134  -2.0411  -1.9664  -1.9161  -1.8568
  -1.7031  -1.6422  -1.6035  -1.4760
     cgsolve_all iterations  54    anorm=    0.73E-07
     cgsolve_all iterations  54    anorm=    0.72E-07
     cgsolve_all iterations  54    anorm=    0.72E-07
     compute_u_kq: q = (    0.0000,    0.0000,    0.0257)
     Rotating WFCS
     ethr =  1.00E-14,  avg # of iterations = 20.0
     eigenvalues at k:
 -38.7190 -20.6839 -20.5661 -20.4745 -20.3686 -20.3519 -20.3041 -20.2849
 -20.1865 -20.1396 -20.1118 -20.0608 -20.0072 -19.8878 -19.8645 -19.8019
 -19.7333 -19.6627 -19.5956 -19.5572 -19.5102 -19.4472 -19.3341 -19.3101
 -19.2065 -19.0147 -18.0893 -17.8820  -8.7255  -8.5642  -8.4571  -8.3807
  -8.3159  -8.2313  -8.1921  -8.1337  -8.0785  -8.0216  -7.9765  -7.9446
  -7.9062  -7.8563  -7.8238  -7.7791  -7.7270  -7.6590  -7.6131  -7.5519
  -7.4509  -7.2705  -6.1571  -5.9311  -5.7005  -5.5126  -5.4852  -5.3395
  -5.2008  -5.0908  -5.0015  -4.9009  -4.7724  -4.6455  -4.5558  -4.4541
  -4.2739  -4.2520  -4.0813  -3.9350  -3.8685  -3.7278  -3.6939  -3.5913
  -3.5461  -3.2874  -2.7772  -2.7151  -2.6323  -2.5801  -2.5681  -2.5183
  -2.4892  -2.4429  -2.4230  -2.3982  -2.3446  -2.3339  -2.2799  -2.2507
  -2.2189  -2.1718  -2.1454  -2.1141  -2.0394  -1.9622  -1.9145  -1.8591
  -1.7027  -1.6437  -1.6036  -1.4757
     eigenvalues at k+q:
 -38.7190 -20.6886 -20.5611 -20.4762 -20.3647 -20.3481 -20.3024 -20.2870
 -20.1867 -20.1471 -20.1093 -20.0611 -20.0077 -19.8878 -19.8624 -19.8040
 -19.7359 -19.6648 -19.5967 -19.5564 -19.5038 -19.4478 -19.3335 -19.3099
 -19.2060 -19.0166 -18.0890 -17.8820  -8.7254  -8.5633  -8.4586  -8.3815
  -8.3166  -8.2297  -8.1902  -8.1337  -8.0743  -8.0212  -7.9786  -7.9444
  -7.9073  -7.8594  -7.8249  -7.7776  -7.7269  -7.6574  -7.6133  -7.5549
  -7.4514  -7.2700  -6.1578  -5.9187  -5.7089  -5.5173  -5.4847  -5.3317
  -5.2031  -5.0935  -5.0072  -4.8903  -4.7729  -4.6532  -4.5450  -4.4573
  -4.2803  -4.2472  -4.0892  -3.9341  -3.8783  -3.7259  -3.6948  -3.5890
  -3.5431  -3.2845  -2.7754  -2.7154  -2.6327  -2.5815  -2.5672  -2.5198
  -2.4882  -2.4402  -2.4248  -2.3969  -2.3447  -2.3277  -2.2810  -2.2513
  -2.2197  -2.1720  -2.1474  -2.1144  -2.0386  -1.9592  -1.9121  -1.8605
  -1.7027  -1.6442  -1.6030  -1.4754
     cgsolve_all iterations  54    anorm=    0.73E-07
     cgsolve_all iterations  54    anorm=    0.72E-07
     cgsolve_all iterations  54    anorm=    0.72E-07
     compute_u_kq: q = (    0.0000,    0.0000,   -0.0257)
     Rotating WFCS
     ethr =  1.00E-14,  avg # of iterations = 20.0
     eigenvalues at k:
 -38.7190 -20.6839 -20.5661 -20.4745 -20.3686 -20.3519 -20.3041 -20.2849
 -20.1865 -20.1396 -20.1118 -20.0608 -20.0072 -19.8878 -19.8645 -19.8019
 -19.7333 -19.6627 -19.5956 -19.5572 -19.5102 -19.4472 -19.3341 -19.3101
 -19.2065 -19.0147 -18.0893 -17.8820  -8.7255  -8.5642  -8.4571  -8.3807
  -8.3159  -8.2313  -8.1921  -8.1337  -8.0785  -8.0216  -7.9765  -7.9446
  -7.9062  -7.8563  -7.8238  -7.7791  -7.7270  -7.6590  -7.6131  -7.5519
  -7.4509  -7.2705  -6.1571  -5.9311  -5.7005  -5.5126  -5.4852  -5.3395
  -5.2008  -5.0908  -5.0015  -4.9009  -4.7724  -4.6455  -4.5558  -4.4541
  -4.2739  -4.2520  -4.0813  -3.9350  -3.8685  -3.7278  -3.6939  -3.5913
  -3.5461  -3.2874  -2.7772  -2.7151  -2.6323  -2.5801  -2.5681  -2.5183
  -2.4892  -2.4429  -2.4230  -2.3982  -2.3446  -2.3339  -2.2799  -2.2507
  -2.2189  -2.1718  -2.1454  -2.1141  -2.0394  -1.9622  -1.9145  -1.8591
  -1.7027  -1.6437  -1.6036  -1.4757
     eigenvalues at k+q:
 -38.7190 -20.6789 -20.5714 -20.4723 -20.3734 -20.3549 -20.3058 -20.2831
 -20.1862 -20.1330 -20.1132 -20.0611 -20.0057 -19.8879 -19.8667 -19.7997
 -19.7305 -19.6610 -19.5948 -19.5581 -19.5165 -19.4460 -19.3346 -19.3102
 -19.2072 -19.0128 -18.0895 -17.8821  -8.7256  -8.5650  -8.4558  -8.3801
  -8.3148  -8.2328  -8.1935  -8.1338  -8.0830  -8.0220  -7.9747  -7.9448
  -7.9052  -7.8533  -7.8228  -7.7799  -7.7271  -7.6605  -7.6131  -7.5491
  -7.4502  -7.2709  -6.1558  -5.9440  -5.6927  -5.5091  -5.4837  -5.3476
  -5.1970  -5.0892  -4.9953  -4.9114  -4.7715  -4.6402  -4.5652  -4.4503
  -4.2713  -4.2529  -4.0734  -3.9358  -3.8589  -3.7327  -3.6916  -3.5915
  -3.5491  -3.2910  -2.7797  -2.7138  -2.6320  -2.5791  -2.5687  -2.5171
  -2.4900  -2.4454  -2.4207  -2.3993  -2.3452  -2.3390  -2.2790  -2.2508
  -2.2175  -2.1717  -2.1436  -2.1139  -2.0400  -1.9648  -1.9173  -1.8575
  -1.7027  -1.6433  -1.6043  -1.4760
     cgsolve_all iterations  54    anorm=    0.74E-07
     cgsolve_all iterations  54    anorm=    0.72E-07
     cgsolve_all iterations  53    anorm=    0.70E-07

     End of magnetic susceptibility calculation

     f-sum rule (1st term):
          -187.9704         -0.0139          0.0073
            -0.0138       -187.9696         -0.0003
             0.0066         -0.0007       -187.9044

     f-sum rule (2nd term):
            -4.1765          0.0140         -0.0075
             0.0139         -4.1776          0.0007
            -0.0068          0.0010         -4.2409

     f-sum rule (should be  -192.1502):
          -192.1469          0.0001         -0.0002
             0.0001       -192.1472          0.0004
            -0.0002          0.0004       -192.1453

     chi_bare pGv (HH) in paratec units:
       -57.815467      0.082593     -0.071002
         0.068854    -58.555261     -0.110352
        -0.058176     -0.118136    -57.973502

       -57.815467      0.082593     -0.071002
         0.068854    -58.555261     -0.110352
        -0.058176     -0.118136    -57.973502

     chi_bare vGv (VV) in paratec units:
       -61.007426      0.015497     -0.013797
         0.015136    -61.899387     -0.142928
        -0.013711     -0.143153    -61.229294

       -61.007426      0.015497     -0.013797
         0.015136    -61.899387     -0.142928
        -0.013711     -0.143153    -61.229294

     chi_bare pGv (HH) in 10^{-6} cm^3/mol:
          -274.7446          0.3925         -0.3374
             0.3272       -278.2601         -0.5244
            -0.2765         -0.5614       -275.4955

     chi_bare vGv (VV) in 10^{-6} cm^3/mol:
          -289.9130          0.0736         -0.0656
             0.0719       -294.1517         -0.6792
            -0.0652         -0.6803       -290.9674

     Contributions to the NMR chemical shifts: -------------------------------

     Macroscopic shape contribution in ppm:                    6.14
             6.1128         -0.0000          0.0000
            -0.0000          6.1911          0.0000
             0.0000          0.0000          6.1296


     Core contribution in ppm:

     Atom  1  Ca  pos: ( -0.333923  0.178692  0.169844)  core sigma:        1265.05
     Atom  2  O   pos: ( -0.067356  0.240809  0.077517)  core sigma:         271.07
     Atom  3  O   pos: ( -0.301819 -0.100082  0.220039)  core sigma:         271.07
     Atom  4  O   pos: ( -0.397512  0.166250 -0.107895)  core sigma:         271.07
     Atom  5  O   pos: ( -0.000000 -0.057078  0.128644)  core sigma:         271.07
     Atom  6  O   pos: (  0.219878 -0.453817 -0.113643)  core sigma:         271.07
     Atom  7  O   pos: (  0.436701 -0.117639 -0.483464)  core sigma:         271.07
     Atom  8  O   pos: ( -0.172587 -0.012465 -0.228254)  core sigma:         271.07
     Atom  9  O   pos: ( -0.428922  0.171173  0.433076)  core sigma:         271.07
     Atom 10  O   pos: (  0.216250  0.350745  0.163613)  core sigma:         271.07
     Atom 11  O   pos: ( -0.028597  0.442601 -0.407720)  core sigma:         271.07
     Atom 12  O   pos: ( -0.294613 -0.394775  0.340501)  core sigma:         271.07
     Atom 13  O   pos: ( -0.088360  0.519703 -0.105980)  core sigma:         271.07
     Atom 14  O   pos: ( -0.132603 -0.046266  0.471089)  core sigma:         271.07
     Atom 15  O   pos: (  0.148344 -0.188150  0.381571)  core sigma:         271.07
     Atom 16  O   pos: (  0.488635 -0.355550 -0.280239)  core sigma:         271.07
     Atom 17  O   pos: ( -0.117815  0.254704  0.386586)  core sigma:         271.07
     Atom 18  O   pos: (  0.342306  0.037998 -0.228675)  core sigma:         271.07
     Atom 19  O   pos: (  0.252017 -0.160178 -0.012888)  core sigma:         271.07
     Atom 20  O   pos: (  0.215489 -0.508252  0.400077)  core sigma:         271.07
     Atom 21  O   pos: (  0.515133  0.379958 -0.376933)  core sigma:         271.07
     Atom 22  O   pos: (  0.073815  0.183419 -0.211777)  core sigma:         271.07
     Atom 23  O   pos: ( -0.285179 -0.254997 -0.065525)  core sigma:         271.07
     Atom 24  O   pos: (  0.400842  0.085973  0.143707)  core sigma:         271.07
     Atom 25  O   pos: ( -0.421551  0.440815  0.183546)  core sigma:         271.07
     Atom 26  H   pos: ( -0.022328  0.220394 -0.027071)  core sigma:           0.00
     Atom 27  H   pos: ( -0.410313 -0.107821  0.254962)  core sigma:           0.00
     Atom 28  H   pos: ( -0.314135  0.105297 -0.164290)  core sigma:           0.00
     Atom 29  H   pos: ( -0.496989  0.107034 -0.129604)  core sigma:           0.00
     Atom 30  H   pos: ( -0.105699 -0.100642  0.142638)  core sigma:           0.00
     Atom 31  H   pos: ( -0.018565  0.060268  0.115758)  core sigma:           0.00
     Atom 32  H   pos: (  0.106155 -0.458284 -0.139462)  core sigma:           0.00
     Atom 33  H   pos: (  0.241287  0.486701  0.012481)  core sigma:           0.00
     Atom 34  H   pos: (  0.466706 -0.210263 -0.418442)  core sigma:           0.00
     Atom 35  H   pos: (  0.315802 -0.107321  0.446259)  core sigma:           0.00
     Atom 36  H   pos: ( -0.166787 -0.047803 -0.340257)  core sigma:           0.00
     Atom 37  H   pos: ( -0.075546  0.051766 -0.216255)  core sigma:           0.00
     Atom 38  H   pos: ( -0.493649  0.081801  0.467900)  core sigma:           0.00
     Atom 39  H   pos: ( -0.425694  0.219103 -0.488247)  core sigma:           0.00
     Atom 40  H   pos: (  0.106512  0.315340  0.134474)  core sigma:           0.00
     Atom 41  H   pos: (  0.211115  0.402971  0.268323)  core sigma:           0.00
     Atom 42  H   pos: ( -0.073472  0.349530 -0.463598)  core sigma:           0.00
     Atom 43  H   pos: ( -0.075735  0.463338 -0.302812)  core sigma:           0.00
     Atom 44  H   pos: ( -0.205158 -0.422271  0.407346)  core sigma:           0.00
     Atom 45  H   pos: ( -0.279072 -0.287588  0.297677)  core sigma:           0.00
     Atom 46  H   pos: ( -0.101117  0.431544 -0.031327)  core sigma:           0.00
     Atom 47  H   pos: ( -0.169866 -0.412835 -0.109265)  core sigma:           0.00
     Atom 48  H   pos: ( -0.035197 -0.107554  0.458185)  core sigma:           0.00
     Atom 49  H   pos: ( -0.204413 -0.072782  0.379397)  core sigma:           0.00
     Atom 50  H   pos: (  0.176606 -0.300745  0.374413)  core sigma:           0.00
     Atom 51  H   pos: (  0.115100 -0.149699  0.277200)  core sigma:           0.00
     Atom 52  H   pos: (  0.393689 -0.390160 -0.223818)  core sigma:           0.00
     Atom 53  H   pos: ( -0.435174 -0.331353 -0.174600)  core sigma:           0.00
     Atom 54  H   pos: ( -0.051891  0.258279  0.292444)  core sigma:           0.00
     Atom 55  H   pos: ( -0.112517  0.144483  0.427020)  core sigma:           0.00
     Atom 56  H   pos: (  0.311020 -0.048444 -0.154349)  core sigma:           0.00
     Atom 57  H   pos: (  0.370924 -0.014565 -0.330087)  core sigma:           0.00
     Atom 58  H   pos: (  0.245005 -0.273671 -0.042452)  core sigma:           0.00
     Atom 59  H   pos: (  0.144929 -0.128971  0.022512)  core sigma:           0.00
     Atom 60  H   pos: (  0.130916  0.498852  0.505060)  core sigma:           0.00
     Atom 61  H   pos: (  0.341584  0.431018 -0.481348)  core sigma:           0.00
     Atom 62  H   pos: ( -0.461809  0.300865 -0.257412)  core sigma:           0.00
     Atom 63  H   pos: (  0.524439 -0.530555 -0.381683)  core sigma:           0.00
     Atom 64  H   pos: (  0.181147  0.135435 -0.225562)  core sigma:           0.00
     Atom 65  H   pos: (  0.065990  0.272227 -0.283839)  core sigma:           0.00
     Atom 66  H   pos: ( -0.304254 -0.213316  0.042163)  core sigma:           0.00
     Atom 67  H   pos: ( -0.236102 -0.165251 -0.123266)  core sigma:           0.00
     Atom 68  H   pos: (  0.321954  0.170199  0.156972)  core sigma:           0.00
     Atom 69  H   pos: (  0.352213 -0.003767  0.090482)  core sigma:           0.00
     Atom 70  H   pos: ( -0.532766  0.448896  0.206434)  core sigma:           0.00
     Atom 71  H   pos: ( -0.365652  0.510584  0.262276)  core sigma:           0.00

     Bare contribution in ppm:

     Atom  1  Ca  pos: ( -0.333923  0.178692  0.169844)  bare sigma:         109.28
           107.0081         -2.0319         -2.0950
            -1.4526        113.3784         -1.4787
            -2.5831         -1.6424        107.4642

     Atom  2  O   pos: ( -0.067356  0.240809  0.077517)  bare sigma:          55.28
            59.9606          2.0504         -4.6837
             4.6198         58.1432         -7.1584
            -0.4433         -6.3614         47.7364

     Atom  3  O   pos: ( -0.301819 -0.100082  0.220039)  bare sigma:          57.64
            45.4451         -2.5085          7.0299
            -3.9199         69.2671         -1.1486
             6.4590         -2.4624         58.2101

     Atom  4  O   pos: ( -0.397512  0.166250 -0.107895)  bare sigma:          68.84
            70.6142         -1.1596          2.4163
            -1.9341         64.6586          0.6466
             0.8776          1.5413         71.2577

     Atom  5  O   pos: ( -0.000000 -0.057078  0.128644)  bare sigma:          70.26
            72.9181         -4.0426         -2.6923
            -3.9006         74.9922         -3.6376
            -4.2253         -3.1693         62.8838

     Atom  6  O   pos: (  0.219878 -0.453817 -0.113643)  bare sigma:          74.31
            77.0033          3.7714          1.4752
             3.4669         75.9177         -5.3924
             1.0962         -4.3772         70.0220

     Atom  7  O   pos: (  0.436701 -0.117639 -0.483464)  bare sigma:          72.30
            69.7440          3.0392          3.0605
             2.1097         73.0619         -2.1897
             4.3562         -2.1984         74.0874

     Atom  8  O   pos: ( -0.172587 -0.012465 -0.228254)  bare sigma:          71.32
            70.6132          4.8498         -2.7184
             4.2437         68.7830          3.3799
            -4.1237          2.5265         74.5575

     Atom  9  O   pos: ( -0.428922  0.171173  0.433076)  bare sigma:          74.66
            70.6884          2.7307         -4.6183
             2.3053         75.4514          2.7412
            -5.4935          1.5059         77.8251

     Atom 10  O   pos: (  0.216250  0.350745  0.163613)  bare sigma:          70.97
            74.1685          4.8356          4.8035
             3.3389         67.8063          2.6646
             5.0133          3.2338         70.9374

     Atom 11  O   pos: ( -0.028597  0.442601 -0.407720)  bare sigma:          72.30
            69.6381          0.5351         -0.6832
            -0.2341         69.4883          4.7545
            -0.0634          4.9845         77.7768

     Atom 12  O   pos: ( -0.294613 -0.394775  0.340501)  bare sigma:          78.54
            72.5122         -0.4020          7.5598
            -0.4407         87.8828         -6.1642
             8.4846         -5.8881         75.2391

     Atom 13  O   pos: ( -0.088360  0.519703 -0.105980)  bare sigma:          75.67
            73.5934         -6.9810         -2.0201
            -6.0835         81.0611         -1.3425
            -2.5059         -1.7836         72.3543

     Atom 14  O   pos: ( -0.132603 -0.046266  0.471089)  bare sigma:          69.88
            67.5308         -2.4048          2.3663
            -2.7589         66.7253          3.7308
             5.3097          3.8337         75.3923

     Atom 15  O   pos: (  0.148344 -0.188150  0.381571)  bare sigma:          76.12
            76.1468         -5.9851          6.2599
            -3.8155         78.9142         -4.2642
             5.2640         -4.2857         73.2968

     Atom 16  O   pos: (  0.488635 -0.355550 -0.280239)  bare sigma:          75.74
            76.9896          4.4781          0.7814
             5.7805         76.0904          0.5041
             3.1458          1.9708         74.1342

     Atom 17  O   pos: ( -0.117815  0.254704  0.386586)  bare sigma:          72.31
            65.9135          3.2054         -2.6178
             4.6622         76.0709         -0.2001
            -0.7960          1.0659         74.9371

     Atom 18  O   pos: (  0.342306  0.037998 -0.228675)  bare sigma:          69.18
            69.2833         -0.3753         -5.3897
            -0.2027         65.8692         -0.2527
            -4.4866          1.5196         72.3899

     Atom 19  O   pos: (  0.252017 -0.160178 -0.012888)  bare sigma:          72.68
            69.9259         -0.7054         -6.4298
             0.0840         80.3319          4.4534
            -6.2080          4.1375         67.7882

     Atom 20  O   pos: (  0.215489 -0.508252  0.400077)  bare sigma:          76.50
            83.5627         -2.0930          0.9039
            -3.1941         71.6546          1.1765
            -0.3708          0.6237         74.2806

     Atom 21  O   pos: (  0.515133  0.379958 -0.376933)  bare sigma:          75.95
            67.7354         -3.5746          1.9678
            -2.9852         84.6023          0.1549
             1.9948         -0.7007         75.5086

     Atom 22  O   pos: (  0.073815  0.183419 -0.211777)  bare sigma:          74.77
            79.7847         -6.4407         -0.5934
            -5.3296         74.4568         -3.8902
            -0.9569         -3.5230         70.0733

     Atom 23  O   pos: ( -0.285179 -0.254997 -0.065525)  bare sigma:          72.79
            66.4482          2.4812         -2.0353
             2.5515         74.9159          1.9426
            -1.8042          3.1249         77.0099

     Atom 24  O   pos: (  0.400842  0.085973  0.143707)  bare sigma:          76.65
            80.7983         -0.6439          2.6876
            -0.4835         79.3368          4.8994
             2.6444          4.3611         69.8154

     Atom 25  O   pos: ( -0.421551  0.440815  0.183546)  bare sigma:          76.54
            76.2019          1.4152          3.1962
             0.6964         81.7600          6.0523
             4.8375          5.6974         71.6652

     Atom 26  H   pos: ( -0.022328  0.220394 -0.027071)  bare sigma:          17.94
            13.0412         -1.1058        -10.0468
            -0.8098         10.6692          3.1845
            -8.8865          3.1941         30.1045

     Atom 27  H   pos: ( -0.410313 -0.107821  0.254962)  bare sigma:          20.96
            29.0927         -1.4409         -3.6000
            -1.2125         17.2698         -0.5982
            -3.8030         -0.3332         16.5176

     Atom 28  H   pos: ( -0.314135  0.105297 -0.164290)  bare sigma:          14.30
            21.9283        -11.6617         -9.1054
           -13.1657         11.2256          7.0623
           -10.5028          7.2654          9.7322

     Atom 29  H   pos: ( -0.496989  0.107034 -0.129604)  bare sigma:          14.11
            26.9756         12.5687          5.7483
            13.2507          8.9834          3.2371
             6.2638          3.4592          6.3624

     Atom 30  H   pos: ( -0.105699 -0.100642  0.142638)  bare sigma:          17.91
            31.4152          7.7489         -5.0642
             6.5641         11.6247         -0.8153
            -4.6004         -1.1740         10.7012

     Atom 31  H   pos: ( -0.018565  0.060268  0.115758)  bare sigma:          12.91
             3.0146         -6.5012         -0.0355
            -5.1041         34.4541         -5.8681
            -0.4592         -5.3700          1.2744

     Atom 32  H   pos: (  0.106155 -0.458284 -0.139462)  bare sigma:          16.13
            34.2109          3.0364          6.2420
             3.5720          7.0583         -0.0855
             5.1343         -0.3537          7.1209

     Atom 33  H   pos: (  0.241287  0.486701  0.012481)  bare sigma:          15.55
             6.8395          0.4424          1.1378
            -0.4207         19.0445        -16.5283
             1.8817        -16.4387         20.7632

     Atom 34  H   pos: (  0.466706 -0.210263 -0.418442)  bare sigma:          15.12
             5.7272         -4.4343          4.3035
            -5.5203         22.7526        -14.9345
             4.8459        -13.9144         16.8778

     Atom 35  H   pos: (  0.315802 -0.107321  0.446259)  bare sigma:          14.47
            25.5458          9.0734         13.7313
             9.5751          6.4605          4.2205
            13.2513          3.6541         11.4072

     Atom 36  H   pos: ( -0.166787 -0.047803 -0.340257)  bare sigma:          13.72
             2.6505         -0.1889         -4.6851
            -0.0086          4.4074          8.8550
            -3.9821          9.4961         34.0934

     Atom 37  H   pos: ( -0.075546  0.051766 -0.216255)  bare sigma:          14.91
            23.8750         16.1586          2.4123
            15.6165         13.8792          2.5765
             1.5619          2.0260          6.9843

     Atom 38  H   pos: ( -0.493649  0.081801  0.467900)  bare sigma:          16.16
            13.2246         13.1884         -5.2391
            12.1452         25.0698         -5.0395
            -5.8901         -6.8693         10.1979

     Atom 39  H   pos: ( -0.425694  0.219103 -0.488247)  bare sigma:          16.73
             7.4987         -4.6336         -4.4073
            -3.4944         24.6310         13.3613
            -4.0063         13.7511         18.0628

     Atom 40  H   pos: (  0.106512  0.315340  0.134474)  bare sigma:          13.83
            30.0162         11.8798          9.5047
            11.0237          5.5069          3.7704
             7.8604          3.2475          5.9804

     Atom 41  H   pos: (  0.211115  0.402971  0.268323)  bare sigma:          15.06
             5.7107          0.9912          0.5694
             1.4651         10.4855         13.6557
             1.4995         13.7757         28.9846

     Atom 42  H   pos: ( -0.073472  0.349530 -0.463598)  bare sigma:          14.39
             5.7978          6.4361          5.6558
             5.7978         21.7469         14.8049
             4.9353         13.9586         15.6249

     Atom 43  H   pos: ( -0.075735  0.463338 -0.302812)  bare sigma:          14.81
             6.7099         -2.8421         -7.7784
            -2.0755          6.1413          6.7129
            -6.8671          7.6564         31.5672

     Atom 44  H   pos: ( -0.205158 -0.422271  0.407346)  bare sigma:          17.86
            21.5277         -7.3878         13.1978
            -5.9349         14.5423         -6.4682
            12.4046         -7.3573         17.5107

     Atom 45  H   pos: ( -0.279072 -0.287588  0.297677)  bare sigma:          16.07
             4.1670          1.8147          0.4640
             0.0281         34.8475        -12.2745
             1.5345        -11.7138          9.1813

     Atom 46  H   pos: ( -0.101117  0.431544 -0.031327)  bare sigma:          17.14
             8.0510         -0.4683         -1.4192
            -1.2142         26.8843        -12.8347
            -0.9149        -13.9651         16.4822

     Atom 47  H   pos: ( -0.169866 -0.412835 -0.109265)  bare sigma:          14.56
            14.2610        -16.0368         -4.8108
           -14.9796         24.5677          5.9989
            -5.4442          7.3753          4.8626

     Atom 48  H   pos: ( -0.035197 -0.107554  0.458185)  bare sigma:          16.57
            27.3054        -11.6058         -3.3551
           -12.6365         13.0479          2.3000
            -3.4649          2.3438          9.3672

     Atom 49  H   pos: ( -0.204413 -0.072782  0.379397)  bare sigma:          12.35
            12.7094          2.8898         15.2660
             3.4881          2.2205          5.5332
            17.0044          5.3924         22.1261

     Atom 50  H   pos: (  0.176606 -0.300745  0.374413)  bare sigma:          16.26
             7.4140         -7.1060          1.4218
            -6.7948         35.1291         -3.0734
             0.7659         -1.4377          6.2368

     Atom 51  H   pos: (  0.115100 -0.149699  0.277200)  bare sigma:          16.39
            11.6546         -5.8818          8.2170
            -5.9267         10.7397         -9.9271
             8.7082        -10.9820         26.7871

     Atom 52  H   pos: (  0.393689 -0.390160 -0.223818)  bare sigma:          17.20
            26.4575          7.5896        -10.6388
             7.4660         11.2291         -2.8762
           -11.4763         -2.9898         13.9216

     Atom 53  H   pos: ( -0.435174 -0.331353 -0.174600)  bare sigma:          14.77
            20.3009          8.2343         13.3485
             8.4702          8.4767          6.8110
            15.0360          7.7488         15.5366

     Atom 54  H   pos: ( -0.051891  0.258279  0.292444)  bare sigma:          18.29
            14.7633          2.3307        -10.5605
             1.7871          9.4373          0.3280
            -8.7070         -0.7365         30.6683

     Atom 55  H   pos: ( -0.112517  0.144483  0.427020)  bare sigma:          14.35
             2.6430          0.5886         -0.6150
             2.0681         31.9201         -9.7625
            -0.7255         -8.6846          8.4901

     Atom 56  H   pos: (  0.311020 -0.048444 -0.154349)  bare sigma:          13.30
             4.6244          6.2734         -7.8517
             6.7044         16.5138        -15.6274
            -7.7507        -14.2816         18.7489

     Atom 57  H   pos: (  0.370924 -0.014565 -0.330087)  bare sigma:          14.01
             4.8630         -3.7217         -8.6647
            -4.0439          9.8941         13.0678
            -8.8655         12.5242         27.2603

     Atom 58  H   pos: (  0.245005 -0.273671 -0.042452)  bare sigma:          14.05
             2.9532          2.4869         -0.7535
             1.4956         34.9664         10.1781
            -1.1382          9.8377          4.2168

     Atom 59  H   pos: (  0.144929 -0.128971  0.022512)  bare sigma:          14.76
            27.8734         -9.7747        -12.0177
            -8.7281          7.5575          4.6171
           -11.4363          4.8426          8.8444

     Atom 60  H   pos: (  0.130916  0.498852  0.505060)  bare sigma:          15.58
            30.0295          2.5948        -12.2868
             2.4642          4.7925         -1.8907
           -13.8764         -2.0743         11.9309

     Atom 61  H   pos: (  0.341584  0.431018 -0.481348)  bare sigma:          15.81
            26.2254         -6.8164         12.3892
            -7.9266          6.9959         -4.0611
            13.5572         -3.9412         14.1995

     Atom 62  H   pos: ( -0.461809  0.300865 -0.257412)  bare sigma:          16.65
             7.0483         -4.4334          5.3287
            -4.0367         19.2549        -12.7882
             5.3506        -14.3954         23.6506

     Atom 63  H   pos: (  0.524439 -0.530555 -0.381683)  bare sigma:          15.84
             5.3075          1.7741          0.7054
             0.9845         32.3692          9.3404
             0.3449         10.3706          9.8412

     Atom 64  H   pos: (  0.181147  0.135435 -0.225562)  bare sigma:          12.87
            29.7997        -16.5378         -1.5884
           -15.0806          8.3266         -0.3315
            -2.7982          0.4054          0.4789

     Atom 65  H   pos: (  0.065990  0.272227 -0.283839)  bare sigma:          18.82
            11.6181         -3.6743          2.3591
            -4.6121         25.1305        -11.5971
             3.0998        -12.2460         19.6976

     Atom 66  H   pos: ( -0.304254 -0.213316  0.042163)  bare sigma:          15.59
             4.7629         -0.1055         -2.9388
            -0.6833         11.1581         11.1212
            -3.6972          9.8981         30.8630

     Atom 67  H   pos: ( -0.236102 -0.165251 -0.123266)  bare sigma:          14.54
             7.6059          9.9146         -6.9860
            10.0082         22.8128        -13.2350
            -6.3762        -11.6696         13.2153

     Atom 68  H   pos: (  0.321954  0.170199  0.156972)  bare sigma:          16.31
            19.0688        -14.5452         -1.4767
           -12.9908         24.5912          3.8794
            -0.9168          3.2518          5.2630

     Atom 69  H   pos: (  0.352213 -0.003767  0.090482)  bare sigma:          17.44
            13.9321          9.9406          5.8120
             8.8475         24.3180         10.4506
             5.4894         10.6177         14.0550

     Atom 70  H   pos: ( -0.532766  0.448896  0.206434)  bare sigma:          21.40
            33.9880          0.8160         -1.0781
            -0.2164         15.4641          0.4747
            -1.8700          0.3598         14.7601

     Atom 71  H   pos: ( -0.365652  0.510584  0.262276)  bare sigma:          12.41
             9.0899         10.8937         10.4943
            12.1466         14.1932         13.9694
            12.2803         14.3767         13.9448

     Diamagnetic contribution in ppm:

     Atom  1  Ca  pos: ( -0.333923  0.178692  0.169844)  dia sigma:          -4.26
            -4.2475         -0.0019          0.0103
            -0.0019         -4.2576          0.0024
             0.0103          0.0024         -4.2619

     Atom  2  O   pos: ( -0.067356  0.240809  0.077517)  dia sigma:          17.65
            17.4598         -0.0548         -0.2590
            -0.0548         17.4269          0.0981
            -0.2590          0.0981         18.0585

     Atom  3  O   pos: ( -0.301819 -0.100082  0.220039)  dia sigma:          17.71
            18.2970          0.0702         -0.2761
             0.0702         17.3653          0.0010
            -0.2761          0.0010         17.4766

     Atom  4  O   pos: ( -0.397512  0.166250 -0.107895)  dia sigma:          18.11
            18.6366          0.0383         -0.1675
             0.0383         17.9329          0.2665
            -0.1675          0.2665         17.7685

     Atom  5  O   pos: ( -0.000000 -0.057078  0.128644)  dia sigma:          18.17
            18.4430          0.2483         -0.1076
             0.2483         18.5741         -0.1430
            -0.1076         -0.1430         17.4892

     Atom  6  O   pos: (  0.219878 -0.453817 -0.113643)  dia sigma:          18.11
            18.4090         -0.0210          0.3414
            -0.0210         17.9239         -0.4856
             0.3414         -0.4856         18.0025

     Atom  7  O   pos: (  0.436701 -0.117639 -0.483464)  dia sigma:          18.15
            18.1766         -0.0181          0.5441
            -0.0181         18.2230         -0.2553
             0.5441         -0.2553         18.0473

     Atom  8  O   pos: ( -0.172587 -0.012465 -0.228254)  dia sigma:          18.20
            18.2370          0.4275          0.0692
             0.4275         17.9599          0.3372
             0.0692          0.3372         18.3927

     Atom  9  O   pos: ( -0.428922  0.171173  0.433076)  dia sigma:          18.30
            17.9281          0.2945         -0.3448
             0.2945         18.8809          0.2409
            -0.3448          0.2409         18.1008

     Atom 10  O   pos: (  0.216250  0.350745  0.163613)  dia sigma:          18.06
            18.2056          0.2418          0.1590
             0.2418         17.7217          0.4227
             0.1590          0.4227         18.2604

     Atom 11  O   pos: ( -0.028597  0.442601 -0.407720)  dia sigma:          18.15
            17.8876          0.2054         -0.1831
             0.2054         18.1126          0.4461
            -0.1831          0.4461         18.4462

     Atom 12  O   pos: ( -0.294613 -0.394775  0.340501)  dia sigma:          18.17
            18.1364         -0.0209          0.5113
            -0.0209         18.4140         -0.4489
             0.5113         -0.4489         17.9687

     Atom 13  O   pos: ( -0.088360  0.519703 -0.105980)  dia sigma:          18.13
            17.8066         -0.3267         -0.2699
            -0.3267         18.5739         -0.2829
            -0.2699         -0.2829         18.0030

     Atom 14  O   pos: ( -0.132603 -0.046266  0.471089)  dia sigma:          18.18
            18.5664         -0.3394          0.3138
            -0.3394         17.9136          0.2166
             0.3138          0.2166         18.0562

     Atom 15  O   pos: (  0.148344 -0.188150  0.381571)  dia sigma:          18.12
            17.6029         -0.3153          0.2419
            -0.3153         18.4910         -0.2147
             0.2419         -0.2147         18.2583

     Atom 16  O   pos: (  0.488635 -0.355550 -0.280239)  dia sigma:          18.15
            18.5811          0.4643          0.0045
             0.4643         17.6759          0.0604
             0.0045          0.0604         18.2055

     Atom 17  O   pos: ( -0.117815  0.254704  0.386586)  dia sigma:          18.11
            17.7675          0.0007         -0.4912
             0.0007         18.2771         -0.3123
            -0.4912         -0.3123         18.2876

     Atom 18  O   pos: (  0.342306  0.037998 -0.228675)  dia sigma:          18.15
            17.7091          0.0543         -0.3165
             0.0543         18.1739         -0.0663
            -0.3165         -0.0663         18.5672

     Atom 19  O   pos: (  0.252017 -0.160178 -0.012888)  dia sigma:          18.20
            18.3615         -0.1640         -0.2736
            -0.1640         18.5405          0.2749
            -0.2736          0.2749         17.6969

     Atom 20  O   pos: (  0.215489 -0.508252  0.400077)  dia sigma:          18.10
            18.6789         -0.1562         -0.0110
            -0.1562         17.5648         -0.2112
            -0.0110         -0.2112         18.0641

     Atom 21  O   pos: (  0.515133  0.379958 -0.376933)  dia sigma:          18.12
            17.5113          0.0707          0.2476
             0.0707         18.6646         -0.2015
             0.2476         -0.2015         18.1913

     Atom 22  O   pos: (  0.073815  0.183419 -0.211777)  dia sigma:          18.18
            18.2724         -0.3595         -0.0840
            -0.3595         18.3180         -0.5317
            -0.0840         -0.5317         17.9416

     Atom 23  O   pos: ( -0.285179 -0.254997 -0.065525)  dia sigma:          18.13
            17.6853          0.2423         -0.3576
             0.2423         18.1413         -0.0295
            -0.3576         -0.0295         18.5710

     Atom 24  O   pos: (  0.400842  0.085973  0.143707)  dia sigma:          18.25
            18.2916         -0.1430          0.1211
            -0.1430         18.7341          0.4901
             0.1211          0.4901         17.7123

     Atom 25  O   pos: ( -0.421551  0.440815  0.183546)  dia sigma:          18.14
            18.8425          0.1364          0.0450
             0.1364         17.7804          0.3928
             0.0450          0.3928         17.8073

     Atom 26  H   pos: ( -0.022328  0.220394 -0.027071)  dia sigma:           1.01
             1.0105          0.0000          0.0000
             0.0000          1.0105          0.0000
             0.0000          0.0000          1.0105

     Atom 27  H   pos: ( -0.410313 -0.107821  0.254962)  dia sigma:           1.05
             1.0505          0.0000          0.0000
             0.0000          1.0505          0.0000
             0.0000          0.0000          1.0505

     Atom 28  H   pos: ( -0.314135  0.105297 -0.164290)  dia sigma:           0.95
             0.9513          0.0000          0.0000
             0.0000          0.9513          0.0000
             0.0000          0.0000          0.9513

     Atom 29  H   pos: ( -0.496989  0.107034 -0.129604)  dia sigma:           0.95
             0.9480          0.0000          0.0000
             0.0000          0.9480          0.0000
             0.0000          0.0000          0.9480

     Atom 30  H   pos: ( -0.105699 -0.100642  0.142638)  dia sigma:           1.01
             1.0070          0.0000          0.0000
             0.0000          1.0070          0.0000
             0.0000          0.0000          1.0070

     Atom 31  H   pos: ( -0.018565  0.060268  0.115758)  dia sigma:           0.92
             0.9172          0.0000          0.0000
             0.0000          0.9172          0.0000
             0.0000          0.0000          0.9172

     Atom 32  H   pos: (  0.106155 -0.458284 -0.139462)  dia sigma:           0.97
             0.9705          0.0000          0.0000
             0.0000          0.9705          0.0000
             0.0000          0.0000          0.9705

     Atom 33  H   pos: (  0.241287  0.486701  0.012481)  dia sigma:           0.97
             0.9682          0.0000          0.0000
             0.0000          0.9682          0.0000
             0.0000          0.0000          0.9682

     Atom 34  H   pos: (  0.466706 -0.210263 -0.418442)  dia sigma:           0.96
             0.9592          0.0000          0.0000
             0.0000          0.9592          0.0000
             0.0000          0.0000          0.9592

     Atom 35  H   pos: (  0.315802 -0.107321  0.446259)  dia sigma:           0.96
             0.9587          0.0000          0.0000
             0.0000          0.9587          0.0000
             0.0000          0.0000          0.9587

     Atom 36  H   pos: ( -0.166787 -0.047803 -0.340257)  dia sigma:           0.94
             0.9442          0.0000          0.0000
             0.0000          0.9442          0.0000
             0.0000          0.0000          0.9442

     Atom 37  H   pos: ( -0.075546  0.051766 -0.216255)  dia sigma:           0.96
             0.9622          0.0000          0.0000
             0.0000          0.9622          0.0000
             0.0000          0.0000          0.9622

     Atom 38  H   pos: ( -0.493649  0.081801  0.467900)  dia sigma:           0.99
             0.9850          0.0000          0.0000
             0.0000          0.9850          0.0000
             0.0000          0.0000          0.9850

     Atom 39  H   pos: ( -0.425694  0.219103 -0.488247)  dia sigma:           0.99
             0.9904          0.0000          0.0000
             0.0000          0.9904          0.0000
             0.0000          0.0000          0.9904

     Atom 40  H   pos: (  0.106512  0.315340  0.134474)  dia sigma:           0.93
             0.9272          0.0000          0.0000
             0.0000          0.9272          0.0000
             0.0000          0.0000          0.9272

     Atom 41  H   pos: (  0.211115  0.402971  0.268323)  dia sigma:           0.96
             0.9591          0.0000          0.0000
             0.0000          0.9591          0.0000
             0.0000          0.0000          0.9591

     Atom 42  H   pos: ( -0.073472  0.349530 -0.463598)  dia sigma:           0.94
             0.9427          0.0000          0.0000
             0.0000          0.9427          0.0000
             0.0000          0.0000          0.9427

     Atom 43  H   pos: ( -0.075735  0.463338 -0.302812)  dia sigma:           0.95
             0.9510          0.0000          0.0000
             0.0000          0.9510          0.0000
             0.0000          0.0000          0.9510

     Atom 44  H   pos: ( -0.205158 -0.422271  0.407346)  dia sigma:           1.01
             1.0078          0.0000          0.0000
             0.0000          1.0078          0.0000
             0.0000          0.0000          1.0078

     Atom 45  H   pos: ( -0.279072 -0.287588  0.297677)  dia sigma:           0.98
             0.9760          0.0000          0.0000
             0.0000          0.9760          0.0000
             0.0000          0.0000          0.9760

     Atom 46  H   pos: ( -0.101117  0.431544 -0.031327)  dia sigma:           0.98
             0.9827          0.0000          0.0000
             0.0000          0.9827          0.0000
             0.0000          0.0000          0.9827

     Atom 47  H   pos: ( -0.169866 -0.412835 -0.109265)  dia sigma:           0.95
             0.9492          0.0000          0.0000
             0.0000          0.9492          0.0000
             0.0000          0.0000          0.9492

     Atom 48  H   pos: ( -0.035197 -0.107554  0.458185)  dia sigma:           0.99
             0.9882          0.0000          0.0000
             0.0000          0.9882          0.0000
             0.0000          0.0000          0.9882

     Atom 49  H   pos: ( -0.204413 -0.072782  0.379397)  dia sigma:           0.91
             0.9139          0.0000          0.0000
             0.0000          0.9139          0.0000
             0.0000          0.0000          0.9139

     Atom 50  H   pos: (  0.176606 -0.300745  0.374413)  dia sigma:           0.97
             0.9739          0.0000          0.0000
             0.0000          0.9739          0.0000
             0.0000          0.0000          0.9739

     Atom 51  H   pos: (  0.115100 -0.149699  0.277200)  dia sigma:           0.98
             0.9815          0.0000          0.0000
             0.0000          0.9815          0.0000
             0.0000          0.0000          0.9815

     Atom 52  H   pos: (  0.393689 -0.390160 -0.223818)  dia sigma:           0.99
             0.9908          0.0000          0.0000
             0.0000          0.9908          0.0000
             0.0000          0.0000          0.9908

     Atom 53  H   pos: ( -0.435174 -0.331353 -0.174600)  dia sigma:           0.95
             0.9546          0.0000          0.0000
             0.0000          0.9546          0.0000
             0.0000          0.0000          0.9546

     Atom 54  H   pos: ( -0.051891  0.258279  0.292444)  dia sigma:           1.02
             1.0161          0.0000          0.0000
             0.0000          1.0161          0.0000
             0.0000          0.0000          1.0161

     Atom 55  H   pos: ( -0.112517  0.144483  0.427020)  dia sigma:           0.95
             0.9497          0.0000          0.0000
             0.0000          0.9497          0.0000
             0.0000          0.0000          0.9497

     Atom 56  H   pos: (  0.311020 -0.048444 -0.154349)  dia sigma:           0.94
             0.9391          0.0000          0.0000
             0.0000          0.9391          0.0000
             0.0000          0.0000          0.9391

     Atom 57  H   pos: (  0.370924 -0.014565 -0.330087)  dia sigma:           0.95
             0.9466          0.0000          0.0000
             0.0000          0.9466          0.0000
             0.0000          0.0000          0.9466

     Atom 58  H   pos: (  0.245005 -0.273671 -0.042452)  dia sigma:           0.95
             0.9462          0.0000          0.0000
             0.0000          0.9462          0.0000
             0.0000          0.0000          0.9462

     Atom 59  H   pos: (  0.144929 -0.128971  0.022512)  dia sigma:           0.96
             0.9621          0.0000          0.0000
             0.0000          0.9621          0.0000
             0.0000          0.0000          0.9621

     Atom 60  H   pos: (  0.130916  0.498852  0.505060)  dia sigma:           0.97
             0.9677          0.0000          0.0000
             0.0000          0.9677          0.0000
             0.0000          0.0000          0.9677

     Atom 61  H   pos: (  0.341584  0.431018 -0.481348)  dia sigma:           0.96
             0.9643          0.0000          0.0000
             0.0000          0.9643          0.0000
             0.0000          0.0000          0.9643

     Atom 62  H   pos: ( -0.461809  0.300865 -0.257412)  dia sigma:           0.98
             0.9812          0.0000          0.0000
             0.0000          0.9812          0.0000
             0.0000          0.0000          0.9812

     Atom 63  H   pos: (  0.524439 -0.530555 -0.381683)  dia sigma:           0.97
             0.9713          0.0000          0.0000
             0.0000          0.9713          0.0000
             0.0000          0.0000          0.9713

     Atom 64  H   pos: (  0.181147  0.135435 -0.225562)  dia sigma:           0.93
             0.9253          0.0000          0.0000
             0.0000          0.9253          0.0000
             0.0000          0.0000          0.9253

     Atom 65  H   pos: (  0.065990  0.272227 -0.283839)  dia sigma:           1.03
             1.0254          0.0000          0.0000
             0.0000          1.0254          0.0000
             0.0000          0.0000          1.0254

     Atom 66  H   pos: ( -0.304254 -0.213316  0.042163)  dia sigma:           0.96
             0.9615          0.0000          0.0000
             0.0000          0.9615          0.0000
             0.0000          0.0000          0.9615

     Atom 67  H   pos: ( -0.236102 -0.165251 -0.123266)  dia sigma:           0.95
             0.9537          0.0000          0.0000
             0.0000          0.9537          0.0000
             0.0000          0.0000          0.9537

     Atom 68  H   pos: (  0.321954  0.170199  0.156972)  dia sigma:           0.98
             0.9768          0.0000          0.0000
             0.0000          0.9768          0.0000
             0.0000          0.0000          0.9768

     Atom 69  H   pos: (  0.352213 -0.003767  0.090482)  dia sigma:           1.00
             1.0034          0.0000          0.0000
             0.0000          1.0034          0.0000
             0.0000          0.0000          1.0034

     Atom 70  H   pos: ( -0.532766  0.448896  0.206434)  dia sigma:           1.06
             1.0566          0.0000          0.0000
             0.0000          1.0566          0.0000
             0.0000          0.0000          1.0566

     Atom 71  H   pos: ( -0.365652  0.510584  0.262276)  dia sigma:           0.91
             0.9094          0.0000          0.0000
             0.0000          0.9094          0.0000
             0.0000          0.0000          0.9094

     Paramagnetic contribution in ppm:

     Atom  1  Ca  pos: ( -0.333923  0.178692  0.169844)  para sigma:        -469.24
          -477.1767         -8.4946         -8.6043
            -6.8486       -447.7606         -2.9545
            -9.8444         -3.8997       -482.7876

     Atom  2  O   pos: ( -0.067356  0.240809  0.077517)  para sigma:         -50.19
           -40.3552          2.3771        -14.2975
             7.4504        -46.0557        -13.1521
            -3.7797        -11.2191        -64.1695

     Atom  3  O   pos: ( -0.301819 -0.100082  0.220039)  para sigma:         -44.51
           -68.1501         -4.9815         13.9000
            -7.8406        -20.5349         -3.3568
            13.1388         -5.8113        -44.8440

     Atom  4  O   pos: ( -0.397512  0.166250 -0.107895)  para sigma:         -30.34
           -22.3772         -2.0163          2.8163
            -3.4062        -38.1883          4.9931
            -0.1321          6.9317        -30.4517

     Atom  5  O   pos: ( -0.000000 -0.057078  0.128644)  para sigma:         -25.49
           -22.2172         -5.2068         -4.9385
            -4.5973         -8.3732         -7.5235
            -8.2219         -6.6575        -45.8841

     Atom  6  O   pos: (  0.219878 -0.453817 -0.113643)  para sigma:         -16.16
            -8.4861          5.0137          6.9164
             4.8395        -15.9381        -15.4153
             6.4718        -12.7939        -24.0423

     Atom  7  O   pos: (  0.436701 -0.117639 -0.483464)  para sigma:         -21.37
           -25.0739          3.9197         12.3035
             2.0457        -19.0703         -6.5200
            15.4890         -6.3574        -19.9707

     Atom  8  O   pos: ( -0.172587 -0.012465 -0.228254)  para sigma:         -24.27
           -24.7542         12.1033         -3.4282
            11.1074        -30.0054         10.9541
            -6.4758          8.8280        -18.0521

     Atom  9  O   pos: ( -0.428922  0.171173  0.433076)  para sigma:         -16.03
           -27.8018          8.4959        -10.2232
             6.8331         -7.3631          5.8197
           -12.3283          4.1410        -12.9288

     Atom 10  O   pos: (  0.216250  0.350745  0.163613)  para sigma:         -23.23
           -16.1068         12.7917         11.8793
             9.6023        -33.2715          9.9786
            12.2290         11.6923        -20.3143

     Atom 11  O   pos: ( -0.028597  0.442601 -0.407720)  para sigma:         -20.30
           -29.6898          3.5370         -3.1623
             1.5620        -24.8345         15.8714
            -1.8287         16.3404         -6.3660

     Atom 12  O   pos: ( -0.294613 -0.394775  0.340501)  para sigma:          -5.71
           -16.3720         -3.2354         17.7037
            -3.4600         12.4381        -17.2219
            19.3931        -16.3576        -13.1906

     Atom 13  O   pos: ( -0.088360  0.519703 -0.105980)  para sigma:         -12.29
           -19.6502        -16.4960         -6.5476
           -14.6127          3.2407         -5.7077
            -6.8436         -6.6911        -20.4609

     Atom 14  O   pos: ( -0.132603 -0.046266  0.471089)  para sigma:         -26.64
           -25.8862         -5.7029          8.5649
            -5.9947        -35.3670          8.5903
            14.2922          8.3527        -18.6780

     Atom 15  O   pos: (  0.148344 -0.188150  0.381571)  para sigma:         -11.60
           -18.5226        -15.1225         13.8113
           -10.2480         -1.1852        -10.7022
            11.8512        -11.2288        -15.0923

     Atom 16  O   pos: (  0.488635 -0.355550 -0.280239)  para sigma:         -12.81
            -4.0448         14.1470          2.3366
            17.2807        -19.1038          1.1648
             7.3590          3.8843        -15.2809

     Atom 17  O   pos: ( -0.117815  0.254704  0.386586)  para sigma:         -21.22
           -36.3296          5.3584         -8.4083
             7.8721        -10.9172         -7.0137
            -5.1366         -4.0442        -16.4136

     Atom 18  O   pos: (  0.342306  0.037998 -0.228675)  para sigma:         -29.57
           -35.8026         -0.5294        -14.1816
            -0.0535        -34.5929         -1.6667
           -11.9567          1.9327        -18.3049

     Atom 19  O   pos: (  0.252017 -0.160178 -0.012888)  para sigma:         -20.77
           -24.8538         -4.9585        -13.6034
            -2.9368         -2.5230         11.6899
           -13.1380         11.1448        -34.9460

     Atom 20  O   pos: (  0.215489 -0.508252  0.400077)  para sigma:         -10.80
            10.5235         -5.5241          1.1714
            -7.1618        -26.2290         -0.4069
            -1.3779         -1.4340        -16.6949

     Atom 21  O   pos: (  0.515133  0.379958 -0.376933)  para sigma:         -12.02
           -33.5948         -5.0012          4.8917
            -3.6839         10.7308         -2.5844
             5.4777         -4.5698        -13.2023

     Atom 22  O   pos: (  0.073815  0.183419 -0.211777)  para sigma:         -14.77
            -2.3620        -18.3148         -1.0941
           -15.6077        -13.7858        -11.0827
            -1.8857        -10.0062        -28.1582

     Atom 23  O   pos: ( -0.285179 -0.254997 -0.065525)  para sigma:         -19.64
           -35.4423          7.4551         -9.2290
             7.8421        -17.5234          1.3893
            -8.6002          4.1073         -5.9577

     Atom 24  O   pos: (  0.400842  0.085973  0.143707)  para sigma:         -10.75
            -4.9570         -3.7561          4.5653
            -3.3056          2.4897         13.5612
             4.3464         12.9794        -29.7912

     Atom 25  O   pos: ( -0.421551  0.440815  0.183546)  para sigma:         -10.28
            -8.6673          5.0920          9.0876
             3.8660         -2.0477         17.5589
            12.9318         16.5889        -20.1351

     Atom 26  H   pos: ( -0.022328  0.220394 -0.027071)  para sigma:           0.00
             0.0000          0.0000          0.0000
             0.0000          0.0000          0.0000
             0.0000          0.0000          0.0000

     Atom 27  H   pos: ( -0.410313 -0.107821  0.254962)  para sigma:           0.00
             0.0000          0.0000          0.0000
             0.0000          0.0000          0.0000
             0.0000          0.0000          0.0000

     Atom 28  H   pos: ( -0.314135  0.105297 -0.164290)  para sigma:           0.00
             0.0000          0.0000          0.0000
             0.0000          0.0000          0.0000
             0.0000          0.0000          0.0000

     Atom 29  H   pos: ( -0.496989  0.107034 -0.129604)  para sigma:           0.00
             0.0000          0.0000          0.0000
             0.0000          0.0000          0.0000
             0.0000          0.0000          0.0000

     Atom 30  H   pos: ( -0.105699 -0.100642  0.142638)  para sigma:           0.00
             0.0000          0.0000          0.0000
             0.0000          0.0000          0.0000
             0.0000          0.0000          0.0000

     Atom 31  H   pos: ( -0.018565  0.060268  0.115758)  para sigma:           0.00
             0.0000          0.0000          0.0000
             0.0000          0.0000          0.0000
             0.0000          0.0000          0.0000

     Atom 32  H   pos: (  0.106155 -0.458284 -0.139462)  para sigma:           0.00
             0.0000          0.0000          0.0000
             0.0000          0.0000          0.0000
             0.0000          0.0000          0.0000

     Atom 33  H   pos: (  0.241287  0.486701  0.012481)  para sigma:           0.00
             0.0000          0.0000          0.0000
             0.0000          0.0000          0.0000
             0.0000          0.0000          0.0000

     Atom 34  H   pos: (  0.466706 -0.210263 -0.418442)  para sigma:           0.00
             0.0000          0.0000          0.0000
             0.0000          0.0000          0.0000
             0.0000          0.0000          0.0000

     Atom 35  H   pos: (  0.315802 -0.107321  0.446259)  para sigma:           0.00
             0.0000          0.0000          0.0000
             0.0000          0.0000          0.0000
             0.0000          0.0000          0.0000

     Atom 36  H   pos: ( -0.166787 -0.047803 -0.340257)  para sigma:           0.00
             0.0000          0.0000          0.0000
             0.0000          0.0000          0.0000
             0.0000          0.0000          0.0000

     Atom 37  H   pos: ( -0.075546  0.051766 -0.216255)  para sigma:           0.00
             0.0000          0.0000          0.0000
             0.0000          0.0000          0.0000
             0.0000          0.0000          0.0000

     Atom 38  H   pos: ( -0.493649  0.081801  0.467900)  para sigma:           0.00
             0.0000          0.0000          0.0000
             0.0000          0.0000          0.0000
             0.0000          0.0000          0.0000

     Atom 39  H   pos: ( -0.425694  0.219103 -0.488247)  para sigma:           0.00
             0.0000          0.0000          0.0000
             0.0000          0.0000          0.0000
             0.0000          0.0000          0.0000

     Atom 40  H   pos: (  0.106512  0.315340  0.134474)  para sigma:           0.00
             0.0000          0.0000          0.0000
             0.0000          0.0000          0.0000
             0.0000          0.0000          0.0000

     Atom 41  H   pos: (  0.211115  0.402971  0.268323)  para sigma:           0.00
             0.0000          0.0000          0.0000
             0.0000          0.0000          0.0000
             0.0000          0.0000          0.0000

     Atom 42  H   pos: ( -0.073472  0.349530 -0.463598)  para sigma:           0.00
             0.0000          0.0000          0.0000
             0.0000          0.0000          0.0000
             0.0000          0.0000          0.0000

     Atom 43  H   pos: ( -0.075735  0.463338 -0.302812)  para sigma:           0.00
             0.0000          0.0000          0.0000
             0.0000          0.0000          0.0000
             0.0000          0.0000          0.0000

     Atom 44  H   pos: ( -0.205158 -0.422271  0.407346)  para sigma:           0.00
             0.0000          0.0000          0.0000
             0.0000          0.0000          0.0000
             0.0000          0.0000          0.0000

     Atom 45  H   pos: ( -0.279072 -0.287588  0.297677)  para sigma:           0.00
             0.0000          0.0000          0.0000
             0.0000          0.0000          0.0000
             0.0000          0.0000          0.0000

     Atom 46  H   pos: ( -0.101117  0.431544 -0.031327)  para sigma:           0.00
             0.0000          0.0000          0.0000
             0.0000          0.0000          0.0000
             0.0000          0.0000          0.0000

     Atom 47  H   pos: ( -0.169866 -0.412835 -0.109265)  para sigma:           0.00
             0.0000          0.0000          0.0000
             0.0000          0.0000          0.0000
             0.0000          0.0000          0.0000

     Atom 48  H   pos: ( -0.035197 -0.107554  0.458185)  para sigma:           0.00
             0.0000          0.0000          0.0000
             0.0000          0.0000          0.0000
             0.0000          0.0000          0.0000

     Atom 49  H   pos: ( -0.204413 -0.072782  0.379397)  para sigma:           0.00
             0.0000          0.0000          0.0000
             0.0000          0.0000          0.0000
             0.0000          0.0000          0.0000

     Atom 50  H   pos: (  0.176606 -0.300745  0.374413)  para sigma:           0.00
             0.0000          0.0000          0.0000
             0.0000          0.0000          0.0000
             0.0000          0.0000          0.0000

     Atom 51  H   pos: (  0.115100 -0.149699  0.277200)  para sigma:           0.00
             0.0000          0.0000          0.0000
             0.0000          0.0000          0.0000
             0.0000          0.0000          0.0000

     Atom 52  H   pos: (  0.393689 -0.390160 -0.223818)  para sigma:           0.00
             0.0000          0.0000          0.0000
             0.0000          0.0000          0.0000
             0.0000          0.0000          0.0000

     Atom 53  H   pos: ( -0.435174 -0.331353 -0.174600)  para sigma:           0.00
             0.0000          0.0000          0.0000
             0.0000          0.0000          0.0000
             0.0000          0.0000          0.0000

     Atom 54  H   pos: ( -0.051891  0.258279  0.292444)  para sigma:           0.00
             0.0000          0.0000          0.0000
             0.0000          0.0000          0.0000
             0.0000          0.0000          0.0000

     Atom 55  H   pos: ( -0.112517  0.144483  0.427020)  para sigma:           0.00
             0.0000          0.0000          0.0000
             0.0000          0.0000          0.0000
             0.0000          0.0000          0.0000

     Atom 56  H   pos: (  0.311020 -0.048444 -0.154349)  para sigma:           0.00
             0.0000          0.0000          0.0000
             0.0000          0.0000          0.0000
             0.0000          0.0000          0.0000

     Atom 57  H   pos: (  0.370924 -0.014565 -0.330087)  para sigma:           0.00
             0.0000          0.0000          0.0000
             0.0000          0.0000          0.0000
             0.0000          0.0000          0.0000

     Atom 58  H   pos: (  0.245005 -0.273671 -0.042452)  para sigma:           0.00
             0.0000          0.0000          0.0000
             0.0000          0.0000          0.0000
             0.0000          0.0000          0.0000

     Atom 59  H   pos: (  0.144929 -0.128971  0.022512)  para sigma:           0.00
             0.0000          0.0000          0.0000
             0.0000          0.0000          0.0000
             0.0000          0.0000          0.0000

     Atom 60  H   pos: (  0.130916  0.498852  0.505060)  para sigma:           0.00
             0.0000          0.0000          0.0000
             0.0000          0.0000          0.0000
             0.0000          0.0000          0.0000

     Atom 61  H   pos: (  0.341584  0.431018 -0.481348)  para sigma:           0.00
             0.0000          0.0000          0.0000
             0.0000          0.0000          0.0000
             0.0000          0.0000          0.0000

     Atom 62  H   pos: ( -0.461809  0.300865 -0.257412)  para sigma:           0.00
             0.0000          0.0000          0.0000
             0.0000          0.0000          0.0000
             0.0000          0.0000          0.0000

     Atom 63  H   pos: (  0.524439 -0.530555 -0.381683)  para sigma:           0.00
             0.0000          0.0000          0.0000
             0.0000          0.0000          0.0000
             0.0000          0.0000          0.0000

     Atom 64  H   pos: (  0.181147  0.135435 -0.225562)  para sigma:           0.00
             0.0000          0.0000          0.0000
             0.0000          0.0000          0.0000
             0.0000          0.0000          0.0000

     Atom 65  H   pos: (  0.065990  0.272227 -0.283839)  para sigma:           0.00
             0.0000          0.0000          0.0000
             0.0000          0.0000          0.0000
             0.0000          0.0000          0.0000

     Atom 66  H   pos: ( -0.304254 -0.213316  0.042163)  para sigma:           0.00
             0.0000          0.0000          0.0000
             0.0000          0.0000          0.0000
             0.0000          0.0000          0.0000

     Atom 67  H   pos: ( -0.236102 -0.165251 -0.123266)  para sigma:           0.00
             0.0000          0.0000          0.0000
             0.0000          0.0000          0.0000
             0.0000          0.0000          0.0000

     Atom 68  H   pos: (  0.321954  0.170199  0.156972)  para sigma:           0.00
             0.0000          0.0000          0.0000
             0.0000          0.0000          0.0000
             0.0000          0.0000          0.0000

     Atom 69  H   pos: (  0.352213 -0.003767  0.090482)  para sigma:           0.00
             0.0000          0.0000          0.0000
             0.0000          0.0000          0.0000
             0.0000          0.0000          0.0000

     Atom 70  H   pos: ( -0.532766  0.448896  0.206434)  para sigma:           0.00
             0.0000          0.0000          0.0000
             0.0000          0.0000          0.0000
             0.0000          0.0000          0.0000

     Atom 71  H   pos: ( -0.365652  0.510584  0.262276)  para sigma:           0.00
             0.0000          0.0000          0.0000
             0.0000          0.0000          0.0000
             0.0000          0.0000          0.0000

     Paramagnetic US occ-occ contribution in ppm:

     Atom  1  Ca  pos: ( -0.333923  0.178692  0.169844)  para_oo sigma:          -2.77
            -3.0617         -0.2833         -0.0882
            -0.2039         -2.6278         -0.3557
            -0.0811         -0.2792         -2.6130

     Atom  2  O   pos: ( -0.067356  0.240809  0.077517)  para_oo sigma:          -0.96
            -1.4543         -0.0426          0.3612
            -0.0365         -0.7920          0.0478
             0.2212          0.0134         -0.6389

     Atom  3  O   pos: ( -0.301819 -0.100082  0.220039)  para_oo sigma:          -0.72
            -0.3747         -0.0701         -0.0438
             0.0394         -1.1485          0.0280
            -0.0853          0.0806         -0.6275

     Atom  4  O   pos: ( -0.397512  0.166250 -0.107895)  para_oo sigma:          -0.62
            -0.2037         -0.0946         -0.1522
            -0.1094         -0.6599         -0.0852
            -0.1703         -0.0837         -0.9995

     Atom  5  O   pos: ( -0.000000 -0.057078  0.128644)  para_oo sigma:          -1.19
            -1.0110         -0.1503         -0.0444
            -0.1327         -1.3027         -0.0729
            -0.0594         -0.0859         -1.2592

     Atom  6  O   pos: (  0.219878 -0.453817 -0.113643)  para_oo sigma:          -0.94
            -0.9818          0.0720         -0.0518
             0.0431         -0.8798         -0.0315
            -0.0607         -0.0198         -0.9678

     Atom  7  O   pos: (  0.436701 -0.117639 -0.483464)  para_oo sigma:          -1.04
            -1.0462          0.0427         -0.0450
             0.0157         -1.0821          0.0788
            -0.0304          0.0526         -0.9964

     Atom  8  O   pos: ( -0.172587 -0.012465 -0.228254)  para_oo sigma:          -1.11
            -1.2145          0.0418         -0.1789
             0.0555         -1.0725          0.0057
            -0.2149         -0.0177         -1.0329

     Atom  9  O   pos: ( -0.428922  0.171173  0.433076)  para_oo sigma:          -0.52
            -0.5972          0.2391          0.0225
             0.1524         -0.0294          0.2239
             0.0760          0.1796         -0.9430

     Atom 10  O   pos: (  0.216250  0.350745  0.163613)  para_oo sigma:          -1.06
            -1.1262          0.0230          0.0143
             0.0133         -0.9406         -0.0434
             0.0345         -0.0596         -1.1142

     Atom 11  O   pos: ( -0.028597  0.442601 -0.407720)  para_oo sigma:          -1.11
            -1.0834         -0.0629          0.0660
            -0.0706         -1.1995          0.1012
             0.0750          0.0967         -1.0349

     Atom 12  O   pos: ( -0.294613 -0.394775  0.340501)  para_oo sigma:          -0.89
            -1.0462          0.0215          0.0476
             0.0264         -0.7465         -0.0513
             0.0966         -0.0715         -0.8682

     Atom 13  O   pos: ( -0.088360  0.519703 -0.105980)  para_oo sigma:          -0.95
            -0.8769         -0.1080          0.0389
            -0.0641         -0.9739          0.0925
             0.0032          0.0964         -0.9869

     Atom 14  O   pos: ( -0.132603 -0.046266  0.471089)  para_oo sigma:          -1.08
            -1.2633          0.0317          0.0391
            -0.0278         -1.0030          0.0059
             0.1590          0.0157         -0.9734

     Atom 15  O   pos: (  0.148344 -0.188150  0.381571)  para_oo sigma:          -0.90
            -0.8338         -0.0961          0.0525
            -0.0464         -0.8989         -0.0044
             0.0292          0.0255         -0.9640

     Atom 16  O   pos: (  0.488635 -0.355550 -0.280239)  para_oo sigma:          -0.98
            -1.0090          0.0068         -0.0205
             0.0335         -0.8663          0.1009
             0.0351          0.1103         -1.0620

     Atom 17  O   pos: ( -0.117815  0.254704  0.386586)  para_oo sigma:          -0.94
            -1.1274          0.0644         -0.1075
             0.0560         -0.9205         -0.0073
            -0.0750          0.0122         -0.7644

     Atom 18  O   pos: (  0.342306  0.037998 -0.228675)  para_oo sigma:          -1.14
            -1.0292          0.0492          0.0271
             0.0592         -1.2085         -0.0179
             0.0248          0.0228         -1.1829

     Atom 19  O   pos: (  0.252017 -0.160178 -0.012888)  para_oo sigma:          -1.12
            -1.1590          0.0186         -0.0727
             0.0226         -1.1722          0.0100
            -0.0747          0.0281         -1.0267

     Atom 20  O   pos: (  0.215489 -0.508252  0.400077)  para_oo sigma:          -0.98
            -0.9150         -0.0660         -0.0358
            -0.1494         -1.0043         -0.0353
            -0.0749         -0.0265         -1.0165

     Atom 21  O   pos: (  0.515133  0.379958 -0.376933)  para_oo sigma:          -0.95
            -1.0480         -0.1537          0.0746
            -0.1074         -0.8290          0.0976
             0.0737          0.1075         -0.9672

     Atom 22  O   pos: (  0.073815  0.183419 -0.211777)  para_oo sigma:          -0.93
            -0.7664         -0.0629          0.0041
            -0.0424         -0.9643          0.0644
            -0.0284          0.0790         -1.0655

     Atom 23  O   pos: ( -0.285179 -0.254997 -0.065525)  para_oo sigma:          -1.05
            -1.0867         -0.0482          0.0669
            -0.0513         -0.9451          0.0669
             0.0575          0.0603         -1.1170

     Atom 24  O   pos: (  0.400842  0.085973  0.143707)  para_oo sigma:          -0.55
            -0.8712         -0.2594         -0.0642
            -0.1962         -0.2208          0.1514
            -0.0046          0.1836         -0.5592

     Atom 25  O   pos: ( -0.421551  0.440815  0.183546)  para_oo sigma:          -0.29
             0.1202          0.3999          0.1775
             0.4233         -0.6930          0.1380
             0.1743          0.1785         -0.3068

     Atom 26  H   pos: ( -0.022328  0.220394 -0.027071)  para_oo sigma:           0.00
             0.0000          0.0000          0.0000
             0.0000          0.0000          0.0000
             0.0000          0.0000          0.0000

     Atom 27  H   pos: ( -0.410313 -0.107821  0.254962)  para_oo sigma:           0.00
             0.0000          0.0000          0.0000
             0.0000          0.0000          0.0000
             0.0000          0.0000          0.0000

     Atom 28  H   pos: ( -0.314135  0.105297 -0.164290)  para_oo sigma:           0.00
             0.0000          0.0000          0.0000
             0.0000          0.0000          0.0000
             0.0000          0.0000          0.0000

     Atom 29  H   pos: ( -0.496989  0.107034 -0.129604)  para_oo sigma:           0.00
             0.0000          0.0000          0.0000
             0.0000          0.0000          0.0000
             0.0000          0.0000          0.0000

     Atom 30  H   pos: ( -0.105699 -0.100642  0.142638)  para_oo sigma:           0.00
             0.0000          0.0000          0.0000
             0.0000          0.0000          0.0000
             0.0000          0.0000          0.0000

     Atom 31  H   pos: ( -0.018565  0.060268  0.115758)  para_oo sigma:           0.00
             0.0000          0.0000          0.0000
             0.0000          0.0000          0.0000
             0.0000          0.0000          0.0000

     Atom 32  H   pos: (  0.106155 -0.458284 -0.139462)  para_oo sigma:           0.00
             0.0000          0.0000          0.0000
             0.0000          0.0000          0.0000
             0.0000          0.0000          0.0000

     Atom 33  H   pos: (  0.241287  0.486701  0.012481)  para_oo sigma:           0.00
             0.0000          0.0000          0.0000
             0.0000          0.0000          0.0000
             0.0000          0.0000          0.0000

     Atom 34  H   pos: (  0.466706 -0.210263 -0.418442)  para_oo sigma:           0.00
             0.0000          0.0000          0.0000
             0.0000          0.0000          0.0000
             0.0000          0.0000          0.0000

     Atom 35  H   pos: (  0.315802 -0.107321  0.446259)  para_oo sigma:           0.00
             0.0000          0.0000          0.0000
             0.0000          0.0000          0.0000
             0.0000          0.0000          0.0000

     Atom 36  H   pos: ( -0.166787 -0.047803 -0.340257)  para_oo sigma:           0.00
             0.0000          0.0000          0.0000
             0.0000          0.0000          0.0000
             0.0000          0.0000          0.0000

     Atom 37  H   pos: ( -0.075546  0.051766 -0.216255)  para_oo sigma:           0.00
             0.0000          0.0000          0.0000
             0.0000          0.0000          0.0000
             0.0000          0.0000          0.0000

     Atom 38  H   pos: ( -0.493649  0.081801  0.467900)  para_oo sigma:           0.00
             0.0000          0.0000          0.0000
             0.0000          0.0000          0.0000
             0.0000          0.0000          0.0000

     Atom 39  H   pos: ( -0.425694  0.219103 -0.488247)  para_oo sigma:           0.00
             0.0000          0.0000          0.0000
             0.0000          0.0000          0.0000
             0.0000          0.0000          0.0000

     Atom 40  H   pos: (  0.106512  0.315340  0.134474)  para_oo sigma:           0.00
             0.0000          0.0000          0.0000
             0.0000          0.0000          0.0000
             0.0000          0.0000          0.0000

     Atom 41  H   pos: (  0.211115  0.402971  0.268323)  para_oo sigma:           0.00
             0.0000          0.0000          0.0000
             0.0000          0.0000          0.0000
             0.0000          0.0000          0.0000

     Atom 42  H   pos: ( -0.073472  0.349530 -0.463598)  para_oo sigma:           0.00
             0.0000          0.0000          0.0000
             0.0000          0.0000          0.0000
             0.0000          0.0000          0.0000

     Atom 43  H   pos: ( -0.075735  0.463338 -0.302812)  para_oo sigma:           0.00
             0.0000          0.0000          0.0000
             0.0000          0.0000          0.0000
             0.0000          0.0000          0.0000

     Atom 44  H   pos: ( -0.205158 -0.422271  0.407346)  para_oo sigma:           0.00
             0.0000          0.0000          0.0000
             0.0000          0.0000          0.0000
             0.0000          0.0000          0.0000

     Atom 45  H   pos: ( -0.279072 -0.287588  0.297677)  para_oo sigma:           0.00
             0.0000          0.0000          0.0000
             0.0000          0.0000          0.0000
             0.0000          0.0000          0.0000

     Atom 46  H   pos: ( -0.101117  0.431544 -0.031327)  para_oo sigma:           0.00
             0.0000          0.0000          0.0000
             0.0000          0.0000          0.0000
             0.0000          0.0000          0.0000

     Atom 47  H   pos: ( -0.169866 -0.412835 -0.109265)  para_oo sigma:           0.00
             0.0000          0.0000          0.0000
             0.0000          0.0000          0.0000
             0.0000          0.0000          0.0000

     Atom 48  H   pos: ( -0.035197 -0.107554  0.458185)  para_oo sigma:           0.00
             0.0000          0.0000          0.0000
             0.0000          0.0000          0.0000
             0.0000          0.0000          0.0000

     Atom 49  H   pos: ( -0.204413 -0.072782  0.379397)  para_oo sigma:           0.00
             0.0000          0.0000          0.0000
             0.0000          0.0000          0.0000
             0.0000          0.0000          0.0000

     Atom 50  H   pos: (  0.176606 -0.300745  0.374413)  para_oo sigma:           0.00
             0.0000          0.0000          0.0000
             0.0000          0.0000          0.0000
             0.0000          0.0000          0.0000

     Atom 51  H   pos: (  0.115100 -0.149699  0.277200)  para_oo sigma:           0.00
             0.0000          0.0000          0.0000
             0.0000          0.0000          0.0000
             0.0000          0.0000          0.0000

     Atom 52  H   pos: (  0.393689 -0.390160 -0.223818)  para_oo sigma:           0.00
             0.0000          0.0000          0.0000
             0.0000          0.0000          0.0000
             0.0000          0.0000          0.0000

     Atom 53  H   pos: ( -0.435174 -0.331353 -0.174600)  para_oo sigma:           0.00
             0.0000          0.0000          0.0000
             0.0000          0.0000          0.0000
             0.0000          0.0000          0.0000

     Atom 54  H   pos: ( -0.051891  0.258279  0.292444)  para_oo sigma:           0.00
             0.0000          0.0000          0.0000
             0.0000          0.0000          0.0000
             0.0000          0.0000          0.0000

     Atom 55  H   pos: ( -0.112517  0.144483  0.427020)  para_oo sigma:           0.00
             0.0000          0.0000          0.0000
             0.0000          0.0000          0.0000
             0.0000          0.0000          0.0000

     Atom 56  H   pos: (  0.311020 -0.048444 -0.154349)  para_oo sigma:           0.00
             0.0000          0.0000          0.0000
             0.0000          0.0000          0.0000
             0.0000          0.0000          0.0000

     Atom 57  H   pos: (  0.370924 -0.014565 -0.330087)  para_oo sigma:           0.00
             0.0000          0.0000          0.0000
             0.0000          0.0000          0.0000
             0.0000          0.0000          0.0000

     Atom 58  H   pos: (  0.245005 -0.273671 -0.042452)  para_oo sigma:           0.00
             0.0000          0.0000          0.0000
             0.0000          0.0000          0.0000
             0.0000          0.0000          0.0000

     Atom 59  H   pos: (  0.144929 -0.128971  0.022512)  para_oo sigma:           0.00
             0.0000          0.0000          0.0000
             0.0000          0.0000          0.0000
             0.0000          0.0000          0.0000

     Atom 60  H   pos: (  0.130916  0.498852  0.505060)  para_oo sigma:           0.00
             0.0000          0.0000          0.0000
             0.0000          0.0000          0.0000
             0.0000          0.0000          0.0000

     Atom 61  H   pos: (  0.341584  0.431018 -0.481348)  para_oo sigma:           0.00
             0.0000          0.0000          0.0000
             0.0000          0.0000          0.0000
             0.0000          0.0000          0.0000

     Atom 62  H   pos: ( -0.461809  0.300865 -0.257412)  para_oo sigma:           0.00
             0.0000          0.0000          0.0000
             0.0000          0.0000          0.0000
             0.0000          0.0000          0.0000

     Atom 63  H   pos: (  0.524439 -0.530555 -0.381683)  para_oo sigma:           0.00
             0.0000          0.0000          0.0000
             0.0000          0.0000          0.0000
             0.0000          0.0000          0.0000

     Atom 64  H   pos: (  0.181147  0.135435 -0.225562)  para_oo sigma:           0.00
             0.0000          0.0000          0.0000
             0.0000          0.0000          0.0000
             0.0000          0.0000          0.0000

     Atom 65  H   pos: (  0.065990  0.272227 -0.283839)  para_oo sigma:           0.00
             0.0000          0.0000          0.0000
             0.0000          0.0000          0.0000
             0.0000          0.0000          0.0000

     Atom 66  H   pos: ( -0.304254 -0.213316  0.042163)  para_oo sigma:           0.00
             0.0000          0.0000          0.0000
             0.0000          0.0000          0.0000
             0.0000          0.0000          0.0000

     Atom 67  H   pos: ( -0.236102 -0.165251 -0.123266)  para_oo sigma:           0.00
             0.0000          0.0000          0.0000
             0.0000          0.0000          0.0000
             0.0000          0.0000          0.0000

     Atom 68  H   pos: (  0.321954  0.170199  0.156972)  para_oo sigma:           0.00
             0.0000          0.0000          0.0000
             0.0000          0.0000          0.0000
             0.0000          0.0000          0.0000

     Atom 69  H   pos: (  0.352213 -0.003767  0.090482)  para_oo sigma:           0.00
             0.0000          0.0000          0.0000
             0.0000          0.0000          0.0000
             0.0000          0.0000          0.0000

     Atom 70  H   pos: ( -0.532766  0.448896  0.206434)  para_oo sigma:           0.00
             0.0000          0.0000          0.0000
             0.0000          0.0000          0.0000
             0.0000          0.0000          0.0000

     Atom 71  H   pos: ( -0.365652  0.510584  0.262276)  para_oo sigma:           0.00
             0.0000          0.0000          0.0000
             0.0000          0.0000          0.0000
             0.0000          0.0000          0.0000

     Paramagnetic US L_R Q_R contribution in ppm:

     Atom  1  Ca  pos: ( -0.333923  0.178692  0.169844)  para_lq sigma:         203.57
           202.6564         -1.0244          0.2476
            -0.6062        204.5118         -0.9933
            -0.1566         -0.9031        203.5280

     Atom  2  O   pos: ( -0.067356  0.240809  0.077517)  para_lq sigma:        -110.21
          -108.7451          0.8203          4.1265
             1.3175       -106.3534         -2.6094
             4.5562         -1.8941       -115.5352

     Atom  3  O   pos: ( -0.301819 -0.100082  0.220039)  para_lq sigma:        -110.30
          -114.9506         -0.5550          2.3789
            -0.4048       -107.6145         -0.0534
             1.9411         -0.2547       -108.3387

     Atom  4  O   pos: ( -0.397512  0.166250 -0.107895)  para_lq sigma:         -99.72
          -103.8757         -1.0170          1.5765
            -1.1754        -98.6584         -4.4181
             1.3852         -4.2220        -96.6110

     Atom  5  O   pos: ( -0.000000 -0.057078  0.128644)  para_lq sigma:        -101.07
          -103.9289         -0.6464          1.0660
            -0.7425       -104.9889          0.9644
             0.9363          1.0779        -94.3033

     Atom  6  O   pos: (  0.219878 -0.453817 -0.113643)  para_lq sigma:        -100.39
          -103.5692         -0.9360         -2.1803
            -1.0763        -98.6358          5.3259
            -2.2663          5.2746        -98.9633

     Atom  7  O   pos: (  0.436701 -0.117639 -0.483464)  para_lq sigma:         -99.88
          -100.1192         -1.2591         -5.5373
            -1.3520       -101.7487          2.6862
            -5.2189          2.8120        -97.7571

     Atom  8  O   pos: ( -0.172587 -0.012465 -0.228254)  para_lq sigma:         -99.33
           -99.8876         -4.0519          0.4653
            -4.0299        -95.9940         -2.8587
             0.2136         -3.1650       -102.0993

     Atom  9  O   pos: ( -0.428922  0.171173  0.433076)  para_lq sigma:         -99.68
           -96.4183         -3.2279          4.7092
            -3.1510       -103.9666         -1.6830
             4.5648         -2.0588        -98.6694

     Atom 10  O   pos: (  0.216250  0.350745  0.163613)  para_lq sigma:        -101.39
          -103.5985         -1.6505         -0.1424
            -1.9090        -96.9071         -4.7980
            -0.3230         -4.6939       -103.6575

     Atom 11  O   pos: ( -0.028597  0.442601 -0.407720)  para_lq sigma:        -100.34
           -97.8179         -3.3626          2.3593
            -3.3914       -100.2859         -4.2666
             2.6522         -4.1827       -102.9113

     Atom 12  O   pos: ( -0.294613 -0.394775  0.340501)  para_lq sigma:        -100.85
          -101.3018         -1.3505         -4.7808
            -1.5908       -103.4056          3.5580
            -4.5692          3.4715        -97.8464

     Atom 13  O   pos: ( -0.088360  0.519703 -0.105980)  para_lq sigma:        -100.55
           -97.7221          3.5882          4.3966
             3.6010       -103.7806          2.0617
             4.2474          1.8735       -100.1434

     Atom 14  O   pos: ( -0.132603 -0.046266  0.471089)  para_lq sigma:        -100.32
          -103.5333          3.1887         -2.5968
             2.7434        -97.5120         -3.1558
            -2.1433         -3.4695        -99.9058

     Atom 15  O   pos: (  0.148344 -0.188150  0.381571)  para_lq sigma:        -100.18
           -94.0898          2.5368         -2.3096
             2.8901       -103.7636          0.8745
            -2.4620          0.9833       -102.6954

     Atom 16  O   pos: (  0.488635 -0.355550 -0.280239)  para_lq sigma:         -99.91
          -103.0579         -4.5784         -0.6346
            -4.2506        -93.9796         -0.5996
            -0.2317         -0.6083       -102.7031

     Atom 17  O   pos: ( -0.117815  0.254704  0.386586)  para_lq sigma:        -100.19
           -96.8596          1.1923          4.3343
             1.5933       -103.2996          2.3228
             4.7016          2.6337       -100.4063

     Atom 18  O   pos: (  0.342306  0.037998 -0.228675)  para_lq sigma:         -99.58
           -94.2982         -0.3030          3.1114
            -0.5337       -101.5059          0.2914
             3.2678          0.5643       -102.9283

     Atom 19  O   pos: (  0.252017 -0.160178 -0.012888)  para_lq sigma:         -99.86
          -102.3968          0.5090          2.6986
             0.7264       -103.1128         -2.6486
             2.7037         -2.9023        -94.0625

     Atom 20  O   pos: (  0.215489 -0.508252  0.400077)  para_lq sigma:         -99.97
          -104.7415          1.3535          0.5151
             0.8866        -93.9784          2.9933
             0.2444          2.8470       -101.1914

     Atom 21  O   pos: (  0.515133  0.379958 -0.376933)  para_lq sigma:        -100.43
           -94.1468         -1.5699         -2.8053
            -1.4008       -104.5935          0.7971
            -3.1396          0.8775       -102.5461

     Atom 22  O   pos: (  0.073815  0.183419 -0.211777)  para_lq sigma:        -100.69
          -103.7334          3.4534          2.2697
             3.4631       -100.2509          4.1498
             2.2425          4.3360        -98.0869

     Atom 23  O   pos: ( -0.285179 -0.254997 -0.065525)  para_lq sigma:        -100.26
           -95.5091         -3.3899          3.2620
            -3.4622       -101.9761          0.3105
             3.3614          0.2123       -103.2906

     Atom 24  O   pos: (  0.400842  0.085973  0.143707)  para_lq sigma:        -100.24
          -102.8210          0.9639         -1.9304
             1.0901       -103.3651         -4.6425
            -1.9304         -4.8503        -94.5312

     Atom 25  O   pos: ( -0.421551  0.440815  0.183546)  para_lq sigma:        -101.18
          -103.3409         -1.4110         -1.2510
            -1.7007        -99.8532         -6.2197
            -1.2366         -6.2644       -100.3522

     Atom 26  H   pos: ( -0.022328  0.220394 -0.027071)  para_lq sigma:           0.00
             0.0000          0.0000          0.0000
             0.0000          0.0000          0.0000
             0.0000          0.0000          0.0000

     Atom 27  H   pos: ( -0.410313 -0.107821  0.254962)  para_lq sigma:           0.00
             0.0000          0.0000          0.0000
             0.0000          0.0000          0.0000
             0.0000          0.0000          0.0000

     Atom 28  H   pos: ( -0.314135  0.105297 -0.164290)  para_lq sigma:           0.00
             0.0000          0.0000          0.0000
             0.0000          0.0000          0.0000
             0.0000          0.0000          0.0000

     Atom 29  H   pos: ( -0.496989  0.107034 -0.129604)  para_lq sigma:           0.00
             0.0000          0.0000          0.0000
             0.0000          0.0000          0.0000
             0.0000          0.0000          0.0000

     Atom 30  H   pos: ( -0.105699 -0.100642  0.142638)  para_lq sigma:           0.00
             0.0000          0.0000          0.0000
             0.0000          0.0000          0.0000
             0.0000          0.0000          0.0000

     Atom 31  H   pos: ( -0.018565  0.060268  0.115758)  para_lq sigma:           0.00
             0.0000          0.0000          0.0000
             0.0000          0.0000          0.0000
             0.0000          0.0000          0.0000

     Atom 32  H   pos: (  0.106155 -0.458284 -0.139462)  para_lq sigma:           0.00
             0.0000          0.0000          0.0000
             0.0000          0.0000          0.0000
             0.0000          0.0000          0.0000

     Atom 33  H   pos: (  0.241287  0.486701  0.012481)  para_lq sigma:           0.00
             0.0000          0.0000          0.0000
             0.0000          0.0000          0.0000
             0.0000          0.0000          0.0000

     Atom 34  H   pos: (  0.466706 -0.210263 -0.418442)  para_lq sigma:           0.00
             0.0000          0.0000          0.0000
             0.0000          0.0000          0.0000
             0.0000          0.0000          0.0000

     Atom 35  H   pos: (  0.315802 -0.107321  0.446259)  para_lq sigma:           0.00
             0.0000          0.0000          0.0000
             0.0000          0.0000          0.0000
             0.0000          0.0000          0.0000

     Atom 36  H   pos: ( -0.166787 -0.047803 -0.340257)  para_lq sigma:           0.00
             0.0000          0.0000          0.0000
             0.0000          0.0000          0.0000
             0.0000          0.0000          0.0000

     Atom 37  H   pos: ( -0.075546  0.051766 -0.216255)  para_lq sigma:           0.00
             0.0000          0.0000          0.0000
             0.0000          0.0000          0.0000
             0.0000          0.0000          0.0000

     Atom 38  H   pos: ( -0.493649  0.081801  0.467900)  para_lq sigma:           0.00
             0.0000          0.0000          0.0000
             0.0000          0.0000          0.0000
             0.0000          0.0000          0.0000

     Atom 39  H   pos: ( -0.425694  0.219103 -0.488247)  para_lq sigma:           0.00
             0.0000          0.0000          0.0000
             0.0000          0.0000          0.0000
             0.0000          0.0000          0.0000

     Atom 40  H   pos: (  0.106512  0.315340  0.134474)  para_lq sigma:           0.00
             0.0000          0.0000          0.0000
             0.0000          0.0000          0.0000
             0.0000          0.0000          0.0000

     Atom 41  H   pos: (  0.211115  0.402971  0.268323)  para_lq sigma:           0.00
             0.0000          0.0000          0.0000
             0.0000          0.0000          0.0000
             0.0000          0.0000          0.0000

     Atom 42  H   pos: ( -0.073472  0.349530 -0.463598)  para_lq sigma:           0.00
             0.0000          0.0000          0.0000
             0.0000          0.0000          0.0000
             0.0000          0.0000          0.0000

     Atom 43  H   pos: ( -0.075735  0.463338 -0.302812)  para_lq sigma:           0.00
             0.0000          0.0000          0.0000
             0.0000          0.0000          0.0000
             0.0000          0.0000          0.0000

     Atom 44  H   pos: ( -0.205158 -0.422271  0.407346)  para_lq sigma:           0.00
             0.0000          0.0000          0.0000
             0.0000          0.0000          0.0000
             0.0000          0.0000          0.0000

     Atom 45  H   pos: ( -0.279072 -0.287588  0.297677)  para_lq sigma:           0.00
             0.0000          0.0000          0.0000
             0.0000          0.0000          0.0000
             0.0000          0.0000          0.0000

     Atom 46  H   pos: ( -0.101117  0.431544 -0.031327)  para_lq sigma:           0.00
             0.0000          0.0000          0.0000
             0.0000          0.0000          0.0000
             0.0000          0.0000          0.0000

     Atom 47  H   pos: ( -0.169866 -0.412835 -0.109265)  para_lq sigma:           0.00
             0.0000          0.0000          0.0000
             0.0000          0.0000          0.0000
             0.0000          0.0000          0.0000

     Atom 48  H   pos: ( -0.035197 -0.107554  0.458185)  para_lq sigma:           0.00
             0.0000          0.0000          0.0000
             0.0000          0.0000          0.0000
             0.0000          0.0000          0.0000

     Atom 49  H   pos: ( -0.204413 -0.072782  0.379397)  para_lq sigma:           0.00
             0.0000          0.0000          0.0000
             0.0000          0.0000          0.0000
             0.0000          0.0000          0.0000

     Atom 50  H   pos: (  0.176606 -0.300745  0.374413)  para_lq sigma:           0.00
             0.0000          0.0000          0.0000
             0.0000          0.0000          0.0000
             0.0000          0.0000          0.0000

     Atom 51  H   pos: (  0.115100 -0.149699  0.277200)  para_lq sigma:           0.00
             0.0000          0.0000          0.0000
             0.0000          0.0000          0.0000
             0.0000          0.0000          0.0000

     Atom 52  H   pos: (  0.393689 -0.390160 -0.223818)  para_lq sigma:           0.00
             0.0000          0.0000          0.0000
             0.0000          0.0000          0.0000
             0.0000          0.0000          0.0000

     Atom 53  H   pos: ( -0.435174 -0.331353 -0.174600)  para_lq sigma:           0.00
             0.0000          0.0000          0.0000
             0.0000          0.0000          0.0000
             0.0000          0.0000          0.0000

     Atom 54  H   pos: ( -0.051891  0.258279  0.292444)  para_lq sigma:           0.00
             0.0000          0.0000          0.0000
             0.0000          0.0000          0.0000
             0.0000          0.0000          0.0000

     Atom 55  H   pos: ( -0.112517  0.144483  0.427020)  para_lq sigma:           0.00
             0.0000          0.0000          0.0000
             0.0000          0.0000          0.0000
             0.0000          0.0000          0.0000

     Atom 56  H   pos: (  0.311020 -0.048444 -0.154349)  para_lq sigma:           0.00
             0.0000          0.0000          0.0000
             0.0000          0.0000          0.0000
             0.0000          0.0000          0.0000

     Atom 57  H   pos: (  0.370924 -0.014565 -0.330087)  para_lq sigma:           0.00
             0.0000          0.0000          0.0000
             0.0000          0.0000          0.0000
             0.0000          0.0000          0.0000

     Atom 58  H   pos: (  0.245005 -0.273671 -0.042452)  para_lq sigma:           0.00
             0.0000          0.0000          0.0000
             0.0000          0.0000          0.0000
             0.0000          0.0000          0.0000

     Atom 59  H   pos: (  0.144929 -0.128971  0.022512)  para_lq sigma:           0.00
             0.0000          0.0000          0.0000
             0.0000          0.0000          0.0000
             0.0000          0.0000          0.0000

     Atom 60  H   pos: (  0.130916  0.498852  0.505060)  para_lq sigma:           0.00
             0.0000          0.0000          0.0000
             0.0000          0.0000          0.0000
             0.0000          0.0000          0.0000

     Atom 61  H   pos: (  0.341584  0.431018 -0.481348)  para_lq sigma:           0.00
             0.0000          0.0000          0.0000
             0.0000          0.0000          0.0000
             0.0000          0.0000          0.0000

     Atom 62  H   pos: ( -0.461809  0.300865 -0.257412)  para_lq sigma:           0.00
             0.0000          0.0000          0.0000
             0.0000          0.0000          0.0000
             0.0000          0.0000          0.0000

     Atom 63  H   pos: (  0.524439 -0.530555 -0.381683)  para_lq sigma:           0.00
             0.0000          0.0000          0.0000
             0.0000          0.0000          0.0000
             0.0000          0.0000          0.0000

     Atom 64  H   pos: (  0.181147  0.135435 -0.225562)  para_lq sigma:           0.00
             0.0000          0.0000          0.0000
             0.0000          0.0000          0.0000
             0.0000          0.0000          0.0000

     Atom 65  H   pos: (  0.065990  0.272227 -0.283839)  para_lq sigma:           0.00
             0.0000          0.0000          0.0000
             0.0000          0.0000          0.0000
             0.0000          0.0000          0.0000

     Atom 66  H   pos: ( -0.304254 -0.213316  0.042163)  para_lq sigma:           0.00
             0.0000          0.0000          0.0000
             0.0000          0.0000          0.0000
             0.0000          0.0000          0.0000

     Atom 67  H   pos: ( -0.236102 -0.165251 -0.123266)  para_lq sigma:           0.00
             0.0000          0.0000          0.0000
             0.0000          0.0000          0.0000
             0.0000          0.0000          0.0000

     Atom 68  H   pos: (  0.321954  0.170199  0.156972)  para_lq sigma:           0.00
             0.0000          0.0000          0.0000
             0.0000          0.0000          0.0000
             0.0000          0.0000          0.0000

     Atom 69  H   pos: (  0.352213 -0.003767  0.090482)  para_lq sigma:           0.00
             0.0000          0.0000          0.0000
             0.0000          0.0000          0.0000
             0.0000          0.0000          0.0000

     Atom 70  H   pos: ( -0.532766  0.448896  0.206434)  para_lq sigma:           0.00
             0.0000          0.0000          0.0000
             0.0000          0.0000          0.0000
             0.0000          0.0000          0.0000

     Atom 71  H   pos: ( -0.365652  0.510584  0.262276)  para_lq sigma:           0.00
             0.0000          0.0000          0.0000
             0.0000          0.0000          0.0000
             0.0000          0.0000          0.0000


     Total NMR chemical shifts in ppm: ---------------------------------------
     (adopting the Simpson convention for anisotropy and asymmetry)-----------

     Atom  1  Ca  pos: ( -0.333923  0.178692  0.169844)  Total sigma:        1107.78
          1096.3459        -11.8360        -10.5296
            -9.1131       1134.4896         -5.7798
           -12.6549         -6.7220       1092.5138

     Ca   1    anisotropy:     44.46    eta:   -0.8614
     Ca   1    sigma_11=   1105.73    axis=(  0.719749  0.113268 -0.684932)
     Ca   1    sigma_22=   1080.20    axis=(  0.656435  0.210071  0.724543)
     Ca   1    sigma_33=   1137.42    axis=( -0.225952  0.971103 -0.076845)

     Atom  2  O   pos: ( -0.067356  0.240809  0.077517)  Total sigma:         188.78
           204.0536          5.1503        -14.7525
            13.2963        199.6351        -22.7741
             0.2955        -19.3631        162.6558

     O    2    anisotropy:    -53.74    eta:   -0.6496
     O    2    sigma_11=    195.06    axis=( -0.777424  0.592287 -0.211681)
     O    2    sigma_22=    218.33    axis=( -0.626401 -0.698644  0.345714)
     O    2    sigma_33=    152.96    axis=(  0.056872  0.401364  0.914151)

     Atom  3  O   pos: ( -0.301819 -0.100082  0.220039)  Total sigma:         197.05
           157.4545         -8.0449         22.9889
           -12.0556        234.6005         -4.5297
            21.1775         -8.4468        199.0810

     O    3    anisotropy:    -74.46    eta:   -0.6664
     O    3    sigma_11=    205.33    axis=(  0.342597  0.313866  0.885503)
     O    3    sigma_22=    238.41    axis=( -0.189031  0.946297 -0.262278)
     O    3    sigma_33=    147.40    axis=(  0.920269  0.077532 -0.383529)

     Atom  4  O   pos: ( -0.397512  0.166250 -0.107895)  Total sigma:         233.50
           239.9819         -4.2492          6.4893
            -6.5867        222.3509          1.4029
             1.7930          4.4339        238.1685

     O    4    anisotropy:    -20.33    eta:   -0.4960
     O    4    sigma_11=    236.92    axis=( -0.484339  0.341556  0.805453)
     O    4    sigma_22=    243.64    axis=( -0.823185  0.133864 -0.551767)
     O    4    sigma_33=    219.95    axis=( -0.296281 -0.930279  0.216329)

     Atom  5  O   pos: ( -0.000000 -0.057078  0.128644)  Total sigma:         237.90
           241.3918         -9.7977         -6.7168
            -9.1247        256.1675        -10.4126
           -11.6779         -8.9778        216.1309

     O    5    anisotropy:    -42.03    eta:   -0.6738
     O    5    sigma_11=    242.47    axis=(  0.859726  0.302437 -0.411586)
     O    5    sigma_22=    261.35    axis=( -0.379862  0.917302 -0.119418)
     O    5    sigma_33=    209.88    axis=(  0.341432  0.259013  0.903513)

     Atom  6  O   pos: (  0.219878 -0.453817 -0.113643)  Total sigma:         252.16
           259.5630          7.9000          6.5009
             7.2521        255.6539        -15.9990
             5.5824        -12.4019        241.2556

     O    6    anisotropy:    -33.65    eta:   -0.2952
     O    6    sigma_11=    260.06    axis=( -0.768541  0.367078 -0.524021)
     O    6    sigma_22=    266.69    axis=( -0.567846 -0.768714  0.294330)
     O    6    sigma_33=    229.72    axis=( -0.294780  0.523768  0.799232)

     Atom  7  O   pos: (  0.436701 -0.117639 -0.483464)  Total sigma:         245.38
           238.8690          5.7244         10.3257
             2.8010        246.6497         -6.2000
            15.1399         -5.9464        250.6151

     O    7    anisotropy:    -25.86    eta:   -0.6353
     O    7    sigma_11=    248.52    axis=(  0.427522  0.903748  0.021538)
     O    7    sigma_22=    259.47    axis=( -0.472809  0.243844 -0.846753)
     O    7    sigma_33=    228.14    axis=(  0.770504 -0.351822 -0.531550)

     Atom  8  O   pos: ( -0.172587 -0.012465 -0.228254)  Total sigma:         242.03
           240.1815         13.3707         -5.7910
            11.8042        236.9370         11.8182
           -10.5316          8.5089        248.9704

     O    8    anisotropy:    -33.03    eta:   -0.1693
     O    8    sigma_11=    251.18    axis=(  0.786686  0.603866 -0.128341)
     O    8    sigma_22=    254.90    axis=( -0.159172  0.399260  0.902915)
     O    8    sigma_33=    220.01    axis=(  0.596481 -0.689882  0.410211)

     Atom  9  O   pos: ( -0.428922  0.171173  0.433076)  Total sigma:         253.94
           240.9870          8.5322        -10.4546
             6.4342        260.2391          7.3427
           -13.5258          4.0085        260.5891

     O    9    anisotropy:    -32.50    eta:   -0.2188
     O    9    sigma_11=    262.40    axis=(  0.444985  0.856979 -0.259953)
     O    9    sigma_22=    267.14    axis=( -0.280888  0.409189  0.868140)
     O    9    sigma_33=    232.27    axis=(  0.850347 -0.313291  0.422798)

     Atom 10  O   pos: (  0.216250  0.350745  0.163613)  Total sigma:         240.57
           248.7304         16.2416         16.7137
            11.2873        231.6747          8.2246
            17.1128         10.5953        241.3163

     O   10    anisotropy:     43.58    eta:   -0.1402
     O   10    sigma_11=    228.08    axis=(  0.492434  0.275734 -0.825518)
     O   10    sigma_22=    224.01    axis=(  0.487088 -0.873352 -0.001157)
     O   10    sigma_33=    269.63    axis=(  0.721287  0.401530  0.564375)

     Atom 11  O   pos: ( -0.028597  0.442601 -0.407720)  Total sigma:         245.93
           236.1225          0.8521         -1.6033
            -1.9286        238.5470         16.9066
             0.6521         17.6849        263.1152

     O   11    anisotropy:     39.19    eta:   -0.2493
     O   11    sigma_11=    236.12    axis=(  0.999028 -0.026956  0.034872)
     O   11    sigma_22=    229.61    axis=(  0.039945  0.888132 -0.457850)
     O   11    sigma_33=    272.06    axis=( -0.018629  0.458798  0.888345)

     Atom 12  O   pos: ( -0.294613 -0.394775  0.340501)  Total sigma:         266.49
           249.1164         -4.9873         21.0417
            -5.4860        291.8487        -20.3283
            23.9165        -19.2946        258.5070

     O   12    anisotropy:     57.94    eta:   -0.9127
     O   12    sigma_11=    264.80    axis=(  0.629328  0.534864  0.563796)
     O   12    sigma_22=    229.55    axis=(  0.727879 -0.151495 -0.668761)
     O   12    sigma_33=    305.12    axis=(  0.272284 -0.831246  0.484656)

     Atom 13  O   pos: ( -0.088360  0.519703 -0.105980)  Total sigma:         257.23
           250.3385        -20.3235         -4.4021
           -17.4860        275.3871         -5.1789
            -5.3688         -6.7877        245.9705

     O   13    anisotropy:     42.80    eta:   -0.5355
     O   13    sigma_11=    250.61    axis=(  0.529535  0.205230 -0.823088)
     O   13    sigma_22=    235.32    axis=(  0.711961  0.420007  0.562766)
     O   13    sigma_33=    285.77    axis=( -0.461199  0.884011 -0.076293)

     Atom 14  O   pos: ( -0.132603 -0.046266  0.471089)  Total sigma:         237.24
           232.6022         -5.2267          8.6873
            -6.3773        228.0230          9.3879
            17.9314          8.9492        251.0957

     O   14    anisotropy:     32.78    eta:   -0.8481
     O   14    sigma_11=    235.58    axis=(  0.679654 -0.715873 -0.159987)
     O   14    sigma_22=    217.05    axis=(  0.609692  0.672579 -0.419420)
     O   14    sigma_33=    259.09    axis=(  0.407856  0.187518  0.893583)

     Atom 15  O   pos: (  0.148344 -0.188150  0.381571)  Total sigma:         258.77
           257.4912        -18.9822         18.0560
           -11.5352        268.8235        -14.3111
            14.9244        -14.7205        250.0078

     O   15    anisotropy:     48.00    eta:   -0.3818
     O   15    sigma_11=    248.88    axis=(  0.606588  0.715883  0.345777)
     O   15    sigma_22=    236.67    axis=( -0.574670  0.094280  0.812936)
     O   15    sigma_33=    290.77    axis=(  0.549368 -0.691825  0.468586)

     Atom 16  O   pos: (  0.488635 -0.355550 -0.280239)  Total sigma:         257.41
           264.6467         14.5177          2.4675
            19.3084        257.0826          1.2306
            10.3128          5.4174        250.4981

     O   16    anisotropy:     33.73    eta:   -0.2638
     O   16    sigma_11=    249.13    axis=(  0.031390  0.327935 -0.944179)
     O   16    sigma_22=    243.20    axis=(  0.644000 -0.729060 -0.231809)
     O   16    sigma_33=    279.90    axis=(  0.764381  0.600775  0.234076)

     Atom 17  O   pos: ( -0.117815  0.254704  0.386586)  Total sigma:         245.29
           226.5522          9.8212         -7.2905
            14.1843        256.4767         -5.2106
            -1.7973         -0.6446        252.8448

     O   17    anisotropy:    -34.98    eta:   -0.4857
     O   17    sigma_11=    251.29    axis=(  0.038437  0.422100  0.905734)
     O   17    sigma_22=    262.61    axis=( -0.334134 -0.848800  0.409747)
     O   17    sigma_33=    221.97    axis=(  0.941741 -0.318386  0.108412)

     Atom 18  O   pos: (  0.342306  0.037998 -0.228675)  Total sigma:         234.27
           233.0501         -1.1041        -16.7493
            -0.6764        224.0018         -1.7122
           -13.4672          3.9732        245.7455

     O   18    anisotropy:     32.38    eta:   -0.0443
     O   18    sigma_11=    223.95    axis=( -0.076875  0.991526 -0.104723)
     O   18    sigma_22=    223.00    axis=( -0.829601 -0.121871 -0.544894)
     O   18    sigma_33=    255.85    axis=( -0.553039  0.044990  0.831940)

     Atom 19  O   pos: (  0.252017 -0.160178 -0.012888)  Total sigma:         246.35
           237.0656         -5.3003        -17.6808
            -2.2678        269.3304         13.7797
           -16.9905         12.6830        232.6543

     O   19    anisotropy:    -45.13    eta:   -0.9682
     O   19    sigma_11=    246.83    axis=( -0.744968 -0.426775  0.512724)
     O   19    sigma_22=    275.95    axis=(  0.253562 -0.892052 -0.374099)
     O   19    sigma_33=    216.27    axis=(  0.617032 -0.148684  0.772764)

     Atom 20  O   pos: (  0.215489 -0.508252  0.400077)  Total sigma:         260.07
           284.2962         -6.4858          2.5436
            -9.7749        245.2737          3.5163
            -1.5903          1.7989        250.6462

     O   20    anisotropy:     38.78    eta:   -0.3419
     O   20    sigma_11=    251.57    axis=(  0.064737  0.316103  0.946514)
     O   20    sigma_22=    242.73    axis=(  0.185246  0.928210 -0.322660)
     O   20    sigma_33=    285.92    axis=( -0.980558  0.196226  0.001533)

     Atom 21  O   pos: (  0.515133  0.379958 -0.376933)  Total sigma:         257.89
           233.6449        -10.2287          4.3765
            -8.1067        285.8412         -1.7363
             4.6542         -4.4871        254.1887

     O   21    anisotropy:     44.93    eta:   -0.7692
     O   21    sigma_11=    254.43    axis=(  0.150413  0.140859  0.978537)
     O   21    sigma_22=    231.40    axis=( -0.973027 -0.154029  0.171738)
     O   21    sigma_33=    287.84    axis=(  0.174914 -0.977974  0.113892)

     Atom 22  O   pos: (  0.073815  0.183419 -0.211777)  Total sigma:         253.78
           268.3829        -21.7246          0.5022
           -17.8761        255.0397        -11.2903
            -0.7126         -9.6459        237.9088

     O   22    anisotropy:     44.48    eta:   -0.5856
     O   22    sigma_11=    247.63    axis=(  0.540461  0.569687 -0.619160)
     O   22    sigma_22=    230.27    axis=(  0.293916  0.561699  0.773374)
     O   22    sigma_33=    283.43    axis=( -0.788363  0.599959 -0.136136)

     Atom 23  O   pos: ( -0.285179 -0.254997 -0.065525)  Total sigma:         247.19
           229.2832          6.7404         -8.2930
             7.1225        249.8786          3.6798
            -7.3432          7.4754        262.4202

     O   23    anisotropy:    -33.39    eta:   -0.6264
     O   23    sigma_11=    251.35    axis=(  0.358769  0.910542 -0.205421)
     O   23    sigma_22=    265.30    axis=(  0.153243 -0.274542 -0.949286)
     O   23    sigma_33=    224.94    axis=(  0.920761 -0.309095  0.238032)

     Atom 24  O   pos: (  0.400842  0.085973  0.143707)  Total sigma:         260.57
           267.6284         -3.8385          5.3794
            -3.0382        274.2407         14.4596
             5.1768         13.1639        239.8506

     O   24    anisotropy:    -40.04    eta:   -0.4035
     O   24    sigma_11=    268.53    axis=(  0.974411  0.070724  0.213356)
     O   24    sigma_22=    279.31    axis=( -0.136367  0.940572  0.311012)
     O   24    sigma_33=    233.88    axis=( -0.178681 -0.332149  0.926148)

     Atom 25  O   pos: ( -0.421551  0.440815  0.183546)  Total sigma:         260.15
           260.3440          5.6324         11.2554
             3.4214        274.2125         17.9224
            16.7521         16.5933        245.8829

     O   25    anisotropy:    -40.50    eta:   -0.9610
     O   25    sigma_11=    260.67    axis=(  0.835065 -0.517433  0.186895)
     O   25    sigma_22=    286.62    axis=(  0.386847  0.793813  0.469265)
     O   25    sigma_33=    233.15    axis=( -0.391173 -0.319567  0.863053)

     Atom 26  H   pos: ( -0.022328  0.220394 -0.027071)  Total sigma:          25.09
            20.1645         -1.1058        -10.0468
            -0.8098         17.8708          3.1845
            -8.8865          3.1941         37.2445

     H   26    anisotropy:     25.22    eta:   -0.1001
     H   26    sigma_11=     17.53    axis=(  0.287803  0.957544 -0.016705)
     H   26    sigma_22=     15.84    axis=( -0.869924  0.254093 -0.422692)
     H   26    sigma_33=     41.91    axis=( -0.400502  0.136184  0.906119)

     Atom 27  H   pos: ( -0.410313 -0.107821  0.254962)  Total sigma:          28.15
            36.2560         -1.4409         -3.6000
            -1.2125         24.5113         -0.5982
            -3.8030         -0.3332         23.6976

     H   27    anisotropy:     13.82    eta:   -0.2542
     H   27    sigma_11=     24.72    axis=( -0.013440  0.927236 -0.374237)
     H   27    sigma_22=     22.38    axis=(  0.272332  0.363517  0.890893)
     H   27    sigma_33=     37.37    axis=( -0.962109  0.089943  0.257402)

     Atom 28  H   pos: ( -0.314135  0.105297 -0.164290)  Total sigma:          21.39
            28.9924        -11.6617         -9.1054
           -13.1657         18.3679          7.0623
           -10.5028          7.2654         16.8130

     H   28    anisotropy:     32.17    eta:   -0.0672
     H   28    sigma_11=     11.39    axis=( -0.544995 -0.117185 -0.830210)
     H   28    sigma_22=      9.95    axis=(  0.370060  0.854899 -0.363597)
     H   28    sigma_33=     42.84    axis=( -0.752354  0.505386  0.422550)

     Atom 29  H   pos: ( -0.496989  0.107034 -0.129604)  Total sigma:          21.20
            34.0365         12.5687          5.7483
            13.2507         16.1224          3.2371
             6.2638          3.4592         13.4400

     H   29    anisotropy:     31.83    eta:   -0.1163
     H   29    sigma_11=     11.82    axis=(  0.237334  0.043112 -0.970471)
     H   29    sigma_22=      9.35    axis=(  0.448857 -0.890842  0.070196)
     H   29    sigma_33=     42.42    axis=(  0.861510  0.452262  0.230778)

     Atom 30  H   pos: ( -0.105699 -0.100642  0.142638)  Total sigma:          25.07
            38.5350          7.7489         -5.0642
             6.5641         18.8227         -0.8153
            -4.6004         -1.1740         17.8377

     H   30    anisotropy:     25.19    eta:   -0.0669
     H   30    sigma_11=     17.23    axis=( -0.026634  0.612656  0.789901)
     H   30    sigma_22=     16.11    axis=(  0.358386 -0.731802  0.579678)
     H   30    sigma_33=     41.86    axis=( -0.933194 -0.298528  0.200077)

     Atom 31  H   pos: ( -0.018565  0.060268  0.115758)  Total sigma:          19.98
            10.0446         -6.5012         -0.0355
            -5.1041         41.5623         -5.8681
            -0.4592         -5.3700          8.3212

     H   31    anisotropy:     35.22    eta:   -0.1226
     H   31    sigma_11=      9.68    axis=(  0.876828  0.075899 -0.474775)
     H   31    sigma_22=      6.80    axis=(  0.450517  0.215233  0.866435)
     H   31    sigma_33=     43.46    axis=( -0.167949  0.973609 -0.154529)

     Atom 32  H   pos: (  0.106155 -0.458284 -0.139462)  Total sigma:          23.25
            41.2943          3.0364          6.2420
             3.5720         14.2199         -0.0855
             5.1343         -0.3537         14.2210

     H   32    anisotropy:     29.33    eta:   -0.0970
     H   32    sigma_11=     14.42    axis=(  0.013371  0.835888 -0.548738)
     H   32    sigma_22=     12.52    axis=( -0.222510  0.537514  0.813368)
     H   32    sigma_33=     42.80    axis=( -0.974839 -0.111224 -0.193181)

     Atom 33  H   pos: (  0.241287  0.486701  0.012481)  Total sigma:          22.66
            13.9205          0.4424          1.1378
            -0.4207         26.2037        -16.5283
             1.8817        -16.4387         27.8609

     H   33    anisotropy:     31.37    eta:   -0.1890
     H   33    sigma_11=     14.18    axis=(  0.960600  0.224250  0.164194)
     H   33    sigma_22=     10.23    axis=( -0.275507  0.690372  0.668941)
     H   33    sigma_33=     43.58    axis=(  0.036656 -0.687821  0.724954)

     Atom 34  H   pos: (  0.466706 -0.210263 -0.418442)  Total sigma:          22.22
            12.7993         -4.4343          4.3035
            -5.5203         29.9029        -14.9345
             4.8459        -13.9144         23.9666

     H   34    anisotropy:     31.41    eta:   -0.0573
     H   34    sigma_11=     12.35    axis=(  0.339316  0.652861  0.677228)
     H   34    sigma_22=     11.15    axis=(  0.915301 -0.063065 -0.397803)
     H   34    sigma_33=     43.16    axis=(  0.217001 -0.754848  0.618963)

     Atom 35  H   pos: (  0.315802 -0.107321  0.446259)  Total sigma:          21.57
            32.6173          9.0734         13.7313
             9.5751         13.6102          4.2205
            13.2513          3.6541         18.4955

     H   35    anisotropy:     33.76    eta:   -0.1232
     H   35    sigma_11=     11.71    axis=( -0.169629 -0.667993  0.724577)
     H   35    sigma_22=      8.93    axis=( -0.547433  0.675234  0.494344)
     H   35    sigma_33=     44.08    axis=(  0.819477  0.312802  0.480221)

     Atom 36  H   pos: ( -0.166787 -0.047803 -0.340257)  Total sigma:          20.81
             9.7075         -0.1889         -4.6851
            -0.0086         11.5427          8.8550
            -3.9821          9.4961         41.1671

     H   36    anisotropy:     35.22    eta:   -0.0930
     H   36    sigma_11=     10.16    axis=(  0.743506  0.662359 -0.092080)
     H   36    sigma_22=      7.97    axis=( -0.657775  0.699540 -0.279241)
     H   36    sigma_33=     44.29    axis=( -0.120545  0.268185  0.955796)

     Atom 37  H   pos: ( -0.075546  0.051766 -0.216255)  Total sigma:          22.02
            30.9500         16.1586          2.4123
            15.6165         21.0324          2.5765
             1.5619          2.0260         14.0760

     H   37    anisotropy:     31.38    eta:   -0.2210
     H   37    sigma_11=     13.87    axis=(  0.168863 -0.058459 -0.983904)
     H   37    sigma_22=      9.25    axis=(  0.575543 -0.804528  0.146579)
     H   37    sigma_33=     42.94    axis=(  0.800147  0.591031  0.102209)

     Atom 38  H   pos: ( -0.493649  0.081801  0.467900)  Total sigma:          23.29
            20.3225         13.1884         -5.2391
            12.1452         32.2459         -5.0395
            -5.8901         -6.8693         17.3125

     H   38    anisotropy:     29.27    eta:   -0.1959
     H   38    sigma_11=     15.45    axis=( -0.199062  0.457349  0.866721)
     H   38    sigma_22=     11.63    axis=(  0.828439 -0.393926  0.398135)
     H   38    sigma_33=     42.81    axis=( -0.523511 -0.797279  0.300470)

     Atom 39  H   pos: ( -0.425694  0.219103 -0.488247)  Total sigma:          23.87
            14.6019         -4.6336         -4.4073
            -3.4944         31.8124         13.3613
            -4.0063         13.7511         25.1827

     H   39    anisotropy:     29.62    eta:   -0.0969
     H   39    sigma_11=     14.95    axis=( -0.452179 -0.622499  0.638772)
     H   39    sigma_22=     13.04    axis=( -0.870124  0.150488 -0.469295)
     H   39    sigma_33=     43.61    axis=( -0.196008  0.768016  0.609699)

     Atom 40  H   pos: (  0.106512  0.315340  0.134474)  Total sigma:          20.91
            37.0562         11.8798          9.5047
            11.0237         12.6251          3.7704
             7.8604          3.2475         13.0371

     H   40    anisotropy:     35.21    eta:   -0.0915
     H   40    sigma_11=     10.24    axis=(  0.277621  0.076035 -0.957677)
     H   40    sigma_22=      8.09    axis=(  0.359690 -0.932582  0.030229)
     H   40    sigma_33=     44.38    axis=(  0.890814  0.352859  0.286253)

     Atom 41  H   pos: (  0.211115  0.402971  0.268323)  Total sigma:          22.16
            12.7826          0.9912          0.5694
             1.4651         17.6357         13.6557
             1.4995         13.7757         36.0733

     H   41    anisotropy:     31.93    eta:   -0.1251
     H   41    sigma_11=     12.85    axis=(  0.971984  0.180861 -0.150121)
     H   41    sigma_22=     10.19    axis=( -0.229977  0.863715 -0.448450)
     H   41    sigma_33=     43.45    axis=(  0.048554  0.470411  0.881111)

     Atom 42  H   pos: ( -0.073472  0.349530 -0.463598)  Total sigma:          21.48
            12.8533          6.4361          5.6558
             5.7978         28.8807         14.8049
             4.9353         13.9586         22.6971

     H   42    anisotropy:     31.82    eta:   -0.0318
     H   42    sigma_11=     11.21    axis=(  0.421923 -0.655625  0.626208)
     H   42    sigma_22=     10.53    axis=( -0.868075 -0.092852  0.487673)
     H   42    sigma_33=     42.69    axis=(  0.261586  0.749356  0.608308)

     Atom 43  H   pos: ( -0.075735  0.463338 -0.302812)  Total sigma:          21.90
            13.7738         -2.8421         -7.7784
            -2.0755         13.2835          6.7129
            -6.8671          7.6564         38.6478

     H   43    anisotropy:     31.05    eta:   -0.0502
     H   43    sigma_11=     12.07    axis=( -0.781695  0.513349 -0.354156)
     H   43    sigma_22=     11.03    axis=(  0.567634  0.820864 -0.063042)
     H   43    sigma_33=     42.60    axis=( -0.258351  0.250311  0.933059)

     Atom 44  H   pos: ( -0.205158 -0.422271  0.407346)  Total sigma:          25.01
            28.6483         -7.3878         13.1978
            -5.9349         21.7412         -6.4682
            12.4046         -7.3573         24.6480

     H   44    anisotropy:     28.12    eta:   -0.2270
     H   44    sigma_11=     17.77    axis=(  0.429973  0.897133  0.101370)
     H   44    sigma_22=     13.51    axis=( -0.583689  0.190562  0.789299)
     H   44    sigma_33=     43.76    axis=(  0.688789 -0.398546  0.605583)

     Atom 45  H   pos: ( -0.279072 -0.287588  0.297677)  Total sigma:          23.19
            11.2558          1.8147          0.4640
             0.0281         42.0146        -12.2745
             1.5345        -11.7138         16.2869

     H   45    anisotropy:     35.34    eta:   -0.1084
     H   45    sigma_11=     12.68    axis=(  0.662190  0.265702  0.700647)
     H   45    sigma_22=     10.13    axis=(  0.749208 -0.252049 -0.612502)
     H   45    sigma_33=     46.75    axis=( -0.013854 -0.930523  0.365971)

     Atom 46  H   pos: ( -0.101117  0.431544 -0.031327)  Total sigma:          24.27
            15.1466         -0.4683         -1.4192
            -1.2142         34.0581        -12.8347
            -0.9149        -13.9651         23.5945

     H   46    anisotropy:     28.42    eta:   -0.1563
     H   46    sigma_11=     16.27    axis=( -0.786803  0.347256  0.510250)
     H   46    sigma_22=     13.31    axis=( -0.617203 -0.444416 -0.649273)
     H   46    sigma_33=     43.21    axis=(  0.001300 -0.825777  0.563995)

     Atom 47  H   pos: ( -0.169866 -0.412835 -0.109265)  Total sigma:          21.66
            21.3230        -16.0368         -4.8108
           -14.9796         31.7080          5.9989
            -5.4442          7.3753         11.9413

     H   47    anisotropy:     35.04    eta:   -0.0263
     H   47    sigma_11=     10.29    axis=(  0.658524  0.613003 -0.436548)
     H   47    sigma_22=      9.67    axis=( -0.494186 -0.085242 -0.865167)
     H   47    sigma_33=     45.01    axis=( -0.567563  0.785469  0.246803)

     Atom 48  H   pos: ( -0.035197 -0.107554  0.458185)  Total sigma:          23.71
            34.4065        -11.6058         -3.3551
           -12.6365         20.2272          2.3000
            -3.4649          2.3438         16.4850

     H   48    anisotropy:     27.47    eta:   -0.1433
     H   48    sigma_11=     15.86    axis=( -0.196998 -0.025700 -0.980067)
     H   48    sigma_22=     13.24    axis=(  0.478834  0.869795 -0.119057)
     H   48    sigma_33=     42.02    axis=( -0.855517  0.492744  0.159041)

     Atom 49  H   pos: ( -0.204413 -0.072782  0.379397)  Total sigma:          19.41
            19.7361          2.8898         15.2660
             3.4881          9.3254          5.5332
            17.0044          5.3924         29.1695

     H   49    anisotropy:     34.57    eta:   -0.0654
     H   49    sigma_11=      8.64    axis=(  0.556753 -0.799682 -0.224797)
     H   49    sigma_22=      7.13    axis=(  0.588620  0.570747 -0.572516)
     H   49    sigma_33=     42.46    axis=(  0.586133  0.186430  0.788474)

     Atom 50  H   pos: (  0.176606 -0.300745  0.374413)  Total sigma:          23.38
            14.5008         -7.1060          1.4218
            -6.7948         42.2941         -3.0734
             0.7659         -1.4377         13.3402

     H   50    anisotropy:     31.13    eta:   -0.0543
     H   50    sigma_11=     13.57    axis=(  0.579661  0.202217  0.789368)
     H   50    sigma_22=     12.44    axis=( -0.781596 -0.135969  0.608786)
     H   50    sigma_33=     44.13    axis=(  0.230436 -0.969856  0.079236)

     Atom 51  H   pos: (  0.115100 -0.149699  0.277200)  Total sigma:          23.52
            18.7490         -5.8818          8.2170
            -5.9267         17.9123         -9.9271
             8.7082        -10.9820         33.8982

     H   51    anisotropy:     29.69    eta:   -0.1696
     H   51    sigma_11=     15.30    axis=( -0.803457  0.282185  0.524240)
     H   51    sigma_22=     11.94    axis=(  0.454545  0.859429  0.234032)
     H   51    sigma_33=     43.32    axis=(  0.384507 -0.426326  0.818780)

     Atom 52  H   pos: (  0.393689 -0.390160 -0.223818)  Total sigma:          24.34
            33.5611          7.5896        -10.6388
             7.4660         18.4110         -2.8762
           -11.4763         -2.9898         21.0420

     H   52    anisotropy:     27.46    eta:   -0.1459
     H   52    sigma_11=     16.52    axis=(  0.028538  0.805284  0.592202)
     H   52    sigma_22=     13.85    axis=( -0.560959  0.503261 -0.657307)
     H   52    sigma_33=     42.64    axis=( -0.827351 -0.313443  0.466094)

     Atom 53  H   pos: ( -0.435174 -0.331353 -0.174600)  Total sigma:          21.87
            27.3684          8.2343         13.3485
             8.4702         15.6224          6.8110
            15.0360          7.7488         22.6207

     H   53    anisotropy:     32.82    eta:   -0.0328
     H   53    sigma_11=     11.29    axis=(  0.410129 -0.909297  0.070515)
     H   53    sigma_22=     10.57    axis=(  0.573728  0.197126 -0.794970)
     H   53    sigma_33=     43.75    axis=(  0.708964  0.366497  0.602537)

     Atom 54  H   pos: ( -0.051891  0.258279  0.292444)  Total sigma:          25.45
            21.8923          2.3307        -10.5605
             1.7871         16.6445          0.3280
            -8.7070         -0.7365         37.8140

     H   54    anisotropy:     25.42    eta:   -0.2141
     H   54    sigma_11=     18.79    axis=(  0.691065  0.628621  0.356743)
     H   54    sigma_22=     15.16    axis=(  0.582215 -0.776609  0.240634)
     H   54    sigma_33=     42.39    axis=( -0.428317 -0.041407  0.902679)

     Atom 55  H   pos: ( -0.112517  0.144483  0.427020)  Total sigma:          21.45
             9.7055          0.5886         -0.6150
             2.0681         39.0608         -9.7625
            -0.7255         -8.6846         15.5693

     H   55    anisotropy:     31.31    eta:   -0.1328
     H   55    sigma_11=     12.40    axis=( -0.072008  0.329246  0.941495)
     H   55    sigma_22=      9.62    axis=(  0.996381 -0.019002  0.082851)
     H   55    sigma_33=     42.32    axis=( -0.045168 -0.944053  0.326686)

     Atom 56  H   pos: (  0.311020 -0.048444 -0.154349)  Total sigma:          20.38
            11.6763          6.2734         -7.8517
             6.7044         23.6439        -15.6274
            -7.7507        -14.2816         25.8175

     H   56    anisotropy:     33.93    eta:   -0.0756
     H   56    sigma_11=      9.92    axis=( -0.313026  0.763575  0.564773)
     H   56    sigma_22=      8.21    axis=(  0.898481  0.045355  0.436664)
     H   56    sigma_33=     43.00    axis=( -0.307810 -0.644125  0.700254)

     Atom 57  H   pos: (  0.370924 -0.014565 -0.330087)  Total sigma:          21.10
            11.9225         -3.7217         -8.6647
            -4.0439         17.0317         13.0678
            -8.8655         12.5242         34.3365

     H   57    anisotropy:     34.33    eta:   -0.0765
     H   57    sigma_11=     10.53    axis=(  0.390018  0.863271 -0.320390)
     H   57    sigma_22=      8.78    axis=( -0.875293  0.239534 -0.420103)
     H   57    sigma_33=     43.98    axis=( -0.285918  0.444283  0.849037)

     Atom 58  H   pos: (  0.245005 -0.273671 -0.042452)  Total sigma:          21.14
            10.0122          2.4869         -0.7535
             1.4956         42.1036         10.1781
            -1.1382          9.8377         11.2926

     H   58    anisotropy:     36.01    eta:   -0.1397
     H   58    sigma_11=     10.81    axis=(  0.859170  0.105452 -0.500707)
     H   58    sigma_22=      7.45    axis=( -0.509553  0.265670 -0.818398)
     H   58    sigma_33=     45.15    axis=(  0.046721  0.958279  0.281989)

     Atom 59  H   pos: (  0.144929 -0.128971  0.022512)  Total sigma:          21.87
            34.9484         -9.7747        -12.0177
            -8.7281         14.7107          4.6171
           -11.4363          4.8426         15.9360

     H   59    anisotropy:     33.50    eta:   -0.0399
     H   59    sigma_11=     11.15    axis=(  0.423515  0.892423  0.155616)
     H   59    sigma_22=     10.25    axis=( -0.312757  0.305264 -0.899442)
     H   59    sigma_33=     44.20    axis=( -0.850187  0.332257  0.408396)

     Atom 60  H   pos: (  0.130916  0.498852  0.505060)  Total sigma:          22.70
            37.1101          2.5948        -12.2868
             2.4642         11.9513         -1.8907
           -13.8764         -2.0743         19.0282

     H   60    anisotropy:     32.38    eta:   -0.0588
     H   60    sigma_11=     12.54    axis=(  0.438450 -0.538820  0.719329)
     H   60    sigma_22=     11.27    axis=( -0.179893 -0.836778 -0.517146)
     H   60    sigma_33=     44.28    axis=( -0.880568 -0.097341  0.463816)

     Atom 61  H   pos: (  0.341584  0.431018 -0.481348)  Total sigma:          22.92
            33.3026         -6.8164         12.3892
            -7.9266         14.1513         -4.0611
            13.5572         -3.9412         21.2934

     H   61    anisotropy:     31.54    eta:   -0.0791
     H   61    sigma_11=     13.23    axis=( -0.410605  0.357977  0.838604)
     H   61    sigma_22=     11.57    axis=(  0.410807  0.893705 -0.180356)
     H   61    sigma_33=     43.94    axis=(  0.814028 -0.270449  0.514019)

     Atom 62  H   pos: ( -0.461809  0.300865 -0.257412)  Total sigma:          23.78
            14.1423         -4.4334          5.3287
            -4.0367         26.4271        -12.7882
             5.3506        -14.3954         30.7613

     H   62    anisotropy:     30.21    eta:   -0.1140
     H   62    sigma_11=     14.86    axis=(  0.101110  0.772854  0.626477)
     H   62    sigma_22=     12.56    axis=(  0.969558  0.064606 -0.236183)
     H   62    sigma_33=     43.92    axis=(  0.223010 -0.631286  0.742795)

     Atom 63  H   pos: (  0.524439 -0.530555 -0.381683)  Total sigma:          22.96
            12.3917          1.7741          0.7054
             0.9845         39.5316          9.3404
             0.3449         10.3706         16.9421

     H   63    anisotropy:     30.51    eta:   -0.0455
     H   63    sigma_11=     13.25    axis=( -0.008031  0.351442 -0.936175)
     H   63    sigma_22=     12.32    axis=(  0.998829 -0.041839 -0.024275)
     H   63    sigma_33=     43.30    axis=(  0.047700  0.935274  0.350695)

     Atom 64  H   pos: (  0.181147  0.135435 -0.225562)  Total sigma:          19.94
            36.8378        -16.5378         -1.5884
           -15.0806         15.4429         -0.3315
            -2.7982          0.4054          7.5338

     H   64    anisotropy:     38.09    eta:   -0.0797
     H   64    sigma_11=      8.25    axis=( -0.262771 -0.581872  0.769660)
     H   64    sigma_22=      6.23    axis=( -0.389507 -0.665831 -0.636359)
     H   64    sigma_33=     45.33    axis=(  0.882743 -0.467005 -0.051682)

     Atom 65  H   pos: (  0.065990  0.272227 -0.283839)  Total sigma:          25.99
            18.7564         -3.6743          2.3591
            -4.6121         32.3470        -11.5971
             3.0998        -12.2460         26.8526

     H   65    anisotropy:     25.29    eta:   -0.0562
     H   65    sigma_11=     18.03    axis=( -0.818577  0.208694  0.535143)
     H   65    sigma_22=     17.08    axis=( -0.538082 -0.604619 -0.587285)
     H   65    sigma_33=     42.85    axis=(  0.200994 -0.768689  0.607222)

     Atom 66  H   pos: ( -0.304254 -0.213316  0.042163)  Total sigma:          22.70
            11.8372         -0.1055         -2.9388
            -0.6833         18.3107         11.1212
            -3.6972          9.8981         37.9541

     H   66    anisotropy:     30.22    eta:   -0.1461
     H   66    sigma_11=     14.10    axis=( -0.343415 -0.876163  0.338236)
     H   66    sigma_22=     11.16    axis=( -0.933544  0.279040 -0.225016)
     H   66    sigma_33=     42.85    axis=( -0.102769  0.393032  0.913764)

     Atom 67  H   pos: ( -0.236102 -0.165251 -0.123266)  Total sigma:          21.64
            14.6724          9.9146         -6.9860
            10.0082         29.9575        -13.2350
            -6.3762        -11.6696         20.2985

     H   67    anisotropy:     32.75    eta:   -0.0964
     H   67    sigma_11=     11.78    axis=(  0.046243  0.547117  0.835778)
     H   67    sigma_22=      9.67    axis=(  0.922013 -0.345328  0.175045)
     H   67    sigma_33=     43.48    axis=( -0.384387 -0.762503  0.520418)

     Atom 68  H   pos: (  0.321954  0.170199  0.156972)  Total sigma:          23.43
            26.1584        -14.5452         -1.4767
           -12.9908         31.7591          3.8794
            -0.9168          3.2518         12.3694

     H   68    anisotropy:     29.97    eta:   -0.1977
     H   68    sigma_11=     15.41    axis=(  0.751676  0.555688  0.355239)
     H   68    sigma_22=     11.46    axis=( -0.211798 -0.306711  0.927938)
     H   68    sigma_33=     43.41    axis=( -0.624600  0.772748  0.112853)

     Atom 69  H   pos: (  0.352213 -0.003767  0.090482)  Total sigma:          24.58
            21.0483          9.9406          5.8120
             8.8475         31.5124         10.4506
             5.4894         10.6177         21.1880

     H   69    anisotropy:     28.29    eta:   -0.0589
     H   69    sigma_11=     15.71    axis=(  0.888716 -0.293446 -0.352240)
     H   69    sigma_22=     14.60    axis=( -0.130166  0.575190 -0.807597)
     H   69    sigma_33=     43.45    axis=(  0.439591  0.763574  0.472984)

     Atom 70  H   pos: ( -0.532766  0.448896  0.206434)  Total sigma:          28.61
            41.1574          0.8160         -1.0781
            -0.2164         22.7117          0.4747
            -1.8700          0.3598         21.9462

     H   70    anisotropy:     19.00    eta:   -0.0978
     H   70    sigma_11=     22.89    axis=(  0.015792  0.923397  0.383521)
     H   70    sigma_22=     21.65    axis=(  0.075451 -0.383576  0.920422)
     H   70    sigma_33=     41.27    axis=( -0.997024 -0.014402  0.075729)

     Atom 71  H   pos: ( -0.365652  0.510584  0.262276)  Total sigma:          19.46
            16.1121         10.8937         10.4943
            12.1466         21.2936         13.9694
            12.2803         14.3767         20.9838

     H   71    anisotropy:     37.62    eta:   -0.0033
     H   71    sigma_11=      6.97    axis=(  0.049727  0.681876 -0.729776)
     H   71    sigma_22=      6.88    axis=(  0.867441 -0.391656 -0.306842)
     H   71    sigma_33=     44.54    axis=(  0.495050  0.617779  0.610963)

     Initialization:
     gipaw_setup  :      0.14s CPU      0.18s WALL (       1 calls)

     Linear response
     greenf       :   1577.35s CPU   1593.59s WALL (      96 calls)
     cgsolve      :   1569.34s CPU   1585.40s WALL (      96 calls)
     ch_psi       :   1493.89s CPU   1508.88s WALL (    5112 calls)
     h_psiq       :   1177.52s CPU   1188.99s WALL (    5112 calls)

     Apply operators
     h_psi        :   1071.69s CPU   1082.19s WALL (    5642 calls)
     apply_vel    :     24.82s CPU     25.11s WALL (      84 calls)

     Induced current
     j_para       :    115.09s CPU    116.55s WALL (     108 calls)
     biot_savart  :      0.03s CPU      0.03s WALL (       1 calls)

     Other routines

     General routines
     calbec       :    306.44s CPU    309.54s WALL (   16678 calls)
     fft          :      0.06s CPU      0.07s WALL (      32 calls)
     fftw         :    933.91s CPU    943.26s WALL ( 1239710 calls)
     davcio       :      0.01s CPU      1.80s WALL (      64 calls)

     Parallel routines
     fft_scatter  :    255.95s CPU    258.65s WALL ( 1239742 calls)

     Plugins


     GIPAW        :  31m28.91s CPU  31m53.60s WALL


   This run was terminated on:   7:39:23   8Sep2023            

=------------------------------------------------------------------------------=
   JOB DONE.
=------------------------------------------------------------------------------=
