# Supplementary material for: Is there a future for 43Ca nuclear magnetic resonance in cement science?
Source: Phys Chem Chem Phys. 2025 Apr 9;27(17):9159–68. doi: 10.1039/d5cp00491h (PMC11997747; doi:10.1039/d5cp00491h)
Supplement: CP-027-D5CP00491H-s001 [file CP-027-D5CP00491H-s001.zip › QE-Files/Ca-Ion/caion7.vc-relax.nmr.out]

     Program GIPAW v.7.2 starts on 11Sep2023 at  0:20:31 

     This program is part of the open-source Quantum ESPRESSO suite
     for quantum simulation of materials; please cite
         "P. Giannozzi et al., J. Phys.:Condens. Matter 21 395502 (2009);
         "P. Giannozzi et al., J. Phys.:Condens. Matter 29 465901 (2017);
         "P. Giannozzi et al., J. Chem. Phys. 152 154105 (2020);
          URL http://www.quantum-espresso.org", 
     in publications or presentations arising from this work. More details at
     http://www.quantum-espresso.org/quote

     Parallel version (MPI), running on    72 processors

     MPI processes distributed on     1 nodes
     R & G space division:  proc/nbgrp/npool/nimage =      72
     485460 MiB available memory on the printing compute node when the environment starts


     ***** This is GIPAW git revision                                          *****
     ***** you can cite: N. Varini et al., Comp. Phys. Comm. 184, 1827 (2013)  *****
     ***** in publications or presentations arising from this work.            *****

     Parallelizing q-star over 1 images
     Reading input from caion7.vc-relax.nmr.in

     ------------------- Input file: --------------------
&inputgipaw
	job = 'nmr'
	prefix = 'caion7.vc-relax_nmr'
	tmp_dir = './tmpCaion7/',
	verbosity = 'high'
	diagonalization = 'david'
/


     Reading xml data from directory:

     ./tmpCaion7/caion7.vc-relax_nmr.save/
     file Ca.pbe-spn-kjpaw_psl.1.0.0.UPF: wavefunction(s)  3S renormalized
     file O.pbe-n-kjpaw_psl.1.0.0.UPF: wavefunction(s)  2S 2P renormalized
     file H.pbe-kjpaw_psl.1.0.0.UPF: wavefunction(s)  1S renormalized

     IMPORTANT: XC functional enforced from input :
     Exchange-correlation= PBE
                           (   1   4   3   4   0   0   0)
     Any further DFT definition will be discarded
     Please, verify this is what you really want


     Parallelization info
     --------------------
     sticks:   dense  smooth     PW     G-vecs:    dense   smooth      PW
     Min         191     191     65                16120    16120    3210
     Max         193     193     66                16126    16126    3214
     Sum       13761   13761   4701              1160875  1160875  231199

     Using Slab Decomposition

     Reading collected, re-writing distributed wavefunctions
     Subspace diagonalization in iterative solution of the eigenvalue problem:
     a serial algorithm will be used

     GIPAW projectors -----------------------------------------------
     atom=  Ca   l=0  rc=    1.3000  rs=    0.8667
     atom=  Ca   l=0  rc=    1.3000  rs=    0.8667
     atom=  Ca   l=1  rc=    1.6000  rs=    1.0667
     atom=  Ca   l=1  rc=    1.6000  rs=    1.0667
     atom=  Ca   l=2  rc=    1.7000  rs=    1.1333
     atom=  Ca   l=2  rc=    1.7000  rs=    1.1333
     projs nearly linearly dependent: l=0  n1,n2= 1, 2  s=  0.99170013
     projs nearly linearly dependent: l=2  n1,n2= 1, 2  s=  0.99334936

     atom=  O    l=0  rc=    1.3000  rs=    0.8667
     atom=  O    l=0  rc=    1.3000  rs=    0.8667
     atom=  O    l=1  rc=    1.3500  rs=    0.9000
     atom=  O    l=1  rc=    1.3500  rs=    0.9000
     projs nearly linearly dependent: l=1  n1,n2= 1, 2  s=  0.99790099

     atom=  H    l=0  rc=    1.0000  rs=    0.6667
     atom=  H    l=0  rc=    1.0000  rs=    0.6667
     projs nearly linearly dependent: l=0  n1,n2= 1, 2  s=  0.99968852
     -----------------------------------------------------------------

     GIPAW integrals: -------------------------------------------
     Atom  i/j   nmr_para   nmr_dia   epr_rmc  epr_para   epr_dia
       Ca  1 1   0.25E+04 -0.66E+00  0.13E+02  0.81E+09  0.75E+03
       Ca  2 1   0.26E+04 -0.73E+00  0.13E+02  0.86E+09  0.79E+03
       Ca  2 2   0.28E+04 -0.80E+00  0.13E+02  0.92E+09  0.84E+03
       Ca  3 3   0.30E+02  0.22E+00  0.11E+02  0.47E+05  0.19E+03
       Ca  4 3   0.33E+02  0.20E+00  0.12E+02  0.54E+05  0.22E+03
       Ca  4 4   0.37E+02  0.17E+00  0.13E+02  0.60E+05  0.24E+03
       Ca  5 5   0.29E+01  0.74E+00  0.81E+01  0.47E+03  0.66E+02
       Ca  6 5   0.36E+01  0.91E+00  0.10E+02  0.59E+03  0.81E+02
       Ca  6 6   0.45E+01  0.11E+01  0.13E+02  0.74E+03  0.10E+03
       O   1 1   0.81E+03 -0.32E+00  0.65E+01  0.43E+08  0.24E+03
       O   2 1   0.91E+03 -0.39E+00  0.71E+01  0.48E+08  0.27E+03
       O   2 2   0.10E+04 -0.48E+00  0.78E+01  0.55E+08  0.31E+03
       O   3 3   0.99E+01  0.87E+00  0.58E+01  0.24E+04  0.75E+02
       O   4 3   0.11E+02  0.97E+00  0.67E+01  0.27E+04  0.83E+02
       O   4 4   0.12E+02  0.11E+01  0.76E+01  0.31E+04  0.93E+02
       H   1 1   0.39E+02  0.19E+00  0.29E+00  0.78E+05  0.13E+02
       H   2 1   0.41E+02  0.21E+00  0.32E+00  0.82E+05  0.14E+02
       H   2 2   0.43E+02  0.22E+00  0.36E+00  0.86E+05  0.15E+02
     ------------------------------------------------------------

     alpha_pv=     76.6681 eV

     Number of occupied bands for each k-point:
     k-point:     1    nbnd_occ= 100
     k-point:     2    nbnd_occ= 100
     k-point:     3    nbnd_occ= 100
     k-point:     4    nbnd_occ= 100


     q-space interpolation up to   240.00 Rydberg

     GIPAW job: nmr                                                                             
     NMR macroscopic correction: yes
             0.6667          0.0000          0.0000
             0.0000          0.6667          0.0000
             0.0000          0.0000          0.6667


     Largest allocated arrays     est. size (Mb)     dimensions
        KS wavefunctions at k           4.75 Mb     (    3116,  100)
        KS wavefunctions at k+q         4.75 Mb     (    3116,  100)
        First-order wavefunctions      47.55 Mb     (    3116,  100, 10)
        First-order wavefunct (US)     28.53 Mb     (    3116,  100,  6)
        Charge/spin density             0.28 Mb     (   36864,    1)
        Induced current                 2.53 Mb     (   36864,    3,3,1)
        Induced magnetic field          2.53 Mb     (   36864,    3,3,1)
        NL pseudopotentials            14.36 Mb     (    3116,  302)
        GIPAW NL terms                 14.36 Mb     (    3116,  302)

     Computing the magnetic susceptibility     isolve=0    ethr=  0.1000E-13
     k-point #    1 of     4      pool #  1    cpu time:       4.6
     compute_u_kq: q = (    0.0000,    0.0000,    0.0000)
     Rotating WFCS
     ethr =  1.00E-14,  avg # of iterations =  6.0
     eigenvalues at k:
 -39.7416 -22.2299 -21.9339 -21.5117 -21.4551 -21.3102 -21.2097 -21.1706
 -21.1183 -21.0523 -20.9744 -20.8931 -20.8292 -20.7746 -20.7000 -20.6503
 -20.5217 -20.4393 -20.3655 -20.2846 -20.2524 -19.9342 -19.5699 -19.4986
 -19.3199 -19.1258 -18.9724 -18.3403 -10.8327  -9.7210  -9.5509  -9.4243
  -9.1504  -9.0693  -9.0485  -8.9895  -8.7537  -8.7146  -8.6590  -8.6022
  -8.4775  -8.4352  -8.3252  -8.2588  -8.1818  -8.0657  -7.9573  -7.7636
  -7.7308  -7.0691  -6.6859  -6.5390  -6.3853  -6.1887  -6.0293  -5.9828
  -5.7948  -5.6938  -5.5678  -5.4964  -5.3327  -5.2943  -5.1231  -4.9327
  -4.7190  -4.6616  -4.5391  -4.4032  -4.3531  -4.2966  -4.1928  -4.0098
  -3.8813  -3.5764  -3.5275  -3.4737  -3.3336  -3.2481  -3.1344  -3.0483
  -3.0274  -2.9335  -2.8717  -2.8422  -2.7939  -2.7274  -2.6807  -2.6586
  -2.6139  -2.5859  -2.5119  -2.4194  -2.3981  -2.3668  -2.2850  -2.1176
  -1.8708  -1.7024  -1.6404  -1.4076
     eigenvalues at k+q:
 -39.7416 -22.2299 -21.9339 -21.5117 -21.4551 -21.3102 -21.2097 -21.1707
 -21.1183 -21.0523 -20.9744 -20.8931 -20.8292 -20.7746 -20.7000 -20.6503
 -20.5217 -20.4393 -20.3655 -20.2846 -20.2524 -19.9342 -19.5700 -19.4986
 -19.3199 -19.1258 -18.9724 -18.3403 -10.8327  -9.7210  -9.5509  -9.4243
  -9.1504  -9.0693  -9.0485  -8.9895  -8.7538  -8.7146  -8.6590  -8.6022
  -8.4775  -8.4352  -8.3252  -8.2588  -8.1818  -8.0657  -7.9574  -7.7636
  -7.7308  -7.0691  -6.6859  -6.5390  -6.3853  -6.1888  -6.0293  -5.9828
  -5.7948  -5.6938  -5.5679  -5.4965  -5.3327  -5.2943  -5.1231  -4.9327
  -4.7190  -4.6616  -4.5392  -4.4032  -4.3531  -4.2966  -4.1928  -4.0098
  -3.8814  -3.5764  -3.5276  -3.4737  -3.3336  -3.2481  -3.1344  -3.0483
  -3.0274  -2.9335  -2.8718  -2.8422  -2.7939  -2.7274  -2.6807  -2.6586
  -2.6139  -2.5859  -2.5120  -2.4194  -2.3981  -2.3668  -2.2851  -2.1176
  -1.8708  -1.7024  -1.6404  -1.4076
     cgsolve_all iterations  55    anorm=    0.70E-07
PARA_AUG  1      51.3460636         0.2469277        -0.5269854
     cgsolve_all iterations  55    anorm=    0.70E-07
PARA_AUG  2       0.1605011        50.7600170         0.5272763
     cgsolve_all iterations  54    anorm=    0.70E-07
PARA_AUG  3      -0.1994582         0.4742474        51.1259482
     cgsolve_all iterations  59    anorm=    0.73E-07
     cgsolve_all iterations  59    anorm=    0.71E-07
     cgsolve_all iterations  59    anorm=    0.74E-07
     compute_u_kq: q = (    0.0281,    0.0000,    0.0000)
     Rotating WFCS
     ethr =  1.00E-14,  avg # of iterations = 22.0
     eigenvalues at k:
 -39.7416 -22.2299 -21.9339 -21.5117 -21.4551 -21.3102 -21.2097 -21.1706
 -21.1183 -21.0523 -20.9744 -20.8931 -20.8292 -20.7746 -20.7000 -20.6503
 -20.5217 -20.4393 -20.3655 -20.2846 -20.2524 -19.9342 -19.5699 -19.4986
 -19.3199 -19.1258 -18.9724 -18.3403 -10.8327  -9.7210  -9.5509  -9.4243
  -9.1504  -9.0693  -9.0485  -8.9895  -8.7537  -8.7146  -8.6590  -8.6022
  -8.4775  -8.4352  -8.3252  -8.2588  -8.1818  -8.0657  -7.9573  -7.7636
  -7.7308  -7.0691  -6.6859  -6.5390  -6.3853  -6.1887  -6.0293  -5.9828
  -5.7948  -5.6938  -5.5678  -5.4964  -5.3327  -5.2943  -5.1231  -4.9327
  -4.7190  -4.6616  -4.5391  -4.4032  -4.3531  -4.2966  -4.1928  -4.0098
  -3.8813  -3.5764  -3.5275  -3.4737  -3.3336  -3.2481  -3.1344  -3.0483
  -3.0274  -2.9335  -2.8717  -2.8422  -2.7939  -2.7274  -2.6807  -2.6586
  -2.6139  -2.5859  -2.5119  -2.4194  -2.3981  -2.3668  -2.2850  -2.1176
  -1.8708  -1.7024  -1.6404  -1.4076
     eigenvalues at k+q:
 -39.7416 -22.2299 -21.9339 -21.5117 -21.4552 -21.3101 -21.2098 -21.1708
 -21.1181 -21.0527 -20.9745 -20.8923 -20.8298 -20.7752 -20.6990 -20.6503
 -20.5217 -20.4398 -20.3654 -20.2847 -20.2523 -19.9341 -19.5699 -19.4985
 -19.3199 -19.1259 -18.9723 -18.3402 -10.8327  -9.7210  -9.5514  -9.4244
  -9.1499  -9.0695  -9.0486  -8.9898  -8.7537  -8.7144  -8.6594  -8.6019
  -8.4794  -8.4336  -8.3254  -8.2581  -8.1818  -8.0657  -7.9571  -7.7628
  -7.7315  -7.0692  -6.6856  -6.5387  -6.3861  -6.1893  -6.0281  -5.9826
  -5.7935  -5.6874  -5.5779  -5.4965  -5.3329  -5.2955  -5.1238  -4.9313
  -4.7161  -4.6612  -4.5378  -4.4021  -4.3563  -4.2948  -4.1919  -4.0115
  -3.8821  -3.5792  -3.5255  -3.4721  -3.3346  -3.2489  -3.1354  -3.0475
  -3.0261  -2.9328  -2.8702  -2.8401  -2.7960  -2.7278  -2.6821  -2.6594
  -2.6145  -2.5877  -2.5093  -2.4204  -2.3981  -2.3689  -2.2841  -2.1175
  -1.8708  -1.7025  -1.6408  -1.4076
     cgsolve_all iterations  59    anorm=    0.73E-07
     cgsolve_all iterations  60    anorm=    0.70E-07
     cgsolve_all iterations  59    anorm=    0.75E-07
     compute_u_kq: q = (   -0.0281,    0.0000,    0.0000)
     Rotating WFCS
     ethr =  1.00E-14,  avg # of iterations = 22.0
     eigenvalues at k:
 -39.7416 -22.2299 -21.9339 -21.5117 -21.4551 -21.3102 -21.2097 -21.1706
 -21.1183 -21.0523 -20.9744 -20.8931 -20.8292 -20.7746 -20.7000 -20.6503
 -20.5217 -20.4393 -20.3655 -20.2846 -20.2524 -19.9342 -19.5699 -19.4986
 -19.3199 -19.1258 -18.9724 -18.3403 -10.8327  -9.7210  -9.5509  -9.4243
  -9.1504  -9.0693  -9.0485  -8.9895  -8.7537  -8.7146  -8.6590  -8.6022
  -8.4775  -8.4352  -8.3252  -8.2588  -8.1818  -8.0657  -7.9573  -7.7636
  -7.7308  -7.0691  -6.6859  -6.5390  -6.3853  -6.1887  -6.0293  -5.9828
  -5.7948  -5.6938  -5.5678  -5.4964  -5.3327  -5.2943  -5.1231  -4.9327
  -4.7190  -4.6616  -4.5391  -4.4032  -4.3531  -4.2966  -4.1928  -4.0098
  -3.8813  -3.5764  -3.5275  -3.4737  -3.3336  -3.2481  -3.1344  -3.0483
  -3.0274  -2.9335  -2.8717  -2.8422  -2.7939  -2.7274  -2.6807  -2.6586
  -2.6139  -2.5859  -2.5119  -2.4194  -2.3981  -2.3668  -2.2850  -2.1176
  -1.8708  -1.7024  -1.6404  -1.4076
     eigenvalues at k+q:
 -39.7416 -22.2299 -21.9340 -21.5116 -21.4551 -21.3102 -21.2097 -21.1704
 -21.1186 -21.0520 -20.9745 -20.8937 -20.8288 -20.7740 -20.7009 -20.6505
 -20.5216 -20.4389 -20.3654 -20.2846 -20.2525 -19.9342 -19.5701 -19.4986
 -19.3199 -19.1258 -18.9724 -18.3403 -10.8327  -9.7210  -9.5505  -9.4243
  -9.1509  -9.0692  -9.0484  -8.9891  -8.7538  -8.7149  -8.6587  -8.6025
  -8.4755  -8.4367  -8.3248  -8.2596  -8.1818  -8.0660  -7.9576  -7.7645
  -7.7301  -7.0688  -6.6862  -6.5394  -6.3842  -6.1880  -6.0306  -5.9832
  -5.7958  -5.7003  -5.5590  -5.4953  -5.3328  -5.2922  -5.1227  -4.9347
  -4.7230  -4.6605  -4.5407  -4.4045  -4.3492  -4.2988  -4.1938  -4.0082
  -3.8803  -3.5740  -3.5299  -3.4750  -3.3326  -3.2473  -3.1332  -3.0494
  -3.0286  -2.9339  -2.8737  -2.8437  -2.7922  -2.7269  -2.6792  -2.6580
  -2.6136  -2.5839  -2.5147  -2.4185  -2.3982  -2.3646  -2.2860  -2.1178
  -1.8708  -1.7023  -1.6400  -1.4076
     cgsolve_all iterations  59    anorm=    0.72E-07
     cgsolve_all iterations  59    anorm=    0.70E-07
     cgsolve_all iterations  59    anorm=    0.74E-07
     compute_u_kq: q = (    0.0000,    0.0281,    0.0000)
     Rotating WFCS
     ethr =  1.00E-14,  avg # of iterations = 21.0
     eigenvalues at k:
 -39.7416 -22.2299 -21.9339 -21.5117 -21.4551 -21.3102 -21.2097 -21.1706
 -21.1183 -21.0523 -20.9744 -20.8931 -20.8292 -20.7746 -20.7000 -20.6503
 -20.5217 -20.4393 -20.3655 -20.2846 -20.2524 -19.9342 -19.5699 -19.4986
 -19.3199 -19.1258 -18.9724 -18.3403 -10.8327  -9.7210  -9.5509  -9.4243
  -9.1504  -9.0693  -9.0485  -8.9895  -8.7537  -8.7146  -8.6590  -8.6022
  -8.4775  -8.4352  -8.3252  -8.2588  -8.1818  -8.0657  -7.9573  -7.7636
  -7.7308  -7.0691  -6.6859  -6.5390  -6.3853  -6.1887  -6.0293  -5.9828
  -5.7948  -5.6938  -5.5678  -5.4964  -5.3327  -5.2943  -5.1231  -4.9327
  -4.7190  -4.6616  -4.5391  -4.4032  -4.3531  -4.2966  -4.1928  -4.0098
  -3.8813  -3.5764  -3.5275  -3.4737  -3.3336  -3.2481  -3.1344  -3.0483
  -3.0274  -2.9335  -2.8717  -2.8422  -2.7939  -2.7274  -2.6807  -2.6586
  -2.6139  -2.5859  -2.5119  -2.4194  -2.3981  -2.3668  -2.2850  -2.1176
  -1.8708  -1.7024  -1.6404  -1.4076
     eigenvalues at k+q:
 -39.7416 -22.2298 -21.9338 -21.5091 -21.4553 -21.3137 -21.2097 -21.1725
 -21.1191 -21.0514 -20.9747 -20.8919 -20.8269 -20.7749 -20.6982 -20.6507
 -20.5229 -20.4394 -20.3656 -20.2848 -20.2526 -19.9342 -19.5701 -19.4971
 -19.3201 -19.1266 -18.9726 -18.3401 -10.8327  -9.7213  -9.5513  -9.4261
  -9.1494  -9.0704  -9.0479  -8.9875  -8.7531  -8.7151  -8.6610  -8.6000
  -8.4770  -8.4353  -8.3239  -8.2610  -8.1838  -8.0643  -7.9575  -7.7634
  -7.7315  -7.0692  -6.6856  -6.5414  -6.3843  -6.1860  -6.0289  -5.9797
  -5.7949  -5.6972  -5.5644  -5.4923  -5.3349  -5.2992  -5.1239  -4.9332
  -4.7199  -4.6577  -4.5402  -4.4051  -4.3509  -4.2934  -4.1936  -4.0121
  -3.8772  -3.5779  -3.5262  -3.4755  -3.3291  -3.2509  -3.1332  -3.0484
  -3.0308  -2.9309  -2.8728  -2.8411  -2.7959  -2.7268  -2.6820  -2.6647
  -2.6146  -2.5861  -2.5113  -2.4203  -2.3983  -2.3668  -2.2830  -2.1131
  -1.8786  -1.7007  -1.6402  -1.4087
     cgsolve_all iterations  59    anorm=    0.73E-07
     cgsolve_all iterations  59    anorm=    0.71E-07
     cgsolve_all iterations  59    anorm=    0.75E-07
     compute_u_kq: q = (    0.0000,   -0.0281,    0.0000)
     Rotating WFCS
     ethr =  1.00E-14,  avg # of iterations = 20.0
     eigenvalues at k:
 -39.7416 -22.2299 -21.9339 -21.5117 -21.4551 -21.3102 -21.2097 -21.1706
 -21.1183 -21.0523 -20.9744 -20.8931 -20.8292 -20.7746 -20.7000 -20.6503
 -20.5217 -20.4393 -20.3655 -20.2846 -20.2524 -19.9342 -19.5699 -19.4986
 -19.3199 -19.1258 -18.9724 -18.3403 -10.8327  -9.7210  -9.5509  -9.4243
  -9.1504  -9.0693  -9.0485  -8.9895  -8.7537  -8.7146  -8.6590  -8.6022
  -8.4775  -8.4352  -8.3252  -8.2588  -8.1818  -8.0657  -7.9573  -7.7636
  -7.7308  -7.0691  -6.6859  -6.5390  -6.3853  -6.1887  -6.0293  -5.9828
  -5.7948  -5.6938  -5.5678  -5.4964  -5.3327  -5.2943  -5.1231  -4.9327
  -4.7190  -4.6616  -4.5391  -4.4032  -4.3531  -4.2966  -4.1928  -4.0098
  -3.8813  -3.5764  -3.5275  -3.4737  -3.3336  -3.2481  -3.1344  -3.0483
  -3.0274  -2.9335  -2.8717  -2.8422  -2.7939  -2.7274  -2.6807  -2.6586
  -2.6139  -2.5859  -2.5119  -2.4194  -2.3981  -2.3668  -2.2850  -2.1176
  -1.8708  -1.7024  -1.6404  -1.4076
     eigenvalues at k+q:
 -39.7416 -22.2299 -21.9340 -21.5142 -21.4550 -21.3067 -21.2097 -21.1682
 -21.1176 -21.0533 -20.9744 -20.8945 -20.8318 -20.7740 -20.7020 -20.6501
 -20.5197 -20.4392 -20.3653 -20.2847 -20.2522 -19.9342 -19.5699 -19.5000
 -19.3197 -19.1250 -18.9722 -18.3404 -10.8328  -9.7207  -9.5505  -9.4225
  -9.1513  -9.0684  -9.0493  -8.9912  -8.7543  -8.7143  -8.6568  -8.6046
  -8.4779  -8.4349  -8.3264  -8.2569  -8.1798  -8.0673  -7.9573  -7.7641
  -7.7299  -7.0689  -6.6858  -6.5371  -6.3860  -6.1917  -6.0298  -5.9858
  -5.7950  -5.6900  -5.5719  -5.4998  -5.3309  -5.2889  -5.1224  -4.9330
  -4.7181  -4.6649  -4.5381  -4.4015  -4.3544  -4.3008  -4.1912  -4.0085
  -3.8847  -3.5758  -3.5284  -3.4716  -3.3380  -3.2456  -3.1355  -3.0486
  -3.0236  -2.9364  -2.8708  -2.8432  -2.7913  -2.7282  -2.6797  -2.6528
  -2.6133  -2.5855  -2.5126  -2.4186  -2.3978  -2.3667  -2.2869  -2.1223
  -1.8631  -1.7042  -1.6406  -1.4065
     cgsolve_all iterations  59    anorm=    0.73E-07
     cgsolve_all iterations  60    anorm=    0.69E-07
     cgsolve_all iterations  59    anorm=    0.74E-07
     compute_u_kq: q = (    0.0000,    0.0000,    0.0281)
     Rotating WFCS
     ethr =  1.00E-14,  avg # of iterations = 22.0
     eigenvalues at k:
 -39.7416 -22.2299 -21.9339 -21.5117 -21.4551 -21.3102 -21.2097 -21.1706
 -21.1183 -21.0523 -20.9744 -20.8931 -20.8292 -20.7746 -20.7000 -20.6503
 -20.5217 -20.4393 -20.3655 -20.2846 -20.2524 -19.9342 -19.5699 -19.4986
 -19.3199 -19.1258 -18.9724 -18.3403 -10.8327  -9.7210  -9.5509  -9.4243
  -9.1504  -9.0693  -9.0485  -8.9895  -8.7537  -8.7146  -8.6590  -8.6022
  -8.4775  -8.4352  -8.3252  -8.2588  -8.1818  -8.0657  -7.9573  -7.7636
  -7.7308  -7.0691  -6.6859  -6.5390  -6.3853  -6.1887  -6.0293  -5.9828
  -5.7948  -5.6938  -5.5678  -5.4964  -5.3327  -5.2943  -5.1231  -4.9327
  -4.7190  -4.6616  -4.5391  -4.4032  -4.3531  -4.2966  -4.1928  -4.0098
  -3.8813  -3.5764  -3.5275  -3.4737  -3.3336  -3.2481  -3.1344  -3.0483
  -3.0274  -2.9335  -2.8717  -2.8422  -2.7939  -2.7274  -2.6807  -2.6586
  -2.6139  -2.5859  -2.5119  -2.4194  -2.3981  -2.3668  -2.2850  -2.1176
  -1.8708  -1.7024  -1.6404  -1.4076
     eigenvalues at k+q:
 -39.7416 -22.2297 -21.9339 -21.5124 -21.4551 -21.3099 -21.2097 -21.1703
 -21.1180 -21.0535 -20.9742 -20.8932 -20.8293 -20.7725 -20.7009 -20.6500
 -20.5215 -20.4391 -20.3662 -20.2849 -20.2523 -19.9341 -19.5706 -19.4986
 -19.3198 -19.1251 -18.9727 -18.3402 -10.8327  -9.7203  -9.5510  -9.4251
  -9.1502  -9.0701  -9.0475  -8.9908  -8.7540  -8.7130  -8.6597  -8.6026
  -8.4785  -8.4332  -8.3253  -8.2584  -8.1820  -8.0657  -7.9584  -7.7638
  -7.7304  -7.0689  -6.6846  -6.5399  -6.3859  -6.1889  -6.0293  -5.9818
  -5.7946  -5.6959  -5.5692  -5.4985  -5.3324  -5.2967  -5.1181  -4.9338
  -4.7176  -4.6534  -4.5335  -4.4043  -4.3577  -4.2959  -4.1952  -4.0088
  -3.8845  -3.5772  -3.5258  -3.4770  -3.3339  -3.2474  -3.1341  -3.0492
  -3.0281  -2.9338  -2.8735  -2.8384  -2.7934  -2.7272  -2.6815  -2.6581
  -2.6121  -2.5849  -2.5120  -2.4184  -2.3972  -2.3677  -2.2866  -2.1209
  -1.8720  -1.7031  -1.6407  -1.4086
     cgsolve_all iterations  59    anorm=    0.74E-07
     cgsolve_all iterations  59    anorm=    0.71E-07
     cgsolve_all iterations  59    anorm=    0.74E-07
     compute_u_kq: q = (    0.0000,    0.0000,   -0.0281)
     Rotating WFCS
     ethr =  1.00E-14,  avg # of iterations = 22.0
     eigenvalues at k:
 -39.7416 -22.2299 -21.9339 -21.5117 -21.4551 -21.3102 -21.2097 -21.1706
 -21.1183 -21.0523 -20.9744 -20.8931 -20.8292 -20.7746 -20.7000 -20.6503
 -20.5217 -20.4393 -20.3655 -20.2846 -20.2524 -19.9342 -19.5699 -19.4986
 -19.3199 -19.1258 -18.9724 -18.3403 -10.8327  -9.7210  -9.5509  -9.4243
  -9.1504  -9.0693  -9.0485  -8.9895  -8.7537  -8.7146  -8.6590  -8.6022
  -8.4775  -8.4352  -8.3252  -8.2588  -8.1818  -8.0657  -7.9573  -7.7636
  -7.7308  -7.0691  -6.6859  -6.5390  -6.3853  -6.1887  -6.0293  -5.9828
  -5.7948  -5.6938  -5.5678  -5.4964  -5.3327  -5.2943  -5.1231  -4.9327
  -4.7190  -4.6616  -4.5391  -4.4032  -4.3531  -4.2966  -4.1928  -4.0098
  -3.8813  -3.5764  -3.5275  -3.4737  -3.3336  -3.2481  -3.1344  -3.0483
  -3.0274  -2.9335  -2.8717  -2.8422  -2.7939  -2.7274  -2.6807  -2.6586
  -2.6139  -2.5859  -2.5119  -2.4194  -2.3981  -2.3668  -2.2850  -2.1176
  -1.8708  -1.7024  -1.6404  -1.4076
     eigenvalues at k+q:
 -39.7416 -22.2300 -21.9339 -21.5110 -21.4551 -21.3104 -21.2097 -21.1706
 -21.1186 -21.0513 -20.9748 -20.8929 -20.8294 -20.7766 -20.6991 -20.6510
 -20.5212 -20.4395 -20.3646 -20.2847 -20.2525 -19.9343 -19.5693 -19.4986
 -19.3200 -19.1265 -18.9721 -18.3403 -10.8328  -9.7217  -9.5508  -9.4235
  -9.1506  -9.0686  -9.0495  -8.9881  -8.7535  -8.7163  -8.6584  -8.6018
  -8.4764  -8.4371  -8.3251  -8.2593  -8.1816  -8.0659  -7.9562  -7.7636
  -7.7310  -7.0692  -6.6868  -6.5386  -6.3844  -6.1891  -6.0293  -5.9838
  -5.7950  -5.6912  -5.5662  -5.4942  -5.3335  -5.2917  -5.1282  -4.9327
  -4.7211  -4.6682  -4.5443  -4.4020  -4.3490  -4.2973  -4.1905  -4.0111
  -3.8777  -3.5757  -3.5295  -3.4706  -3.3330  -3.2488  -3.1346  -3.0477
  -3.0264  -2.9334  -2.8716  -2.8444  -2.7943  -2.7275  -2.6806  -2.6590
  -2.6156  -2.5866  -2.5120  -2.4203  -2.3991  -2.3658  -2.2833  -2.1149
  -1.8694  -1.7017  -1.6401  -1.4066
     cgsolve_all iterations  59    anorm=    0.72E-07
     cgsolve_all iterations  60    anorm=    0.70E-07
     cgsolve_all iterations  59    anorm=    0.74E-07

     k-point #    2 of     4      pool #  1    cpu time:     521.7
     compute_u_kq: q = (    0.0000,    0.0000,    0.0000)
     Rotating WFCS
     ethr =  1.00E-14,  avg # of iterations =  5.0
     eigenvalues at k:
 -39.7416 -22.2298 -21.9340 -21.5184 -21.4540 -21.3068 -21.2107 -21.1347
 -21.1219 -21.0681 -20.9841 -20.8926 -20.8437 -20.7653 -20.7147 -20.6653
 -20.4823 -20.4320 -20.3557 -20.3099 -20.2530 -19.9335 -19.5701 -19.4989
 -19.3204 -19.1252 -18.9726 -18.3402 -10.8327  -9.7214  -9.5501  -9.4251
  -9.1526  -9.0705  -9.0472  -8.9859  -8.7535  -8.7114  -8.6626  -8.6045
  -8.4817  -8.4234  -8.3280  -8.2565  -8.1848  -8.0752  -7.9490  -7.7770
  -7.7196  -7.0680  -6.6446  -6.5807  -6.3644  -6.2298  -6.0385  -5.9882
  -5.7936  -5.6389  -5.5581  -5.4754  -5.3587  -5.3167  -5.0855  -5.0208
  -4.7215  -4.6320  -4.5288  -4.3845  -4.3313  -4.3121  -4.1899  -4.0472
  -3.8358  -3.5881  -3.5402  -3.4813  -3.3189  -3.2461  -3.1367  -3.0621
  -3.0109  -2.9530  -2.9083  -2.8073  -2.7799  -2.7219  -2.7152  -2.6468
  -2.6162  -2.5789  -2.5101  -2.4143  -2.4029  -2.3619  -2.2489  -2.1616
  -1.8611  -1.7042  -1.6376  -1.4093
     eigenvalues at k+q:
 -39.7416 -22.2298 -21.9340 -21.5185 -21.4540 -21.3068 -21.2107 -21.1347
 -21.1219 -21.0681 -20.9841 -20.8926 -20.8437 -20.7653 -20.7147 -20.6653
 -20.4823 -20.4320 -20.3557 -20.3099 -20.2530 -19.9335 -19.5702 -19.4989
 -19.3204 -19.1252 -18.9726 -18.3402 -10.8327  -9.7214  -9.5501  -9.4251
  -9.1526  -9.0705  -9.0472  -8.9860  -8.7535  -8.7115  -8.6626  -8.6046
  -8.4817  -8.4234  -8.3280  -8.2565  -8.1848  -8.0752  -7.9490  -7.7770
  -7.7196  -7.0680  -6.6446  -6.5807  -6.3644  -6.2298  -6.0385  -5.9882
  -5.7936  -5.6389  -5.5581  -5.4754  -5.3587  -5.3167  -5.0855  -5.0208
  -4.7215  -4.6320  -4.5288  -4.3846  -4.3313  -4.3121  -4.1899  -4.0472
  -3.8358  -3.5881  -3.5403  -3.4813  -3.3189  -3.2462  -3.1367  -3.0621
  -3.0110  -2.9531  -2.9083  -2.8074  -2.7800  -2.7219  -2.7152  -2.6468
  -2.6162  -2.5789  -2.5102  -2.4143  -2.4029  -2.3619  -2.2489  -2.1616
  -1.8611  -1.7042  -1.6376  -1.4093
     cgsolve_all iterations  55    anorm=    0.71E-07
PARA_AUG  1      51.3452981         0.2407639        -0.5255613
     cgsolve_all iterations  55    anorm=    0.72E-07
PARA_AUG  2       0.1602968        50.7579549         0.5266950
     cgsolve_all iterations  54    anorm=    0.70E-07
PARA_AUG  3      -0.1998670         0.4731628        51.1264620
     cgsolve_all iterations  58    anorm=    0.75E-07
     cgsolve_all iterations  60    anorm=    0.71E-07
     cgsolve_all iterations  60    anorm=    0.72E-07
     compute_u_kq: q = (    0.0281,    0.0000,    0.0000)
     Rotating WFCS
     ethr =  1.00E-14,  avg # of iterations = 20.0
     eigenvalues at k:
 -39.7416 -22.2298 -21.9340 -21.5184 -21.4540 -21.3068 -21.2107 -21.1347
 -21.1219 -21.0681 -20.9841 -20.8926 -20.8437 -20.7653 -20.7147 -20.6653
 -20.4823 -20.4320 -20.3557 -20.3099 -20.2530 -19.9335 -19.5701 -19.4989
 -19.3204 -19.1252 -18.9726 -18.3402 -10.8327  -9.7214  -9.5501  -9.4251
  -9.1526  -9.0705  -9.0472  -8.9859  -8.7535  -8.7114  -8.6626  -8.6045
  -8.4817  -8.4234  -8.3280  -8.2565  -8.1848  -8.0752  -7.9490  -7.7770
  -7.7196  -7.0680  -6.6446  -6.5807  -6.3644  -6.2298  -6.0385  -5.9882
  -5.7936  -5.6389  -5.5581  -5.4754  -5.3587  -5.3167  -5.0855  -5.0208
  -4.7215  -4.6320  -4.5288  -4.3845  -4.3313  -4.3121  -4.1899  -4.0472
  -3.8358  -3.5881  -3.5402  -3.4813  -3.3189  -3.2461  -3.1367  -3.0621
  -3.0109  -2.9530  -2.9083  -2.8073  -2.7799  -2.7219  -2.7152  -2.6468
  -2.6162  -2.5789  -2.5101  -2.4143  -2.4029  -2.3619  -2.2489  -2.1616
  -1.8611  -1.7042  -1.6376  -1.4093
     eigenvalues at k+q:
 -39.7416 -22.2298 -21.9340 -21.5184 -21.4542 -21.3067 -21.2107 -21.1343
 -21.1220 -21.0686 -20.9843 -20.8924 -20.8433 -20.7653 -20.7151 -20.6646
 -20.4825 -20.4320 -20.3559 -20.3099 -20.2531 -19.9334 -19.5702 -19.4987
 -19.3205 -19.1253 -18.9725 -18.3402 -10.8327  -9.7214  -9.5505  -9.4252
  -9.1522  -9.0706  -9.0480  -8.9851  -8.7541  -8.7119  -8.6620  -8.6045
  -8.4831  -8.4225  -8.3281  -8.2559  -8.1844  -8.0751  -7.9490  -7.7763
  -7.7201  -7.0682  -6.6443  -6.5804  -6.3654  -6.2296  -6.0381  -5.9867
  -5.7912  -5.6451  -5.5561  -5.4738  -5.3601  -5.3216  -5.0791  -5.0252
  -4.7188  -4.6309  -4.5275  -4.3842  -4.3307  -4.3122  -4.1918  -4.0482
  -3.8367  -3.5874  -3.5416  -3.4792  -3.3205  -3.2454  -3.1374  -3.0624
  -3.0100  -2.9516  -2.9059  -2.8066  -2.7821  -2.7218  -2.7166  -2.6477
  -2.6177  -2.5795  -2.5082  -2.4133  -2.4048  -2.3634  -2.2485  -2.1610
  -1.8612  -1.7044  -1.6381  -1.4092
     cgsolve_all iterations  58    anorm=    0.75E-07
     cgsolve_all iterations  60    anorm=    0.72E-07
     cgsolve_all iterations  60    anorm=    0.72E-07
     compute_u_kq: q = (   -0.0281,    0.0000,    0.0000)
     Rotating WFCS
     ethr =  1.00E-14,  avg # of iterations = 22.0
     eigenvalues at k:
 -39.7416 -22.2298 -21.9340 -21.5184 -21.4540 -21.3068 -21.2107 -21.1347
 -21.1219 -21.0681 -20.9841 -20.8926 -20.8437 -20.7653 -20.7147 -20.6653
 -20.4823 -20.4320 -20.3557 -20.3099 -20.2530 -19.9335 -19.5701 -19.4989
 -19.3204 -19.1252 -18.9726 -18.3402 -10.8327  -9.7214  -9.5501  -9.4251
  -9.1526  -9.0705  -9.0472  -8.9859  -8.7535  -8.7114  -8.6626  -8.6045
  -8.4817  -8.4234  -8.3280  -8.2565  -8.1848  -8.0752  -7.9490  -7.7770
  -7.7196  -7.0680  -6.6446  -6.5807  -6.3644  -6.2298  -6.0385  -5.9882
  -5.7936  -5.6389  -5.5581  -5.4754  -5.3587  -5.3167  -5.0855  -5.0208
  -4.7215  -4.6320  -4.5288  -4.3845  -4.3313  -4.3121  -4.1899  -4.0472
  -3.8358  -3.5881  -3.5402  -3.4813  -3.3189  -3.2461  -3.1367  -3.0621
  -3.0109  -2.9530  -2.9083  -2.8073  -2.7799  -2.7219  -2.7152  -2.6468
  -2.6162  -2.5789  -2.5101  -2.4143  -2.4029  -2.3619  -2.2489  -2.1616
  -1.8611  -1.7042  -1.6376  -1.4093
     eigenvalues at k+q:
 -39.7416 -22.2298 -21.9340 -21.5185 -21.4539 -21.3069 -21.2106 -21.1350
 -21.1218 -21.0676 -20.9839 -20.8927 -20.8443 -20.7652 -20.7144 -20.6659
 -20.4819 -20.4320 -20.3556 -20.3099 -20.2529 -19.9336 -19.5702 -19.4990
 -19.3203 -19.1251 -18.9727 -18.3402 -10.8327  -9.7214  -9.5497  -9.4250
  -9.1530  -9.0706  -9.0464  -8.9866  -8.7528  -8.7112  -8.6633  -8.6046
  -8.4802  -8.4244  -8.3279  -8.2572  -8.1852  -8.0752  -7.9490  -7.7777
  -7.7192  -7.0677  -6.6449  -6.5810  -6.3633  -6.2297  -6.0388  -5.9898
  -5.7961  -5.6332  -5.5603  -5.4769  -5.3576  -5.3108  -5.0925  -5.0160
  -4.7241  -4.6331  -4.5302  -4.3852  -4.3357  -4.3081  -4.1880  -4.0464
  -3.8350  -3.5894  -3.5383  -3.4834  -3.3174  -3.2469  -3.1360  -3.0621
  -3.0117  -2.9542  -2.9102  -2.8084  -2.7782  -2.7220  -2.7137  -2.6462
  -2.6146  -2.5780  -2.5122  -2.4153  -2.4010  -2.3603  -2.2493  -2.1623
  -1.8610  -1.7040  -1.6372  -1.4094
     cgsolve_all iterations  59    anorm=    0.75E-07
     cgsolve_all iterations  60    anorm=    0.70E-07
     cgsolve_all iterations  60    anorm=    0.72E-07
     compute_u_kq: q = (    0.0000,    0.0281,    0.0000)
     Rotating WFCS
     ethr =  1.00E-14,  avg # of iterations = 20.0
     eigenvalues at k:
 -39.7416 -22.2298 -21.9340 -21.5184 -21.4540 -21.3068 -21.2107 -21.1347
 -21.1219 -21.0681 -20.9841 -20.8926 -20.8437 -20.7653 -20.7147 -20.6653
 -20.4823 -20.4320 -20.3557 -20.3099 -20.2530 -19.9335 -19.5701 -19.4989
 -19.3204 -19.1252 -18.9726 -18.3402 -10.8327  -9.7214  -9.5501  -9.4251
  -9.1526  -9.0705  -9.0472  -8.9859  -8.7535  -8.7114  -8.6626  -8.6045
  -8.4817  -8.4234  -8.3280  -8.2565  -8.1848  -8.0752  -7.9490  -7.7770
  -7.7196  -7.0680  -6.6446  -6.5807  -6.3644  -6.2298  -6.0385  -5.9882
  -5.7936  -5.6389  -5.5581  -5.4754  -5.3587  -5.3167  -5.0855  -5.0208
  -4.7215  -4.6320  -4.5288  -4.3845  -4.3313  -4.3121  -4.1899  -4.0472
  -3.8358  -3.5881  -3.5402  -3.4813  -3.3189  -3.2461  -3.1367  -3.0621
  -3.0109  -2.9530  -2.9083  -2.8073  -2.7799  -2.7219  -2.7152  -2.6468
  -2.6162  -2.5789  -2.5101  -2.4143  -2.4029  -2.3619  -2.2489  -2.1616
  -1.8611  -1.7042  -1.6376  -1.4093
     eigenvalues at k+q:
 -39.7416 -22.2297 -21.9339 -21.5160 -21.4543 -21.3104 -21.2107 -21.1358
 -21.1223 -21.0694 -20.9846 -20.8914 -20.8386 -20.7634 -20.7173 -20.6654
 -20.4826 -20.4327 -20.3557 -20.3097 -20.2534 -19.9334 -19.5704 -19.4973
 -19.3206 -19.1260 -18.9728 -18.3401 -10.8327  -9.7217  -9.5505  -9.4268
  -9.1514  -9.0717  -9.0467  -8.9842  -8.7533  -8.7110  -8.6651  -8.6021
  -8.4810  -8.4243  -8.3266  -8.2590  -8.1859  -8.0752  -7.9479  -7.7774
  -7.7200  -7.0680  -6.6439  -6.5831  -6.3642  -6.2278  -6.0370  -5.9862
  -5.7945  -5.6297  -5.5625  -5.4780  -5.3588  -5.3184  -5.0829  -5.0272
  -4.7237  -4.6286  -4.5272  -4.3834  -4.3275  -4.3109  -4.1928  -4.0491
  -3.8327  -3.5860  -3.5439  -3.4812  -3.3162  -3.2472  -3.1340  -3.0660
  -3.0122  -2.9491  -2.9115  -2.8050  -2.7815  -2.7257  -2.7161  -2.6492
  -2.6168  -2.5798  -2.5097  -2.4149  -2.4037  -2.3616  -2.2469  -2.1574
  -1.8682  -1.7026  -1.6374  -1.4103
     cgsolve_all iterations  59    anorm=    0.75E-07
     cgsolve_all iterations  60    anorm=    0.71E-07
     cgsolve_all iterations  60    anorm=    0.74E-07
     compute_u_kq: q = (    0.0000,   -0.0281,    0.0000)
     Rotating WFCS
     ethr =  1.00E-14,  avg # of iterations = 22.0
     eigenvalues at k:
 -39.7416 -22.2298 -21.9340 -21.5184 -21.4540 -21.3068 -21.2107 -21.1347
 -21.1219 -21.0681 -20.9841 -20.8926 -20.8437 -20.7653 -20.7147 -20.6653
 -20.4823 -20.4320 -20.3557 -20.3099 -20.2530 -19.9335 -19.5701 -19.4989
 -19.3204 -19.1252 -18.9726 -18.3402 -10.8327  -9.7214  -9.5501  -9.4251
  -9.1526  -9.0705  -9.0472  -8.9859  -8.7535  -8.7114  -8.6626  -8.6045
  -8.4817  -8.4234  -8.3280  -8.2565  -8.1848  -8.0752  -7.9490  -7.7770
  -7.7196  -7.0680  -6.6446  -6.5807  -6.3644  -6.2298  -6.0385  -5.9882
  -5.7936  -5.6389  -5.5581  -5.4754  -5.3587  -5.3167  -5.0855  -5.0208
  -4.7215  -4.6320  -4.5288  -4.3845  -4.3313  -4.3121  -4.1899  -4.0472
  -3.8358  -3.5881  -3.5402  -3.4813  -3.3189  -3.2461  -3.1367  -3.0621
  -3.0109  -2.9530  -2.9083  -2.8073  -2.7799  -2.7219  -2.7152  -2.6468
  -2.6162  -2.5789  -2.5101  -2.4143  -2.4029  -2.3619  -2.2489  -2.1616
  -1.8611  -1.7042  -1.6376  -1.4093
     eigenvalues at k+q:
 -39.7416 -22.2299 -21.9341 -21.5207 -21.4538 -21.3035 -21.2107 -21.1341
 -21.1217 -21.0660 -20.9836 -20.8942 -20.8483 -20.7670 -20.7122 -20.6652
 -20.4823 -20.4317 -20.3557 -20.3096 -20.2527 -19.9336 -19.5699 -19.5004
 -19.3201 -19.1244 -18.9724 -18.3404 -10.8328  -9.7211  -9.5497  -9.4233
  -9.1538  -9.0694  -9.0478  -8.9877  -8.7536  -8.7119  -8.6601  -8.6072
  -8.4824  -8.4225  -8.3294  -8.2542  -8.1836  -8.0753  -7.9501  -7.7766
  -7.7194  -7.0679  -6.6462  -6.5774  -6.3647  -6.2313  -6.0399  -5.9903
  -5.7926  -5.6488  -5.5543  -5.4727  -5.3588  -5.3135  -5.0890  -5.0136
  -4.7189  -4.6367  -4.5298  -4.3862  -4.3363  -4.3120  -4.1873  -4.0448
  -3.8393  -3.5901  -3.5367  -3.4811  -3.3218  -3.2453  -3.1390  -3.0586
  -3.0097  -2.9568  -2.9048  -2.8103  -2.7776  -2.7208  -2.7121  -2.6444
  -2.6157  -2.5781  -2.5106  -2.4137  -2.4021  -2.3622  -2.2517  -2.1647
  -1.8542  -1.7058  -1.6379  -1.4083
     cgsolve_all iterations  58    anorm=    0.74E-07
     cgsolve_all iterations  60    anorm=    0.70E-07
     cgsolve_all iterations  60    anorm=    0.71E-07
     compute_u_kq: q = (    0.0000,    0.0000,    0.0281)
     Rotating WFCS
     ethr =  1.00E-14,  avg # of iterations = 23.0
     eigenvalues at k:
 -39.7416 -22.2298 -21.9340 -21.5184 -21.4540 -21.3068 -21.2107 -21.1347
 -21.1219 -21.0681 -20.9841 -20.8926 -20.8437 -20.7653 -20.7147 -20.6653
 -20.4823 -20.4320 -20.3557 -20.3099 -20.2530 -19.9335 -19.5701 -19.4989
 -19.3204 -19.1252 -18.9726 -18.3402 -10.8327  -9.7214  -9.5501  -9.4251
  -9.1526  -9.0705  -9.0472  -8.9859  -8.7535  -8.7114  -8.6626  -8.6045
  -8.4817  -8.4234  -8.3280  -8.2565  -8.1848  -8.0752  -7.9490  -7.7770
  -7.7196  -7.0680  -6.6446  -6.5807  -6.3644  -6.2298  -6.0385  -5.9882
  -5.7936  -5.6389  -5.5581  -5.4754  -5.3587  -5.3167  -5.0855  -5.0208
  -4.7215  -4.6320  -4.5288  -4.3845  -4.3313  -4.3121  -4.1899  -4.0472
  -3.8358  -3.5881  -3.5402  -3.4813  -3.3189  -3.2461  -3.1367  -3.0621
  -3.0109  -2.9530  -2.9083  -2.8073  -2.7799  -2.7219  -2.7152  -2.6468
  -2.6162  -2.5789  -2.5101  -2.4143  -2.4029  -2.3619  -2.2489  -2.1616
  -1.8611  -1.7042  -1.6376  -1.4093
     eigenvalues at k+q:
 -39.7416 -22.2299 -21.9340 -21.5178 -21.4540 -21.3071 -21.2107 -21.1343
 -21.1234 -21.0665 -20.9843 -20.8923 -20.8439 -20.7676 -20.7133 -20.6657
 -20.4823 -20.4324 -20.3550 -20.3095 -20.2531 -19.9336 -19.5695 -19.4989
 -19.3205 -19.1259 -18.9723 -18.3402 -10.8328  -9.7221  -9.5500  -9.4243
  -9.1528  -9.0700  -9.0480  -8.9845  -8.7533  -8.7134  -8.6618  -8.6042
  -8.4805  -8.4253  -8.3281  -8.2570  -8.1844  -8.0752  -7.9480  -7.7769
  -7.7199  -7.0681  -6.6475  -6.5781  -6.3638  -6.2298  -6.0390  -5.9881
  -5.7941  -5.6391  -5.5532  -5.4743  -5.3586  -5.3147  -5.0952  -5.0171
  -4.7215  -4.6400  -4.5336  -4.3850  -4.3282  -4.3100  -4.1891  -4.0466
  -3.8337  -3.5874  -3.5416  -3.4786  -3.3180  -3.2472  -3.1371  -3.0612
  -3.0091  -2.9553  -2.9064  -2.8099  -2.7805  -2.7222  -2.7151  -2.6457
  -2.6185  -2.5803  -2.5092  -2.4144  -2.4049  -2.3615  -2.2489  -2.1568
  -1.8599  -1.7035  -1.6373  -1.4083
     cgsolve_all iterations  59    anorm=    0.75E-07
     cgsolve_all iterations  60    anorm=    0.72E-07
     cgsolve_all iterations  60    anorm=    0.72E-07
     compute_u_kq: q = (    0.0000,    0.0000,   -0.0281)
     Rotating WFCS
     ethr =  1.00E-14,  avg # of iterations = 22.0
     eigenvalues at k:
 -39.7416 -22.2298 -21.9340 -21.5184 -21.4540 -21.3068 -21.2107 -21.1347
 -21.1219 -21.0681 -20.9841 -20.8926 -20.8437 -20.7653 -20.7147 -20.6653
 -20.4823 -20.4320 -20.3557 -20.3099 -20.2530 -19.9335 -19.5701 -19.4989
 -19.3204 -19.1252 -18.9726 -18.3402 -10.8327  -9.7214  -9.5501  -9.4251
  -9.1526  -9.0705  -9.0472  -8.9859  -8.7535  -8.7114  -8.6626  -8.6045
  -8.4817  -8.4234  -8.3280  -8.2565  -8.1848  -8.0752  -7.9490  -7.7770
  -7.7196  -7.0680  -6.6446  -6.5807  -6.3644  -6.2298  -6.0385  -5.9882
  -5.7936  -5.6389  -5.5581  -5.4754  -5.3587  -5.3167  -5.0855  -5.0208
  -4.7215  -4.6320  -4.5288  -4.3845  -4.3313  -4.3121  -4.1899  -4.0472
  -3.8358  -3.5881  -3.5402  -3.4813  -3.3189  -3.2461  -3.1367  -3.0621
  -3.0109  -2.9530  -2.9083  -2.8073  -2.7799  -2.7219  -2.7152  -2.6468
  -2.6162  -2.5789  -2.5101  -2.4143  -2.4029  -2.3619  -2.2489  -2.1616
  -1.8611  -1.7042  -1.6376  -1.4093
     eigenvalues at k+q:
 -39.7416 -22.2296 -21.9340 -21.5191 -21.4541 -21.3067 -21.2106 -21.1358
 -21.1202 -21.0693 -20.9838 -20.8929 -20.8433 -20.7632 -20.7158 -20.6649
 -20.4825 -20.4320 -20.3566 -20.3098 -20.2529 -19.9334 -19.5708 -19.4988
 -19.3203 -19.1245 -18.9729 -18.3402 -10.8327  -9.7207  -9.5502  -9.4259
  -9.1524  -9.0711  -9.0464  -8.9874  -8.7537  -8.7095  -8.6634  -8.6049
  -8.4828  -8.4217  -8.3279  -8.2560  -8.1851  -8.0752  -7.9501  -7.7769
  -7.7195  -7.0679  -6.6424  -6.5826  -6.3653  -6.2293  -6.0377  -5.9883
  -5.7931  -5.6395  -5.5630  -5.4769  -5.3583  -5.3181  -5.0768  -5.0236
  -4.7215  -4.6240  -4.5236  -4.3845  -4.3361  -4.3133  -4.1909  -4.0472
  -3.8386  -3.5885  -3.5388  -3.4840  -3.3200  -3.2451  -3.1364  -3.0628
  -3.0128  -2.9506  -2.9101  -2.8050  -2.7796  -2.7218  -2.7149  -2.6480
  -2.6140  -2.5772  -2.5113  -2.4143  -2.4009  -2.3622  -2.2496  -2.1658
  -1.8624  -1.7049  -1.6380  -1.4103
     cgsolve_all iterations  58    anorm=    0.75E-07
     cgsolve_all iterations  59    anorm=    0.71E-07
     cgsolve_all iterations  60    anorm=    0.73E-07

     k-point #    3 of     4      pool #  1    cpu time:    1040.2
     compute_u_kq: q = (    0.0000,    0.0000,    0.0000)
     Rotating WFCS
     ethr =  1.00E-14,  avg # of iterations =  5.0
     eigenvalues at k:
 -39.7416 -22.2298 -21.9339 -21.5189 -21.4544 -21.3068 -21.2101 -21.1315
 -21.1220 -21.0699 -20.9825 -20.8781 -20.8700 -20.7546 -20.7219 -20.6608
 -20.4742 -20.4319 -20.3632 -20.3098 -20.2529 -19.9336 -19.5705 -19.4981
 -19.3199 -19.1251 -18.9731 -18.3402 -10.8327  -9.7213  -9.5504  -9.4251
  -9.1492  -9.0754  -9.0512  -8.9773  -8.7506  -8.7200  -8.6642  -8.6034
  -8.4735  -8.4279  -8.3223  -8.2646  -8.1841  -8.0684  -7.9561  -7.7780
  -7.7195  -7.0662  -6.6460  -6.5841  -6.3563  -6.2066  -6.0355  -5.9943
  -5.8146  -5.6820  -5.5567  -5.4683  -5.3621  -5.2629  -5.1368  -4.9662
  -4.7261  -4.6235  -4.5425  -4.4205  -4.3619  -4.2568  -4.1751  -4.0581
  -3.8402  -3.6143  -3.5186  -3.4712  -3.3310  -3.2449  -3.1325  -3.0777
  -2.9968  -2.9363  -2.8833  -2.8224  -2.8008  -2.7388  -2.6952  -2.6633
  -2.6132  -2.5764  -2.5109  -2.4210  -2.3924  -2.3583  -2.2440  -2.1661
  -1.8639  -1.7027  -1.6375  -1.4095
     eigenvalues at k+q:
 -39.7416 -22.2298 -21.9339 -21.5189 -21.4545 -21.3068 -21.2102 -21.1315
 -21.1220 -21.0699 -20.9825 -20.8781 -20.8700 -20.7546 -20.7219 -20.6608
 -20.4742 -20.4319 -20.3632 -20.3098 -20.2530 -19.9336 -19.5706 -19.4982
 -19.3199 -19.1251 -18.9731 -18.3402 -10.8327  -9.7213  -9.5504  -9.4251
  -9.1492  -9.0754  -9.0512  -8.9773  -8.7506  -8.7200  -8.6642  -8.6034
  -8.4735  -8.4279  -8.3223  -8.2646  -8.1841  -8.0684  -7.9561  -7.7780
  -7.7195  -7.0662  -6.6460  -6.5841  -6.3563  -6.2066  -6.0356  -5.9943
  -5.8146  -5.6820  -5.5567  -5.4683  -5.3621  -5.2629  -5.1368  -4.9662
  -4.7261  -4.6235  -4.5425  -4.4205  -4.3619  -4.2568  -4.1751  -4.0581
  -3.8403  -3.6143  -3.5186  -3.4713  -3.3310  -3.2449  -3.1325  -3.0777
  -2.9968  -2.9363  -2.8833  -2.8224  -2.8008  -2.7388  -2.6952  -2.6633
  -2.6132  -2.5765  -2.5109  -2.4210  -2.3924  -2.3583  -2.2440  -2.1661
  -1.8639  -1.7027  -1.6375  -1.4095
     cgsolve_all iterations  55    anorm=    0.70E-07
PARA_AUG  1      51.3447276         0.2410454        -0.5289467
     cgsolve_all iterations  55    anorm=    0.69E-07
PARA_AUG  2       0.1591361        50.7597417         0.5275244
     cgsolve_all iterations  54    anorm=    0.71E-07
PARA_AUG  3      -0.2009965         0.4737212        51.1288185
     cgsolve_all iterations  59    anorm=    0.71E-07
     cgsolve_all iterations  59    anorm=    0.72E-07
     cgsolve_all iterations  58    anorm=    0.73E-07
     compute_u_kq: q = (    0.0281,    0.0000,    0.0000)
     Rotating WFCS
     ethr =  1.00E-14,  avg # of iterations = 22.0
     eigenvalues at k:
 -39.7416 -22.2298 -21.9339 -21.5189 -21.4544 -21.3068 -21.2101 -21.1315
 -21.1220 -21.0699 -20.9825 -20.8781 -20.8700 -20.7546 -20.7219 -20.6608
 -20.4742 -20.4319 -20.3632 -20.3098 -20.2529 -19.9336 -19.5705 -19.4981
 -19.3199 -19.1251 -18.9731 -18.3402 -10.8327  -9.7213  -9.5504  -9.4251
  -9.1492  -9.0754  -9.0512  -8.9773  -8.7506  -8.7200  -8.6642  -8.6034
  -8.4735  -8.4279  -8.3223  -8.2646  -8.1841  -8.0684  -7.9561  -7.7780
  -7.7195  -7.0662  -6.6460  -6.5841  -6.3563  -6.2066  -6.0355  -5.9943
  -5.8146  -5.6820  -5.5567  -5.4683  -5.3621  -5.2629  -5.1368  -4.9662
  -4.7261  -4.6235  -4.5425  -4.4205  -4.3619  -4.2568  -4.1751  -4.0581
  -3.8402  -3.6143  -3.5186  -3.4712  -3.3310  -3.2449  -3.1325  -3.0777
  -2.9968  -2.9363  -2.8833  -2.8224  -2.8008  -2.7388  -2.6952  -2.6633
  -2.6132  -2.5764  -2.5109  -2.4210  -2.3924  -2.3583  -2.2440  -2.1661
  -1.8639  -1.7027  -1.6375  -1.4095
     eigenvalues at k+q:
 -39.7416 -22.2298 -21.9339 -21.5189 -21.4546 -21.3067 -21.2102 -21.1312
 -21.1221 -21.0704 -20.9828 -20.8791 -20.8684 -20.7547 -20.7220 -20.6602
 -20.4745 -20.4320 -20.3633 -20.3098 -20.2530 -19.9335 -19.5706 -19.4980
 -19.3200 -19.1252 -18.9730 -18.3402 -10.8327  -9.7213  -9.5508  -9.4251
  -9.1488  -9.0755  -9.0518  -8.9767  -8.7514  -8.7201  -8.6636  -8.6034
  -8.4752  -8.4267  -8.3225  -8.2638  -8.1837  -8.0683  -7.9561  -7.7773
  -7.7199  -7.0664  -6.6457  -6.5838  -6.3575  -6.2068  -6.0348  -5.9930
  -5.8119  -5.6865  -5.5557  -5.4674  -5.3631  -5.2711  -5.1293  -4.9694
  -4.7231  -4.6223  -4.5411  -4.4186  -4.3636  -4.2555  -4.1777  -4.0590
  -3.8409  -3.6137  -3.5200  -3.4689  -3.3327  -3.2443  -3.1331  -3.0776
  -2.9964  -2.9346  -2.8800  -2.8225  -2.8030  -2.7400  -2.6961  -2.6635
  -2.6144  -2.5777  -2.5088  -2.4209  -2.3933  -2.3599  -2.2437  -2.1654
  -1.8640  -1.7029  -1.6379  -1.4094
     cgsolve_all iterations  59    anorm=    0.71E-07
     cgsolve_all iterations  59    anorm=    0.72E-07
     cgsolve_all iterations  60    anorm=    0.72E-07
     compute_u_kq: q = (   -0.0281,    0.0000,    0.0000)
     Rotating WFCS
     ethr =  1.00E-14,  avg # of iterations = 21.0
     eigenvalues at k:
 -39.7416 -22.2298 -21.9339 -21.5189 -21.4544 -21.3068 -21.2101 -21.1315
 -21.1220 -21.0699 -20.9825 -20.8781 -20.8700 -20.7546 -20.7219 -20.6608
 -20.4742 -20.4319 -20.3632 -20.3098 -20.2529 -19.9336 -19.5705 -19.4981
 -19.3199 -19.1251 -18.9731 -18.3402 -10.8327  -9.7213  -9.5504  -9.4251
  -9.1492  -9.0754  -9.0512  -8.9773  -8.7506  -8.7200  -8.6642  -8.6034
  -8.4735  -8.4279  -8.3223  -8.2646  -8.1841  -8.0684  -7.9561  -7.7780
  -7.7195  -7.0662  -6.6460  -6.5841  -6.3563  -6.2066  -6.0355  -5.9943
  -5.8146  -5.6820  -5.5567  -5.4683  -5.3621  -5.2629  -5.1368  -4.9662
  -4.7261  -4.6235  -4.5425  -4.4205  -4.3619  -4.2568  -4.1751  -4.0581
  -3.8402  -3.6143  -3.5186  -3.4712  -3.3310  -3.2449  -3.1325  -3.0777
  -2.9968  -2.9363  -2.8833  -2.8224  -2.8008  -2.7388  -2.6952  -2.6633
  -2.6132  -2.5764  -2.5109  -2.4210  -2.3924  -2.3583  -2.2440  -2.1661
  -1.8639  -1.7027  -1.6375  -1.4095
     eigenvalues at k+q:
 -39.7416 -22.2298 -21.9339 -21.5189 -21.4543 -21.3069 -21.2101 -21.1320
 -21.1219 -21.0694 -20.9823 -20.8778 -20.8708 -20.7547 -20.7216 -20.6614
 -20.4740 -20.4319 -20.3630 -20.3098 -20.2529 -19.9337 -19.5706 -19.4983
 -19.3198 -19.1250 -18.9731 -18.3402 -10.8327  -9.7213  -9.5500  -9.4250
  -9.1497  -9.0753  -9.0506  -8.9780  -8.7499  -8.7198  -8.6648  -8.6035
  -8.4719  -8.4291  -8.3222  -8.2653  -8.1845  -8.0685  -7.9560  -7.7787
  -7.7191  -7.0659  -6.6463  -6.5844  -6.3553  -6.2068  -6.0363  -5.9957
  -5.8167  -5.6770  -5.5577  -5.4695  -5.3610  -5.2547  -5.1443  -4.9638
  -4.7289  -4.6250  -4.5436  -4.4218  -4.3605  -4.2582  -4.1730  -4.0571
  -3.8395  -3.6145  -3.5173  -3.4740  -3.3292  -3.2457  -3.1319  -3.0776
  -2.9974  -2.9382  -2.8869  -2.8222  -2.7985  -2.7373  -2.6946  -2.6629
  -2.6122  -2.5750  -2.5131  -2.4211  -2.3916  -2.3566  -2.2444  -2.1668
  -1.8639  -1.7025  -1.6370  -1.4096
     cgsolve_all iterations  59    anorm=    0.71E-07
     cgsolve_all iterations  59    anorm=    0.72E-07
     cgsolve_all iterations  58    anorm=    0.72E-07
     compute_u_kq: q = (    0.0000,    0.0281,    0.0000)
     Rotating WFCS
     ethr =  1.00E-14,  avg # of iterations = 22.0
     eigenvalues at k:
 -39.7416 -22.2298 -21.9339 -21.5189 -21.4544 -21.3068 -21.2101 -21.1315
 -21.1220 -21.0699 -20.9825 -20.8781 -20.8700 -20.7546 -20.7219 -20.6608
 -20.4742 -20.4319 -20.3632 -20.3098 -20.2529 -19.9336 -19.5705 -19.4981
 -19.3199 -19.1251 -18.9731 -18.3402 -10.8327  -9.7213  -9.5504  -9.4251
  -9.1492  -9.0754  -9.0512  -8.9773  -8.7506  -8.7200  -8.6642  -8.6034
  -8.4735  -8.4279  -8.3223  -8.2646  -8.1841  -8.0684  -7.9561  -7.7780
  -7.7195  -7.0662  -6.6460  -6.5841  -6.3563  -6.2066  -6.0355  -5.9943
  -5.8146  -5.6820  -5.5567  -5.4683  -5.3621  -5.2629  -5.1368  -4.9662
  -4.7261  -4.6235  -4.5425  -4.4205  -4.3619  -4.2568  -4.1751  -4.0581
  -3.8402  -3.6143  -3.5186  -3.4712  -3.3310  -3.2449  -3.1325  -3.0777
  -2.9968  -2.9363  -2.8833  -2.8224  -2.8008  -2.7388  -2.6952  -2.6633
  -2.6132  -2.5764  -2.5109  -2.4210  -2.3924  -2.3583  -2.2440  -2.1661
  -1.8639  -1.7027  -1.6375  -1.4095
     eigenvalues at k+q:
 -39.7416 -22.2298 -21.9340 -21.5211 -21.4543 -21.3032 -21.2103 -21.1311
 -21.1221 -21.0670 -20.9820 -20.8802 -20.8739 -20.7568 -20.7198 -20.6602
 -20.4739 -20.4319 -20.3631 -20.3095 -20.2528 -19.9336 -19.5705 -19.4996
 -19.3197 -19.1243 -18.9729 -18.3404 -10.8327  -9.7210  -9.5500  -9.4233
  -9.1503  -9.0744  -9.0519  -8.9793  -8.7510  -8.7201  -8.6617  -8.6057
  -8.4742  -8.4275  -8.3237  -8.2625  -8.1820  -8.0699  -7.9559  -7.7781
  -7.7190  -7.0660  -6.6474  -6.5812  -6.3568  -6.2077  -6.0368  -5.9982
  -5.8144  -5.6807  -5.5597  -5.4721  -5.3603  -5.2547  -5.1360  -4.9684
  -4.7245  -4.6268  -4.5405  -4.4239  -4.3614  -4.2564  -4.1776  -4.0574
  -3.8417  -3.6139  -3.5183  -3.4698  -3.3346  -3.2443  -3.1342  -3.0746
  -2.9953  -2.9395  -2.8808  -2.8243  -2.7993  -2.7380  -2.6920  -2.6608
  -2.6125  -2.5761  -2.5112  -2.4199  -2.3924  -2.3581  -2.2466  -2.1695
  -1.8570  -1.7044  -1.6377  -1.4084
     cgsolve_all iterations  59    anorm=    0.72E-07
     cgsolve_all iterations  59    anorm=    0.72E-07
     cgsolve_all iterations  60    anorm=    0.71E-07
     compute_u_kq: q = (    0.0000,   -0.0281,    0.0000)
     Rotating WFCS
     ethr =  1.00E-14,  avg # of iterations = 22.0
     eigenvalues at k:
 -39.7416 -22.2298 -21.9339 -21.5189 -21.4544 -21.3068 -21.2101 -21.1315
 -21.1220 -21.0699 -20.9825 -20.8781 -20.8700 -20.7546 -20.7219 -20.6608
 -20.4742 -20.4319 -20.3632 -20.3098 -20.2529 -19.9336 -19.5705 -19.4981
 -19.3199 -19.1251 -18.9731 -18.3402 -10.8327  -9.7213  -9.5504  -9.4251
  -9.1492  -9.0754  -9.0512  -8.9773  -8.7506  -8.7200  -8.6642  -8.6034
  -8.4735  -8.4279  -8.3223  -8.2646  -8.1841  -8.0684  -7.9561  -7.7780
  -7.7195  -7.0662  -6.6460  -6.5841  -6.3563  -6.2066  -6.0355  -5.9943
  -5.8146  -5.6820  -5.5567  -5.4683  -5.3621  -5.2629  -5.1368  -4.9662
  -4.7261  -4.6235  -4.5425  -4.4205  -4.3619  -4.2568  -4.1751  -4.0581
  -3.8402  -3.6143  -3.5186  -3.4712  -3.3310  -3.2449  -3.1325  -3.0777
  -2.9968  -2.9363  -2.8833  -2.8224  -2.8008  -2.7388  -2.6952  -2.6633
  -2.6132  -2.5764  -2.5109  -2.4210  -2.3924  -2.3583  -2.2440  -2.1661
  -1.8639  -1.7027  -1.6375  -1.4095
     eigenvalues at k+q:
 -39.7416 -22.2297 -21.9338 -21.5165 -21.4546 -21.3105 -21.2101 -21.1323
 -21.1224 -21.0718 -20.9829 -20.8788 -20.8633 -20.7521 -20.7241 -20.6612
 -20.4750 -20.4322 -20.3634 -20.3096 -20.2531 -19.9336 -19.5707 -19.4967
 -19.3201 -19.1259 -18.9733 -18.3401 -10.8327  -9.7216  -9.5508  -9.4268
  -9.1482  -9.0764  -9.0507  -8.9754  -8.7504  -8.7199  -8.6664  -8.6013
  -8.4729  -8.4284  -8.3208  -8.2668  -8.1861  -8.0669  -7.9563  -7.7778
  -7.7201  -7.0663  -6.6455  -6.5862  -6.3562  -6.2053  -6.0342  -5.9903
  -5.8145  -5.6836  -5.5543  -5.4642  -5.3636  -5.2715  -5.1377  -4.9636
  -4.7277  -4.6205  -4.5447  -4.4163  -4.3628  -4.2578  -4.1728  -4.0585
  -3.8392  -3.6143  -3.5189  -3.4725  -3.3276  -3.2457  -3.1304  -3.0810
  -2.9985  -2.9334  -2.8855  -2.8214  -2.8011  -2.7401  -2.6983  -2.6657
  -2.6141  -2.5769  -2.5106  -2.4220  -2.3925  -2.3586  -2.2425  -2.1614
  -1.8711  -1.7009  -1.6374  -1.4106
     cgsolve_all iterations  59    anorm=    0.71E-07
     cgsolve_all iterations  59    anorm=    0.72E-07
     cgsolve_all iterations  58    anorm=    0.72E-07
     compute_u_kq: q = (    0.0000,    0.0000,    0.0281)
     Rotating WFCS
     ethr =  1.00E-14,  avg # of iterations = 22.0
     eigenvalues at k:
 -39.7416 -22.2298 -21.9339 -21.5189 -21.4544 -21.3068 -21.2101 -21.1315
 -21.1220 -21.0699 -20.9825 -20.8781 -20.8700 -20.7546 -20.7219 -20.6608
 -20.4742 -20.4319 -20.3632 -20.3098 -20.2529 -19.9336 -19.5705 -19.4981
 -19.3199 -19.1251 -18.9731 -18.3402 -10.8327  -9.7213  -9.5504  -9.4251
  -9.1492  -9.0754  -9.0512  -8.9773  -8.7506  -8.7200  -8.6642  -8.6034
  -8.4735  -8.4279  -8.3223  -8.2646  -8.1841  -8.0684  -7.9561  -7.7780
  -7.7195  -7.0662  -6.6460  -6.5841  -6.3563  -6.2066  -6.0355  -5.9943
  -5.8146  -5.6820  -5.5567  -5.4683  -5.3621  -5.2629  -5.1368  -4.9662
  -4.7261  -4.6235  -4.5425  -4.4205  -4.3619  -4.2568  -4.1751  -4.0581
  -3.8402  -3.6143  -3.5186  -3.4712  -3.3310  -3.2449  -3.1325  -3.0777
  -2.9968  -2.9363  -2.8833  -2.8224  -2.8008  -2.7388  -2.6952  -2.6633
  -2.6132  -2.5764  -2.5109  -2.4210  -2.3924  -2.3583  -2.2440  -2.1661
  -1.8639  -1.7027  -1.6375  -1.4095
     eigenvalues at k+q:
 -39.7416 -22.2296 -21.9339 -21.5194 -21.4546 -21.3065 -21.2101 -21.1321
 -21.1208 -21.0714 -20.9822 -20.8766 -20.8711 -20.7530 -20.7222 -20.6607
 -20.4747 -20.4316 -20.3640 -20.3097 -20.2531 -19.9335 -19.5713 -19.4980
 -19.3198 -19.1244 -18.9734 -18.3402 -10.8327  -9.7206  -9.5505  -9.4259
  -9.1490  -9.0761  -9.0509  -8.9778  -8.7516  -8.7188  -8.6641  -8.6036
  -8.4742  -8.4266  -8.3222  -8.2644  -8.1839  -8.0684  -7.9574  -7.7776
  -7.7197  -7.0660  -6.6441  -6.5859  -6.3570  -6.2070  -6.0352  -5.9922
  -5.8171  -5.6779  -5.5650  -5.4701  -5.3606  -5.2636  -5.1362  -4.9614
  -4.7250  -4.6193  -4.5343  -4.4217  -4.3645  -4.2575  -4.1798  -4.0561
  -3.8437  -3.6123  -3.5199  -3.4742  -3.3322  -3.2428  -3.1319  -3.0792
  -2.9987  -2.9341  -2.8829  -2.8219  -2.8017  -2.7366  -2.6950  -2.6645
  -2.6118  -2.5755  -2.5106  -2.4198  -2.3916  -2.3589  -2.2452  -2.1698
  -1.8653  -1.7033  -1.6377  -1.4105
     cgsolve_all iterations  59    anorm=    0.71E-07
     cgsolve_all iterations  59    anorm=    0.73E-07
     cgsolve_all iterations  58    anorm=    0.73E-07
     compute_u_kq: q = (    0.0000,    0.0000,   -0.0281)
     Rotating WFCS
     ethr =  1.00E-14,  avg # of iterations = 22.0
     eigenvalues at k:
 -39.7416 -22.2298 -21.9339 -21.5189 -21.4544 -21.3068 -21.2101 -21.1315
 -21.1220 -21.0699 -20.9825 -20.8781 -20.8700 -20.7546 -20.7219 -20.6608
 -20.4742 -20.4319 -20.3632 -20.3098 -20.2529 -19.9336 -19.5705 -19.4981
 -19.3199 -19.1251 -18.9731 -18.3402 -10.8327  -9.7213  -9.5504  -9.4251
  -9.1492  -9.0754  -9.0512  -8.9773  -8.7506  -8.7200  -8.6642  -8.6034
  -8.4735  -8.4279  -8.3223  -8.2646  -8.1841  -8.0684  -7.9561  -7.7780
  -7.7195  -7.0662  -6.6460  -6.5841  -6.3563  -6.2066  -6.0355  -5.9943
  -5.8146  -5.6820  -5.5567  -5.4683  -5.3621  -5.2629  -5.1368  -4.9662
  -4.7261  -4.6235  -4.5425  -4.4205  -4.3619  -4.2568  -4.1751  -4.0581
  -3.8402  -3.6143  -3.5186  -3.4712  -3.3310  -3.2449  -3.1325  -3.0777
  -2.9968  -2.9363  -2.8833  -2.8224  -2.8008  -2.7388  -2.6952  -2.6633
  -2.6132  -2.5764  -2.5109  -2.4210  -2.3924  -2.3583  -2.2440  -2.1661
  -1.8639  -1.7027  -1.6375  -1.4095
     eigenvalues at k+q:
 -39.7416 -22.2299 -21.9339 -21.5183 -21.4543 -21.3071 -21.2103 -21.1314
 -21.1235 -21.0679 -20.9829 -20.8796 -20.8685 -20.7563 -20.7213 -20.6608
 -20.4743 -20.4325 -20.3624 -20.3094 -20.2528 -19.9338 -19.5698 -19.4983
 -19.3199 -19.1258 -18.9728 -18.3402 -10.8328  -9.7220  -9.5504  -9.4242
  -9.1495  -9.0747  -9.0517  -8.9769  -8.7496  -8.7212  -8.6644  -8.6032
  -8.4730  -8.4291  -8.3223  -8.2648  -8.1841  -8.0685  -7.9548  -7.7784
  -7.7194  -7.0663  -6.6487  -6.5816  -6.3558  -6.2059  -6.0358  -5.9965
  -5.8119  -5.6864  -5.5489  -5.4665  -5.3632  -5.2615  -5.1378  -4.9712
  -4.7278  -4.6272  -4.5501  -4.4194  -4.3596  -4.2566  -4.1707  -4.0594
  -3.8372  -3.6160  -3.5176  -3.4682  -3.3299  -3.2473  -3.1329  -3.0760
  -2.9951  -2.9384  -2.8836  -2.8237  -2.7995  -2.7404  -2.6956  -2.6622
  -2.6148  -2.5774  -2.5112  -2.4220  -2.3933  -2.3577  -2.2435  -2.1616
  -1.8627  -1.7020  -1.6373  -1.4084
     cgsolve_all iterations  59    anorm=    0.72E-07
     cgsolve_all iterations  59    anorm=    0.72E-07
     cgsolve_all iterations  58    anorm=    0.71E-07

     k-point #    4 of     4      pool #  1    cpu time:    1554.7
     compute_u_kq: q = (    0.0000,    0.0000,    0.0000)
     Rotating WFCS
     ethr =  1.00E-14,  avg # of iterations =  5.0
     eigenvalues at k:
 -39.7416 -22.2298 -21.9340 -21.5117 -21.4551 -21.3101 -21.2125 -21.1640
 -21.1242 -21.0513 -20.9789 -20.8796 -20.8314 -20.7796 -20.6886 -20.6633
 -20.5234 -20.4449 -20.3569 -20.2853 -20.2520 -19.9341 -19.5703 -19.4984
 -19.3197 -19.1262 -18.9725 -18.3401 -10.8327  -9.7210  -9.5499  -9.4250
  -9.1512  -9.0698  -9.0493  -8.9885  -8.7519  -8.7086  -8.6707  -8.6032
  -8.4794  -8.4255  -8.3210  -8.2606  -8.1771  -8.0766  -7.9532  -7.7691
  -7.7312  -7.0647  -6.6879  -6.5426  -6.3690  -6.1760  -6.0367  -6.0029
  -5.7931  -5.7322  -5.5822  -5.4390  -5.3432  -5.2255  -5.1599  -4.9618
  -4.7611  -4.6020  -4.5513  -4.4191  -4.3370  -4.2914  -4.1986  -4.0100
  -3.8649  -3.6094  -3.5241  -3.4677  -3.3330  -3.2512  -3.1269  -3.0488
  -3.0277  -2.9080  -2.8883  -2.8440  -2.8049  -2.7143  -2.6818  -2.6517
  -2.6297  -2.5932  -2.5093  -2.4129  -2.4042  -2.3641  -2.2780  -2.1170
  -1.8727  -1.7012  -1.6411  -1.4078
     eigenvalues at k+q:
 -39.7416 -22.2298 -21.9340 -21.5117 -21.4551 -21.3101 -21.2125 -21.1640
 -21.1242 -21.0513 -20.9789 -20.8796 -20.8314 -20.7796 -20.6887 -20.6633
 -20.5234 -20.4449 -20.3569 -20.2853 -20.2521 -19.9341 -19.5703 -19.4984
 -19.3197 -19.1262 -18.9725 -18.3401 -10.8327  -9.7210  -9.5499  -9.4250
  -9.1512  -9.0698  -9.0493  -8.9885  -8.7519  -8.7086  -8.6707  -8.6033
  -8.4794  -8.4255  -8.3211  -8.2606  -8.1772  -8.0766  -7.9532  -7.7691
  -7.7312  -7.0647  -6.6879  -6.5426  -6.3690  -6.1760  -6.0367  -6.0029
  -5.7931  -5.7322  -5.5822  -5.4391  -5.3432  -5.2255  -5.1599  -4.9618
  -4.7611  -4.6020  -4.5513  -4.4192  -4.3370  -4.2914  -4.1986  -4.0100
  -3.8650  -3.6094  -3.5241  -3.4678  -3.3330  -3.2512  -3.1269  -3.0488
  -3.0277  -2.9080  -2.8883  -2.8440  -2.8050  -2.7143  -2.6818  -2.6517
  -2.6297  -2.5932  -2.5093  -2.4130  -2.4042  -2.3641  -2.2780  -2.1170
  -1.8727  -1.7012  -1.6411  -1.4079
     cgsolve_all iterations  55    anorm=    0.70E-07
PARA_AUG  1      51.3487208         0.2418909        -0.5260261
     cgsolve_all iterations  55    anorm=    0.70E-07
PARA_AUG  2       0.1617083        50.7571592         0.5303069
     cgsolve_all iterations  54    anorm=    0.70E-07
PARA_AUG  3      -0.2015366         0.4793880        51.1264147
     cgsolve_all iterations  59    anorm=    0.72E-07
     cgsolve_all iterations  60    anorm=    0.69E-07
     cgsolve_all iterations  60    anorm=    0.71E-07
     compute_u_kq: q = (    0.0281,    0.0000,    0.0000)
     Rotating WFCS
     ethr =  1.00E-14,  avg # of iterations = 22.0
     eigenvalues at k:
 -39.7416 -22.2298 -21.9340 -21.5117 -21.4551 -21.3101 -21.2125 -21.1640
 -21.1242 -21.0513 -20.9789 -20.8796 -20.8314 -20.7796 -20.6886 -20.6633
 -20.5234 -20.4449 -20.3569 -20.2853 -20.2520 -19.9341 -19.5703 -19.4984
 -19.3197 -19.1262 -18.9725 -18.3401 -10.8327  -9.7210  -9.5499  -9.4250
  -9.1512  -9.0698  -9.0493  -8.9885  -8.7519  -8.7086  -8.6707  -8.6032
  -8.4794  -8.4255  -8.3210  -8.2606  -8.1771  -8.0766  -7.9532  -7.7691
  -7.7312  -7.0647  -6.6879  -6.5426  -6.3690  -6.1760  -6.0367  -6.0029
  -5.7931  -5.7322  -5.5822  -5.4390  -5.3432  -5.2255  -5.1599  -4.9618
  -4.7611  -4.6020  -4.5513  -4.4191  -4.3370  -4.2914  -4.1986  -4.0100
  -3.8649  -3.6094  -3.5241  -3.4677  -3.3330  -3.2512  -3.1269  -3.0488
  -3.0277  -2.9080  -2.8883  -2.8440  -2.8049  -2.7143  -2.6818  -2.6517
  -2.6297  -2.5932  -2.5093  -2.4129  -2.4042  -2.3641  -2.2780  -2.1170
  -1.8727  -1.7012  -1.6411  -1.4078
     eigenvalues at k+q:
 -39.7416 -22.2298 -21.9340 -21.5117 -21.4551 -21.3100 -21.2125 -21.1643
 -21.1239 -21.0517 -20.9788 -20.8788 -20.8321 -20.7800 -20.6875 -20.6634
 -20.5235 -20.4452 -20.3570 -20.2853 -20.2520 -19.9341 -19.5702 -19.4984
 -19.3197 -19.1263 -18.9724 -18.3401 -10.8327  -9.7210  -9.5504  -9.4250
  -9.1507  -9.0699  -9.0494  -8.9889  -8.7518  -8.7084  -8.6710  -8.6031
  -8.4809  -8.4244  -8.3215  -8.2597  -8.1772  -8.0763  -7.9530  -7.7682
  -7.7318  -7.0649  -6.6876  -6.5422  -6.3702  -6.1767  -6.0359  -6.0018
  -5.7905  -5.7301  -5.5871  -5.4410  -5.3429  -5.2316  -5.1574  -4.9594
  -4.7587  -4.6018  -4.5501  -4.4185  -4.3374  -4.2917  -4.1980  -4.0111
  -3.8661  -3.6107  -3.5231  -3.4663  -3.3338  -3.2521  -3.1280  -3.0482
  -3.0264  -2.9073  -2.8859  -2.8436  -2.8057  -2.7147  -2.6835  -2.6529
  -2.6302  -2.5941  -2.5071  -2.4141  -2.4037  -2.3662  -2.2773  -2.1169
  -1.8727  -1.7013  -1.6415  -1.4079
     cgsolve_all iterations  59    anorm=    0.74E-07
     cgsolve_all iterations  60    anorm=    0.70E-07
     cgsolve_all iterations  60    anorm=    0.71E-07
     compute_u_kq: q = (   -0.0281,    0.0000,    0.0000)
     Rotating WFCS
     ethr =  1.00E-14,  avg # of iterations = 22.0
     eigenvalues at k:
 -39.7416 -22.2298 -21.9340 -21.5117 -21.4551 -21.3101 -21.2125 -21.1640
 -21.1242 -21.0513 -20.9789 -20.8796 -20.8314 -20.7796 -20.6886 -20.6633
 -20.5234 -20.4449 -20.3569 -20.2853 -20.2520 -19.9341 -19.5703 -19.4984
 -19.3197 -19.1262 -18.9725 -18.3401 -10.8327  -9.7210  -9.5499  -9.4250
  -9.1512  -9.0698  -9.0493  -8.9885  -8.7519  -8.7086  -8.6707  -8.6032
  -8.4794  -8.4255  -8.3210  -8.2606  -8.1771  -8.0766  -7.9532  -7.7691
  -7.7312  -7.0647  -6.6879  -6.5426  -6.3690  -6.1760  -6.0367  -6.0029
  -5.7931  -5.7322  -5.5822  -5.4390  -5.3432  -5.2255  -5.1599  -4.9618
  -4.7611  -4.6020  -4.5513  -4.4191  -4.3370  -4.2914  -4.1986  -4.0100
  -3.8649  -3.6094  -3.5241  -3.4677  -3.3330  -3.2512  -3.1269  -3.0488
  -3.0277  -2.9080  -2.8883  -2.8440  -2.8049  -2.7143  -2.6818  -2.6517
  -2.6297  -2.5932  -2.5093  -2.4129  -2.4042  -2.3641  -2.2780  -2.1170
  -1.8727  -1.7012  -1.6411  -1.4078
     eigenvalues at k+q:
 -39.7416 -22.2299 -21.9340 -21.5117 -21.4550 -21.3101 -21.2124 -21.1638
 -21.1245 -21.0510 -20.9790 -20.8805 -20.8306 -20.7790 -20.6900 -20.6629
 -20.5233 -20.4444 -20.3570 -20.2852 -20.2522 -19.9342 -19.5704 -19.4984
 -19.3196 -19.1262 -18.9725 -18.3401 -10.8327  -9.7211  -9.5495  -9.4249
  -9.1518  -9.0696  -9.0492  -8.9881  -8.7520  -8.7089  -8.6703  -8.6034
  -8.4778  -8.4268  -8.3206  -8.2615  -8.1772  -8.0767  -7.9534  -7.7698
  -7.7306  -7.0646  -6.6882  -6.5429  -6.3681  -6.1756  -6.0373  -6.0037
  -5.7955  -5.7340  -5.5774  -5.4378  -5.3433  -5.2206  -5.1618  -4.9639
  -4.7631  -4.6030  -4.5523  -4.4196  -4.3368  -4.2913  -4.1990  -4.0089
  -3.8641  -3.6076  -3.5253  -3.4692  -3.3322  -3.2503  -3.1259  -3.0495
  -3.0289  -2.9093  -2.8901  -2.8443  -2.8040  -2.7143  -2.6798  -2.6511
  -2.6287  -2.5919  -2.5116  -2.4120  -2.4046  -2.3620  -2.2790  -2.1172
  -1.8728  -1.7011  -1.6407  -1.4079
     cgsolve_all iterations  59    anorm=    0.72E-07
     cgsolve_all iterations  61    anorm=    0.70E-07
     cgsolve_all iterations  60    anorm=    0.71E-07
     compute_u_kq: q = (    0.0000,    0.0281,    0.0000)
     Rotating WFCS
     ethr =  1.00E-14,  avg # of iterations = 22.0
     eigenvalues at k:
 -39.7416 -22.2298 -21.9340 -21.5117 -21.4551 -21.3101 -21.2125 -21.1640
 -21.1242 -21.0513 -20.9789 -20.8796 -20.8314 -20.7796 -20.6886 -20.6633
 -20.5234 -20.4449 -20.3569 -20.2853 -20.2520 -19.9341 -19.5703 -19.4984
 -19.3197 -19.1262 -18.9725 -18.3401 -10.8327  -9.7210  -9.5499  -9.4250
  -9.1512  -9.0698  -9.0493  -8.9885  -8.7519  -8.7086  -8.6707  -8.6032
  -8.4794  -8.4255  -8.3210  -8.2606  -8.1771  -8.0766  -7.9532  -7.7691
  -7.7312  -7.0647  -6.6879  -6.5426  -6.3690  -6.1760  -6.0367  -6.0029
  -5.7931  -5.7322  -5.5822  -5.4390  -5.3432  -5.2255  -5.1599  -4.9618
  -4.7611  -4.6020  -4.5513  -4.4191  -4.3370  -4.2914  -4.1986  -4.0100
  -3.8649  -3.6094  -3.5241  -3.4677  -3.3330  -3.2512  -3.1269  -3.0488
  -3.0277  -2.9080  -2.8883  -2.8440  -2.8049  -2.7143  -2.6818  -2.6517
  -2.6297  -2.5932  -2.5093  -2.4129  -2.4042  -2.3641  -2.2780  -2.1170
  -1.8727  -1.7012  -1.6411  -1.4078
     eigenvalues at k+q:
 -39.7416 -22.2299 -21.9341 -21.5142 -21.4549 -21.3067 -21.2124 -21.1611
 -21.1242 -21.0522 -20.9789 -20.8801 -20.8347 -20.7797 -20.6899 -20.6630
 -20.5218 -20.4446 -20.3570 -20.2853 -20.2517 -19.9342 -19.5701 -19.4999
 -19.3194 -19.1254 -18.9723 -18.3403 -10.8327  -9.7207  -9.5495  -9.4232
  -9.1524  -9.0686  -9.0500  -8.9901  -8.7524  -8.7088  -8.6684  -8.6056
  -8.4801  -8.4246  -8.3225  -8.2584  -8.1756  -8.0767  -7.9544  -7.7686
  -7.7309  -7.0647  -6.6879  -6.5406  -6.3696  -6.1798  -6.0369  -6.0050
  -5.7909  -5.7351  -5.5792  -5.4455  -5.3399  -5.2257  -5.1578  -4.9575
  -4.7609  -4.6064  -4.5520  -4.4173  -4.3421  -4.2886  -4.1998  -4.0096
  -3.8660  -3.6112  -3.5232  -3.4643  -3.3384  -3.2498  -3.1268  -3.0493
  -3.0264  -2.9098  -2.8868  -2.8452  -2.8018  -2.7137  -2.6788  -2.6499
  -2.6287  -2.5924  -2.5094  -2.4127  -2.4032  -2.3647  -2.2801  -2.1216
  -1.8650  -1.7028  -1.6414  -1.4068
     cgsolve_all iterations  59    anorm=    0.72E-07
     cgsolve_all iterations  61    anorm=    0.69E-07
     cgsolve_all iterations  60    anorm=    0.70E-07
     compute_u_kq: q = (    0.0000,   -0.0281,    0.0000)
     Rotating WFCS
     ethr =  1.00E-14,  avg # of iterations = 20.0
     eigenvalues at k:
 -39.7416 -22.2298 -21.9340 -21.5117 -21.4551 -21.3101 -21.2125 -21.1640
 -21.1242 -21.0513 -20.9789 -20.8796 -20.8314 -20.7796 -20.6886 -20.6633
 -20.5234 -20.4449 -20.3569 -20.2853 -20.2520 -19.9341 -19.5703 -19.4984
 -19.3197 -19.1262 -18.9725 -18.3401 -10.8327  -9.7210  -9.5499  -9.4250
  -9.1512  -9.0698  -9.0493  -8.9885  -8.7519  -8.7086  -8.6707  -8.6032
  -8.4794  -8.4255  -8.3210  -8.2606  -8.1771  -8.0766  -7.9532  -7.7691
  -7.7312  -7.0647  -6.6879  -6.5426  -6.3690  -6.1760  -6.0367  -6.0029
  -5.7931  -5.7322  -5.5822  -5.4390  -5.3432  -5.2255  -5.1599  -4.9618
  -4.7611  -4.6020  -4.5513  -4.4191  -4.3370  -4.2914  -4.1986  -4.0100
  -3.8649  -3.6094  -3.5241  -3.4677  -3.3330  -3.2512  -3.1269  -3.0488
  -3.0277  -2.9080  -2.8883  -2.8440  -2.8049  -2.7143  -2.6818  -2.6517
  -2.6297  -2.5932  -2.5093  -2.4129  -2.4042  -2.3641  -2.2780  -2.1170
  -1.8727  -1.7012  -1.6411  -1.4078
     eigenvalues at k+q:
 -39.7416 -22.2298 -21.9339 -21.5092 -21.4553 -21.3135 -21.2125 -21.1665
 -21.1244 -21.0504 -20.9790 -20.8795 -20.8281 -20.7792 -20.6878 -20.6636
 -20.5244 -20.4450 -20.3569 -20.2855 -20.2524 -19.9341 -19.5705 -19.4968
 -19.3199 -19.1270 -18.9726 -18.3400 -10.8327  -9.7214  -9.5503  -9.4267
  -9.1501  -9.0709  -9.0487  -8.9868  -8.7514  -8.7084  -8.6728  -8.6011
  -8.4787  -8.4264  -8.3196  -8.2628  -8.1788  -8.0764  -7.9520  -7.7697
  -7.7313  -7.0648  -6.6876  -6.5449  -6.3684  -6.1730  -6.0365  -6.0004
  -5.7952  -5.7285  -5.5846  -5.4334  -5.3469  -5.2269  -5.1606  -4.9668
  -4.7604  -4.5995  -4.5494  -4.4202  -4.3321  -4.2942  -4.1976  -4.0109
  -3.8634  -3.6073  -3.5254  -3.4710  -3.3272  -3.2530  -3.1271  -3.0484
  -3.0291  -2.9075  -2.8895  -2.8426  -2.8069  -2.7153  -2.6856  -2.6535
  -2.6301  -2.5937  -2.5093  -2.4133  -2.4052  -2.3636  -2.2758  -2.1126
  -1.8805  -1.6996  -1.6408  -1.4089
     cgsolve_all iterations  59    anorm=    0.71E-07
     cgsolve_all iterations  60    anorm=    0.70E-07
     cgsolve_all iterations  60    anorm=    0.72E-07
     compute_u_kq: q = (    0.0000,    0.0000,    0.0281)
     Rotating WFCS
     ethr =  1.00E-14,  avg # of iterations = 22.0
     eigenvalues at k:
 -39.7416 -22.2298 -21.9340 -21.5117 -21.4551 -21.3101 -21.2125 -21.1640
 -21.1242 -21.0513 -20.9789 -20.8796 -20.8314 -20.7796 -20.6886 -20.6633
 -20.5234 -20.4449 -20.3569 -20.2853 -20.2520 -19.9341 -19.5703 -19.4984
 -19.3197 -19.1262 -18.9725 -18.3401 -10.8327  -9.7210  -9.5499  -9.4250
  -9.1512  -9.0698  -9.0493  -8.9885  -8.7519  -8.7086  -8.6707  -8.6032
  -8.4794  -8.4255  -8.3210  -8.2606  -8.1771  -8.0766  -7.9532  -7.7691
  -7.7312  -7.0647  -6.6879  -6.5426  -6.3690  -6.1760  -6.0367  -6.0029
  -5.7931  -5.7322  -5.5822  -5.4390  -5.3432  -5.2255  -5.1599  -4.9618
  -4.7611  -4.6020  -4.5513  -4.4191  -4.3370  -4.2914  -4.1986  -4.0100
  -3.8649  -3.6094  -3.5241  -3.4677  -3.3330  -3.2512  -3.1269  -3.0488
  -3.0277  -2.9080  -2.8883  -2.8440  -2.8049  -2.7143  -2.6818  -2.6517
  -2.6297  -2.5932  -2.5093  -2.4129  -2.4042  -2.3641  -2.2780  -2.1170
  -1.8727  -1.7012  -1.6411  -1.4078
     eigenvalues at k+q:
 -39.7416 -22.2300 -21.9340 -21.5112 -21.4549 -21.3103 -21.2126 -21.1642
 -21.1243 -21.0501 -20.9793 -20.8800 -20.8311 -20.7809 -20.6895 -20.6629
 -20.5227 -20.4452 -20.3562 -20.2853 -20.2519 -19.9343 -19.5696 -19.4985
 -19.3197 -19.1270 -18.9722 -18.3402 -10.8328  -9.7217  -9.5499  -9.4241
  -9.1514  -9.0690  -9.0499  -8.9879  -8.7509  -8.7100  -8.6707  -8.6030
  -8.4785  -8.4271  -8.3210  -8.2608  -8.1773  -8.0765  -7.9520  -7.7697
  -7.7309  -7.0649  -6.6886  -6.5422  -6.3682  -6.1758  -6.0368  -6.0048
  -5.7892  -5.7360  -5.5787  -5.4346  -5.3434  -5.2228  -5.1644  -4.9659
  -4.7632  -4.6069  -4.5562  -4.4190  -4.3353  -4.2915  -4.1929  -4.0134
  -3.8601  -3.6113  -3.5233  -3.4644  -3.3320  -3.2531  -3.1274  -3.0478
  -3.0259  -2.9111  -2.8881  -2.8432  -2.8059  -2.7139  -2.6819  -2.6528
  -2.6305  -2.5950  -2.5086  -2.4143  -2.4042  -2.3644  -2.2755  -2.1146
  -1.8714  -1.7005  -1.6409  -1.4068
     cgsolve_all iterations  59    anorm=    0.72E-07
     cgsolve_all iterations  60    anorm=    0.69E-07
     cgsolve_all iterations  60    anorm=    0.71E-07
     compute_u_kq: q = (    0.0000,    0.0000,   -0.0281)
     Rotating WFCS
     ethr =  1.00E-14,  avg # of iterations = 22.0
     eigenvalues at k:
 -39.7416 -22.2298 -21.9340 -21.5117 -21.4551 -21.3101 -21.2125 -21.1640
 -21.1242 -21.0513 -20.9789 -20.8796 -20.8314 -20.7796 -20.6886 -20.6633
 -20.5234 -20.4449 -20.3569 -20.2853 -20.2520 -19.9341 -19.5703 -19.4984
 -19.3197 -19.1262 -18.9725 -18.3401 -10.8327  -9.7210  -9.5499  -9.4250
  -9.1512  -9.0698  -9.0493  -8.9885  -8.7519  -8.7086  -8.6707  -8.6032
  -8.4794  -8.4255  -8.3210  -8.2606  -8.1771  -8.0766  -7.9532  -7.7691
  -7.7312  -7.0647  -6.6879  -6.5426  -6.3690  -6.1760  -6.0367  -6.0029
  -5.7931  -5.7322  -5.5822  -5.4390  -5.3432  -5.2255  -5.1599  -4.9618
  -4.7611  -4.6020  -4.5513  -4.4191  -4.3370  -4.2914  -4.1986  -4.0100
  -3.8649  -3.6094  -3.5241  -3.4677  -3.3330  -3.2512  -3.1269  -3.0488
  -3.0277  -2.9080  -2.8883  -2.8440  -2.8049  -2.7143  -2.6818  -2.6517
  -2.6297  -2.5932  -2.5093  -2.4129  -2.4042  -2.3641  -2.2780  -2.1170
  -1.8727  -1.7012  -1.6411  -1.4078
     eigenvalues at k+q:
 -39.7416 -22.2297 -21.9340 -21.5124 -21.4552 -21.3097 -21.2124 -21.1635
 -21.1242 -21.0526 -20.9786 -20.8792 -20.8323 -20.7777 -20.6885 -20.6635
 -20.5234 -20.4444 -20.3577 -20.2855 -20.2522 -19.9340 -19.5710 -19.4982
 -19.3196 -19.1255 -18.9728 -18.3401 -10.8327  -9.7203  -9.5500  -9.4258
  -9.1511  -9.0705  -9.0488  -8.9889  -8.7528  -8.7074  -8.6706  -8.6035
  -8.4802  -8.4239  -8.3211  -8.2604  -8.1771  -8.0765  -7.9545  -7.7686
  -7.7314  -7.0646  -6.6868  -6.5433  -6.3697  -6.1767  -6.0364  -6.0008
  -5.7972  -5.7279  -5.5854  -5.4439  -5.3432  -5.2279  -5.1561  -4.9579
  -4.7587  -4.5972  -4.5460  -4.4191  -4.3399  -4.2906  -4.2039  -4.0071
  -3.8696  -3.6074  -3.5251  -3.4711  -3.3339  -3.2493  -3.1264  -3.0504
  -3.0289  -2.9057  -2.8878  -2.8449  -2.8037  -2.7146  -2.6823  -2.6518
  -2.6279  -2.5908  -2.5102  -2.4121  -2.4037  -2.3637  -2.2804  -2.1201
  -1.8740  -1.7018  -1.6413  -1.4089
     cgsolve_all iterations  59    anorm=    0.72E-07
     cgsolve_all iterations  59    anorm=    0.71E-07
     cgsolve_all iterations  60    anorm=    0.72E-07

     End of magnetic susceptibility calculation

     f-sum rule (1st term):
          -187.9247         -0.0163         -0.0075
            -0.0158       -187.8314          0.0419
            -0.0069          0.0428       -187.8171

     f-sum rule (2nd term):
            -4.1393          0.0164          0.0075
             0.0158         -4.2271         -0.0419
             0.0068         -0.0428         -4.2437

     f-sum rule (should be  -192.0650):
          -192.0641          0.0000          0.0000
             0.0000       -192.0585          0.0000
            -0.0001          0.0000       -192.0608

     chi_bare pGv (HH) in paratec units:
       -58.295148     -0.071633     -0.060689
        -0.090283    -59.882856      0.091635
        -0.089218      0.087585    -58.580931

       -58.295148     -0.071633     -0.060689
        -0.090283    -59.882856      0.091635
        -0.089218      0.087585    -58.580931

     chi_bare vGv (VV) in paratec units:
       -61.415902     -0.095047     -0.059840
        -0.094941    -63.555895      0.193750
        -0.059862      0.193820    -61.971749

       -61.415902     -0.095047     -0.059840
        -0.094941    -63.555895      0.193750
        -0.059862      0.193820    -61.971749

     chi_bare pGv (HH) in 10^{-6} cm^3/mol:
          -277.0240         -0.3404         -0.2884
            -0.4290       -284.5690          0.4355
            -0.4240          0.4162       -278.3821

     chi_bare vGv (VV) in 10^{-6} cm^3/mol:
          -291.8542         -0.4517         -0.2844
            -0.4512       -302.0236          0.9207
            -0.2845          0.9211       -294.4956

     Contributions to the NMR chemical shifts: -------------------------------

     Macroscopic shape contribution in ppm:                    5.62
             5.5603          0.0000          0.0000
             0.0000          5.7117         -0.0000
             0.0000         -0.0000          5.5875


     Core contribution in ppm:

     Atom  1  Ca  pos: ( -0.301450  0.172348  0.041013)  core sigma:        1265.05
     Atom  2  O   pos: (  0.447279  0.073516  0.022010)  core sigma:         271.07
     Atom  3  O   pos: ( -0.166173  0.108468 -0.150024)  core sigma:         271.07
     Atom  4  O   pos: ( -0.194140 -0.029409  0.182307)  core sigma:         271.07
     Atom  5  O   pos: ( -0.317950  0.162320 -0.370306)  core sigma:         271.07
     Atom  6  O   pos: (  0.226068  0.397393 -0.134840)  core sigma:         271.07
     Atom  7  O   pos: (  0.159386 -0.272570  0.276388)  core sigma:         271.07
     Atom  8  O   pos: ( -0.501510  0.072799  0.350185)  core sigma:         271.07
     Atom  9  O   pos: ( -0.020240  0.302795 -0.288848)  core sigma:         271.07
     Atom 10  O   pos: ( -0.142882  0.275682  0.204062)  core sigma:         271.07
     Atom 11  O   pos: ( -0.498170  0.336301  0.195333)  core sigma:         271.07
     Atom 12  O   pos: ( -0.275126 -0.242458  0.383735)  core sigma:         271.07
     Atom 13  O   pos: ( -0.069174 -0.317141 -0.097543)  core sigma:         271.07
     Atom 14  O   pos: (  0.472856 -0.331177  0.200496)  core sigma:         271.07
     Atom 15  O   pos: ( -0.104391 -0.406876  0.179329)  core sigma:         271.07
     Atom 16  O   pos: (  0.390283  0.128791 -0.236003)  core sigma:         271.07
     Atom 17  O   pos: (  0.111458 -0.060138  0.087561)  core sigma:         271.07
     Atom 18  O   pos: (  0.095219  0.178661  0.395307)  core sigma:         271.07
     Atom 19  O   pos: (  0.491297 -0.178284 -0.059568)  core sigma:         271.07
     Atom 20  O   pos: (  0.250005  0.231606  0.119654)  core sigma:         271.07
     Atom 21  O   pos: ( -0.274454 -0.461967 -0.394752)  core sigma:         271.07
     Atom 22  O   pos: (  0.212992 -0.284577 -0.174819)  core sigma:         271.07
     Atom 23  O   pos: (  0.253342 -0.067978 -0.455936)  core sigma:         271.07
     Atom 24  O   pos: ( -0.314845  0.401384 -0.090156)  core sigma:         271.07
     Atom 25  O   pos: ( -0.239081 -0.142295 -0.247852)  core sigma:         271.07
     Atom 26  H   pos: (  0.424516  0.014419  0.103597)  core sigma:           0.00
     Atom 27  H   pos: ( -0.066378  0.080717 -0.150200)  core sigma:           0.00
     Atom 28  H   pos: ( -0.226827 -0.087278  0.261721)  core sigma:           0.00
     Atom 29  H   pos: ( -0.097499 -0.061868  0.165396)  core sigma:           0.00
     Atom 30  H   pos: ( -0.253392  0.137870 -0.292112)  core sigma:           0.00
     Atom 31  H   pos: ( -0.412214  0.148668 -0.329833)  core sigma:           0.00
     Atom 32  H   pos: (  0.137089  0.378420 -0.185326)  core sigma:           0.00
     Atom 33  H   pos: (  0.294926  0.336998 -0.181112)  core sigma:           0.00
     Atom 34  H   pos: (  0.155062 -0.189276  0.214566)  core sigma:           0.00
     Atom 35  H   pos: (  0.075850 -0.328188  0.249769)  core sigma:           0.00
     Atom 36  H   pos: (  0.425612  0.165463  0.362537)  core sigma:           0.00
     Atom 37  H   pos: ( -0.412380  0.078843  0.405406)  core sigma:           0.00
     Atom 38  H   pos: (  0.005456  0.249963 -0.374157)  core sigma:           0.00
     Atom 39  H   pos: ( -0.079849  0.235857 -0.235500)  core sigma:           0.00
     Atom 40  H   pos: ( -0.097660  0.257695  0.294654)  core sigma:           0.00
     Atom 41  H   pos: ( -0.131422  0.379555  0.191342)  core sigma:           0.00
     Atom 42  H   pos: (  0.405470  0.315099  0.165813)  core sigma:           0.00
     Atom 43  H   pos: (  0.497178  0.441765  0.214467)  core sigma:           0.00
     Atom 44  H   pos: ( -0.366848 -0.262744  0.340033)  core sigma:           0.00
     Atom 45  H   pos: ( -0.268743 -0.314873 -0.458685)  core sigma:           0.00
     Atom 46  H   pos: ( -0.132395 -0.256505 -0.153047)  core sigma:           0.00
     Atom 47  H   pos: (  0.021714 -0.310208 -0.146864)  core sigma:           0.00
     Atom 48  H   pos: (  0.380685 -0.298486  0.232665)  core sigma:           0.00
     Atom 49  H   pos: (  0.479661 -0.297060  0.102826)  core sigma:           0.00
     Atom 50  H   pos: ( -0.088734 -0.382480  0.080180)  core sigma:           0.00
     Atom 51  H   pos: ( -0.171202 -0.336714  0.213487)  core sigma:           0.00
     Atom 52  H   pos: (  0.356492  0.040400 -0.278061)  core sigma:           0.00
     Atom 53  H   pos: (  0.392949  0.107834 -0.133832)  core sigma:           0.00
     Atom 54  H   pos: (  0.117367 -0.092649 -0.010105)  core sigma:           0.00
     Atom 55  H   pos: (  0.145880  0.037783  0.084540)  core sigma:           0.00
     Atom 56  H   pos: (  0.154666  0.096624  0.417361)  core sigma:           0.00
     Atom 57  H   pos: (  0.132723  0.213880  0.305787)  core sigma:           0.00
     Atom 58  H   pos: ( -0.395673 -0.168777 -0.115931)  core sigma:           0.00
     Atom 59  H   pos: (  0.463524 -0.080028 -0.032940)  core sigma:           0.00
     Atom 60  H   pos: (  0.222512  0.296769  0.044376)  core sigma:           0.00
     Atom 61  H   pos: (  0.324671  0.172777  0.075410)  core sigma:           0.00
     Atom 62  H   pos: ( -0.314040  0.367440 -0.411174)  core sigma:           0.00
     Atom 63  H   pos: ( -0.173835  0.440954 -0.369591)  core sigma:           0.00
     Atom 64  H   pos: (  0.305639 -0.244866 -0.151665)  core sigma:           0.00
     Atom 65  H   pos: (  0.230043 -0.388103 -0.175397)  core sigma:           0.00
     Atom 66  H   pos: (  0.340625 -0.034119  0.445058)  core sigma:           0.00
     Atom 67  H   pos: (  0.203042 -0.145293  0.447368)  core sigma:           0.00
     Atom 68  H   pos: ( -0.317992  0.415565 -0.185941)  core sigma:           0.00
     Atom 69  H   pos: ( -0.220254 -0.444705 -0.071860)  core sigma:           0.00
     Atom 70  H   pos: ( -0.208435 -0.046489 -0.218974)  core sigma:           0.00
     Atom 71  H   pos: ( -0.259717 -0.132534 -0.348588)  core sigma:           0.00

     Bare contribution in ppm:

     Atom  1  Ca  pos: ( -0.301450  0.172348  0.041013)  bare sigma:         114.42
           119.4668          2.3942         -5.0268
             1.8111        108.0784          4.5208
            -3.3476          3.9782        115.7293

     Atom  2  O   pos: (  0.447279  0.073516  0.022010)  bare sigma:          58.70
            59.0005         -4.5037         -1.0003
            -5.6556         63.3638          8.5512
            -1.8624          9.6150         53.7482

     Atom  3  O   pos: ( -0.166173  0.108468 -0.150024)  bare sigma:          56.73
            47.9892          4.7553         -7.5617
             5.7905         59.9391         -0.3325
           -14.0492          3.3245         62.2491

     Atom  4  O   pos: ( -0.194140 -0.029409  0.182307)  bare sigma:          84.10
            85.3426         -1.2562         -4.9379
            -1.3814         84.8603         -6.7115
            -4.3806         -7.4035         82.1117

     Atom  5  O   pos: ( -0.317950  0.162320 -0.370306)  bare sigma:          76.62
            82.7320         -0.0360          9.9468
             3.0786         68.6321          1.3517
            10.9304         -0.5579         78.5086

     Atom  6  O   pos: (  0.226068  0.397393 -0.134840)  bare sigma:          77.61
            76.8578         -0.6896          4.0524
            -4.3388         87.4654         -0.2918
             5.1377         -2.3852         68.5044

     Atom  7  O   pos: (  0.159386 -0.272570  0.276388)  bare sigma:          84.24
            84.3370          7.2252          2.7364
             8.1702         88.2168         -3.2373
             4.7640         -1.5579         80.1634

     Atom  8  O   pos: ( -0.501510  0.072799  0.350185)  bare sigma:          67.86
            69.0352        -10.4131         -1.3783
            -9.3503         72.6335          1.3379
            -2.2540          1.3217         61.9245

     Atom  9  O   pos: ( -0.020240  0.302795 -0.288848)  bare sigma:          78.30
            80.8368          4.8619         -6.7007
             1.9223         74.6125         -0.6223
            -5.4554         -2.3780         79.4393

     Atom 10  O   pos: ( -0.142882  0.275682  0.204062)  bare sigma:          70.92
            66.3808          4.2362          7.1987
             6.9238         79.4304          4.7992
             5.6576          0.3929         66.9545

     Atom 11  O   pos: ( -0.498170  0.336301  0.195333)  bare sigma:          73.32
            69.7236          3.3693          1.8748
             1.5051         87.2053          0.5874
             1.3262          0.5357         63.0398

     Atom 12  O   pos: ( -0.275126 -0.242458  0.383735)  bare sigma:          77.66
            68.6201         -0.7916          5.1339
             0.8610         81.9018         -7.3564
             4.3675         -8.4116         82.4508

     Atom 13  O   pos: ( -0.069174 -0.317141 -0.097543)  bare sigma:          77.95
            84.3639         -0.1869          0.4120
             1.2024         74.9034         -4.2853
            -1.0123         -4.8469         74.5811

     Atom 14  O   pos: (  0.472856 -0.331177  0.200496)  bare sigma:          80.11
            76.1586         -3.2508         -2.2350
            -3.2424         85.5727         -2.2230
            -1.4219         -4.1959         78.5966

     Atom 15  O   pos: ( -0.104391 -0.406876  0.179329)  bare sigma:          77.04
            69.7853          2.8578         -3.8135
             0.3986         82.8401         -0.4231
            -2.6056         -1.7735         78.4991

     Atom 16  O   pos: (  0.390283  0.128791 -0.236003)  bare sigma:          82.55
            76.8827          1.0947          3.1167
             0.5971         75.8400          2.2170
             2.8400          3.0637         94.9173

     Atom 17  O   pos: (  0.111458 -0.060138  0.087561)  bare sigma:          84.36
            80.2029          3.4484          0.3379
             4.0621         89.3433          2.3659
             0.0694          0.8685         83.5196

     Atom 18  O   pos: (  0.095219  0.178661  0.395307)  bare sigma:          84.70
            82.7793         -8.7303         -2.3030
            -7.9333         82.6879         -4.6896
            -3.2139         -4.9846         88.6187

     Atom 19  O   pos: (  0.491297 -0.178284 -0.059568)  bare sigma:          58.41
            70.9198          0.0435        -14.0464
            -0.4659         53.3260          2.0922
           -14.1419          1.5255         50.9988

     Atom 20  O   pos: (  0.250005  0.231606  0.119654)  bare sigma:          76.18
            80.6566         -5.6975         -1.0449
            -4.1246         75.9758         -2.0850
            -2.0220          0.0399         71.9205

     Atom 21  O   pos: ( -0.274454 -0.461967 -0.394752)  bare sigma:          79.56
            75.5115          0.0660          3.7713
             0.3671         88.1701         -6.7996
             5.2246         -7.0685         74.9909

     Atom 22  O   pos: (  0.212992 -0.284577 -0.174819)  bare sigma:          80.70
            79.4147          4.3069          0.9898
             5.7791         94.1827         -0.6775
            -0.3526         -2.6158         68.5027

     Atom 23  O   pos: (  0.253342 -0.067978 -0.455936)  bare sigma:          95.66
            93.1932          0.1924          1.1944
             0.1040         99.4732          2.5994
             0.7260          2.1198         94.3217

     Atom 24  O   pos: ( -0.314845  0.401384 -0.090156)  bare sigma:          68.71
            75.8954         13.1433          6.4814
            13.5321         74.0680          4.0081
             4.2415          3.9292         56.1575

     Atom 25  O   pos: ( -0.239081 -0.142295 -0.247852)  bare sigma:          75.68
            69.4042          1.0802          2.7497
             1.7612         81.3939          4.9673
             2.1608          5.1345         76.2516

     Atom 26  H   pos: (  0.424516  0.014419  0.103597)  bare sigma:          23.31
            19.1126          1.1633         -1.4878
             0.3777         22.7905         -4.4140
            -1.8972         -4.2276         28.0222

     Atom 27  H   pos: ( -0.066378  0.080717 -0.150200)  bare sigma:          23.23
            30.3527         -2.6625          0.5363
            -2.9882         19.9163         -1.3783
            -0.3565         -1.1686         19.4342

     Atom 28  H   pos: ( -0.226827 -0.087278  0.261721)  bare sigma:          19.44
            13.1421          3.5932         -7.3271
             5.2721         20.9592        -12.5599
            -8.9699        -12.3132         24.2110

     Atom 29  H   pos: ( -0.097499 -0.061868  0.165396)  bare sigma:          20.56
            34.1620         -4.6557         -6.5236
            -6.0088         14.4983          0.5166
            -5.4449         -0.4360         13.0139

     Atom 30  H   pos: ( -0.253392  0.137870 -0.292112)  bare sigma:          14.99
            17.1937         -3.4747         17.1649
            -3.3324          4.5571         -6.0309
            19.3506         -6.4002         23.2201

     Atom 31  H   pos: ( -0.412214  0.148668 -0.329833)  bare sigma:          20.49
            33.2917          3.5371         -5.8330
             4.0214         10.5884         -0.6576
            -6.3280         -1.2924         17.5949

     Atom 32  H   pos: (  0.137089  0.378420 -0.185326)  bare sigma:          18.01
            29.1123          3.6878         11.0777
             5.1059         11.7526          4.3814
            12.1114          3.7473         13.1573

     Atom 33  H   pos: (  0.294926  0.336998 -0.181112)  bare sigma:          20.36
            22.7187         -9.2318         -4.0303
           -11.2747         23.3065          5.3484
            -5.0755          5.4980         15.0577

     Atom 34  H   pos: (  0.155062 -0.189276  0.214566)  bare sigma:          18.64
             9.7592         -0.6864          2.6761
             0.2734         27.2041        -14.1542
             2.0310        -14.7584         18.9431

     Atom 35  H   pos: (  0.075850 -0.328188  0.249769)  bare sigma:          20.19
            28.8988         12.8215          4.9641
            12.0462         19.7270          1.9867
             6.2695          3.1693         11.9492

     Atom 36  H   pos: (  0.425612  0.165463  0.362537)  bare sigma:          18.98
            20.5105         -3.8448          2.5080
            -5.5946         20.0449         -3.1694
             0.5725         -1.1551         16.3985

     Atom 37  H   pos: ( -0.412380  0.078843  0.405406)  bare sigma:          17.03
            25.0596         -0.5328         11.2783
             1.7299          7.4873          3.4218
            12.2611          1.8658         18.5490

     Atom 38  H   pos: (  0.005456  0.249963 -0.374157)  bare sigma:          18.00
            12.7622         -4.3700         -9.6627
            -4.7810         11.5653         11.8933
           -10.0105         11.0248         29.6677

     Atom 39  H   pos: ( -0.079849  0.235857 -0.235500)  bare sigma:          16.82
            16.6038         13.1778        -11.3686
            12.9296         19.3560        -12.3499
           -10.0505        -11.8110         14.4963

     Atom 40  H   pos: ( -0.097660  0.257695  0.294654)  bare sigma:          21.13
            20.1596         -3.0027          8.0528
            -3.0831         15.3363         -3.0267
             8.4899         -3.8444         27.9026

     Atom 41  H   pos: ( -0.131422  0.379555  0.191342)  bare sigma:           9.57
            -7.5608          7.4580         -0.0170
             6.6249         42.6610         -7.7127
             0.5007         -5.7968         -6.3916

     Atom 42  H   pos: (  0.405470  0.315099  0.165813)  bare sigma:          18.74
            32.5686          9.6585          8.6933
             9.0059         14.4131          3.5592
             7.9739          3.8684          9.2478

     Atom 43  H   pos: (  0.497178  0.441765  0.214467)  bare sigma:          12.79
            -1.2451         -3.2515          1.4149
            -1.7592         43.0814          2.8997
             1.2086          3.0677         -3.4565

     Atom 44  H   pos: ( -0.366848 -0.262744  0.340033)  bare sigma:          20.27
            27.8630          2.9602         10.3937
             3.4417         14.2627          2.0317
            10.1678          1.7307         18.6905

     Atom 45  H   pos: ( -0.268743 -0.314873 -0.458685)  bare sigma:          14.27
            -1.9135         -0.8243          1.6086
            -2.7928         26.9768        -18.1114
             2.9291        -17.6885         17.7428

     Atom 46  H   pos: ( -0.132395 -0.256505 -0.153047)  bare sigma:          16.92
            18.3041        -12.1279         10.5025
           -12.0021         18.2879        -10.3736
            11.0441        -10.9358         14.1546

     Atom 47  H   pos: (  0.021714 -0.310208 -0.146864)  bare sigma:          17.64
            34.3900          1.4622         -8.4387
             2.2898          8.1144         -0.6991
            -9.6111         -0.5027         10.4225

     Atom 48  H   pos: (  0.380685 -0.298486  0.232665)  bare sigma:          20.06
            31.9778         -6.0693         -7.5046
            -7.1017         14.2976          2.7114
            -6.4378          1.9442         13.9095

     Atom 49  H   pos: (  0.479661 -0.297060  0.102826)  bare sigma:          17.68
             8.7454          0.0964         -1.8708
             0.9776         13.8552        -11.4477
            -3.6932        -10.3271         30.4473

     Atom 50  H   pos: ( -0.088734 -0.382480  0.080180)  bare sigma:          17.51
             7.5454          1.8959         -4.0444
             2.2021         10.2009         -8.0208
            -4.6146         -6.0645         34.7908

     Atom 51  H   pos: ( -0.171202 -0.336714  0.213487)  bare sigma:          19.21
            18.8217         -8.6379         -8.2155
            -9.6755         21.8739          7.3069
            -7.4754          5.9569         16.9220

     Atom 52  H   pos: (  0.356492  0.040400 -0.278061)  bare sigma:          21.71
            16.2135          6.2963          4.7640
             6.2220         25.3125          9.0031
             4.5816          7.7817         23.5928

     Atom 53  H   pos: (  0.392949  0.107834 -0.133832)  bare sigma:          15.71
             3.0196         -1.4448          4.1894
            -1.9282          4.2146         -6.7628
             5.1034         -5.3661         39.9088

     Atom 54  H   pos: (  0.117367 -0.092649 -0.010105)  bare sigma:          21.80
            15.8404          0.3388         -1.2079
             0.4318         19.4649          7.1901
            -0.9478          8.7583         30.0924

     Atom 55  H   pos: (  0.145880  0.037783  0.084540)  bare sigma:          19.87
            15.5744          9.2090          0.2876
             9.2061         32.9893          2.7896
            -0.4133          0.5773         11.0530

     Atom 56  H   pos: (  0.154666  0.096624  0.417361)  bare sigma:          18.40
            17.3396        -15.0234          3.9305
           -14.1816         26.6928         -6.6610
             3.0959         -5.6936         11.1702

     Atom 57  H   pos: (  0.132723  0.213880  0.305787)  bare sigma:          20.54
            17.0544          1.4295         -8.8270
             0.5749         13.5349         -6.5581
            -7.6857         -7.6877         31.0412

     Atom 58  H   pos: ( -0.395673 -0.168777 -0.115931)  bare sigma:          14.84
            21.8265         -0.2990        -10.0327
             0.2885         10.2426         -0.8899
            -9.7047         -0.6720         12.4402

     Atom 59  H   pos: (  0.463524 -0.080028 -0.032940)  bare sigma:          13.83
             3.2943         -7.8149         -3.8126
           -10.4367         33.9257         12.1041
            -4.1383          9.9441          4.2624

     Atom 60  H   pos: (  0.222512  0.296769  0.044376)  bare sigma:          19.54
            13.4341         -5.1880          4.1168
            -5.0236         20.5049        -12.1733
             4.1676        -12.3154         24.6741

     Atom 61  H   pos: (  0.324671  0.172777  0.075410)  bare sigma:          14.40
            22.2836        -17.5604         -9.0200
           -16.8793         14.7834          7.4170
           -10.9269          8.8700          6.1432

     Atom 62  H   pos: ( -0.314040  0.367440 -0.411174)  bare sigma:          18.34
            11.9166          7.3452          2.1085
             9.6242         32.1298          1.2194
             2.2419          0.6147         10.9858

     Atom 63  H   pos: ( -0.173835  0.440954 -0.369591)  bare sigma:          20.06
            29.4614         -4.6903          6.1828
            -6.4799         16.0430         -2.5559
             6.9131         -1.7507         14.6803

     Atom 64  H   pos: (  0.305639 -0.244866 -0.151665)  bare sigma:          20.21
            31.1023          9.9313          6.1053
            10.1542         17.2624          2.3099
             5.5539          2.2434         12.2619

     Atom 65  H   pos: (  0.230043 -0.388103 -0.175397)  bare sigma:          11.19
            -4.2702         -2.7803          0.6963
            -0.7385         45.2043         -4.8681
             0.4469         -5.2138         -7.3579

     Atom 66  H   pos: (  0.340625 -0.034119  0.445058)  bare sigma:          21.60
            34.9250         13.2767         -4.7021
            11.6628         15.8884         -1.8248
            -4.8521         -1.9828         13.9931

     Atom 67  H   pos: (  0.203042 -0.145293  0.447368)  bare sigma:          21.42
            19.0173         12.4528          3.3233
            13.8315         29.3212          5.3339
             3.7257          5.2295         15.9230

     Atom 68  H   pos: ( -0.317992  0.415565 -0.185941)  bare sigma:          21.49
            12.4960          1.2746          0.0268
             0.6717         13.8940         -3.6460
             3.0799         -0.1210         38.0795

     Atom 69  H   pos: ( -0.220254 -0.444705 -0.071860)  bare sigma:          15.09
            18.6599         11.8759          1.6393
            11.1853         15.6642          0.1333
             1.2893          0.3881         10.9401

     Atom 70  H   pos: ( -0.208435 -0.046489 -0.218974)  bare sigma:          15.31
             4.0908          8.1221          4.5831
             9.1156         34.2443         11.2266
             5.0725         10.0582          7.6096

     Atom 71  H   pos: ( -0.259717 -0.132534 -0.348588)  bare sigma:          19.39
             8.8773         -0.0284          5.1786
            -0.7071         14.9501          2.1302
             5.3803          3.1043         34.3299

     Diamagnetic contribution in ppm:

     Atom  1  Ca  pos: ( -0.301450  0.172348  0.041013)  dia sigma:          -4.27
            -4.2821          0.0005          0.0127
             0.0005         -4.2600         -0.0102
             0.0127         -0.0102         -4.2745

     Atom  2  O   pos: (  0.447279  0.073516  0.022010)  dia sigma:          17.81
            17.5406          0.1133         -0.1957
             0.1133         17.7998         -0.5081
            -0.1957         -0.5081         18.0752

     Atom  3  O   pos: ( -0.166173  0.108468 -0.150024)  dia sigma:          17.81
            18.4803         -0.2757          0.0295
            -0.2757         17.5182          0.0040
             0.0295          0.0040         17.4455

     Atom  4  O   pos: ( -0.194140 -0.029409  0.182307)  dia sigma:          18.27
            18.6585         -0.1855         -0.4715
            -0.1855         17.9390         -0.4603
            -0.4715         -0.4603         18.1992

     Atom  5  O   pos: ( -0.317950  0.162320 -0.370306)  dia sigma:          18.19
            18.8063         -0.0113          0.0275
            -0.0113         17.6300         -0.1863
             0.0275         -0.1863         18.1403

     Atom  6  O   pos: (  0.226068  0.397393 -0.134840)  dia sigma:          18.31
            18.9021         -0.2959          0.0696
            -0.2959         18.0053          0.3175
             0.0696          0.3175         18.0317

     Atom  7  O   pos: (  0.159386 -0.272570  0.276388)  dia sigma:          18.12
            18.1470          0.4868          0.2214
             0.4868         18.4154         -0.3389
             0.2214         -0.3389         17.8082

     Atom  8  O   pos: ( -0.501510  0.072799  0.350185)  dia sigma:          17.75
            18.2350         -0.6206          0.3219
            -0.6206         17.7813          0.2124
             0.3219          0.2124         17.2383

     Atom  9  O   pos: ( -0.020240  0.302795 -0.288848)  dia sigma:          18.21
            17.9372          0.2186         -0.4463
             0.2186         18.1801          0.1036
            -0.4463          0.1036         18.5222

     Atom 10  O   pos: ( -0.142882  0.275682  0.204062)  dia sigma:          18.50
            18.1126         -0.0241          0.4647
            -0.0241         18.5280         -0.2817
             0.4647         -0.2817         18.8660

     Atom 11  O   pos: ( -0.498170  0.336301  0.195333)  dia sigma:          18.29
            18.5883          0.2217          0.2319
             0.2217         18.4194          0.2817
             0.2319          0.2817         17.8477

     Atom 12  O   pos: ( -0.275126 -0.242458  0.383735)  dia sigma:          18.28
            18.5088          0.1239          0.4761
             0.1239         17.9827         -0.3126
             0.4761         -0.3126         18.3557

     Atom 13  O   pos: ( -0.069174 -0.317141 -0.097543)  dia sigma:          18.35
            18.8563         -0.2669         -0.1498
            -0.2669         18.0298         -0.3827
            -0.1498         -0.3827         18.1711

     Atom 14  O   pos: (  0.472856 -0.331177  0.200496)  dia sigma:          18.37
            18.5443         -0.3367         -0.3993
            -0.3367         17.8653         -0.2057
            -0.3993         -0.2057         18.6906

     Atom 15  O   pos: ( -0.104391 -0.406876  0.179329)  dia sigma:          18.45
            18.2173         -0.4348         -0.3937
            -0.4348         18.3434          0.0370
            -0.3937          0.0370         18.7867

     Atom 16  O   pos: (  0.390283  0.128791 -0.236003)  dia sigma:          18.15
            17.5917          0.3371          0.1318
             0.3371         18.3434          0.2950
             0.1318          0.2950         18.5229

     Atom 17  O   pos: (  0.111458 -0.060138  0.087561)  dia sigma:          18.10
            17.4014          0.3431         -0.0588
             0.3431         18.4545          0.3130
            -0.0588          0.3130         18.4313

     Atom 18  O   pos: (  0.095219  0.178661  0.395307)  dia sigma:          18.27
            18.0383         -0.3735         -0.2579
            -0.3735         18.3102         -0.5591
            -0.2579         -0.5591         18.4482

     Atom 19  O   pos: (  0.491297 -0.178284 -0.059568)  dia sigma:          17.49
            17.9734         -0.1027         -0.6056
            -0.1027         17.4432          0.0993
            -0.6056          0.0993         17.0546

     Atom 20  O   pos: (  0.250005  0.231606  0.119654)  dia sigma:          18.23
            18.1115         -0.4923         -0.0033
            -0.4923         18.3294         -0.2870
            -0.0033         -0.2870         18.2506

     Atom 21  O   pos: ( -0.274454 -0.461967 -0.394752)  dia sigma:          18.34
            18.8392          0.2406          0.3380
             0.2406         18.5203          0.1029
             0.3380          0.1029         17.6653

     Atom 22  O   pos: (  0.212992 -0.284577 -0.174819)  dia sigma:          18.38
            18.7438          0.2846          0.1859
             0.2846         18.6242          0.2083
             0.1859          0.2083         17.7658

     Atom 23  O   pos: (  0.253342 -0.067978 -0.455936)  dia sigma:          19.72
            20.1025          0.5280         -0.0503
             0.5280         19.8599          0.0486
            -0.0503          0.0486         19.1891

     Atom 24  O   pos: ( -0.314845  0.401384 -0.090156)  dia sigma:          17.77
            17.7704          0.7016          0.3367
             0.7016         17.5430          0.0126
             0.3367          0.0126         18.0053

     Atom 25  O   pos: ( -0.239081 -0.142295 -0.247852)  dia sigma:          18.24
            17.7159          0.2257          0.2733
             0.2257         18.2950          0.1077
             0.2733          0.1077         18.7050

     Atom 26  H   pos: (  0.424516  0.014419  0.103597)  dia sigma:           1.08
             1.0805          0.0000          0.0000
             0.0000          1.0805          0.0000
             0.0000          0.0000          1.0805

     Atom 27  H   pos: ( -0.066378  0.080717 -0.150200)  dia sigma:           1.08
             1.0779          0.0000          0.0000
             0.0000          1.0779          0.0000
             0.0000          0.0000          1.0779

     Atom 28  H   pos: ( -0.226827 -0.087278  0.261721)  dia sigma:           1.04
             1.0362          0.0000          0.0000
             0.0000          1.0362          0.0000
             0.0000          0.0000          1.0362

     Atom 29  H   pos: ( -0.097499 -0.061868  0.165396)  dia sigma:           1.05
             1.0485          0.0000          0.0000
             0.0000          1.0485          0.0000
             0.0000          0.0000          1.0485

     Atom 30  H   pos: ( -0.253392  0.137870 -0.292112)  dia sigma:           1.01
             1.0094          0.0000          0.0000
             0.0000          1.0094          0.0000
             0.0000          0.0000          1.0094

     Atom 31  H   pos: ( -0.412214  0.148668 -0.329833)  dia sigma:           1.05
             1.0505          0.0000          0.0000
             0.0000          1.0505          0.0000
             0.0000          0.0000          1.0505

     Atom 32  H   pos: (  0.137089  0.378420 -0.185326)  dia sigma:           1.02
             1.0160          0.0000          0.0000
             0.0000          1.0160          0.0000
             0.0000          0.0000          1.0160

     Atom 33  H   pos: (  0.294926  0.336998 -0.181112)  dia sigma:           1.06
             1.0617          0.0000          0.0000
             0.0000          1.0617          0.0000
             0.0000          0.0000          1.0617

     Atom 34  H   pos: (  0.155062 -0.189276  0.214566)  dia sigma:           1.04
             1.0357          0.0000          0.0000
             0.0000          1.0357          0.0000
             0.0000          0.0000          1.0357

     Atom 35  H   pos: (  0.075850 -0.328188  0.249769)  dia sigma:           1.05
             1.0450          0.0000          0.0000
             0.0000          1.0450          0.0000
             0.0000          0.0000          1.0450

     Atom 36  H   pos: (  0.425612  0.165463  0.362537)  dia sigma:           0.85
             0.8488          0.0000          0.0000
             0.0000          0.8488          0.0000
             0.0000          0.0000          0.8488

     Atom 37  H   pos: ( -0.412380  0.078843  0.405406)  dia sigma:           1.00
             0.9984          0.0000          0.0000
             0.0000          0.9984          0.0000
             0.0000          0.0000          0.9984

     Atom 38  H   pos: (  0.005456  0.249963 -0.374157)  dia sigma:           1.03
             1.0311          0.0000          0.0000
             0.0000          1.0311          0.0000
             0.0000          0.0000          1.0311

     Atom 39  H   pos: ( -0.079849  0.235857 -0.235500)  dia sigma:           1.02
             1.0232          0.0000          0.0000
             0.0000          1.0232          0.0000
             0.0000          0.0000          1.0232

     Atom 40  H   pos: ( -0.097660  0.257695  0.294654)  dia sigma:           1.06
             1.0642          0.0000          0.0000
             0.0000          1.0642          0.0000
             0.0000          0.0000          1.0642

     Atom 41  H   pos: ( -0.131422  0.379555  0.191342)  dia sigma:           0.99
             0.9934          0.0000          0.0000
             0.0000          0.9934          0.0000
             0.0000          0.0000          0.9934

     Atom 42  H   pos: (  0.405470  0.315099  0.165813)  dia sigma:           1.05
             1.0508          0.0000          0.0000
             0.0000          1.0508          0.0000
             0.0000          0.0000          1.0508

     Atom 43  H   pos: (  0.497178  0.441765  0.214467)  dia sigma:           1.00
             1.0046          0.0000          0.0000
             0.0000          1.0046          0.0000
             0.0000          0.0000          1.0046

     Atom 44  H   pos: ( -0.366848 -0.262744  0.340033)  dia sigma:           1.05
             1.0455          0.0000          0.0000
             0.0000          1.0455          0.0000
             0.0000          0.0000          1.0455

     Atom 45  H   pos: ( -0.268743 -0.314873 -0.458685)  dia sigma:           0.99
             0.9947          0.0000          0.0000
             0.0000          0.9947          0.0000
             0.0000          0.0000          0.9947

     Atom 46  H   pos: ( -0.132395 -0.256505 -0.153047)  dia sigma:           1.02
             1.0196          0.0000          0.0000
             0.0000          1.0196          0.0000
             0.0000          0.0000          1.0196

     Atom 47  H   pos: (  0.021714 -0.310208 -0.146864)  dia sigma:           1.01
             1.0144          0.0000          0.0000
             0.0000          1.0144          0.0000
             0.0000          0.0000          1.0144

     Atom 48  H   pos: (  0.380685 -0.298486  0.232665)  dia sigma:           1.05
             1.0530          0.0000          0.0000
             0.0000          1.0530          0.0000
             0.0000          0.0000          1.0530

     Atom 49  H   pos: (  0.479661 -0.297060  0.102826)  dia sigma:           1.02
             1.0157          0.0000          0.0000
             0.0000          1.0157          0.0000
             0.0000          0.0000          1.0157

     Atom 50  H   pos: ( -0.088734 -0.382480  0.080180)  dia sigma:           1.03
             1.0315          0.0000          0.0000
             0.0000          1.0315          0.0000
             0.0000          0.0000          1.0315

     Atom 51  H   pos: ( -0.171202 -0.336714  0.213487)  dia sigma:           1.05
             1.0482          0.0000          0.0000
             0.0000          1.0482          0.0000
             0.0000          0.0000          1.0482

     Atom 52  H   pos: (  0.356492  0.040400 -0.278061)  dia sigma:           1.06
             1.0581          0.0000          0.0000
             0.0000          1.0581          0.0000
             0.0000          0.0000          1.0581

     Atom 53  H   pos: (  0.392949  0.107834 -0.133832)  dia sigma:           1.01
             1.0062          0.0000          0.0000
             0.0000          1.0062          0.0000
             0.0000          0.0000          1.0062

     Atom 54  H   pos: (  0.117367 -0.092649 -0.010105)  dia sigma:           1.06
             1.0622          0.0000          0.0000
             0.0000          1.0622          0.0000
             0.0000          0.0000          1.0622

     Atom 55  H   pos: (  0.145880  0.037783  0.084540)  dia sigma:           1.03
             1.0348          0.0000          0.0000
             0.0000          1.0348          0.0000
             0.0000          0.0000          1.0348

     Atom 56  H   pos: (  0.154666  0.096624  0.417361)  dia sigma:           1.03
             1.0252          0.0000          0.0000
             0.0000          1.0252          0.0000
             0.0000          0.0000          1.0252

     Atom 57  H   pos: (  0.132723  0.213880  0.305787)  dia sigma:           1.05
             1.0498          0.0000          0.0000
             0.0000          1.0498          0.0000
             0.0000          0.0000          1.0498

     Atom 58  H   pos: ( -0.395673 -0.168777 -0.115931)  dia sigma:           0.75
             0.7468          0.0000          0.0000
             0.0000          0.7468          0.0000
             0.0000          0.0000          0.7468

     Atom 59  H   pos: (  0.463524 -0.080028 -0.032940)  dia sigma:           0.99
             0.9938          0.0000          0.0000
             0.0000          0.9938          0.0000
             0.0000          0.0000          0.9938

     Atom 60  H   pos: (  0.222512  0.296769  0.044376)  dia sigma:           1.05
             1.0494          0.0000          0.0000
             0.0000          1.0494          0.0000
             0.0000          0.0000          1.0494

     Atom 61  H   pos: (  0.324671  0.172777  0.075410)  dia sigma:           0.99
             0.9931          0.0000          0.0000
             0.0000          0.9931          0.0000
             0.0000          0.0000          0.9931

     Atom 62  H   pos: ( -0.314040  0.367440 -0.411174)  dia sigma:           1.01
             1.0141          0.0000          0.0000
             0.0000          1.0141          0.0000
             0.0000          0.0000          1.0141

     Atom 63  H   pos: ( -0.173835  0.440954 -0.369591)  dia sigma:           1.04
             1.0448          0.0000          0.0000
             0.0000          1.0448          0.0000
             0.0000          0.0000          1.0448

     Atom 64  H   pos: (  0.305639 -0.244866 -0.151665)  dia sigma:           1.04
             1.0439          0.0000          0.0000
             0.0000          1.0439          0.0000
             0.0000          0.0000          1.0439

     Atom 65  H   pos: (  0.230043 -0.388103 -0.175397)  dia sigma:           1.01
             1.0072          0.0000          0.0000
             0.0000          1.0072          0.0000
             0.0000          0.0000          1.0072

     Atom 66  H   pos: (  0.340625 -0.034119  0.445058)  dia sigma:           1.19
             1.1910          0.0000          0.0000
             0.0000          1.1910          0.0000
             0.0000          0.0000          1.1910

     Atom 67  H   pos: (  0.203042 -0.145293  0.447368)  dia sigma:           1.20
             1.2046          0.0000          0.0000
             0.0000          1.2046          0.0000
             0.0000          0.0000          1.2046

     Atom 68  H   pos: ( -0.317992  0.415565 -0.185941)  dia sigma:           1.20
             1.2040          0.0000          0.0000
             0.0000          1.2040          0.0000
             0.0000          0.0000          1.2040

     Atom 69  H   pos: ( -0.220254 -0.444705 -0.071860)  dia sigma:           0.76
             0.7641          0.0000          0.0000
             0.0000          0.7641          0.0000
             0.0000          0.0000          0.7641

     Atom 70  H   pos: ( -0.208435 -0.046489 -0.218974)  dia sigma:           1.00
             1.0027          0.0000          0.0000
             0.0000          1.0027          0.0000
             0.0000          0.0000          1.0027

     Atom 71  H   pos: ( -0.259717 -0.132534 -0.348588)  dia sigma:           1.04
             1.0443          0.0000          0.0000
             0.0000          1.0443          0.0000
             0.0000          0.0000          1.0443

     Paramagnetic contribution in ppm:

     Atom  1  Ca  pos: ( -0.301450  0.172348  0.041013)  para sigma:        -444.83
          -421.1277         13.5669        -11.4912
            11.5209       -476.7830         10.8995
            -5.6672          8.9507       -436.5907

     Atom  2  O   pos: (  0.447279  0.073516  0.022010)  para sigma:         -44.67
           -44.7235         -8.2658         -3.4077
            -9.8174        -34.5764         13.6400
            -4.3369         16.3308        -54.7011

     Atom  3  O   pos: ( -0.166173  0.108468 -0.150024)  para sigma:         -48.86
           -64.9236          9.4045        -17.0718
            11.7834        -43.1153          0.1966
           -33.5162          8.8654        -38.5505

     Atom  4  O   pos: ( -0.194140 -0.029409  0.182307)  para sigma:           5.27
            11.7560         -2.3383        -14.0476
            -2.7372          1.7289        -17.8117
           -12.2836        -18.3084          2.3103

     Atom  5  O   pos: ( -0.317950  0.162320 -0.370306)  para sigma:         -13.45
             6.7870         -3.6885         21.0607
             1.9551        -35.7012          1.1864
            22.8555         -2.2410        -11.4302

     Atom  6  O   pos: (  0.226068  0.397393 -0.134840)  para sigma:         -12.19
            -6.6273         -0.5608          8.5750
            -8.9810         -0.0712          3.7066
            11.0691         -0.9982        -29.8665

     Atom  7  O   pos: (  0.159386 -0.272570  0.276388)  para sigma:           5.93
             3.5828         18.2997          6.6359
            20.7095         18.2937        -12.1208
            10.7507         -8.7135         -4.0736

     Atom  8  O   pos: ( -0.501510  0.072799  0.350185)  para sigma:         -22.43
           -15.4991        -24.7003          1.3997
           -21.4938        -11.0262          4.9166
             0.6017          4.0739        -40.7629

     Atom  9  O   pos: ( -0.020240  0.302795 -0.288848)  para sigma:          -9.72
            -9.2424         11.9224        -20.2713
             5.1781        -16.6380         -2.1933
           -18.0726         -6.5438         -3.2848

     Atom 10  O   pos: ( -0.142882  0.275682  0.204062)  para sigma:         -28.45
           -41.3789          9.1457         14.2352
            15.2830         -6.2183          8.6363
            10.1805         -1.1206        -37.7616

     Atom 11  O   pos: ( -0.498170  0.336301  0.195333)  para sigma:         -21.92
           -29.5401          9.4663          4.8564
             4.5156          9.9809          4.9521
             4.1796          3.8362        -46.2061

     Atom 12  O   pos: ( -0.275126 -0.242458  0.383735)  para sigma:         -10.80
           -25.1723         -0.5558         15.8275
             3.3485         -4.8389        -20.8946
            14.1713        -23.2976         -2.3999

     Atom 13  O   pos: ( -0.069174 -0.317141 -0.097543)  para sigma:         -10.22
             7.6227         -4.9508          0.3761
            -2.4061        -19.3733        -11.7512
            -2.7392        -13.3114        -18.8952

     Atom 14  O   pos: (  0.472856 -0.331177  0.200496)  para sigma:          -5.54
           -12.1398         -7.4164         -9.1109
            -8.4737         -3.1279         -7.7739
            -6.8443        -11.9729         -1.3553

     Atom 15  O   pos: ( -0.104391 -0.406876  0.179329)  para sigma:         -14.68
           -29.4197          0.6701         -9.6450
            -4.5373         -9.1874         -0.1229
            -7.2463         -4.5282         -5.4377

     Atom 16  O   pos: (  0.390283  0.128791 -0.236003)  para sigma:           2.05
           -15.9027          5.4910          8.6382
             4.7453        -10.1228          4.2456
             7.7437          6.9776         32.1834

     Atom 17  O   pos: (  0.111458 -0.060138  0.087561)  para sigma:           7.41
            -8.9341         10.3196          0.6530
            11.2649         22.2948          9.0567
             0.2166          5.9690          8.8699

     Atom 18  O   pos: (  0.095219  0.178661  0.395307)  para sigma:           6.61
            -1.2301        -18.6129         -4.4787
           -16.8526          8.3601        -16.9684
            -7.1364        -17.5842         12.6970

     Atom 19  O   pos: (  0.491297 -0.178284 -0.059568)  para sigma:         -42.09
           -19.6473         -3.4688        -30.6001
            -4.9149        -46.7245          8.6623
           -30.4940          7.4100        -59.9022

     Atom 20  O   pos: (  0.250005  0.231606  0.119654)  para sigma:         -15.16
            -8.5867        -18.6665         -2.3975
           -15.2142        -12.8205         -5.6475
            -4.5744         -0.4691        -24.0758

     Atom 21  O   pos: ( -0.274454 -0.461967 -0.394752)  para sigma:          -6.82
            -4.8799          2.1701         10.0231
             3.6075          9.7684         -9.3469
            12.4397        -11.6240        -25.3401

     Atom 22  O   pos: (  0.212992 -0.284577 -0.174819)  para sigma:          -3.70
            -8.4308          8.6118          3.5234
            11.9473         30.6558          0.5059
             0.2621         -4.7540        -33.3332

     Atom 23  O   pos: (  0.253342 -0.067978 -0.455936)  para sigma:          24.82
            25.9157          7.8457         -0.1071
             8.6322         35.5425          5.1167
            -1.5012          3.6140         12.9877

     Atom 24  O   pos: ( -0.314845  0.401384 -0.090156)  para sigma:         -23.03
           -10.6769         28.2565         17.4171
            29.3125        -17.3583          6.5814
            11.8152          4.5234        -41.0480

     Atom 25  O   pos: ( -0.239081 -0.142295 -0.247852)  para sigma:         -15.07
           -29.0585          6.8299          7.0114
             8.6780         -3.7472         13.5473
             5.3457         13.8080        -12.4098

     Atom 26  H   pos: (  0.424516  0.014419  0.103597)  para sigma:           0.00
             0.0000          0.0000          0.0000
             0.0000          0.0000          0.0000
             0.0000          0.0000          0.0000

     Atom 27  H   pos: ( -0.066378  0.080717 -0.150200)  para sigma:           0.00
             0.0000          0.0000          0.0000
             0.0000          0.0000          0.0000
             0.0000          0.0000          0.0000

     Atom 28  H   pos: ( -0.226827 -0.087278  0.261721)  para sigma:           0.00
             0.0000          0.0000          0.0000
             0.0000          0.0000          0.0000
             0.0000          0.0000          0.0000

     Atom 29  H   pos: ( -0.097499 -0.061868  0.165396)  para sigma:           0.00
             0.0000          0.0000          0.0000
             0.0000          0.0000          0.0000
             0.0000          0.0000          0.0000

     Atom 30  H   pos: ( -0.253392  0.137870 -0.292112)  para sigma:           0.00
             0.0000          0.0000          0.0000
             0.0000          0.0000          0.0000
             0.0000          0.0000          0.0000

     Atom 31  H   pos: ( -0.412214  0.148668 -0.329833)  para sigma:           0.00
             0.0000          0.0000          0.0000
             0.0000          0.0000          0.0000
             0.0000          0.0000          0.0000

     Atom 32  H   pos: (  0.137089  0.378420 -0.185326)  para sigma:           0.00
             0.0000          0.0000          0.0000
             0.0000          0.0000          0.0000
             0.0000          0.0000          0.0000

     Atom 33  H   pos: (  0.294926  0.336998 -0.181112)  para sigma:           0.00
             0.0000          0.0000          0.0000
             0.0000          0.0000          0.0000
             0.0000          0.0000          0.0000

     Atom 34  H   pos: (  0.155062 -0.189276  0.214566)  para sigma:           0.00
             0.0000          0.0000          0.0000
             0.0000          0.0000          0.0000
             0.0000          0.0000          0.0000

     Atom 35  H   pos: (  0.075850 -0.328188  0.249769)  para sigma:           0.00
             0.0000          0.0000          0.0000
             0.0000          0.0000          0.0000
             0.0000          0.0000          0.0000

     Atom 36  H   pos: (  0.425612  0.165463  0.362537)  para sigma:           0.00
             0.0000          0.0000          0.0000
             0.0000          0.0000          0.0000
             0.0000          0.0000          0.0000

     Atom 37  H   pos: ( -0.412380  0.078843  0.405406)  para sigma:           0.00
             0.0000          0.0000          0.0000
             0.0000          0.0000          0.0000
             0.0000          0.0000          0.0000

     Atom 38  H   pos: (  0.005456  0.249963 -0.374157)  para sigma:           0.00
             0.0000          0.0000          0.0000
             0.0000          0.0000          0.0000
             0.0000          0.0000          0.0000

     Atom 39  H   pos: ( -0.079849  0.235857 -0.235500)  para sigma:           0.00
             0.0000          0.0000          0.0000
             0.0000          0.0000          0.0000
             0.0000          0.0000          0.0000

     Atom 40  H   pos: ( -0.097660  0.257695  0.294654)  para sigma:           0.00
             0.0000          0.0000          0.0000
             0.0000          0.0000          0.0000
             0.0000          0.0000          0.0000

     Atom 41  H   pos: ( -0.131422  0.379555  0.191342)  para sigma:           0.00
             0.0000          0.0000          0.0000
             0.0000          0.0000          0.0000
             0.0000          0.0000          0.0000

     Atom 42  H   pos: (  0.405470  0.315099  0.165813)  para sigma:           0.00
             0.0000          0.0000          0.0000
             0.0000          0.0000          0.0000
             0.0000          0.0000          0.0000

     Atom 43  H   pos: (  0.497178  0.441765  0.214467)  para sigma:           0.00
             0.0000          0.0000          0.0000
             0.0000          0.0000          0.0000
             0.0000          0.0000          0.0000

     Atom 44  H   pos: ( -0.366848 -0.262744  0.340033)  para sigma:           0.00
             0.0000          0.0000          0.0000
             0.0000          0.0000          0.0000
             0.0000          0.0000          0.0000

     Atom 45  H   pos: ( -0.268743 -0.314873 -0.458685)  para sigma:           0.00
             0.0000          0.0000          0.0000
             0.0000          0.0000          0.0000
             0.0000          0.0000          0.0000

     Atom 46  H   pos: ( -0.132395 -0.256505 -0.153047)  para sigma:           0.00
             0.0000          0.0000          0.0000
             0.0000          0.0000          0.0000
             0.0000          0.0000          0.0000

     Atom 47  H   pos: (  0.021714 -0.310208 -0.146864)  para sigma:           0.00
             0.0000          0.0000          0.0000
             0.0000          0.0000          0.0000
             0.0000          0.0000          0.0000

     Atom 48  H   pos: (  0.380685 -0.298486  0.232665)  para sigma:           0.00
             0.0000          0.0000          0.0000
             0.0000          0.0000          0.0000
             0.0000          0.0000          0.0000

     Atom 49  H   pos: (  0.479661 -0.297060  0.102826)  para sigma:           0.00
             0.0000          0.0000          0.0000
             0.0000          0.0000          0.0000
             0.0000          0.0000          0.0000

     Atom 50  H   pos: ( -0.088734 -0.382480  0.080180)  para sigma:           0.00
             0.0000          0.0000          0.0000
             0.0000          0.0000          0.0000
             0.0000          0.0000          0.0000

     Atom 51  H   pos: ( -0.171202 -0.336714  0.213487)  para sigma:           0.00
             0.0000          0.0000          0.0000
             0.0000          0.0000          0.0000
             0.0000          0.0000          0.0000

     Atom 52  H   pos: (  0.356492  0.040400 -0.278061)  para sigma:           0.00
             0.0000          0.0000          0.0000
             0.0000          0.0000          0.0000
             0.0000          0.0000          0.0000

     Atom 53  H   pos: (  0.392949  0.107834 -0.133832)  para sigma:           0.00
             0.0000          0.0000          0.0000
             0.0000          0.0000          0.0000
             0.0000          0.0000          0.0000

     Atom 54  H   pos: (  0.117367 -0.092649 -0.010105)  para sigma:           0.00
             0.0000          0.0000          0.0000
             0.0000          0.0000          0.0000
             0.0000          0.0000          0.0000

     Atom 55  H   pos: (  0.145880  0.037783  0.084540)  para sigma:           0.00
             0.0000          0.0000          0.0000
             0.0000          0.0000          0.0000
             0.0000          0.0000          0.0000

     Atom 56  H   pos: (  0.154666  0.096624  0.417361)  para sigma:           0.00
             0.0000          0.0000          0.0000
             0.0000          0.0000          0.0000
             0.0000          0.0000          0.0000

     Atom 57  H   pos: (  0.132723  0.213880  0.305787)  para sigma:           0.00
             0.0000          0.0000          0.0000
             0.0000          0.0000          0.0000
             0.0000          0.0000          0.0000

     Atom 58  H   pos: ( -0.395673 -0.168777 -0.115931)  para sigma:           0.00
             0.0000          0.0000          0.0000
             0.0000          0.0000          0.0000
             0.0000          0.0000          0.0000

     Atom 59  H   pos: (  0.463524 -0.080028 -0.032940)  para sigma:           0.00
             0.0000          0.0000          0.0000
             0.0000          0.0000          0.0000
             0.0000          0.0000          0.0000

     Atom 60  H   pos: (  0.222512  0.296769  0.044376)  para sigma:           0.00
             0.0000          0.0000          0.0000
             0.0000          0.0000          0.0000
             0.0000          0.0000          0.0000

     Atom 61  H   pos: (  0.324671  0.172777  0.075410)  para sigma:           0.00
             0.0000          0.0000          0.0000
             0.0000          0.0000          0.0000
             0.0000          0.0000          0.0000

     Atom 62  H   pos: ( -0.314040  0.367440 -0.411174)  para sigma:           0.00
             0.0000          0.0000          0.0000
             0.0000          0.0000          0.0000
             0.0000          0.0000          0.0000

     Atom 63  H   pos: ( -0.173835  0.440954 -0.369591)  para sigma:           0.00
             0.0000          0.0000          0.0000
             0.0000          0.0000          0.0000
             0.0000          0.0000          0.0000

     Atom 64  H   pos: (  0.305639 -0.244866 -0.151665)  para sigma:           0.00
             0.0000          0.0000          0.0000
             0.0000          0.0000          0.0000
             0.0000          0.0000          0.0000

     Atom 65  H   pos: (  0.230043 -0.388103 -0.175397)  para sigma:           0.00
             0.0000          0.0000          0.0000
             0.0000          0.0000          0.0000
             0.0000          0.0000          0.0000

     Atom 66  H   pos: (  0.340625 -0.034119  0.445058)  para sigma:           0.00
             0.0000          0.0000          0.0000
             0.0000          0.0000          0.0000
             0.0000          0.0000          0.0000

     Atom 67  H   pos: (  0.203042 -0.145293  0.447368)  para sigma:           0.00
             0.0000          0.0000          0.0000
             0.0000          0.0000          0.0000
             0.0000          0.0000          0.0000

     Atom 68  H   pos: ( -0.317992  0.415565 -0.185941)  para sigma:           0.00
             0.0000          0.0000          0.0000
             0.0000          0.0000          0.0000
             0.0000          0.0000          0.0000

     Atom 69  H   pos: ( -0.220254 -0.444705 -0.071860)  para sigma:           0.00
             0.0000          0.0000          0.0000
             0.0000          0.0000          0.0000
             0.0000          0.0000          0.0000

     Atom 70  H   pos: ( -0.208435 -0.046489 -0.218974)  para sigma:           0.00
             0.0000          0.0000          0.0000
             0.0000          0.0000          0.0000
             0.0000          0.0000          0.0000

     Atom 71  H   pos: ( -0.259717 -0.132534 -0.348588)  para sigma:           0.00
             0.0000          0.0000          0.0000
             0.0000          0.0000          0.0000
             0.0000          0.0000          0.0000

     Paramagnetic US occ-occ contribution in ppm:

     Atom  1  Ca  pos: ( -0.301450  0.172348  0.041013)  para_oo sigma:          -2.93
            -2.7814          0.0771         -0.3195
             0.0649         -3.3268          0.5308
            -0.3242          0.5883         -2.6934

     Atom  2  O   pos: (  0.447279  0.073516  0.022010)  para_oo sigma:          -1.11
            -1.6600         -0.4317          0.0672
            -0.4540         -0.8953          0.1071
             0.0183          0.1089         -0.7853

     Atom  3  O   pos: ( -0.166173  0.108468 -0.150024)  para_oo sigma:          -0.47
            -0.3274          0.2086          0.5494
             0.2497         -0.1868         -0.3024
             0.7692         -0.3347         -0.8978

     Atom  4  O   pos: ( -0.194140 -0.029409  0.182307)  para_oo sigma:          -0.43
            -0.3340          0.1445         -0.3724
             0.0956         -0.5459         -0.0386
            -0.3663         -0.0395         -0.4132

     Atom  5  O   pos: ( -0.317950  0.162320 -0.370306)  para_oo sigma:          -1.08
            -1.1595          0.0338          0.2247
             0.1105         -1.1662          0.0443
             0.3085         -0.0272         -0.9012

     Atom  6  O   pos: (  0.226068  0.397393 -0.134840)  para_oo sigma:          -1.07
            -1.3832          0.0300          0.0420
            -0.0740         -0.6755         -0.0645
             0.0708         -0.1303         -1.1489

     Atom  7  O   pos: (  0.159386 -0.272570  0.276388)  para_oo sigma:          -0.83
            -0.8472          0.0338          0.0257
             0.0078         -0.7679         -0.1303
             0.0537         -0.0833         -0.8856

     Atom  8  O   pos: ( -0.501510  0.072799  0.350185)  para_oo sigma:          -0.96
            -0.9283          0.1075          0.0367
             0.1151         -1.0791         -0.0539
             0.0087         -0.0119         -0.8821

     Atom  9  O   pos: ( -0.020240  0.302795 -0.288848)  para_oo sigma:          -1.05
            -0.9675          0.1198         -0.1343
             0.0751         -1.1301         -0.0559
            -0.1171         -0.0365         -1.0378

     Atom 10  O   pos: ( -0.142882  0.275682  0.204062)  para_oo sigma:          -0.53
            -0.8644         -0.0715         -0.0512
            -0.1682          0.1493         -0.6209
            -0.0173         -0.5029         -0.8674

     Atom 11  O   pos: ( -0.498170  0.336301  0.195333)  para_oo sigma:          -1.00
            -1.1764          0.2219          0.1656
             0.1529         -0.5898          0.0413
             0.1805          0.0204         -1.2201

     Atom 12  O   pos: ( -0.275126 -0.242458  0.383735)  para_oo sigma:          -1.09
            -1.5032         -0.1061         -0.0979
            -0.0655         -0.8754         -0.1264
            -0.0721         -0.1813         -0.9056

     Atom 13  O   pos: ( -0.069174 -0.317141 -0.097543)  para_oo sigma:          -0.97
            -0.8301         -0.0316          0.0317
             0.0636         -1.1026         -0.1132
             0.0181         -0.1277         -0.9780

     Atom 14  O   pos: (  0.472856 -0.331177  0.200496)  para_oo sigma:          -0.94
            -1.1427         -0.0326          0.0533
            -0.0191         -0.7374         -0.0205
             0.0454         -0.0728         -0.9405

     Atom 15  O   pos: ( -0.104391 -0.406876  0.179329)  para_oo sigma:          -1.09
            -1.2737          0.2195         -0.0135
             0.1246         -0.8277         -0.0209
             0.0045         -0.0433         -1.1709

     Atom 16  O   pos: (  0.390283  0.128791 -0.236003)  para_oo sigma:          -0.96
            -1.0783         -0.0672          0.0786
            -0.0385         -1.2077         -0.0512
             0.0813         -0.0556         -0.5871

     Atom 17  O   pos: (  0.111458 -0.060138  0.087561)  para_oo sigma:          -0.66
            -0.6836         -0.0439         -0.0271
            -0.0020         -0.6073         -0.0340
            -0.0064         -0.0546         -0.6788

     Atom 18  O   pos: (  0.095219  0.178661  0.395307)  para_oo sigma:          -0.82
            -0.8279         -0.1368         -0.0008
            -0.0788         -0.9413          0.0579
            -0.0337          0.0166         -0.6895

     Atom 19  O   pos: (  0.491297 -0.178284 -0.059568)  para_oo sigma:          -0.96
            -1.1924         -0.0654          0.0778
            -0.0413         -0.6680          0.0964
             0.0581          0.0815         -1.0111

     Atom 20  O   pos: (  0.250005  0.231606  0.119654)  para_oo sigma:          -1.09
            -0.9362         -0.0019         -0.0329
             0.0353         -1.1449          0.1067
            -0.0342          0.1208         -1.1770

     Atom 21  O   pos: ( -0.274454 -0.461967 -0.394752)  para_oo sigma:          -0.92
            -1.1898         -0.0812         -0.0997
            -0.0523         -0.6947         -0.1480
            -0.0824         -0.1535         -0.8868

     Atom 22  O   pos: (  0.212992 -0.284577 -0.174819)  para_oo sigma:          -1.15
            -1.4051          0.0272         -0.0109
             0.0358         -0.7944         -0.0780
            -0.0639         -0.0489         -1.2394

     Atom 23  O   pos: (  0.253342 -0.067978 -0.455936)  para_oo sigma:          -0.92
            -0.8908          0.1770          0.0326
             0.2094         -0.8265          0.0900
             0.0875          0.0710         -1.0305

     Atom 24  O   pos: ( -0.314845  0.401384 -0.090156)  para_oo sigma:          -0.34
            -0.2904          0.1234          0.0639
             0.1191         -0.5475          0.1768
             0.1030          0.1929         -0.1834

     Atom 25  O   pos: ( -0.239081 -0.142295 -0.247852)  para_oo sigma:          -0.96
            -1.1009         -0.0117          0.0355
             0.0317         -0.8185          0.1011
             0.0578          0.1305         -0.9457

     Atom 26  H   pos: (  0.424516  0.014419  0.103597)  para_oo sigma:           0.00
             0.0000          0.0000          0.0000
             0.0000          0.0000          0.0000
             0.0000          0.0000          0.0000

     Atom 27  H   pos: ( -0.066378  0.080717 -0.150200)  para_oo sigma:           0.00
             0.0000          0.0000          0.0000
             0.0000          0.0000          0.0000
             0.0000          0.0000          0.0000

     Atom 28  H   pos: ( -0.226827 -0.087278  0.261721)  para_oo sigma:           0.00
             0.0000          0.0000          0.0000
             0.0000          0.0000          0.0000
             0.0000          0.0000          0.0000

     Atom 29  H   pos: ( -0.097499 -0.061868  0.165396)  para_oo sigma:           0.00
             0.0000          0.0000          0.0000
             0.0000          0.0000          0.0000
             0.0000          0.0000          0.0000

     Atom 30  H   pos: ( -0.253392  0.137870 -0.292112)  para_oo sigma:           0.00
             0.0000          0.0000          0.0000
             0.0000          0.0000          0.0000
             0.0000          0.0000          0.0000

     Atom 31  H   pos: ( -0.412214  0.148668 -0.329833)  para_oo sigma:           0.00
             0.0000          0.0000          0.0000
             0.0000          0.0000          0.0000
             0.0000          0.0000          0.0000

     Atom 32  H   pos: (  0.137089  0.378420 -0.185326)  para_oo sigma:           0.00
             0.0000          0.0000          0.0000
             0.0000          0.0000          0.0000
             0.0000          0.0000          0.0000

     Atom 33  H   pos: (  0.294926  0.336998 -0.181112)  para_oo sigma:           0.00
             0.0000          0.0000          0.0000
             0.0000          0.0000          0.0000
             0.0000          0.0000          0.0000

     Atom 34  H   pos: (  0.155062 -0.189276  0.214566)  para_oo sigma:           0.00
             0.0000          0.0000          0.0000
             0.0000          0.0000          0.0000
             0.0000          0.0000          0.0000

     Atom 35  H   pos: (  0.075850 -0.328188  0.249769)  para_oo sigma:           0.00
             0.0000          0.0000          0.0000
             0.0000          0.0000          0.0000
             0.0000          0.0000          0.0000

     Atom 36  H   pos: (  0.425612  0.165463  0.362537)  para_oo sigma:           0.00
             0.0000          0.0000          0.0000
             0.0000          0.0000          0.0000
             0.0000          0.0000          0.0000

     Atom 37  H   pos: ( -0.412380  0.078843  0.405406)  para_oo sigma:           0.00
             0.0000          0.0000          0.0000
             0.0000          0.0000          0.0000
             0.0000          0.0000          0.0000

     Atom 38  H   pos: (  0.005456  0.249963 -0.374157)  para_oo sigma:           0.00
             0.0000          0.0000          0.0000
             0.0000          0.0000          0.0000
             0.0000          0.0000          0.0000

     Atom 39  H   pos: ( -0.079849  0.235857 -0.235500)  para_oo sigma:           0.00
             0.0000          0.0000          0.0000
             0.0000          0.0000          0.0000
             0.0000          0.0000          0.0000

     Atom 40  H   pos: ( -0.097660  0.257695  0.294654)  para_oo sigma:           0.00
             0.0000          0.0000          0.0000
             0.0000          0.0000          0.0000
             0.0000          0.0000          0.0000

     Atom 41  H   pos: ( -0.131422  0.379555  0.191342)  para_oo sigma:           0.00
             0.0000          0.0000          0.0000
             0.0000          0.0000          0.0000
             0.0000          0.0000          0.0000

     Atom 42  H   pos: (  0.405470  0.315099  0.165813)  para_oo sigma:           0.00
             0.0000          0.0000          0.0000
             0.0000          0.0000          0.0000
             0.0000          0.0000          0.0000

     Atom 43  H   pos: (  0.497178  0.441765  0.214467)  para_oo sigma:           0.00
             0.0000          0.0000          0.0000
             0.0000          0.0000          0.0000
             0.0000          0.0000          0.0000

     Atom 44  H   pos: ( -0.366848 -0.262744  0.340033)  para_oo sigma:           0.00
             0.0000          0.0000          0.0000
             0.0000          0.0000          0.0000
             0.0000          0.0000          0.0000

     Atom 45  H   pos: ( -0.268743 -0.314873 -0.458685)  para_oo sigma:           0.00
             0.0000          0.0000          0.0000
             0.0000          0.0000          0.0000
             0.0000          0.0000          0.0000

     Atom 46  H   pos: ( -0.132395 -0.256505 -0.153047)  para_oo sigma:           0.00
             0.0000          0.0000          0.0000
             0.0000          0.0000          0.0000
             0.0000          0.0000          0.0000

     Atom 47  H   pos: (  0.021714 -0.310208 -0.146864)  para_oo sigma:           0.00
             0.0000          0.0000          0.0000
             0.0000          0.0000          0.0000
             0.0000          0.0000          0.0000

     Atom 48  H   pos: (  0.380685 -0.298486  0.232665)  para_oo sigma:           0.00
             0.0000          0.0000          0.0000
             0.0000          0.0000          0.0000
             0.0000          0.0000          0.0000

     Atom 49  H   pos: (  0.479661 -0.297060  0.102826)  para_oo sigma:           0.00
             0.0000          0.0000          0.0000
             0.0000          0.0000          0.0000
             0.0000          0.0000          0.0000

     Atom 50  H   pos: ( -0.088734 -0.382480  0.080180)  para_oo sigma:           0.00
             0.0000          0.0000          0.0000
             0.0000          0.0000          0.0000
             0.0000          0.0000          0.0000

     Atom 51  H   pos: ( -0.171202 -0.336714  0.213487)  para_oo sigma:           0.00
             0.0000          0.0000          0.0000
             0.0000          0.0000          0.0000
             0.0000          0.0000          0.0000

     Atom 52  H   pos: (  0.356492  0.040400 -0.278061)  para_oo sigma:           0.00
             0.0000          0.0000          0.0000
             0.0000          0.0000          0.0000
             0.0000          0.0000          0.0000

     Atom 53  H   pos: (  0.392949  0.107834 -0.133832)  para_oo sigma:           0.00
             0.0000          0.0000          0.0000
             0.0000          0.0000          0.0000
             0.0000          0.0000          0.0000

     Atom 54  H   pos: (  0.117367 -0.092649 -0.010105)  para_oo sigma:           0.00
             0.0000          0.0000          0.0000
             0.0000          0.0000          0.0000
             0.0000          0.0000          0.0000

     Atom 55  H   pos: (  0.145880  0.037783  0.084540)  para_oo sigma:           0.00
             0.0000          0.0000          0.0000
             0.0000          0.0000          0.0000
             0.0000          0.0000          0.0000

     Atom 56  H   pos: (  0.154666  0.096624  0.417361)  para_oo sigma:           0.00
             0.0000          0.0000          0.0000
             0.0000          0.0000          0.0000
             0.0000          0.0000          0.0000

     Atom 57  H   pos: (  0.132723  0.213880  0.305787)  para_oo sigma:           0.00
             0.0000          0.0000          0.0000
             0.0000          0.0000          0.0000
             0.0000          0.0000          0.0000

     Atom 58  H   pos: ( -0.395673 -0.168777 -0.115931)  para_oo sigma:           0.00
             0.0000          0.0000          0.0000
             0.0000          0.0000          0.0000
             0.0000          0.0000          0.0000

     Atom 59  H   pos: (  0.463524 -0.080028 -0.032940)  para_oo sigma:           0.00
             0.0000          0.0000          0.0000
             0.0000          0.0000          0.0000
             0.0000          0.0000          0.0000

     Atom 60  H   pos: (  0.222512  0.296769  0.044376)  para_oo sigma:           0.00
             0.0000          0.0000          0.0000
             0.0000          0.0000          0.0000
             0.0000          0.0000          0.0000

     Atom 61  H   pos: (  0.324671  0.172777  0.075410)  para_oo sigma:           0.00
             0.0000          0.0000          0.0000
             0.0000          0.0000          0.0000
             0.0000          0.0000          0.0000

     Atom 62  H   pos: ( -0.314040  0.367440 -0.411174)  para_oo sigma:           0.00
             0.0000          0.0000          0.0000
             0.0000          0.0000          0.0000
             0.0000          0.0000          0.0000

     Atom 63  H   pos: ( -0.173835  0.440954 -0.369591)  para_oo sigma:           0.00
             0.0000          0.0000          0.0000
             0.0000          0.0000          0.0000
             0.0000          0.0000          0.0000

     Atom 64  H   pos: (  0.305639 -0.244866 -0.151665)  para_oo sigma:           0.00
             0.0000          0.0000          0.0000
             0.0000          0.0000          0.0000
             0.0000          0.0000          0.0000

     Atom 65  H   pos: (  0.230043 -0.388103 -0.175397)  para_oo sigma:           0.00
             0.0000          0.0000          0.0000
             0.0000          0.0000          0.0000
             0.0000          0.0000          0.0000

     Atom 66  H   pos: (  0.340625 -0.034119  0.445058)  para_oo sigma:           0.00
             0.0000          0.0000          0.0000
             0.0000          0.0000          0.0000
             0.0000          0.0000          0.0000

     Atom 67  H   pos: (  0.203042 -0.145293  0.447368)  para_oo sigma:           0.00
             0.0000          0.0000          0.0000
             0.0000          0.0000          0.0000
             0.0000          0.0000          0.0000

     Atom 68  H   pos: ( -0.317992  0.415565 -0.185941)  para_oo sigma:           0.00
             0.0000          0.0000          0.0000
             0.0000          0.0000          0.0000
             0.0000          0.0000          0.0000

     Atom 69  H   pos: ( -0.220254 -0.444705 -0.071860)  para_oo sigma:           0.00
             0.0000          0.0000          0.0000
             0.0000          0.0000          0.0000
             0.0000          0.0000          0.0000

     Atom 70  H   pos: ( -0.208435 -0.046489 -0.218974)  para_oo sigma:           0.00
             0.0000          0.0000          0.0000
             0.0000          0.0000          0.0000
             0.0000          0.0000          0.0000

     Atom 71  H   pos: ( -0.259717 -0.132534 -0.348588)  para_oo sigma:           0.00
             0.0000          0.0000          0.0000
             0.0000          0.0000          0.0000
             0.0000          0.0000          0.0000

     Paramagnetic US L_R Q_R contribution in ppm:

     Atom  1  Ca  pos: ( -0.301450  0.172348  0.041013)  para_lq sigma:         204.31
           205.3848          0.9706         -2.1075
             0.6416        203.0349          2.1118
            -0.8019          1.9005        204.5076

     Atom  2  O   pos: (  0.447279  0.073516  0.022010)  para_lq sigma:        -110.07
          -109.3592         -0.8145          0.5844
            -0.6511       -108.6664          3.5581
             0.8456          3.2190       -112.1787

     Atom  3  O   pos: ( -0.166173  0.108468 -0.150024)  para_lq sigma:        -110.70
          -112.9850          1.5564         -0.3643
             1.4110       -108.8571         -0.6395
            -1.2855         -0.2377       -110.2630

     Atom  4  O   pos: ( -0.194140 -0.029409  0.182307)  para_lq sigma:         -99.79
          -102.8352          2.7475          3.3998
             2.7841        -97.2912          6.3692
             3.1590          6.3188        -99.2476

     Atom  5  O   pos: ( -0.317950  0.162320 -0.370306)  para_lq sigma:         -99.66
          -104.0493          0.6675         -0.9326
             1.0738        -93.5671          3.1451
            -1.2875          3.0280       -101.3521

     Atom  6  O   pos: (  0.226068  0.397393 -0.134840)  para_lq sigma:         -97.90
          -101.9744          1.6308         -1.6526
             0.6755        -94.7470         -4.5960
            -1.4831         -4.8520        -96.9909

     Atom  7  O   pos: (  0.159386 -0.272570  0.276388)  para_lq sigma:        -100.03
           -99.4878         -2.8828         -3.8318
            -3.0453       -102.1561          4.4996
            -3.7250          4.7014        -98.4377

     Atom  8  O   pos: ( -0.501510  0.072799  0.350185)  para_lq sigma:        -109.59
          -112.9928         -2.2307         -8.0643
            -2.5989       -107.1004         -4.3591
            -8.4505         -3.5035       -108.6760

     Atom  9  O   pos: ( -0.020240  0.302795 -0.288848)  para_lq sigma:         -99.44
           -95.9411         -2.4555          5.0315
            -2.7414       -100.0888         -2.1007
             5.0954         -1.9302       -102.2811

     Atom 10  O   pos: ( -0.142882  0.275682  0.204062)  para_lq sigma:         -99.09
           -94.0478         -1.2984         -2.0594
            -0.9182       -105.4190          2.2736
            -2.2775          1.7370        -97.8147

     Atom 11  O   pos: ( -0.498170  0.336301  0.195333)  para_lq sigma:         -99.88
          -101.7157         -0.6443         -1.9001
            -0.5883       -104.0498         -3.2801
            -1.9027         -3.1876        -93.8814

     Atom 12  O   pos: ( -0.275126 -0.242458  0.383735)  para_lq sigma:         -99.30
          -100.4819         -2.1840         -3.0473
            -2.2279        -98.2654          5.3420
            -2.9391          5.3839        -99.1649

     Atom 13  O   pos: ( -0.069174 -0.317141 -0.097543)  para_lq sigma:         -99.09
          -103.1786          3.7164          0.8267
             4.4362        -95.8421          5.0009
             0.9176          4.7578        -98.2478

     Atom 14  O   pos: (  0.472856 -0.331177  0.200496)  para_lq sigma:         -98.50
          -100.2405          3.8679          2.2772
             3.6477        -93.2369          3.8047
             2.3935          3.5664       -102.0366

     Atom 15  O   pos: ( -0.104391 -0.406876  0.179329)  para_lq sigma:         -96.94
           -94.0451          4.6503          2.7847
             4.2763        -96.2373          1.8436
             2.8861          1.6856       -100.5237

     Atom 16  O   pos: (  0.390283  0.128791 -0.236003)  para_lq sigma:        -100.52
           -94.1396         -3.3045         -1.0844
            -3.3649       -101.2550          0.7594
            -0.6014          1.0485       -106.1797

     Atom 17  O   pos: (  0.111458 -0.060138  0.087561)  para_lq sigma:        -100.87
           -93.2387         -4.4662          1.5482
            -4.1912       -105.2020         -1.3871
             1.4450         -1.5364       -104.1707

     Atom 18  O   pos: (  0.095219  0.178661  0.395307)  para_lq sigma:         -99.84
           -98.5201          4.6951          3.5607
             4.9425       -100.7068          4.5583
             3.4505          4.4770       -100.2894

     Atom 19  O   pos: (  0.491297 -0.178284 -0.059568)  para_lq sigma:        -112.29
          -105.9596          2.4045          0.6712
             2.4379       -124.0186         -2.4776
             0.5271         -2.9836       -106.8783

     Atom 20  O   pos: (  0.250005  0.231606  0.119654)  para_lq sigma:         -99.54
           -98.3389          5.3492          2.0643
             5.8308        -99.4922          1.8022
             1.8667          1.9792       -100.7928

     Atom 21  O   pos: ( -0.274454 -0.461967 -0.394752)  para_lq sigma:         -99.09
          -102.3281         -0.1871         -3.0695
            -0.1880       -103.1821         -1.0123
            -3.0723         -1.0662        -91.7490

     Atom 22  O   pos: (  0.212992 -0.284577 -0.174819)  para_lq sigma:        -100.02
          -101.5150          0.3323         -1.1222
             0.6520       -105.4014         -1.2551
            -1.2263         -1.0706        -93.1505

     Atom 23  O   pos: (  0.253342 -0.067978 -0.455936)  para_lq sigma:         -94.17
           -97.8265         -4.8547          1.1861
            -5.1133        -95.8312         -0.6593
             1.4557         -0.6102        -88.8619

     Atom 24  O   pos: ( -0.314845  0.401384 -0.090156)  para_lq sigma:        -107.15
           -99.1769         -1.9927          0.0453
            -2.0387       -100.7617          5.6971
            -0.1266          5.9104       -121.4993

     Atom 25  O   pos: ( -0.239081 -0.142295 -0.247852)  para_lq sigma:         -99.75
           -93.7821         -2.8649         -2.7728
            -2.9120       -102.9121         -0.9862
            -3.0330         -0.8235       -102.5439

     Atom 26  H   pos: (  0.424516  0.014419  0.103597)  para_lq sigma:           0.00
             0.0000          0.0000          0.0000
             0.0000          0.0000          0.0000
             0.0000          0.0000          0.0000

     Atom 27  H   pos: ( -0.066378  0.080717 -0.150200)  para_lq sigma:           0.00
             0.0000          0.0000          0.0000
             0.0000          0.0000          0.0000
             0.0000          0.0000          0.0000

     Atom 28  H   pos: ( -0.226827 -0.087278  0.261721)  para_lq sigma:           0.00
             0.0000          0.0000          0.0000
             0.0000          0.0000          0.0000
             0.0000          0.0000          0.0000

     Atom 29  H   pos: ( -0.097499 -0.061868  0.165396)  para_lq sigma:           0.00
             0.0000          0.0000          0.0000
             0.0000          0.0000          0.0000
             0.0000          0.0000          0.0000

     Atom 30  H   pos: ( -0.253392  0.137870 -0.292112)  para_lq sigma:           0.00
             0.0000          0.0000          0.0000
             0.0000          0.0000          0.0000
             0.0000          0.0000          0.0000

     Atom 31  H   pos: ( -0.412214  0.148668 -0.329833)  para_lq sigma:           0.00
             0.0000          0.0000          0.0000
             0.0000          0.0000          0.0000
             0.0000          0.0000          0.0000

     Atom 32  H   pos: (  0.137089  0.378420 -0.185326)  para_lq sigma:           0.00
             0.0000          0.0000          0.0000
             0.0000          0.0000          0.0000
             0.0000          0.0000          0.0000

     Atom 33  H   pos: (  0.294926  0.336998 -0.181112)  para_lq sigma:           0.00
             0.0000          0.0000          0.0000
             0.0000          0.0000          0.0000
             0.0000          0.0000          0.0000

     Atom 34  H   pos: (  0.155062 -0.189276  0.214566)  para_lq sigma:           0.00
             0.0000          0.0000          0.0000
             0.0000          0.0000          0.0000
             0.0000          0.0000          0.0000

     Atom 35  H   pos: (  0.075850 -0.328188  0.249769)  para_lq sigma:           0.00
             0.0000          0.0000          0.0000
             0.0000          0.0000          0.0000
             0.0000          0.0000          0.0000

     Atom 36  H   pos: (  0.425612  0.165463  0.362537)  para_lq sigma:           0.00
             0.0000          0.0000          0.0000
             0.0000          0.0000          0.0000
             0.0000          0.0000          0.0000

     Atom 37  H   pos: ( -0.412380  0.078843  0.405406)  para_lq sigma:           0.00
             0.0000          0.0000          0.0000
             0.0000          0.0000          0.0000
             0.0000          0.0000          0.0000

     Atom 38  H   pos: (  0.005456  0.249963 -0.374157)  para_lq sigma:           0.00
             0.0000          0.0000          0.0000
             0.0000          0.0000          0.0000
             0.0000          0.0000          0.0000

     Atom 39  H   pos: ( -0.079849  0.235857 -0.235500)  para_lq sigma:           0.00
             0.0000          0.0000          0.0000
             0.0000          0.0000          0.0000
             0.0000          0.0000          0.0000

     Atom 40  H   pos: ( -0.097660  0.257695  0.294654)  para_lq sigma:           0.00
             0.0000          0.0000          0.0000
             0.0000          0.0000          0.0000
             0.0000          0.0000          0.0000

     Atom 41  H   pos: ( -0.131422  0.379555  0.191342)  para_lq sigma:           0.00
             0.0000          0.0000          0.0000
             0.0000          0.0000          0.0000
             0.0000          0.0000          0.0000

     Atom 42  H   pos: (  0.405470  0.315099  0.165813)  para_lq sigma:           0.00
             0.0000          0.0000          0.0000
             0.0000          0.0000          0.0000
             0.0000          0.0000          0.0000

     Atom 43  H   pos: (  0.497178  0.441765  0.214467)  para_lq sigma:           0.00
             0.0000          0.0000          0.0000
             0.0000          0.0000          0.0000
             0.0000          0.0000          0.0000

     Atom 44  H   pos: ( -0.366848 -0.262744  0.340033)  para_lq sigma:           0.00
             0.0000          0.0000          0.0000
             0.0000          0.0000          0.0000
             0.0000          0.0000          0.0000

     Atom 45  H   pos: ( -0.268743 -0.314873 -0.458685)  para_lq sigma:           0.00
             0.0000          0.0000          0.0000
             0.0000          0.0000          0.0000
             0.0000          0.0000          0.0000

     Atom 46  H   pos: ( -0.132395 -0.256505 -0.153047)  para_lq sigma:           0.00
             0.0000          0.0000          0.0000
             0.0000          0.0000          0.0000
             0.0000          0.0000          0.0000

     Atom 47  H   pos: (  0.021714 -0.310208 -0.146864)  para_lq sigma:           0.00
             0.0000          0.0000          0.0000
             0.0000          0.0000          0.0000
             0.0000          0.0000          0.0000

     Atom 48  H   pos: (  0.380685 -0.298486  0.232665)  para_lq sigma:           0.00
             0.0000          0.0000          0.0000
             0.0000          0.0000          0.0000
             0.0000          0.0000          0.0000

     Atom 49  H   pos: (  0.479661 -0.297060  0.102826)  para_lq sigma:           0.00
             0.0000          0.0000          0.0000
             0.0000          0.0000          0.0000
             0.0000          0.0000          0.0000

     Atom 50  H   pos: ( -0.088734 -0.382480  0.080180)  para_lq sigma:           0.00
             0.0000          0.0000          0.0000
             0.0000          0.0000          0.0000
             0.0000          0.0000          0.0000

     Atom 51  H   pos: ( -0.171202 -0.336714  0.213487)  para_lq sigma:           0.00
             0.0000          0.0000          0.0000
             0.0000          0.0000          0.0000
             0.0000          0.0000          0.0000

     Atom 52  H   pos: (  0.356492  0.040400 -0.278061)  para_lq sigma:           0.00
             0.0000          0.0000          0.0000
             0.0000          0.0000          0.0000
             0.0000          0.0000          0.0000

     Atom 53  H   pos: (  0.392949  0.107834 -0.133832)  para_lq sigma:           0.00
             0.0000          0.0000          0.0000
             0.0000          0.0000          0.0000
             0.0000          0.0000          0.0000

     Atom 54  H   pos: (  0.117367 -0.092649 -0.010105)  para_lq sigma:           0.00
             0.0000          0.0000          0.0000
             0.0000          0.0000          0.0000
             0.0000          0.0000          0.0000

     Atom 55  H   pos: (  0.145880  0.037783  0.084540)  para_lq sigma:           0.00
             0.0000          0.0000          0.0000
             0.0000          0.0000          0.0000
             0.0000          0.0000          0.0000

     Atom 56  H   pos: (  0.154666  0.096624  0.417361)  para_lq sigma:           0.00
             0.0000          0.0000          0.0000
             0.0000          0.0000          0.0000
             0.0000          0.0000          0.0000

     Atom 57  H   pos: (  0.132723  0.213880  0.305787)  para_lq sigma:           0.00
             0.0000          0.0000          0.0000
             0.0000          0.0000          0.0000
             0.0000          0.0000          0.0000

     Atom 58  H   pos: ( -0.395673 -0.168777 -0.115931)  para_lq sigma:           0.00
             0.0000          0.0000          0.0000
             0.0000          0.0000          0.0000
             0.0000          0.0000          0.0000

     Atom 59  H   pos: (  0.463524 -0.080028 -0.032940)  para_lq sigma:           0.00
             0.0000          0.0000          0.0000
             0.0000          0.0000          0.0000
             0.0000          0.0000          0.0000

     Atom 60  H   pos: (  0.222512  0.296769  0.044376)  para_lq sigma:           0.00
             0.0000          0.0000          0.0000
             0.0000          0.0000          0.0000
             0.0000          0.0000          0.0000

     Atom 61  H   pos: (  0.324671  0.172777  0.075410)  para_lq sigma:           0.00
             0.0000          0.0000          0.0000
             0.0000          0.0000          0.0000
             0.0000          0.0000          0.0000

     Atom 62  H   pos: ( -0.314040  0.367440 -0.411174)  para_lq sigma:           0.00
             0.0000          0.0000          0.0000
             0.0000          0.0000          0.0000
             0.0000          0.0000          0.0000

     Atom 63  H   pos: ( -0.173835  0.440954 -0.369591)  para_lq sigma:           0.00
             0.0000          0.0000          0.0000
             0.0000          0.0000          0.0000
             0.0000          0.0000          0.0000

     Atom 64  H   pos: (  0.305639 -0.244866 -0.151665)  para_lq sigma:           0.00
             0.0000          0.0000          0.0000
             0.0000          0.0000          0.0000
             0.0000          0.0000          0.0000

     Atom 65  H   pos: (  0.230043 -0.388103 -0.175397)  para_lq sigma:           0.00
             0.0000          0.0000          0.0000
             0.0000          0.0000          0.0000
             0.0000          0.0000          0.0000

     Atom 66  H   pos: (  0.340625 -0.034119  0.445058)  para_lq sigma:           0.00
             0.0000          0.0000          0.0000
             0.0000          0.0000          0.0000
             0.0000          0.0000          0.0000

     Atom 67  H   pos: (  0.203042 -0.145293  0.447368)  para_lq sigma:           0.00
             0.0000          0.0000          0.0000
             0.0000          0.0000          0.0000
             0.0000          0.0000          0.0000

     Atom 68  H   pos: ( -0.317992  0.415565 -0.185941)  para_lq sigma:           0.00
             0.0000          0.0000          0.0000
             0.0000          0.0000          0.0000
             0.0000          0.0000          0.0000

     Atom 69  H   pos: ( -0.220254 -0.444705 -0.071860)  para_lq sigma:           0.00
             0.0000          0.0000          0.0000
             0.0000          0.0000          0.0000
             0.0000          0.0000          0.0000

     Atom 70  H   pos: ( -0.208435 -0.046489 -0.218974)  para_lq sigma:           0.00
             0.0000          0.0000          0.0000
             0.0000          0.0000          0.0000
             0.0000          0.0000          0.0000

     Atom 71  H   pos: ( -0.259717 -0.132534 -0.348588)  para_lq sigma:           0.00
             0.0000          0.0000          0.0000
             0.0000          0.0000          0.0000
             0.0000          0.0000          0.0000


     Total NMR chemical shifts in ppm: ---------------------------------------
     (adopting the Simpson convention for anisotropy and asymmetry)-----------

     Atom  1  Ca  pos: ( -0.301450  0.172348  0.041013)  Total sigma:        1137.37
          1167.2751         17.0092        -18.9323
            14.0389       1097.5096         18.0528
           -10.1282         15.4075       1147.3204

     Ca   1    anisotropy:    -74.42    eta:   -0.5359
     Ca   1    sigma_11=   1148.88    axis=(  0.350545  0.384108  0.854154)
     Ca   1    sigma_22=   1175.47    axis=( -0.906047 -0.091764  0.413108)
     Ca   1    sigma_33=   1087.75    axis=( -0.237059  0.918717 -0.315853)

     Atom  2  O   pos: (  0.447279  0.073516  0.022010)  Total sigma:         197.36
           197.4335        -13.9025         -3.9521
           -16.4648        213.8121         25.3483
            -5.5310         28.7657        180.8207

     O    2    anisotropy:     57.08    eta:   -0.6877
     O    2    sigma_11=    191.41    axis=(  0.917574  0.273698  0.288351)
     O    2    sigma_22=    165.24    axis=( -0.115401 -0.510707  0.851975)
     O    2    sigma_33=    235.41    axis=( -0.380447  0.815026  0.437027)

     Atom  3  O   pos: ( -0.166173  0.108468 -0.150024)  Total sigma:         191.20
           164.8686         15.6492        -24.4189
            18.9589        202.0846         -1.0738
           -48.0523         11.6214        206.6456

     O    3    anisotropy:    -78.31    eta:   -0.4223
     O    3    sigma_11=    206.28    axis=(  0.140667  0.946284  0.291135)
     O    3    sigma_22=    228.32    axis=(  0.524153  0.178289 -0.832752)
     O    3    sigma_33=    139.00    axis=(  0.839926 -0.269740  0.470919)

     Atom  4  O   pos: ( -0.194140 -0.029409  0.182307)  Total sigma:         284.11
           289.2229         -0.8881        -16.4297
            -1.4245        283.4777        -18.6530
           -14.3429        -19.8930        279.6229

     O    4    anisotropy:    -40.33    eta:   -0.7089
     O    4    sigma_11=    288.02    axis=( -0.753568  0.648498 -0.107638)
     O    4    sigma_22=    307.08    axis=( -0.539499 -0.516545  0.664922)
     O    4    sigma_33=    257.22    axis=(  0.375601  0.559134  0.739116)

     Atom  5  O   pos: ( -0.317950  0.162320 -0.370306)  Total sigma:         257.33
           279.7517         -3.0345         30.3271
             6.2067        232.6142          5.5412
            32.8344          0.0157        259.6279

     O    5    anisotropy:     68.44    eta:   -0.1057
     O    5    sigma_11=    236.93    axis=(  0.576167 -0.282138 -0.767092)
     O    5    sigma_22=    232.11    axis=( -0.134703 -0.958476  0.251353)
     O    5    sigma_33=    302.96    axis=(  0.806155  0.041491  0.590247)

     Atom  6  O   pos: (  0.226068  0.397393 -0.134840)  Total sigma:         261.46
           262.4101          0.1145         11.0864
           -13.0142        286.7635         -0.9282
            14.8642         -8.0483        235.1922

     O    6    anisotropy:    -47.27    eta:   -0.7794
     O    6    sigma_11=    264.93    axis=( -0.882548 -0.329656 -0.335314)
     O    6    sigma_22=    289.49    axis=(  0.295947 -0.943558  0.148705)
     O    6    sigma_33=    229.94    axis=( -0.365410  0.032004  0.930297)

     Atom  7  O   pos: (  0.159386 -0.272570  0.276388)  Total sigma:         284.13
           282.3670         23.1628          5.7877
            26.3289        298.7886        -11.3276
            12.0648         -5.9922        271.2372

     O    7    anisotropy:     48.89    eta:   -0.7817
     O    7    sigma_11=    280.57    axis=(  0.515776 -0.323544  0.793281)
     O    7    sigma_22=    255.09    axis=( -0.633590  0.479203  0.607394)
     O    7    sigma_33=    316.73    axis=( -0.576662 -0.815894  0.042167)

     Atom  8  O   pos: ( -0.501510  0.072799  0.350185)  Total sigma:         229.33
           234.4851        -37.8571         -7.6843
           -33.9484        247.9957          2.0539
            -9.7722          2.0926        205.5041

     O    8    anisotropy:     73.73    eta:   -0.2185
     O    8    sigma_11=    210.12    axis=(  0.494035  0.506976 -0.706332)
     O    8    sigma_22=    199.38    axis=( -0.587608 -0.404079 -0.701026)
     O    8    sigma_33=    278.48    axis=(  0.640817 -0.761378 -0.098274)

     Atom  9  O   pos: ( -0.020240  0.302795 -0.288848)  Total sigma:         263.00
           269.2581         14.6672        -22.5211
             4.6527        251.7223         -4.8686
           -18.9960        -10.7849        268.0202

     O    9    anisotropy:     45.17    eta:   -0.0709
     O    9    sigma_11=    249.01    axis=(  0.321255  0.699183  0.638701)
     O    9    sigma_22=    246.88    axis=(  0.646138 -0.654905  0.391925)
     O    9    sigma_33=    293.11    axis=( -0.692316 -0.286781  0.662160)

     Atom 10  O   pos: ( -0.142882  0.275682  0.204062)  Total sigma:         238.04
           224.8374         11.9879         19.7880
            21.0963        263.2571         14.8064
            14.0080          0.2247        226.0393

     O   10    anisotropy:     52.73    eta:   -0.7327
     O   10    sigma_11=    233.35    axis=(  0.517608 -0.466479  0.717272)
     O   10    sigma_22=    207.59    axis=( -0.757866  0.139149  0.637398)
     O   10    sigma_33=    273.20    axis=(  0.397141  0.873519  0.281504)

     Atom 11  O   pos: ( -0.498170  0.336301  0.195333)  Total sigma:         245.50
           232.5149         12.6348          5.2286
             5.8069        287.7526          2.5824
             4.0155          1.4864        216.2422

     O   11    anisotropy:     65.78    eta:   -0.3903
     O   11    sigma_11=    232.14    axis=(  0.952234 -0.167220  0.255515)
     O   11    sigma_22=    215.02    axis=( -0.258224  0.005715  0.966068)
     O   11    sigma_33=    289.36    axis=(  0.163006  0.985903  0.037738)

     Atom 12  O   pos: ( -0.275126 -0.242458  0.383735)  Total sigma:         261.43
           236.6067         -3.5135         18.2923
             2.0400        272.6913        -23.3479
            16.0038        -26.8191        274.9986

     O   12    anisotropy:     60.28    eta:   -0.6606
     O   12    sigma_11=    254.61    axis=(  0.457032  0.727885  0.511180)
     O   12    sigma_22=    228.07    axis=(  0.866252 -0.233858 -0.441495)
     O   12    sigma_33=    301.62    axis=(  0.201813 -0.644588  0.737412)

     Atom 13  O   pos: ( -0.069174 -0.317141 -0.097543)  Total sigma:         262.72
           283.4694         -1.7198          1.4968
             3.0293        253.4017        -11.5315
            -2.9656        -13.9107        251.2937

     O   13    anisotropy:    -34.71    eta:   -0.7979
     O   13    sigma_11=    265.06    axis=( -0.053109  0.734820 -0.676179)
     O   13    sigma_22=    283.52    axis=( -0.998586 -0.037583  0.037589)
     O   13    sigma_33=    239.58    axis=(  0.002208  0.677220  0.735778)

     Atom 14  O   pos: (  0.472856 -0.331177  0.200496)  Total sigma:         270.18
           257.8151         -7.1687         -9.4147
            -8.4242        283.1224         -6.4183
            -6.2265        -12.8809        269.6172

     O   14    anisotropy:    -30.36    eta:   -0.8165
     O   14    sigma_11=    272.04    axis=(  0.573288 -0.270248 -0.773503)
     O   14    sigma_22=    288.57    axis=(  0.125267 -0.904033  0.408695)
     O   14    sigma_33=    249.95    axis=(  0.809721  0.331195  0.484418)

     Atom 15  O   pos: ( -0.104391 -0.406876  0.179329)  Total sigma:         259.48
           239.8993          7.9628        -11.0809
            -0.1726        271.7178          1.3137
            -7.3549         -4.6225        266.8159

     O   15    anisotropy:    -34.10    eta:   -0.2606
     O   15    sigma_11=    267.88    axis=(  0.192341 -0.546738 -0.814912)
     O   15    sigma_22=    273.81    axis=( -0.232460 -0.832167  0.503448)
     O   15    sigma_33=    236.74    axis=(  0.953398 -0.092600  0.287155)

     Atom 16  O   pos: (  0.390283  0.128791 -0.236003)  Total sigma:         277.96
           259.9889          3.5510         10.8809
             2.2760        258.3846          7.4658
            10.1953         11.3292        315.5193

     O   16    anisotropy:     61.59    eta:   -0.0639
     O   16    sigma_11=    258.75    axis=(  0.829268  0.505804 -0.237650)
     O   16    sigma_22=    256.12    axis=(  0.528699 -0.847850  0.040341)
     O   16    sigma_33=    319.03    axis=(  0.181088  0.159099  0.970513)

     Atom 17  O   pos: (  0.111458 -0.060138  0.087561)  Total sigma:         285.03
           271.3832          9.6010          2.4532
            11.4769        301.0699         10.3145
             1.6658          5.5595        282.6337

     O   17    anisotropy:     33.20    eta:   -0.5380
     O   17    sigma_11=    279.92    axis=(  0.130304  0.290736 -0.947889)
     O   17    sigma_22=    268.01    axis=(  0.949711 -0.311151  0.035118)
     O   17    sigma_33=    307.16    axis=(  0.284726  0.904797  0.316660)

     Atom 18  O   pos: (  0.095219  0.178661  0.395307)  Total sigma:         285.61
           276.8747        -23.1583         -3.4796
           -20.2957        284.4967        -17.6009
            -7.1913        -18.6343        295.4475

     O   18    anisotropy:    -49.59    eta:   -0.5934
     O   18    sigma_11=    292.33    axis=( -0.672254  0.313445  0.670692)
     O   18    sigma_22=    311.94    axis=(  0.326966 -0.687096  0.648839)
     O   18    sigma_33=    252.55    axis=(  0.664205  0.655478  0.359417)

     Atom 19  O   pos: (  0.491297 -0.178284 -0.059568)  Total sigma:         197.27
           238.7290         -1.1889        -44.5031
            -3.0869        176.1447          8.4727
           -44.6564          6.1327        176.9242

     O   19    anisotropy:     97.69    eta:   -0.3805
     O   19    sigma_11=    177.09    axis=(  0.158594  0.972131  0.172653)
     O   19    sigma_22=    152.31    axis=(  0.442137 -0.226278  0.867936)
     O   19    sigma_33=    262.39    axis=( -0.882816  0.061313  0.465701)

     Atom 20  O   pos: (  0.250005  0.231606  0.119654)  Total sigma:         255.32
           267.5415        -19.5089         -1.4144
           -13.9649        257.6342         -6.1106
            -4.7673          1.3838        240.7880

     O   20    anisotropy:     37.13    eta:   -0.3502
     O   20    sigma_11=    247.28    axis=(  0.506111  0.704553 -0.497450)
     O   20    sigma_22=    238.61    axis=(  0.315640  0.385452  0.867063)
     O   20    sigma_33=    280.07    axis=( -0.802635  0.595845  0.027304)

     Atom 21  O   pos: ( -0.274454 -0.461967 -0.394752)  Total sigma:         267.77
           262.5881          2.2083         10.9632
             3.9749        289.3687        -17.2038
            14.8476        -19.8094        251.3426

     O   21    anisotropy:    -46.06    eta:   -0.9052
     O   21    sigma_11=    269.22    axis=( -0.886649 -0.231612 -0.400261)
     O   21    sigma_22=    297.02    axis=(  0.063787 -0.918517  0.390202)
     O   21    sigma_33=    237.06    axis=( -0.458022  0.320441  0.829176)

     Atom 22  O   pos: (  0.212992 -0.284577 -0.174819)  Total sigma:         270.90
           263.4428         13.5627          3.5660
            18.6989        314.0535         -1.2965
            -1.1948         -8.2811        235.2079

     O   22    anisotropy:     72.11    eta:   -0.5046
     O   22    sigma_11=    258.99    axis=( -0.956990  0.271466 -0.102356)
     O   22    sigma_22=    234.74    axis=( -0.084374  0.077138  0.993444)
     O   22    sigma_33=    318.98    axis=( -0.277582 -0.959352  0.050915)

     Atom 23  O   pos: (  0.253342 -0.067978 -0.455936)  Total sigma:         321.80
           317.1292          3.8884          2.2556
             4.3604        335.0044          7.1954
             0.7177          5.2433        313.2685

     O   23    anisotropy:     23.69    eta:   -0.2939
     O   23    sigma_11=    316.23    axis=( -0.974795  0.221867 -0.023444)
     O   23    sigma_22=    311.59    axis=( -0.078545 -0.242930  0.966859)
     O   23    sigma_33=    337.59    axis=( -0.208819 -0.944331 -0.254233)

     Atom 24  O   pos: ( -0.314845  0.401384 -0.090156)  Total sigma:         232.66
           260.1568         40.2321         24.3444
            41.6266        249.7301         16.4760
            16.3698         14.5685        188.0944

     O   24    anisotropy:    103.91    eta:   -0.4549
     O   24    sigma_11=    213.78    axis=(  0.647405 -0.760254  0.053664)
     O   24    sigma_22=    182.27    axis=( -0.200879 -0.102291  0.974261)
     O   24    sigma_33=    301.93    axis=(  0.735197  0.641521  0.218943)

     Atom 25  O   pos: ( -0.239081 -0.142295 -0.247852)  Total sigma:         254.84
           239.8137          5.2592          7.2971
             7.7846        268.9976         17.7371
             4.8046         18.3571        255.7197

     O   25    anisotropy:     42.79    eta:   -0.1977
     O   25    sigma_11=    243.40    axis=( -0.213760  0.598677 -0.771941)
     O   25    sigma_22=    237.76    axis=(  0.956522 -0.032236 -0.289873)
     O   25    sigma_33=    283.37    axis=(  0.198425  0.800341  0.565757)

     Atom 26  H   pos: (  0.424516  0.014419  0.103597)  Total sigma:          30.01
            25.7533          1.1633         -1.4878
             0.3777         29.5827         -4.4140
            -1.8972         -4.2276         34.6902

     H   26    anisotropy:     11.16    eta:   -0.2272
     H   26    sigma_11=     27.13    axis=( -0.097918  0.873215  0.477397)
     H   26    sigma_22=     25.44    axis=(  0.982824  0.009447  0.184305)
     H   26    sigma_33=     37.45    axis=( -0.156427 -0.487244  0.859142)

     Atom 27  H   pos: ( -0.066378  0.080717 -0.150200)  Total sigma:          29.93
            36.9909         -2.6625          0.5363
            -2.9882         26.7059         -1.3783
            -0.3565         -1.1686         26.0997

     H   27    anisotropy:     11.70    eta:   -0.3107
     H   27    sigma_11=     27.24    axis=(  0.198857  0.663005 -0.721721)
     H   27    sigma_22=     24.82    axis=(  0.158561  0.704960  0.691296)
     H   27    sigma_33=     37.73    axis=( -0.967116  0.251906 -0.035060)

     Atom 28  H   pos: ( -0.226827 -0.087278  0.261721)  Total sigma:          26.09
            19.7385          3.5932         -7.3271
             5.2721         27.7070        -12.5599
            -8.9699        -12.3132         30.8347

     H   28    anisotropy:     28.44    eta:   -0.2055
     H   28    sigma_11=     18.56    axis=(  0.640952 -0.709360 -0.293240)
     H   28    sigma_22=     14.66    axis=(  0.689124  0.363532  0.626860)
     H   28    sigma_33=     45.05    axis=( -0.338067 -0.603866  0.721843)

     Atom 29  H   pos: ( -0.097499 -0.061868  0.165396)  Total sigma:          27.23
            40.7708         -4.6557         -6.5236
            -6.0088         21.2585          0.5166
            -5.4449         -0.4360         19.6499

     H   29    anisotropy:     24.48    eta:   -0.1993
     H   29    sigma_11=     20.69    axis=( -0.089232 -0.873371  0.478812)
     H   29    sigma_22=     17.44    axis=(  0.315354  0.431224  0.845339)
     H   29    sigma_33=     43.55    axis=(  0.944770 -0.226426 -0.236942)

     Atom 30  H   pos: ( -0.253392  0.137870 -0.292112)  Total sigma:          21.62
            23.7634         -3.4747         17.1649
            -3.3324         11.2783         -6.0309
            19.3506         -6.4002         29.8171

     H   30    anisotropy:     37.56    eta:   -0.1293
     H   30    sigma_11=     10.72    axis=(  0.489840  0.850529 -0.191463)
     H   30    sigma_22=      7.48    axis=( -0.603567  0.489317  0.629505)
     H   30    sigma_33=     46.66    axis=(  0.629098 -0.192796  0.753037)

     Atom 31  H   pos: ( -0.412214  0.148668 -0.329833)  Total sigma:          27.16
            39.9025          3.5371         -5.8330
             4.0214         17.3506         -0.6576
            -6.3280         -1.2924         24.2329

     H   31    anisotropy:     23.14    eta:   -0.3522
     H   31    sigma_11=     22.17    axis=(  0.313501  0.054081  0.948046)
     H   31    sigma_22=     16.73    axis=(  0.161712 -0.986834  0.002818)
     H   31    sigma_33=     42.59    axis=( -0.935717 -0.152427  0.318119)

     Atom 32  H   pos: (  0.137089  0.378420 -0.185326)  Total sigma:          24.64
            35.6886          3.6878         11.0777
             5.1059         18.4803          4.3814
            12.1114          3.7473         19.7608

     H   32    anisotropy:     27.76    eta:   -0.2484
     H   32    sigma_11=     17.69    axis=(  0.356484 -0.910845 -0.208042)
     H   32    sigma_22=     13.09    axis=(  0.374978  0.343432 -0.861073)
     H   32    sigma_33=     43.15    axis=(  0.855752  0.228947  0.463974)

     Atom 33  H   pos: (  0.294926  0.336998 -0.181112)  Total sigma:          27.04
            29.3407         -9.2318         -4.0303
           -11.2747         30.0799          5.3484
            -5.0755          5.4980         21.7069

     H   33    anisotropy:     23.01    eta:   -0.0611
     H   33    sigma_11=     19.84    axis=(  0.698028  0.376272  0.609243)
     H   33    sigma_22=     18.90    axis=(  0.296131  0.622964 -0.724032)
     H   33    sigma_33=     42.38    axis=( -0.651969  0.685810  0.323420)

     Atom 34  H   pos: (  0.155062 -0.189276  0.214566)  Total sigma:          25.29
            16.3551         -0.6864          2.6761
             0.2734         33.9515        -14.1542
             2.0310        -14.7584         25.5663

     H   34    anisotropy:     29.41    eta:   -0.1959
     H   34    sigma_11=     17.41    axis=(  0.837186  0.365765  0.406614)
     H   34    sigma_22=     13.57    axis=( -0.544102  0.481670  0.686984)
     H   34    sigma_33=     44.90    axis=(  0.055421 -0.796373  0.602261)

     Atom 35  H   pos: (  0.075850 -0.328188  0.249769)  Total sigma:          26.86
            35.5041         12.8215          4.9641
            12.0462         26.4837          1.9867
             6.2695          3.1693         18.5818

     H   35    anisotropy:     28.10    eta:   -0.1196
     H   35    sigma_11=     18.61    axis=(  0.336994 -0.727733  0.597361)
     H   35    sigma_22=     16.37    axis=( -0.490229  0.406054  0.771230)
     H   35    sigma_33=     45.59    axis=(  0.803810  0.552743  0.219918)

     Atom 36  H   pos: (  0.425612  0.165463  0.362537)  Total sigma:          25.45
            26.9196         -3.8448          2.5080
            -5.5946         26.6054         -3.1694
             0.5725         -1.1551         22.8348

     H   36    anisotropy:     10.14    eta:   -0.1381
     H   36    sigma_11=     22.54    axis=( -0.620511 -0.346132  0.703675)
     H   36    sigma_22=     21.61    axis=(  0.384629  0.647640  0.657741)
     H   36    sigma_33=     32.21    axis=(  0.683394 -0.678789  0.268735)

     Atom 37  H   pos: ( -0.412380  0.078843  0.405406)  Total sigma:          23.65
            31.6183         -0.5328         11.2783
             1.7299         14.1974          3.4218
            12.2611          1.8658         25.1350

     H   37    anisotropy:     25.65    eta:   -0.2382
     H   37    sigma_11=     17.14    axis=( -0.563207  0.486120  0.668195)
     H   37    sigma_22=     13.06    axis=(  0.243438  0.870368 -0.428015)
     H   37    sigma_33=     40.75    axis=(  0.789643  0.078397  0.608538)

     Atom 38  H   pos: (  0.005456  0.249963 -0.374157)  Total sigma:          24.65
            19.3536         -4.3700         -9.6627
            -4.7810         18.3081         11.8933
           -10.0105         11.0248         36.2863

     H   38    anisotropy:     32.38    eta:   -0.1052
     H   38    sigma_11=     14.99    axis=(  0.924515  0.232873  0.301734)
     H   38    sigma_22=     12.72    axis=( -0.072565  0.884708 -0.460463)
     H   38    sigma_33=     46.24    axis=( -0.374175  0.403809  0.834824)

     Atom 39  H   pos: ( -0.079849  0.235857 -0.235500)  Total sigma:          23.46
            23.1873         13.1778        -11.3686
            12.9296         26.0909        -12.3499
           -10.0505        -11.8110         21.1071

     H   39    anisotropy:     36.22    eta:   -0.0110
     H   39    sigma_11=     11.52    axis=(  0.809071 -0.547275  0.214230)
     H   39    sigma_22=     11.26    axis=(  0.148235  0.542756  0.826706)
     H   39    sigma_33=     47.61    axis=( -0.568710 -0.637107  0.520253)

     Atom 40  H   pos: ( -0.097660  0.257695  0.294654)  Total sigma:          27.82
            26.7841         -3.0027          8.0528
            -3.0831         22.1123         -3.0267
             8.4899         -3.8444         34.5544

     H   40    anisotropy:     19.63    eta:   -0.1148
     H   40    sigma_11=     22.03    axis=( -0.614725  0.556908  0.558540)
     H   40    sigma_22=     20.52    axis=(  0.585445  0.796707 -0.150042)
     H   40    sigma_33=     40.90    axis=(  0.528552 -0.234760  0.815795)

     Atom 41  H   pos: ( -0.131422  0.379555  0.191342)  Total sigma:          16.18
            -1.0071          7.4580         -0.0170
             6.6249         49.3661         -7.7127
             0.5007         -5.7968          0.1894

     H   41    anisotropy:     52.53    eta:   -0.0752
     H   41    sigma_11=     -0.01    axis=(  0.515238  0.043616  0.855936)
     H   41    sigma_22=     -2.64    axis=( -0.846829  0.179663  0.500601)
     H   41    sigma_33=     51.20    axis=( -0.131946 -0.982761  0.129505)

     Atom 42  H   pos: (  0.405470  0.315099  0.165813)  Total sigma:          25.41
            39.1797          9.6585          8.6933
             9.0059         21.1757          3.5592
             7.9739          3.8684         15.8862

     H   42    anisotropy:     30.75    eta:   -0.2004
     H   42    sigma_11=     17.22    axis=( -0.402108  0.914916  0.035189)
     H   42    sigma_22=     13.11    axis=( -0.252724 -0.147849  0.956175)
     H   42    sigma_33=     45.92    axis=( -0.880022 -0.375593 -0.290673)

     Atom 43  H   pos: (  0.497178  0.441765  0.214467)  Total sigma:          19.42
             5.3198         -3.2515          1.4149
            -1.7592         49.7977          2.8997
             1.2086          3.0677          3.1356

     H   43    anisotropy:     46.05    eta:   -0.1203
     H   43    sigma_11=      5.91    axis=(  0.895234  0.020845  0.445108)
     H   43    sigma_22=      2.22    axis=( -0.442321 -0.079318  0.893343)
     H   43    sigma_33=     50.12    axis=( -0.053927  0.996631  0.061788)

     Atom 44  H   pos: ( -0.366848 -0.262744  0.340033)  Total sigma:          26.94
            34.4688          2.9602         10.3937
             3.4417         21.0199          2.0317
            10.1678          1.7307         25.3235

     H   44    anisotropy:     22.31    eta:   -0.1173
     H   44    sigma_11=     20.37    axis=(  0.095378 -0.980049  0.174376)
     H   44    sigma_22=     18.63    axis=(  0.555219 -0.093020 -0.826486)
     H   44    sigma_33=     41.81    axis=(  0.826217  0.175646  0.535270)

     Atom 45  H   pos: ( -0.268743 -0.314873 -0.458685)  Total sigma:          20.88
             4.6414         -0.8243          1.6086
            -2.7928         33.6832        -18.1114
             2.9291        -17.6885         24.3250

     H   45    anisotropy:     40.21    eta:   -0.2313
     H   45    sigma_11=     10.58    axis=(  0.111489  0.614088  0.781324)
     H   45    sigma_22=      4.38    axis=(  0.991615 -0.017047 -0.128097)
     H   45    sigma_33=     47.69    axis=(  0.065344 -0.789054  0.610839)

     Atom 46  H   pos: ( -0.132395 -0.256505 -0.153047)  Total sigma:          23.55
            24.8839        -12.1279         10.5025
           -12.0021         25.0192        -10.3736
            11.0441        -10.9358         20.7618

     H   46    anisotropy:     33.79    eta:   -0.0537
     H   46    sigma_11=     12.90    axis=(  0.672478  0.736188  0.076163)
     H   46    sigma_22=     11.69    axis=( -0.424251  0.299110  0.854719)
     H   46    sigma_33=     46.08    axis=(  0.606453 -0.607092  0.513473)

     Atom 47  H   pos: (  0.021714 -0.310208 -0.146864)  Total sigma:          24.28
            40.9646          1.4622         -8.4387
             2.2898         14.8404         -0.6991
            -9.6111         -0.5027         17.0244

     H   47    anisotropy:     29.76    eta:   -0.0356
     H   47    sigma_11=     14.71    axis=(  0.052099 -0.997088 -0.055696)
     H   47    sigma_22=     14.00    axis=(  0.319472 -0.036200  0.946904)
     H   47    sigma_33=     44.12    axis=( -0.946163 -0.067126  0.316655)

     Atom 48  H   pos: (  0.380685 -0.298486  0.232665)  Total sigma:          26.73
            38.5911         -6.0693         -7.5046
            -7.1017         21.0623          2.7114
            -6.4378          1.9442         20.5500

     H   48    anisotropy:     24.66    eta:   -0.0426
     H   48    sigma_11=     18.86    axis=(  0.316891  0.948462  0.000763)
     H   48    sigma_22=     18.16    axis=( -0.292779  0.098585 -0.951084)
     H   48    sigma_33=     43.18    axis=( -0.902142  0.301167  0.308930)

     Atom 49  H   pos: (  0.479661 -0.297060  0.102826)  Total sigma:          24.32
            15.3213          0.0964         -1.8708
             0.9776         20.5826        -11.4477
            -3.6932        -10.3271         37.0505

     H   49    anisotropy:     27.63    eta:   -0.0822
     H   49    sigma_11=     15.86    axis=( -0.675812  0.687883  0.264757)
     H   49    sigma_22=     14.35    axis=( -0.730374 -0.576654 -0.366092)
     H   49    sigma_33=     42.74    axis=( -0.099156 -0.440781  0.892121)

     Atom 50  H   pos: ( -0.088734 -0.382480  0.080180)  Total sigma:          24.16
            14.1372          1.8959         -4.0444
             2.2021         16.9441         -8.0208
            -4.6146         -6.0645         41.4098

     H   50    anisotropy:     29.81    eta:   -0.1199
     H   50    sigma_11=     15.42    axis=(  0.382172  0.873884  0.300452)
     H   50    sigma_22=     13.04    axis=(  0.910863 -0.411051  0.036960)
     H   50    sigma_33=     44.04    axis=( -0.155800 -0.259546  0.953080)

     Atom 51  H   pos: ( -0.171202 -0.336714  0.213487)  Total sigma:          25.87
            25.4301         -8.6379         -8.2155
            -9.6755         28.6338          7.3069
            -7.4754          5.9569         23.5577

     H   51    anisotropy:     24.10    eta:   -0.1903
     H   51    sigma_11=     19.37    axis=( -0.273691 -0.723840  0.633363)
     H   51    sigma_22=     16.31    axis=( -0.760426 -0.240369 -0.603303)
     H   51    sigma_33=     41.94    axis=( -0.588936  0.646744  0.484640)

     Atom 52  H   pos: (  0.356492  0.040400 -0.278061)  Total sigma:          28.38
            22.8319          6.2963          4.7640
             6.2220         32.0823          9.0031
             4.5816          7.7817         30.2384

     H   52    anisotropy:     21.41    eta:   -0.2248
     H   52    sigma_11=     22.85    axis=(  0.187821  0.587958 -0.786784)
     H   52    sigma_22=     19.64    axis=(  0.911617 -0.402535 -0.083191)
     H   52    sigma_33=     42.66    axis=(  0.365620  0.701620  0.611597)

     Atom 53  H   pos: (  0.392949  0.107834 -0.133832)  Total sigma:          22.34
             9.5860         -1.4448          4.1894
            -1.9282         10.9325         -6.7628
             5.1034         -5.3661         46.5025

     H   53    anisotropy:     38.67    eta:   -0.0788
     H   53    sigma_11=     10.47    axis=( -0.510678  0.834654  0.206302)
     H   53    sigma_22=      8.43    axis=(  0.850609  0.525413 -0.020120)
     H   53    sigma_33=     48.12    axis=(  0.125187 -0.165208  0.978281)

     Atom 54  H   pos: (  0.117367 -0.092649 -0.010105)  Total sigma:          28.48
            22.4628          0.3388         -1.2079
             0.4318         26.2388          7.1901
            -0.9478          8.7583         36.7421

     H   54    anisotropy:     18.88    eta:   -0.1405
     H   54    sigma_11=     23.07    axis=(  0.798199  0.545611 -0.255317)
     H   54    sigma_22=     21.30    axis=( -0.600982  0.692263 -0.399491)
     H   54    sigma_33=     41.07    axis=( -0.041220  0.472315  0.880466)

     Atom 55  H   pos: (  0.145880  0.037783  0.084540)  Total sigma:          26.53
            22.1695          9.2090          0.2876
             9.2061         39.7358          2.7896
            -0.4133          0.5773         17.6753

     H   55    anisotropy:     25.86    eta:   -0.0913
     H   55    sigma_11=     18.69    axis=(  0.784166 -0.299668 -0.543399)
     H   55    sigma_22=     17.12    axis=( -0.481575  0.258396 -0.837447)
     H   55    sigma_33=     43.77    axis=( -0.391368 -0.918385 -0.058312)

     Atom 56  H   pos: (  0.154666  0.096624  0.417361)  Total sigma:          25.05
            23.9251        -15.0234          3.9305
           -14.1816         33.4297         -6.6610
             3.0959         -5.6936         17.7830

     H   56    anisotropy:     31.15    eta:   -0.1486
     H   56    sigma_11=     16.21    axis=( -0.346642  0.042184  0.937048)
     H   56    sigma_22=     13.12    axis=(  0.748771  0.614140  0.249346)
     H   56    sigma_33=     45.81    axis=(  0.564961 -0.788069  0.244473)

     Atom 57  H   pos: (  0.132723  0.213880  0.305787)  Total sigma:          27.21
            23.6645          1.4295         -8.8270
             0.5749         20.2964         -6.5581
            -7.6857         -7.6877         37.6785

     H   57    anisotropy:     24.51    eta:   -0.2626
     H   57    sigma_11=     21.19    axis=(  0.825725 -0.533583  0.182940)
     H   57    sigma_22=     16.90    axis=(  0.417199  0.795986  0.438579)
     H   57    sigma_33=     43.55    axis=( -0.379636 -0.285823  0.879876)

     Atom 58  H   pos: ( -0.395673 -0.168777 -0.115931)  Total sigma:          21.20
            28.1336         -0.2990        -10.0327
             0.2885         16.7010         -0.8899
            -9.7047         -0.6720         18.7745

     H   58    anisotropy:     19.77    eta:   -0.3311
     H   58    sigma_11=     16.79    axis=(  0.101732 -0.987858  0.117419)
     H   58    sigma_22=     12.43    axis=(  0.525790  0.153591  0.836633)
     H   58    sigma_33=     34.39    axis=( -0.844509 -0.023374  0.535031)

     Atom 59  H   pos: (  0.463524 -0.080028 -0.032940)  Total sigma:          20.44
             9.8484         -7.8149         -3.8126
           -10.4367         40.6312         12.1041
            -4.1383          9.9441         10.8437

     H   59    anisotropy:     39.72    eta:   -0.0669
     H   59    sigma_11=      8.09    axis=(  0.680435  0.399020 -0.614647)
     H   59    sigma_22=      6.32    axis=( -0.685725  0.050899 -0.726079)
     H   59    sigma_33=     46.92    axis=( -0.258435  0.915528  0.308252)

     Atom 60  H   pos: (  0.222512  0.296769  0.044376)  Total sigma:          26.21
            20.0438         -5.1880          4.1168
            -5.0236         27.2661        -12.1733
             4.1676        -12.3154         31.3111

     H   60    anisotropy:     25.92    eta:   -0.1575
     H   60    sigma_11=     18.93    axis=( -0.835956  0.223898  0.501046)
     H   60    sigma_22=     16.21    axis=(  0.479846  0.741256  0.469347)
     H   60    sigma_33=     43.48    axis=(  0.266317 -0.632779  0.727094)

     Atom 61  H   pos: (  0.324671  0.172777  0.075410)  Total sigma:          21.02
            28.8370        -17.5604         -9.0200
           -16.8793         21.4883          7.4170
           -10.9269          8.8700         12.7239

     H   61    anisotropy:     39.77    eta:   -0.0158
     H   61    sigma_11=      7.97    axis=( -0.348613  0.116177 -0.930039)
     H   61    sigma_22=      7.55    axis=(  0.589339  0.798754 -0.121128)
     H   61    sigma_33=     47.53    axis=( -0.728800  0.590335  0.346923)

     Atom 62  H   pos: ( -0.314040  0.367440 -0.411174)  Total sigma:          24.98
            18.4910          7.3452          2.1085
             9.6242         38.8556          1.2194
             2.2419          0.6147         17.5874

     H   62    anisotropy:     25.58    eta:   -0.2362
     H   62    sigma_11=     18.46    axis=( -0.444112  0.223809 -0.867568)
     H   62    sigma_22=     14.44    axis=( -0.827429  0.268990  0.492957)
     H   62    sigma_33=     42.03    axis=(  0.343696  0.936778  0.065725)

     Atom 63  H   pos: ( -0.173835  0.440954 -0.369591)  Total sigma:          26.73
            36.0665         -4.6903          6.1828
            -6.4799         22.7995         -2.5559
             6.9131         -1.7507         21.3127

     H   63    anisotropy:     20.77    eta:   -0.1415
     H   63    sigma_11=     20.78    axis=(  0.303549  0.947579  0.099762)
     H   63    sigma_22=     18.83    axis=( -0.351072  0.013894  0.936246)
     H   63    sigma_33=     40.57    axis=(  0.885780 -0.319220  0.336885)

     Atom 64  H   pos: (  0.305639 -0.244866 -0.151665)  Total sigma:          26.87
            37.7064          9.9313          6.1053
            10.1542         24.0179          2.3099
             5.5539          2.2434         18.8933

     H   64    anisotropy:     26.48    eta:   -0.1084
     H   64    sigma_11=     19.00    axis=(  0.342647 -0.858975  0.380467)
     H   64    sigma_22=     17.09    axis=( -0.373245  0.247180  0.894198)
     H   64    sigma_33=     44.52    axis=(  0.862138  0.448401  0.235912)

     Atom 65  H   pos: (  0.230043 -0.388103 -0.175397)  Total sigma:          17.82
             2.2973         -2.7803          0.6963
            -0.7385         51.9233         -4.8681
             0.4469         -5.2138         -0.7632

     H   65    anisotropy:     51.97    eta:   -0.1029
     H   65    sigma_11=      2.28    axis=( -0.992873 -0.046337 -0.109804)
     H   65    sigma_22=     -1.29    axis=( -0.113624  0.089978  0.989441)
     H   65    sigma_33=     52.47    axis=(  0.035968 -0.994865  0.094602)

     Atom 66  H   pos: (  0.340625 -0.034119  0.445058)  Total sigma:          28.41
            41.6762         13.2767         -4.7021
            11.6628         22.7911         -1.8248
            -4.8521         -1.9828         20.7716

     H   66    anisotropy:     30.60    eta:   -0.1641
     H   66    sigma_11=     19.89    axis=(  0.104426  0.191408  0.975940)
     H   66    sigma_22=     16.54    axis=(  0.459717 -0.879464  0.123297)
     H   66    sigma_33=     48.81    axis=( -0.881904 -0.435781  0.179833)

     Atom 67  H   pos: (  0.203042 -0.145293  0.447368)  Total sigma:          28.25
            25.7823         12.4528          3.3233
            13.8315         36.2376          5.3339
             3.7257          5.2295         22.7152

     H   67    anisotropy:     27.87    eta:   -0.2249
     H   67    sigma_11=     21.04    axis=(  0.152281  0.204416 -0.966967)
     H   67    sigma_22=     16.87    axis=(  0.826093 -0.563427  0.010988)
     H   67    sigma_33=     46.83    axis=(  0.542569  0.800477  0.254666)

     Atom 68  H   pos: ( -0.317992  0.415565 -0.185941)  Total sigma:          28.31
            19.2602          1.2746          0.0268
             0.6717         20.8097         -3.6460
             3.0799         -0.1210         44.8710

     H   68    anisotropy:     25.18    eta:   -0.1571
     H   68    sigma_11=     21.24    axis=(  0.466116  0.883828  0.039801)
     H   68    sigma_22=     18.60    axis=( -0.882884  0.461777  0.085314)
     H   68    sigma_33=     45.10    axis=(  0.057024 -0.074906  0.995559)

     Atom 69  H   pos: ( -0.220254 -0.444705 -0.071860)  Total sigma:          21.47
            24.9842         11.8759          1.6393
            11.1853         22.1400          0.1333
             1.2893          0.3881         17.2917

     H   69    anisotropy:     20.70    eta:   -0.3972
     H   69    sigma_11=     17.31    axis=(  0.041799 -0.153188  0.987313)
     H   69    sigma_22=     11.83    axis=(  0.661456 -0.736369 -0.142256)
     H   69    sigma_33=     35.27    axis=(  0.748819  0.659010  0.070548)

     Atom 70  H   pos: ( -0.208435 -0.046489 -0.218974)  Total sigma:          21.94
            10.6538          8.1221          4.5831
             9.1156         40.9587         11.2266
             5.0725         10.0582         14.1998

     H   70    anisotropy:     37.99    eta:   -0.1619
     H   70    sigma_11=     11.32    axis=(  0.435989 -0.413792  0.799181)
     H   70    sigma_22=      7.22    axis=( -0.862382  0.061811  0.502471)
     H   70    sigma_33=     47.27    axis=(  0.257317  0.908270  0.329898)

     Atom 71  H   pos: ( -0.259717 -0.132534 -0.348588)  Total sigma:          26.05
            15.4819         -0.0284          5.1786
            -0.7071         21.7061          2.1302
             5.3803          3.1043         40.9617

     H   71    anisotropy:     24.40    eta:   -0.4417
     H   71    sigma_11=     21.51    axis=(  0.142383 -0.985344  0.093933)
     H   71    sigma_22=     14.33    axis=(  0.971393  0.120880 -0.204410)
     H   71    sigma_33=     42.31    axis=(  0.190059  0.120350  0.974368)

     Initialization:
     gipaw_setup  :      0.14s CPU      0.18s WALL (       1 calls)

     Linear response
     greenf       :   1745.73s CPU   1759.47s WALL (      96 calls)
     cgsolve      :   1736.79s CPU   1750.39s WALL (      96 calls)
     ch_psi       :   1650.59s CPU   1663.47s WALL (    5636 calls)
     h_psiq       :   1257.00s CPU   1266.86s WALL (    5636 calls)

     Apply operators
     h_psi        :   1105.68s CPU   1114.70s WALL (    6222 calls)
     apply_vel    :     27.56s CPU     27.79s WALL (      84 calls)

     Induced current
     j_para       :     97.57s CPU     98.51s WALL (     108 calls)
     biot_savart  :      0.03s CPU      0.03s WALL (       1 calls)

     Other routines

     General routines
     calbec       :    371.55s CPU    374.27s WALL (   18306 calls)
     fft          :      0.06s CPU      0.06s WALL (      32 calls)
     fftw         :    890.14s CPU    897.75s WALL ( 1351328 calls)
     davcio       :      0.01s CPU      1.04s WALL (      64 calls)

     Parallel routines
     fft_scatter  :    283.72s CPU    286.35s WALL ( 1351360 calls)

     Plugins


     GIPAW        :  34m15.82s CPU  34m36.61s WALL


   This run was terminated on:   0:55: 8  11Sep2023            

=------------------------------------------------------------------------------=
   JOB DONE.
=------------------------------------------------------------------------------=
