# Supplementary material for: Is there a future for 43Ca nuclear magnetic resonance in cement science?
Source: Phys Chem Chem Phys. 2025 Apr 9;27(17):9159–68. doi: 10.1039/d5cp00491h (PMC11997747; doi:10.1039/d5cp00491h)
Supplement: CP-027-D5CP00491H-s001 [file CP-027-D5CP00491H-s001.zip › QE-Files/Ca-Ion/caion11.vc-relax.nmr.out]

     Program GIPAW v.7.2 starts on 11Sep2023 at  0:32: 4 

     This program is part of the open-source Quantum ESPRESSO suite
     for quantum simulation of materials; please cite
         "P. Giannozzi et al., J. Phys.:Condens. Matter 21 395502 (2009);
         "P. Giannozzi et al., J. Phys.:Condens. Matter 29 465901 (2017);
         "P. Giannozzi et al., J. Chem. Phys. 152 154105 (2020);
          URL http://www.quantum-espresso.org", 
     in publications or presentations arising from this work. More details at
     http://www.quantum-espresso.org/quote

     Parallel version (MPI), running on    72 processors

     MPI processes distributed on     1 nodes
     R & G space division:  proc/nbgrp/npool/nimage =      72
     481672 MiB available memory on the printing compute node when the environment starts


     ***** This is GIPAW git revision                                          *****
     ***** you can cite: N. Varini et al., Comp. Phys. Comm. 184, 1827 (2013)  *****
     ***** in publications or presentations arising from this work.            *****

     Parallelizing q-star over 1 images
     Reading input from caion11.vc-relax.nmr.in

     ------------------- Input file: --------------------
&inputgipaw
	job = 'nmr'
	prefix = 'caion11.vc-relax_nmr'
	tmp_dir = './tmpCaion11/',
	verbosity = 'high'
	diagonalization = 'david'
/


     Reading xml data from directory:

     ./tmpCaion11/caion11.vc-relax_nmr.save/
     file Ca.pbe-spn-kjpaw_psl.1.0.0.UPF: wavefunction(s)  3S renormalized
     file O.pbe-n-kjpaw_psl.1.0.0.UPF: wavefunction(s)  2S 2P renormalized
     file H.pbe-kjpaw_psl.1.0.0.UPF: wavefunction(s)  1S renormalized

     IMPORTANT: XC functional enforced from input :
     Exchange-correlation= PBE
                           (   1   4   3   4   0   0   0)
     Any further DFT definition will be discarded
     Please, verify this is what you really want


     Parallelization info
     --------------------
     sticks:   dense  smooth     PW     G-vecs:    dense   smooth      PW
     Min         187     187     63                16083    16083    3203
     Max         188     188     64                16087    16087    3208
     Sum       13481   13481   4597              1158107  1158107  230813

     Using Slab Decomposition

     Reading collected, re-writing distributed wavefunctions
     Subspace diagonalization in iterative solution of the eigenvalue problem:
     a serial algorithm will be used

     GIPAW projectors -----------------------------------------------
     atom=  Ca   l=0  rc=    1.3000  rs=    0.8667
     atom=  Ca   l=0  rc=    1.3000  rs=    0.8667
     atom=  Ca   l=1  rc=    1.6000  rs=    1.0667
     atom=  Ca   l=1  rc=    1.6000  rs=    1.0667
     atom=  Ca   l=2  rc=    1.7000  rs=    1.1333
     atom=  Ca   l=2  rc=    1.7000  rs=    1.1333
     projs nearly linearly dependent: l=0  n1,n2= 1, 2  s=  0.99170013
     projs nearly linearly dependent: l=2  n1,n2= 1, 2  s=  0.99334936

     atom=  O    l=0  rc=    1.3000  rs=    0.8667
     atom=  O    l=0  rc=    1.3000  rs=    0.8667
     atom=  O    l=1  rc=    1.3500  rs=    0.9000
     atom=  O    l=1  rc=    1.3500  rs=    0.9000
     projs nearly linearly dependent: l=1  n1,n2= 1, 2  s=  0.99790099

     atom=  H    l=0  rc=    1.0000  rs=    0.6667
     atom=  H    l=0  rc=    1.0000  rs=    0.6667
     projs nearly linearly dependent: l=0  n1,n2= 1, 2  s=  0.99968852
     -----------------------------------------------------------------

     GIPAW integrals: -------------------------------------------
     Atom  i/j   nmr_para   nmr_dia   epr_rmc  epr_para   epr_dia
       Ca  1 1   0.25E+04 -0.66E+00  0.13E+02  0.81E+09  0.75E+03
       Ca  2 1   0.26E+04 -0.73E+00  0.13E+02  0.86E+09  0.79E+03
       Ca  2 2   0.28E+04 -0.80E+00  0.13E+02  0.92E+09  0.84E+03
       Ca  3 3   0.30E+02  0.22E+00  0.11E+02  0.47E+05  0.19E+03
       Ca  4 3   0.33E+02  0.20E+00  0.12E+02  0.54E+05  0.22E+03
       Ca  4 4   0.37E+02  0.17E+00  0.13E+02  0.60E+05  0.24E+03
       Ca  5 5   0.29E+01  0.74E+00  0.81E+01  0.47E+03  0.66E+02
       Ca  6 5   0.36E+01  0.91E+00  0.10E+02  0.59E+03  0.81E+02
       Ca  6 6   0.45E+01  0.11E+01  0.13E+02  0.74E+03  0.10E+03
       O   1 1   0.81E+03 -0.32E+00  0.65E+01  0.43E+08  0.24E+03
       O   2 1   0.91E+03 -0.39E+00  0.71E+01  0.48E+08  0.27E+03
       O   2 2   0.10E+04 -0.48E+00  0.78E+01  0.55E+08  0.31E+03
       O   3 3   0.99E+01  0.87E+00  0.58E+01  0.24E+04  0.75E+02
       O   4 3   0.11E+02  0.97E+00  0.67E+01  0.27E+04  0.83E+02
       O   4 4   0.12E+02  0.11E+01  0.76E+01  0.31E+04  0.93E+02
       H   1 1   0.39E+02  0.19E+00  0.29E+00  0.78E+05  0.13E+02
       H   2 1   0.41E+02  0.21E+00  0.32E+00  0.82E+05  0.14E+02
       H   2 2   0.43E+02  0.22E+00  0.36E+00  0.86E+05  0.15E+02
     ------------------------------------------------------------

     alpha_pv=     76.7556 eV

     Number of occupied bands for each k-point:
     k-point:     1    nbnd_occ= 100
     k-point:     2    nbnd_occ= 100
     k-point:     3    nbnd_occ= 100
     k-point:     4    nbnd_occ= 100


     q-space interpolation up to   240.00 Rydberg

     GIPAW job: nmr                                                                             
     NMR macroscopic correction: yes
             0.6667          0.0000          0.0000
             0.0000          0.6667          0.0000
             0.0000          0.0000          0.6667


     Largest allocated arrays     est. size (Mb)     dimensions
        KS wavefunctions at k           4.73 Mb     (    3098,  100)
        KS wavefunctions at k+q         4.73 Mb     (    3098,  100)
        First-order wavefunctions      47.27 Mb     (    3098,  100, 10)
        First-order wavefunct (US)     28.36 Mb     (    3098,  100,  6)
        Charge/spin density             0.28 Mb     (   36450,    1)
        Induced current                 2.50 Mb     (   36450,    3,3,1)
        Induced magnetic field          2.50 Mb     (   36450,    3,3,1)
        NL pseudopotentials            14.28 Mb     (    3098,  302)
        GIPAW NL terms                 14.28 Mb     (    3098,  302)

     Computing the magnetic susceptibility     isolve=0    ethr=  0.1000E-13
     k-point #    1 of     4      pool #  1    cpu time:       4.6
     compute_u_kq: q = (    0.0000,    0.0000,    0.0000)
     Rotating WFCS
     ethr =  1.00E-14,  avg # of iterations =  5.0
     eigenvalues at k:
 -39.8834 -21.3559 -21.3022 -21.2047 -21.0475 -21.0006 -20.8686 -20.7737
 -20.7428 -20.7016 -20.6701 -20.5008 -20.4521 -20.3860 -20.3535 -20.3027
 -20.1742 -20.1430 -20.0736 -20.0230 -20.0027 -19.9434 -19.7490 -19.7009
 -19.5887 -18.9482 -18.6914 -18.2075  -9.0987  -8.8915  -8.8282  -8.7760
  -8.7105  -8.5914  -8.4913  -8.4144  -8.3248  -8.2294  -8.1564  -8.0989
  -8.0117  -7.9816  -7.9081  -7.8415  -7.7646  -7.7041  -7.6015  -7.4780
  -7.2281  -6.9617  -6.4512  -6.2395  -6.1425  -5.9905  -5.8886  -5.8254
  -5.7160  -5.6537  -5.5217  -5.3986  -5.2747  -5.1159  -5.0481  -4.9018
  -4.8164  -4.7238  -4.6101  -4.5424  -4.4214  -4.3697  -4.2841  -4.1106
  -3.9315  -3.7426  -3.5569  -3.3673  -3.2766  -3.2242  -3.1563  -3.0728
  -3.0191  -2.9673  -2.9227  -2.8404  -2.8072  -2.7399  -2.7089  -2.6572
  -2.5820  -2.5514  -2.4902  -2.4528  -2.3874  -2.3343  -2.2442  -2.2010
  -2.1395  -2.0126  -1.8293  -1.5065
     eigenvalues at k+q:
 -39.8834 -21.3559 -21.3022 -21.2047 -21.0475 -21.0006 -20.8686 -20.7737
 -20.7428 -20.7016 -20.6701 -20.5008 -20.4521 -20.3860 -20.3535 -20.3027
 -20.1742 -20.1430 -20.0736 -20.0230 -20.0027 -19.9434 -19.7490 -19.7009
 -19.5887 -18.9482 -18.6914 -18.2075  -9.0987  -8.8915  -8.8282  -8.7760
  -8.7105  -8.5914  -8.4913  -8.4144  -8.3248  -8.2294  -8.1564  -8.0989
  -8.0117  -7.9816  -7.9081  -7.8415  -7.7646  -7.7041  -7.6015  -7.4780
  -7.2281  -6.9617  -6.4512  -6.2395  -6.1425  -5.9905  -5.8886  -5.8254
  -5.7160  -5.6537  -5.5217  -5.3986  -5.2747  -5.1159  -5.0481  -4.9018
  -4.8164  -4.7238  -4.6101  -4.5424  -4.4214  -4.3697  -4.2841  -4.1106
  -3.9315  -3.7426  -3.5569  -3.3673  -3.2766  -3.2242  -3.1563  -3.0728
  -3.0191  -2.9673  -2.9227  -2.8404  -2.8072  -2.7399  -2.7089  -2.6572
  -2.5820  -2.5514  -2.4902  -2.4528  -2.3874  -2.3343  -2.2442  -2.2010
  -2.1395  -2.0126  -1.8293  -1.5065
     cgsolve_all iterations  53    anorm=    0.72E-07
PARA_AUG  1      50.6052130         0.1922682        -0.2488637
     cgsolve_all iterations  53    anorm=    0.68E-07
PARA_AUG  2       0.1162886        50.8256064        -0.4024643
     cgsolve_all iterations  53    anorm=    0.69E-07
PARA_AUG  3      -0.1092326        -0.3536831        51.2351102
     cgsolve_all iterations  58    anorm=    0.71E-07
     cgsolve_all iterations  58    anorm=    0.73E-07
     cgsolve_all iterations  58    anorm=    0.74E-07
     compute_u_kq: q = (    0.0267,    0.0000,    0.0000)
     Rotating WFCS
     ethr =  1.00E-14,  avg # of iterations = 22.0
     eigenvalues at k:
 -39.8834 -21.3559 -21.3022 -21.2047 -21.0475 -21.0006 -20.8686 -20.7737
 -20.7428 -20.7016 -20.6701 -20.5008 -20.4521 -20.3860 -20.3535 -20.3027
 -20.1742 -20.1430 -20.0736 -20.0230 -20.0027 -19.9434 -19.7490 -19.7009
 -19.5887 -18.9482 -18.6914 -18.2075  -9.0987  -8.8915  -8.8282  -8.7760
  -8.7105  -8.5914  -8.4913  -8.4144  -8.3248  -8.2294  -8.1564  -8.0989
  -8.0117  -7.9816  -7.9081  -7.8415  -7.7646  -7.7041  -7.6015  -7.4780
  -7.2281  -6.9617  -6.4512  -6.2395  -6.1425  -5.9905  -5.8886  -5.8254
  -5.7160  -5.6537  -5.5217  -5.3986  -5.2747  -5.1159  -5.0481  -4.9018
  -4.8164  -4.7238  -4.6101  -4.5424  -4.4214  -4.3697  -4.2841  -4.1106
  -3.9315  -3.7426  -3.5569  -3.3673  -3.2766  -3.2242  -3.1563  -3.0728
  -3.0191  -2.9673  -2.9227  -2.8404  -2.8072  -2.7399  -2.7089  -2.6572
  -2.5820  -2.5514  -2.4902  -2.4528  -2.3874  -2.3343  -2.2442  -2.2010
  -2.1395  -2.0126  -1.8293  -1.5065
     eigenvalues at k+q:
 -39.8834 -21.3559 -21.3026 -21.2046 -21.0468 -21.0013 -20.8686 -20.7737
 -20.7427 -20.7012 -20.6694 -20.5008 -20.4520 -20.3876 -20.3528 -20.3022
 -20.1738 -20.1439 -20.0739 -20.0234 -20.0022 -19.9433 -19.7488 -19.7007
 -19.5886 -18.9482 -18.6916 -18.2075  -9.0989  -8.8909  -8.8284  -8.7757
  -8.7113  -8.5909  -8.4914  -8.4146  -8.3251  -8.2310  -8.1524  -8.1017
  -8.0056  -7.9807  -7.9101  -7.8418  -7.7653  -7.7106  -7.6018  -7.4782
  -7.2258  -6.9616  -6.4456  -6.2399  -6.1423  -5.9904  -5.8920  -5.8257
  -5.7159  -5.6534  -5.5238  -5.3971  -5.2746  -5.1180  -5.0486  -4.9008
  -4.8178  -4.7226  -4.6099  -4.5428  -4.4216  -4.3692  -4.2849  -4.1066
  -3.9347  -3.7418  -3.5559  -3.3697  -3.2744  -3.2247  -3.1565  -3.0731
  -3.0191  -2.9668  -2.9234  -2.8421  -2.8040  -2.7412  -2.7088  -2.6565
  -2.5813  -2.5513  -2.4952  -2.4519  -2.3876  -2.3353  -2.2422  -2.2016
  -2.1396  -2.0125  -1.8290  -1.5067
     cgsolve_all iterations  59    anorm=    0.72E-07
     cgsolve_all iterations  60    anorm=    0.73E-07
     cgsolve_all iterations  58    anorm=    0.74E-07
     compute_u_kq: q = (   -0.0267,    0.0000,    0.0000)
     Rotating WFCS
     ethr =  1.00E-14,  avg # of iterations = 22.0
     eigenvalues at k:
 -39.8834 -21.3559 -21.3022 -21.2047 -21.0475 -21.0006 -20.8686 -20.7737
 -20.7428 -20.7016 -20.6701 -20.5008 -20.4521 -20.3860 -20.3535 -20.3027
 -20.1742 -20.1430 -20.0736 -20.0230 -20.0027 -19.9434 -19.7490 -19.7009
 -19.5887 -18.9482 -18.6914 -18.2075  -9.0987  -8.8915  -8.8282  -8.7760
  -8.7105  -8.5914  -8.4913  -8.4144  -8.3248  -8.2294  -8.1564  -8.0989
  -8.0117  -7.9816  -7.9081  -7.8415  -7.7646  -7.7041  -7.6015  -7.4780
  -7.2281  -6.9617  -6.4512  -6.2395  -6.1425  -5.9905  -5.8886  -5.8254
  -5.7160  -5.6537  -5.5217  -5.3986  -5.2747  -5.1159  -5.0481  -4.9018
  -4.8164  -4.7238  -4.6101  -4.5424  -4.4214  -4.3697  -4.2841  -4.1106
  -3.9315  -3.7426  -3.5569  -3.3673  -3.2766  -3.2242  -3.1563  -3.0728
  -3.0191  -2.9673  -2.9227  -2.8404  -2.8072  -2.7399  -2.7089  -2.6572
  -2.5820  -2.5514  -2.4902  -2.4528  -2.3874  -2.3343  -2.2442  -2.2010
  -2.1395  -2.0126  -1.8293  -1.5065
     eigenvalues at k+q:
 -39.8834 -21.3559 -21.3018 -21.2048 -21.0482 -20.9999 -20.8686 -20.7735
 -20.7430 -20.7022 -20.6707 -20.5008 -20.4522 -20.3844 -20.3542 -20.3031
 -20.1745 -20.1421 -20.0732 -20.0226 -20.0032 -19.9435 -19.7493 -19.7009
 -19.5888 -18.9481 -18.6913 -18.2076  -9.0986  -8.8923  -8.8279  -8.7763
  -8.7098  -8.5919  -8.4911  -8.4142  -8.3247  -8.2277  -8.1605  -8.0959
  -8.0178  -7.9825  -7.9064  -7.8411  -7.7641  -7.6982  -7.6007  -7.4778
  -7.2305  -6.9619  -6.4570  -6.2391  -6.1423  -5.9906  -5.8856  -5.8247
  -5.7161  -5.6539  -5.5198  -5.4000  -5.2750  -5.1141  -5.0479  -4.9026
  -4.8146  -4.7249  -4.6103  -4.5420  -4.4213  -4.3701  -4.2832  -4.1147
  -3.9286  -3.7432  -3.5577  -3.3651  -3.2788  -3.2236  -3.1561  -3.0725
  -3.0189  -2.9677  -2.9221  -2.8387  -2.8106  -2.7384  -2.7090  -2.6581
  -2.5828  -2.5514  -2.4853  -2.4533  -2.3872  -2.3333  -2.2468  -2.1999
  -2.1393  -2.0127  -1.8295  -1.5064
     cgsolve_all iterations  58    anorm=    0.72E-07
     cgsolve_all iterations  58    anorm=    0.73E-07
     cgsolve_all iterations  58    anorm=    0.74E-07
     compute_u_kq: q = (    0.0000,    0.0267,    0.0000)
     Rotating WFCS
     ethr =  1.00E-14,  avg # of iterations = 20.0
     eigenvalues at k:
 -39.8834 -21.3559 -21.3022 -21.2047 -21.0475 -21.0006 -20.8686 -20.7737
 -20.7428 -20.7016 -20.6701 -20.5008 -20.4521 -20.3860 -20.3535 -20.3027
 -20.1742 -20.1430 -20.0736 -20.0230 -20.0027 -19.9434 -19.7490 -19.7009
 -19.5887 -18.9482 -18.6914 -18.2075  -9.0987  -8.8915  -8.8282  -8.7760
  -8.7105  -8.5914  -8.4913  -8.4144  -8.3248  -8.2294  -8.1564  -8.0989
  -8.0117  -7.9816  -7.9081  -7.8415  -7.7646  -7.7041  -7.6015  -7.4780
  -7.2281  -6.9617  -6.4512  -6.2395  -6.1425  -5.9905  -5.8886  -5.8254
  -5.7160  -5.6537  -5.5217  -5.3986  -5.2747  -5.1159  -5.0481  -4.9018
  -4.8164  -4.7238  -4.6101  -4.5424  -4.4214  -4.3697  -4.2841  -4.1106
  -3.9315  -3.7426  -3.5569  -3.3673  -3.2766  -3.2242  -3.1563  -3.0728
  -3.0191  -2.9673  -2.9227  -2.8404  -2.8072  -2.7399  -2.7089  -2.6572
  -2.5820  -2.5514  -2.4902  -2.4528  -2.3874  -2.3343  -2.2442  -2.2010
  -2.1395  -2.0126  -1.8293  -1.5065
     eigenvalues at k+q:
 -39.8834 -21.3560 -21.3021 -21.2048 -21.0466 -21.0006 -20.8682 -20.7744
 -20.7430 -20.7031 -20.6704 -20.5007 -20.4493 -20.3868 -20.3534 -20.3026
 -20.1743 -20.1461 -20.0711 -20.0232 -20.0024 -19.9434 -19.7485 -19.7013
 -19.5886 -18.9482 -18.6915 -18.2076  -9.1021  -8.8919  -8.8244  -8.7756
  -8.7116  -8.5916  -8.4890  -8.4148  -8.3272  -8.2280  -8.1568  -8.0992
  -8.0123  -7.9814  -7.9061  -7.8427  -7.7652  -7.7030  -7.6026  -7.4756
  -7.2290  -6.9624  -6.4480  -6.2388  -6.1441  -5.9895  -5.8917  -5.8259
  -5.7164  -5.6530  -5.5257  -5.3949  -5.2776  -5.1168  -5.0501  -4.9011
  -4.8153  -4.7227  -4.6038  -4.5362  -4.4165  -4.3752  -4.2920  -4.1094
  -3.9335  -3.7414  -3.5584  -3.3676  -3.2730  -3.2232  -3.1585  -3.0720
  -3.0205  -2.9666  -2.9253  -2.8401  -2.8071  -2.7385  -2.7094  -2.6586
  -2.5802  -2.5522  -2.4908  -2.4532  -2.3877  -2.3330  -2.2463  -2.1994
  -2.1404  -2.0129  -1.8302  -1.5065
     cgsolve_all iterations  59    anorm=    0.72E-07
     cgsolve_all iterations  58    anorm=    0.73E-07
     cgsolve_all iterations  58    anorm=    0.74E-07
     compute_u_kq: q = (    0.0000,   -0.0267,    0.0000)
     Rotating WFCS
     ethr =  1.00E-14,  avg # of iterations = 19.0
     eigenvalues at k:
 -39.8834 -21.3559 -21.3022 -21.2047 -21.0475 -21.0006 -20.8686 -20.7737
 -20.7428 -20.7016 -20.6701 -20.5008 -20.4521 -20.3860 -20.3535 -20.3027
 -20.1742 -20.1430 -20.0736 -20.0230 -20.0027 -19.9434 -19.7490 -19.7009
 -19.5887 -18.9482 -18.6914 -18.2075  -9.0987  -8.8915  -8.8282  -8.7760
  -8.7105  -8.5914  -8.4913  -8.4144  -8.3248  -8.2294  -8.1564  -8.0989
  -8.0117  -7.9816  -7.9081  -7.8415  -7.7646  -7.7041  -7.6015  -7.4780
  -7.2281  -6.9617  -6.4512  -6.2395  -6.1425  -5.9905  -5.8886  -5.8254
  -5.7160  -5.6537  -5.5217  -5.3986  -5.2747  -5.1159  -5.0481  -4.9018
  -4.8164  -4.7238  -4.6101  -4.5424  -4.4214  -4.3697  -4.2841  -4.1106
  -3.9315  -3.7426  -3.5569  -3.3673  -3.2766  -3.2242  -3.1563  -3.0728
  -3.0191  -2.9673  -2.9227  -2.8404  -2.8072  -2.7399  -2.7089  -2.6572
  -2.5820  -2.5514  -2.4902  -2.4528  -2.3874  -2.3343  -2.2442  -2.2010
  -2.1395  -2.0126  -1.8293  -1.5065
     eigenvalues at k+q:
 -39.8834 -21.3558 -21.3023 -21.2046 -21.0483 -21.0005 -20.8689 -20.7729
 -20.7427 -20.7000 -20.6698 -20.5011 -20.4547 -20.3853 -20.3536 -20.3027
 -20.1738 -20.1399 -20.0760 -20.0230 -20.0030 -19.9434 -19.7495 -19.7004
 -19.5887 -18.9482 -18.6914 -18.2075  -9.0952  -8.8912  -8.8320  -8.7764
  -8.7095  -8.5912  -8.4939  -8.4137  -8.3227  -8.2307  -8.1561  -8.0985
  -8.0112  -7.9816  -7.9104  -7.8403  -7.7639  -7.7053  -7.6005  -7.4804
  -7.2273  -6.9610  -6.4546  -6.2403  -6.1404  -5.9913  -5.8858  -5.8245
  -5.7158  -5.6546  -5.5180  -5.4024  -5.2711  -5.1153  -5.0455  -4.9028
  -4.8177  -4.7250  -4.6162  -4.5486  -4.4255  -4.3640  -4.2768  -4.1116
  -3.9310  -3.7430  -3.5554  -3.3671  -3.2798  -3.2254  -3.1540  -3.0738
  -3.0174  -2.9678  -2.9203  -2.8406  -2.8076  -2.7411  -2.7084  -2.6559
  -2.5839  -2.5505  -2.4899  -2.4517  -2.3873  -2.3356  -2.2426  -2.2021
  -2.1386  -2.0123  -1.8283  -1.5065
     cgsolve_all iterations  59    anorm=    0.72E-07
     cgsolve_all iterations  58    anorm=    0.74E-07
     cgsolve_all iterations  58    anorm=    0.75E-07
     compute_u_kq: q = (    0.0000,    0.0000,    0.0267)
     Rotating WFCS
     ethr =  1.00E-14,  avg # of iterations = 21.0
     eigenvalues at k:
 -39.8834 -21.3559 -21.3022 -21.2047 -21.0475 -21.0006 -20.8686 -20.7737
 -20.7428 -20.7016 -20.6701 -20.5008 -20.4521 -20.3860 -20.3535 -20.3027
 -20.1742 -20.1430 -20.0736 -20.0230 -20.0027 -19.9434 -19.7490 -19.7009
 -19.5887 -18.9482 -18.6914 -18.2075  -9.0987  -8.8915  -8.8282  -8.7760
  -8.7105  -8.5914  -8.4913  -8.4144  -8.3248  -8.2294  -8.1564  -8.0989
  -8.0117  -7.9816  -7.9081  -7.8415  -7.7646  -7.7041  -7.6015  -7.4780
  -7.2281  -6.9617  -6.4512  -6.2395  -6.1425  -5.9905  -5.8886  -5.8254
  -5.7160  -5.6537  -5.5217  -5.3986  -5.2747  -5.1159  -5.0481  -4.9018
  -4.8164  -4.7238  -4.6101  -4.5424  -4.4214  -4.3697  -4.2841  -4.1106
  -3.9315  -3.7426  -3.5569  -3.3673  -3.2766  -3.2242  -3.1563  -3.0728
  -3.0191  -2.9673  -2.9227  -2.8404  -2.8072  -2.7399  -2.7089  -2.6572
  -2.5820  -2.5514  -2.4902  -2.4528  -2.3874  -2.3343  -2.2442  -2.2010
  -2.1395  -2.0126  -1.8293  -1.5065
     eigenvalues at k+q:
 -39.8834 -21.3557 -21.3025 -21.2063 -21.0468 -21.0005 -20.8686 -20.7731
 -20.7432 -20.6993 -20.6704 -20.4993 -20.4522 -20.3862 -20.3540 -20.3011
 -20.1744 -20.1431 -20.0743 -20.0257 -20.0036 -19.9431 -19.7491 -19.7008
 -19.5888 -18.9481 -18.6905 -18.2075  -9.0986  -8.8919  -8.8284  -8.7751
  -8.7114  -8.5925  -8.4907  -8.4134  -8.3278  -8.2286  -8.1561  -8.0972
  -8.0103  -7.9821  -7.9090  -7.8411  -7.7641  -7.7029  -7.6021  -7.4784
  -7.2281  -6.9627  -6.4529  -6.2403  -6.1385  -5.9923  -5.8914  -5.8265
  -5.7180  -5.6583  -5.5176  -5.3960  -5.2729  -5.1206  -5.0450  -4.9040
  -4.8144  -4.7259  -4.6040  -4.5451  -4.4190  -4.3682  -4.2845  -4.1046
  -3.9269  -3.7464  -3.5565  -3.3667  -3.2761  -3.2260  -3.1599  -3.0732
  -3.0183  -2.9711  -2.9233  -2.8412  -2.8083  -2.7404  -2.7104  -2.6558
  -2.5811  -2.5517  -2.4903  -2.4522  -2.3878  -2.3337  -2.2442  -2.2018
  -2.1401  -2.0127  -1.8290  -1.5063
     cgsolve_all iterations  59    anorm=    0.71E-07
     cgsolve_all iterations  58    anorm=    0.73E-07
     cgsolve_all iterations  58    anorm=    0.75E-07
     compute_u_kq: q = (    0.0000,    0.0000,   -0.0267)
     Rotating WFCS
     ethr =  1.00E-14,  avg # of iterations = 21.0
     eigenvalues at k:
 -39.8834 -21.3559 -21.3022 -21.2047 -21.0475 -21.0006 -20.8686 -20.7737
 -20.7428 -20.7016 -20.6701 -20.5008 -20.4521 -20.3860 -20.3535 -20.3027
 -20.1742 -20.1430 -20.0736 -20.0230 -20.0027 -19.9434 -19.7490 -19.7009
 -19.5887 -18.9482 -18.6914 -18.2075  -9.0987  -8.8915  -8.8282  -8.7760
  -8.7105  -8.5914  -8.4913  -8.4144  -8.3248  -8.2294  -8.1564  -8.0989
  -8.0117  -7.9816  -7.9081  -7.8415  -7.7646  -7.7041  -7.6015  -7.4780
  -7.2281  -6.9617  -6.4512  -6.2395  -6.1425  -5.9905  -5.8886  -5.8254
  -5.7160  -5.6537  -5.5217  -5.3986  -5.2747  -5.1159  -5.0481  -4.9018
  -4.8164  -4.7238  -4.6101  -4.5424  -4.4214  -4.3697  -4.2841  -4.1106
  -3.9315  -3.7426  -3.5569  -3.3673  -3.2766  -3.2242  -3.1563  -3.0728
  -3.0191  -2.9673  -2.9227  -2.8404  -2.8072  -2.7399  -2.7089  -2.6572
  -2.5820  -2.5514  -2.4902  -2.4528  -2.3874  -2.3343  -2.2442  -2.2010
  -2.1395  -2.0126  -1.8293  -1.5065
     eigenvalues at k+q:
 -39.8834 -21.3561 -21.3018 -21.2031 -21.0482 -21.0006 -20.8685 -20.7742
 -20.7425 -20.7039 -20.6698 -20.5024 -20.4520 -20.3859 -20.3530 -20.3043
 -20.1740 -20.1430 -20.0727 -20.0208 -20.0014 -19.9437 -19.7489 -19.7010
 -19.5886 -18.9483 -18.6923 -18.2075  -9.0989  -8.8914  -8.8279  -8.7769
  -8.7096  -8.5901  -8.4926  -8.4149  -8.3218  -8.2307  -8.1572  -8.0997
  -8.0130  -7.9810  -7.9074  -7.8419  -7.7652  -7.7060  -7.6006  -7.4777
  -7.2281  -6.9607  -6.4499  -6.2384  -6.1459  -5.9888  -5.8857  -5.8247
  -5.7143  -5.6490  -5.5259  -5.4010  -5.2756  -5.1126  -5.0504  -4.8998
  -4.8182  -4.7217  -4.6164  -4.5395  -4.4244  -4.3715  -4.2822  -4.1171
  -3.9366  -3.7386  -3.5570  -3.3680  -3.2769  -3.2227  -3.1523  -3.0726
  -3.0198  -2.9639  -2.9217  -2.8395  -2.8064  -2.7393  -2.7071  -2.6587
  -2.5830  -2.5510  -2.4902  -2.4533  -2.3870  -2.3351  -2.2442  -2.2000
  -2.1387  -2.0125  -1.8296  -1.5068
     cgsolve_all iterations  59    anorm=    0.72E-07
     cgsolve_all iterations  58    anorm=    0.73E-07
     cgsolve_all iterations  58    anorm=    0.75E-07

     k-point #    2 of     4      pool #  1    cpu time:     530.2
     compute_u_kq: q = (    0.0000,    0.0000,    0.0000)
     Rotating WFCS
     ethr =  1.00E-14,  avg # of iterations =  5.0
     eigenvalues at k:
 -39.8834 -21.3555 -21.3022 -21.2056 -21.0480 -21.0004 -20.8686 -20.7678
 -20.7426 -20.7014 -20.6722 -20.5133 -20.4464 -20.3858 -20.3540 -20.2999
 -20.1720 -20.1450 -20.0574 -20.0428 -19.9981 -19.9427 -19.7484 -19.7050
 -19.5862 -18.9483 -18.6914 -18.2076  -9.0957  -8.9066  -8.8206  -8.7717
  -8.7019  -8.5853  -8.5282  -8.3918  -8.3247  -8.2392  -8.1837  -8.0477
  -8.0058  -7.9698  -7.9186  -7.8326  -7.7772  -7.7429  -7.5810  -7.4796
  -7.2279  -6.9586  -6.4736  -6.2253  -6.1050  -5.9656  -5.9180  -5.8501
  -5.7187  -5.6713  -5.5202  -5.4010  -5.2176  -5.1682  -5.0542  -4.8684
  -4.8333  -4.7197  -4.6076  -4.5451  -4.4426  -4.3469  -4.2494  -4.1026
  -4.0105  -3.7187  -3.5455  -3.3687  -3.2821  -3.2210  -3.1385  -3.0806
  -3.0132  -2.9720  -2.9240  -2.8459  -2.8229  -2.7304  -2.6924  -2.6692
  -2.5871  -2.5459  -2.4976  -2.4476  -2.3838  -2.3387  -2.2554  -2.1871
  -2.1346  -2.0161  -1.8289  -1.5065
     eigenvalues at k+q:
 -39.8834 -21.3555 -21.3022 -21.2056 -21.0480 -21.0004 -20.8686 -20.7678
 -20.7426 -20.7014 -20.6722 -20.5133 -20.4464 -20.3858 -20.3540 -20.2998
 -20.1720 -20.1450 -20.0574 -20.0428 -19.9981 -19.9427 -19.7484 -19.7050
 -19.5862 -18.9483 -18.6914 -18.2075  -9.0957  -8.9066  -8.8206  -8.7717
  -8.7019  -8.5853  -8.5282  -8.3918  -8.3247  -8.2392  -8.1837  -8.0477
  -8.0058  -7.9698  -7.9186  -7.8326  -7.7772  -7.7429  -7.5810  -7.4796
  -7.2279  -6.9586  -6.4736  -6.2253  -6.1050  -5.9656  -5.9180  -5.8501
  -5.7187  -5.6713  -5.5202  -5.4010  -5.2176  -5.1682  -5.0542  -4.8684
  -4.8333  -4.7197  -4.6076  -4.5451  -4.4426  -4.3469  -4.2494  -4.1026
  -4.0105  -3.7187  -3.5455  -3.3687  -3.2821  -3.2210  -3.1385  -3.0806
  -3.0132  -2.9720  -2.9240  -2.8459  -2.8229  -2.7304  -2.6924  -2.6692
  -2.5871  -2.5459  -2.4976  -2.4476  -2.3838  -2.3387  -2.2554  -2.1871
  -2.1346  -2.0161  -1.8289  -1.5065
     cgsolve_all iterations  53    anorm=    0.71E-07
PARA_AUG  1      50.6084034         0.1896710        -0.2503030
     cgsolve_all iterations  53    anorm=    0.69E-07
PARA_AUG  2       0.1145097        50.8283052        -0.4044815
     cgsolve_all iterations  53    anorm=    0.69E-07
PARA_AUG  3      -0.1090370        -0.3580888        51.2327374
     cgsolve_all iterations  60    anorm=    0.70E-07
     cgsolve_all iterations  60    anorm=    0.72E-07
     cgsolve_all iterations  58    anorm=    0.76E-07
     compute_u_kq: q = (    0.0267,    0.0000,    0.0000)
     Rotating WFCS
     ethr =  1.00E-14,  avg # of iterations = 22.0
     eigenvalues at k:
 -39.8834 -21.3555 -21.3022 -21.2056 -21.0480 -21.0004 -20.8686 -20.7678
 -20.7426 -20.7014 -20.6722 -20.5133 -20.4464 -20.3858 -20.3540 -20.2999
 -20.1720 -20.1450 -20.0574 -20.0428 -19.9981 -19.9427 -19.7484 -19.7050
 -19.5862 -18.9483 -18.6914 -18.2076  -9.0957  -8.9066  -8.8206  -8.7717
  -8.7019  -8.5853  -8.5282  -8.3918  -8.3247  -8.2392  -8.1837  -8.0477
  -8.0058  -7.9698  -7.9186  -7.8326  -7.7772  -7.7429  -7.5810  -7.4796
  -7.2279  -6.9586  -6.4736  -6.2253  -6.1050  -5.9656  -5.9180  -5.8501
  -5.7187  -5.6713  -5.5202  -5.4010  -5.2176  -5.1682  -5.0542  -4.8684
  -4.8333  -4.7197  -4.6076  -4.5451  -4.4426  -4.3469  -4.2494  -4.1026
  -4.0105  -3.7187  -3.5455  -3.3687  -3.2821  -3.2210  -3.1385  -3.0806
  -3.0132  -2.9720  -2.9240  -2.8459  -2.8229  -2.7304  -2.6924  -2.6692
  -2.5871  -2.5459  -2.4976  -2.4476  -2.3838  -2.3387  -2.2554  -2.1871
  -2.1346  -2.0161  -1.8289  -1.5065
     eigenvalues at k+q:
 -39.8834 -21.3556 -21.3025 -21.2055 -21.0473 -21.0013 -20.8685 -20.7678
 -20.7425 -20.7010 -20.6715 -20.5132 -20.4463 -20.3871 -20.3536 -20.2995
 -20.1717 -20.1457 -20.0583 -20.0426 -19.9976 -19.9427 -19.7480 -19.7051
 -19.5860 -18.9483 -18.6915 -18.2075  -9.0958  -8.9059  -8.8208  -8.7718
  -8.7020  -8.5858  -8.5278  -8.3911  -8.3257  -8.2386  -8.1827  -8.0482
  -8.0030  -7.9688  -7.9155  -7.8355  -7.7775  -7.7496  -7.5816  -7.4797
  -7.2256  -6.9584  -6.4682  -6.2258  -6.1037  -5.9674  -5.9192  -5.8525
  -5.7185  -5.6707  -5.5227  -5.3985  -5.2177  -5.1684  -5.0532  -4.8669
  -4.8349  -4.7234  -4.6074  -4.5457  -4.4420  -4.3487  -4.2456  -4.1007
  -4.0110  -3.7198  -3.5440  -3.3709  -3.2809  -3.2210  -3.1383  -3.0813
  -3.0128  -2.9723  -2.9248  -2.8462  -2.8218  -2.7303  -2.6930  -2.6682
  -2.5851  -2.5473  -2.5021  -2.4470  -2.3847  -2.3392  -2.2538  -2.1867
  -2.1351  -2.0159  -1.8286  -1.5066
     cgsolve_all iterations  60    anorm=    0.71E-07
     cgsolve_all iterations  60    anorm=    0.72E-07
     cgsolve_all iterations  58    anorm=    0.75E-07
     compute_u_kq: q = (   -0.0267,    0.0000,    0.0000)
     Rotating WFCS
     ethr =  1.00E-14,  avg # of iterations = 22.0
     eigenvalues at k:
 -39.8834 -21.3555 -21.3022 -21.2056 -21.0480 -21.0004 -20.8686 -20.7678
 -20.7426 -20.7014 -20.6722 -20.5133 -20.4464 -20.3858 -20.3540 -20.2999
 -20.1720 -20.1450 -20.0574 -20.0428 -19.9981 -19.9427 -19.7484 -19.7050
 -19.5862 -18.9483 -18.6914 -18.2076  -9.0957  -8.9066  -8.8206  -8.7717
  -8.7019  -8.5853  -8.5282  -8.3918  -8.3247  -8.2392  -8.1837  -8.0477
  -8.0058  -7.9698  -7.9186  -7.8326  -7.7772  -7.7429  -7.5810  -7.4796
  -7.2279  -6.9586  -6.4736  -6.2253  -6.1050  -5.9656  -5.9180  -5.8501
  -5.7187  -5.6713  -5.5202  -5.4010  -5.2176  -5.1682  -5.0542  -4.8684
  -4.8333  -4.7197  -4.6076  -4.5451  -4.4426  -4.3469  -4.2494  -4.1026
  -4.0105  -3.7187  -3.5455  -3.3687  -3.2821  -3.2210  -3.1385  -3.0806
  -3.0132  -2.9720  -2.9240  -2.8459  -2.8229  -2.7304  -2.6924  -2.6692
  -2.5871  -2.5459  -2.4976  -2.4476  -2.3838  -2.3387  -2.2554  -2.1871
  -2.1346  -2.0161  -1.8289  -1.5065
     eigenvalues at k+q:
 -39.8834 -21.3555 -21.3018 -21.2057 -21.0487 -20.9997 -20.8686 -20.7677
 -20.7428 -20.7017 -20.6728 -20.5133 -20.4465 -20.3843 -20.3545 -20.3002
 -20.1723 -20.1443 -20.0566 -20.0429 -19.9986 -19.9427 -19.7489 -19.7048
 -19.5863 -18.9482 -18.6912 -18.2076  -9.0956  -8.9072  -8.8204  -8.7715
  -8.7019  -8.5847  -8.5284  -8.3926  -8.3239  -8.2396  -8.1845  -8.0474
  -8.0086  -7.9709  -7.9215  -7.8294  -7.7771  -7.7358  -7.5806  -7.4794
  -7.2303  -6.9587  -6.4789  -6.2252  -6.1060  -5.9640  -5.9171  -5.8472
  -5.7188  -5.6716  -5.5180  -5.4032  -5.2174  -5.1683  -5.0549  -4.8700
  -4.8316  -4.7163  -4.6077  -4.5442  -4.4429  -4.3454  -4.2530  -4.1047
  -4.0102  -3.7175  -3.5470  -3.3666  -3.2830  -3.2210  -3.1387  -3.0801
  -3.0135  -2.9715  -2.9235  -2.8457  -2.8237  -2.7306  -2.6919  -2.6701
  -2.5889  -2.5445  -2.4930  -2.4481  -2.3832  -2.3380  -2.2572  -2.1874
  -2.1341  -2.0162  -1.8291  -1.5064
     cgsolve_all iterations  60    anorm=    0.70E-07
     cgsolve_all iterations  60    anorm=    0.72E-07
     cgsolve_all iterations  58    anorm=    0.76E-07
     compute_u_kq: q = (    0.0000,    0.0267,    0.0000)
     Rotating WFCS
     ethr =  1.00E-14,  avg # of iterations = 19.0
     eigenvalues at k:
 -39.8834 -21.3555 -21.3022 -21.2056 -21.0480 -21.0004 -20.8686 -20.7678
 -20.7426 -20.7014 -20.6722 -20.5133 -20.4464 -20.3858 -20.3540 -20.2999
 -20.1720 -20.1450 -20.0574 -20.0428 -19.9981 -19.9427 -19.7484 -19.7050
 -19.5862 -18.9483 -18.6914 -18.2076  -9.0957  -8.9066  -8.8206  -8.7717
  -8.7019  -8.5853  -8.5282  -8.3918  -8.3247  -8.2392  -8.1837  -8.0477
  -8.0058  -7.9698  -7.9186  -7.8326  -7.7772  -7.7429  -7.5810  -7.4796
  -7.2279  -6.9586  -6.4736  -6.2253  -6.1050  -5.9656  -5.9180  -5.8501
  -5.7187  -5.6713  -5.5202  -5.4010  -5.2176  -5.1682  -5.0542  -4.8684
  -4.8333  -4.7197  -4.6076  -4.5451  -4.4426  -4.3469  -4.2494  -4.1026
  -4.0105  -3.7187  -3.5455  -3.3687  -3.2821  -3.2210  -3.1385  -3.0806
  -3.0132  -2.9720  -2.9240  -2.8459  -2.8229  -2.7304  -2.6924  -2.6692
  -2.5871  -2.5459  -2.4976  -2.4476  -2.3838  -2.3387  -2.2554  -2.1871
  -2.1346  -2.0161  -1.8289  -1.5065
     eigenvalues at k+q:
 -39.8834 -21.3557 -21.3021 -21.2057 -21.0472 -21.0004 -20.8683 -20.7684
 -20.7427 -20.7037 -20.6719 -20.5125 -20.4443 -20.3860 -20.3542 -20.2999
 -20.1723 -20.1476 -20.0554 -20.0423 -19.9984 -19.9426 -19.7482 -19.7050
 -19.5863 -18.9483 -18.6914 -18.2076  -9.0993  -8.9065  -8.8166  -8.7716
  -8.7034  -8.5861  -8.5255  -8.3923  -8.3271  -8.2355  -8.1851  -8.0476
  -8.0065  -7.9681  -7.9217  -7.8337  -7.7765  -7.7406  -7.5818  -7.4774
  -7.2287  -6.9593  -6.4702  -6.2243  -6.1094  -5.9625  -5.9216  -5.8494
  -5.7175  -5.6713  -5.5237  -5.4023  -5.2252  -5.1617  -5.0515  -4.8692
  -4.8314  -4.7218  -4.6053  -4.5428  -4.4389  -4.3486  -4.2495  -4.1028
  -4.0126  -3.7197  -3.5460  -3.3691  -3.2789  -3.2196  -3.1416  -3.0796
  -3.0133  -2.9726  -2.9264  -2.8451  -2.8224  -2.7311  -2.6937  -2.6688
  -2.5852  -2.5455  -2.4994  -2.4477  -2.3836  -2.3380  -2.2570  -2.1865
  -2.1350  -2.0165  -1.8298  -1.5064
     cgsolve_all iterations  60    anorm=    0.70E-07
     cgsolve_all iterations  60    anorm=    0.71E-07
     cgsolve_all iterations  58    anorm=    0.76E-07
     compute_u_kq: q = (    0.0000,   -0.0267,    0.0000)
     Rotating WFCS
     ethr =  1.00E-14,  avg # of iterations = 21.0
     eigenvalues at k:
 -39.8834 -21.3555 -21.3022 -21.2056 -21.0480 -21.0004 -20.8686 -20.7678
 -20.7426 -20.7014 -20.6722 -20.5133 -20.4464 -20.3858 -20.3540 -20.2999
 -20.1720 -20.1450 -20.0574 -20.0428 -19.9981 -19.9427 -19.7484 -19.7050
 -19.5862 -18.9483 -18.6914 -18.2076  -9.0957  -8.9066  -8.8206  -8.7717
  -8.7019  -8.5853  -8.5282  -8.3918  -8.3247  -8.2392  -8.1837  -8.0477
  -8.0058  -7.9698  -7.9186  -7.8326  -7.7772  -7.7429  -7.5810  -7.4796
  -7.2279  -6.9586  -6.4736  -6.2253  -6.1050  -5.9656  -5.9180  -5.8501
  -5.7187  -5.6713  -5.5202  -5.4010  -5.2176  -5.1682  -5.0542  -4.8684
  -4.8333  -4.7197  -4.6076  -4.5451  -4.4426  -4.3469  -4.2494  -4.1026
  -4.0105  -3.7187  -3.5455  -3.3687  -3.2821  -3.2210  -3.1385  -3.0806
  -3.0132  -2.9720  -2.9240  -2.8459  -2.8229  -2.7304  -2.6924  -2.6692
  -2.5871  -2.5459  -2.4976  -2.4476  -2.3838  -2.3387  -2.2554  -2.1871
  -2.1346  -2.0161  -1.8289  -1.5065
     eigenvalues at k+q:
 -39.8834 -21.3554 -21.3023 -21.2056 -21.0488 -21.0005 -20.8689 -20.7672
 -20.7426 -20.6991 -20.6724 -20.5139 -20.4484 -20.3857 -20.3536 -20.2999
 -20.1717 -20.1424 -20.0600 -20.0427 -19.9978 -19.9428 -19.7488 -19.7048
 -19.5862 -18.9482 -18.6913 -18.2075  -9.0921  -8.9067  -8.8246  -8.7717
  -8.7006  -8.5846  -8.5304  -8.3914  -8.3224  -8.2429  -8.1823  -8.0483
  -8.0051  -7.9715  -7.9156  -7.8313  -7.7777  -7.7451  -7.5801  -7.4818
  -7.2272  -6.9579  -6.4770  -6.2263  -6.1011  -5.9691  -5.9142  -5.8497
  -5.7199  -5.6711  -5.5169  -5.4002  -5.2096  -5.1747  -5.0571  -4.8692
  -4.8337  -4.7179  -4.6106  -4.5462  -4.4461  -4.3462  -4.2491  -4.1029
  -4.0073  -3.7179  -3.5449  -3.3686  -3.2849  -3.2224  -3.1357  -3.0815
  -3.0131  -2.9712  -2.9218  -2.8469  -2.8232  -2.7297  -2.6913  -2.6697
  -2.5889  -2.5462  -2.4962  -2.4470  -2.3844  -2.3392  -2.2541  -2.1877
  -2.1341  -2.0156  -1.8279  -1.5065
     cgsolve_all iterations  59    anorm=    0.70E-07
     cgsolve_all iterations  60    anorm=    0.72E-07
     cgsolve_all iterations  58    anorm=    0.76E-07
     compute_u_kq: q = (    0.0000,    0.0000,    0.0267)
     Rotating WFCS
     ethr =  1.00E-14,  avg # of iterations = 21.0
     eigenvalues at k:
 -39.8834 -21.3555 -21.3022 -21.2056 -21.0480 -21.0004 -20.8686 -20.7678
 -20.7426 -20.7014 -20.6722 -20.5133 -20.4464 -20.3858 -20.3540 -20.2999
 -20.1720 -20.1450 -20.0574 -20.0428 -19.9981 -19.9427 -19.7484 -19.7050
 -19.5862 -18.9483 -18.6914 -18.2076  -9.0957  -8.9066  -8.8206  -8.7717
  -8.7019  -8.5853  -8.5282  -8.3918  -8.3247  -8.2392  -8.1837  -8.0477
  -8.0058  -7.9698  -7.9186  -7.8326  -7.7772  -7.7429  -7.5810  -7.4796
  -7.2279  -6.9586  -6.4736  -6.2253  -6.1050  -5.9656  -5.9180  -5.8501
  -5.7187  -5.6713  -5.5202  -5.4010  -5.2176  -5.1682  -5.0542  -4.8684
  -4.8333  -4.7197  -4.6076  -4.5451  -4.4426  -4.3469  -4.2494  -4.1026
  -4.0105  -3.7187  -3.5455  -3.3687  -3.2821  -3.2210  -3.1385  -3.0806
  -3.0132  -2.9720  -2.9240  -2.8459  -2.8229  -2.7304  -2.6924  -2.6692
  -2.5871  -2.5459  -2.4976  -2.4476  -2.3838  -2.3387  -2.2554  -2.1871
  -2.1346  -2.0161  -1.8289  -1.5065
     eigenvalues at k+q:
 -39.8834 -21.3557 -21.3018 -21.2040 -21.0487 -21.0005 -20.8685 -20.7682
 -20.7422 -20.7041 -20.6717 -20.5145 -20.4464 -20.3855 -20.3537 -20.3013
 -20.1721 -20.1450 -20.0561 -20.0413 -19.9964 -19.9429 -19.7483 -19.7050
 -19.5861 -18.9483 -18.6923 -18.2075  -9.0959  -8.9063  -8.8204  -8.7726
  -8.7011  -8.5835  -8.5298  -8.3929  -8.3212  -8.2393  -8.1859  -8.0488
  -8.0069  -7.9706  -7.9164  -7.8330  -7.7774  -7.7444  -7.5807  -7.4792
  -7.2279  -6.9576  -6.4722  -6.2242  -6.1109  -5.9603  -5.9160  -5.8497
  -5.7176  -5.6669  -5.5234  -5.4032  -5.2182  -5.1696  -5.0510  -4.8679
  -4.8343  -4.7202  -4.6085  -4.5474  -4.4433  -4.3500  -4.2459  -4.1113
  -4.0128  -3.7161  -3.5460  -3.3693  -3.2827  -3.2198  -3.1327  -3.0822
  -3.0137  -2.9684  -2.9232  -2.8451  -2.8224  -2.7288  -2.6904  -2.6716
  -2.5879  -2.5458  -2.4975  -2.4481  -2.3834  -2.3393  -2.2552  -2.1865
  -2.1338  -2.0160  -1.8292  -1.5067
     cgsolve_all iterations  60    anorm=    0.70E-07
     cgsolve_all iterations  60    anorm=    0.71E-07
     cgsolve_all iterations  58    anorm=    0.76E-07
     compute_u_kq: q = (    0.0000,    0.0000,   -0.0267)
     Rotating WFCS
     ethr =  1.00E-14,  avg # of iterations = 19.0
     eigenvalues at k:
 -39.8834 -21.3555 -21.3022 -21.2056 -21.0480 -21.0004 -20.8686 -20.7678
 -20.7426 -20.7014 -20.6722 -20.5133 -20.4464 -20.3858 -20.3540 -20.2999
 -20.1720 -20.1450 -20.0574 -20.0428 -19.9981 -19.9427 -19.7484 -19.7050
 -19.5862 -18.9483 -18.6914 -18.2076  -9.0957  -8.9066  -8.8206  -8.7717
  -8.7019  -8.5853  -8.5282  -8.3918  -8.3247  -8.2392  -8.1837  -8.0477
  -8.0058  -7.9698  -7.9186  -7.8326  -7.7772  -7.7429  -7.5810  -7.4796
  -7.2279  -6.9586  -6.4736  -6.2253  -6.1050  -5.9656  -5.9180  -5.8501
  -5.7187  -5.6713  -5.5202  -5.4010  -5.2176  -5.1682  -5.0542  -4.8684
  -4.8333  -4.7197  -4.6076  -4.5451  -4.4426  -4.3469  -4.2494  -4.1026
  -4.0105  -3.7187  -3.5455  -3.3687  -3.2821  -3.2210  -3.1385  -3.0806
  -3.0132  -2.9720  -2.9240  -2.8459  -2.8229  -2.7304  -2.6924  -2.6692
  -2.5871  -2.5459  -2.4976  -2.4476  -2.3838  -2.3387  -2.2554  -2.1871
  -2.1346  -2.0161  -1.8289  -1.5065
     eigenvalues at k+q:
 -39.8834 -21.3554 -21.3025 -21.2072 -21.0473 -21.0004 -20.8686 -20.7674
 -20.7430 -20.6986 -20.6727 -20.5118 -20.4465 -20.3860 -20.3542 -20.2984
 -20.1720 -20.1450 -20.0590 -20.0442 -19.9996 -19.9425 -19.7486 -19.7048
 -19.5863 -18.9482 -18.6905 -18.2076  -9.0956  -8.9068  -8.8209  -8.7708
  -8.7029  -8.5871  -8.5263  -8.3908  -8.3282  -8.2394  -8.1812  -8.0472
  -8.0048  -7.9689  -7.9208  -7.8323  -7.7766  -7.7410  -7.5815  -7.4799
  -7.2279  -6.9596  -6.4748  -6.2266  -6.0992  -5.9728  -5.9184  -5.8503
  -5.7200  -5.6750  -5.5171  -5.3986  -5.2175  -5.1665  -5.0571  -4.8697
  -4.8320  -4.7196  -4.6066  -4.5425  -4.4416  -4.3448  -4.2519  -4.0957
  -4.0060  -3.7218  -3.5450  -3.3683  -3.2812  -3.2226  -3.1443  -3.0793
  -3.0129  -2.9757  -2.9245  -2.8467  -2.8232  -2.7320  -2.6946  -2.6667
  -2.5862  -2.5461  -2.4975  -2.4472  -2.3843  -2.3381  -2.2554  -2.1879
  -2.1353  -2.0161  -1.8286  -1.5062
     cgsolve_all iterations  59    anorm=    0.72E-07
     cgsolve_all iterations  59    anorm=    0.74E-07
     cgsolve_all iterations  58    anorm=    0.76E-07

     k-point #    3 of     4      pool #  1    cpu time:    1061.0
     compute_u_kq: q = (    0.0000,    0.0000,    0.0000)
     Rotating WFCS
     ethr =  1.00E-14,  avg # of iterations =  5.0
     eigenvalues at k:
 -39.8834 -21.3555 -21.3020 -21.2058 -21.0466 -21.0019 -20.8681 -20.7660
 -20.7484 -20.6968 -20.6742 -20.5116 -20.4470 -20.3843 -20.3564 -20.2984
 -20.1743 -20.1407 -20.0658 -20.0283 -20.0035 -19.9467 -19.7517 -19.7012
 -19.5860 -18.9481 -18.6915 -18.2076  -9.0958  -8.9008  -8.8209  -8.7753
  -8.7110  -8.5853  -8.5197  -8.3955  -8.3340  -8.2164  -8.1600  -8.0841
  -8.0126  -7.9664  -7.9349  -7.8350  -7.7694  -7.7014  -7.6115  -7.4744
  -7.2291  -6.9583  -6.4677  -6.2496  -6.0743  -5.9937  -5.9203  -5.8319
  -5.7162  -5.6508  -5.5515  -5.3823  -5.2134  -5.1889  -5.0346  -4.8730
  -4.8413  -4.7230  -4.6301  -4.5211  -4.4126  -4.3727  -4.2390  -4.1110
  -4.0260  -3.7094  -3.5545  -3.3653  -3.2701  -3.2231  -3.1396  -3.0925
  -2.9958  -2.9740  -2.9296  -2.8414  -2.8225  -2.7376  -2.7011  -2.6618
  -2.5785  -2.5434  -2.5064  -2.4279  -2.3964  -2.3315  -2.2700  -2.1780
  -2.1407  -2.0176  -1.8297  -1.5056
     eigenvalues at k+q:
 -39.8834 -21.3555 -21.3020 -21.2058 -21.0466 -21.0019 -20.8681 -20.7660
 -20.7484 -20.6968 -20.6742 -20.5116 -20.4470 -20.3843 -20.3564 -20.2984
 -20.1743 -20.1407 -20.0658 -20.0283 -20.0035 -19.9467 -19.7517 -19.7012
 -19.5859 -18.9481 -18.6915 -18.2076  -9.0958  -8.9008  -8.8209  -8.7753
  -8.7110  -8.5853  -8.5197  -8.3955  -8.3340  -8.2164  -8.1600  -8.0841
  -8.0125  -7.9664  -7.9349  -7.8350  -7.7694  -7.7014  -7.6115  -7.4744
  -7.2291  -6.9583  -6.4677  -6.2496  -6.0743  -5.9937  -5.9203  -5.8319
  -5.7162  -5.6508  -5.5515  -5.3823  -5.2134  -5.1889  -5.0346  -4.8730
  -4.8413  -4.7230  -4.6301  -4.5211  -4.4126  -4.3727  -4.2390  -4.1110
  -4.0260  -3.7094  -3.5545  -3.3653  -3.2701  -3.2231  -3.1396  -3.0925
  -2.9958  -2.9740  -2.9296  -2.8414  -2.8225  -2.7376  -2.7011  -2.6617
  -2.5785  -2.5434  -2.5064  -2.4279  -2.3964  -2.3315  -2.2700  -2.1780
  -2.1407  -2.0176  -1.8297  -1.5056
     cgsolve_all iterations  53    anorm=    0.71E-07
PARA_AUG  1      50.6081311         0.1883396        -0.2481343
     cgsolve_all iterations  53    anorm=    0.68E-07
PARA_AUG  2       0.1143298        50.8260424        -0.4037652
     cgsolve_all iterations  53    anorm=    0.66E-07
PARA_AUG  3      -0.1088149        -0.3579317        51.2353851
     cgsolve_all iterations  59    anorm=    0.72E-07
     cgsolve_all iterations  58    anorm=    0.74E-07
     cgsolve_all iterations  58    anorm=    0.77E-07
     compute_u_kq: q = (    0.0267,    0.0000,    0.0000)
     Rotating WFCS
     ethr =  1.00E-14,  avg # of iterations = 22.0
     eigenvalues at k:
 -39.8834 -21.3555 -21.3020 -21.2058 -21.0466 -21.0019 -20.8681 -20.7660
 -20.7484 -20.6968 -20.6742 -20.5116 -20.4470 -20.3843 -20.3564 -20.2984
 -20.1743 -20.1407 -20.0658 -20.0283 -20.0035 -19.9467 -19.7517 -19.7012
 -19.5860 -18.9481 -18.6915 -18.2076  -9.0958  -8.9008  -8.8209  -8.7753
  -8.7110  -8.5853  -8.5197  -8.3955  -8.3340  -8.2164  -8.1600  -8.0841
  -8.0126  -7.9664  -7.9349  -7.8350  -7.7694  -7.7014  -7.6115  -7.4744
  -7.2291  -6.9583  -6.4677  -6.2496  -6.0743  -5.9937  -5.9203  -5.8319
  -5.7162  -5.6508  -5.5515  -5.3823  -5.2134  -5.1889  -5.0346  -4.8730
  -4.8413  -4.7230  -4.6301  -4.5211  -4.4126  -4.3727  -4.2390  -4.1110
  -4.0260  -3.7094  -3.5545  -3.3653  -3.2701  -3.2231  -3.1396  -3.0925
  -2.9958  -2.9740  -2.9296  -2.8414  -2.8225  -2.7376  -2.7011  -2.6618
  -2.5785  -2.5434  -2.5064  -2.4279  -2.3964  -2.3315  -2.2700  -2.1780
  -2.1407  -2.0176  -1.8297  -1.5056
     eigenvalues at k+q:
 -39.8834 -21.3556 -21.3024 -21.2057 -21.0459 -21.0027 -20.8681 -20.7661
 -20.7482 -20.6963 -20.6736 -20.5115 -20.4470 -20.3858 -20.3559 -20.2981
 -20.1741 -20.1413 -20.0663 -20.0287 -20.0027 -19.9466 -19.7513 -19.7014
 -19.5858 -18.9481 -18.6916 -18.2075  -9.0959  -8.9001  -8.8213  -8.7754
  -8.7109  -8.5859  -8.5195  -8.3947  -8.3348  -8.2160  -8.1596  -8.0832
  -8.0102  -7.9658  -7.9335  -7.8367  -7.7689  -7.7106  -7.6100  -7.4747
  -7.2267  -6.9581  -6.4620  -6.2505  -6.0714  -5.9975  -5.9204  -5.8345
  -5.7162  -5.6507  -5.5530  -5.3806  -5.2147  -5.1875  -5.0335  -4.8713
  -4.8442  -4.7244  -4.6321  -4.5209  -4.4127  -4.3736  -4.2355  -4.1091
  -4.0264  -3.7106  -3.5531  -3.3671  -3.2694  -3.2229  -3.1394  -3.0934
  -2.9950  -2.9740  -2.9310  -2.8420  -2.8209  -2.7380  -2.7013  -2.6608
  -2.5770  -2.5451  -2.5090  -2.4291  -2.3969  -2.3317  -2.2685  -2.1774
  -2.1412  -2.0175  -1.8294  -1.5057
     cgsolve_all iterations  58    anorm=    0.72E-07
     cgsolve_all iterations  58    anorm=    0.74E-07
     cgsolve_all iterations  58    anorm=    0.77E-07
     compute_u_kq: q = (   -0.0267,    0.0000,    0.0000)
     Rotating WFCS
     ethr =  1.00E-14,  avg # of iterations = 22.0
     eigenvalues at k:
 -39.8834 -21.3555 -21.3020 -21.2058 -21.0466 -21.0019 -20.8681 -20.7660
 -20.7484 -20.6968 -20.6742 -20.5116 -20.4470 -20.3843 -20.3564 -20.2984
 -20.1743 -20.1407 -20.0658 -20.0283 -20.0035 -19.9467 -19.7517 -19.7012
 -19.5860 -18.9481 -18.6915 -18.2076  -9.0958  -8.9008  -8.8209  -8.7753
  -8.7110  -8.5853  -8.5197  -8.3955  -8.3340  -8.2164  -8.1600  -8.0841
  -8.0126  -7.9664  -7.9349  -7.8350  -7.7694  -7.7014  -7.6115  -7.4744
  -7.2291  -6.9583  -6.4677  -6.2496  -6.0743  -5.9937  -5.9203  -5.8319
  -5.7162  -5.6508  -5.5515  -5.3823  -5.2134  -5.1889  -5.0346  -4.8730
  -4.8413  -4.7230  -4.6301  -4.5211  -4.4126  -4.3727  -4.2390  -4.1110
  -4.0260  -3.7094  -3.5545  -3.3653  -3.2701  -3.2231  -3.1396  -3.0925
  -2.9958  -2.9740  -2.9296  -2.8414  -2.8225  -2.7376  -2.7011  -2.6618
  -2.5785  -2.5434  -2.5064  -2.4279  -2.3964  -2.3315  -2.2700  -2.1780
  -2.1407  -2.0176  -1.8297  -1.5056
     eigenvalues at k+q:
 -39.8834 -21.3555 -21.3017 -21.2059 -21.0474 -21.0010 -20.8681 -20.7660
 -20.7486 -20.6973 -20.6747 -20.5117 -20.4471 -20.3828 -20.3570 -20.2987
 -20.1745 -20.1401 -20.0652 -20.0280 -20.0042 -19.9466 -19.7520 -19.7011
 -19.5861 -18.9480 -18.6913 -18.2076  -9.0957  -8.9016  -8.8205  -8.7752
  -8.7110  -8.5847  -8.5201  -8.3963  -8.3332  -8.2170  -8.1609  -8.0843
  -8.0147  -7.9673  -7.9360  -7.8329  -7.7700  -7.6930  -7.6126  -7.4742
  -7.2314  -6.9585  -6.4733  -6.2484  -6.0774  -5.9896  -5.9202  -5.8294
  -5.7163  -5.6512  -5.5494  -5.3844  -5.2121  -5.1901  -5.0359  -4.8746
  -4.8381  -4.7217  -4.6274  -4.5216  -4.4134  -4.3713  -4.2425  -4.1128
  -4.0254  -3.7083  -3.5558  -3.3635  -3.2711  -3.2232  -3.1397  -3.0915
  -2.9970  -2.9738  -2.9283  -2.8411  -2.8238  -2.7372  -2.7007  -2.6628
  -2.5800  -2.5419  -2.5037  -2.4268  -2.3958  -2.3314  -2.2712  -2.1788
  -2.1400  -2.0177  -1.8300  -1.5055
     cgsolve_all iterations  58    anorm=    0.73E-07
     cgsolve_all iterations  58    anorm=    0.74E-07
     cgsolve_all iterations  58    anorm=    0.77E-07
     compute_u_kq: q = (    0.0000,    0.0267,    0.0000)
     Rotating WFCS
     ethr =  1.00E-14,  avg # of iterations = 19.0
     eigenvalues at k:
 -39.8834 -21.3555 -21.3020 -21.2058 -21.0466 -21.0019 -20.8681 -20.7660
 -20.7484 -20.6968 -20.6742 -20.5116 -20.4470 -20.3843 -20.3564 -20.2984
 -20.1743 -20.1407 -20.0658 -20.0283 -20.0035 -19.9467 -19.7517 -19.7012
 -19.5860 -18.9481 -18.6915 -18.2076  -9.0958  -8.9008  -8.8209  -8.7753
  -8.7110  -8.5853  -8.5197  -8.3955  -8.3340  -8.2164  -8.1600  -8.0841
  -8.0126  -7.9664  -7.9349  -7.8350  -7.7694  -7.7014  -7.6115  -7.4744
  -7.2291  -6.9583  -6.4677  -6.2496  -6.0743  -5.9937  -5.9203  -5.8319
  -5.7162  -5.6508  -5.5515  -5.3823  -5.2134  -5.1889  -5.0346  -4.8730
  -4.8413  -4.7230  -4.6301  -4.5211  -4.4126  -4.3727  -4.2390  -4.1110
  -4.0260  -3.7094  -3.5545  -3.3653  -3.2701  -3.2231  -3.1396  -3.0925
  -2.9958  -2.9740  -2.9296  -2.8414  -2.8225  -2.7376  -2.7011  -2.6618
  -2.5785  -2.5434  -2.5064  -2.4279  -2.3964  -2.3315  -2.2700  -2.1780
  -2.1407  -2.0176  -1.8297  -1.5056
     eigenvalues at k+q:
 -39.8834 -21.3554 -21.3021 -21.2058 -21.0475 -21.0018 -20.8684 -20.7656
 -20.7481 -20.6948 -20.6741 -20.5122 -20.4491 -20.3840 -20.3562 -20.2986
 -20.1731 -20.1392 -20.0666 -20.0301 -20.0028 -19.9467 -19.7521 -19.7008
 -19.5860 -18.9481 -18.6914 -18.2075  -9.0922  -8.9010  -8.8243  -8.7758
  -8.7098  -8.5846  -8.5225  -8.3954  -8.3315  -8.2176  -8.1595  -8.0847
  -8.0109  -7.9659  -7.9382  -7.8336  -7.7687  -7.7027  -7.6106  -7.4767
  -7.2282  -6.9577  -6.4703  -6.2503  -6.0757  -5.9920  -5.9172  -5.8312
  -5.7165  -5.6520  -5.5466  -5.3851  -5.2081  -5.1901  -5.0349  -4.8729
  -4.8420  -4.7240  -4.6351  -4.5286  -4.4139  -4.3667  -4.2365  -4.1128
  -4.0221  -3.7103  -3.5530  -3.3651  -3.2732  -3.2243  -3.1376  -3.0932
  -2.9949  -2.9743  -2.9268  -2.8419  -2.8229  -2.7384  -2.7008  -2.6604
  -2.5812  -2.5423  -2.5054  -2.4271  -2.3965  -2.3328  -2.2688  -2.1786
  -2.1399  -2.0172  -1.8288  -1.5056
     cgsolve_all iterations  58    anorm=    0.72E-07
     cgsolve_all iterations  58    anorm=    0.74E-07
     cgsolve_all iterations  58    anorm=    0.76E-07
     compute_u_kq: q = (    0.0000,   -0.0267,    0.0000)
     Rotating WFCS
     ethr =  1.00E-14,  avg # of iterations = 19.0
     eigenvalues at k:
 -39.8834 -21.3555 -21.3020 -21.2058 -21.0466 -21.0019 -20.8681 -20.7660
 -20.7484 -20.6968 -20.6742 -20.5116 -20.4470 -20.3843 -20.3564 -20.2984
 -20.1743 -20.1407 -20.0658 -20.0283 -20.0035 -19.9467 -19.7517 -19.7012
 -19.5860 -18.9481 -18.6915 -18.2076  -9.0958  -8.9008  -8.8209  -8.7753
  -8.7110  -8.5853  -8.5197  -8.3955  -8.3340  -8.2164  -8.1600  -8.0841
  -8.0126  -7.9664  -7.9349  -7.8350  -7.7694  -7.7014  -7.6115  -7.4744
  -7.2291  -6.9583  -6.4677  -6.2496  -6.0743  -5.9937  -5.9203  -5.8319
  -5.7162  -5.6508  -5.5515  -5.3823  -5.2134  -5.1889  -5.0346  -4.8730
  -4.8413  -4.7230  -4.6301  -4.5211  -4.4126  -4.3727  -4.2390  -4.1110
  -4.0260  -3.7094  -3.5545  -3.3653  -3.2701  -3.2231  -3.1396  -3.0925
  -2.9958  -2.9740  -2.9296  -2.8414  -2.8225  -2.7376  -2.7011  -2.6618
  -2.5785  -2.5434  -2.5064  -2.4279  -2.3964  -2.3315  -2.2700  -2.1780
  -2.1407  -2.0176  -1.8297  -1.5056
     eigenvalues at k+q:
 -39.8834 -21.3557 -21.3019 -21.2059 -21.0458 -21.0019 -20.8677 -20.7666
 -20.7487 -20.6987 -20.6741 -20.5109 -20.4449 -20.3848 -20.3565 -20.2983
 -20.1754 -20.1423 -20.0649 -20.0264 -20.0042 -19.9466 -19.7512 -19.7016
 -19.5859 -18.9481 -18.6916 -18.2076  -9.0993  -8.9005  -8.8176  -8.7749
  -8.7122  -8.5861  -8.5167  -8.3959  -8.3364  -8.2153  -8.1604  -8.0837
  -8.0142  -7.9671  -7.9313  -7.8365  -7.7700  -7.7001  -7.6123  -7.4722
  -7.2299  -6.9590  -6.4648  -6.2488  -6.0743  -5.9952  -5.9225  -5.8320
  -5.7161  -5.6497  -5.5558  -5.3802  -5.2205  -5.1851  -5.0345  -4.8743
  -4.8395  -4.7222  -4.6244  -4.5137  -4.4122  -4.3780  -4.2431  -4.1083
  -4.0290  -3.7088  -3.5561  -3.3654  -3.2668  -3.2221  -3.1419  -3.0914
  -2.9973  -2.9735  -2.9323  -2.8410  -2.8219  -2.7368  -2.7015  -2.6630
  -2.5758  -2.5448  -2.5074  -2.4288  -2.3962  -2.3302  -2.2709  -2.1777
  -2.1414  -2.0179  -1.8307  -1.5056
     cgsolve_all iterations  58    anorm=    0.72E-07
     cgsolve_all iterations  58    anorm=    0.74E-07
     cgsolve_all iterations  58    anorm=    0.77E-07
     compute_u_kq: q = (    0.0000,    0.0000,    0.0267)
     Rotating WFCS
     ethr =  1.00E-14,  avg # of iterations = 21.0
     eigenvalues at k:
 -39.8834 -21.3555 -21.3020 -21.2058 -21.0466 -21.0019 -20.8681 -20.7660
 -20.7484 -20.6968 -20.6742 -20.5116 -20.4470 -20.3843 -20.3564 -20.2984
 -20.1743 -20.1407 -20.0658 -20.0283 -20.0035 -19.9467 -19.7517 -19.7012
 -19.5860 -18.9481 -18.6915 -18.2076  -9.0958  -8.9008  -8.8209  -8.7753
  -8.7110  -8.5853  -8.5197  -8.3955  -8.3340  -8.2164  -8.1600  -8.0841
  -8.0126  -7.9664  -7.9349  -7.8350  -7.7694  -7.7014  -7.6115  -7.4744
  -7.2291  -6.9583  -6.4677  -6.2496  -6.0743  -5.9937  -5.9203  -5.8319
  -5.7162  -5.6508  -5.5515  -5.3823  -5.2134  -5.1889  -5.0346  -4.8730
  -4.8413  -4.7230  -4.6301  -4.5211  -4.4126  -4.3727  -4.2390  -4.1110
  -4.0260  -3.7094  -3.5545  -3.3653  -3.2701  -3.2231  -3.1396  -3.0925
  -2.9958  -2.9740  -2.9296  -2.8414  -2.8225  -2.7376  -2.7011  -2.6618
  -2.5785  -2.5434  -2.5064  -2.4279  -2.3964  -2.3315  -2.2700  -2.1780
  -2.1407  -2.0176  -1.8297  -1.5056
     eigenvalues at k+q:
 -39.8834 -21.3554 -21.3024 -21.2074 -21.0460 -21.0017 -20.8681 -20.7659
 -20.7485 -20.6940 -20.6748 -20.5101 -20.4472 -20.3844 -20.3566 -20.2970
 -20.1739 -20.1412 -20.0691 -20.0272 -20.0057 -19.9466 -19.7516 -19.7014
 -19.5860 -18.9480 -18.6906 -18.2076  -9.0956  -8.9010  -8.8213  -8.7748
  -8.7114  -8.5874  -8.5178  -8.3948  -8.3368  -8.2146  -8.1589  -8.0838
  -8.0134  -7.9678  -7.9320  -7.8354  -7.7685  -7.7027  -7.6104  -7.4747
  -7.2291  -6.9593  -6.4689  -6.2496  -6.0719  -5.9923  -5.9271  -5.8317
  -5.7199  -5.6534  -5.5463  -5.3837  -5.2098  -5.1900  -5.0326  -4.8733
  -4.8406  -4.7248  -4.6322  -4.5202  -4.4119  -4.3676  -4.2427  -4.1026
  -4.0200  -3.7144  -3.5532  -3.3642  -3.2698  -3.2248  -3.1452  -3.0920
  -2.9952  -2.9746  -2.9328  -2.8420  -2.8237  -2.7377  -2.7031  -2.6604
  -2.5778  -2.5434  -2.5064  -2.4275  -2.3967  -2.3308  -2.2703  -2.1780
  -2.1420  -2.0176  -1.8294  -1.5054
     cgsolve_all iterations  58    anorm=    0.71E-07
     cgsolve_all iterations  58    anorm=    0.73E-07
     cgsolve_all iterations  58    anorm=    0.78E-07
     compute_u_kq: q = (    0.0000,    0.0000,   -0.0267)
     Rotating WFCS
     ethr =  1.00E-14,  avg # of iterations = 21.0
     eigenvalues at k:
 -39.8834 -21.3555 -21.3020 -21.2058 -21.0466 -21.0019 -20.8681 -20.7660
 -20.7484 -20.6968 -20.6742 -20.5116 -20.4470 -20.3843 -20.3564 -20.2984
 -20.1743 -20.1407 -20.0658 -20.0283 -20.0035 -19.9467 -19.7517 -19.7012
 -19.5860 -18.9481 -18.6915 -18.2076  -9.0958  -8.9008  -8.8209  -8.7753
  -8.7110  -8.5853  -8.5197  -8.3955  -8.3340  -8.2164  -8.1600  -8.0841
  -8.0126  -7.9664  -7.9349  -7.8350  -7.7694  -7.7014  -7.6115  -7.4744
  -7.2291  -6.9583  -6.4677  -6.2496  -6.0743  -5.9937  -5.9203  -5.8319
  -5.7162  -5.6508  -5.5515  -5.3823  -5.2134  -5.1889  -5.0346  -4.8730
  -4.8413  -4.7230  -4.6301  -4.5211  -4.4126  -4.3727  -4.2390  -4.1110
  -4.0260  -3.7094  -3.5545  -3.3653  -3.2701  -3.2231  -3.1396  -3.0925
  -2.9958  -2.9740  -2.9296  -2.8414  -2.8225  -2.7376  -2.7011  -2.6618
  -2.5785  -2.5434  -2.5064  -2.4279  -2.3964  -2.3315  -2.2700  -2.1780
  -2.1407  -2.0176  -1.8297  -1.5056
     eigenvalues at k+q:
 -39.8834 -21.3557 -21.3017 -21.2042 -21.0472 -21.0020 -20.8681 -20.7662
 -20.7482 -20.6995 -20.6735 -20.5129 -20.4469 -20.3843 -20.3560 -20.2999
 -20.1748 -20.1402 -20.0626 -20.0294 -20.0012 -19.9467 -19.7518 -19.7009
 -19.5860 -18.9482 -18.6924 -18.2075  -9.0960  -8.9006  -8.8205  -8.7758
  -8.7106  -8.5831  -8.5215  -8.3964  -8.3310  -8.2189  -8.1607  -8.0845
  -8.0117  -7.9651  -7.9378  -7.8344  -7.7704  -7.7007  -7.6120  -7.4742
  -7.2291  -6.9574  -6.4664  -6.2493  -6.0771  -5.9950  -5.9131  -5.8320
  -5.7126  -5.6478  -5.5565  -5.3811  -5.2182  -5.1876  -5.0360  -4.8736
  -4.8411  -4.7220  -4.6271  -4.5215  -4.4141  -4.3775  -4.2355  -4.1201
  -4.0303  -3.7049  -3.5557  -3.3665  -3.2705  -3.2216  -3.1338  -3.0932
  -2.9965  -2.9738  -2.9261  -2.8410  -2.8212  -2.7376  -2.6989  -2.6632
  -2.5792  -2.5435  -2.5064  -2.4281  -2.3960  -2.3321  -2.2697  -2.1781
  -2.1392  -2.0176  -1.8301  -1.5057
     cgsolve_all iterations  58    anorm=    0.73E-07
     cgsolve_all iterations  58    anorm=    0.74E-07
     cgsolve_all iterations  58    anorm=    0.76E-07

     k-point #    4 of     4      pool #  1    cpu time:    1586.4
     compute_u_kq: q = (    0.0000,    0.0000,    0.0000)
     Rotating WFCS
     ethr =  1.00E-14,  avg # of iterations =  5.0
     eigenvalues at k:
 -39.8834 -21.3557 -21.3026 -21.2045 -21.0455 -21.0023 -20.8713 -20.7686
 -20.7431 -20.7066 -20.6664 -20.4998 -20.4533 -20.3915 -20.3482 -20.3030
 -20.1782 -20.1394 -20.0726 -20.0272 -19.9967 -19.9452 -19.7539 -19.6969
 -19.5886 -18.9483 -18.6914 -18.2075  -9.0985  -8.8982  -8.8217  -8.7712
  -8.7146  -8.5896  -8.4925  -8.4075  -8.3310  -8.2347  -8.1657  -8.0824
  -8.0148  -7.9760  -7.9188  -7.8249  -7.7691  -7.7340  -7.5750  -7.4818
  -7.2298  -6.9634  -6.4702  -6.2308  -6.1039  -5.9983  -5.9045  -5.8078
  -5.7106  -5.6528  -5.5264  -5.3989  -5.3007  -5.1263  -5.0693  -4.8796
  -4.8018  -4.7344  -4.6027  -4.5508  -4.4035  -4.3338  -4.3146  -4.1220
  -3.9416  -3.7348  -3.5513  -3.3785  -3.2775  -3.2192  -3.1532  -3.0736
  -3.0080  -2.9623  -2.9297  -2.8573  -2.8085  -2.7318  -2.7081  -2.6628
  -2.5788  -2.5489  -2.5092  -2.4212  -2.3948  -2.3258  -2.2774  -2.1845
  -2.1336  -2.0135  -1.8297  -1.5058
     eigenvalues at k+q:
 -39.8834 -21.3557 -21.3026 -21.2045 -21.0455 -21.0023 -20.8713 -20.7686
 -20.7431 -20.7066 -20.6664 -20.4998 -20.4533 -20.3915 -20.3482 -20.3030
 -20.1781 -20.1394 -20.0726 -20.0272 -19.9967 -19.9452 -19.7539 -19.6969
 -19.5886 -18.9483 -18.6914 -18.2075  -9.0985  -8.8982  -8.8217  -8.7712
  -8.7146  -8.5897  -8.4925  -8.4075  -8.3310  -8.2347  -8.1657  -8.0824
  -8.0148  -7.9759  -7.9188  -7.8249  -7.7691  -7.7340  -7.5750  -7.4818
  -7.2298  -6.9634  -6.4703  -6.2308  -6.1039  -5.9983  -5.9045  -5.8078
  -5.7106  -5.6528  -5.5264  -5.3989  -5.3007  -5.1263  -5.0693  -4.8796
  -4.8018  -4.7344  -4.6027  -4.5508  -4.4035  -4.3338  -4.3146  -4.1220
  -3.9416  -3.7348  -3.5513  -3.3785  -3.2775  -3.2192  -3.1532  -3.0736
  -3.0080  -2.9623  -2.9297  -2.8573  -2.8085  -2.7318  -2.7081  -2.6628
  -2.5788  -2.5489  -2.5092  -2.4212  -2.3948  -2.3258  -2.2774  -2.1844
  -2.1336  -2.0135  -1.8297  -1.5058
     cgsolve_all iterations  53    anorm=    0.70E-07
PARA_AUG  1      50.6045690         0.1862448        -0.2507715
     cgsolve_all iterations  53    anorm=    0.68E-07
PARA_AUG  2       0.1146885        50.8295556        -0.4028370
     cgsolve_all iterations  53    anorm=    0.68E-07
PARA_AUG  3      -0.1084493        -0.3539170        51.2340828
     cgsolve_all iterations  59    anorm=    0.73E-07
     cgsolve_all iterations  58    anorm=    0.73E-07
     cgsolve_all iterations  58    anorm=    0.75E-07
     compute_u_kq: q = (    0.0267,    0.0000,    0.0000)
     Rotating WFCS
     ethr =  1.00E-14,  avg # of iterations = 22.0
     eigenvalues at k:
 -39.8834 -21.3557 -21.3026 -21.2045 -21.0455 -21.0023 -20.8713 -20.7686
 -20.7431 -20.7066 -20.6664 -20.4998 -20.4533 -20.3915 -20.3482 -20.3030
 -20.1782 -20.1394 -20.0726 -20.0272 -19.9967 -19.9452 -19.7539 -19.6969
 -19.5886 -18.9483 -18.6914 -18.2075  -9.0985  -8.8982  -8.8217  -8.7712
  -8.7146  -8.5896  -8.4925  -8.4075  -8.3310  -8.2347  -8.1657  -8.0824
  -8.0148  -7.9760  -7.9188  -7.8249  -7.7691  -7.7340  -7.5750  -7.4818
  -7.2298  -6.9634  -6.4702  -6.2308  -6.1039  -5.9983  -5.9045  -5.8078
  -5.7106  -5.6528  -5.5264  -5.3989  -5.3007  -5.1263  -5.0693  -4.8796
  -4.8018  -4.7344  -4.6027  -4.5508  -4.4035  -4.3338  -4.3146  -4.1220
  -3.9416  -3.7348  -3.5513  -3.3785  -3.2775  -3.2192  -3.1532  -3.0736
  -3.0080  -2.9623  -2.9297  -2.8573  -2.8085  -2.7318  -2.7081  -2.6628
  -2.5788  -2.5489  -2.5092  -2.4212  -2.3948  -2.3258  -2.2774  -2.1845
  -2.1336  -2.0135  -1.8297  -1.5058
     eigenvalues at k+q:
 -39.8834 -21.3558 -21.3030 -21.2044 -21.0448 -21.0031 -20.8713 -20.7688
 -20.7429 -20.7061 -20.6658 -20.4998 -20.4532 -20.3928 -20.3479 -20.3025
 -20.1779 -20.1402 -20.0730 -20.0274 -19.9964 -19.9450 -19.7536 -19.6968
 -19.5885 -18.9483 -18.6916 -18.2075  -9.0986  -8.8975  -8.8219  -8.7709
  -8.7154  -8.5891  -8.4928  -8.4075  -8.3313  -8.2358  -8.1634  -8.0836
  -8.0102  -7.9736  -7.9203  -7.8255  -7.7691  -7.7403  -7.5766  -7.4818
  -7.2274  -6.9632  -6.4652  -6.2299  -6.1047  -5.9981  -5.9070  -5.8088
  -5.7106  -5.6527  -5.5287  -5.3970  -5.3008  -5.1281  -5.0693  -4.8793
  -4.8032  -4.7330  -4.6026  -4.5506  -4.4052  -4.3322  -4.3161  -4.1174
  -3.9447  -3.7342  -3.5503  -3.3808  -3.2755  -3.2196  -3.1533  -3.0742
  -3.0080  -2.9604  -2.9318  -2.8578  -2.8069  -2.7329  -2.7079  -2.6619
  -2.5777  -2.5504  -2.5110  -2.4231  -2.3944  -2.3268  -2.2754  -2.1849
  -2.1336  -2.0133  -1.8294  -1.5060
     cgsolve_all iterations  58    anorm=    0.73E-07
     cgsolve_all iterations  58    anorm=    0.73E-07
     cgsolve_all iterations  58    anorm=    0.75E-07
     compute_u_kq: q = (   -0.0267,    0.0000,    0.0000)
     Rotating WFCS
     ethr =  1.00E-14,  avg # of iterations = 22.0
     eigenvalues at k:
 -39.8834 -21.3557 -21.3026 -21.2045 -21.0455 -21.0023 -20.8713 -20.7686
 -20.7431 -20.7066 -20.6664 -20.4998 -20.4533 -20.3915 -20.3482 -20.3030
 -20.1782 -20.1394 -20.0726 -20.0272 -19.9967 -19.9452 -19.7539 -19.6969
 -19.5886 -18.9483 -18.6914 -18.2075  -9.0985  -8.8982  -8.8217  -8.7712
  -8.7146  -8.5896  -8.4925  -8.4075  -8.3310  -8.2347  -8.1657  -8.0824
  -8.0148  -7.9760  -7.9188  -7.8249  -7.7691  -7.7340  -7.5750  -7.4818
  -7.2298  -6.9634  -6.4702  -6.2308  -6.1039  -5.9983  -5.9045  -5.8078
  -5.7106  -5.6528  -5.5264  -5.3989  -5.3007  -5.1263  -5.0693  -4.8796
  -4.8018  -4.7344  -4.6027  -4.5508  -4.4035  -4.3338  -4.3146  -4.1220
  -3.9416  -3.7348  -3.5513  -3.3785  -3.2775  -3.2192  -3.1532  -3.0736
  -3.0080  -2.9623  -2.9297  -2.8573  -2.8085  -2.7318  -2.7081  -2.6628
  -2.5788  -2.5489  -2.5092  -2.4212  -2.3948  -2.3258  -2.2774  -2.1845
  -2.1336  -2.0135  -1.8297  -1.5058
     eigenvalues at k+q:
 -39.8834 -21.3557 -21.3022 -21.2046 -21.0463 -21.0015 -20.8713 -20.7685
 -20.7433 -20.7070 -20.6671 -20.4998 -20.4534 -20.3901 -20.3487 -20.3034
 -20.1784 -20.1386 -20.0722 -20.0270 -19.9970 -19.9453 -19.7541 -19.6970
 -19.5887 -18.9482 -18.6913 -18.2076  -9.0983  -8.8988  -8.8217  -8.7716
  -8.7138  -8.5902  -8.4922  -8.4075  -8.3306  -8.2334  -8.1679  -8.0813
  -8.0194  -7.9781  -7.9172  -7.8245  -7.7693  -7.7274  -7.5736  -7.4816
  -7.2322  -6.9635  -6.4750  -6.2318  -6.1037  -5.9982  -5.9020  -5.8070
  -5.7107  -5.6529  -5.5241  -5.4008  -5.3002  -5.1246  -5.0690  -4.8804
  -4.8006  -4.7355  -4.6030  -4.5507  -4.4021  -4.3381  -4.3104  -4.1264
  -3.9385  -3.7355  -3.5523  -3.3761  -3.2794  -3.2187  -3.1531  -3.0731
  -3.0081  -2.9642  -2.9277  -2.8566  -2.8102  -2.7306  -2.7084  -2.6636
  -2.5800  -2.5474  -2.5072  -2.4197  -2.3950  -2.3250  -2.2790  -2.1841
  -2.1337  -2.0136  -1.8299  -1.5057
     cgsolve_all iterations  58    anorm=    0.73E-07
     cgsolve_all iterations  58    anorm=    0.74E-07
     cgsolve_all iterations  58    anorm=    0.76E-07
     compute_u_kq: q = (    0.0000,    0.0267,    0.0000)
     Rotating WFCS
     ethr =  1.00E-14,  avg # of iterations = 21.0
     eigenvalues at k:
 -39.8834 -21.3557 -21.3026 -21.2045 -21.0455 -21.0023 -20.8713 -20.7686
 -20.7431 -20.7066 -20.6664 -20.4998 -20.4533 -20.3915 -20.3482 -20.3030
 -20.1782 -20.1394 -20.0726 -20.0272 -19.9967 -19.9452 -19.7539 -19.6969
 -19.5886 -18.9483 -18.6914 -18.2075  -9.0985  -8.8982  -8.8217  -8.7712
  -8.7146  -8.5896  -8.4925  -8.4075  -8.3310  -8.2347  -8.1657  -8.0824
  -8.0148  -7.9760  -7.9188  -7.8249  -7.7691  -7.7340  -7.5750  -7.4818
  -7.2298  -6.9634  -6.4702  -6.2308  -6.1039  -5.9983  -5.9045  -5.8078
  -5.7106  -5.6528  -5.5264  -5.3989  -5.3007  -5.1263  -5.0693  -4.8796
  -4.8018  -4.7344  -4.6027  -4.5508  -4.4035  -4.3338  -4.3146  -4.1220
  -3.9416  -3.7348  -3.5513  -3.3785  -3.2775  -3.2192  -3.1532  -3.0736
  -3.0080  -2.9623  -2.9297  -2.8573  -2.8085  -2.7318  -2.7081  -2.6628
  -2.5788  -2.5489  -2.5092  -2.4212  -2.3948  -2.3258  -2.2774  -2.1845
  -2.1336  -2.0135  -1.8297  -1.5058
     eigenvalues at k+q:
 -39.8834 -21.3556 -21.3027 -21.2044 -21.0464 -21.0023 -20.8716 -20.7679
 -20.7430 -20.7049 -20.6663 -20.5001 -20.4558 -20.3911 -20.3482 -20.3028
 -20.1772 -20.1377 -20.0733 -20.0289 -19.9961 -19.9452 -19.7541 -19.6969
 -19.5885 -18.9482 -18.6914 -18.2075  -9.0949  -8.8977  -8.8263  -8.7715
  -8.7131  -8.5892  -8.4953  -8.4061  -8.3287  -8.2386  -8.1647  -8.0821
  -8.0143  -7.9760  -7.9169  -7.8249  -7.7690  -7.7360  -7.5738  -7.4843
  -7.2290  -6.9627  -6.4737  -6.2310  -6.1001  -6.0023  -5.9003  -5.8078
  -5.7121  -5.6528  -5.5222  -5.4032  -5.2927  -5.1266  -5.0727  -4.8837
  -4.7998  -4.7315  -4.6079  -4.5516  -4.4116  -4.3365  -4.3039  -4.1223
  -3.9410  -3.7336  -3.5505  -3.3783  -3.2807  -3.2203  -3.1503  -3.0744
  -3.0080  -2.9612  -2.9280  -2.8579  -2.8090  -2.7308  -2.7079  -2.6626
  -2.5817  -2.5482  -2.5075  -2.4206  -2.3955  -2.3268  -2.2759  -2.1846
  -2.1332  -2.0130  -1.8287  -1.5059
     cgsolve_all iterations  58    anorm=    0.73E-07
     cgsolve_all iterations  58    anorm=    0.73E-07
     cgsolve_all iterations  58    anorm=    0.77E-07
     compute_u_kq: q = (    0.0000,   -0.0267,    0.0000)
     Rotating WFCS
     ethr =  1.00E-14,  avg # of iterations = 21.0
     eigenvalues at k:
 -39.8834 -21.3557 -21.3026 -21.2045 -21.0455 -21.0023 -20.8713 -20.7686
 -20.7431 -20.7066 -20.6664 -20.4998 -20.4533 -20.3915 -20.3482 -20.3030
 -20.1782 -20.1394 -20.0726 -20.0272 -19.9967 -19.9452 -19.7539 -19.6969
 -19.5886 -18.9483 -18.6914 -18.2075  -9.0985  -8.8982  -8.8217  -8.7712
  -8.7146  -8.5896  -8.4925  -8.4075  -8.3310  -8.2347  -8.1657  -8.0824
  -8.0148  -7.9760  -7.9188  -7.8249  -7.7691  -7.7340  -7.5750  -7.4818
  -7.2298  -6.9634  -6.4702  -6.2308  -6.1039  -5.9983  -5.9045  -5.8078
  -5.7106  -5.6528  -5.5264  -5.3989  -5.3007  -5.1263  -5.0693  -4.8796
  -4.8018  -4.7344  -4.6027  -4.5508  -4.4035  -4.3338  -4.3146  -4.1220
  -3.9416  -3.7348  -3.5513  -3.3785  -3.2775  -3.2192  -3.1532  -3.0736
  -3.0080  -2.9623  -2.9297  -2.8573  -2.8085  -2.7318  -2.7081  -2.6628
  -2.5788  -2.5489  -2.5092  -2.4212  -2.3948  -2.3258  -2.2774  -2.1845
  -2.1336  -2.0135  -1.8297  -1.5058
     eigenvalues at k+q:
 -39.8834 -21.3558 -21.3025 -21.2046 -21.0447 -21.0023 -20.8710 -20.7693
 -20.7432 -20.7082 -20.6667 -20.4998 -20.4505 -20.3919 -20.3484 -20.3031
 -20.1789 -20.1411 -20.0718 -20.0255 -19.9974 -19.9450 -19.7536 -19.6971
 -19.5886 -18.9483 -18.6915 -18.2075  -9.1019  -8.8987  -8.8172  -8.7709
  -8.7160  -8.5901  -8.4903  -8.4084  -8.3332  -8.2308  -8.1671  -8.0822
  -8.0150  -7.9759  -7.9206  -7.8250  -7.7693  -7.7321  -7.5762  -7.4792
  -7.2306  -6.9641  -6.4668  -6.2306  -6.1080  -5.9936  -5.9091  -5.8080
  -5.7092  -5.6533  -5.5305  -5.3953  -5.3071  -5.1260  -5.0657  -4.8761
  -4.8044  -4.7366  -4.5990  -4.5483  -4.3955  -4.3330  -4.3236  -4.1216
  -3.9430  -3.7357  -3.5519  -3.3786  -3.2740  -3.2182  -3.1559  -3.0729
  -3.0081  -2.9636  -2.9314  -2.8565  -2.8084  -2.7326  -2.7081  -2.6630
  -2.5759  -2.5494  -2.5109  -2.4221  -2.3940  -2.3250  -2.2785  -2.1843
  -2.1339  -2.0139  -1.8306  -1.5058
     cgsolve_all iterations  59    anorm=    0.73E-07
     cgsolve_all iterations  58    anorm=    0.74E-07
     cgsolve_all iterations  58    anorm=    0.76E-07
     compute_u_kq: q = (    0.0000,    0.0000,    0.0267)
     Rotating WFCS
     ethr =  1.00E-14,  avg # of iterations = 21.0
     eigenvalues at k:
 -39.8834 -21.3557 -21.3026 -21.2045 -21.0455 -21.0023 -20.8713 -20.7686
 -20.7431 -20.7066 -20.6664 -20.4998 -20.4533 -20.3915 -20.3482 -20.3030
 -20.1782 -20.1394 -20.0726 -20.0272 -19.9967 -19.9452 -19.7539 -19.6969
 -19.5886 -18.9483 -18.6914 -18.2075  -9.0985  -8.8982  -8.8217  -8.7712
  -8.7146  -8.5896  -8.4925  -8.4075  -8.3310  -8.2347  -8.1657  -8.0824
  -8.0148  -7.9760  -7.9188  -7.8249  -7.7691  -7.7340  -7.5750  -7.4818
  -7.2298  -6.9634  -6.4702  -6.2308  -6.1039  -5.9983  -5.9045  -5.8078
  -5.7106  -5.6528  -5.5264  -5.3989  -5.3007  -5.1263  -5.0693  -4.8796
  -4.8018  -4.7344  -4.6027  -4.5508  -4.4035  -4.3338  -4.3146  -4.1220
  -3.9416  -3.7348  -3.5513  -3.3785  -3.2775  -3.2192  -3.1532  -3.0736
  -3.0080  -2.9623  -2.9297  -2.8573  -2.8085  -2.7318  -2.7081  -2.6628
  -2.5788  -2.5489  -2.5092  -2.4212  -2.3948  -2.3258  -2.2774  -2.1845
  -2.1336  -2.0135  -1.8297  -1.5058
     eigenvalues at k+q:
 -39.8834 -21.3559 -21.3022 -21.2029 -21.0462 -21.0025 -20.8714 -20.7688
 -20.7427 -20.7088 -20.6664 -20.5014 -20.4531 -20.3914 -20.3477 -20.3047
 -20.1783 -20.1389 -20.0705 -20.0270 -19.9950 -19.9452 -19.7539 -19.6967
 -19.5886 -18.9483 -18.6923 -18.2075  -9.0987  -8.8981  -8.8212  -8.7719
  -8.7142  -8.5880  -8.4939  -8.4081  -8.3279  -8.2375  -8.1660  -8.0827
  -8.0142  -7.9753  -7.9214  -7.8240  -7.7701  -7.7332  -7.5758  -7.4814
  -7.2298  -6.9624  -6.4691  -6.2308  -6.1044  -6.0002  -5.8998  -5.8073
  -5.7080  -5.6491  -5.5309  -5.3983  -5.3023  -5.1258  -5.0716  -4.8820
  -4.8008  -4.7305  -4.6100  -4.5437  -4.4042  -4.3393  -4.3139  -4.1271
  -3.9496  -3.7282  -3.5525  -3.3792  -3.2777  -3.2177  -3.1495  -3.0722
  -3.0080  -2.9629  -2.9261  -2.8563  -2.8083  -2.7317  -2.7061  -2.6634
  -2.5799  -2.5488  -2.5092  -2.4216  -2.3944  -2.3266  -2.2770  -2.1841
  -2.1325  -2.0135  -1.8300  -1.5060
     cgsolve_all iterations  58    anorm=    0.73E-07
     cgsolve_all iterations  58    anorm=    0.72E-07
     cgsolve_all iterations  58    anorm=    0.76E-07
     compute_u_kq: q = (    0.0000,    0.0000,   -0.0267)
     Rotating WFCS
     ethr =  1.00E-14,  avg # of iterations = 21.0
     eigenvalues at k:
 -39.8834 -21.3557 -21.3026 -21.2045 -21.0455 -21.0023 -20.8713 -20.7686
 -20.7431 -20.7066 -20.6664 -20.4998 -20.4533 -20.3915 -20.3482 -20.3030
 -20.1782 -20.1394 -20.0726 -20.0272 -19.9967 -19.9452 -19.7539 -19.6969
 -19.5886 -18.9483 -18.6914 -18.2075  -9.0985  -8.8982  -8.8217  -8.7712
  -8.7146  -8.5896  -8.4925  -8.4075  -8.3310  -8.2347  -8.1657  -8.0824
  -8.0148  -7.9760  -7.9188  -7.8249  -7.7691  -7.7340  -7.5750  -7.4818
  -7.2298  -6.9634  -6.4702  -6.2308  -6.1039  -5.9983  -5.9045  -5.8078
  -5.7106  -5.6528  -5.5264  -5.3989  -5.3007  -5.1263  -5.0693  -4.8796
  -4.8018  -4.7344  -4.6027  -4.5508  -4.4035  -4.3338  -4.3146  -4.1220
  -3.9416  -3.7348  -3.5513  -3.3785  -3.2775  -3.2192  -3.1532  -3.0736
  -3.0080  -2.9623  -2.9297  -2.8573  -2.8085  -2.7318  -2.7081  -2.6628
  -2.5788  -2.5489  -2.5092  -2.4212  -2.3948  -2.3258  -2.2774  -2.1845
  -2.1336  -2.0135  -1.8297  -1.5058
     eigenvalues at k+q:
 -39.8834 -21.3556 -21.3030 -21.2061 -21.0449 -21.0021 -20.8713 -20.7684
 -20.7434 -20.7042 -20.6666 -20.4982 -20.4535 -20.3915 -20.3488 -20.3013
 -20.1780 -20.1399 -20.0747 -20.0275 -19.9983 -19.9451 -19.7538 -19.6972
 -19.5886 -18.9482 -18.6905 -18.2075  -9.0982  -8.8984  -8.8223  -8.7706
  -8.7151  -8.5912  -8.4916  -8.4066  -8.3338  -8.2321  -8.1649  -8.0823
  -8.0153  -7.9765  -7.9164  -7.8259  -7.7682  -7.7343  -7.5746  -7.4820
  -7.2298  -6.9644  -6.4714  -6.2311  -6.1031  -5.9962  -5.9094  -5.8089
  -5.7136  -5.6561  -5.5222  -5.3993  -5.2981  -5.1290  -5.0647  -4.8775
  -4.8036  -4.7385  -4.5953  -4.5570  -4.4040  -4.3296  -4.3132  -4.1166
  -3.9342  -3.7413  -3.5500  -3.3777  -3.2772  -3.2209  -3.1565  -3.0756
  -3.0077  -2.9623  -2.9328  -2.8582  -2.8090  -2.7322  -2.7096  -2.6620
  -2.5777  -2.5489  -2.5091  -2.4210  -2.3951  -2.3252  -2.2776  -2.1847
  -2.1348  -2.0135  -1.8293  -1.5057
     cgsolve_all iterations  58    anorm=    0.73E-07
     cgsolve_all iterations  58    anorm=    0.74E-07
     cgsolve_all iterations  58    anorm=    0.76E-07

     End of magnetic susceptibility calculation

     f-sum rule (1st term):
          -188.1553         -0.0130         -0.0146
            -0.0136       -188.1073         -0.0253
            -0.0142         -0.0251       -188.1638

     f-sum rule (2nd term):
            -4.1788          0.0131          0.0146
             0.0136         -4.2266          0.0253
             0.0142          0.0251         -4.1693

     f-sum rule (should be  -192.3379):
          -192.3341          0.0001          0.0000
            -0.0000       -192.3340         -0.0000
            -0.0000          0.0000       -192.3331

     chi_bare pGv (HH) in paratec units:
       -60.697814     -0.175057      0.154269
        -0.177707    -60.862729      0.343494
         0.137006      0.264035    -61.062056

       -60.697814     -0.175057      0.154269
        -0.177707    -60.862729      0.343494
         0.137006      0.264035    -61.062056

     chi_bare vGv (VV) in paratec units:
       -64.380267     -0.172249      0.154858
        -0.172227    -64.718244      0.208622
         0.154942      0.208690    -64.854437

       -64.380267     -0.172249      0.154858
        -0.172227    -64.718244      0.208622
         0.154942      0.208690    -64.854437

     chi_bare pGv (HH) in 10^{-6} cm^3/mol:
          -288.4417         -0.8319          0.7331
            -0.8445       -289.2254          1.6323
             0.6511          1.2547       -290.1726

     chi_bare vGv (VV) in 10^{-6} cm^3/mol:
          -305.9411         -0.8185          0.7359
            -0.8184       -307.5472          0.9914
             0.7363          0.9917       -308.1944

     Contributions to the NMR chemical shifts: -------------------------------

     Macroscopic shape contribution in ppm:                    5.82
             5.8020          0.0000         -0.0000
             0.0000          5.8178         -0.0000
            -0.0000         -0.0000          5.8368


     Core contribution in ppm:

     Atom  1  Ca  pos: ( -0.366479 -0.396472 -0.100284)  core sigma:        1265.05
     Atom  2  O   pos: (  0.353424 -0.379549 -0.108126)  core sigma:         271.07
     Atom  3  O   pos: ( -0.318528 -0.318990 -0.340534)  core sigma:         271.07
     Atom  4  O   pos: (  0.176313  0.193875 -0.355285)  core sigma:         271.07
     Atom  5  O   pos: ( -0.443097  0.018394  0.282447)  core sigma:         271.07
     Atom  6  O   pos: ( -0.293545  0.151101 -0.385063)  core sigma:         271.07
     Atom  7  O   pos: ( -0.115158 -0.095465 -0.336955)  core sigma:         271.07
     Atom  8  O   pos: (  0.453799 -0.091209 -0.192139)  core sigma:         271.07
     Atom  9  O   pos: (  0.282844  0.058803  0.117080)  core sigma:         271.07
     Atom 10  O   pos: ( -0.290314 -0.256069  0.353255)  core sigma:         271.07
     Atom 11  O   pos: ( -0.386443  0.320794 -0.114545)  core sigma:         271.07
     Atom 12  O   pos: (  0.327790 -0.088465 -0.489543)  core sigma:         271.07
     Atom 13  O   pos: (  0.297569  0.347732  0.327586)  core sigma:         271.07
     Atom 14  O   pos: (  0.033897  0.488791  0.284473)  core sigma:         271.07
     Atom 15  O   pos: (  0.223312 -0.252189  0.150677)  core sigma:         271.07
     Atom 16  O   pos: ( -0.303765 -0.152424  0.024881)  core sigma:         271.07
     Atom 17  O   pos: (  0.290883  0.325552 -0.063546)  core sigma:         271.07
     Atom 18  O   pos: ( -0.137218  0.436991 -0.424747)  core sigma:         271.07
     Atom 19  O   pos: ( -0.410456 -0.453773  0.161852)  core sigma:         271.07
     Atom 20  O   pos: ( -0.044721  0.121643 -0.111255)  core sigma:         271.07
     Atom 21  O   pos: ( -0.122165  0.240317  0.166533)  core sigma:         271.07
     Atom 22  O   pos: ( -0.091406 -0.427183 -0.102954)  core sigma:         271.07
     Atom 23  O   pos: ( -0.053235 -0.053107  0.286816)  core sigma:         271.07
     Atom 24  O   pos: (  0.410843 -0.502647 -0.386874)  core sigma:         271.07
     Atom 25  O   pos: (  0.149216 -0.257869 -0.274549)  core sigma:         271.07
     Atom 26  H   pos: (  0.305754 -0.335607 -0.013996)  core sigma:           0.00
     Atom 27  H   pos: ( -0.405069 -0.240800 -0.327355)  core sigma:           0.00
     Atom 28  H   pos: (  0.212289  0.105615 -0.415960)  core sigma:           0.00
     Atom 29  H   pos: (  0.084766  0.225165 -0.409570)  core sigma:           0.00
     Atom 30  H   pos: (  0.464237  0.011551  0.221633)  core sigma:           0.00
     Atom 31  H   pos: ( -0.387888 -0.085539  0.279010)  core sigma:           0.00
     Atom 32  H   pos: ( -0.311307  0.137584 -0.494792)  core sigma:           0.00
     Atom 33  H   pos: ( -0.258919  0.048868 -0.352930)  core sigma:           0.00
     Atom 34  H   pos: ( -0.195857 -0.178686 -0.348701)  core sigma:           0.00
     Atom 35  H   pos: ( -0.027627 -0.156682 -0.298230)  core sigma:           0.00
     Atom 36  H   pos: (  0.410252 -0.064711 -0.292539)  core sigma:           0.00
     Atom 37  H   pos: (  0.377408 -0.166722 -0.153260)  core sigma:           0.00
     Atom 38  H   pos: (  0.256194  0.151086  0.176251)  core sigma:           0.00
     Atom 39  H   pos: (  0.295918  0.100924  0.013380)  core sigma:           0.00
     Atom 40  H   pos: ( -0.299995 -0.283489  0.465252)  core sigma:           0.00
     Atom 41  H   pos: ( -0.200452 -0.190163  0.351303)  core sigma:           0.00
     Atom 42  H   pos: ( -0.347775  0.242896 -0.193213)  core sigma:           0.00
     Atom 43  H   pos: (  0.500066  0.307152 -0.105917)  core sigma:           0.00
     Atom 44  H   pos: (  0.412858 -0.040731  0.434368)  core sigma:           0.00
     Atom 45  H   pos: (  0.296996 -0.172310  0.427549)  core sigma:           0.00
     Atom 46  H   pos: (  0.310995  0.384537  0.433925)  core sigma:           0.00
     Atom 47  H   pos: (  0.202655  0.404017  0.296571)  core sigma:           0.00
     Atom 48  H   pos: ( -0.008126  0.479791  0.389768)  core sigma:           0.00
     Atom 49  H   pos: ( -0.026437  0.407906  0.230207)  core sigma:           0.00
     Atom 50  H   pos: (  0.196578 -0.143046  0.156701)  core sigma:           0.00
     Atom 51  H   pos: (  0.135778 -0.303609  0.195617)  core sigma:           0.00
     Atom 52  H   pos: ( -0.200148 -0.117848  0.045057)  core sigma:           0.00
     Atom 53  H   pos: ( -0.344790 -0.073621 -0.042860)  core sigma:           0.00
     Atom 54  H   pos: (  0.262326  0.299719 -0.168540)  core sigma:           0.00
     Atom 55  H   pos: (  0.295088  0.444057 -0.069594)  core sigma:           0.00
     Atom 56  H   pos: ( -0.204433  0.338990 -0.423097)  core sigma:           0.00
     Atom 57  H   pos: ( -0.197733 -0.475874 -0.438831)  core sigma:           0.00
     Atom 58  H   pos: ( -0.496126 -0.498326  0.203975)  core sigma:           0.00
     Atom 59  H   pos: ( -0.352187 -0.397993  0.248076)  core sigma:           0.00
     Atom 60  H   pos: ( -0.075734  0.035175 -0.177766)  core sigma:           0.00
     Atom 61  H   pos: (  0.044383  0.161028 -0.165783)  core sigma:           0.00
     Atom 62  H   pos: ( -0.227933  0.258813  0.134090)  core sigma:           0.00
     Atom 63  H   pos: ( -0.072158  0.218178  0.066522)  core sigma:           0.00
     Atom 64  H   pos: (  0.011093 -0.456294 -0.071298)  core sigma:           0.00
     Atom 65  H   pos: ( -0.082307 -0.424705 -0.214964)  core sigma:           0.00
     Atom 66  H   pos: ( -0.066369  0.053255  0.246310)  core sigma:           0.00
     Atom 67  H   pos: ( -0.049885 -0.036364  0.397204)  core sigma:           0.00
     Atom 68  H   pos: ( -0.497757 -0.437157 -0.375471)  core sigma:           0.00
     Atom 69  H   pos: (  0.343586 -0.462411 -0.306604)  core sigma:           0.00
     Atom 70  H   pos: (  0.230251 -0.310743 -0.200370)  core sigma:           0.00
     Atom 71  H   pos: (  0.213651 -0.236207 -0.360497)  core sigma:           0.00

     Bare contribution in ppm:

     Atom  1  Ca  pos: ( -0.366479 -0.396472 -0.100284)  bare sigma:         111.45
           108.9973          2.9650         -5.5697
             2.1709        106.2283         -5.6813
            -3.7408         -5.4486        119.1293

     Atom  2  O   pos: (  0.353424 -0.379549 -0.108126)  bare sigma:          49.37
            55.9325         -1.4682          6.7847
            -1.4193         53.3885         -5.0531
             6.7465         -6.2946         38.8001

     Atom  3  O   pos: ( -0.318528 -0.318990 -0.340534)  bare sigma:          42.02
            34.1972          7.9396         -5.0910
             8.3296         34.6473         -7.6848
            -6.7593         -7.3319         57.2013

     Atom  4  O   pos: (  0.176313  0.193875 -0.355285)  bare sigma:          81.31
            81.8464         -4.6295         -1.0726
            -5.5764         80.7750          0.5698
            -1.9045          1.3506         81.2980

     Atom  5  O   pos: ( -0.443097  0.018394  0.282447)  bare sigma:          74.62
            77.7636        -10.1516          1.0477
           -10.5295         75.0144         -1.9344
             1.4266         -1.5334         71.0926

     Atom  6  O   pos: ( -0.293545  0.151101 -0.385063)  bare sigma:          79.88
            74.4111         -3.8590          3.3510
            -2.9569         85.5706         -3.2324
             2.1418         -2.9267         79.6538

     Atom  7  O   pos: ( -0.115158 -0.095465 -0.336955)  bare sigma:          71.61
            77.3986          3.9075          3.4901
             4.0555         74.0584          1.3988
             4.6303          2.7327         63.3860

     Atom  8  O   pos: (  0.453799 -0.091209 -0.192139)  bare sigma:          74.16
            71.5669          3.8754         -1.2563
             3.3390         76.0885         -6.9795
            -1.5847         -5.0435         74.8195

     Atom  9  O   pos: (  0.282844  0.058803  0.117080)  bare sigma:          76.86
            67.1384         -1.8800         -1.9495
            -3.3199         80.2750          0.3325
            -2.4026         -0.9623         83.1628

     Atom 10  O   pos: ( -0.290314 -0.256069  0.353255)  bare sigma:          71.34
            64.4595          2.8796         -1.2387
             4.1244         69.7768         -3.5319
            -1.0010         -3.8523         79.7687

     Atom 11  O   pos: ( -0.386443  0.320794 -0.114545)  bare sigma:          72.88
            75.3207         -3.1865         -4.0511
            -4.1669         75.2429          7.1938
            -2.8516          5.4115         68.0831

     Atom 12  O   pos: (  0.327790 -0.088465 -0.489543)  bare sigma:          77.48
            76.6872          6.9215         -4.0071
             7.7721         75.9244         -1.6586
            -4.3642         -1.4113         79.8161

     Atom 13  O   pos: (  0.297569  0.347732  0.327586)  bare sigma:          78.78
            80.3445         -4.0144          5.9216
            -4.2404         72.5995          1.6162
             7.3976          0.8830         83.4024

     Atom 14  O   pos: (  0.033897  0.488791  0.284473)  bare sigma:          75.12
            76.1001          1.8668         -0.1197
             1.1621         70.8577          3.2186
            -1.5485          3.4781         78.3976

     Atom 15  O   pos: (  0.223312 -0.252189  0.150677)  bare sigma:          82.07
            77.8928          2.3678         -6.8555
             3.6671         91.8030         -0.3321
            -6.3909          0.3925         76.5053

     Atom 16  O   pos: ( -0.303765 -0.152424  0.024881)  bare sigma:          79.46
            79.6599          0.0048          4.0362
             0.2481         78.7046          0.3744
             6.0910          2.1182         80.0032

     Atom 17  O   pos: (  0.290883  0.325552 -0.063546)  bare sigma:          74.64
            68.2540          4.6298          0.1433
             4.0804         86.6347          0.4029
             0.6344          1.3533         69.0169

     Atom 18  O   pos: ( -0.137218  0.436991 -0.424747)  bare sigma:          78.79
            75.6262          4.7630         -4.2216
             4.0139         88.1865          0.2628
            -3.6898         -0.9440         72.5469

     Atom 19  O   pos: ( -0.410456 -0.453773  0.161852)  bare sigma:          79.32
            73.2161          3.4981          4.4948
             4.0661         75.9325          3.5165
             5.1969          5.0393         88.8062

     Atom 20  O   pos: ( -0.044721  0.121643 -0.111255)  bare sigma:          80.18
            79.5934          8.8529         -2.5245
             7.6891         78.6852          6.0829
            -2.8567          6.5952         82.2664

     Atom 21  O   pos: ( -0.122165  0.240317  0.166533)  bare sigma:          77.36
            78.3088         -1.0534         -1.9522
            -0.2273         75.5843          3.2460
            -1.9935          3.0171         78.1822

     Atom 22  O   pos: ( -0.091406 -0.427183 -0.102954)  bare sigma:          78.95
            84.9825         -1.5256          5.2140
             0.0402         71.0574         -2.3565
             2.5993         -2.5020         80.8231

     Atom 23  O   pos: ( -0.053235 -0.053107  0.286816)  bare sigma:          80.80
            75.7289          0.9920         -0.8056
             0.6331         82.2912         -8.0190
            -0.7666         -7.4179         84.3924

     Atom 24  O   pos: (  0.410843 -0.502647 -0.386874)  bare sigma:          76.09
            81.9678          5.3169         -3.2707
             6.4724         70.1378          6.0107
            -1.3672          6.6513         76.1523

     Atom 25  O   pos: (  0.149216 -0.257869 -0.274549)  bare sigma:          70.60
            75.4982         -6.2373          7.3059
            -6.3857         65.3411        -11.0509
             7.1805         -8.9017         70.9562

     Atom 26  H   pos: (  0.305754 -0.335607 -0.013996)  bare sigma:          16.59
            12.5122         -4.3828         -8.5286
            -4.0583         11.7237          8.3103
            -8.1915          7.8125         25.5336

     Atom 27  H   pos: ( -0.405069 -0.240800 -0.327355)  bare sigma:          20.11
            23.0089         -6.0756         -3.3729
            -6.1254         20.5294          1.6246
            -3.0473          1.4481         16.7927

     Atom 28  H   pos: (  0.212289  0.105615 -0.415960)  bare sigma:          19.15
            15.3852         -7.4388         -2.9948
            -9.2976         25.9594          7.6392
            -4.8100          8.6705         16.1168

     Atom 29  H   pos: (  0.084766  0.225165 -0.409570)  bare sigma:          22.08
            27.8746         -6.2087          4.9251
            -5.2383         19.0808         -1.7594
             6.1432         -3.3399         19.2964

     Atom 30  H   pos: (  0.464237  0.011551  0.221633)  bare sigma:          17.95
            28.1052         -4.6235         11.9622
            -2.5186          9.0768         -1.1389
            12.0683         -2.6486         16.6703

     Atom 31  H   pos: ( -0.387888 -0.085539  0.279010)  bare sigma:          16.52
            15.7703        -10.5621          1.8403
           -12.6377         23.9620         -1.9168
             1.4845         -1.4339          9.8136

     Atom 32  H   pos: ( -0.311307  0.137584 -0.494792)  bare sigma:          20.29
            13.6831          0.6508          4.3114
             0.7417         15.6180          2.9439
             5.0116          1.3373         31.5618

     Atom 33  H   pos: ( -0.258919  0.048868 -0.352930)  bare sigma:          18.24
            13.7375         -9.8447          3.6356
            -9.9512         29.1466         -6.8682
             3.3401         -5.1531         11.8282

     Atom 34  H   pos: ( -0.195857 -0.178686 -0.348701)  bare sigma:          14.35
            19.9732         15.8151          2.3661
            17.7830         20.1199          1.0221
             2.2040          0.8985          2.9628

     Atom 35  H   pos: ( -0.027627 -0.156682 -0.298230)  bare sigma:          16.42
            27.5502        -10.1446          5.8144
           -11.4727         14.6418         -3.7673
             7.1557         -3.5760          7.0663

     Atom 36  H   pos: (  0.410252 -0.064711 -0.292539)  bare sigma:          18.67
            13.9817         -1.3434          8.7476
            -0.5808         12.0098         -4.2970
             7.0432         -5.4752         30.0163

     Atom 37  H   pos: (  0.377408 -0.166722 -0.153260)  bare sigma:          18.06
            17.4561         10.0781         -3.9245
             9.3005         23.2288         -7.2855
            -2.9081         -5.8628         13.4940

     Atom 38  H   pos: (  0.256194  0.151086  0.176251)  bare sigma:          19.36
            12.0951         -3.0613         -2.2733
            -3.5561         25.6062          9.4647
            -2.0690          7.7589         20.3783

     Atom 39  H   pos: (  0.295918  0.100924  0.013380)  bare sigma:          19.57
            11.3747         -0.3316         -2.2391
            -0.0876         19.1492         -7.9697
            -2.6176         -5.3905         28.1727

     Atom 40  H   pos: ( -0.299995 -0.283489  0.465252)  bare sigma:          14.08
             2.1185          1.4533         -3.0292
             2.1733          3.8811         -8.1534
            -4.8896         -8.1767         36.2319

     Atom 41  H   pos: ( -0.200452 -0.190163  0.351303)  bare sigma:          18.20
            23.5888         13.1536         -2.8116
            13.1852         18.7586         -3.2769
            -2.0557         -2.7683         12.2672

     Atom 42  H   pos: ( -0.347775  0.242896 -0.193213)  bare sigma:          17.13
            13.4479         -4.5217         -5.5399
            -6.1587         18.1229         10.3188
            -7.0791          9.9575         19.8331

     Atom 43  H   pos: (  0.500066  0.307152 -0.105917)  bare sigma:          16.45
            33.7445         -0.6363         -4.8699
             1.0851          9.0914          0.5142
            -3.6409          0.6618          6.5272

     Atom 44  H   pos: (  0.412858 -0.040731  0.434368)  bare sigma:          16.59
            21.6241          8.4469        -10.6795
             7.9217         10.7729         -5.3628
           -11.6189         -6.7043         17.3760

     Atom 45  H   pos: (  0.296996 -0.172310  0.427549)  bare sigma:          20.88
            16.5074          4.3014          2.2931
             5.4864         22.8765          6.0175
             3.6259          7.0737         23.2541

     Atom 46  H   pos: (  0.310995  0.384537  0.433925)  bare sigma:          19.35
            12.9579          2.2463          5.5379
             2.7220         14.1808          7.2065
             6.9827          6.1139         30.9224

     Atom 47  H   pos: (  0.202655  0.404017  0.296571)  bare sigma:          15.92
            28.7384        -12.2616          7.6151
           -13.4872         10.8528         -3.5992
             6.2185         -2.9462          8.1654

     Atom 48  H   pos: ( -0.008126  0.479791  0.389768)  bare sigma:          18.20
            14.8510          0.7378        -10.2050
             1.3730          9.6356         -1.5062
            -9.2783         -0.2761         30.1155

     Atom 49  H   pos: ( -0.026437  0.407906  0.230207)  bare sigma:          16.52
            13.6581         10.8650          7.4444
            10.1960         21.2036         10.6609
             5.8124          9.0240         14.7042

     Atom 50  H   pos: (  0.196578 -0.143046  0.156701)  bare sigma:          18.18
            11.7404         -2.3618         -1.6644
            -0.2324         33.5943         -0.6539
            -1.7818          0.6132          9.2146

     Atom 51  H   pos: (  0.135778 -0.303609  0.195617)  bare sigma:          20.07
            23.3619          9.3675         -7.0398
             7.6121         21.7982         -4.4819
            -6.9013         -5.1519         15.0582

     Atom 52  H   pos: ( -0.200148 -0.117848  0.045057)  bare sigma:          20.81
            28.9588          4.3679          5.5057
             5.9628         15.7555          1.0992
             4.1263          0.7317         17.7283

     Atom 53  H   pos: ( -0.344790 -0.073621 -0.042860)  bare sigma:          20.24
            19.4795         -2.9598          5.7346
            -5.2320         20.5268         -6.8289
             7.3820         -5.9173         20.7032

     Atom 54  H   pos: (  0.262326  0.299719 -0.168540)  bare sigma:          20.11
            14.0044          4.1318          5.7148
             3.7790         17.1727          5.4443
             5.7268          7.4995         29.1678

     Atom 55  H   pos: (  0.295088  0.444057 -0.069594)  bare sigma:          13.84
             2.9605          4.5495         -0.4405
             5.0047         35.1696         -0.7695
            -1.1246         -3.0492          3.3824

     Atom 56  H   pos: ( -0.204433  0.338990 -0.423097)  bare sigma:          16.38
            12.8088         10.5371         -1.9769
             8.9775         29.1408         -1.8792
            -1.7677         -1.9822          7.1816

     Atom 57  H   pos: ( -0.197733 -0.475874 -0.438831)  bare sigma:          20.39
            17.6839        -12.4468         -0.8229
            -9.6526         30.8213          0.0176
            -0.4591         -0.7269         12.6551

     Atom 58  H   pos: ( -0.496126 -0.498326  0.203975)  bare sigma:          21.01
            27.7869          8.8304         -4.9809
             8.7597         17.4960         -2.6848
            -6.9018         -3.7333         17.7589

     Atom 59  H   pos: ( -0.352187 -0.397993  0.248076)  bare sigma:          13.81
             9.1511          8.5575          9.4073
             8.5174         13.7352         11.7870
            10.3158         12.6219         18.5529

     Atom 60  H   pos: ( -0.075734  0.035175 -0.177766)  bare sigma:          18.14
            11.8816          6.5164          3.9582
             7.2324         23.4717         11.8080
             4.8364         13.0236         19.0809

     Atom 61  H   pos: (  0.044383  0.161028 -0.165783)  bare sigma:          19.79
            25.9393          8.5815         -8.2316
             7.2821         14.4410         -1.8716
            -9.2537         -3.0574         18.9794

     Atom 62  H   pos: ( -0.227933  0.258813  0.134090)  bare sigma:          19.78
            29.0717         -3.6525          3.4408
            -3.4321         14.5696         -0.7289
             5.0108         -1.2800         15.7089

     Atom 63  H   pos: ( -0.072158  0.218178  0.066522)  bare sigma:          16.71
            12.0062         -3.0961         -7.3462
            -3.5495          9.6174          6.9042
            -9.3646          7.3075         28.5207

     Atom 64  H   pos: (  0.011093 -0.456294 -0.071298)  bare sigma:          20.85
            30.2614         -3.5864          6.8436
            -3.4929         14.7233         -2.3653
             4.4148         -1.9072         17.5508

     Atom 65  H   pos: ( -0.082307 -0.424705 -0.214964)  bare sigma:          19.65
            16.0867         -0.0149          0.1218
            -0.0043         12.3239          0.3782
             1.8023         -0.0996         30.5544

     Atom 66  H   pos: ( -0.066369  0.053255  0.246310)  bare sigma:          17.11
             7.7874         -3.3601          1.7628
            -3.4641         29.4351        -12.3405
             1.4326         -9.6520         14.1160

     Atom 67  H   pos: ( -0.049885 -0.036364  0.397204)  bare sigma:          21.49
            14.7369          0.7190         -0.1131
             0.7506         15.0290          0.6993
             0.4059         -1.4068         34.6999

     Atom 68  H   pos: ( -0.497757 -0.437157 -0.375471)  bare sigma:          19.43
            29.4109         11.0442         -0.3829
            12.4147         17.6915          1.6470
             1.2664          2.4369         11.1798

     Atom 69  H   pos: (  0.343586 -0.462411 -0.306604)  bare sigma:          19.80
            19.4547         -2.4847         -8.0119
            -3.8653         15.1489          7.3028
            -9.4259          5.8106         24.8045

     Atom 70  H   pos: (  0.230251 -0.310743 -0.200370)  bare sigma:          10.83
            16.7448        -11.6615         16.9532
           -11.1066          3.7890        -11.5640
            14.1872        -10.3631         11.9546

     Atom 71  H   pos: (  0.213651 -0.236207 -0.360497)  bare sigma:          22.20
            22.2669          3.5989         -8.3991
             2.8932         17.2435         -6.5837
            -7.0256         -6.8165         27.0991

     Diamagnetic contribution in ppm:

     Atom  1  Ca  pos: ( -0.366479 -0.396472 -0.100284)  dia sigma:          -4.26
            -4.2534         -0.0084          0.0135
            -0.0084         -4.2461          0.0133
             0.0135          0.0133         -4.2843

     Atom  2  O   pos: (  0.353424 -0.379549 -0.108126)  dia sigma:          17.51
            17.3787         -0.1454         -0.2473
            -0.1454         17.3590          0.2373
            -0.2473          0.2373         17.7835

     Atom  3  O   pos: ( -0.318528 -0.318990 -0.340534)  dia sigma:          17.33
            17.6081         -0.5180         -0.1428
            -0.5180         17.4493          0.0673
            -0.1428          0.0673         16.9345

     Atom  4  O   pos: (  0.176313  0.193875 -0.355285)  dia sigma:          17.78
            17.9557         -0.6619          0.3427
            -0.6619         17.7698          0.3771
             0.3427          0.3771         17.6152

     Atom  5  O   pos: ( -0.443097  0.018394  0.282447)  dia sigma:          17.73
            18.0001         -0.3994          0.4427
            -0.3994         17.8495          0.0820
             0.4427          0.0820         17.3332

     Atom  6  O   pos: ( -0.293545  0.151101 -0.385063)  dia sigma:          17.87
            17.0942         -0.2394          0.2847
            -0.2394         18.0885         -0.1892
             0.2847         -0.1892         18.4153

     Atom  7  O   pos: ( -0.115158 -0.095465 -0.336955)  dia sigma:          17.85
            18.3060          0.0267          0.3841
             0.0267         17.9244         -0.0587
             0.3841         -0.0587         17.3285

     Atom  8  O   pos: (  0.453799 -0.091209 -0.192139)  dia sigma:          17.73
            17.6696          0.3589          0.0854
             0.3589         17.4867         -0.5572
             0.0854         -0.5572         18.0326

     Atom  9  O   pos: (  0.282844  0.058803  0.117080)  dia sigma:          17.80
            17.0609         -0.2230         -0.2986
            -0.2230         17.9150          0.1272
            -0.2986          0.1272         18.4260

     Atom 10  O   pos: ( -0.290314 -0.256069  0.353255)  dia sigma:          17.93
            17.9343          0.5622         -0.0860
             0.5622         17.7338         -0.2276
            -0.0860         -0.2276         18.1206

     Atom 11  O   pos: ( -0.386443  0.320794 -0.114545)  dia sigma:          17.76
            18.1956         -0.1170         -0.3648
            -0.1170         17.6304          0.5560
            -0.3648          0.5560         17.4538

     Atom 12  O   pos: (  0.327790 -0.088465 -0.489543)  dia sigma:          17.80
            17.7064          0.6678         -0.2133
             0.6678         17.9498          0.3419
            -0.2133          0.3419         17.7489

     Atom 13  O   pos: (  0.297569  0.347732  0.327586)  dia sigma:          17.71
            17.6675         -0.3542          0.4104
            -0.3542         17.3267          0.2029
             0.4104          0.2029         18.1322

     Atom 14  O   pos: (  0.033897  0.488791  0.284473)  dia sigma:          17.79
            17.4969          0.4162         -0.1024
             0.4162         17.5471          0.3379
            -0.1024          0.3379         18.3284

     Atom 15  O   pos: (  0.223312 -0.252189  0.150677)  dia sigma:          17.83
            17.8206          0.1878         -0.4385
             0.1878         18.3936         -0.1336
            -0.4385         -0.1336         17.2862

     Atom 16  O   pos: ( -0.303765 -0.152424  0.024881)  dia sigma:          17.86
            18.2962          0.0585          0.5404
             0.0585         17.8128         -0.4660
             0.5404         -0.4660         17.4757

     Atom 17  O   pos: (  0.290883  0.325552 -0.063546)  dia sigma:          17.62
            17.0083          0.0531          0.3012
             0.0531         17.9686          0.2828
             0.3012          0.2828         17.8873

     Atom 18  O   pos: ( -0.137218  0.436991 -0.424747)  dia sigma:          17.92
            17.9346          0.0788          0.0729
             0.0788         18.6853         -0.1268
             0.0729         -0.1268         17.1549

     Atom 19  O   pos: ( -0.410456 -0.453773  0.161852)  dia sigma:          18.26
            18.5264          0.6482          0.0307
             0.6482         17.8851          0.1519
             0.0307          0.1519         18.3705

     Atom 20  O   pos: ( -0.044721  0.121643 -0.111255)  dia sigma:          17.90
            17.9647          0.6595         -0.2970
             0.6595         17.9692          0.3491
            -0.2970          0.3491         17.7706

     Atom 21  O   pos: ( -0.122165  0.240317  0.166533)  dia sigma:          17.80
            18.3775         -0.2845         -0.1304
            -0.2845         17.1245          0.1000
            -0.1304          0.1000         17.9072

     Atom 22  O   pos: ( -0.091406 -0.427183 -0.102954)  dia sigma:          17.96
            18.2665         -0.3491          0.2691
            -0.3491         17.1211         -0.1503
             0.2691         -0.1503         18.4953

     Atom 23  O   pos: ( -0.053235 -0.053107  0.286816)  dia sigma:          17.70
            16.8692         -0.0617          0.0885
            -0.0617         17.9182         -0.2185
             0.0885         -0.2185         18.3255

     Atom 24  O   pos: (  0.410843 -0.502647 -0.386874)  dia sigma:          17.72
            18.2233          0.3304         -0.4331
             0.3304         17.4469          0.3830
            -0.4331          0.3830         17.5045

     Atom 25  O   pos: (  0.149216 -0.257869 -0.274549)  dia sigma:          17.78
            17.8690         -0.1510         -0.2066
            -0.1510         17.2598         -0.4432
            -0.2066         -0.4432         18.2161

     Atom 26  H   pos: (  0.305754 -0.335607 -0.013996)  dia sigma:           0.95
             0.9512          0.0000          0.0000
             0.0000          0.9512          0.0000
             0.0000          0.0000          0.9512

     Atom 27  H   pos: ( -0.405069 -0.240800 -0.327355)  dia sigma:           0.94
             0.9407          0.0000          0.0000
             0.0000          0.9407          0.0000
             0.0000          0.0000          0.9407

     Atom 28  H   pos: (  0.212289  0.105615 -0.415960)  dia sigma:           0.97
             0.9745          0.0000          0.0000
             0.0000          0.9745          0.0000
             0.0000          0.0000          0.9745

     Atom 29  H   pos: (  0.084766  0.225165 -0.409570)  dia sigma:           1.03
             1.0318          0.0000          0.0000
             0.0000          1.0318          0.0000
             0.0000          0.0000          1.0318

     Atom 30  H   pos: (  0.464237  0.011551  0.221633)  dia sigma:           0.99
             0.9949          0.0000          0.0000
             0.0000          0.9949          0.0000
             0.0000          0.0000          0.9949

     Atom 31  H   pos: ( -0.387888 -0.085539  0.279010)  dia sigma:           0.90
             0.8976          0.0000          0.0000
             0.0000          0.8976          0.0000
             0.0000          0.0000          0.8976

     Atom 32  H   pos: ( -0.311307  0.137584 -0.494792)  dia sigma:           1.00
             0.9973          0.0000          0.0000
             0.0000          0.9973          0.0000
             0.0000          0.0000          0.9973

     Atom 33  H   pos: ( -0.258919  0.048868 -0.352930)  dia sigma:           0.98
             0.9765          0.0000          0.0000
             0.0000          0.9765          0.0000
             0.0000          0.0000          0.9765

     Atom 34  H   pos: ( -0.195857 -0.178686 -0.348701)  dia sigma:           0.91
             0.9091          0.0000          0.0000
             0.0000          0.9091          0.0000
             0.0000          0.0000          0.9091

     Atom 35  H   pos: ( -0.027627 -0.156682 -0.298230)  dia sigma:           0.94
             0.9406          0.0000          0.0000
             0.0000          0.9406          0.0000
             0.0000          0.0000          0.9406

     Atom 36  H   pos: (  0.410252 -0.064711 -0.292539)  dia sigma:           0.99
             0.9863          0.0000          0.0000
             0.0000          0.9863          0.0000
             0.0000          0.0000          0.9863

     Atom 37  H   pos: (  0.377408 -0.166722 -0.153260)  dia sigma:           0.96
             0.9556          0.0000          0.0000
             0.0000          0.9556          0.0000
             0.0000          0.0000          0.9556

     Atom 38  H   pos: (  0.256194  0.151086  0.176251)  dia sigma:           0.98
             0.9803          0.0000          0.0000
             0.0000          0.9803          0.0000
             0.0000          0.0000          0.9803

     Atom 39  H   pos: (  0.295918  0.100924  0.013380)  dia sigma:           0.99
             0.9865          0.0000          0.0000
             0.0000          0.9865          0.0000
             0.0000          0.0000          0.9865

     Atom 40  H   pos: ( -0.299995 -0.283489  0.465252)  dia sigma:           0.92
             0.9183          0.0000          0.0000
             0.0000          0.9183          0.0000
             0.0000          0.0000          0.9183

     Atom 41  H   pos: ( -0.200452 -0.190163  0.351303)  dia sigma:           1.00
             0.9972          0.0000          0.0000
             0.0000          0.9972          0.0000
             0.0000          0.0000          0.9972

     Atom 42  H   pos: ( -0.347775  0.242896 -0.193213)  dia sigma:           0.90
             0.9035          0.0000          0.0000
             0.0000          0.9035          0.0000
             0.0000          0.0000          0.9035

     Atom 43  H   pos: (  0.500066  0.307152 -0.105917)  dia sigma:           0.94
             0.9367          0.0000          0.0000
             0.0000          0.9367          0.0000
             0.0000          0.0000          0.9367

     Atom 44  H   pos: (  0.412858 -0.040731  0.434368)  dia sigma:           0.93
             0.9289          0.0000          0.0000
             0.0000          0.9289          0.0000
             0.0000          0.0000          0.9289

     Atom 45  H   pos: (  0.296996 -0.172310  0.427549)  dia sigma:           1.00
             1.0017          0.0000          0.0000
             0.0000          1.0017          0.0000
             0.0000          0.0000          1.0017

     Atom 46  H   pos: (  0.310995  0.384537  0.433925)  dia sigma:           0.98
             0.9751          0.0000          0.0000
             0.0000          0.9751          0.0000
             0.0000          0.0000          0.9751

     Atom 47  H   pos: (  0.202655  0.404017  0.296571)  dia sigma:           0.95
             0.9482          0.0000          0.0000
             0.0000          0.9482          0.0000
             0.0000          0.0000          0.9482

     Atom 48  H   pos: ( -0.008126  0.479791  0.389768)  dia sigma:           0.96
             0.9631          0.0000          0.0000
             0.0000          0.9631          0.0000
             0.0000          0.0000          0.9631

     Atom 49  H   pos: ( -0.026437  0.407906  0.230207)  dia sigma:           0.94
             0.9425          0.0000          0.0000
             0.0000          0.9425          0.0000
             0.0000          0.0000          0.9425

     Atom 50  H   pos: (  0.196578 -0.143046  0.156701)  dia sigma:           0.97
             0.9738          0.0000          0.0000
             0.0000          0.9738          0.0000
             0.0000          0.0000          0.9738

     Atom 51  H   pos: (  0.135778 -0.303609  0.195617)  dia sigma:           1.02
             1.0167          0.0000          0.0000
             0.0000          1.0167          0.0000
             0.0000          0.0000          1.0167

     Atom 52  H   pos: ( -0.200148 -0.117848  0.045057)  dia sigma:           1.02
             1.0169          0.0000          0.0000
             0.0000          1.0169          0.0000
             0.0000          0.0000          1.0169

     Atom 53  H   pos: ( -0.344790 -0.073621 -0.042860)  dia sigma:           1.00
             1.0031          0.0000          0.0000
             0.0000          1.0031          0.0000
             0.0000          0.0000          1.0031

     Atom 54  H   pos: (  0.262326  0.299719 -0.168540)  dia sigma:           1.01
             1.0116          0.0000          0.0000
             0.0000          1.0116          0.0000
             0.0000          0.0000          1.0116

     Atom 55  H   pos: (  0.295088  0.444057 -0.069594)  dia sigma:           0.87
             0.8719          0.0000          0.0000
             0.0000          0.8719          0.0000
             0.0000          0.0000          0.8719

     Atom 56  H   pos: ( -0.204433  0.338990 -0.423097)  dia sigma:           0.87
             0.8737          0.0000          0.0000
             0.0000          0.8737          0.0000
             0.0000          0.0000          0.8737

     Atom 57  H   pos: ( -0.197733 -0.475874 -0.438831)  dia sigma:           1.08
             1.0779          0.0000          0.0000
             0.0000          1.0779          0.0000
             0.0000          0.0000          1.0779

     Atom 58  H   pos: ( -0.496126 -0.498326  0.203975)  dia sigma:           1.11
             1.1144          0.0000          0.0000
             0.0000          1.1144          0.0000
             0.0000          0.0000          1.1144

     Atom 59  H   pos: ( -0.352187 -0.397993  0.248076)  dia sigma:           0.87
             0.8693          0.0000          0.0000
             0.0000          0.8693          0.0000
             0.0000          0.0000          0.8693

     Atom 60  H   pos: ( -0.075734  0.035175 -0.177766)  dia sigma:           0.97
             0.9658          0.0000          0.0000
             0.0000          0.9658          0.0000
             0.0000          0.0000          0.9658

     Atom 61  H   pos: (  0.044383  0.161028 -0.165783)  dia sigma:           1.00
             1.0049          0.0000          0.0000
             0.0000          1.0049          0.0000
             0.0000          0.0000          1.0049

     Atom 62  H   pos: ( -0.227933  0.258813  0.134090)  dia sigma:           0.99
             0.9916          0.0000          0.0000
             0.0000          0.9916          0.0000
             0.0000          0.0000          0.9916

     Atom 63  H   pos: ( -0.072158  0.218178  0.066522)  dia sigma:           0.95
             0.9454          0.0000          0.0000
             0.0000          0.9454          0.0000
             0.0000          0.0000          0.9454

     Atom 64  H   pos: (  0.011093 -0.456294 -0.071298)  dia sigma:           1.01
             1.0117          0.0000          0.0000
             0.0000          1.0117          0.0000
             0.0000          0.0000          1.0117

     Atom 65  H   pos: ( -0.082307 -0.424705 -0.214964)  dia sigma:           0.99
             0.9895          0.0000          0.0000
             0.0000          0.9895          0.0000
             0.0000          0.0000          0.9895

     Atom 66  H   pos: ( -0.066369  0.053255  0.246310)  dia sigma:           0.94
             0.9400          0.0000          0.0000
             0.0000          0.9400          0.0000
             0.0000          0.0000          0.9400

     Atom 67  H   pos: ( -0.049885 -0.036364  0.397204)  dia sigma:           1.02
             1.0173          0.0000          0.0000
             0.0000          1.0173          0.0000
             0.0000          0.0000          1.0173

     Atom 68  H   pos: ( -0.497757 -0.437157 -0.375471)  dia sigma:           0.99
             0.9883          0.0000          0.0000
             0.0000          0.9883          0.0000
             0.0000          0.0000          0.9883

     Atom 69  H   pos: (  0.343586 -0.462411 -0.306604)  dia sigma:           1.00
             1.0019          0.0000          0.0000
             0.0000          1.0019          0.0000
             0.0000          0.0000          1.0019

     Atom 70  H   pos: (  0.230251 -0.310743 -0.200370)  dia sigma:           0.83
             0.8342          0.0000          0.0000
             0.0000          0.8342          0.0000
             0.0000          0.0000          0.8342

     Atom 71  H   pos: (  0.213651 -0.236207 -0.360497)  dia sigma:           1.07
             1.0664          0.0000          0.0000
             0.0000          1.0664          0.0000
             0.0000          0.0000          1.0664

     Paramagnetic contribution in ppm:

     Atom  1  Ca  pos: ( -0.366479 -0.396472 -0.100284)  para sigma:        -456.49
          -467.4604          7.8610        -18.5076
             4.8836       -475.2887        -18.3993
           -14.8979        -17.7706       -426.7115

     Atom  2  O   pos: (  0.353424 -0.379549 -0.108126)  para sigma:         -63.05
           -49.1902         -3.5609         11.0160
            -3.6789        -57.9399         -8.4827
            12.8422        -10.6849        -82.0108

     Atom  3  O   pos: ( -0.318528 -0.318990 -0.340534)  para sigma:         -77.83
           -95.4520         17.0637        -10.0578
            17.1056        -93.0043        -15.8198
           -14.0824        -15.1924        -45.0267

     Atom  4  O   pos: (  0.176313  0.193875 -0.355285)  para sigma:           5.63
             8.4250        -17.5319         -0.0015
           -18.9449          4.9471          3.7174
            -1.3006          6.4018          3.5246

     Atom  5  O   pos: ( -0.443097  0.018394  0.282447)  para sigma:         -10.56
            -2.4124        -24.8257          6.9571
           -25.7225         -7.6528         -4.0431
             8.2785         -1.8358        -21.6165

     Atom  6  O   pos: ( -0.293545  0.151101 -0.385063)  para sigma:           0.77
           -14.2177        -11.2531         10.9262
            -8.9519         12.7507        -10.9488
             7.4233         -9.8852          3.7908

     Atom  7  O   pos: ( -0.115158 -0.095465 -0.336955)  para sigma:         -20.51
            -4.2809          9.4357          9.1263
             8.9372        -16.1716          2.3582
            10.8286          4.4899        -41.0800

     Atom  8  O   pos: (  0.453799 -0.091209 -0.192139)  para sigma:         -12.50
           -19.9742         12.2053         -3.7412
            10.9077         -9.7226        -20.7408
            -3.5415        -16.0606         -7.8091

     Atom  9  O   pos: (  0.282844  0.058803  0.117080)  para sigma:          -5.21
           -31.9991         -5.4611         -7.3153
            -8.2986          2.2977          3.9998
            -8.0553          0.1301         14.0844

     Atom 10  O   pos: ( -0.290314 -0.256069  0.353255)  para sigma:         -21.92
           -33.6828          9.7471         -6.2455
            11.7549        -27.1873        -10.2768
            -5.1140        -10.7695         -4.8980

     Atom 11  O   pos: ( -0.386443  0.320794 -0.114545)  para sigma:         -13.64
            -4.0917         -6.0114        -11.1685
            -8.2165        -12.4278         17.7481
            -8.3005         14.2907        -24.3897

     Atom 12  O   pos: (  0.327790 -0.088465 -0.489543)  para sigma:          -4.50
            -5.0710         21.2934        -10.8010
            22.3956         -5.5169         -0.6141
           -11.9844          0.2208         -2.8996

     Atom 13  O   pos: (  0.297569  0.347732  0.327586)  para sigma:          -1.31
             4.7101        -12.9255         17.0820
           -13.0572        -18.7802          3.5795
            20.8792          2.7682         10.1503

     Atom 14  O   pos: (  0.033897  0.488791  0.284473)  para sigma:         -11.03
           -12.5931          8.4205         -0.8487
             6.4796        -21.6535         11.0623
            -3.4755         11.4551          1.1447

     Atom 15  O   pos: (  0.223312 -0.252189  0.150677)  para sigma:           6.18
            -2.7654          6.6074        -16.0334
             9.6050         33.2169         -3.8874
           -15.0991         -2.9072        -11.9076

     Atom 16  O   pos: ( -0.303765 -0.152424  0.024881)  para sigma:          -0.71
             5.2441         -1.1372         13.1279
             0.1040         -1.7745         -3.8549
            17.3815         -0.8140         -5.6082

     Atom 17  O   pos: (  0.290883  0.325552 -0.063546)  para sigma:         -10.33
           -28.7244          8.6320          2.6655
             7.3958         17.6113          6.0133
             4.5347          7.4005        -19.8849

     Atom 18  O   pos: ( -0.137218  0.436991 -0.424747)  para sigma:          -1.14
            -6.9153          9.9194         -5.5655
             7.5354         24.8425         -1.8750
            -4.9854         -4.4776        -21.3330

     Atom 19  O   pos: ( -0.410456 -0.453773  0.161852)  para sigma:          -4.12
           -12.9144         12.5239          8.3820
            13.9156        -13.1655          7.0645
            10.2373         10.7702         13.7207

     Atom 20  O   pos: ( -0.044721  0.121643 -0.111255)  para sigma:           0.86
             0.6368         23.2100         -7.7963
            21.1308         -0.3168         14.0881
            -7.5733         15.4086          2.2549

     Atom 21  O   pos: ( -0.122165  0.240317  0.166533)  para sigma:          -5.58
             2.2923         -4.9579         -7.9062
            -2.7197        -17.7479          8.1718
            -7.8234          8.0878         -1.2817

     Atom 22  O   pos: ( -0.091406 -0.427183 -0.102954)  para sigma:          -1.60
            10.7107         -5.4979         12.6883
            -1.6292        -23.8914         -5.4452
             6.4028         -5.6104          8.3867

     Atom 23  O   pos: ( -0.053235 -0.053107  0.286816)  para sigma:           3.75
           -16.1676          0.2821          0.3992
            -0.7099         11.5172        -19.7863
             0.5818        -18.2138         15.9013

     Atom 24  O   pos: (  0.410843 -0.502647 -0.386874)  para sigma:          -7.66
            10.1920         11.7514        -12.4599
            14.1855        -23.0452         13.1273
            -8.1618         15.6773        -10.1246

     Atom 25  O   pos: (  0.149216 -0.257869 -0.274549)  para sigma:         -20.38
           -15.1002        -14.6294         15.7306
           -14.7412        -32.7946        -24.6865
            15.1983        -20.4155        -13.2367

     Atom 26  H   pos: (  0.305754 -0.335607 -0.013996)  para sigma:           0.00
             0.0000          0.0000          0.0000
             0.0000          0.0000          0.0000
             0.0000          0.0000          0.0000

     Atom 27  H   pos: ( -0.405069 -0.240800 -0.327355)  para sigma:           0.00
             0.0000          0.0000          0.0000
             0.0000          0.0000          0.0000
             0.0000          0.0000          0.0000

     Atom 28  H   pos: (  0.212289  0.105615 -0.415960)  para sigma:           0.00
             0.0000          0.0000          0.0000
             0.0000          0.0000          0.0000
             0.0000          0.0000          0.0000

     Atom 29  H   pos: (  0.084766  0.225165 -0.409570)  para sigma:           0.00
             0.0000          0.0000          0.0000
             0.0000          0.0000          0.0000
             0.0000          0.0000          0.0000

     Atom 30  H   pos: (  0.464237  0.011551  0.221633)  para sigma:           0.00
             0.0000          0.0000          0.0000
             0.0000          0.0000          0.0000
             0.0000          0.0000          0.0000

     Atom 31  H   pos: ( -0.387888 -0.085539  0.279010)  para sigma:           0.00
             0.0000          0.0000          0.0000
             0.0000          0.0000          0.0000
             0.0000          0.0000          0.0000

     Atom 32  H   pos: ( -0.311307  0.137584 -0.494792)  para sigma:           0.00
             0.0000          0.0000          0.0000
             0.0000          0.0000          0.0000
             0.0000          0.0000          0.0000

     Atom 33  H   pos: ( -0.258919  0.048868 -0.352930)  para sigma:           0.00
             0.0000          0.0000          0.0000
             0.0000          0.0000          0.0000
             0.0000          0.0000          0.0000

     Atom 34  H   pos: ( -0.195857 -0.178686 -0.348701)  para sigma:           0.00
             0.0000          0.0000          0.0000
             0.0000          0.0000          0.0000
             0.0000          0.0000          0.0000

     Atom 35  H   pos: ( -0.027627 -0.156682 -0.298230)  para sigma:           0.00
             0.0000          0.0000          0.0000
             0.0000          0.0000          0.0000
             0.0000          0.0000          0.0000

     Atom 36  H   pos: (  0.410252 -0.064711 -0.292539)  para sigma:           0.00
             0.0000          0.0000          0.0000
             0.0000          0.0000          0.0000
             0.0000          0.0000          0.0000

     Atom 37  H   pos: (  0.377408 -0.166722 -0.153260)  para sigma:           0.00
             0.0000          0.0000          0.0000
             0.0000          0.0000          0.0000
             0.0000          0.0000          0.0000

     Atom 38  H   pos: (  0.256194  0.151086  0.176251)  para sigma:           0.00
             0.0000          0.0000          0.0000
             0.0000          0.0000          0.0000
             0.0000          0.0000          0.0000

     Atom 39  H   pos: (  0.295918  0.100924  0.013380)  para sigma:           0.00
             0.0000          0.0000          0.0000
             0.0000          0.0000          0.0000
             0.0000          0.0000          0.0000

     Atom 40  H   pos: ( -0.299995 -0.283489  0.465252)  para sigma:           0.00
             0.0000          0.0000          0.0000
             0.0000          0.0000          0.0000
             0.0000          0.0000          0.0000

     Atom 41  H   pos: ( -0.200452 -0.190163  0.351303)  para sigma:           0.00
             0.0000          0.0000          0.0000
             0.0000          0.0000          0.0000
             0.0000          0.0000          0.0000

     Atom 42  H   pos: ( -0.347775  0.242896 -0.193213)  para sigma:           0.00
             0.0000          0.0000          0.0000
             0.0000          0.0000          0.0000
             0.0000          0.0000          0.0000

     Atom 43  H   pos: (  0.500066  0.307152 -0.105917)  para sigma:           0.00
             0.0000          0.0000          0.0000
             0.0000          0.0000          0.0000
             0.0000          0.0000          0.0000

     Atom 44  H   pos: (  0.412858 -0.040731  0.434368)  para sigma:           0.00
             0.0000          0.0000          0.0000
             0.0000          0.0000          0.0000
             0.0000          0.0000          0.0000

     Atom 45  H   pos: (  0.296996 -0.172310  0.427549)  para sigma:           0.00
             0.0000          0.0000          0.0000
             0.0000          0.0000          0.0000
             0.0000          0.0000          0.0000

     Atom 46  H   pos: (  0.310995  0.384537  0.433925)  para sigma:           0.00
             0.0000          0.0000          0.0000
             0.0000          0.0000          0.0000
             0.0000          0.0000          0.0000

     Atom 47  H   pos: (  0.202655  0.404017  0.296571)  para sigma:           0.00
             0.0000          0.0000          0.0000
             0.0000          0.0000          0.0000
             0.0000          0.0000          0.0000

     Atom 48  H   pos: ( -0.008126  0.479791  0.389768)  para sigma:           0.00
             0.0000          0.0000          0.0000
             0.0000          0.0000          0.0000
             0.0000          0.0000          0.0000

     Atom 49  H   pos: ( -0.026437  0.407906  0.230207)  para sigma:           0.00
             0.0000          0.0000          0.0000
             0.0000          0.0000          0.0000
             0.0000          0.0000          0.0000

     Atom 50  H   pos: (  0.196578 -0.143046  0.156701)  para sigma:           0.00
             0.0000          0.0000          0.0000
             0.0000          0.0000          0.0000
             0.0000          0.0000          0.0000

     Atom 51  H   pos: (  0.135778 -0.303609  0.195617)  para sigma:           0.00
             0.0000          0.0000          0.0000
             0.0000          0.0000          0.0000
             0.0000          0.0000          0.0000

     Atom 52  H   pos: ( -0.200148 -0.117848  0.045057)  para sigma:           0.00
             0.0000          0.0000          0.0000
             0.0000          0.0000          0.0000
             0.0000          0.0000          0.0000

     Atom 53  H   pos: ( -0.344790 -0.073621 -0.042860)  para sigma:           0.00
             0.0000          0.0000          0.0000
             0.0000          0.0000          0.0000
             0.0000          0.0000          0.0000

     Atom 54  H   pos: (  0.262326  0.299719 -0.168540)  para sigma:           0.00
             0.0000          0.0000          0.0000
             0.0000          0.0000          0.0000
             0.0000          0.0000          0.0000

     Atom 55  H   pos: (  0.295088  0.444057 -0.069594)  para sigma:           0.00
             0.0000          0.0000          0.0000
             0.0000          0.0000          0.0000
             0.0000          0.0000          0.0000

     Atom 56  H   pos: ( -0.204433  0.338990 -0.423097)  para sigma:           0.00
             0.0000          0.0000          0.0000
             0.0000          0.0000          0.0000
             0.0000          0.0000          0.0000

     Atom 57  H   pos: ( -0.197733 -0.475874 -0.438831)  para sigma:           0.00
             0.0000          0.0000          0.0000
             0.0000          0.0000          0.0000
             0.0000          0.0000          0.0000

     Atom 58  H   pos: ( -0.496126 -0.498326  0.203975)  para sigma:           0.00
             0.0000          0.0000          0.0000
             0.0000          0.0000          0.0000
             0.0000          0.0000          0.0000

     Atom 59  H   pos: ( -0.352187 -0.397993  0.248076)  para sigma:           0.00
             0.0000          0.0000          0.0000
             0.0000          0.0000          0.0000
             0.0000          0.0000          0.0000

     Atom 60  H   pos: ( -0.075734  0.035175 -0.177766)  para sigma:           0.00
             0.0000          0.0000          0.0000
             0.0000          0.0000          0.0000
             0.0000          0.0000          0.0000

     Atom 61  H   pos: (  0.044383  0.161028 -0.165783)  para sigma:           0.00
             0.0000          0.0000          0.0000
             0.0000          0.0000          0.0000
             0.0000          0.0000          0.0000

     Atom 62  H   pos: ( -0.227933  0.258813  0.134090)  para sigma:           0.00
             0.0000          0.0000          0.0000
             0.0000          0.0000          0.0000
             0.0000          0.0000          0.0000

     Atom 63  H   pos: ( -0.072158  0.218178  0.066522)  para sigma:           0.00
             0.0000          0.0000          0.0000
             0.0000          0.0000          0.0000
             0.0000          0.0000          0.0000

     Atom 64  H   pos: (  0.011093 -0.456294 -0.071298)  para sigma:           0.00
             0.0000          0.0000          0.0000
             0.0000          0.0000          0.0000
             0.0000          0.0000          0.0000

     Atom 65  H   pos: ( -0.082307 -0.424705 -0.214964)  para sigma:           0.00
             0.0000          0.0000          0.0000
             0.0000          0.0000          0.0000
             0.0000          0.0000          0.0000

     Atom 66  H   pos: ( -0.066369  0.053255  0.246310)  para sigma:           0.00
             0.0000          0.0000          0.0000
             0.0000          0.0000          0.0000
             0.0000          0.0000          0.0000

     Atom 67  H   pos: ( -0.049885 -0.036364  0.397204)  para sigma:           0.00
             0.0000          0.0000          0.0000
             0.0000          0.0000          0.0000
             0.0000          0.0000          0.0000

     Atom 68  H   pos: ( -0.497757 -0.437157 -0.375471)  para sigma:           0.00
             0.0000          0.0000          0.0000
             0.0000          0.0000          0.0000
             0.0000          0.0000          0.0000

     Atom 69  H   pos: (  0.343586 -0.462411 -0.306604)  para sigma:           0.00
             0.0000          0.0000          0.0000
             0.0000          0.0000          0.0000
             0.0000          0.0000          0.0000

     Atom 70  H   pos: (  0.230251 -0.310743 -0.200370)  para sigma:           0.00
             0.0000          0.0000          0.0000
             0.0000          0.0000          0.0000
             0.0000          0.0000          0.0000

     Atom 71  H   pos: (  0.213651 -0.236207 -0.360497)  para sigma:           0.00
             0.0000          0.0000          0.0000
             0.0000          0.0000          0.0000
             0.0000          0.0000          0.0000

     Paramagnetic US occ-occ contribution in ppm:

     Atom  1  Ca  pos: ( -0.366479 -0.396472 -0.100284)  para_oo sigma:          -2.90
            -3.1991          0.1309         -0.3391
             0.1345         -2.9260         -0.2213
            -0.2106         -0.2769         -2.5721

     Atom  2  O   pos: (  0.353424 -0.379549 -0.108126)  para_oo sigma:          -1.00
            -1.4525         -0.0602          0.2152
            -0.1167         -0.6914          0.1277
             0.1624          0.0315         -0.8589

     Atom  3  O   pos: ( -0.318528 -0.318990 -0.340534)  para_oo sigma:          -0.32
            -0.0074         -0.2525          0.0155
            -0.2649         -0.0462          0.3602
             0.0851          0.2714         -0.9119

     Atom  4  O   pos: (  0.176313  0.193875 -0.355285)  para_oo sigma:          -0.62
            -0.6359         -0.0098         -0.0302
            -0.0293         -0.6576          0.0059
            -0.0405          0.0200         -0.5530

     Atom  5  O   pos: ( -0.443097  0.018394  0.282447)  para_oo sigma:          -0.77
            -0.7079         -0.0723          0.0037
            -0.0497         -0.8343         -0.0551
            -0.0049         -0.0986         -0.7669

     Atom  6  O   pos: ( -0.293545  0.151101 -0.385063)  para_oo sigma:          -0.78
            -0.8720         -0.0301         -0.1190
            -0.0862         -0.6725         -0.0958
            -0.0253         -0.0523         -0.7878

     Atom  7  O   pos: ( -0.115158 -0.095465 -0.336955)  para_oo sigma:          -1.02
            -1.0061          0.0031          0.0539
             0.0151         -0.9039          0.0128
             0.0951          0.0945         -1.1470

     Atom  8  O   pos: (  0.453799 -0.091209 -0.192139)  para_oo sigma:          -0.79
            -0.8216         -0.0636          0.0771
            -0.0865         -0.7748         -0.0274
             0.0450         -0.0090         -0.7793

     Atom  9  O   pos: (  0.282844  0.058803  0.117080)  para_oo sigma:          -0.78
            -0.7818          0.0098         -0.0018
            -0.0167         -0.6744         -0.1042
            -0.0039         -0.1257         -0.8747

     Atom 10  O   pos: ( -0.290314 -0.256069  0.353255)  para_oo sigma:          -1.06
            -1.2475         -0.0512          0.0508
             0.0044         -1.0127         -0.0392
             0.0168         -0.0104         -0.9311

     Atom 11  O   pos: ( -0.386443  0.320794 -0.114545)  para_oo sigma:          -0.33
            -0.0257         -0.1358         -0.2071
            -0.0384         -0.6538          0.0608
            -0.2098          0.1209         -0.3184

     Atom 12  O   pos: (  0.327790 -0.088465 -0.489543)  para_oo sigma:          -0.67
            -0.7171          0.0129         -0.0762
             0.0419         -0.7153         -0.0346
            -0.0708         -0.0054         -0.5853

     Atom 13  O   pos: (  0.297569  0.347732  0.327586)  para_oo sigma:          -0.81
            -0.7549         -0.0649          0.0773
            -0.0821         -0.8068         -0.0231
             0.1198         -0.0670         -0.8807

     Atom 14  O   pos: (  0.033897  0.488791  0.284473)  para_oo sigma:          -0.86
            -0.7606          0.0182          0.0430
             0.0114         -0.8583         -0.0947
            -0.0134         -0.0656         -0.9622

     Atom 15  O   pos: (  0.223312 -0.252189  0.150677)  para_oo sigma:          -0.72
            -0.7041         -0.0019         -0.0328
             0.0196         -0.5915         -0.0064
            -0.0089          0.0339         -0.8497

     Atom 16  O   pos: ( -0.303765 -0.152424  0.024881)  para_oo sigma:          -0.35
            -0.2000         -0.1358          0.1551
            -0.2145         -0.5058         -0.1761
             0.1832         -0.1438         -0.3566

     Atom 17  O   pos: (  0.290883  0.325552 -0.063546)  para_oo sigma:          -0.92
            -0.8894          0.1412          0.0161
             0.1082         -0.7776         -0.1139
            -0.0052         -0.1069         -1.0796

     Atom 18  O   pos: ( -0.137218  0.436991 -0.424747)  para_oo sigma:          -0.80
            -0.8807         -0.1002         -0.0865
            -0.1101         -0.6813          0.0177
            -0.0846          0.0306         -0.8309

     Atom 19  O   pos: ( -0.410456 -0.453773  0.161852)  para_oo sigma:          -0.28
            -0.0003          0.3038          0.2730
             0.2907         -0.1632          0.2915
             0.3649          0.3079         -0.6878

     Atom 20  O   pos: ( -0.044721  0.121643 -0.111255)  para_oo sigma:          -0.74
            -0.8332          0.0422         -0.0177
             0.0315         -0.7772          0.0665
            -0.0613          0.0812         -0.6120

     Atom 21  O   pos: ( -0.122165  0.240317  0.166533)  para_oo sigma:          -0.76
            -0.8727         -0.0684         -0.0125
            -0.0821         -0.7138          0.0332
             0.0334          0.0371         -0.6844

     Atom 22  O   pos: ( -0.091406 -0.427183 -0.102954)  para_oo sigma:          -0.27
            -0.5528          0.0557         -0.0024
             0.0455         -0.3906         -0.0563
             0.1619         -0.0960          0.1212

     Atom 23  O   pos: ( -0.053235 -0.053107  0.286816)  para_oo sigma:          -0.67
            -0.6847          0.0635         -0.0323
             0.0258         -0.6010         -0.0767
            -0.0005         -0.0437         -0.7285

     Atom 24  O   pos: (  0.410843 -0.502647 -0.386874)  para_oo sigma:          -0.83
            -0.8683          0.0629         -0.0288
             0.1042         -0.9170          0.1302
            -0.0125          0.1365         -0.7077

     Atom 25  O   pos: (  0.149216 -0.257869 -0.274549)  para_oo sigma:          -1.05
            -0.9655         -0.0834          0.1874
            -0.1147         -0.9897         -0.2307
             0.2140         -0.1268         -1.1939

     Atom 26  H   pos: (  0.305754 -0.335607 -0.013996)  para_oo sigma:           0.00
             0.0000          0.0000          0.0000
             0.0000          0.0000          0.0000
             0.0000          0.0000          0.0000

     Atom 27  H   pos: ( -0.405069 -0.240800 -0.327355)  para_oo sigma:           0.00
             0.0000          0.0000          0.0000
             0.0000          0.0000          0.0000
             0.0000          0.0000          0.0000

     Atom 28  H   pos: (  0.212289  0.105615 -0.415960)  para_oo sigma:           0.00
             0.0000          0.0000          0.0000
             0.0000          0.0000          0.0000
             0.0000          0.0000          0.0000

     Atom 29  H   pos: (  0.084766  0.225165 -0.409570)  para_oo sigma:           0.00
             0.0000          0.0000          0.0000
             0.0000          0.0000          0.0000
             0.0000          0.0000          0.0000

     Atom 30  H   pos: (  0.464237  0.011551  0.221633)  para_oo sigma:           0.00
             0.0000          0.0000          0.0000
             0.0000          0.0000          0.0000
             0.0000          0.0000          0.0000

     Atom 31  H   pos: ( -0.387888 -0.085539  0.279010)  para_oo sigma:           0.00
             0.0000          0.0000          0.0000
             0.0000          0.0000          0.0000
             0.0000          0.0000          0.0000

     Atom 32  H   pos: ( -0.311307  0.137584 -0.494792)  para_oo sigma:           0.00
             0.0000          0.0000          0.0000
             0.0000          0.0000          0.0000
             0.0000          0.0000          0.0000

     Atom 33  H   pos: ( -0.258919  0.048868 -0.352930)  para_oo sigma:           0.00
             0.0000          0.0000          0.0000
             0.0000          0.0000          0.0000
             0.0000          0.0000          0.0000

     Atom 34  H   pos: ( -0.195857 -0.178686 -0.348701)  para_oo sigma:           0.00
             0.0000          0.0000          0.0000
             0.0000          0.0000          0.0000
             0.0000          0.0000          0.0000

     Atom 35  H   pos: ( -0.027627 -0.156682 -0.298230)  para_oo sigma:           0.00
             0.0000          0.0000          0.0000
             0.0000          0.0000          0.0000
             0.0000          0.0000          0.0000

     Atom 36  H   pos: (  0.410252 -0.064711 -0.292539)  para_oo sigma:           0.00
             0.0000          0.0000          0.0000
             0.0000          0.0000          0.0000
             0.0000          0.0000          0.0000

     Atom 37  H   pos: (  0.377408 -0.166722 -0.153260)  para_oo sigma:           0.00
             0.0000          0.0000          0.0000
             0.0000          0.0000          0.0000
             0.0000          0.0000          0.0000

     Atom 38  H   pos: (  0.256194  0.151086  0.176251)  para_oo sigma:           0.00
             0.0000          0.0000          0.0000
             0.0000          0.0000          0.0000
             0.0000          0.0000          0.0000

     Atom 39  H   pos: (  0.295918  0.100924  0.013380)  para_oo sigma:           0.00
             0.0000          0.0000          0.0000
             0.0000          0.0000          0.0000
             0.0000          0.0000          0.0000

     Atom 40  H   pos: ( -0.299995 -0.283489  0.465252)  para_oo sigma:           0.00
             0.0000          0.0000          0.0000
             0.0000          0.0000          0.0000
             0.0000          0.0000          0.0000

     Atom 41  H   pos: ( -0.200452 -0.190163  0.351303)  para_oo sigma:           0.00
             0.0000          0.0000          0.0000
             0.0000          0.0000          0.0000
             0.0000          0.0000          0.0000

     Atom 42  H   pos: ( -0.347775  0.242896 -0.193213)  para_oo sigma:           0.00
             0.0000          0.0000          0.0000
             0.0000          0.0000          0.0000
             0.0000          0.0000          0.0000

     Atom 43  H   pos: (  0.500066  0.307152 -0.105917)  para_oo sigma:           0.00
             0.0000          0.0000          0.0000
             0.0000          0.0000          0.0000
             0.0000          0.0000          0.0000

     Atom 44  H   pos: (  0.412858 -0.040731  0.434368)  para_oo sigma:           0.00
             0.0000          0.0000          0.0000
             0.0000          0.0000          0.0000
             0.0000          0.0000          0.0000

     Atom 45  H   pos: (  0.296996 -0.172310  0.427549)  para_oo sigma:           0.00
             0.0000          0.0000          0.0000
             0.0000          0.0000          0.0000
             0.0000          0.0000          0.0000

     Atom 46  H   pos: (  0.310995  0.384537  0.433925)  para_oo sigma:           0.00
             0.0000          0.0000          0.0000
             0.0000          0.0000          0.0000
             0.0000          0.0000          0.0000

     Atom 47  H   pos: (  0.202655  0.404017  0.296571)  para_oo sigma:           0.00
             0.0000          0.0000          0.0000
             0.0000          0.0000          0.0000
             0.0000          0.0000          0.0000

     Atom 48  H   pos: ( -0.008126  0.479791  0.389768)  para_oo sigma:           0.00
             0.0000          0.0000          0.0000
             0.0000          0.0000          0.0000
             0.0000          0.0000          0.0000

     Atom 49  H   pos: ( -0.026437  0.407906  0.230207)  para_oo sigma:           0.00
             0.0000          0.0000          0.0000
             0.0000          0.0000          0.0000
             0.0000          0.0000          0.0000

     Atom 50  H   pos: (  0.196578 -0.143046  0.156701)  para_oo sigma:           0.00
             0.0000          0.0000          0.0000
             0.0000          0.0000          0.0000
             0.0000          0.0000          0.0000

     Atom 51  H   pos: (  0.135778 -0.303609  0.195617)  para_oo sigma:           0.00
             0.0000          0.0000          0.0000
             0.0000          0.0000          0.0000
             0.0000          0.0000          0.0000

     Atom 52  H   pos: ( -0.200148 -0.117848  0.045057)  para_oo sigma:           0.00
             0.0000          0.0000          0.0000
             0.0000          0.0000          0.0000
             0.0000          0.0000          0.0000

     Atom 53  H   pos: ( -0.344790 -0.073621 -0.042860)  para_oo sigma:           0.00
             0.0000          0.0000          0.0000
             0.0000          0.0000          0.0000
             0.0000          0.0000          0.0000

     Atom 54  H   pos: (  0.262326  0.299719 -0.168540)  para_oo sigma:           0.00
             0.0000          0.0000          0.0000
             0.0000          0.0000          0.0000
             0.0000          0.0000          0.0000

     Atom 55  H   pos: (  0.295088  0.444057 -0.069594)  para_oo sigma:           0.00
             0.0000          0.0000          0.0000
             0.0000          0.0000          0.0000
             0.0000          0.0000          0.0000

     Atom 56  H   pos: ( -0.204433  0.338990 -0.423097)  para_oo sigma:           0.00
             0.0000          0.0000          0.0000
             0.0000          0.0000          0.0000
             0.0000          0.0000          0.0000

     Atom 57  H   pos: ( -0.197733 -0.475874 -0.438831)  para_oo sigma:           0.00
             0.0000          0.0000          0.0000
             0.0000          0.0000          0.0000
             0.0000          0.0000          0.0000

     Atom 58  H   pos: ( -0.496126 -0.498326  0.203975)  para_oo sigma:           0.00
             0.0000          0.0000          0.0000
             0.0000          0.0000          0.0000
             0.0000          0.0000          0.0000

     Atom 59  H   pos: ( -0.352187 -0.397993  0.248076)  para_oo sigma:           0.00
             0.0000          0.0000          0.0000
             0.0000          0.0000          0.0000
             0.0000          0.0000          0.0000

     Atom 60  H   pos: ( -0.075734  0.035175 -0.177766)  para_oo sigma:           0.00
             0.0000          0.0000          0.0000
             0.0000          0.0000          0.0000
             0.0000          0.0000          0.0000

     Atom 61  H   pos: (  0.044383  0.161028 -0.165783)  para_oo sigma:           0.00
             0.0000          0.0000          0.0000
             0.0000          0.0000          0.0000
             0.0000          0.0000          0.0000

     Atom 62  H   pos: ( -0.227933  0.258813  0.134090)  para_oo sigma:           0.00
             0.0000          0.0000          0.0000
             0.0000          0.0000          0.0000
             0.0000          0.0000          0.0000

     Atom 63  H   pos: ( -0.072158  0.218178  0.066522)  para_oo sigma:           0.00
             0.0000          0.0000          0.0000
             0.0000          0.0000          0.0000
             0.0000          0.0000          0.0000

     Atom 64  H   pos: (  0.011093 -0.456294 -0.071298)  para_oo sigma:           0.00
             0.0000          0.0000          0.0000
             0.0000          0.0000          0.0000
             0.0000          0.0000          0.0000

     Atom 65  H   pos: ( -0.082307 -0.424705 -0.214964)  para_oo sigma:           0.00
             0.0000          0.0000          0.0000
             0.0000          0.0000          0.0000
             0.0000          0.0000          0.0000

     Atom 66  H   pos: ( -0.066369  0.053255  0.246310)  para_oo sigma:           0.00
             0.0000          0.0000          0.0000
             0.0000          0.0000          0.0000
             0.0000          0.0000          0.0000

     Atom 67  H   pos: ( -0.049885 -0.036364  0.397204)  para_oo sigma:           0.00
             0.0000          0.0000          0.0000
             0.0000          0.0000          0.0000
             0.0000          0.0000          0.0000

     Atom 68  H   pos: ( -0.497757 -0.437157 -0.375471)  para_oo sigma:           0.00
             0.0000          0.0000          0.0000
             0.0000          0.0000          0.0000
             0.0000          0.0000          0.0000

     Atom 69  H   pos: (  0.343586 -0.462411 -0.306604)  para_oo sigma:           0.00
             0.0000          0.0000          0.0000
             0.0000          0.0000          0.0000
             0.0000          0.0000          0.0000

     Atom 70  H   pos: (  0.230251 -0.310743 -0.200370)  para_oo sigma:           0.00
             0.0000          0.0000          0.0000
             0.0000          0.0000          0.0000
             0.0000          0.0000          0.0000

     Atom 71  H   pos: (  0.213651 -0.236207 -0.360497)  para_oo sigma:           0.00
             0.0000          0.0000          0.0000
             0.0000          0.0000          0.0000
             0.0000          0.0000          0.0000

     Paramagnetic US L_R Q_R contribution in ppm:

     Atom  1  Ca  pos: ( -0.366479 -0.396472 -0.100284)  para_lq sigma:         203.56
           202.4263          0.7565         -0.9981
             0.4598        203.3095         -1.6135
            -0.4355         -1.4236        204.9373

     Atom  2  O   pos: (  0.353424 -0.379549 -0.108126)  para_lq sigma:        -112.46
          -110.7372          1.6813          3.7987
             1.6285       -109.0275         -3.2950
             3.9763         -3.7003       -117.6040

     Atom  3  O   pos: ( -0.318528 -0.318990 -0.340534)  para_lq sigma:        -116.05
          -116.8432          2.1454          0.7067
             1.9775       -116.8826         -0.0557
             0.3136          0.0562       -114.4284

     Atom  4  O   pos: (  0.176313  0.193875 -0.355285)  para_lq sigma:        -105.11
          -105.1147          5.8791         -4.4955
             5.8444       -105.1535         -6.1855
            -4.6385         -6.1399       -105.0540

     Atom  5  O   pos: ( -0.443097  0.018394  0.282447)  para_lq sigma:        -104.88
          -106.8985          2.0527         -6.2081
             2.0606       -106.2664         -2.4757
            -6.0296         -2.6582       -101.4827

     Atom  6  O   pos: ( -0.293545  0.151101 -0.385063)  para_lq sigma:        -103.76
           -95.9192          3.4594         -3.3495
             3.4968       -108.2783         -0.1921
            -3.0712         -0.2468       -107.0954

     Atom  7  O   pos: ( -0.115158 -0.095465 -0.336955)  para_lq sigma:        -103.46
          -106.7098         -0.0192         -3.3468
             0.0402       -106.1072          1.4019
            -3.0863          1.6196        -97.5605

     Atom  8  O   pos: (  0.453799 -0.091209 -0.192139)  para_lq sigma:        -104.66
          -105.8315         -4.7000         -2.8683
            -4.8593       -101.0899          4.8145
            -3.2334          4.6807       -107.0704

     Atom  9  O   pos: (  0.282844  0.058803  0.117080)  para_lq sigma:        -104.06
           -95.6895          2.6328          2.3615
             2.3166       -108.6604          0.2927
             2.1252          0.3482       -107.8287

     Atom 10  O   pos: ( -0.290314 -0.256069  0.353255)  para_lq sigma:        -102.54
          -102.7720         -5.6942          0.2527
            -5.2307        -99.1785          1.8106
             0.0099          1.7041       -105.6819

     Atom 11  O   pos: ( -0.386443  0.320794 -0.114545)  para_lq sigma:        -105.24
          -110.5711         -1.9606          1.8451
            -2.0034       -103.7115         -5.3242
             1.8527         -5.5437       -101.4407

     Atom 12  O   pos: (  0.327790 -0.088465 -0.489543)  para_lq sigma:        -104.63
          -104.0789         -5.3357          4.4663
            -5.0359       -103.5563         -2.8781
             4.5730         -2.7384       -106.2535

     Atom 13  O   pos: (  0.297569  0.347732  0.327586)  para_lq sigma:        -104.63
          -105.3928          5.7232         -3.1764
             5.7563       -101.5261         -2.6141
            -3.0746         -2.7561       -106.9832

     Atom 14  O   pos: (  0.033897  0.488791  0.284473)  para_lq sigma:        -103.74
          -101.7910         -6.1937          1.7970
            -6.1837       -102.3403         -2.6925
             1.7385         -2.3816       -107.0748

     Atom 15  O   pos: (  0.223312 -0.252189  0.150677)  para_lq sigma:        -102.91
          -103.7432         -0.1050          5.2848
            -0.0348       -108.3192          0.7401
             5.3250          0.9971        -96.6565

     Atom 16  O   pos: ( -0.303765 -0.152424  0.024881)  para_lq sigma:        -103.26
          -106.5358         -2.3022         -4.7926
            -2.3029       -105.0489          5.5893
            -4.3999          5.7332        -98.1960

     Atom 17  O   pos: (  0.290883  0.325552 -0.063546)  para_lq sigma:        -105.39
           -98.2641          0.0764         -3.1826
            -0.0233       -108.7891         -1.2031
            -3.3351         -1.1085       -109.1186

     Atom 18  O   pos: ( -0.137218  0.436991 -0.424747)  para_lq sigma:        -104.24
          -107.9566          2.7656         -1.7531
             2.9628       -108.8281          1.7079
            -1.6927          1.5741        -95.9380

     Atom 19  O   pos: ( -0.410456 -0.453773  0.161852)  para_lq sigma:        -100.76
          -102.8446         -6.7518          2.1922
            -6.9020        -96.1519         -0.6438
             2.0825         -0.5639       -103.2978

     Atom 20  O   pos: ( -0.044721  0.121643 -0.111255)  para_lq sigma:        -103.81
          -103.6439         -4.6554          4.5052
            -4.8937       -103.1782         -4.5930
             4.2787         -4.7525       -104.6070

     Atom 21  O   pos: ( -0.122165  0.240317  0.166533)  para_lq sigma:        -102.75
          -105.8246          2.3634          0.6607
             2.3316        -94.9130         -1.4161
             0.8081         -1.5724       -107.5068

     Atom 22  O   pos: ( -0.091406 -0.427183 -0.102954)  para_lq sigma:        -103.77
          -107.5655          3.7920          1.3928
             3.8292        -94.2564          0.4980
             0.9417          0.3391       -109.4761

     Atom 23  O   pos: ( -0.053235 -0.053107  0.286816)  para_lq sigma:        -104.80
           -95.4986          1.2629         -1.0377
             1.2273       -110.4136          0.8439
            -1.1352          0.7894       -108.4881

     Atom 24  O   pos: (  0.410843 -0.502647 -0.386874)  para_lq sigma:        -105.36
          -107.8145         -2.8190          4.0507
            -2.5195       -103.7630         -5.7697
             4.4236         -5.8837       -104.5101

     Atom 25  O   pos: (  0.149216 -0.257869 -0.274549)  para_lq sigma:        -106.21
          -109.0190          2.2739          1.5912
             2.3853       -100.7138          3.8055
             1.6140          4.2776       -108.8905

     Atom 26  H   pos: (  0.305754 -0.335607 -0.013996)  para_lq sigma:           0.00
             0.0000          0.0000          0.0000
             0.0000          0.0000          0.0000
             0.0000          0.0000          0.0000

     Atom 27  H   pos: ( -0.405069 -0.240800 -0.327355)  para_lq sigma:           0.00
             0.0000          0.0000          0.0000
             0.0000          0.0000          0.0000
             0.0000          0.0000          0.0000

     Atom 28  H   pos: (  0.212289  0.105615 -0.415960)  para_lq sigma:           0.00
             0.0000          0.0000          0.0000
             0.0000          0.0000          0.0000
             0.0000          0.0000          0.0000

     Atom 29  H   pos: (  0.084766  0.225165 -0.409570)  para_lq sigma:           0.00
             0.0000          0.0000          0.0000
             0.0000          0.0000          0.0000
             0.0000          0.0000          0.0000

     Atom 30  H   pos: (  0.464237  0.011551  0.221633)  para_lq sigma:           0.00
             0.0000          0.0000          0.0000
             0.0000          0.0000          0.0000
             0.0000          0.0000          0.0000

     Atom 31  H   pos: ( -0.387888 -0.085539  0.279010)  para_lq sigma:           0.00
             0.0000          0.0000          0.0000
             0.0000          0.0000          0.0000
             0.0000          0.0000          0.0000

     Atom 32  H   pos: ( -0.311307  0.137584 -0.494792)  para_lq sigma:           0.00
             0.0000          0.0000          0.0000
             0.0000          0.0000          0.0000
             0.0000          0.0000          0.0000

     Atom 33  H   pos: ( -0.258919  0.048868 -0.352930)  para_lq sigma:           0.00
             0.0000          0.0000          0.0000
             0.0000          0.0000          0.0000
             0.0000          0.0000          0.0000

     Atom 34  H   pos: ( -0.195857 -0.178686 -0.348701)  para_lq sigma:           0.00
             0.0000          0.0000          0.0000
             0.0000          0.0000          0.0000
             0.0000          0.0000          0.0000

     Atom 35  H   pos: ( -0.027627 -0.156682 -0.298230)  para_lq sigma:           0.00
             0.0000          0.0000          0.0000
             0.0000          0.0000          0.0000
             0.0000          0.0000          0.0000

     Atom 36  H   pos: (  0.410252 -0.064711 -0.292539)  para_lq sigma:           0.00
             0.0000          0.0000          0.0000
             0.0000          0.0000          0.0000
             0.0000          0.0000          0.0000

     Atom 37  H   pos: (  0.377408 -0.166722 -0.153260)  para_lq sigma:           0.00
             0.0000          0.0000          0.0000
             0.0000          0.0000          0.0000
             0.0000          0.0000          0.0000

     Atom 38  H   pos: (  0.256194  0.151086  0.176251)  para_lq sigma:           0.00
             0.0000          0.0000          0.0000
             0.0000          0.0000          0.0000
             0.0000          0.0000          0.0000

     Atom 39  H   pos: (  0.295918  0.100924  0.013380)  para_lq sigma:           0.00
             0.0000          0.0000          0.0000
             0.0000          0.0000          0.0000
             0.0000          0.0000          0.0000

     Atom 40  H   pos: ( -0.299995 -0.283489  0.465252)  para_lq sigma:           0.00
             0.0000          0.0000          0.0000
             0.0000          0.0000          0.0000
             0.0000          0.0000          0.0000

     Atom 41  H   pos: ( -0.200452 -0.190163  0.351303)  para_lq sigma:           0.00
             0.0000          0.0000          0.0000
             0.0000          0.0000          0.0000
             0.0000          0.0000          0.0000

     Atom 42  H   pos: ( -0.347775  0.242896 -0.193213)  para_lq sigma:           0.00
             0.0000          0.0000          0.0000
             0.0000          0.0000          0.0000
             0.0000          0.0000          0.0000

     Atom 43  H   pos: (  0.500066  0.307152 -0.105917)  para_lq sigma:           0.00
             0.0000          0.0000          0.0000
             0.0000          0.0000          0.0000
             0.0000          0.0000          0.0000

     Atom 44  H   pos: (  0.412858 -0.040731  0.434368)  para_lq sigma:           0.00
             0.0000          0.0000          0.0000
             0.0000          0.0000          0.0000
             0.0000          0.0000          0.0000

     Atom 45  H   pos: (  0.296996 -0.172310  0.427549)  para_lq sigma:           0.00
             0.0000          0.0000          0.0000
             0.0000          0.0000          0.0000
             0.0000          0.0000          0.0000

     Atom 46  H   pos: (  0.310995  0.384537  0.433925)  para_lq sigma:           0.00
             0.0000          0.0000          0.0000
             0.0000          0.0000          0.0000
             0.0000          0.0000          0.0000

     Atom 47  H   pos: (  0.202655  0.404017  0.296571)  para_lq sigma:           0.00
             0.0000          0.0000          0.0000
             0.0000          0.0000          0.0000
             0.0000          0.0000          0.0000

     Atom 48  H   pos: ( -0.008126  0.479791  0.389768)  para_lq sigma:           0.00
             0.0000          0.0000          0.0000
             0.0000          0.0000          0.0000
             0.0000          0.0000          0.0000

     Atom 49  H   pos: ( -0.026437  0.407906  0.230207)  para_lq sigma:           0.00
             0.0000          0.0000          0.0000
             0.0000          0.0000          0.0000
             0.0000          0.0000          0.0000

     Atom 50  H   pos: (  0.196578 -0.143046  0.156701)  para_lq sigma:           0.00
             0.0000          0.0000          0.0000
             0.0000          0.0000          0.0000
             0.0000          0.0000          0.0000

     Atom 51  H   pos: (  0.135778 -0.303609  0.195617)  para_lq sigma:           0.00
             0.0000          0.0000          0.0000
             0.0000          0.0000          0.0000
             0.0000          0.0000          0.0000

     Atom 52  H   pos: ( -0.200148 -0.117848  0.045057)  para_lq sigma:           0.00
             0.0000          0.0000          0.0000
             0.0000          0.0000          0.0000
             0.0000          0.0000          0.0000

     Atom 53  H   pos: ( -0.344790 -0.073621 -0.042860)  para_lq sigma:           0.00
             0.0000          0.0000          0.0000
             0.0000          0.0000          0.0000
             0.0000          0.0000          0.0000

     Atom 54  H   pos: (  0.262326  0.299719 -0.168540)  para_lq sigma:           0.00
             0.0000          0.0000          0.0000
             0.0000          0.0000          0.0000
             0.0000          0.0000          0.0000

     Atom 55  H   pos: (  0.295088  0.444057 -0.069594)  para_lq sigma:           0.00
             0.0000          0.0000          0.0000
             0.0000          0.0000          0.0000
             0.0000          0.0000          0.0000

     Atom 56  H   pos: ( -0.204433  0.338990 -0.423097)  para_lq sigma:           0.00
             0.0000          0.0000          0.0000
             0.0000          0.0000          0.0000
             0.0000          0.0000          0.0000

     Atom 57  H   pos: ( -0.197733 -0.475874 -0.438831)  para_lq sigma:           0.00
             0.0000          0.0000          0.0000
             0.0000          0.0000          0.0000
             0.0000          0.0000          0.0000

     Atom 58  H   pos: ( -0.496126 -0.498326  0.203975)  para_lq sigma:           0.00
             0.0000          0.0000          0.0000
             0.0000          0.0000          0.0000
             0.0000          0.0000          0.0000

     Atom 59  H   pos: ( -0.352187 -0.397993  0.248076)  para_lq sigma:           0.00
             0.0000          0.0000          0.0000
             0.0000          0.0000          0.0000
             0.0000          0.0000          0.0000

     Atom 60  H   pos: ( -0.075734  0.035175 -0.177766)  para_lq sigma:           0.00
             0.0000          0.0000          0.0000
             0.0000          0.0000          0.0000
             0.0000          0.0000          0.0000

     Atom 61  H   pos: (  0.044383  0.161028 -0.165783)  para_lq sigma:           0.00
             0.0000          0.0000          0.0000
             0.0000          0.0000          0.0000
             0.0000          0.0000          0.0000

     Atom 62  H   pos: ( -0.227933  0.258813  0.134090)  para_lq sigma:           0.00
             0.0000          0.0000          0.0000
             0.0000          0.0000          0.0000
             0.0000          0.0000          0.0000

     Atom 63  H   pos: ( -0.072158  0.218178  0.066522)  para_lq sigma:           0.00
             0.0000          0.0000          0.0000
             0.0000          0.0000          0.0000
             0.0000          0.0000          0.0000

     Atom 64  H   pos: (  0.011093 -0.456294 -0.071298)  para_lq sigma:           0.00
             0.0000          0.0000          0.0000
             0.0000          0.0000          0.0000
             0.0000          0.0000          0.0000

     Atom 65  H   pos: ( -0.082307 -0.424705 -0.214964)  para_lq sigma:           0.00
             0.0000          0.0000          0.0000
             0.0000          0.0000          0.0000
             0.0000          0.0000          0.0000

     Atom 66  H   pos: ( -0.066369  0.053255  0.246310)  para_lq sigma:           0.00
             0.0000          0.0000          0.0000
             0.0000          0.0000          0.0000
             0.0000          0.0000          0.0000

     Atom 67  H   pos: ( -0.049885 -0.036364  0.397204)  para_lq sigma:           0.00
             0.0000          0.0000          0.0000
             0.0000          0.0000          0.0000
             0.0000          0.0000          0.0000

     Atom 68  H   pos: ( -0.497757 -0.437157 -0.375471)  para_lq sigma:           0.00
             0.0000          0.0000          0.0000
             0.0000          0.0000          0.0000
             0.0000          0.0000          0.0000

     Atom 69  H   pos: (  0.343586 -0.462411 -0.306604)  para_lq sigma:           0.00
             0.0000          0.0000          0.0000
             0.0000          0.0000          0.0000
             0.0000          0.0000          0.0000

     Atom 70  H   pos: (  0.230251 -0.310743 -0.200370)  para_lq sigma:           0.00
             0.0000          0.0000          0.0000
             0.0000          0.0000          0.0000
             0.0000          0.0000          0.0000

     Atom 71  H   pos: (  0.213651 -0.236207 -0.360497)  para_lq sigma:           0.00
             0.0000          0.0000          0.0000
             0.0000          0.0000          0.0000
             0.0000          0.0000          0.0000


     Total NMR chemical shifts in ppm: ---------------------------------------
     (adopting the Simpson convention for anisotropy and asymmetry)-----------

     Atom  1  Ca  pos: ( -0.366479 -0.396472 -0.100284)  Total sigma:        1122.24
          1107.3671         11.7050        -25.4009
             7.6403       1097.9492        -25.9021
           -19.2713        -24.9064       1161.3900

     Ca   1    anisotropy:     84.53    eta:   -0.1878
     Ca   1    sigma_11=   1099.35    axis=(  0.934500  0.041694  0.353514)
     Ca   1    sigma_22=   1088.77    axis=(  0.150058 -0.946704 -0.285017)
     Ca   1    sigma_33=   1178.59    axis=( -0.322789 -0.319396  0.890951)

     Atom  2  O   pos: (  0.353424 -0.379549 -0.108126)  Total sigma:         167.27
           188.8081         -3.5536         21.5672
            -3.7318        179.9814        -16.4658
            23.4801        -20.4110        133.0217

     O    2    anisotropy:    -70.05    eta:   -0.4771
     O    2    sigma_11=    179.48    axis=( -0.526072 -0.846579  0.080941)
     O    2    sigma_22=    201.76    axis=(  0.799790 -0.460140  0.385496)
     O    2    sigma_33=    120.57    axis=( -0.289109  0.267535  0.919152)

     Atom  3  O   pos: ( -0.318528 -0.318990 -0.340534)  Total sigma:         142.04
           116.3796         26.3783        -14.5695
            26.6299        119.0562        -23.1328
           -20.5858        -22.1295        190.6806

     O    3    anisotropy:     93.38    eta:   -0.6370
     O    3    sigma_11=    130.74    axis=(  0.644726  0.633256  0.428152)
     O    3    sigma_22=     91.08    axis=(  0.711679 -0.701690 -0.033840)
     O    3    sigma_33=    204.29    axis=( -0.279000 -0.326525  0.903073)

     Atom  4  O   pos: (  0.176313  0.193875 -0.355285)  Total sigma:         275.89
           279.3533        -16.9541         -5.2571
           -19.3682        274.5736         -1.5152
            -7.5413          2.0095        273.7425

     O    4    anisotropy:     30.76    eta:   -0.7844
     O    4    sigma_11=    273.68    axis=( -0.003582 -0.333324  0.942805)
     O    4    sigma_22=    257.60    axis=( -0.662728 -0.705239 -0.251852)
     O    4    sigma_33=    296.39    axis=( -0.748852  0.625726  0.218377)

     Atom  5  O   pos: ( -0.443097  0.018394  0.282447)  Total sigma:         253.03
           262.6219        -33.3963          2.2431
           -34.6405        255.0030         -8.4264
             4.1133         -6.0440        241.4715

     O    5    anisotropy:     61.50    eta:   -0.4191
     O    5    sigma_11=    241.12    axis=( -0.228637 -0.053678  0.972031)
     O    5    sigma_22=    223.94    axis=(  0.639273  0.744755  0.191494)
     O    5    sigma_33=    294.03    axis=(  0.734203 -0.665176  0.135964)

     Atom  6  O   pos: ( -0.293545  0.151101 -0.385063)  Total sigma:         270.87
           257.3733        -11.9223         11.0934
            -8.7376        284.3517        -14.6583
             6.7532        -13.3002        270.8884

     O    6    anisotropy:     40.20    eta:   -0.3743
     O    6    sigma_11=    262.49    axis=(  0.182538  0.589404  0.786945)
     O    6    sigma_22=    252.46    axis=(  0.930234  0.155623 -0.332333)
     O    6    sigma_33=    297.67    axis=(  0.318345 -0.792707  0.519877)

     Atom  7  O   pos: ( -0.115158 -0.095465 -0.336955)  Total sigma:         241.37
           260.5847         13.3538          9.7075
            13.0745        245.6926          5.1131
            12.8517          8.8781        217.8388

     O    7    anisotropy:     45.32    eta:   -0.7752
     O    7    sigma_11=    237.98    axis=( -0.509551  0.860335  0.013458)
     O    7    sigma_22=    214.56    axis=( -0.199601 -0.133403  0.970754)
     O    7    sigma_33=    271.58    axis=( -0.836969 -0.491962 -0.239699)

     Atom  8  O   pos: (  0.453799 -0.091209 -0.192139)  Total sigma:         250.82
           239.4860         11.6760         -7.7032
             9.6598        258.8806        -23.4904
            -8.2292        -16.9897        254.1050

     O    8    anisotropy:     45.42    eta:   -0.0767
     O    8    sigma_11=    236.84    axis=(  0.534054  0.416986  0.735465)
     O    8    sigma_22=    234.52    axis=(  0.788953 -0.558464 -0.256263)
     O    8    sigma_33=    281.10    axis=( -0.303872 -0.717106  0.627233)

     Atom  9  O   pos: (  0.282844  0.058803  0.117080)  Total sigma:         261.51
           232.6058         -4.9216         -7.2037
            -9.5417        268.0457          4.6480
            -8.6352         -0.4825        283.8815

     O    9    anisotropy:    -47.01    eta:   -0.5413
     O    9    sigma_11=    268.70    axis=( -0.147669  0.966568 -0.209619)
     O    9    sigma_22=    285.66    axis=(  0.169594 -0.184058 -0.968174)
     O    9    sigma_33=    230.17    axis=(  0.974388  0.178519  0.136744)

     Atom 10  O   pos: ( -0.290314 -0.256069  0.353255)  Total sigma:         240.63
           221.5685          7.4436         -7.2667
            11.2152        237.0248        -12.2650
            -6.1742        -13.1557        263.2901

     O   10    anisotropy:     44.68    eta:   -0.5752
     O   10    sigma_11=    234.30    axis=(  0.365473  0.818347  0.443551)
     O   10    sigma_22=    217.17    axis=(  0.909284 -0.415792  0.017909)
     O   10    sigma_33=    270.41    axis=( -0.199081 -0.396768  0.896070)

     Atom 11  O   pos: ( -0.386443  0.320794 -0.114545)  Total sigma:         248.33
           255.7047        -11.4114        -13.9463
           -14.5422        252.9730         20.2345
            -9.8739         14.8354        236.2999

     O   11    anisotropy:     44.18    eta:   -0.5977
     O   11    sigma_11=    242.40    axis=(  0.772844  0.598425  0.211187)
     O   11    sigma_22=    224.80    axis=(  0.133461 -0.478617  0.867821)
     O   11    sigma_33=    277.78    axis=( -0.620403  0.642505  0.449763)

     Atom 12  O   pos: (  0.327790 -0.088465 -0.489543)  Total sigma:         262.37
           261.4035         23.5600        -10.6312
            25.8415        260.9784         -4.8436
           -12.0597         -3.5924        264.7384

     O   12    anisotropy:     42.44    eta:   -0.8955
     O   12    sigma_11=    260.90    axis=(  0.152198  0.409944  0.899323)
     O   12    sigma_22=    235.56    axis=(  0.720065 -0.669280  0.183221)
     O   12    sigma_33=    290.67    axis=( -0.677009 -0.619686  0.397049)

     Atom 13  O   pos: (  0.297569  0.347732  0.327586)  Total sigma:         266.63
           273.4513        -11.6358         20.3149
           -11.9777        245.7059          2.7615
            25.7325          1.0309        280.7328

     O   13    anisotropy:     51.75    eta:   -0.6403
     O   13    sigma_11=    260.42    axis=(  0.580018 -0.543435 -0.606842)
     O   13    sigma_22=    238.33    axis=( -0.471916 -0.831374  0.293450)
     O   13    sigma_33=    301.13    axis=(  0.663984 -0.116172  0.738667)

     Atom 14  O   pos: (  0.033897  0.488791  0.284473)  Total sigma:         254.17
           255.3292          4.5279          0.7692
             1.8856        240.4455         11.8317
            -3.4014         12.8240        266.7454

     O   14    anisotropy:    -28.79    eta:   -0.8181
     O   14    sigma_11=    255.92    axis=(  0.985798  0.157177 -0.059139)
     O   14    sigma_22=    271.62    axis=( -0.002798  0.367481  0.930027)
     O   14    sigma_33=    234.98    axis=( -0.167911  0.916653 -0.362702)

     Atom 15  O   pos: (  0.223312 -0.252189  0.150677)  Total sigma:         279.35
           265.3776          9.0561        -18.0754
            13.4446        311.3955         -3.6194
           -16.6125         -1.6174        261.2895

     O   15    anisotropy:     53.26    eta:   -0.9133
     O   15    sigma_11=    277.82    axis=(  0.683858 -0.281599 -0.673083)
     O   15    sigma_22=    245.39    axis=(  0.680358 -0.087093  0.727687)
     O   15    sigma_33=    314.86    axis=(  0.263536  0.955572 -0.132029)

     Atom 16  O   pos: ( -0.303765 -0.152424  0.024881)  Total sigma:         269.88
           273.3414         -3.5119         13.0670
            -2.1068        266.0810          1.4667
            19.7963          6.4276        270.2298

     O   16    anisotropy:     27.63    eta:   -0.7844
     O   16    sigma_11=    267.90    axis=(  0.259223 -0.934077 -0.245569)
     O   16    sigma_22=    253.45    axis=(  0.624469  0.356061 -0.695168)
     O   16    sigma_33=    288.31    axis=(  0.736778  0.026853  0.675601)

     Atom 17  O   pos: (  0.290883  0.325552 -0.063546)  Total sigma:         252.51
           234.2613         13.5325         -0.0565
            11.6142        289.5406          5.3820
             2.1301          7.8212        233.7328

     O   17    anisotropy:     60.76    eta:   -0.0404
     O   17    sigma_11=    233.08    axis=(  0.258628  0.055165 -0.964400)
     O   17    sigma_22=    231.44    axis=(  0.942912 -0.231284  0.239636)
     O   17    sigma_33=    293.02    axis=(  0.209831  0.971321  0.111832)

     Atom 18  O   pos: ( -0.137218  0.436991 -0.424747)  Total sigma:         267.43
           254.6851         17.4266        -11.5538
            14.4808        299.0975         -0.0133
           -10.3796         -3.9437        248.5116

     O   18    anisotropy:     55.96    eta:   -0.5263
     O   18    sigma_11=    258.60    axis=(  0.674594 -0.298698 -0.675058)
     O   18    sigma_22=    238.96    axis=(  0.664608 -0.152245  0.731517)
     O   18    sigma_33=    304.74    axis=(  0.321276  0.942126 -0.095813)

     Atom 19  O   pos: ( -0.410456 -0.453773  0.161852)  Total sigma:         269.30
           252.8602         10.2222         15.3727
            12.0186        261.2297         10.3805
            17.9124         15.7053        293.8236

     O   19    anisotropy:     54.44    eta:   -0.3950
     O   19    sigma_11=    258.33    axis=(  0.314535  0.833744 -0.453805)
     O   19    sigma_22=    243.99    axis=(  0.883251 -0.432198 -0.181861)
     O   19    sigma_33=    305.60    axis=(  0.347759  0.343622  0.872346)

     Atom 20  O   pos: ( -0.044721  0.121643 -0.111255)  Total sigma:         271.28
           270.5947         28.1092         -6.1303
            24.6171        269.2749         15.9935
            -6.5096         17.6816        273.9846

     O   20    anisotropy:    -52.60    eta:   -0.5758
     O   20    sigma_11=    278.72    axis=( -0.527373  0.040854  0.848651)
     O   20    sigma_22=    298.92    axis=( -0.599798 -0.725345 -0.337812)
     O   20    sigma_33=    236.22    axis=( -0.601764  0.687172 -0.407032)

     Atom 21  O   pos: ( -0.122165  0.240317  0.166533)  Total sigma:         262.97
           269.1582         -4.0008         -9.3407
            -0.9820        256.2267         10.1349
            -9.1058          9.6695        263.5283

     O   21    anisotropy:     24.00    eta:   -0.7836
     O   21    sigma_11=    261.24    axis=(  0.701810  0.548675  0.454332)
     O   21    sigma_22=    248.70    axis=( -0.188937  0.758307 -0.623918)
     O   21    sigma_33=    278.97    axis=( -0.686851  0.352032  0.635853)

     Atom 22  O   pos: ( -0.091406 -0.427183 -0.102954)  Total sigma:         268.17
           282.7183         -3.5250         19.5618
             1.9367        246.5328         -7.5104
            10.3748         -8.0196        275.2619

     O   22    anisotropy:     40.29    eta:   -0.7771
     O   22    sigma_11=    265.18    axis=( -0.631254 -0.275113  0.725143)
     O   22    sigma_22=    244.30    axis=( -0.090653  0.954736  0.283303)
     O   22    sigma_33=    295.03    axis=(  0.770260 -0.113099  0.627621)

     Atom 23  O   pos: ( -0.053235 -0.053107  0.286816)  Total sigma:         273.68
           257.1242          2.5389         -1.3878
             1.1146        277.6046        -27.2566
            -1.2319        -25.1045        286.3144

     O   23    anisotropy:     52.37    eta:   -0.0558
     O   23    sigma_11=    257.20    axis=(  0.955139  0.197569  0.220628)
     O   23    sigma_22=    255.25    axis=( -0.293119  0.737110  0.608893)
     O   23    sigma_33=    308.59    axis=( -0.042329 -0.646248  0.761953)

     Atom 24  O   pos: (  0.410843 -0.502647 -0.386874)  Total sigma:         256.85
           278.5772         14.6426        -12.1417
            18.5731        236.7522         13.8814
            -5.5511         16.9643        255.2260

     O   24    anisotropy:    -52.61    eta:   -0.5948
     O   24    sigma_11=    263.96    axis=( -0.020108  0.483765  0.874967)
     O   24    sigma_22=    284.82    axis=( -0.949069 -0.284460  0.135466)
     O   24    sigma_33=    221.78    axis=( -0.314427  0.827680 -0.464846)

     Atom 25  O   pos: (  0.149216 -0.257869 -0.274549)  Total sigma:         237.64
           245.1594        -18.8273         24.6085
           -19.0073        224.9954        -32.6057
            24.0002        -25.6096        242.7628

     O   25    anisotropy:     74.02    eta:   -0.3868
     O   25    sigma_11=    222.51    axis=( -0.804770 -0.327506  0.495061)
     O   25    sigma_22=    203.42    axis=( -0.028368 -0.811843 -0.583187)
     O   25    sigma_33=    286.98    axis=(  0.592909 -0.483375  0.644056)

     Atom 26  H   pos: (  0.305754 -0.335607 -0.013996)  Total sigma:          23.36
            19.2654         -4.3828         -8.5286
            -4.0583         18.4926          8.3103
            -8.1915          7.8125         32.3216

     H   26    anisotropy:     25.28    eta:   -0.0411
     H   26    sigma_11=     15.28    axis=( -0.770670  0.340015 -0.538942)
     H   26    sigma_22=     14.59    axis=(  0.489475  0.857397 -0.159008)
     H   26    sigma_33=     40.21    axis=( -0.408022  0.386342  0.827199)

     Atom 27  H   pos: ( -0.405069 -0.240800 -0.327355)  Total sigma:          26.87
            29.7515         -6.0756         -3.3729
            -6.1254         27.2879          1.6246
            -3.0473          1.4481         23.5702

     H   27    anisotropy:     13.29    eta:   -0.1862
     H   27    sigma_11=     23.26    axis=( -0.234382 -0.636085  0.735161)
     H   27    sigma_22=     21.61    axis=( -0.612416 -0.490693 -0.619812)
     H   27    sigma_33=     35.73    axis=( -0.754991  0.595497  0.274539)

     Atom 28  H   pos: (  0.212289  0.105615 -0.415960)  Total sigma:          25.95
            22.1616         -7.4388         -2.9948
            -9.2976         32.7517          7.6392
            -4.8100          8.6705         22.9281

     H   28    anisotropy:     23.63    eta:   -0.0883
     H   28    sigma_11=     18.77    axis=( -0.509559  0.185070 -0.840297)
     H   28    sigma_22=     17.37    axis=(  0.747270  0.579309 -0.325558)
     H   28    sigma_33=     41.70    axis=( -0.426540  0.793820  0.433490)

     Atom 29  H   pos: (  0.084766  0.225165 -0.409570)  Total sigma:          28.93
            34.7084         -6.2087          4.9251
            -5.2383         25.9303         -1.7594
             6.1432         -3.3399         26.1650

     H   29    anisotropy:     16.87    eta:   -0.0451
     H   29    sigma_11=     23.57    axis=( -0.205006  0.444193  0.872161)
     H   29    sigma_22=     23.06    axis=(  0.527993  0.800501 -0.283589)
     H   29    sigma_33=     40.18    axis=(  0.824134 -0.402357  0.398638)

     Atom 30  H   pos: (  0.464237  0.011551  0.221633)  Total sigma:          24.76
            34.9021         -4.6235         11.9622
            -2.5186         15.8895         -1.1389
            12.0683         -2.6486         23.5020

     H   30    anisotropy:     27.50    eta:   -0.0471
     H   30    sigma_11=     16.03    axis=( -0.445277  0.377915  0.811732)
     H   30    sigma_22=     15.17    axis=(  0.318242  0.914168 -0.251034)
     H   30    sigma_33=     43.10    axis=(  0.836929 -0.146547  0.527327)

     Atom 31  H   pos: ( -0.387888 -0.085539  0.279010)  Total sigma:          23.23
            22.4699        -10.5621          1.8403
           -12.6377         30.6774         -1.9168
             1.4845         -1.4339         16.5481

     H   31    anisotropy:     23.83    eta:   -0.1373
     H   31    sigma_11=     16.38    axis=(  0.089325  0.187097  0.978272)
     H   31    sigma_22=     14.20    axis=(  0.812882  0.553866 -0.180152)
     H   31    sigma_33=     39.12    axis=(  0.575537 -0.811312  0.102614)

     Atom 32  H   pos: ( -0.311307  0.137584 -0.494792)  Total sigma:          27.10
            20.4825          0.6508          4.3114
             0.7417         22.4331          2.9439
             5.0116          1.3373         38.3960

     H   32    anisotropy:     19.08    eta:   -0.2217
     H   32    sigma_11=     22.15    axis=( -0.026952 -0.990036  0.138211)
     H   32    sigma_22=     19.33    axis=(  0.971208 -0.058673 -0.230894)
     H   32    sigma_33=     39.83    axis=(  0.236702  0.128009  0.963112)

     Atom 33  H   pos: ( -0.258919  0.048868 -0.352930)  Total sigma:          25.03
            20.5160         -9.8447          3.6356
            -9.9512         35.9408         -6.8682
             3.3401         -5.1531         18.6415

     H   33    anisotropy:     26.60    eta:   -0.0767
     H   33    sigma_11=     16.84    axis=(  0.226915  0.397470  0.889116)
     H   33    sigma_22=     15.49    axis=(  0.875605  0.316450 -0.364933)
     H   33    sigma_33=     42.77    axis=(  0.426411 -0.861323  0.276219)

     Atom 34  H   pos: ( -0.195857 -0.178686 -0.348701)  Total sigma:          21.08
            26.6843         15.8151          2.3661
            17.7830         26.8468          1.0221
             2.2040          0.8985          9.7087

     H   34    anisotropy:     33.96    eta:   -0.0850
     H   34    sigma_11=     10.72    axis=(  0.521452 -0.580523  0.625364)
     H   34    sigma_22=      8.80    axis=( -0.480504  0.405864  0.777425)
     H   34    sigma_33=     43.72    axis=(  0.705126  0.705880  0.067305)

     Atom 35  H   pos: ( -0.027627 -0.156682 -0.298230)  Total sigma:          23.18
            34.2929        -10.1446          5.8144
           -11.4727         21.4002         -3.7673
             7.1557         -3.5760         13.8438

     H   35    anisotropy:     28.80    eta:   -0.1752
     H   35    sigma_11=     15.26    axis=( -0.493139 -0.869946 -0.002752)
     H   35    sigma_22=     11.90    axis=( -0.221147  0.122299  0.967542)
     H   35    sigma_33=     42.38    axis=(  0.841372 -0.477742  0.252696)

     Atom 36  H   pos: (  0.410252 -0.064711 -0.292539)  Total sigma:          25.47
            20.7700         -1.3434          8.7476
            -0.5808         18.8138         -4.2970
             7.0432         -5.4752         36.8395

     H   36    anisotropy:     23.50    eta:   -0.1204
     H   36    sigma_11=     18.58    axis=(  0.680188  0.726211 -0.099809)
     H   36    sigma_22=     16.70    axis=( -0.637541  0.653266  0.408393)
     H   36    sigma_33=     41.14    axis=(  0.361782 -0.214152  0.907333)

     Atom 37  H   pos: (  0.377408 -0.166722 -0.153260)  Total sigma:          24.83
            24.2137         10.0781         -3.9245
             9.3005         30.0021         -7.2855
            -2.9081         -5.8628         20.2864

     H   37    anisotropy:     22.67    eta:   -0.1522
     H   37    sigma_11=     18.43    axis=(  0.662009 -0.135485  0.737149)
     H   37    sigma_22=     16.13    axis=(  0.514377 -0.633211 -0.578326)
     H   37    sigma_33=     39.95    axis=( -0.545125 -0.762029  0.349501)

     Atom 38  H   pos: (  0.256194  0.151086  0.176251)  Total sigma:          26.16
            18.8774         -3.0613         -2.2733
            -3.5561         32.4043          9.4647
            -2.0690          7.7589         27.1955

     H   38    anisotropy:     20.09    eta:   -0.2029
     H   38    sigma_11=     20.82    axis=( -0.081055  0.579677 -0.810805)
     H   38    sigma_22=     18.10    axis=(  0.978872  0.199511  0.044781)
     H   38    sigma_33=     39.55    axis=( -0.187723  0.790044  0.583601)

     Atom 39  H   pos: (  0.295918  0.100924  0.013380)  Total sigma:          26.37
            18.1633         -0.3316         -2.2391
            -0.0876         25.9535         -7.9697
            -2.6176         -5.3905         34.9960

     H   39    anisotropy:     18.56    eta:   -0.4177
     H   39    sigma_11=     22.77    axis=( -0.262069  0.867859  0.422066)
     H   39    sigma_22=     17.60    axis=(  0.959910  0.189346  0.206692)
     H   39    sigma_33=     38.75    axis=( -0.099463 -0.459313  0.882688)

     Atom 40  H   pos: ( -0.299995 -0.283489  0.465252)  Total sigma:          20.81
             8.8388          1.4533         -3.0292
             2.1733         10.6172         -8.1534
            -4.8896         -8.1767         42.9871

     H   40    anisotropy:     36.92    eta:   -0.0697
     H   40    sigma_11=      9.37    axis=(  0.630093  0.734311  0.252528)
     H   40    sigma_22=      7.65    axis=(  0.767804 -0.637743 -0.061326)
     H   40    sigma_33=     45.43    axis=( -0.116016 -0.232533  0.965644)

     Atom 41  H   pos: ( -0.200452 -0.190163  0.351303)  Total sigma:          25.02
            30.3881         13.1536         -2.8116
            13.1852         25.5736         -3.2769
            -2.0557         -2.7683         19.1013

     H   41    anisotropy:     25.47    eta:   -0.2449
     H   41    sigma_11=     18.61    axis=(  0.242412 -0.037649  0.969443)
     H   41    sigma_22=     14.45    axis=(  0.609624 -0.771421 -0.182397)
     H   41    sigma_33=     42.00    axis=( -0.754715 -0.635211  0.164050)

     Atom 42  H   pos: ( -0.347775  0.242896 -0.193213)  Total sigma:          23.86
            20.1534         -4.5217         -5.5399
            -6.1587         24.8442         10.3188
            -7.0791          9.9575         26.5735

     H   42    anisotropy:     23.35    eta:   -0.0798
     H   42    sigma_11=     16.69    axis=(  0.887971  0.446922  0.108485)
     H   42    sigma_22=     15.45    axis=( -0.237208  0.647165 -0.724507)
     H   42    sigma_33=     39.42    axis=( -0.394005  0.617607  0.680677)

     Atom 43  H   pos: (  0.500066  0.307152 -0.105917)  Total sigma:          23.21
            40.4832         -0.6363         -4.8699
             1.0851         15.8459          0.5142
            -3.6409          0.6618         13.3008

     H   43    anisotropy:     26.89    eta:   -0.1910
     H   43    sigma_11=     15.96    axis=(  0.022487  0.983147  0.181430)
     H   43    sigma_22=     12.54    axis=(  0.149428 -0.182743  0.971739)
     H   43    sigma_33=     41.13    axis=( -0.988517 -0.005259  0.151019)

     Atom 44  H   pos: (  0.412858 -0.040731  0.434368)  Total sigma:          23.34
            28.3551          8.4469        -10.6795
             7.9217         17.5196         -5.3628
           -11.6189         -6.7043         24.1417

     H   44    anisotropy:     27.74    eta:   -0.1048
     H   44    sigma_11=     15.06    axis=(  0.520569  0.261536  0.812777)
     H   44    sigma_22=     13.12    axis=(  0.465582 -0.884902 -0.013452)
     H   44    sigma_33=     41.84    axis=( -0.715710 -0.385417  0.582420)

     Atom 45  H   pos: (  0.296996 -0.172310  0.427549)  Total sigma:          27.70
            23.3112          4.3014          2.2931
             5.4864         29.6960          6.0175
             3.6259          7.0737         30.0927

     H   45    anisotropy:     16.17    eta:   -0.3158
     H   45    sigma_11=     24.01    axis=(  0.410181  0.514232 -0.753205)
     H   45    sigma_22=     20.61    axis=(  0.844134 -0.526703  0.100106)
     H   45    sigma_33=     38.48    axis=(  0.345237  0.676868  0.650124)

     Atom 46  H   pos: (  0.310995  0.384537  0.433925)  Total sigma:          26.15
            19.7350          2.2463          5.5379
             2.7220         20.9737          7.2065
             6.9827          6.1139         37.7343

     H   46    anisotropy:     23.91    eta:   -0.0681
     H   46    sigma_11=     18.72    axis=(  0.246324  0.886527 -0.391657)
     H   46    sigma_22=     17.64    axis=(  0.925302 -0.335338 -0.177098)
     H   46    sigma_33=     42.08    axis=(  0.288340  0.318777  0.902907)

     Atom 47  H   pos: (  0.202655  0.404017  0.296571)  Total sigma:          22.69
            35.4886        -12.2616          7.6151
           -13.4872         17.6188         -3.5992
             6.2185         -2.9462         14.9505

     H   47    anisotropy:     32.30    eta:   -0.1000
     H   47    sigma_11=     13.00    axis=( -0.157526  0.239483  0.958036)
     H   47    sigma_22=     10.84    axis=(  0.488277  0.862148 -0.135228)
     H   47    sigma_33=     44.22    axis=(  0.858354 -0.446485  0.252745)

     Atom 48  H   pos: ( -0.008126  0.479791  0.389768)  Total sigma:          24.98
            21.6161          0.7378        -10.2050
             1.3730         16.4165         -1.5062
            -9.2783         -0.2761         36.9154

     H   48    anisotropy:     25.10    eta:   -0.0738
     H   48    sigma_11=     17.23    axis=(  0.747269  0.535044  0.394103)
     H   48    sigma_22=     16.00    axis=(  0.499980 -0.843350  0.196928)
     H   48    sigma_33=     41.72    axis=( -0.437732 -0.049885  0.897721)

     Atom 49  H   pos: ( -0.026437  0.407906  0.230207)  Total sigma:          23.28
            20.4026         10.8650          7.4444
            10.1960         27.9639         10.6609
             5.8124          9.0240         21.4835

     H   49    anisotropy:     28.34    eta:   -0.0920
     H   49    sigma_11=     14.71    axis=(  0.383738  0.334276 -0.860816)
     H   49    sigma_22=     12.97    axis=(  0.779084 -0.617642  0.107457)
     H   49    sigma_33=     42.17    axis=(  0.495756  0.711883  0.497442)

     Atom 50  H   pos: (  0.196578 -0.143046  0.156701)  Total sigma:          24.98
            18.5162         -2.3618         -1.6644
            -0.2324         40.3859         -0.6539
            -1.7818          0.6132         16.0253

     H   50    anisotropy:     23.23    eta:   -0.2715
     H   50    sigma_11=     19.33    axis=(  0.885543  0.054118 -0.461394)
     H   50    sigma_22=     15.13    axis=(  0.460762  0.024378  0.887189)
     H   50    sigma_33=     40.46    axis=( -0.059260  0.998237  0.003347)

     Atom 51  H   pos: (  0.135778 -0.303609  0.195617)  Total sigma:          26.91
            30.1806          9.3675         -7.0398
             7.6121         28.6326         -4.4819
            -6.9013         -5.1519         21.9117

     H   51    anisotropy:     21.94    eta:   -0.2261
     H   51    sigma_11=     21.25    axis=(  0.522350 -0.797488 -0.301932)
     H   51    sigma_22=     17.94    axis=(  0.496634 -0.003318  0.867954)
     H   51    sigma_33=     41.54    axis=( -0.693185 -0.603325  0.394327)

     Atom 52  H   pos: ( -0.200148 -0.117848  0.045057)  Total sigma:          27.65
            35.7777          4.3679          5.5057
             5.9628         22.5902          1.0992
             4.1263          0.7317         24.5821

     H   52    anisotropy:     17.29    eta:   -0.2208
     H   52    sigma_11=     23.16    axis=(  0.201079  0.358682 -0.911545)
     H   52    sigma_22=     20.61    axis=(  0.384943 -0.884623 -0.263173)
     H   52    sigma_33=     39.18    axis=(  0.900770  0.297974  0.315952)

     Atom 53  H   pos: ( -0.344790 -0.073621 -0.042860)  Total sigma:          27.06
            26.2846         -2.9598          5.7346
            -5.2320         27.3477         -6.8289
             7.3820         -5.9173         27.5431

     H   53    anisotropy:     17.21    eta:   -0.2545
     H   53    sigma_11=     22.78    axis=(  0.640654  0.756679  0.130385)
     H   53    sigma_22=     19.86    axis=( -0.556541  0.340628  0.757783)
     H   53    sigma_33=     38.53    axis=(  0.528985 -0.558041  0.639347)

     Atom 54  H   pos: (  0.262326  0.299719 -0.168540)  Total sigma:          26.95
            20.8180          4.1318          5.7148
             3.7790         24.0020          5.4443
             5.7268          7.4995         36.0162

     H   54    anisotropy:     21.29    eta:   -0.2581
     H   54    sigma_11=     21.68    axis=(  0.347090  0.795053 -0.497413)
     H   54    sigma_22=     18.02    axis=(  0.881713 -0.457359 -0.115780)
     H   54    sigma_33=     41.14    axis=(  0.319548  0.398389  0.859753)

     Atom 55  H   pos: (  0.295088  0.444057 -0.069594)  Total sigma:          20.53
             9.6344          4.5495         -0.4405
             5.0047         41.8593         -0.7695
            -1.1246         -3.0492         10.0912

     H   55    anisotropy:     33.22    eta:   -0.0647
     H   55    sigma_11=     10.17    axis=( -0.364077  0.110608  0.924778)
     H   55    sigma_22=      8.74    axis=(  0.920131 -0.111064  0.375531)
     H   55    sigma_33=     42.68    axis=(  0.144246  0.987639 -0.061338)

     Atom 56  H   pos: ( -0.204433  0.338990 -0.423097)  Total sigma:          23.07
            19.4845         10.5371         -1.9769
             8.9775         35.8324         -1.8792
            -1.7677         -1.9822         13.8922

     H   56    anisotropy:     26.34    eta:   -0.1235
     H   56    sigma_11=     15.37    axis=(  0.788471 -0.418592 -0.450660)
     H   56    sigma_22=     13.21    axis=(  0.445558 -0.116394  0.887655)
     H   56    sigma_33=     40.63    axis=(  0.424019  0.900685 -0.094733)

     Atom 57  H   pos: ( -0.197733 -0.475874 -0.438831)  Total sigma:          27.28
            24.5638        -12.4468         -0.8229
            -9.6526         37.7170          0.0176
            -0.4591         -0.7269         19.5698

     H   57    anisotropy:     25.07    eta:   -0.1167
     H   57    sigma_11=     19.90    axis=( -0.358099 -0.203963  0.911133)
     H   57    sigma_22=     17.95    axis=(  0.792137  0.450203  0.412111)
     H   57    sigma_33=     44.00    axis=( -0.494251  0.869319  0.000349)

     Atom 58  H   pos: ( -0.496126 -0.498326  0.203975)  Total sigma:          27.95
            34.7034          8.8304         -4.9809
             8.7597         24.4282         -2.6848
            -6.9018         -3.7333         24.7101

     H   58    anisotropy:     21.58    eta:   -0.1921
     H   58    sigma_11=     22.13    axis=(  0.280407  0.228987  0.932168)
     H   58    sigma_22=     19.37    axis=(  0.513037 -0.856532  0.056080)
     H   58    sigma_33=     42.34    axis=( -0.811273 -0.462512  0.357657)

     Atom 59  H   pos: ( -0.352187 -0.397993  0.248076)  Total sigma:          20.50
            15.8224          8.5575          9.4073
             8.5174         20.4222         11.7870
            10.3158         12.6219         25.2590

     H   59    anisotropy:     31.98    eta:   -0.0595
     H   59    sigma_11=     10.48    axis=(  0.217918  0.676298 -0.703657)
     H   59    sigma_22=      9.21    axis=(  0.866894 -0.465334 -0.178770)
     H   59    sigma_33=     41.82    axis=(  0.448337  0.571039  0.687683)

     Atom 60  H   pos: ( -0.075734  0.035175 -0.177766)  Total sigma:          24.93
            18.6494          6.5164          3.9582
             7.2324         30.2553         11.8080
             4.8364         13.0236         25.8835

     H   60    anisotropy:     27.61    eta:   -0.1124
     H   60    sigma_11=     16.76    axis=( -0.751772 -0.196261  0.629540)
     H   60    sigma_22=     14.69    axis=( -0.580965  0.648765 -0.491511)
     H   60    sigma_33=     43.33    axis=(  0.311959  0.735245  0.601744)

     Atom 61  H   pos: (  0.044383  0.161028 -0.165783)  Total sigma:          26.61
            32.7463          8.5815         -8.2316
             7.2821         21.2637         -1.8716
            -9.2537         -3.0574         25.8212

     H   61    anisotropy:     22.79    eta:   -0.3163
     H   61    sigma_11=     21.42    axis=(  0.262517  0.520564  0.812464)
     H   61    sigma_22=     16.61    axis=(  0.551110 -0.772041  0.316593)
     H   61    sigma_33=     41.80    axis=( -0.792063 -0.364646  0.489561)

     Atom 62  H   pos: ( -0.227933  0.258813  0.134090)  Total sigma:          26.59
            35.8653         -3.6525          3.4408
            -3.4321         21.3791         -0.7289
             5.0108         -1.2800         22.5374

     H   62    anisotropy:     16.98    eta:   -0.0665
     H   62    sigma_11=     21.31    axis=( -0.272178  0.029098  0.961807)
     H   62    sigma_22=     20.56    axis=(  0.216980  0.975655  0.031885)
     H   62    sigma_33=     37.91    axis=(  0.937464 -0.217371  0.271866)

     Atom 63  H   pos: ( -0.072158  0.218178  0.066522)  Total sigma:          23.48
            18.7536         -3.0961         -7.3462
            -3.5495         16.3806          6.9042
            -9.3646          7.3075         35.3029

     H   63    anisotropy:     26.67    eta:   -0.0842
     H   63    sigma_11=     15.34    axis=( -0.874685  0.205205 -0.439110)
     H   63    sigma_22=     13.84    axis=(  0.312302  0.931434 -0.186810)
     H   63    sigma_33=     41.26    axis=( -0.370667  0.300534  0.878797)

     Atom 64  H   pos: (  0.011093 -0.456294 -0.071298)  Total sigma:          27.68
            37.0751         -3.5864          6.8436
            -3.4929         21.5528         -2.3653
             4.4148         -1.9072         24.3993

     H   64    anisotropy:     18.65    eta:   -0.1733
     H   64    sigma_11=     22.54    axis=( -0.411076 -0.349207  0.842063)
     H   64    sigma_22=     20.38    axis=(  0.056551  0.912171  0.405889)
     H   64    sigma_33=     40.11    axis=(  0.909845 -0.214471  0.355224)

     Atom 65  H   pos: ( -0.082307 -0.424705 -0.214964)  Total sigma:          26.46
            22.8782         -0.0149          0.1218
            -0.0043         19.1312          0.3782
             1.8023         -0.0996         37.3807

     H   65    anisotropy:     16.47    eta:   -0.3355
     H   65    sigma_11=     22.81    axis=(  0.997816 -0.005092 -0.065855)
     H   65    sigma_22=     19.13    axis=( -0.004583 -0.999959  0.007872)
     H   65    sigma_33=     37.45    axis=(  0.065892  0.007553  0.997798)

     Atom 66  H   pos: ( -0.066369  0.053255  0.246310)  Total sigma:          23.87
            14.5295         -3.3601          1.7628
            -3.4641         36.1929        -12.3405
             1.4326         -9.6520         20.8929

     H   66    anisotropy:     27.86    eta:   -0.0631
     H   66    sigma_11=     15.17    axis=( -0.138801  0.441223  0.886598)
     H   66    sigma_22=     14.00    axis=(  0.981263  0.182077  0.063009)
     H   66    sigma_33=     42.45    axis=(  0.133628 -0.878732  0.458229)

     Atom 67  H   pos: ( -0.049885 -0.036364  0.397204)  Total sigma:          28.32
            21.5562          0.7190         -0.1131
             0.7506         21.8640          0.6993
             0.4059         -1.4068         41.5540

     H   67    anisotropy:     19.85    eta:   -0.1137
     H   67    sigma_11=     22.46    axis=(  0.632086  0.774840  0.009509)
     H   67    sigma_22=     20.95    axis=( -0.774869  0.631910  0.016360)
     H   67    sigma_33=     41.56    axis=(  0.006668 -0.017709  0.999821)

     Atom 68  H   pos: ( -0.497757 -0.437157 -0.375471)  Total sigma:          26.23
            36.2012         11.0442         -0.3829
            12.4147         24.4976          1.6470
             1.2664          2.4369         18.0049

     H   68    anisotropy:     25.96    eta:   -0.1780
     H   68    sigma_11=     19.12    axis=( -0.367800  0.506184  0.780065)
     H   68    sigma_22=     16.04    axis=( -0.383095  0.681891 -0.623108)
     H   68    sigma_33=     43.54    axis=( -0.847326 -0.528018 -0.056883)

     Atom 69  H   pos: (  0.343586 -0.462411 -0.306604)  Total sigma:          26.62
            26.2586         -2.4847         -8.0119
            -3.8653         21.9685          7.3028
            -9.4259          5.8106         31.6432

     H   69    anisotropy:     21.28    eta:   -0.1808
     H   69    sigma_11=     20.81    axis=(  0.770791  0.576284  0.271621)
     H   69    sigma_22=     18.25    axis=( -0.344036  0.735349 -0.583867)
     H   69    sigma_33=     40.81    axis=( -0.536210  0.356592  0.765063)

     Atom 70  H   pos: (  0.230251 -0.310743 -0.200370)  Total sigma:          17.48
            23.3811        -11.6615         16.9532
           -11.1066         10.4410        -11.5640
            14.1872        -10.3631         18.6257

     H   70    anisotropy:     39.99    eta:   -0.1026
     H   70    sigma_11=      5.52    axis=( -0.725996 -0.280219  0.628018)
     H   70    sigma_22=      2.78    axis=(  0.098986  0.861127  0.498661)
     H   70    sigma_33=     44.15    axis=(  0.680537 -0.424191  0.597437)

     Atom 71  H   pos: (  0.213651 -0.236207 -0.360497)  Total sigma:          29.09
            29.1354          3.5989         -8.3991
             2.8932         24.1277         -6.5837
            -7.0256         -6.8165         34.0024

     H   71    anisotropy:     20.23    eta:   -0.2491
     H   71    sigma_11=     24.02    axis=( -0.838738  0.368783 -0.400646)
     H   71    sigma_22=     20.66    axis=( -0.133433 -0.852517 -0.505381)
     H   71    sigma_33=     42.58    axis=( -0.527934 -0.370423  0.764247)

     Initialization:
     gipaw_setup  :      0.14s CPU      0.18s WALL (       1 calls)

     Linear response
     greenf       :   1766.96s CPU   1782.24s WALL (      96 calls)
     cgsolve      :   1758.26s CPU   1773.35s WALL (      96 calls)
     ch_psi       :   1667.76s CPU   1681.95s WALL (    5543 calls)
     h_psiq       :   1289.55s CPU   1300.62s WALL (    5543 calls)

     Apply operators
     h_psi        :   1144.89s CPU   1155.03s WALL (    6100 calls)
     apply_vel    :     27.34s CPU     27.58s WALL (      84 calls)

     Induced current
     j_para       :    111.01s CPU    112.12s WALL (     108 calls)
     biot_savart  :      0.03s CPU      0.03s WALL (       1 calls)

     Other routines

     General routines
     calbec       :    360.12s CPU    362.96s WALL (   17998 calls)
     fft          :      0.06s CPU      0.07s WALL (      32 calls)
     fftw         :    955.47s CPU    963.96s WALL ( 1329038 calls)
     davcio       :      0.02s CPU      1.93s WALL (      64 calls)

     Parallel routines
     fft_scatter  :    267.39s CPU    270.01s WALL ( 1329070 calls)

     Plugins


     GIPAW        :  34m46.54s CPU  35m10.08s WALL


   This run was terminated on:   1: 7:14  11Sep2023            

=------------------------------------------------------------------------------=
   JOB DONE.
=------------------------------------------------------------------------------=
