# Supplementary material for: Is there a future for 43Ca nuclear magnetic resonance in cement science?
Source: Phys Chem Chem Phys. 2025 Apr 9;27(17):9159–68. doi: 10.1039/d5cp00491h (PMC11997747; doi:10.1039/d5cp00491h)
Supplement: CP-027-D5CP00491H-s001 [file CP-027-D5CP00491H-s001.zip › QE-Files/Ca-Ion/caion16.vc-relax.nmr.out]

     Program GIPAW v.7.2 starts on 11Sep2023 at  0:48: 4 

     This program is part of the open-source Quantum ESPRESSO suite
     for quantum simulation of materials; please cite
         "P. Giannozzi et al., J. Phys.:Condens. Matter 21 395502 (2009);
         "P. Giannozzi et al., J. Phys.:Condens. Matter 29 465901 (2017);
         "P. Giannozzi et al., J. Chem. Phys. 152 154105 (2020);
          URL http://www.quantum-espresso.org", 
     in publications or presentations arising from this work. More details at
     http://www.quantum-espresso.org/quote

     Parallel version (MPI), running on    72 processors

     MPI processes distributed on     1 nodes
     R & G space division:  proc/nbgrp/npool/nimage =      72
     493887 MiB available memory on the printing compute node when the environment starts


     ***** This is GIPAW git revision                                          *****
     ***** you can cite: N. Varini et al., Comp. Phys. Comm. 184, 1827 (2013)  *****
     ***** in publications or presentations arising from this work.            *****

     Parallelizing q-star over 1 images
     Reading input from caion16.vc-relax.nmr.in

     ------------------- Input file: --------------------
&inputgipaw
	job = 'nmr'
	prefix = 'caion16.vc-relax_nmr'
	tmp_dir = './tmpCaion16/',
	verbosity = 'high'
	diagonalization = 'david'
/


     Reading xml data from directory:

     ./tmpCaion16/caion16.vc-relax_nmr.save/
     file Ca.pbe-spn-kjpaw_psl.1.0.0.UPF: wavefunction(s)  3S renormalized
     file O.pbe-n-kjpaw_psl.1.0.0.UPF: wavefunction(s)  2S 2P renormalized
     file H.pbe-kjpaw_psl.1.0.0.UPF: wavefunction(s)  1S renormalized

     IMPORTANT: XC functional enforced from input :
     Exchange-correlation= PBE
                           (   1   4   3   4   0   0   0)
     Any further DFT definition will be discarded
     Please, verify this is what you really want


     Parallelization info
     --------------------
     sticks:   dense  smooth     PW     G-vecs:    dense   smooth      PW
     Min         230     230     78                24165    24165    4790
     Max         231     231     79                24173    24173    4795
     Sum       16621   16621   5651              1740229  1740229  345113

     Using Slab Decomposition

     Reading collected, re-writing distributed wavefunctions
     Subspace diagonalization in iterative solution of the eigenvalue problem:
     a serial algorithm will be used

     GIPAW projectors -----------------------------------------------
     atom=  Ca   l=0  rc=    1.3000  rs=    0.8667
     atom=  Ca   l=0  rc=    1.3000  rs=    0.8667
     atom=  Ca   l=1  rc=    1.6000  rs=    1.0667
     atom=  Ca   l=1  rc=    1.6000  rs=    1.0667
     atom=  Ca   l=2  rc=    1.7000  rs=    1.1333
     atom=  Ca   l=2  rc=    1.7000  rs=    1.1333
     projs nearly linearly dependent: l=0  n1,n2= 1, 2  s=  0.99170013
     projs nearly linearly dependent: l=2  n1,n2= 1, 2  s=  0.99334936

     atom=  O    l=0  rc=    1.3000  rs=    0.8667
     atom=  O    l=0  rc=    1.3000  rs=    0.8667
     atom=  O    l=1  rc=    1.3500  rs=    0.9000
     atom=  O    l=1  rc=    1.3500  rs=    0.9000
     projs nearly linearly dependent: l=1  n1,n2= 1, 2  s=  0.99790099

     atom=  H    l=0  rc=    1.0000  rs=    0.6667
     atom=  H    l=0  rc=    1.0000  rs=    0.6667
     projs nearly linearly dependent: l=0  n1,n2= 1, 2  s=  0.99968852
     -----------------------------------------------------------------

     GIPAW integrals: -------------------------------------------
     Atom  i/j   nmr_para   nmr_dia   epr_rmc  epr_para   epr_dia
       Ca  1 1   0.25E+04 -0.66E+00  0.13E+02  0.81E+09  0.75E+03
       Ca  2 1   0.26E+04 -0.73E+00  0.13E+02  0.86E+09  0.79E+03
       Ca  2 2   0.28E+04 -0.80E+00  0.13E+02  0.92E+09  0.84E+03
       Ca  3 3   0.30E+02  0.22E+00  0.11E+02  0.47E+05  0.19E+03
       Ca  4 3   0.33E+02  0.20E+00  0.12E+02  0.54E+05  0.22E+03
       Ca  4 4   0.37E+02  0.17E+00  0.13E+02  0.60E+05  0.24E+03
       Ca  5 5   0.29E+01  0.74E+00  0.81E+01  0.47E+03  0.66E+02
       Ca  6 5   0.36E+01  0.91E+00  0.10E+02  0.59E+03  0.81E+02
       Ca  6 6   0.45E+01  0.11E+01  0.13E+02  0.74E+03  0.10E+03
       O   1 1   0.81E+03 -0.32E+00  0.65E+01  0.43E+08  0.24E+03
       O   2 1   0.91E+03 -0.39E+00  0.71E+01  0.48E+08  0.27E+03
       O   2 2   0.10E+04 -0.48E+00  0.78E+01  0.55E+08  0.31E+03
       O   3 3   0.99E+01  0.87E+00  0.58E+01  0.24E+04  0.75E+02
       O   4 3   0.11E+02  0.97E+00  0.67E+01  0.27E+04  0.83E+02
       O   4 4   0.12E+02  0.11E+01  0.76E+01  0.31E+04  0.93E+02
       H   1 1   0.39E+02  0.19E+00  0.29E+00  0.78E+05  0.13E+02
       H   2 1   0.41E+02  0.21E+00  0.32E+00  0.82E+05  0.14E+02
       H   2 2   0.43E+02  0.22E+00  0.36E+00  0.86E+05  0.15E+02
     ------------------------------------------------------------

     alpha_pv=     76.9551 eV

     Number of occupied bands for each k-point:
     k-point:     1    nbnd_occ= 100
     k-point:     2    nbnd_occ= 100
     k-point:     3    nbnd_occ= 100
     k-point:     4    nbnd_occ= 100


     q-space interpolation up to   240.00 Rydberg

     GIPAW job: nmr                                                                             
     NMR macroscopic correction: yes
             0.6667          0.0000          0.0000
             0.0000          0.6667          0.0000
             0.0000          0.0000          0.6667


     Largest allocated arrays     est. size (Mb)     dimensions
        KS wavefunctions at k           7.10 Mb     (    4652,  100)
        KS wavefunctions at k+q         7.10 Mb     (    4652,  100)
        First-order wavefunctions      70.98 Mb     (    4652,  100, 10)
        First-order wavefunct (US)     42.59 Mb     (    4652,  100,  6)
        Charge/spin density             0.51 Mb     (   67500,    1)
        Induced current                 4.63 Mb     (   67500,    3,3,1)
        Induced magnetic field          4.63 Mb     (   67500,    3,3,1)
        NL pseudopotentials            21.44 Mb     (    4652,  302)
        GIPAW NL terms                 21.44 Mb     (    4652,  302)

     Computing the magnetic susceptibility     isolve=0    ethr=  0.1000E-13
     k-point #    1 of     4      pool #  1    cpu time:       7.5
     compute_u_kq: q = (    0.0000,    0.0000,    0.0000)
     Rotating WFCS
     ethr =  1.00E-14,  avg # of iterations =  6.0
     eigenvalues at k:
 -41.5367 -23.4356 -23.2259 -23.1848 -23.0556 -23.0052 -22.5963 -22.5195
 -22.4650 -22.3123 -22.2981 -22.2194 -22.1875 -22.0348 -21.9839 -21.9314
 -21.7686 -21.5527 -21.4994 -21.4204 -21.3748 -21.2662 -21.2397 -21.0046
 -20.7975 -20.7730 -20.3006 -19.7741 -10.9563 -10.9309 -10.6767 -10.5831
 -10.5456 -10.3385 -10.2217 -10.1525 -10.1379  -9.9030  -9.8487  -9.8270
  -9.5735  -9.4475  -9.3475  -9.1424  -9.0885  -8.9836  -8.9039  -8.8949
  -8.3169  -8.0801  -7.9996  -7.8372  -7.6677  -7.6136  -7.5248  -7.3206
  -7.2493  -7.1537  -6.9114  -6.8017  -6.7686  -6.5508  -6.4864  -6.4281
  -6.3364  -6.2211  -6.1861  -6.0858  -5.9873  -5.7786  -5.6925  -5.6252
  -5.5266  -5.3758  -5.2175  -5.1898  -5.1271  -4.9525  -4.8764  -4.7630
  -4.5949  -4.5550  -4.4161  -4.3777  -4.3458  -4.2552  -4.1923  -4.1234
  -4.0629  -4.0288  -3.9751  -3.8235  -3.7141  -3.6717  -3.6351  -3.5916
  -3.5116  -3.4851  -3.2405  -3.0597
     eigenvalues at k+q:
 -41.5367 -23.4356 -23.2259 -23.1848 -23.0556 -23.0052 -22.5963 -22.5195
 -22.4650 -22.3123 -22.2981 -22.2194 -22.1875 -22.0347 -21.9839 -21.9314
 -21.7686 -21.5527 -21.4994 -21.4204 -21.3748 -21.2661 -21.2396 -21.0046
 -20.7975 -20.7730 -20.3006 -19.7741 -10.9563 -10.9309 -10.6767 -10.5831
 -10.5456 -10.3385 -10.2217 -10.1525 -10.1379  -9.9030  -9.8487  -9.8269
  -9.5735  -9.4475  -9.3475  -9.1424  -9.0885  -8.9836  -8.9039  -8.8949
  -8.3169  -8.0801  -7.9996  -7.8372  -7.6677  -7.6136  -7.5248  -7.3206
  -7.2493  -7.1537  -6.9114  -6.8017  -6.7686  -6.5508  -6.4865  -6.4281
  -6.3364  -6.2211  -6.1861  -6.0858  -5.9873  -5.7786  -5.6925  -5.6252
  -5.5266  -5.3758  -5.2174  -5.1898  -5.1271  -4.9525  -4.8764  -4.7630
  -4.5948  -4.5550  -4.4161  -4.3777  -4.3458  -4.2552  -4.1923  -4.1234
  -4.0629  -4.0288  -3.9751  -3.8235  -3.7141  -3.6717  -3.6351  -3.5916
  -3.5116  -3.4851  -3.2404  -3.0598
     cgsolve_all iterations  61    anorm=    0.71E-07
PARA_AUG  1      51.1919910         0.1486685         0.1545762
     cgsolve_all iterations  59    anorm=    0.72E-07
PARA_AUG  2       0.1827774        50.4286531         0.0299043
     cgsolve_all iterations  61    anorm=    0.70E-07
PARA_AUG  3       0.2187612        -0.0561436        50.3302315
     cgsolve_all iterations  64    anorm=    0.72E-07
     cgsolve_all iterations  66    anorm=    0.73E-07
     cgsolve_all iterations  66    anorm=    0.74E-07
     compute_u_kq: q = (    0.0295,    0.0000,    0.0000)
     Rotating WFCS
     ethr =  1.00E-14,  avg # of iterations = 32.0
     eigenvalues at k:
 -41.5367 -23.4356 -23.2259 -23.1848 -23.0556 -23.0052 -22.5963 -22.5195
 -22.4650 -22.3123 -22.2981 -22.2194 -22.1875 -22.0348 -21.9839 -21.9314
 -21.7686 -21.5527 -21.4994 -21.4204 -21.3748 -21.2662 -21.2397 -21.0046
 -20.7975 -20.7730 -20.3006 -19.7741 -10.9563 -10.9309 -10.6767 -10.5831
 -10.5456 -10.3385 -10.2217 -10.1525 -10.1379  -9.9030  -9.8487  -9.8270
  -9.5735  -9.4475  -9.3475  -9.1424  -9.0885  -8.9836  -8.9039  -8.8949
  -8.3169  -8.0801  -7.9996  -7.8372  -7.6677  -7.6136  -7.5248  -7.3206
  -7.2493  -7.1537  -6.9114  -6.8017  -6.7686  -6.5508  -6.4864  -6.4281
  -6.3364  -6.2211  -6.1861  -6.0858  -5.9873  -5.7786  -5.6925  -5.6252
  -5.5266  -5.3758  -5.2175  -5.1898  -5.1271  -4.9525  -4.8764  -4.7630
  -4.5949  -4.5550  -4.4161  -4.3777  -4.3458  -4.2552  -4.1923  -4.1234
  -4.0629  -4.0288  -3.9751  -3.8235  -3.7141  -3.6717  -3.6351  -3.5916
  -3.5116  -3.4851  -3.2405  -3.0597
     eigenvalues at k+q:
 -41.5367 -23.4356 -23.2254 -23.1857 -23.0558 -23.0053 -22.5941 -22.5181
 -22.4648 -22.3149 -22.2968 -22.2197 -22.1879 -22.0372 -21.9833 -21.9317
 -21.7686 -21.5526 -21.4991 -21.4190 -21.3748 -21.2663 -21.2398 -21.0047
 -20.7976 -20.7729 -20.3006 -19.7741 -10.9563 -10.9313 -10.6765 -10.5832
 -10.5454 -10.3380 -10.2218 -10.1531 -10.1380  -9.9027  -9.8488  -9.8270
  -9.5729  -9.4475  -9.3474  -9.1425  -9.0887  -8.9836  -8.9045  -8.8958
  -8.3155  -8.0786  -8.0035  -7.8371  -7.6627  -7.6141  -7.5273  -7.3205
  -7.2493  -7.1515  -6.9171  -6.7997  -6.7641  -6.5519  -6.4867  -6.4271
  -6.3362  -6.2230  -6.1868  -6.0863  -5.9875  -5.7742  -5.6925  -5.6267
  -5.5275  -5.3781  -5.2166  -5.1890  -5.1269  -4.9521  -4.8776  -4.7640
  -4.5947  -4.5553  -4.4166  -4.3776  -4.3490  -4.2505  -4.1919  -4.1228
  -4.0653  -4.0286  -3.9760  -3.8224  -3.7142  -3.6725  -3.6353  -3.5918
  -3.5113  -3.4839  -3.2404  -3.0604
     cgsolve_all iterations  64    anorm=    0.72E-07
     cgsolve_all iterations  64    anorm=    0.73E-07
     cgsolve_all iterations  66    anorm=    0.74E-07
     compute_u_kq: q = (   -0.0295,    0.0000,    0.0000)
     Rotating WFCS
     ethr =  1.00E-14,  avg # of iterations = 32.0
     eigenvalues at k:
 -41.5367 -23.4356 -23.2259 -23.1848 -23.0556 -23.0052 -22.5963 -22.5195
 -22.4650 -22.3123 -22.2981 -22.2194 -22.1875 -22.0348 -21.9839 -21.9314
 -21.7686 -21.5527 -21.4994 -21.4204 -21.3748 -21.2662 -21.2397 -21.0046
 -20.7975 -20.7730 -20.3006 -19.7741 -10.9563 -10.9309 -10.6767 -10.5831
 -10.5456 -10.3385 -10.2217 -10.1525 -10.1379  -9.9030  -9.8487  -9.8270
  -9.5735  -9.4475  -9.3475  -9.1424  -9.0885  -8.9836  -8.9039  -8.8949
  -8.3169  -8.0801  -7.9996  -7.8372  -7.6677  -7.6136  -7.5248  -7.3206
  -7.2493  -7.1537  -6.9114  -6.8017  -6.7686  -6.5508  -6.4864  -6.4281
  -6.3364  -6.2211  -6.1861  -6.0858  -5.9873  -5.7786  -5.6925  -5.6252
  -5.5266  -5.3758  -5.2175  -5.1898  -5.1271  -4.9525  -4.8764  -4.7630
  -4.5949  -4.5550  -4.4161  -4.3777  -4.3458  -4.2552  -4.1923  -4.1234
  -4.0629  -4.0288  -3.9751  -3.8235  -3.7141  -3.6717  -3.6351  -3.5916
  -3.5116  -3.4851  -3.2405  -3.0597
     eigenvalues at k+q:
 -41.5367 -23.4356 -23.2263 -23.1838 -23.0555 -23.0051 -22.5984 -22.5207
 -22.4653 -22.3100 -22.2990 -22.2192 -22.1872 -22.0322 -21.9845 -21.9311
 -21.7686 -21.5529 -21.4997 -21.4218 -21.3747 -21.2660 -21.2394 -21.0045
 -20.7974 -20.7731 -20.3006 -19.7741 -10.9563 -10.9306 -10.6769 -10.5829
 -10.5457 -10.3390 -10.2216 -10.1520 -10.1377  -9.9033  -9.8485  -9.8269
  -9.5742  -9.4476  -9.3476  -9.1424  -9.0884  -8.9835  -8.9034  -8.8939
  -8.3183  -8.0814  -7.9959  -7.8374  -7.6730  -7.6127  -7.5225  -7.3204
  -7.2495  -7.1561  -6.9054  -6.8042  -6.7728  -6.5498  -6.4863  -6.4290
  -6.3366  -6.2193  -6.1852  -6.0852  -5.9873  -5.7828  -5.6924  -5.6238
  -5.5256  -5.3736  -5.2182  -5.1906  -5.1272  -4.9527  -4.8755  -4.7620
  -4.5949  -4.5548  -4.4156  -4.3780  -4.3425  -4.2597  -4.1926  -4.1241
  -4.0604  -4.0292  -3.9743  -3.8247  -3.7140  -3.6708  -3.6350  -3.5913
  -3.5121  -3.4862  -3.2404  -3.0592
     cgsolve_all iterations  64    anorm=    0.73E-07
     cgsolve_all iterations  66    anorm=    0.73E-07
     cgsolve_all iterations  66    anorm=    0.73E-07
     compute_u_kq: q = (    0.0000,    0.0295,    0.0000)
     Rotating WFCS
     ethr =  1.00E-14,  avg # of iterations = 32.0
     eigenvalues at k:
 -41.5367 -23.4356 -23.2259 -23.1848 -23.0556 -23.0052 -22.5963 -22.5195
 -22.4650 -22.3123 -22.2981 -22.2194 -22.1875 -22.0348 -21.9839 -21.9314
 -21.7686 -21.5527 -21.4994 -21.4204 -21.3748 -21.2662 -21.2397 -21.0046
 -20.7975 -20.7730 -20.3006 -19.7741 -10.9563 -10.9309 -10.6767 -10.5831
 -10.5456 -10.3385 -10.2217 -10.1525 -10.1379  -9.9030  -9.8487  -9.8270
  -9.5735  -9.4475  -9.3475  -9.1424  -9.0885  -8.9836  -8.9039  -8.8949
  -8.3169  -8.0801  -7.9996  -7.8372  -7.6677  -7.6136  -7.5248  -7.3206
  -7.2493  -7.1537  -6.9114  -6.8017  -6.7686  -6.5508  -6.4864  -6.4281
  -6.3364  -6.2211  -6.1861  -6.0858  -5.9873  -5.7786  -5.6925  -5.6252
  -5.5266  -5.3758  -5.2175  -5.1898  -5.1271  -4.9525  -4.8764  -4.7630
  -4.5949  -4.5550  -4.4161  -4.3777  -4.3458  -4.2552  -4.1923  -4.1234
  -4.0629  -4.0288  -3.9751  -3.8235  -3.7141  -3.6717  -3.6351  -3.5916
  -3.5116  -3.4851  -3.2405  -3.0597
     eigenvalues at k+q:
 -41.5367 -23.4359 -23.2254 -23.1847 -23.0557 -23.0053 -22.5963 -22.5195
 -22.4653 -22.3102 -22.3001 -22.2197 -22.1876 -22.0348 -21.9836 -21.9314
 -21.7686 -21.5527 -21.4994 -21.4204 -21.3748 -21.2661 -21.2396 -21.0046
 -20.7975 -20.7730 -20.3006 -19.7741 -10.9572 -10.9301 -10.6763 -10.5830
 -10.5455 -10.3390 -10.2217 -10.1526 -10.1377  -9.9031  -9.8485  -9.8269
  -9.5736  -9.4475  -9.3475  -9.1423  -9.0886  -8.9835  -8.9040  -8.8949
  -8.3167  -8.0814  -8.0039  -7.8305  -7.6686  -7.6149  -7.5251  -7.3188
  -7.2466  -7.1534  -6.9133  -6.8023  -6.7715  -6.5510  -6.4873  -6.4257
  -6.3371  -6.2177  -6.1857  -6.0843  -5.9883  -5.7795  -5.6924  -5.6277
  -5.5278  -5.3760  -5.2155  -5.1897  -5.1264  -4.9520  -4.8772  -4.7634
  -4.5950  -4.5552  -4.4172  -4.3779  -4.3458  -4.2548  -4.1925  -4.1233
  -4.0626  -4.0284  -3.9753  -3.8235  -3.7147  -3.6723  -3.6352  -3.5915
  -3.5112  -3.4852  -3.2401  -3.0602
     cgsolve_all iterations  64    anorm=    0.72E-07
     cgsolve_all iterations  64    anorm=    0.74E-07
     cgsolve_all iterations  66    anorm=    0.73E-07
     compute_u_kq: q = (    0.0000,   -0.0295,    0.0000)
     Rotating WFCS
     ethr =  1.00E-14,  avg # of iterations = 32.0
     eigenvalues at k:
 -41.5367 -23.4356 -23.2259 -23.1848 -23.0556 -23.0052 -22.5963 -22.5195
 -22.4650 -22.3123 -22.2981 -22.2194 -22.1875 -22.0348 -21.9839 -21.9314
 -21.7686 -21.5527 -21.4994 -21.4204 -21.3748 -21.2662 -21.2397 -21.0046
 -20.7975 -20.7730 -20.3006 -19.7741 -10.9563 -10.9309 -10.6767 -10.5831
 -10.5456 -10.3385 -10.2217 -10.1525 -10.1379  -9.9030  -9.8487  -9.8270
  -9.5735  -9.4475  -9.3475  -9.1424  -9.0885  -8.9836  -8.9039  -8.8949
  -8.3169  -8.0801  -7.9996  -7.8372  -7.6677  -7.6136  -7.5248  -7.3206
  -7.2493  -7.1537  -6.9114  -6.8017  -6.7686  -6.5508  -6.4864  -6.4281
  -6.3364  -6.2211  -6.1861  -6.0858  -5.9873  -5.7786  -5.6925  -5.6252
  -5.5266  -5.3758  -5.2175  -5.1898  -5.1271  -4.9525  -4.8764  -4.7630
  -4.5949  -4.5550  -4.4161  -4.3777  -4.3458  -4.2552  -4.1923  -4.1234
  -4.0629  -4.0288  -3.9751  -3.8235  -3.7141  -3.6717  -3.6351  -3.5916
  -3.5116  -3.4851  -3.2405  -3.0597
     eigenvalues at k+q:
 -41.5367 -23.4353 -23.2263 -23.1848 -23.0556 -23.0052 -22.5962 -22.5194
 -22.4648 -22.3145 -22.2960 -22.2192 -22.1874 -22.0347 -21.9842 -21.9315
 -21.7686 -21.5527 -21.4994 -21.4205 -21.3748 -21.2661 -21.2396 -21.0046
 -20.7975 -20.7729 -20.3006 -19.7741 -10.9553 -10.9318 -10.6771 -10.5831
 -10.5456 -10.3381 -10.2216 -10.1524 -10.1380  -9.9030  -9.8488  -9.8269
  -9.5735  -9.4476  -9.3475  -9.1426  -9.0885  -8.9837  -8.9038  -8.8949
  -8.3171  -8.0789  -7.9947  -7.8444  -7.6669  -7.6120  -7.5246  -7.3224
  -7.2520  -7.1541  -6.9096  -6.8011  -6.7655  -6.5506  -6.4856  -6.4306
  -6.3354  -6.2248  -6.1863  -6.0874  -5.9865  -5.7775  -5.6925  -5.6229
  -5.5253  -5.3757  -5.2195  -5.1898  -5.1278  -4.9529  -4.8758  -4.7626
  -4.5945  -4.5549  -4.4150  -4.3775  -4.3457  -4.2555  -4.1922  -4.1234
  -4.0632  -4.0291  -3.9752  -3.8235  -3.7136  -3.6712  -3.6351  -3.5916
  -3.5121  -3.4850  -3.2407  -3.0594
     cgsolve_all iterations  64    anorm=    0.72E-07
     cgsolve_all iterations  66    anorm=    0.73E-07
     cgsolve_all iterations  66    anorm=    0.74E-07
     compute_u_kq: q = (    0.0000,    0.0000,    0.0295)
     Rotating WFCS
     ethr =  1.00E-14,  avg # of iterations = 30.0
     eigenvalues at k:
 -41.5367 -23.4356 -23.2259 -23.1848 -23.0556 -23.0052 -22.5963 -22.5195
 -22.4650 -22.3123 -22.2981 -22.2194 -22.1875 -22.0348 -21.9839 -21.9314
 -21.7686 -21.5527 -21.4994 -21.4204 -21.3748 -21.2662 -21.2397 -21.0046
 -20.7975 -20.7730 -20.3006 -19.7741 -10.9563 -10.9309 -10.6767 -10.5831
 -10.5456 -10.3385 -10.2217 -10.1525 -10.1379  -9.9030  -9.8487  -9.8270
  -9.5735  -9.4475  -9.3475  -9.1424  -9.0885  -8.9836  -8.9039  -8.8949
  -8.3169  -8.0801  -7.9996  -7.8372  -7.6677  -7.6136  -7.5248  -7.3206
  -7.2493  -7.1537  -6.9114  -6.8017  -6.7686  -6.5508  -6.4864  -6.4281
  -6.3364  -6.2211  -6.1861  -6.0858  -5.9873  -5.7786  -5.6925  -5.6252
  -5.5266  -5.3758  -5.2175  -5.1898  -5.1271  -4.9525  -4.8764  -4.7630
  -4.5949  -4.5550  -4.4161  -4.3777  -4.3458  -4.2552  -4.1923  -4.1234
  -4.0629  -4.0288  -3.9751  -3.8235  -3.7141  -3.6717  -3.6351  -3.5916
  -3.5116  -3.4851  -3.2405  -3.0597
     eigenvalues at k+q:
 -41.5367 -23.4356 -23.2259 -23.1848 -23.0556 -23.0052 -22.5963 -22.5195
 -22.4650 -22.3123 -22.2981 -22.2194 -22.1875 -22.0348 -21.9839 -21.9314
 -21.7686 -21.5528 -21.4993 -21.4205 -21.3748 -21.2661 -21.2396 -21.0046
 -20.7975 -20.7730 -20.3006 -19.7741 -10.9563 -10.9309 -10.6767 -10.5831
 -10.5455 -10.3385 -10.2217 -10.1525 -10.1380  -9.9033  -9.8485  -9.8269
  -9.5735  -9.4474  -9.3475  -9.1424  -9.0884  -8.9837  -8.9040  -8.8947
  -8.3169  -8.0799  -7.9996  -7.8372  -7.6677  -7.6135  -7.5250  -7.3210
  -7.2492  -7.1532  -6.9113  -6.8022  -6.7688  -6.5504  -6.4874  -6.4284
  -6.3351  -6.2197  -6.1858  -6.0870  -5.9881  -5.7795  -5.6917  -5.6247
  -5.5267  -5.3757  -5.2174  -5.1900  -5.1272  -4.9522  -4.8763  -4.7626
  -4.5949  -4.5552  -4.4160  -4.3777  -4.3477  -4.2549  -4.1922  -4.1220
  -4.0624  -4.0283  -3.9758  -3.8229  -3.7131  -3.6739  -3.6370  -3.5904
  -3.5117  -3.4850  -3.2404  -3.0598
     cgsolve_all iterations  64    anorm=    0.73E-07
     cgsolve_all iterations  66    anorm=    0.74E-07
     cgsolve_all iterations  66    anorm=    0.74E-07
     compute_u_kq: q = (    0.0000,    0.0000,   -0.0295)
     Rotating WFCS
     ethr =  1.00E-14,  avg # of iterations = 30.0
     eigenvalues at k:
 -41.5367 -23.4356 -23.2259 -23.1848 -23.0556 -23.0052 -22.5963 -22.5195
 -22.4650 -22.3123 -22.2981 -22.2194 -22.1875 -22.0348 -21.9839 -21.9314
 -21.7686 -21.5527 -21.4994 -21.4204 -21.3748 -21.2662 -21.2397 -21.0046
 -20.7975 -20.7730 -20.3006 -19.7741 -10.9563 -10.9309 -10.6767 -10.5831
 -10.5456 -10.3385 -10.2217 -10.1525 -10.1379  -9.9030  -9.8487  -9.8270
  -9.5735  -9.4475  -9.3475  -9.1424  -9.0885  -8.9836  -8.9039  -8.8949
  -8.3169  -8.0801  -7.9996  -7.8372  -7.6677  -7.6136  -7.5248  -7.3206
  -7.2493  -7.1537  -6.9114  -6.8017  -6.7686  -6.5508  -6.4864  -6.4281
  -6.3364  -6.2211  -6.1861  -6.0858  -5.9873  -5.7786  -5.6925  -5.6252
  -5.5266  -5.3758  -5.2175  -5.1898  -5.1271  -4.9525  -4.8764  -4.7630
  -4.5949  -4.5550  -4.4161  -4.3777  -4.3458  -4.2552  -4.1923  -4.1234
  -4.0629  -4.0288  -3.9751  -3.8235  -3.7141  -3.6717  -3.6351  -3.5916
  -3.5116  -3.4851  -3.2405  -3.0597
     eigenvalues at k+q:
 -41.5367 -23.4356 -23.2259 -23.1848 -23.0556 -23.0052 -22.5963 -22.5195
 -22.4650 -22.3123 -22.2981 -22.2194 -22.1875 -22.0347 -21.9839 -21.9315
 -21.7686 -21.5527 -21.4994 -21.4204 -21.3748 -21.2661 -21.2397 -21.0046
 -20.7975 -20.7730 -20.3006 -19.7741 -10.9563 -10.9309 -10.6767 -10.5830
 -10.5456 -10.3386 -10.2216 -10.1524 -10.1378  -9.9027  -9.8488  -9.8270
  -9.5736  -9.4477  -9.3474  -9.1424  -9.0886  -8.9835  -8.9037  -8.8950
  -8.3169  -8.0803  -7.9996  -7.8372  -7.6678  -7.6136  -7.5247  -7.3202
  -7.2493  -7.1543  -6.9115  -6.8011  -6.7683  -6.5513  -6.4856  -6.4277
  -6.3378  -6.2224  -6.1862  -6.0846  -5.9867  -5.7778  -5.6932  -5.6256
  -5.5264  -5.3759  -5.2174  -5.1895  -5.1270  -4.9528  -4.8766  -4.7633
  -4.5948  -4.5549  -4.4161  -4.3777  -4.3439  -4.2553  -4.1924  -4.1249
  -4.0634  -4.0291  -3.9747  -3.8241  -3.7150  -3.6695  -3.6334  -3.5928
  -3.5115  -3.4852  -3.2404  -3.0598
     cgsolve_all iterations  64    anorm=    0.73E-07
     cgsolve_all iterations  66    anorm=    0.73E-07
     cgsolve_all iterations  66    anorm=    0.75E-07

     k-point #    2 of     4      pool #  1    cpu time:     905.7
     compute_u_kq: q = (    0.0000,    0.0000,    0.0000)
     Rotating WFCS
     ethr =  1.00E-14,  avg # of iterations =  6.0
     eigenvalues at k:
 -41.5367 -23.4356 -23.2259 -23.1848 -23.0556 -23.0052 -22.5963 -22.5195
 -22.4650 -22.3123 -22.2981 -22.2194 -22.1876 -22.0352 -21.9833 -21.9312
 -21.7685 -21.5547 -21.4982 -21.4198 -21.3750 -21.2655 -21.2403 -21.0045
 -20.7976 -20.7730 -20.3006 -19.7741 -10.9562 -10.9310 -10.6768 -10.5830
 -10.5454 -10.3385 -10.2220 -10.1523 -10.1379  -9.9032  -9.8471  -9.8273
  -9.5757  -9.4477  -9.3469  -9.1425  -9.0862  -8.9839  -8.9043  -8.8957
  -8.3161  -8.0810  -7.9988  -7.8372  -7.6694  -7.6134  -7.5258  -7.3198
  -7.2446  -7.1579  -6.9106  -6.8025  -6.7672  -6.5504  -6.4924  -6.4262
  -6.3385  -6.2229  -6.1782  -6.0810  -5.9926  -5.7845  -5.6896  -5.6230
  -5.5224  -5.3779  -5.2173  -5.1882  -5.1279  -4.9518  -4.8787  -4.7641
  -4.5943  -4.5565  -4.4166  -4.3800  -4.3520  -4.2455  -4.1887  -4.1306
  -4.0664  -4.0106  -3.9888  -3.8229  -3.7112  -3.6679  -3.6414  -3.5906
  -3.5120  -3.4836  -3.2408  -3.0592
     eigenvalues at k+q:
 -41.5367 -23.4356 -23.2259 -23.1848 -23.0556 -23.0052 -22.5963 -22.5195
 -22.4650 -22.3123 -22.2981 -22.2193 -22.1876 -22.0352 -21.9833 -21.9312
 -21.7685 -21.5547 -21.4982 -21.4198 -21.3750 -21.2655 -21.2403 -21.0045
 -20.7976 -20.7730 -20.3006 -19.7741 -10.9562 -10.9310 -10.6768 -10.5830
 -10.5454 -10.3385 -10.2220 -10.1523 -10.1379  -9.9032  -9.8471  -9.8273
  -9.5757  -9.4477  -9.3469  -9.1425  -9.0862  -8.9838  -8.9043  -8.8957
  -8.3161  -8.0810  -7.9988  -7.8372  -7.6694  -7.6134  -7.5258  -7.3198
  -7.2446  -7.1579  -6.9106  -6.8025  -6.7672  -6.5503  -6.4924  -6.4262
  -6.3385  -6.2229  -6.1782  -6.0810  -5.9926  -5.7844  -5.6896  -5.6230
  -5.5225  -5.3779  -5.2172  -5.1881  -5.1279  -4.9518  -4.8787  -4.7641
  -4.5943  -4.5565  -4.4166  -4.3800  -4.3520  -4.2455  -4.1887  -4.1306
  -4.0664  -4.0106  -3.9888  -3.8230  -3.7112  -3.6679  -3.6414  -3.5906
  -3.5120  -3.4836  -3.2408  -3.0593
     cgsolve_all iterations  63    anorm=    0.71E-07
PARA_AUG  1      51.1920466         0.1485927         0.1545733
     cgsolve_all iterations  59    anorm=    0.73E-07
PARA_AUG  2       0.1832505        50.4270714         0.0285799
     cgsolve_all iterations  61    anorm=    0.73E-07
PARA_AUG  3       0.2193563        -0.0564472        50.3294184
     cgsolve_all iterations  64    anorm=    0.72E-07
     cgsolve_all iterations  66    anorm=    0.72E-07
     cgsolve_all iterations  66    anorm=    0.73E-07
     compute_u_kq: q = (    0.0295,    0.0000,    0.0000)
     Rotating WFCS
     ethr =  1.00E-14,  avg # of iterations = 33.0
     eigenvalues at k:
 -41.5367 -23.4356 -23.2259 -23.1848 -23.0556 -23.0052 -22.5963 -22.5195
 -22.4650 -22.3123 -22.2981 -22.2194 -22.1876 -22.0352 -21.9833 -21.9312
 -21.7685 -21.5547 -21.4982 -21.4198 -21.3750 -21.2655 -21.2403 -21.0045
 -20.7976 -20.7730 -20.3006 -19.7741 -10.9562 -10.9310 -10.6768 -10.5830
 -10.5454 -10.3385 -10.2220 -10.1523 -10.1379  -9.9032  -9.8471  -9.8273
  -9.5757  -9.4477  -9.3469  -9.1425  -9.0862  -8.9839  -8.9043  -8.8957
  -8.3161  -8.0810  -7.9988  -7.8372  -7.6694  -7.6134  -7.5258  -7.3198
  -7.2446  -7.1579  -6.9106  -6.8025  -6.7672  -6.5504  -6.4924  -6.4262
  -6.3385  -6.2229  -6.1782  -6.0810  -5.9926  -5.7845  -5.6896  -5.6230
  -5.5224  -5.3779  -5.2173  -5.1882  -5.1279  -4.9518  -4.8787  -4.7641
  -4.5943  -4.5565  -4.4166  -4.3800  -4.3520  -4.2455  -4.1887  -4.1306
  -4.0664  -4.0106  -3.9888  -3.8229  -3.7112  -3.6679  -3.6414  -3.5906
  -3.5120  -3.4836  -3.2408  -3.0592
     eigenvalues at k+q:
 -41.5367 -23.4356 -23.2254 -23.1857 -23.0558 -23.0053 -22.5941 -22.5181
 -22.4648 -22.3150 -22.2968 -22.2197 -22.1880 -22.0377 -21.9827 -21.9315
 -21.7685 -21.5545 -21.4980 -21.4184 -21.3750 -21.2656 -21.2404 -21.0046
 -20.7976 -20.7729 -20.3006 -19.7741 -10.9563 -10.9313 -10.6766 -10.5832
 -10.5453 -10.3380 -10.2221 -10.1528 -10.1381  -9.9030  -9.8472  -9.8274
  -9.5750  -9.4476  -9.3468  -9.1425  -9.0864  -8.9839  -8.9050  -8.8965
  -8.3147  -8.0796  -8.0027  -7.8371  -7.6642  -7.6140  -7.5283  -7.3197
  -7.2446  -7.1556  -6.9166  -6.7995  -6.7638  -6.5506  -6.4933  -6.4246
  -6.3400  -6.2233  -6.1783  -6.0820  -5.9933  -5.7801  -5.6891  -5.6247
  -5.5235  -5.3802  -5.2162  -5.1876  -5.1277  -4.9513  -4.8800  -4.7651
  -4.5942  -4.5566  -4.4172  -4.3804  -4.3542  -4.2416  -4.1878  -4.1299
  -4.0688  -4.0108  -3.9897  -3.8219  -3.7113  -3.6688  -3.6416  -3.5908
  -3.5116  -3.4826  -3.2408  -3.0599
     cgsolve_all iterations  64    anorm=    0.73E-07
     cgsolve_all iterations  66    anorm=    0.73E-07
     cgsolve_all iterations  66    anorm=    0.73E-07
     compute_u_kq: q = (   -0.0295,    0.0000,    0.0000)
     Rotating WFCS
     ethr =  1.00E-14,  avg # of iterations = 33.0
     eigenvalues at k:
 -41.5367 -23.4356 -23.2259 -23.1848 -23.0556 -23.0052 -22.5963 -22.5195
 -22.4650 -22.3123 -22.2981 -22.2194 -22.1876 -22.0352 -21.9833 -21.9312
 -21.7685 -21.5547 -21.4982 -21.4198 -21.3750 -21.2655 -21.2403 -21.0045
 -20.7976 -20.7730 -20.3006 -19.7741 -10.9562 -10.9310 -10.6768 -10.5830
 -10.5454 -10.3385 -10.2220 -10.1523 -10.1379  -9.9032  -9.8471  -9.8273
  -9.5757  -9.4477  -9.3469  -9.1425  -9.0862  -8.9839  -8.9043  -8.8957
  -8.3161  -8.0810  -7.9988  -7.8372  -7.6694  -7.6134  -7.5258  -7.3198
  -7.2446  -7.1579  -6.9106  -6.8025  -6.7672  -6.5504  -6.4924  -6.4262
  -6.3385  -6.2229  -6.1782  -6.0810  -5.9926  -5.7845  -5.6896  -5.6230
  -5.5224  -5.3779  -5.2173  -5.1882  -5.1279  -4.9518  -4.8787  -4.7641
  -4.5943  -4.5565  -4.4166  -4.3800  -4.3520  -4.2455  -4.1887  -4.1306
  -4.0664  -4.0106  -3.9888  -3.8229  -3.7112  -3.6679  -3.6414  -3.5906
  -3.5120  -3.4836  -3.2408  -3.0592
     eigenvalues at k+q:
 -41.5367 -23.4356 -23.2263 -23.1838 -23.0555 -23.0051 -22.5984 -22.5207
 -22.4653 -22.3101 -22.2990 -22.2191 -22.1872 -22.0327 -21.9839 -21.9308
 -21.7685 -21.5549 -21.4984 -21.4212 -21.3749 -21.2654 -21.2401 -21.0044
 -20.7975 -20.7731 -20.3006 -19.7741 -10.9563 -10.9306 -10.6770 -10.5829
 -10.5456 -10.3390 -10.2219 -10.1519 -10.1377  -9.9034  -9.8471  -9.8272
  -9.5763  -9.4477  -9.3470  -9.1424  -9.0861  -8.9838  -8.9037  -8.8948
  -8.3175  -8.0823  -7.9951  -7.8374  -7.6746  -7.6125  -7.5235  -7.3196
  -7.2447  -7.1603  -6.9042  -6.8064  -6.7703  -6.5501  -6.4915  -6.4278
  -6.3369  -6.2222  -6.1782  -6.0803  -5.9918  -5.7884  -5.6902  -5.6216
  -5.5215  -5.3758  -5.2182  -5.1888  -5.1280  -4.9522  -4.8777  -4.7631
  -4.5943  -4.5563  -4.4160  -4.3798  -4.3496  -4.2496  -4.1896  -4.1314
  -4.0641  -4.0104  -3.9879  -3.8240  -3.7112  -3.6672  -3.6411  -3.5904
  -3.5126  -3.4845  -3.2408  -3.0587
     cgsolve_all iterations  64    anorm=    0.73E-07
     cgsolve_all iterations  66    anorm=    0.73E-07
     cgsolve_all iterations  66    anorm=    0.73E-07
     compute_u_kq: q = (    0.0000,    0.0295,    0.0000)
     Rotating WFCS
     ethr =  1.00E-14,  avg # of iterations = 32.0
     eigenvalues at k:
 -41.5367 -23.4356 -23.2259 -23.1848 -23.0556 -23.0052 -22.5963 -22.5195
 -22.4650 -22.3123 -22.2981 -22.2194 -22.1876 -22.0352 -21.9833 -21.9312
 -21.7685 -21.5547 -21.4982 -21.4198 -21.3750 -21.2655 -21.2403 -21.0045
 -20.7976 -20.7730 -20.3006 -19.7741 -10.9562 -10.9310 -10.6768 -10.5830
 -10.5454 -10.3385 -10.2220 -10.1523 -10.1379  -9.9032  -9.8471  -9.8273
  -9.5757  -9.4477  -9.3469  -9.1425  -9.0862  -8.9839  -8.9043  -8.8957
  -8.3161  -8.0810  -7.9988  -7.8372  -7.6694  -7.6134  -7.5258  -7.3198
  -7.2446  -7.1579  -6.9106  -6.8025  -6.7672  -6.5504  -6.4924  -6.4262
  -6.3385  -6.2229  -6.1782  -6.0810  -5.9926  -5.7845  -5.6896  -5.6230
  -5.5224  -5.3779  -5.2173  -5.1882  -5.1279  -4.9518  -4.8787  -4.7641
  -4.5943  -4.5565  -4.4166  -4.3800  -4.3520  -4.2455  -4.1887  -4.1306
  -4.0664  -4.0106  -3.9888  -3.8229  -3.7112  -3.6679  -3.6414  -3.5906
  -3.5120  -3.4836  -3.2408  -3.0592
     eigenvalues at k+q:
 -41.5367 -23.4359 -23.2254 -23.1847 -23.0557 -23.0053 -22.5963 -22.5196
 -22.4653 -22.3102 -22.3001 -22.2196 -22.1877 -22.0353 -21.9829 -21.9312
 -21.7685 -21.5547 -21.4982 -21.4198 -21.3750 -21.2655 -21.2402 -21.0045
 -20.7976 -20.7730 -20.3006 -19.7741 -10.9572 -10.9302 -10.6764 -10.5830
 -10.5454 -10.3389 -10.2220 -10.1525 -10.1377  -9.9033  -9.8471  -9.8272
  -9.5757  -9.4476  -9.3469  -9.1423  -9.0862  -8.9838  -8.9044  -8.8957
  -8.3159  -8.0824  -8.0031  -7.8305  -7.6702  -7.6147  -7.5261  -7.3179
  -7.2418  -7.1578  -6.9124  -6.8036  -6.7699  -6.5503  -6.4930  -6.4245
  -6.3396  -6.2172  -6.1786  -6.0806  -5.9932  -5.7855  -5.6896  -5.6249
  -5.5239  -5.3781  -5.2152  -5.1882  -5.1272  -4.9513  -4.8795  -4.7645
  -4.5944  -4.5567  -4.4176  -4.3803  -4.3520  -4.2452  -4.1889  -4.1305
  -4.0660  -4.0102  -3.9891  -3.8230  -3.7117  -3.6682  -3.6418  -3.5905
  -3.5116  -3.4837  -3.2405  -3.0596
     cgsolve_all iterations  64    anorm=    0.73E-07
     cgsolve_all iterations  66    anorm=    0.72E-07
     cgsolve_all iterations  66    anorm=    0.72E-07
     compute_u_kq: q = (    0.0000,   -0.0295,    0.0000)
     Rotating WFCS
     ethr =  1.00E-14,  avg # of iterations = 32.0
     eigenvalues at k:
 -41.5367 -23.4356 -23.2259 -23.1848 -23.0556 -23.0052 -22.5963 -22.5195
 -22.4650 -22.3123 -22.2981 -22.2194 -22.1876 -22.0352 -21.9833 -21.9312
 -21.7685 -21.5547 -21.4982 -21.4198 -21.3750 -21.2655 -21.2403 -21.0045
 -20.7976 -20.7730 -20.3006 -19.7741 -10.9562 -10.9310 -10.6768 -10.5830
 -10.5454 -10.3385 -10.2220 -10.1523 -10.1379  -9.9032  -9.8471  -9.8273
  -9.5757  -9.4477  -9.3469  -9.1425  -9.0862  -8.9839  -8.9043  -8.8957
  -8.3161  -8.0810  -7.9988  -7.8372  -7.6694  -7.6134  -7.5258  -7.3198
  -7.2446  -7.1579  -6.9106  -6.8025  -6.7672  -6.5504  -6.4924  -6.4262
  -6.3385  -6.2229  -6.1782  -6.0810  -5.9926  -5.7845  -5.6896  -5.6230
  -5.5224  -5.3779  -5.2173  -5.1882  -5.1279  -4.9518  -4.8787  -4.7641
  -4.5943  -4.5565  -4.4166  -4.3800  -4.3520  -4.2455  -4.1887  -4.1306
  -4.0664  -4.0106  -3.9888  -3.8229  -3.7112  -3.6679  -3.6414  -3.5906
  -3.5120  -3.4836  -3.2408  -3.0592
     eigenvalues at k+q:
 -41.5367 -23.4353 -23.2263 -23.1848 -23.0556 -23.0052 -22.5962 -22.5194
 -22.4648 -22.3145 -22.2960 -22.2191 -22.1875 -22.0351 -21.9836 -21.9312
 -21.7685 -21.5547 -21.4982 -21.4198 -21.3750 -21.2655 -21.2403 -21.0045
 -20.7976 -20.7730 -20.3006 -19.7741 -10.9553 -10.9318 -10.6772 -10.5830
 -10.5455 -10.3381 -10.2220 -10.1521 -10.1381  -9.9032  -9.8472  -9.8273
  -9.5756  -9.4477  -9.3469  -9.1426  -9.0862  -8.9839  -8.9042  -8.8957
  -8.3163  -8.0798  -7.9940  -7.8444  -7.6685  -7.6119  -7.5256  -7.3217
  -7.2473  -7.1581  -6.9089  -6.8017  -6.7641  -6.5505  -6.4917  -6.4280
  -6.3372  -6.2286  -6.1778  -6.0814  -5.9920  -5.7831  -5.6897  -5.6213
  -5.5210  -5.3778  -5.2194  -5.1880  -5.1286  -4.9521  -4.8782  -4.7637
  -4.5941  -4.5563  -4.4156  -4.3798  -4.3520  -4.2459  -4.1886  -4.1308
  -4.0668  -4.0115  -3.9882  -3.8230  -3.7107  -3.6675  -3.6411  -3.5907
  -3.5126  -3.4834  -3.2411  -3.0589
     cgsolve_all iterations  64    anorm=    0.73E-07
     cgsolve_all iterations  66    anorm=    0.71E-07
     cgsolve_all iterations  66    anorm=    0.74E-07
     compute_u_kq: q = (    0.0000,    0.0000,    0.0295)
     Rotating WFCS
     ethr =  1.00E-14,  avg # of iterations = 29.0
     eigenvalues at k:
 -41.5367 -23.4356 -23.2259 -23.1848 -23.0556 -23.0052 -22.5963 -22.5195
 -22.4650 -22.3123 -22.2981 -22.2194 -22.1876 -22.0352 -21.9833 -21.9312
 -21.7685 -21.5547 -21.4982 -21.4198 -21.3750 -21.2655 -21.2403 -21.0045
 -20.7976 -20.7730 -20.3006 -19.7741 -10.9562 -10.9310 -10.6768 -10.5830
 -10.5454 -10.3385 -10.2220 -10.1523 -10.1379  -9.9032  -9.8471  -9.8273
  -9.5757  -9.4477  -9.3469  -9.1425  -9.0862  -8.9839  -8.9043  -8.8957
  -8.3161  -8.0810  -7.9988  -7.8372  -7.6694  -7.6134  -7.5258  -7.3198
  -7.2446  -7.1579  -6.9106  -6.8025  -6.7672  -6.5504  -6.4924  -6.4262
  -6.3385  -6.2229  -6.1782  -6.0810  -5.9926  -5.7845  -5.6896  -5.6230
  -5.5224  -5.3779  -5.2173  -5.1882  -5.1279  -4.9518  -4.8787  -4.7641
  -4.5943  -4.5565  -4.4166  -4.3800  -4.3520  -4.2455  -4.1887  -4.1306
  -4.0664  -4.0106  -3.9888  -3.8229  -3.7112  -3.6679  -3.6414  -3.5906
  -3.5120  -3.4836  -3.2408  -3.0592
     eigenvalues at k+q:
 -41.5367 -23.4356 -23.2259 -23.1848 -23.0556 -23.0052 -22.5963 -22.5195
 -22.4650 -22.3123 -22.2981 -22.2193 -22.1876 -22.0352 -21.9833 -21.9312
 -21.7685 -21.5547 -21.4983 -21.4198 -21.3750 -21.2655 -21.2403 -21.0045
 -20.7975 -20.7730 -20.3006 -19.7741 -10.9563 -10.9310 -10.6768 -10.5830
 -10.5455 -10.3385 -10.2219 -10.1523 -10.1378  -9.9029  -9.8473  -9.8273
  -9.5757  -9.4478  -9.3469  -9.1425  -9.0863  -8.9838  -8.9042  -8.8958
  -8.3161  -8.0812  -7.9988  -7.8372  -7.6694  -7.6134  -7.5257  -7.3195
  -7.2446  -7.1585  -6.9108  -6.8019  -6.7670  -6.5508  -6.4915  -6.4259
  -6.3398  -6.2241  -6.1786  -6.0799  -5.9918  -5.7835  -5.6905  -5.6233
  -5.5223  -5.3780  -5.2172  -5.1879  -5.1278  -4.9522  -4.8789  -4.7645
  -4.5942  -4.5563  -4.4166  -4.3799  -4.3504  -4.2455  -4.1888  -4.1322
  -4.0668  -4.0119  -3.9875  -3.8235  -3.7122  -3.6657  -3.6397  -3.5918
  -3.5119  -3.4837  -3.2408  -3.0593
     cgsolve_all iterations  64    anorm=    0.73E-07
     cgsolve_all iterations  66    anorm=    0.72E-07
     cgsolve_all iterations  66    anorm=    0.75E-07
     compute_u_kq: q = (    0.0000,    0.0000,   -0.0295)
     Rotating WFCS
     ethr =  1.00E-14,  avg # of iterations = 30.0
     eigenvalues at k:
 -41.5367 -23.4356 -23.2259 -23.1848 -23.0556 -23.0052 -22.5963 -22.5195
 -22.4650 -22.3123 -22.2981 -22.2194 -22.1876 -22.0352 -21.9833 -21.9312
 -21.7685 -21.5547 -21.4982 -21.4198 -21.3750 -21.2655 -21.2403 -21.0045
 -20.7976 -20.7730 -20.3006 -19.7741 -10.9562 -10.9310 -10.6768 -10.5830
 -10.5454 -10.3385 -10.2220 -10.1523 -10.1379  -9.9032  -9.8471  -9.8273
  -9.5757  -9.4477  -9.3469  -9.1425  -9.0862  -8.9839  -8.9043  -8.8957
  -8.3161  -8.0810  -7.9988  -7.8372  -7.6694  -7.6134  -7.5258  -7.3198
  -7.2446  -7.1579  -6.9106  -6.8025  -6.7672  -6.5504  -6.4924  -6.4262
  -6.3385  -6.2229  -6.1782  -6.0810  -5.9926  -5.7845  -5.6896  -5.6230
  -5.5224  -5.3779  -5.2173  -5.1882  -5.1279  -4.9518  -4.8787  -4.7641
  -4.5943  -4.5565  -4.4166  -4.3800  -4.3520  -4.2455  -4.1887  -4.1306
  -4.0664  -4.0106  -3.9888  -3.8229  -3.7112  -3.6679  -3.6414  -3.5906
  -3.5120  -3.4836  -3.2408  -3.0592
     eigenvalues at k+q:
 -41.5367 -23.4356 -23.2259 -23.1848 -23.0556 -23.0052 -22.5963 -22.5195
 -22.4650 -22.3123 -22.2981 -22.2193 -22.1876 -22.0352 -21.9833 -21.9311
 -21.7685 -21.5547 -21.4982 -21.4199 -21.3750 -21.2655 -21.2402 -21.0045
 -20.7976 -20.7730 -20.3006 -19.7741 -10.9562 -10.9309 -10.6768 -10.5831
 -10.5454 -10.3385 -10.2220 -10.1524 -10.1380  -9.9035  -9.8470  -9.8272
  -9.5756  -9.4476  -9.3470  -9.1425  -9.0861  -8.9839  -8.9045  -8.8955
  -8.3161  -8.0808  -7.9988  -7.8372  -7.6693  -7.6134  -7.5260  -7.3202
  -7.2447  -7.1573  -6.9105  -6.8031  -6.7674  -6.5499  -6.4932  -6.4264
  -6.3372  -6.2215  -6.1779  -6.0822  -5.9933  -5.7853  -5.6888  -5.6227
  -5.5227  -5.3778  -5.2173  -5.1884  -5.1279  -4.9515  -4.8786  -4.7638
  -4.5944  -4.5566  -4.4165  -4.3801  -4.3535  -4.2457  -4.1887  -4.1290
  -4.0660  -4.0097  -3.9898  -3.8224  -3.7102  -3.6702  -3.6431  -3.5895
  -3.5122  -3.4835  -3.2408  -3.0592
     cgsolve_all iterations  64    anorm=    0.72E-07
     cgsolve_all iterations  66    anorm=    0.72E-07
     cgsolve_all iterations  66    anorm=    0.74E-07

     k-point #    3 of     4      pool #  1    cpu time:    1811.3
     compute_u_kq: q = (    0.0000,    0.0000,    0.0000)
     Rotating WFCS
     ethr =  1.00E-14,  avg # of iterations =  6.0
     eigenvalues at k:
 -41.5367 -23.4356 -23.2255 -23.1851 -23.0557 -23.0055 -22.5947 -22.5181
 -22.4674 -22.3292 -22.2752 -22.2266 -22.1871 -22.0340 -21.9841 -21.9315
 -21.7687 -21.5526 -21.4994 -21.4202 -21.3748 -21.2659 -21.2401 -21.0044
 -20.7975 -20.7730 -20.3006 -19.7741 -10.9572 -10.9302 -10.6765 -10.5831
 -10.5456 -10.3388 -10.2217 -10.1540 -10.1356  -9.9041  -9.8484  -9.8266
  -9.5735  -9.4474  -9.3473  -9.1425  -9.0893  -8.9827  -8.9040  -8.8952
  -8.3172  -8.0791  -8.0025  -7.8409  -7.6667  -7.6052  -7.5246  -7.3075
  -7.2620  -7.1588  -6.9112  -6.8050  -6.7687  -6.5473  -6.4870  -6.4364
  -6.3274  -6.2154  -6.1841  -6.0969  -5.9915  -5.7653  -5.6906  -5.6324
  -5.5205  -5.3815  -5.2145  -5.1938  -5.1250  -4.9423  -4.8886  -4.7639
  -4.5860  -4.5576  -4.4214  -4.3813  -4.3447  -4.2535  -4.1928  -4.1223
  -4.0658  -4.0138  -3.9870  -3.8224  -3.7146  -3.6745  -3.6341  -3.5899
  -3.5154  -3.4820  -3.2402  -3.0594
     eigenvalues at k+q:
 -41.5367 -23.4356 -23.2255 -23.1851 -23.0557 -23.0055 -22.5947 -22.5181
 -22.4673 -22.3292 -22.2752 -22.2266 -22.1871 -22.0340 -21.9841 -21.9315
 -21.7687 -21.5526 -21.4994 -21.4202 -21.3749 -21.2659 -21.2401 -21.0044
 -20.7975 -20.7730 -20.3006 -19.7741 -10.9572 -10.9303 -10.6765 -10.5831
 -10.5456 -10.3388 -10.2217 -10.1540 -10.1356  -9.9041  -9.8484  -9.8266
  -9.5735  -9.4474  -9.3473  -9.1425  -9.0893  -8.9827  -8.9040  -8.8952
  -8.3172  -8.0791  -8.0025  -7.8409  -7.6667  -7.6052  -7.5246  -7.3075
  -7.2620  -7.1588  -6.9112  -6.8050  -6.7687  -6.5473  -6.4870  -6.4363
  -6.3274  -6.2154  -6.1841  -6.0969  -5.9915  -5.7653  -5.6906  -5.6324
  -5.5205  -5.3815  -5.2145  -5.1938  -5.1250  -4.9423  -4.8886  -4.7639
  -4.5860  -4.5576  -4.4214  -4.3813  -4.3447  -4.2535  -4.1928  -4.1223
  -4.0658  -4.0138  -3.9870  -3.8224  -3.7146  -3.6746  -3.6341  -3.5899
  -3.5154  -3.4820  -3.2402  -3.0595
     cgsolve_all iterations  61    anorm=    0.72E-07
PARA_AUG  1      51.1914521         0.1478380         0.1549106
     cgsolve_all iterations  59    anorm=    0.73E-07
PARA_AUG  2       0.1824738        50.4287474         0.0307851
     cgsolve_all iterations  61    anorm=    0.73E-07
PARA_AUG  3       0.2193993        -0.0554322        50.3302661
     cgsolve_all iterations  64    anorm=    0.71E-07
     cgsolve_all iterations  64    anorm=    0.75E-07
     cgsolve_all iterations  64    anorm=    0.74E-07
     compute_u_kq: q = (    0.0295,    0.0000,    0.0000)
     Rotating WFCS
     ethr =  1.00E-14,  avg # of iterations = 33.0
     eigenvalues at k:
 -41.5367 -23.4356 -23.2255 -23.1851 -23.0557 -23.0055 -22.5947 -22.5181
 -22.4674 -22.3292 -22.2752 -22.2266 -22.1871 -22.0340 -21.9841 -21.9315
 -21.7687 -21.5526 -21.4994 -21.4202 -21.3748 -21.2659 -21.2401 -21.0044
 -20.7975 -20.7730 -20.3006 -19.7741 -10.9572 -10.9302 -10.6765 -10.5831
 -10.5456 -10.3388 -10.2217 -10.1540 -10.1356  -9.9041  -9.8484  -9.8266
  -9.5735  -9.4474  -9.3473  -9.1425  -9.0893  -8.9827  -8.9040  -8.8952
  -8.3172  -8.0791  -8.0025  -7.8409  -7.6667  -7.6052  -7.5246  -7.3075
  -7.2620  -7.1588  -6.9112  -6.8050  -6.7687  -6.5473  -6.4870  -6.4364
  -6.3274  -6.2154  -6.1841  -6.0969  -5.9915  -5.7653  -5.6906  -5.6324
  -5.5205  -5.3815  -5.2145  -5.1938  -5.1250  -4.9423  -4.8886  -4.7639
  -4.5860  -4.5576  -4.4214  -4.3813  -4.3447  -4.2535  -4.1928  -4.1223
  -4.0658  -4.0138  -3.9870  -3.8224  -3.7146  -3.6745  -3.6341  -3.5899
  -3.5154  -3.4820  -3.2402  -3.0594
     eigenvalues at k+q:
 -41.5367 -23.4356 -23.2251 -23.1860 -23.0559 -23.0056 -22.5924 -22.5170
 -22.4668 -22.3304 -22.2754 -22.2269 -22.1875 -22.0365 -21.9835 -21.9318
 -21.7687 -21.5525 -21.4991 -21.4189 -21.3749 -21.2660 -21.2403 -21.0045
 -20.7976 -20.7729 -20.3006 -19.7741 -10.9572 -10.9306 -10.6763 -10.5832
 -10.5454 -10.3383 -10.2218 -10.1544 -10.1358  -9.9038  -9.8484  -9.8267
  -9.5728  -9.4473  -9.3472  -9.1425  -9.0894  -8.9828  -8.9046  -8.8961
  -8.3158  -8.0776  -8.0064  -7.8406  -7.6620  -7.6056  -7.5271  -7.3078
  -7.2614  -7.1567  -6.9170  -6.8027  -6.7646  -6.5478  -6.4875  -6.4352
  -6.3287  -6.2160  -6.1844  -6.0977  -5.9922  -5.7609  -5.6900  -5.6343
  -5.5215  -5.3837  -5.2136  -5.1932  -5.1249  -4.9415  -4.8901  -4.7648
  -4.5860  -4.5577  -4.4218  -4.3813  -4.3477  -4.2489  -4.1924  -4.1213
  -4.0683  -4.0139  -3.9878  -3.8212  -3.7147  -3.6752  -3.6345  -3.5901
  -3.5147  -3.4811  -3.2402  -3.0601
     cgsolve_all iterations  64    anorm=    0.72E-07
     cgsolve_all iterations  64    anorm=    0.74E-07
     cgsolve_all iterations  64    anorm=    0.74E-07
     compute_u_kq: q = (   -0.0295,    0.0000,    0.0000)
     Rotating WFCS
     ethr =  1.00E-14,  avg # of iterations = 32.0
     eigenvalues at k:
 -41.5367 -23.4356 -23.2255 -23.1851 -23.0557 -23.0055 -22.5947 -22.5181
 -22.4674 -22.3292 -22.2752 -22.2266 -22.1871 -22.0340 -21.9841 -21.9315
 -21.7687 -21.5526 -21.4994 -21.4202 -21.3748 -21.2659 -21.2401 -21.0044
 -20.7975 -20.7730 -20.3006 -19.7741 -10.9572 -10.9302 -10.6765 -10.5831
 -10.5456 -10.3388 -10.2217 -10.1540 -10.1356  -9.9041  -9.8484  -9.8266
  -9.5735  -9.4474  -9.3473  -9.1425  -9.0893  -8.9827  -8.9040  -8.8952
  -8.3172  -8.0791  -8.0025  -7.8409  -7.6667  -7.6052  -7.5246  -7.3075
  -7.2620  -7.1588  -6.9112  -6.8050  -6.7687  -6.5473  -6.4870  -6.4364
  -6.3274  -6.2154  -6.1841  -6.0969  -5.9915  -5.7653  -5.6906  -5.6324
  -5.5205  -5.3815  -5.2145  -5.1938  -5.1250  -4.9423  -4.8886  -4.7639
  -4.5860  -4.5576  -4.4214  -4.3813  -4.3447  -4.2535  -4.1928  -4.1223
  -4.0658  -4.0138  -3.9870  -3.8224  -3.7146  -3.6745  -3.6341  -3.5899
  -3.5154  -3.4820  -3.2402  -3.0594
     eigenvalues at k+q:
 -41.5367 -23.4356 -23.2260 -23.1841 -23.0555 -23.0054 -22.5970 -22.5191
 -22.4678 -22.3278 -22.2752 -22.2262 -22.1867 -22.0315 -21.9848 -21.9311
 -21.7687 -21.5528 -21.4997 -21.4216 -21.3748 -21.2657 -21.2399 -21.0044
 -20.7974 -20.7731 -20.3006 -19.7741 -10.9572 -10.9299 -10.6767 -10.5829
 -10.5457 -10.3393 -10.2217 -10.1536 -10.1353  -9.9043  -9.8483  -9.8265
  -9.5741  -9.4474  -9.3474  -9.1425  -9.0892  -8.9827  -8.9035  -8.8942
  -8.3186  -8.0805  -7.9987  -7.8410  -7.6717  -7.6046  -7.5223  -7.3073
  -7.2624  -7.1610  -6.9050  -6.8078  -6.7727  -6.5469  -6.4866  -6.4372
  -6.3264  -6.2148  -6.1839  -6.0959  -5.9909  -5.7699  -5.6911  -5.6304
  -5.5196  -5.3793  -5.2155  -5.1942  -5.1252  -4.9432  -4.8870  -4.7629
  -4.5861  -4.5574  -4.4209  -4.3814  -4.3416  -4.2580  -4.1931  -4.1235
  -4.0633  -4.0137  -3.9862  -3.8235  -3.7144  -3.6739  -3.6338  -3.5897
  -3.5160  -3.4829  -3.2401  -3.0588
     cgsolve_all iterations  64    anorm=    0.71E-07
     cgsolve_all iterations  64    anorm=    0.75E-07
     cgsolve_all iterations  64    anorm=    0.73E-07
     compute_u_kq: q = (    0.0000,    0.0295,    0.0000)
     Rotating WFCS
     ethr =  1.00E-14,  avg # of iterations = 33.0
     eigenvalues at k:
 -41.5367 -23.4356 -23.2255 -23.1851 -23.0557 -23.0055 -22.5947 -22.5181
 -22.4674 -22.3292 -22.2752 -22.2266 -22.1871 -22.0340 -21.9841 -21.9315
 -21.7687 -21.5526 -21.4994 -21.4202 -21.3748 -21.2659 -21.2401 -21.0044
 -20.7975 -20.7730 -20.3006 -19.7741 -10.9572 -10.9302 -10.6765 -10.5831
 -10.5456 -10.3388 -10.2217 -10.1540 -10.1356  -9.9041  -9.8484  -9.8266
  -9.5735  -9.4474  -9.3473  -9.1425  -9.0893  -8.9827  -8.9040  -8.8952
  -8.3172  -8.0791  -8.0025  -7.8409  -7.6667  -7.6052  -7.5246  -7.3075
  -7.2620  -7.1588  -6.9112  -6.8050  -6.7687  -6.5473  -6.4870  -6.4364
  -6.3274  -6.2154  -6.1841  -6.0969  -5.9915  -5.7653  -5.6906  -5.6324
  -5.5205  -5.3815  -5.2145  -5.1938  -5.1250  -4.9423  -4.8886  -4.7639
  -4.5860  -4.5576  -4.4214  -4.3813  -4.3447  -4.2535  -4.1928  -4.1223
  -4.0658  -4.0138  -3.9870  -3.8224  -3.7146  -3.6745  -3.6341  -3.5899
  -3.5154  -3.4820  -3.2402  -3.0594
     eigenvalues at k+q:
 -41.5367 -23.4353 -23.2260 -23.1851 -23.0557 -23.0054 -22.5947 -22.5180
 -22.4671 -22.3297 -22.2748 -22.2263 -22.1870 -22.0340 -21.9845 -21.9315
 -21.7687 -21.5526 -21.4994 -21.4203 -21.3749 -21.2659 -21.2401 -21.0044
 -20.7975 -20.7730 -20.3006 -19.7741 -10.9562 -10.9311 -10.6769 -10.5831
 -10.5456 -10.3383 -10.2217 -10.1539 -10.1357  -9.9040  -9.8485  -9.8266
  -9.5734  -9.4474  -9.3473  -9.1426  -9.0893  -8.9828  -8.9038  -8.8952
  -8.3174  -8.0779  -7.9976  -7.8478  -7.6662  -7.6036  -7.5244  -7.3096
  -7.2647  -7.1589  -6.9095  -6.8039  -6.7661  -6.5471  -6.4859  -6.4391
  -6.3255  -6.2212  -6.1841  -6.0969  -5.9912  -5.7645  -5.6906  -5.6301
  -5.5191  -5.3813  -5.2167  -5.1937  -5.1256  -4.9430  -4.8877  -4.7635
  -4.5859  -4.5573  -4.4203  -4.3811  -4.3447  -4.2539  -4.1926  -4.1224
  -4.0661  -4.0147  -3.9866  -3.8224  -3.7140  -3.6740  -3.6341  -3.5899
  -3.5158  -3.4820  -3.2405  -3.0591
     cgsolve_all iterations  64    anorm=    0.71E-07
     cgsolve_all iterations  64    anorm=    0.72E-07
     cgsolve_all iterations  66    anorm=    0.73E-07
     compute_u_kq: q = (    0.0000,   -0.0295,    0.0000)
     Rotating WFCS
     ethr =  1.00E-14,  avg # of iterations = 33.0
     eigenvalues at k:
 -41.5367 -23.4356 -23.2255 -23.1851 -23.0557 -23.0055 -22.5947 -22.5181
 -22.4674 -22.3292 -22.2752 -22.2266 -22.1871 -22.0340 -21.9841 -21.9315
 -21.7687 -21.5526 -21.4994 -21.4202 -21.3748 -21.2659 -21.2401 -21.0044
 -20.7975 -20.7730 -20.3006 -19.7741 -10.9572 -10.9302 -10.6765 -10.5831
 -10.5456 -10.3388 -10.2217 -10.1540 -10.1356  -9.9041  -9.8484  -9.8266
  -9.5735  -9.4474  -9.3473  -9.1425  -9.0893  -8.9827  -8.9040  -8.8952
  -8.3172  -8.0791  -8.0025  -7.8409  -7.6667  -7.6052  -7.5246  -7.3075
  -7.2620  -7.1588  -6.9112  -6.8050  -6.7687  -6.5473  -6.4870  -6.4364
  -6.3274  -6.2154  -6.1841  -6.0969  -5.9915  -5.7653  -5.6906  -5.6324
  -5.5205  -5.3815  -5.2145  -5.1938  -5.1250  -4.9423  -4.8886  -4.7639
  -4.5860  -4.5576  -4.4214  -4.3813  -4.3447  -4.2535  -4.1928  -4.1223
  -4.0658  -4.0138  -3.9870  -3.8224  -3.7146  -3.6745  -3.6341  -3.5899
  -3.5154  -3.4820  -3.2402  -3.0594
     eigenvalues at k+q:
 -41.5367 -23.4359 -23.2250 -23.1850 -23.0557 -23.0055 -22.5947 -22.5182
 -22.4675 -22.3285 -22.2758 -22.2268 -22.1872 -22.0341 -21.9838 -21.9314
 -21.7687 -21.5526 -21.4994 -21.4202 -21.3749 -21.2659 -21.2401 -21.0044
 -20.7975 -20.7730 -20.3006 -19.7741 -10.9581 -10.9295 -10.6761 -10.5830
 -10.5455 -10.3392 -10.2218 -10.1541 -10.1355  -9.9041  -9.8482  -9.8266
  -9.5735  -9.4473  -9.3473  -9.1423  -9.0894  -8.9826  -8.9041  -8.8953
  -8.3170  -8.0804  -8.0067  -7.8343  -7.6674  -7.6068  -7.5248  -7.3059
  -7.2588  -7.1587  -6.9130  -6.8061  -6.7712  -6.5476  -6.4879  -6.4336
  -6.3292  -6.2101  -6.1841  -6.0967  -5.9918  -5.7664  -5.6907  -5.6345
  -5.5220  -5.3815  -5.2126  -5.1935  -5.1244  -4.9418  -4.8894  -4.7643
  -4.5862  -4.5578  -4.4224  -4.3815  -4.3447  -4.2532  -4.1929  -4.1222
  -4.0655  -4.0133  -3.9872  -3.8224  -3.7151  -3.6751  -3.6342  -3.5899
  -3.5149  -3.4821  -3.2399  -3.0598
     cgsolve_all iterations  64    anorm=    0.72E-07
     cgsolve_all iterations  64    anorm=    0.74E-07
     cgsolve_all iterations  64    anorm=    0.74E-07
     compute_u_kq: q = (    0.0000,    0.0000,    0.0295)
     Rotating WFCS
     ethr =  1.00E-14,  avg # of iterations = 31.0
     eigenvalues at k:
 -41.5367 -23.4356 -23.2255 -23.1851 -23.0557 -23.0055 -22.5947 -22.5181
 -22.4674 -22.3292 -22.2752 -22.2266 -22.1871 -22.0340 -21.9841 -21.9315
 -21.7687 -21.5526 -21.4994 -21.4202 -21.3748 -21.2659 -21.2401 -21.0044
 -20.7975 -20.7730 -20.3006 -19.7741 -10.9572 -10.9302 -10.6765 -10.5831
 -10.5456 -10.3388 -10.2217 -10.1540 -10.1356  -9.9041  -9.8484  -9.8266
  -9.5735  -9.4474  -9.3473  -9.1425  -9.0893  -8.9827  -8.9040  -8.8952
  -8.3172  -8.0791  -8.0025  -7.8409  -7.6667  -7.6052  -7.5246  -7.3075
  -7.2620  -7.1588  -6.9112  -6.8050  -6.7687  -6.5473  -6.4870  -6.4364
  -6.3274  -6.2154  -6.1841  -6.0969  -5.9915  -5.7653  -5.6906  -5.6324
  -5.5205  -5.3815  -5.2145  -5.1938  -5.1250  -4.9423  -4.8886  -4.7639
  -4.5860  -4.5576  -4.4214  -4.3813  -4.3447  -4.2535  -4.1928  -4.1223
  -4.0658  -4.0138  -3.9870  -3.8224  -3.7146  -3.6745  -3.6341  -3.5899
  -3.5154  -3.4820  -3.2402  -3.0594
     eigenvalues at k+q:
 -41.5367 -23.4356 -23.2255 -23.1851 -23.0557 -23.0055 -22.5947 -22.5181
 -22.4673 -22.3292 -22.2752 -22.2266 -22.1871 -22.0341 -21.9841 -21.9315
 -21.7687 -21.5526 -21.4993 -21.4203 -21.3749 -21.2659 -21.2401 -21.0044
 -20.7975 -20.7730 -20.3006 -19.7741 -10.9572 -10.9302 -10.6765 -10.5831
 -10.5455 -10.3387 -10.2218 -10.1540 -10.1357  -9.9044  -9.8481  -9.8265
  -9.5734  -9.4473  -9.3473  -9.1425  -9.0892  -8.9828  -8.9041  -8.8951
  -8.3172  -8.0789  -8.0025  -7.8409  -7.6667  -7.6051  -7.5248  -7.3079
  -7.2621  -7.1581  -6.9112  -6.8063  -6.7678  -6.5476  -6.4877  -6.4362
  -6.3259  -6.2150  -6.1833  -6.0984  -5.9920  -5.7656  -5.6903  -5.6321
  -5.5208  -5.3813  -5.2147  -5.1938  -5.1250  -4.9420  -4.8884  -4.7636
  -4.5860  -4.5578  -4.4214  -4.3813  -4.3467  -4.2529  -4.1929  -4.1211
  -4.0652  -4.0130  -3.9879  -3.8218  -3.7135  -3.6764  -3.6363  -3.5887
  -3.5156  -3.4818  -3.2402  -3.0594
     cgsolve_all iterations  64    anorm=    0.72E-07
     cgsolve_all iterations  64    anorm=    0.75E-07
     cgsolve_all iterations  64    anorm=    0.73E-07
     compute_u_kq: q = (    0.0000,    0.0000,   -0.0295)
     Rotating WFCS
     ethr =  1.00E-14,  avg # of iterations = 31.0
     eigenvalues at k:
 -41.5367 -23.4356 -23.2255 -23.1851 -23.0557 -23.0055 -22.5947 -22.5181
 -22.4674 -22.3292 -22.2752 -22.2266 -22.1871 -22.0340 -21.9841 -21.9315
 -21.7687 -21.5526 -21.4994 -21.4202 -21.3748 -21.2659 -21.2401 -21.0044
 -20.7975 -20.7730 -20.3006 -19.7741 -10.9572 -10.9302 -10.6765 -10.5831
 -10.5456 -10.3388 -10.2217 -10.1540 -10.1356  -9.9041  -9.8484  -9.8266
  -9.5735  -9.4474  -9.3473  -9.1425  -9.0893  -8.9827  -8.9040  -8.8952
  -8.3172  -8.0791  -8.0025  -7.8409  -7.6667  -7.6052  -7.5246  -7.3075
  -7.2620  -7.1588  -6.9112  -6.8050  -6.7687  -6.5473  -6.4870  -6.4364
  -6.3274  -6.2154  -6.1841  -6.0969  -5.9915  -5.7653  -5.6906  -5.6324
  -5.5205  -5.3815  -5.2145  -5.1938  -5.1250  -4.9423  -4.8886  -4.7639
  -4.5860  -4.5576  -4.4214  -4.3813  -4.3447  -4.2535  -4.1928  -4.1223
  -4.0658  -4.0138  -3.9870  -3.8224  -3.7146  -3.6745  -3.6341  -3.5899
  -3.5154  -3.4820  -3.2402  -3.0594
     eigenvalues at k+q:
 -41.5367 -23.4356 -23.2255 -23.1851 -23.0557 -23.0055 -22.5947 -22.5181
 -22.4673 -22.3292 -22.2751 -22.2266 -22.1871 -22.0340 -21.9842 -21.9315
 -21.7687 -21.5526 -21.4994 -21.4202 -21.3749 -21.2659 -21.2401 -21.0044
 -20.7975 -20.7730 -20.3006 -19.7741 -10.9572 -10.9303 -10.6765 -10.5830
 -10.5456 -10.3388 -10.2217 -10.1540 -10.1354  -9.9037  -9.8486  -9.8266
  -9.5735  -9.4475  -9.3472  -9.1425  -9.0894  -8.9826  -8.9038  -8.8954
  -8.3172  -8.0793  -8.0025  -7.8409  -7.6668  -7.6052  -7.5244  -7.3070
  -7.2620  -7.1595  -6.9112  -6.8037  -6.7695  -6.5471  -6.4862  -6.4365
  -6.3290  -6.2161  -6.1848  -6.0951  -5.9911  -5.7652  -5.6908  -5.6327
  -5.5203  -5.3817  -5.2142  -5.1938  -5.1249  -4.9426  -4.8889  -4.7642
  -4.5859  -4.5574  -4.4214  -4.3814  -4.3427  -4.2540  -4.1927  -4.1235
  -4.0663  -4.0150  -3.9858  -3.8229  -3.7154  -3.6726  -3.6321  -3.5912
  -3.5151  -3.4822  -3.2402  -3.0595
     cgsolve_all iterations  64    anorm=    0.71E-07
     cgsolve_all iterations  64    anorm=    0.75E-07
     cgsolve_all iterations  64    anorm=    0.75E-07

     k-point #    4 of     4      pool #  1    cpu time:    2701.0
     compute_u_kq: q = (    0.0000,    0.0000,    0.0000)
     Rotating WFCS
     ethr =  1.00E-14,  avg # of iterations =  6.0
     eigenvalues at k:
 -41.5367 -23.4356 -23.2255 -23.1851 -23.0557 -23.0055 -22.5947 -22.5181
 -22.4674 -22.3292 -22.2751 -22.2267 -22.1871 -22.0343 -21.9838 -21.9312
 -21.7686 -21.5543 -21.4986 -21.4199 -21.3748 -21.2659 -21.2398 -21.0046
 -20.7975 -20.7730 -20.3006 -19.7741 -10.9572 -10.9302 -10.6766 -10.5830
 -10.5455 -10.3385 -10.2222 -10.1541 -10.1353  -9.9044  -9.8470  -9.8267
  -9.5755  -9.4475  -9.3467  -9.1425  -9.0872  -8.9827  -8.9045  -8.8961
  -8.3165  -8.0795  -8.0018  -7.8408  -7.6682  -7.6056  -7.5256  -7.3041
  -7.2638  -7.1593  -6.9113  -6.8083  -6.7607  -6.5526  -6.4865  -6.4349
  -6.3336  -6.2284  -6.1779  -6.0780  -5.9925  -5.7718  -5.6865  -5.6328
  -5.5244  -5.3798  -5.2111  -5.1967  -5.1247  -4.9413  -4.8885  -4.7660
  -4.5865  -4.5582  -4.4208  -4.3845  -4.3493  -4.2437  -4.1910  -4.1280
  -4.0610  -4.0304  -3.9746  -3.8247  -3.7105  -3.6671  -3.6421  -3.5905
  -3.5169  -3.4789  -3.2410  -3.0591
     eigenvalues at k+q:
 -41.5367 -23.4356 -23.2255 -23.1851 -23.0557 -23.0055 -22.5947 -22.5181
 -22.4673 -22.3292 -22.2751 -22.2267 -22.1871 -22.0343 -21.9838 -21.9312
 -21.7686 -21.5543 -21.4986 -21.4199 -21.3748 -21.2659 -21.2397 -21.0046
 -20.7975 -20.7730 -20.3006 -19.7741 -10.9572 -10.9302 -10.6766 -10.5830
 -10.5455 -10.3385 -10.2222 -10.1541 -10.1352  -9.9044  -9.8470  -9.8267
  -9.5755  -9.4475  -9.3467  -9.1425  -9.0872  -8.9827  -8.9045  -8.8961
  -8.3165  -8.0795  -8.0018  -7.8408  -7.6682  -7.6056  -7.5256  -7.3041
  -7.2638  -7.1593  -6.9113  -6.8083  -6.7607  -6.5526  -6.4865  -6.4349
  -6.3336  -6.2284  -6.1779  -6.0780  -5.9925  -5.7718  -5.6865  -5.6328
  -5.5244  -5.3798  -5.2111  -5.1967  -5.1247  -4.9413  -4.8885  -4.7660
  -4.5865  -4.5582  -4.4208  -4.3845  -4.3493  -4.2437  -4.1910  -4.1280
  -4.0610  -4.0304  -3.9746  -3.8247  -3.7105  -3.6671  -3.6421  -3.5905
  -3.5169  -3.4789  -3.2409  -3.0592
     cgsolve_all iterations  61    anorm=    0.72E-07
PARA_AUG  1      51.1911839         0.1473398         0.1549179
     cgsolve_all iterations  59    anorm=    0.75E-07
PARA_AUG  2       0.1820741        50.4274689         0.0309465
     cgsolve_all iterations  61    anorm=    0.72E-07
PARA_AUG  3       0.2194652        -0.0547884        50.3301248
     cgsolve_all iterations  64    anorm=    0.72E-07
     cgsolve_all iterations  66    anorm=    0.74E-07
     cgsolve_all iterations  66    anorm=    0.74E-07
     compute_u_kq: q = (    0.0295,    0.0000,    0.0000)
     Rotating WFCS
     ethr =  1.00E-14,  avg # of iterations = 32.0
     eigenvalues at k:
 -41.5367 -23.4356 -23.2255 -23.1851 -23.0557 -23.0055 -22.5947 -22.5181
 -22.4674 -22.3292 -22.2751 -22.2267 -22.1871 -22.0343 -21.9838 -21.9312
 -21.7686 -21.5543 -21.4986 -21.4199 -21.3748 -21.2659 -21.2398 -21.0046
 -20.7975 -20.7730 -20.3006 -19.7741 -10.9572 -10.9302 -10.6766 -10.5830
 -10.5455 -10.3385 -10.2222 -10.1541 -10.1353  -9.9044  -9.8470  -9.8267
  -9.5755  -9.4475  -9.3467  -9.1425  -9.0872  -8.9827  -8.9045  -8.8961
  -8.3165  -8.0795  -8.0018  -7.8408  -7.6682  -7.6056  -7.5256  -7.3041
  -7.2638  -7.1593  -6.9113  -6.8083  -6.7607  -6.5526  -6.4865  -6.4349
  -6.3336  -6.2284  -6.1779  -6.0780  -5.9925  -5.7718  -5.6865  -5.6328
  -5.5244  -5.3798  -5.2111  -5.1967  -5.1247  -4.9413  -4.8885  -4.7660
  -4.5865  -4.5582  -4.4208  -4.3845  -4.3493  -4.2437  -4.1910  -4.1280
  -4.0610  -4.0304  -3.9746  -3.8247  -3.7105  -3.6671  -3.6421  -3.5905
  -3.5169  -3.4789  -3.2410  -3.0591
     eigenvalues at k+q:
 -41.5367 -23.4356 -23.2251 -23.1860 -23.0559 -23.0056 -22.5924 -22.5171
 -22.4668 -22.3304 -22.2753 -22.2270 -22.1874 -22.0368 -21.9833 -21.9315
 -21.7686 -21.5541 -21.4984 -21.4186 -21.3749 -21.2660 -21.2399 -21.0047
 -20.7976 -20.7729 -20.3006 -19.7741 -10.9572 -10.9306 -10.6764 -10.5831
 -10.5453 -10.3380 -10.2223 -10.1546 -10.1355  -9.9041  -9.8471  -9.8268
  -9.5749  -9.4475  -9.3466  -9.1426  -9.0874  -8.9828  -8.9051  -8.8969
  -8.3151  -8.0780  -8.0057  -7.8406  -7.6633  -7.6061  -7.5281  -7.3044
  -7.2632  -7.1570  -6.9175  -6.8046  -6.7576  -6.5535  -6.4872  -6.4338
  -6.3329  -6.2301  -6.1790  -6.0787  -5.9925  -5.7676  -5.6859  -5.6346
  -5.5254  -5.3820  -5.2106  -5.1956  -5.1246  -4.9406  -4.8898  -4.7670
  -4.5865  -4.5584  -4.4213  -4.3850  -4.3512  -4.2397  -4.1904  -4.1275
  -4.0635  -4.0302  -3.9754  -3.8236  -3.7106  -3.6682  -3.6421  -3.5907
  -3.5163  -3.4780  -3.2410  -3.0598
     cgsolve_all iterations  64    anorm=    0.72E-07
     cgsolve_all iterations  66    anorm=    0.75E-07
     cgsolve_all iterations  66    anorm=    0.73E-07
     compute_u_kq: q = (   -0.0295,    0.0000,    0.0000)
     Rotating WFCS
     ethr =  1.00E-14,  avg # of iterations = 32.0
     eigenvalues at k:
 -41.5367 -23.4356 -23.2255 -23.1851 -23.0557 -23.0055 -22.5947 -22.5181
 -22.4674 -22.3292 -22.2751 -22.2267 -22.1871 -22.0343 -21.9838 -21.9312
 -21.7686 -21.5543 -21.4986 -21.4199 -21.3748 -21.2659 -21.2398 -21.0046
 -20.7975 -20.7730 -20.3006 -19.7741 -10.9572 -10.9302 -10.6766 -10.5830
 -10.5455 -10.3385 -10.2222 -10.1541 -10.1353  -9.9044  -9.8470  -9.8267
  -9.5755  -9.4475  -9.3467  -9.1425  -9.0872  -8.9827  -8.9045  -8.8961
  -8.3165  -8.0795  -8.0018  -7.8408  -7.6682  -7.6056  -7.5256  -7.3041
  -7.2638  -7.1593  -6.9113  -6.8083  -6.7607  -6.5526  -6.4865  -6.4349
  -6.3336  -6.2284  -6.1779  -6.0780  -5.9925  -5.7718  -5.6865  -5.6328
  -5.5244  -5.3798  -5.2111  -5.1967  -5.1247  -4.9413  -4.8885  -4.7660
  -4.5865  -4.5582  -4.4208  -4.3845  -4.3493  -4.2437  -4.1910  -4.1280
  -4.0610  -4.0304  -3.9746  -3.8247  -3.7105  -3.6671  -3.6421  -3.5905
  -3.5169  -3.4789  -3.2410  -3.0591
     eigenvalues at k+q:
 -41.5367 -23.4356 -23.2260 -23.1841 -23.0555 -23.0054 -22.5970 -22.5191
 -22.4678 -22.3279 -22.2752 -22.2262 -22.1867 -22.0318 -21.9844 -21.9308
 -21.7686 -21.5545 -21.4988 -21.4213 -21.3748 -21.2657 -21.2395 -21.0046
 -20.7974 -20.7731 -20.3006 -19.7741 -10.9572 -10.9299 -10.6768 -10.5828
 -10.5456 -10.3390 -10.2221 -10.1537 -10.1350  -9.9047  -9.8469  -9.8266
  -9.5761  -9.4476  -9.3468  -9.1425  -9.0871  -8.9826  -8.9039  -8.8951
  -8.3179  -8.0809  -7.9980  -7.8409  -7.6732  -7.6050  -7.5233  -7.3039
  -7.2641  -7.1614  -6.9047  -6.8126  -6.7638  -6.5517  -6.4857  -6.4358
  -6.3343  -6.2266  -6.1769  -6.0775  -5.9924  -5.7760  -5.6872  -5.6309
  -5.5234  -5.3775  -5.2118  -5.1976  -5.1248  -4.9421  -4.8870  -4.7650
  -4.5866  -4.5579  -4.4202  -4.3840  -4.3471  -4.2480  -4.1916  -4.1286
  -4.0586  -4.0305  -3.9738  -3.8258  -3.7105  -3.6662  -3.6420  -3.5902
  -3.5174  -3.4799  -3.2409  -3.0586
     cgsolve_all iterations  64    anorm=    0.72E-07
     cgsolve_all iterations  66    anorm=    0.75E-07
     cgsolve_all iterations  66    anorm=    0.73E-07
     compute_u_kq: q = (    0.0000,    0.0295,    0.0000)
     Rotating WFCS
     ethr =  1.00E-14,  avg # of iterations = 33.0
     eigenvalues at k:
 -41.5367 -23.4356 -23.2255 -23.1851 -23.0557 -23.0055 -22.5947 -22.5181
 -22.4674 -22.3292 -22.2751 -22.2267 -22.1871 -22.0343 -21.9838 -21.9312
 -21.7686 -21.5543 -21.4986 -21.4199 -21.3748 -21.2659 -21.2398 -21.0046
 -20.7975 -20.7730 -20.3006 -19.7741 -10.9572 -10.9302 -10.6766 -10.5830
 -10.5455 -10.3385 -10.2222 -10.1541 -10.1353  -9.9044  -9.8470  -9.8267
  -9.5755  -9.4475  -9.3467  -9.1425  -9.0872  -8.9827  -8.9045  -8.8961
  -8.3165  -8.0795  -8.0018  -7.8408  -7.6682  -7.6056  -7.5256  -7.3041
  -7.2638  -7.1593  -6.9113  -6.8083  -6.7607  -6.5526  -6.4865  -6.4349
  -6.3336  -6.2284  -6.1779  -6.0780  -5.9925  -5.7718  -5.6865  -5.6328
  -5.5244  -5.3798  -5.2111  -5.1967  -5.1247  -4.9413  -4.8885  -4.7660
  -4.5865  -4.5582  -4.4208  -4.3845  -4.3493  -4.2437  -4.1910  -4.1280
  -4.0610  -4.0304  -3.9746  -3.8247  -3.7105  -3.6671  -3.6421  -3.5905
  -3.5169  -3.4789  -3.2410  -3.0591
     eigenvalues at k+q:
 -41.5367 -23.4353 -23.2260 -23.1851 -23.0557 -23.0054 -22.5947 -22.5181
 -22.4671 -22.3298 -22.2748 -22.2263 -22.1870 -22.0343 -21.9842 -21.9312
 -21.7686 -21.5543 -21.4986 -21.4200 -21.3748 -21.2659 -21.2397 -21.0046
 -20.7975 -20.7730 -20.3006 -19.7741 -10.9562 -10.9310 -10.6770 -10.5830
 -10.5455 -10.3381 -10.2222 -10.1540 -10.1354  -9.9044  -9.8470  -9.8268
  -9.5755  -9.4476  -9.3467  -9.1427  -9.0872  -8.9828  -8.9043  -8.8960
  -8.3167  -8.0784  -7.9970  -7.8477  -7.6676  -7.6040  -7.5254  -7.3063
  -7.2663  -7.1593  -6.9096  -6.8073  -6.7579  -6.5527  -6.4854  -6.4369
  -6.3331  -6.2324  -6.1778  -6.0796  -5.9915  -5.7706  -5.6866  -5.6309
  -5.5230  -5.3796  -5.2138  -5.1960  -5.1253  -4.9418  -4.8877  -4.7656
  -4.5864  -4.5579  -4.4197  -4.3843  -4.3492  -4.2441  -4.1909  -4.1282
  -4.0616  -4.0304  -3.9746  -3.8247  -3.7100  -3.6667  -3.6418  -3.5906
  -3.5173  -3.4789  -3.2413  -3.0588
     cgsolve_all iterations  64    anorm=    0.72E-07
     cgsolve_all iterations  66    anorm=    0.73E-07
     cgsolve_all iterations  66    anorm=    0.72E-07
     compute_u_kq: q = (    0.0000,   -0.0295,    0.0000)
     Rotating WFCS
     ethr =  1.00E-14,  avg # of iterations = 33.0
     eigenvalues at k:
 -41.5367 -23.4356 -23.2255 -23.1851 -23.0557 -23.0055 -22.5947 -22.5181
 -22.4674 -22.3292 -22.2751 -22.2267 -22.1871 -22.0343 -21.9838 -21.9312
 -21.7686 -21.5543 -21.4986 -21.4199 -21.3748 -21.2659 -21.2398 -21.0046
 -20.7975 -20.7730 -20.3006 -19.7741 -10.9572 -10.9302 -10.6766 -10.5830
 -10.5455 -10.3385 -10.2222 -10.1541 -10.1353  -9.9044  -9.8470  -9.8267
  -9.5755  -9.4475  -9.3467  -9.1425  -9.0872  -8.9827  -8.9045  -8.8961
  -8.3165  -8.0795  -8.0018  -7.8408  -7.6682  -7.6056  -7.5256  -7.3041
  -7.2638  -7.1593  -6.9113  -6.8083  -6.7607  -6.5526  -6.4865  -6.4349
  -6.3336  -6.2284  -6.1779  -6.0780  -5.9925  -5.7718  -5.6865  -5.6328
  -5.5244  -5.3798  -5.2111  -5.1967  -5.1247  -4.9413  -4.8885  -4.7660
  -4.5865  -4.5582  -4.4208  -4.3845  -4.3493  -4.2437  -4.1910  -4.1280
  -4.0610  -4.0304  -3.9746  -3.8247  -3.7105  -3.6671  -3.6421  -3.5905
  -3.5169  -3.4789  -3.2410  -3.0591
     eigenvalues at k+q:
 -41.5367 -23.4359 -23.2250 -23.1850 -23.0557 -23.0055 -22.5947 -22.5182
 -22.4675 -22.3285 -22.2758 -22.2269 -22.1872 -22.0344 -21.9835 -21.9311
 -21.7686 -21.5543 -21.4986 -21.4199 -21.3748 -21.2659 -21.2397 -21.0046
 -20.7975 -20.7730 -20.3006 -19.7741 -10.9581 -10.9295 -10.6762 -10.5830
 -10.5455 -10.3390 -10.2222 -10.1543 -10.1351  -9.9045  -9.8469  -9.8267
  -9.5756  -9.4475  -9.3467  -9.1424  -9.0872  -8.9826  -8.9046  -8.8961
  -8.3163  -8.0809  -8.0060  -7.8343  -7.6688  -7.6072  -7.5258  -7.3026
  -7.2604  -7.1592  -6.9131  -6.8094  -6.7634  -6.5525  -6.4875  -6.4328
  -6.3341  -6.2245  -6.1780  -6.0763  -5.9934  -5.7732  -5.6866  -5.6345
  -5.5257  -5.3799  -5.2087  -5.1971  -5.1241  -4.9409  -4.8892  -4.7664
  -4.5866  -4.5585  -4.4218  -4.3847  -4.3493  -4.2434  -4.1912  -4.1279
  -4.0607  -4.0300  -3.9748  -3.8247  -3.7110  -3.6675  -3.6424  -3.5904
  -3.5164  -3.4790  -3.2406  -3.0595
     cgsolve_all iterations  64    anorm=    0.72E-07
     cgsolve_all iterations  66    anorm=    0.75E-07
     cgsolve_all iterations  64    anorm=    0.74E-07
     compute_u_kq: q = (    0.0000,    0.0000,    0.0295)
     Rotating WFCS
     ethr =  1.00E-14,  avg # of iterations = 30.0
     eigenvalues at k:
 -41.5367 -23.4356 -23.2255 -23.1851 -23.0557 -23.0055 -22.5947 -22.5181
 -22.4674 -22.3292 -22.2751 -22.2267 -22.1871 -22.0343 -21.9838 -21.9312
 -21.7686 -21.5543 -21.4986 -21.4199 -21.3748 -21.2659 -21.2398 -21.0046
 -20.7975 -20.7730 -20.3006 -19.7741 -10.9572 -10.9302 -10.6766 -10.5830
 -10.5455 -10.3385 -10.2222 -10.1541 -10.1353  -9.9044  -9.8470  -9.8267
  -9.5755  -9.4475  -9.3467  -9.1425  -9.0872  -8.9827  -8.9045  -8.8961
  -8.3165  -8.0795  -8.0018  -7.8408  -7.6682  -7.6056  -7.5256  -7.3041
  -7.2638  -7.1593  -6.9113  -6.8083  -6.7607  -6.5526  -6.4865  -6.4349
  -6.3336  -6.2284  -6.1779  -6.0780  -5.9925  -5.7718  -5.6865  -5.6328
  -5.5244  -5.3798  -5.2111  -5.1967  -5.1247  -4.9413  -4.8885  -4.7660
  -4.5865  -4.5582  -4.4208  -4.3845  -4.3493  -4.2437  -4.1910  -4.1280
  -4.0610  -4.0304  -3.9746  -3.8247  -3.7105  -3.6671  -3.6421  -3.5905
  -3.5169  -3.4789  -3.2410  -3.0591
     eigenvalues at k+q:
 -41.5367 -23.4356 -23.2255 -23.1851 -23.0557 -23.0055 -22.5947 -22.5181
 -22.4673 -22.3292 -22.2751 -22.2267 -22.1871 -22.0343 -21.9838 -21.9312
 -21.7686 -21.5543 -21.4986 -21.4199 -21.3748 -21.2658 -21.2397 -21.0046
 -20.7975 -20.7730 -20.3006 -19.7741 -10.9572 -10.9302 -10.6766 -10.5830
 -10.5455 -10.3385 -10.2222 -10.1541 -10.1351  -9.9041  -9.8472  -9.8267
  -9.5755  -9.4476  -9.3467  -9.1425  -9.0873  -8.9826  -8.9043  -8.8962
  -8.3165  -8.0797  -8.0019  -7.8408  -7.6682  -7.6056  -7.5254  -7.3037
  -7.2637  -7.1599  -6.9114  -6.8072  -6.7613  -6.5523  -6.4856  -6.4352
  -6.3351  -6.2287  -6.1785  -6.0769  -5.9919  -5.7715  -5.6870  -5.6329
  -5.5241  -5.3800  -5.2109  -5.1966  -5.1246  -4.9416  -4.8888  -4.7663
  -4.5864  -4.5580  -4.4208  -4.3844  -4.3476  -4.2441  -4.1909  -4.1293
  -4.0616  -4.0308  -3.9741  -3.8252  -3.7115  -3.6653  -3.6400  -3.5916
  -3.5167  -3.4791  -3.2409  -3.0592
     cgsolve_all iterations  64    anorm=    0.72E-07
     cgsolve_all iterations  66    anorm=    0.74E-07
     cgsolve_all iterations  66    anorm=    0.72E-07
     compute_u_kq: q = (    0.0000,    0.0000,   -0.0295)
     Rotating WFCS
     ethr =  1.00E-14,  avg # of iterations = 30.0
     eigenvalues at k:
 -41.5367 -23.4356 -23.2255 -23.1851 -23.0557 -23.0055 -22.5947 -22.5181
 -22.4674 -22.3292 -22.2751 -22.2267 -22.1871 -22.0343 -21.9838 -21.9312
 -21.7686 -21.5543 -21.4986 -21.4199 -21.3748 -21.2659 -21.2398 -21.0046
 -20.7975 -20.7730 -20.3006 -19.7741 -10.9572 -10.9302 -10.6766 -10.5830
 -10.5455 -10.3385 -10.2222 -10.1541 -10.1353  -9.9044  -9.8470  -9.8267
  -9.5755  -9.4475  -9.3467  -9.1425  -9.0872  -8.9827  -8.9045  -8.8961
  -8.3165  -8.0795  -8.0018  -7.8408  -7.6682  -7.6056  -7.5256  -7.3041
  -7.2638  -7.1593  -6.9113  -6.8083  -6.7607  -6.5526  -6.4865  -6.4349
  -6.3336  -6.2284  -6.1779  -6.0780  -5.9925  -5.7718  -5.6865  -5.6328
  -5.5244  -5.3798  -5.2111  -5.1967  -5.1247  -4.9413  -4.8885  -4.7660
  -4.5865  -4.5582  -4.4208  -4.3845  -4.3493  -4.2437  -4.1910  -4.1280
  -4.0610  -4.0304  -3.9746  -3.8247  -3.7105  -3.6671  -3.6421  -3.5905
  -3.5169  -3.4789  -3.2410  -3.0591
     eigenvalues at k+q:
 -41.5367 -23.4356 -23.2255 -23.1851 -23.0557 -23.0055 -22.5947 -22.5181
 -22.4673 -22.3292 -22.2751 -22.2267 -22.1871 -22.0344 -21.9838 -21.9311
 -21.7686 -21.5543 -21.4986 -21.4200 -21.3748 -21.2659 -21.2397 -21.0046
 -20.7975 -20.7730 -20.3006 -19.7741 -10.9572 -10.9302 -10.6766 -10.5830
 -10.5454 -10.3385 -10.2222 -10.1541 -10.1354  -9.9047  -9.8468  -9.8267
  -9.5755  -9.4474  -9.3468  -9.1425  -9.0871  -8.9828  -8.9046  -8.8959
  -8.3165  -8.0793  -8.0019  -7.8408  -7.6682  -7.6055  -7.5257  -7.3046
  -7.2637  -7.1586  -6.9113  -6.8093  -6.7602  -6.5528  -6.4873  -6.4346
  -6.3320  -6.2279  -6.1774  -6.0795  -5.9929  -5.7720  -5.6861  -5.6326
  -5.5246  -5.3796  -5.2114  -5.1967  -5.1247  -4.9410  -4.8882  -4.7657
  -4.5865  -4.5584  -4.4208  -4.3845  -4.3508  -4.2436  -4.1912  -4.1266
  -4.0606  -4.0296  -3.9753  -3.8242  -3.7095  -3.6691  -3.6440  -3.5893
  -3.5171  -3.4788  -3.2409  -3.0591
     cgsolve_all iterations  64    anorm=    0.71E-07
     cgsolve_all iterations  66    anorm=    0.75E-07
     cgsolve_all iterations  66    anorm=    0.74E-07

     End of magnetic susceptibility calculation

     f-sum rule (1st term):
          -188.1827         -0.0329         -0.0235
            -0.0336       -188.1728          0.1058
            -0.0246          0.1058       -188.1981

     f-sum rule (2nd term):
            -4.1967          0.0329          0.0236
             0.0336         -4.2076         -0.1058
             0.0246         -0.1058         -4.1825

     f-sum rule (should be  -192.3807):
          -192.3795         -0.0000          0.0000
             0.0000       -192.3804         -0.0000
             0.0000         -0.0000       -192.3806

     chi_bare pGv (HH) in paratec units:
       -61.633258     -0.128428     -0.384934
        -0.096846    -61.074986     -0.428846
        -0.362677     -0.544611    -61.407001

       -61.633258     -0.128428     -0.384934
        -0.096846    -61.074986     -0.428846
        -0.362677     -0.544611    -61.407001

     chi_bare vGv (VV) in paratec units:
       -65.698320     -0.112854     -0.553362
        -0.112754    -65.111179     -0.220641
        -0.553174     -0.221410    -65.155127

       -65.698320     -0.112854     -0.553362
        -0.112754    -65.111179     -0.220641
        -0.553174     -0.221410    -65.155127

     chi_bare pGv (HH) in 10^{-6} cm^3/mol:
          -292.8871         -0.6103         -1.8292
            -0.4602       -290.2341         -2.0379
            -1.7235         -2.5880       -291.8119

     chi_bare vGv (VV) in 10^{-6} cm^3/mol:
          -312.2046         -0.5363         -2.6296
            -0.5358       -309.4145         -1.0485
            -2.6287         -1.0522       -309.6233

     Contributions to the NMR chemical shifts: -------------------------------

     Macroscopic shape contribution in ppm:                    3.90
             3.9215          0.0000          0.0000
             0.0000          3.8860          0.0000
             0.0000          0.0000          3.9071


     Core contribution in ppm:

     Atom  1  Ca  pos: (  0.012770  0.335894  0.155254)  core sigma:        1265.05
     Atom  2  O   pos: (  0.191679  0.277558  0.302549)  core sigma:         271.07
     Atom  3  O   pos: ( -0.205034  0.331648  0.066143)  core sigma:         271.07
     Atom  4  O   pos: ( -0.082317 -0.266313  0.352904)  core sigma:         271.07
     Atom  5  O   pos: ( -0.025903  0.273365 -0.540342)  core sigma:         271.07
     Atom  6  O   pos: ( -0.365069 -0.208370  0.286043)  core sigma:         271.07
     Atom  7  O   pos: ( -0.354381  0.096468  0.398128)  core sigma:         271.07
     Atom  8  O   pos: ( -0.046139  0.006480 -0.522934)  core sigma:         271.07
     Atom  9  O   pos: (  0.098553 -0.232025 -0.389778)  core sigma:         271.07
     Atom 10  O   pos: ( -0.495319 -0.388899 -0.118001)  core sigma:         271.07
     Atom 11  O   pos: (  0.287989  0.154311 -0.346038)  core sigma:         271.07
     Atom 12  O   pos: ( -0.089547 -0.487318 -0.245348)  core sigma:         271.07
     Atom 13  O   pos: ( -0.098029 -0.179281 -0.074476)  core sigma:         271.07
     Atom 14  O   pos: ( -0.265837  0.345964  0.332166)  core sigma:         271.07
     Atom 15  O   pos: (  0.227609  0.247191  0.040344)  core sigma:         271.07
     Atom 16  O   pos: ( -0.464568  0.321678  0.052851)  core sigma:         271.07
     Atom 17  O   pos: (  0.346993  0.478628  0.199235)  core sigma:         271.07
     Atom 18  O   pos: ( -0.063923  0.096648  0.213436)  core sigma:         271.07
     Atom 19  O   pos: ( -0.252723 -0.413698 -0.011519)  core sigma:         271.07
     Atom 20  O   pos: (  0.243465  0.397082 -0.482521)  core sigma:         271.07
     Atom 21  O   pos: (  0.423583  0.337611 -0.201563)  core sigma:         271.07
     Atom 22  O   pos: (  0.393279  0.094685  0.376516)  core sigma:         271.07
     Atom 23  O   pos: (  0.023009 -0.497689  0.298631)  core sigma:         271.07
     Atom 24  O   pos: (  0.044975 -0.473730  0.021357)  core sigma:         271.07
     Atom 25  O   pos: ( -0.466563 -0.447279  0.424996)  core sigma:         271.07
     Atom 26  H   pos: (  0.195283  0.177434  0.314219)  core sigma:           0.00
     Atom 27  H   pos: ( -0.207164  0.285028 -0.020807)  core sigma:           0.00
     Atom 28  H   pos: ( -0.048077 -0.173456  0.345523)  core sigma:           0.00
     Atom 29  H   pos: ( -0.181504 -0.256616  0.337854)  core sigma:           0.00
     Atom 30  H   pos: ( -0.099701  0.342537 -0.543851)  core sigma:           0.00
     Atom 31  H   pos: (  0.046683  0.306166  0.437919)  core sigma:           0.00
     Atom 32  H   pos: ( -0.386539 -0.247143  0.196676)  core sigma:           0.00
     Atom 33  H   pos: ( -0.390549 -0.282547  0.348959)  core sigma:           0.00
     Atom 34  H   pos: ( -0.384039  0.017240  0.344431)  core sigma:           0.00
     Atom 35  H   pos: ( -0.437869  0.118811  0.449760)  core sigma:           0.00
     Atom 36  H   pos: ( -0.038263  0.104999 -0.518530)  core sigma:           0.00
     Atom 37  H   pos: ( -0.156209 -0.004478 -0.546276)  core sigma:           0.00
     Atom 38  H   pos: (  0.059298 -0.144724 -0.420168)  core sigma:           0.00
     Atom 39  H   pos: (  0.170338 -0.204855 -0.326443)  core sigma:           0.00
     Atom 40  H   pos: ( -0.501030 -0.356075 -0.210504)  core sigma:           0.00
     Atom 41  H   pos: (  0.480792 -0.490177 -0.118691)  core sigma:           0.00
     Atom 42  H   pos: (  0.261634  0.244363 -0.388467)  core sigma:           0.00
     Atom 43  H   pos: (  0.204963  0.126354 -0.300063)  core sigma:           0.00
     Atom 44  H   pos: ( -0.090356 -0.416374 -0.315093)  core sigma:           0.00
     Atom 45  H   pos: ( -0.164473 -0.460338 -0.183802)  core sigma:           0.00
     Atom 46  H   pos: ( -0.127471 -0.260206 -0.022394)  core sigma:           0.00
     Atom 47  H   pos: ( -0.137028 -0.195916 -0.164358)  core sigma:           0.00
     Atom 48  H   pos: ( -0.262257  0.341711  0.231585)  core sigma:           0.00
     Atom 49  H   pos: ( -0.283437  0.249205  0.356919)  core sigma:           0.00
     Atom 50  H   pos: (  0.305688  0.272116 -0.017989)  core sigma:           0.00
     Atom 51  H   pos: (  0.262241  0.171288  0.094338)  core sigma:           0.00
     Atom 52  H   pos: ( -0.499830  0.297643  0.141171)  core sigma:           0.00
     Atom 53  H   pos: ( -0.363020  0.334803  0.071353)  core sigma:           0.00
     Atom 54  H   pos: (  0.446656  0.469180  0.200253)  core sigma:           0.00
     Atom 55  H   pos: (  0.314740  0.393358  0.242211)  core sigma:           0.00
     Atom 56  H   pos: ( -0.072875  0.067102  0.308115)  core sigma:           0.00
     Atom 57  H   pos: ( -0.138981  0.049698  0.166796)  core sigma:           0.00
     Atom 58  H   pos: ( -0.232725 -0.515439  0.017747)  core sigma:           0.00
     Atom 59  H   pos: ( -0.342047 -0.423937 -0.053993)  core sigma:           0.00
     Atom 60  H   pos: (  0.215288  0.369321  0.454209)  core sigma:           0.00
     Atom 61  H   pos: (  0.157020  0.416905 -0.430617)  core sigma:           0.00
     Atom 62  H   pos: (  0.497806  0.300364 -0.147025)  core sigma:           0.00
     Atom 63  H   pos: (  0.408357  0.267067 -0.272125)  core sigma:           0.00
     Atom 64  H   pos: (  0.337003  0.175485  0.358715)  core sigma:           0.00
     Atom 65  H   pos: (  0.347634  0.049365  0.451601)  core sigma:           0.00
     Atom 66  H   pos: ( -0.024989 -0.410551  0.274852)  core sigma:           0.00
     Atom 67  H   pos: (  0.114549 -0.466736  0.322021)  core sigma:           0.00
     Atom 68  H   pos: (  0.045278 -0.472101 -0.078994)  core sigma:           0.00
     Atom 69  H   pos: (  0.141684 -0.473738  0.045971)  core sigma:           0.00
     Atom 70  H   pos: ( -0.419144  0.477697  0.442932)  core sigma:           0.00
     Atom 71  H   pos: (  0.430269 -0.519475  0.391422)  core sigma:           0.00

     Bare contribution in ppm:

     Atom  1  Ca  pos: (  0.012770  0.335894  0.155254)  bare sigma:         109.08
           117.5984          1.3401         11.0648
             2.0111        106.9570         -0.0196
            10.3486         -0.9127        102.6991

     Atom  2  O   pos: (  0.191679  0.277558  0.302549)  bare sigma:          36.15
            40.6381         -4.7947          1.5182
            -5.5530         15.8768          7.0374
             2.9340          1.0587         51.9341

     Atom  3  O   pos: ( -0.205034  0.331648  0.066143)  bare sigma:          59.80
            80.3661          2.3545         10.9741
            -1.5358         50.8255         -8.5618
             5.3276         -7.0095         48.2140

     Atom  4  O   pos: ( -0.082317 -0.266313  0.352904)  bare sigma:          85.34
            88.7070         -0.3616          2.0220
            -0.9805         92.5028          2.1930
             2.1519          3.6279         74.8243

     Atom  5  O   pos: ( -0.025903  0.273365 -0.540342)  bare sigma:          40.50
            39.6339         23.5952        -19.8743
            29.6401         14.8595         -5.8177
           -23.2955         -3.4581         67.0061

     Atom  6  O   pos: ( -0.365069 -0.208370  0.286043)  bare sigma:          88.01
            82.5827          3.3434          0.6129
             2.7061         90.0253         -1.1609
             0.5943         -2.1564         91.4282

     Atom  7  O   pos: ( -0.354381  0.096468  0.398128)  bare sigma:          78.21
            90.7173          2.7060         -1.7235
            -2.3733         75.0806          7.8797
            -2.7124          7.3979         68.8293

     Atom  8  O   pos: ( -0.046139  0.006480 -0.522934)  bare sigma:          74.30
            84.9979          5.9401          9.3997
             6.6350         74.6233         -1.1578
             9.1620         -1.5455         63.2844

     Atom  9  O   pos: (  0.098553 -0.232025 -0.389778)  bare sigma:          93.49
            93.0183         -2.2899          7.9684
            -4.3460         94.4913         -4.7124
             8.8701         -3.1869         92.9659

     Atom 10  O   pos: ( -0.495319 -0.388899 -0.118001)  bare sigma:          85.46
            80.8912          4.1282          6.2569
             3.6074         92.8764         -4.3121
             5.1600         -3.0548         82.6150

     Atom 11  O   pos: (  0.287989  0.154311 -0.346038)  bare sigma:          85.81
            81.1714          3.5256          2.8501
             5.5348         91.3070         -6.3627
             1.0389         -5.8668         84.9475

     Atom 12  O   pos: ( -0.089547 -0.487318 -0.245348)  bare sigma:          88.43
            86.0124          0.0471         -7.6419
            -1.0104         81.0092         -1.1244
            -7.7362         -3.5364         98.2814

     Atom 13  O   pos: ( -0.098029 -0.179281 -0.074476)  bare sigma:          88.71
            78.8800          6.3925          3.1884
             7.2195         90.8794         -5.9147
             2.4521         -5.9528         96.3564

     Atom 14  O   pos: ( -0.265837  0.345964  0.332166)  bare sigma:          81.44
            76.7030         -0.6182         -1.3514
             1.1515         82.7092         -6.9517
            -2.8504         -5.1907         84.9050

     Atom 15  O   pos: (  0.227609  0.247191  0.040344)  bare sigma:          81.97
            79.8088         -0.6580         -5.6464
            -3.6711         78.1220         -1.1214
            -5.7899         -4.3728         87.9853

     Atom 16  O   pos: ( -0.464568  0.321678  0.052851)  bare sigma:          77.31
            93.5949          0.8683         -5.6669
            -1.6809         63.4658         -0.2561
            -2.2463         -0.5024         74.8775

     Atom 17  O   pos: (  0.346993  0.478628  0.199235)  bare sigma:          70.54
            78.2869          4.8416         -0.4332
             8.4195         61.9120          2.4289
             1.1260          6.8806         71.4080

     Atom 18  O   pos: ( -0.063923  0.096648  0.213436)  bare sigma:          86.43
            83.5180          3.6590          2.8568
             3.9563         87.4740         -1.6033
             2.9574         -0.8291         88.2924

     Atom 19  O   pos: ( -0.252723 -0.413698 -0.011519)  bare sigma:          75.20
            75.7564         -5.0801          3.1836
            -4.5553         79.7430         -6.2616
             3.0594         -6.9872         70.0903

     Atom 20  O   pos: (  0.243465  0.397082 -0.482521)  bare sigma:          14.17
           -24.3782         19.9575         34.8863
            21.1679          0.4091          3.8960
            41.1857          6.1570         66.4904

     Atom 21  O   pos: (  0.423583  0.337611 -0.201563)  bare sigma:          83.39
            80.6990          5.1374         10.1269
             6.6728         75.3360          6.9738
            11.1826          8.9274         94.1346

     Atom 22  O   pos: (  0.393279  0.094685  0.376516)  bare sigma:          83.92
            92.8074        -10.1570          3.7768
            -8.5602         85.5586         -6.6182
             3.1073         -3.9152         73.3944

     Atom 23  O   pos: (  0.023009 -0.497689  0.298631)  bare sigma:          69.71
            61.9431         -7.2817         -1.1482
            -4.7251         80.6199          7.7150
            -0.8715          8.3063         66.5547

     Atom 24  O   pos: (  0.044975 -0.473730  0.021357)  bare sigma:          81.55
            82.5811         -1.0717          2.1801
            -2.3410         74.6751         -9.0280
             5.7200         -5.4052         87.3886

     Atom 25  O   pos: ( -0.466563 -0.447279  0.424996)  bare sigma:          46.28
            67.4773         28.2925          5.2732
            39.5784         16.9809         18.0956
             2.9103          9.7979         54.3716

     Atom 26  H   pos: (  0.195283  0.177434  0.314219)  bare sigma:          23.17
            23.8915         -2.3873          1.6454
            -1.9593         27.4968          0.0927
             1.3124         -2.8504         18.1078

     Atom 27  H   pos: ( -0.207164  0.285028 -0.020807)  bare sigma:          24.89
            22.1381          0.2811          1.0642
            -0.2820         22.4990          4.2145
             0.7347          4.3774         30.0345

     Atom 28  H   pos: ( -0.048077 -0.173456  0.345523)  bare sigma:          24.60
            20.3298          5.0907          1.0314
             6.8923         36.4517          1.2127
             0.3241          0.6793         17.0060

     Atom 29  H   pos: ( -0.181504 -0.256616  0.337854)  bare sigma:          20.63
            37.9598         -0.3715          4.7939
            -3.6175         14.3778          0.1489
             5.2156          0.7922          9.5563

     Atom 30  H   pos: ( -0.099701  0.342537 -0.543851)  bare sigma:          20.74
            25.3983         -3.9931         -3.5152
            -6.4849         17.7403          3.3884
             0.0768          0.5517         19.0961

     Atom 31  H   pos: (  0.046683  0.306166  0.437919)  bare sigma:          15.57
            18.2840         -0.6314         -5.6423
             0.7360         10.2117         -3.2526
            -8.2510         -1.7255         18.2011

     Atom 32  H   pos: ( -0.386539 -0.247143  0.196676)  bare sigma:          23.76
            17.3264          1.5576          2.7461
             1.6542         21.4190          7.4235
             2.2266          5.2370         32.5263

     Atom 33  H   pos: ( -0.390549 -0.282547  0.348959)  bare sigma:          20.76
            13.8599          7.2431         -5.4056
             6.8087         28.1792        -11.4358
            -4.8089         -9.7308         20.2364

     Atom 34  H   pos: ( -0.384039  0.017240  0.344431)  bare sigma:          22.36
            19.4643          3.1286          1.7175
             1.5649         30.6395          9.0231
             0.6232          8.8796         16.9853

     Atom 35  H   pos: ( -0.437869  0.118811  0.449760)  bare sigma:          20.91
            34.7457         -4.0100         -6.6035
            -2.8384         13.0469          2.5576
            -5.7970          3.3326         14.9492

     Atom 36  H   pos: ( -0.038263  0.104999 -0.518530)  bare sigma:          18.08
             7.5678          4.3894          2.1327
             8.6290         39.8921         -1.0162
             2.1783         -1.2432          6.7851

     Atom 37  H   pos: ( -0.156209 -0.004478 -0.546276)  bare sigma:          21.69
            28.4971          2.1919          4.0900
             0.9867         19.8559         -0.6600
             4.5381          0.0618         16.7031

     Atom 38  H   pos: (  0.059298 -0.144724 -0.420168)  bare sigma:          22.46
            17.9822         -7.6980          6.0448
           -10.5201         30.8624         -9.8549
             6.0594         -7.5107         18.5392

     Atom 39  H   pos: (  0.170338 -0.204855 -0.326443)  bare sigma:          25.66
            28.4038          0.4396          8.7517
             2.7885         21.9891          1.5905
             9.1259         -0.5334         26.5756

     Atom 40  H   pos: ( -0.501030 -0.356075 -0.210504)  bare sigma:          24.39
            18.3900         -0.3962          2.4743
            -0.0362         22.1878         -6.1576
             2.0006         -9.5312         32.5833

     Atom 41  H   pos: (  0.480792 -0.490177 -0.118691)  bare sigma:          20.65
            14.0179          6.6668          1.3046
             6.0101         32.8969         -1.8118
             2.0433          1.2172         15.0279

     Atom 42  H   pos: (  0.261634  0.244363 -0.388467)  bare sigma:          18.31
             9.2958         -4.9781          4.6186
            -2.9453         28.6515        -13.7182
             3.6099        -13.1705         16.9887

     Atom 43  H   pos: (  0.204963  0.126354 -0.300063)  bare sigma:          24.99
            28.2859          7.0082         -5.8162
             5.6344         22.4798         -2.9890
            -4.8018         -3.6413         24.2189

     Atom 44  H   pos: ( -0.090356 -0.416374 -0.315093)  bare sigma:          24.25
            17.0884          0.9816         -2.6044
             2.1363         25.0882         -9.2629
            -3.8477         -8.3238         30.5602

     Atom 45  H   pos: ( -0.164473 -0.460338 -0.183802)  bare sigma:          21.49
            23.7181         -2.7285        -14.6150
            -4.3417         12.0903          3.8949
           -12.9012          1.8717         28.6725

     Atom 46  H   pos: ( -0.127471 -0.260206 -0.022394)  bare sigma:          21.72
            14.1920          7.6678         -4.2612
             6.6910         30.2110         -9.9622
            -2.6361         -7.8768         20.7664

     Atom 47  H   pos: ( -0.137028 -0.195916 -0.164358)  bare sigma:          26.08
            19.6697          1.1993          4.4917
             1.6467         22.8263          1.0001
             2.8809         -1.3480         35.7342

     Atom 48  H   pos: ( -0.262257  0.341711  0.231585)  bare sigma:          20.66
            13.3005          0.0371         -3.0500
            -0.3462          9.8042         -0.7352
            -3.6893         -2.1339         38.8845

     Atom 49  H   pos: ( -0.283437  0.249205  0.356919)  bare sigma:          19.36
            12.7682          6.9531         -2.4952
             7.6739         34.7694        -10.5171
            -1.8240         -7.9855         10.5553

     Atom 50  H   pos: (  0.305688  0.272116 -0.017989)  bare sigma:          20.70
            25.7895          6.1482        -10.8956
             4.1395         11.8701         -3.5579
           -10.2757         -4.7204         24.4299

     Atom 51  H   pos: (  0.262241  0.171288  0.094338)  bare sigma:          24.78
            21.8498         -3.6612          1.4728
            -2.2228         26.4849         -7.6265
             0.3813         -6.5049         26.0065

     Atom 52  H   pos: ( -0.499830  0.297643  0.141171)  bare sigma:          26.48
            28.9431          1.1207         -5.3880
             1.6485         18.9933         -3.1156
            -6.5724         -3.0932         31.5129

     Atom 53  H   pos: ( -0.363020  0.334803  0.071353)  bare sigma:          15.53
            43.5461          3.2598          0.3966
             3.2817         -0.4261         -1.5002
             4.1457         -1.2844          3.4756

     Atom 54  H   pos: (  0.446656  0.469180  0.200253)  bare sigma:          23.83
            35.4959          0.5420         -3.8011
            -0.2531         17.4158          1.1349
            -1.7444          1.2836         18.5770

     Atom 55  H   pos: (  0.314740  0.393358  0.242211)  bare sigma:          20.51
            22.5119          9.9515         -4.6911
            12.0369         25.3300         -7.6928
            -6.3435         -7.6531         13.6967

     Atom 56  H   pos: ( -0.072875  0.067102  0.308115)  bare sigma:          23.23
            16.3132          1.7115         -0.6939
             1.6088         19.3282         -6.3107
             0.5825         -4.3861         34.0343

     Atom 57  H   pos: ( -0.138981  0.049698  0.166796)  bare sigma:          23.38
            25.0041          5.9982          6.8893
             6.4446         23.1090          4.7884
             5.1161          3.2743         22.0300

     Atom 58  H   pos: ( -0.232725 -0.515439  0.017747)  bare sigma:          16.89
            10.3700         -4.4089          1.9800
            -5.2263         32.1570        -10.5652
             2.4686        -10.3478          8.1405

     Atom 59  H   pos: ( -0.342047 -0.423937 -0.053993)  bare sigma:          18.99
            36.7414         -1.6686         13.1029
            -0.4361          7.7873         -1.4714
            13.5801         -2.3188         12.4516

     Atom 60  H   pos: (  0.215288  0.369321  0.454209)  bare sigma:          12.38
            10.1594          0.5518          2.3069
             0.2808          6.3663          4.3712
            -0.8002          5.9378         20.6158

     Atom 61  H   pos: (  0.157020  0.416905 -0.430617)  bare sigma:          19.84
            17.6333         -2.4637         -5.9631
            -0.1517         16.3423          3.0612
             0.0186          2.5949         25.5545

     Atom 62  H   pos: (  0.497806  0.300364 -0.147025)  bare sigma:          23.49
            25.1966         -2.4749         11.4682
            -3.2146         15.6373         -1.6927
            10.7096         -0.9533         29.6288

     Atom 63  H   pos: (  0.408357  0.267067 -0.272125)  bare sigma:          19.69
            14.5408          6.4224          8.4966
             8.6391         19.9421         13.7960
            10.1256         12.8320         24.5920

     Atom 64  H   pos: (  0.337003  0.175485  0.358715)  bare sigma:          21.80
            25.7172        -15.4023          5.0360
           -12.8671         27.5850         -7.6725
             3.4950         -6.5197         12.1020

     Atom 65  H   pos: (  0.347634  0.049365  0.451601)  bare sigma:          24.21
            22.6591          2.7831         -6.7574
             1.6758         23.3033         -6.7463
            -4.9544         -7.9359         26.6571

     Atom 66  H   pos: ( -0.024989 -0.410551  0.274852)  bare sigma:          16.82
            12.2032        -11.8445          0.7815
           -14.5613         30.3471          1.3208
            -0.0140          1.8176          7.9192

     Atom 67  H   pos: (  0.114549 -0.466736  0.322021)  bare sigma:          23.34
            31.4312          0.3291          3.8754
             2.1681         20.4122          1.5058
             3.2383          1.6537         18.1852

     Atom 68  H   pos: (  0.045278 -0.472101 -0.078994)  bare sigma:          20.65
            15.7597         -1.5079          2.8339
            -1.7362         10.2755         -2.3114
             6.0711         -2.4911         35.9038

     Atom 69  H   pos: (  0.141684 -0.473738  0.045971)  bare sigma:          23.71
            34.5865         -0.8405          6.8958
            -1.3080         15.9145         -1.7657
             4.4862         -1.4299         20.6432

     Atom 70  H   pos: ( -0.419144  0.477697  0.442932)  bare sigma:          21.61
            26.5342         -4.1929          1.8157
           -10.9423         22.2749         -2.2893
             2.3518          0.1960         16.0264

     Atom 71  H   pos: (  0.430269 -0.519475  0.391422)  bare sigma:          18.18
            22.7299          4.2431          5.4248
             4.0706         15.1089          1.5733
             4.5345          1.7335         16.7080

     Diamagnetic contribution in ppm:

     Atom  1  Ca  pos: (  0.012770  0.335894  0.155254)  dia sigma:          -4.23
            -4.2432         -0.0029         -0.0354
            -0.0029         -4.2332          0.0028
            -0.0354          0.0028         -4.2199

     Atom  2  O   pos: (  0.191679  0.277558  0.302549)  dia sigma:          17.30
            16.9067         -0.0381         -0.0106
            -0.0381         17.9757          0.0341
            -0.0106          0.0341         17.0127

     Atom  3  O   pos: ( -0.205034  0.331648  0.066143)  dia sigma:          17.75
            17.4285         -0.0434         -0.0234
            -0.0434         17.5968          0.4931
            -0.0234          0.4931         18.2189

     Atom  4  O   pos: ( -0.082317 -0.266313  0.352904)  dia sigma:          17.92
            18.3899          0.3310          0.0774
             0.3310         18.2841         -0.0482
             0.0774         -0.0482         17.0883

     Atom  5  O   pos: ( -0.025903  0.273365 -0.540342)  dia sigma:          16.99
            17.0907         -0.4748         -0.6761
            -0.4748         16.8006         -0.3829
            -0.6761         -0.3829         17.0668

     Atom  6  O   pos: ( -0.365069 -0.208370  0.286043)  dia sigma:          17.92
            17.2505          0.2957          0.0961
             0.2957         17.8824         -0.1132
             0.0961         -0.1132         18.6307

     Atom  7  O   pos: ( -0.354381  0.096468  0.398128)  dia sigma:          18.04
            18.0139          0.0790         -0.3779
             0.0790         18.1166          0.6793
            -0.3779          0.6793         17.9782

     Atom  8  O   pos: ( -0.046139  0.006480 -0.522934)  dia sigma:          17.45
            18.0963          0.2774          0.3356
             0.2774         17.5566          0.0949
             0.3356          0.0949         16.7081

     Atom  9  O   pos: (  0.098553 -0.232025 -0.389778)  dia sigma:          17.73
            17.7846         -0.1420          0.8064
            -0.1420         17.9098         -0.0985
             0.8064         -0.0985         17.5060

     Atom 10  O   pos: ( -0.495319 -0.388899 -0.118001)  dia sigma:          17.81
            17.0472          0.2481          0.1103
             0.2481         18.2945         -0.4018
             0.1103         -0.4018         18.0844

     Atom 11  O   pos: (  0.287989  0.154311 -0.346038)  dia sigma:          17.86
            18.0844          0.1155         -0.4018
             0.1155         18.0042         -0.5765
            -0.4018         -0.5765         17.5013

     Atom 12  O   pos: ( -0.089547 -0.487318 -0.245348)  dia sigma:          17.83
            17.7040         -0.2493         -0.5036
            -0.2493         17.6896         -0.5001
            -0.5036         -0.5001         18.0930

     Atom 13  O   pos: ( -0.098029 -0.179281 -0.074476)  dia sigma:          17.80
            17.2182          0.3404          0.3241
             0.3404         17.7269         -0.3215
             0.3241         -0.3215         18.4509

     Atom 14  O   pos: ( -0.265837  0.345964  0.332166)  dia sigma:          17.91
            17.2582          0.1412         -0.0874
             0.1412         18.1064         -0.2640
            -0.0874         -0.2640         18.3634

     Atom 15  O   pos: (  0.227609  0.247191  0.040344)  dia sigma:          18.06
            18.1389         -0.1712         -0.3220
            -0.1712         18.0881         -0.7783
            -0.3220         -0.7783         17.9595

     Atom 16  O   pos: ( -0.464568  0.321678  0.052851)  dia sigma:          17.92
            18.2039          0.2941         -0.2893
             0.2941         17.2680         -0.2504
            -0.2893         -0.2504         18.2952

     Atom 17  O   pos: (  0.346993  0.478628  0.199235)  dia sigma:          17.76
            18.3112          0.1922         -0.0981
             0.1922         17.7148         -0.4510
            -0.0981         -0.4510         17.2394

     Atom 18  O   pos: ( -0.063923  0.096648  0.213436)  dia sigma:          18.02
            17.8707          0.5520          0.3750
             0.5520         17.5889         -0.1067
             0.3750         -0.1067         18.6100

     Atom 19  O   pos: ( -0.252723 -0.413698 -0.011519)  dia sigma:          17.78
            17.8959         -0.1124          0.4163
            -0.1124         18.0471         -0.2298
             0.4163         -0.2298         17.3990

     Atom 20  O   pos: (  0.243465  0.397082 -0.482521)  dia sigma:          16.71
            16.8136         -0.2321         -0.1542
            -0.2321         15.8647          0.2511
            -0.1542          0.2511         17.4501

     Atom 21  O   pos: (  0.423583  0.337611 -0.201563)  dia sigma:          17.88
            17.8391         -0.2577          0.5883
            -0.2577         17.7732          0.3141
             0.5883          0.3141         18.0256

     Atom 22  O   pos: (  0.393279  0.094685  0.376516)  dia sigma:          17.90
            17.7241         -0.2250         -0.2848
            -0.2250         18.1202         -0.6433
            -0.2848         -0.6433         17.8611

     Atom 23  O   pos: (  0.023009 -0.497689  0.298631)  dia sigma:          18.19
            18.7726         -0.0482          0.4450
            -0.0482         18.2800         -0.1321
             0.4450         -0.1321         17.5264

     Atom 24  O   pos: (  0.044975 -0.473730  0.021357)  dia sigma:          17.91
            18.2959          0.0189          0.3149
             0.0189         17.1010         -0.0584
             0.3149         -0.0584         18.3213

     Atom 25  O   pos: ( -0.466563 -0.447279  0.424996)  dia sigma:          16.75
            17.2153          0.2271          0.5515
             0.2271         17.1748         -0.0378
             0.5515         -0.0378         15.8508

     Atom 26  H   pos: (  0.195283  0.177434  0.314219)  dia sigma:           1.04
             1.0397          0.0000          0.0000
             0.0000          1.0397          0.0000
             0.0000          0.0000          1.0397

     Atom 27  H   pos: ( -0.207164  0.285028 -0.020807)  dia sigma:           1.08
             1.0773          0.0000          0.0000
             0.0000          1.0773          0.0000
             0.0000          0.0000          1.0773

     Atom 28  H   pos: ( -0.048077 -0.173456  0.345523)  dia sigma:           1.06
             1.0580          0.0000          0.0000
             0.0000          1.0580          0.0000
             0.0000          0.0000          1.0580

     Atom 29  H   pos: ( -0.181504 -0.256616  0.337854)  dia sigma:           1.00
             1.0000          0.0000          0.0000
             0.0000          1.0000          0.0000
             0.0000          0.0000          1.0000

     Atom 30  H   pos: ( -0.099701  0.342537 -0.543851)  dia sigma:           1.02
             1.0158          0.0000          0.0000
             0.0000          1.0158          0.0000
             0.0000          0.0000          1.0158

     Atom 31  H   pos: (  0.046683  0.306166  0.437919)  dia sigma:           0.67
             0.6717          0.0000          0.0000
             0.0000          0.6717          0.0000
             0.0000          0.0000          0.6717

     Atom 32  H   pos: ( -0.386539 -0.247143  0.196676)  dia sigma:           1.04
             1.0385          0.0000          0.0000
             0.0000          1.0385          0.0000
             0.0000          0.0000          1.0385

     Atom 33  H   pos: ( -0.390549 -0.282547  0.348959)  dia sigma:           1.00
             0.9997          0.0000          0.0000
             0.0000          0.9997          0.0000
             0.0000          0.0000          0.9997

     Atom 34  H   pos: ( -0.384039  0.017240  0.344431)  dia sigma:           1.02
             1.0192          0.0000          0.0000
             0.0000          1.0192          0.0000
             0.0000          0.0000          1.0192

     Atom 35  H   pos: ( -0.437869  0.118811  0.449760)  dia sigma:           1.01
             1.0078          0.0000          0.0000
             0.0000          1.0078          0.0000
             0.0000          0.0000          1.0078

     Atom 36  H   pos: ( -0.038263  0.104999 -0.518530)  dia sigma:           1.02
             1.0221          0.0000          0.0000
             0.0000          1.0221          0.0000
             0.0000          0.0000          1.0221

     Atom 37  H   pos: ( -0.156209 -0.004478 -0.546276)  dia sigma:           0.85
             0.8503          0.0000          0.0000
             0.0000          0.8503          0.0000
             0.0000          0.0000          0.8503

     Atom 38  H   pos: (  0.059298 -0.144724 -0.420168)  dia sigma:           1.02
             1.0178          0.0000          0.0000
             0.0000          1.0178          0.0000
             0.0000          0.0000          1.0178

     Atom 39  H   pos: (  0.170338 -0.204855 -0.326443)  dia sigma:           1.06
             1.0647          0.0000          0.0000
             0.0000          1.0647          0.0000
             0.0000          0.0000          1.0647

     Atom 40  H   pos: ( -0.501030 -0.356075 -0.210504)  dia sigma:           1.07
             1.0747          0.0000          0.0000
             0.0000          1.0747          0.0000
             0.0000          0.0000          1.0747

     Atom 41  H   pos: (  0.480792 -0.490177 -0.118691)  dia sigma:           0.93
             0.9267          0.0000          0.0000
             0.0000          0.9267          0.0000
             0.0000          0.0000          0.9267

     Atom 42  H   pos: (  0.261634  0.244363 -0.388467)  dia sigma:           0.95
             0.9479          0.0000          0.0000
             0.0000          0.9479          0.0000
             0.0000          0.0000          0.9479

     Atom 43  H   pos: (  0.204963  0.126354 -0.300063)  dia sigma:           1.07
             1.0690          0.0000          0.0000
             0.0000          1.0690          0.0000
             0.0000          0.0000          1.0690

     Atom 44  H   pos: ( -0.090356 -0.416374 -0.315093)  dia sigma:           1.05
             1.0503          0.0000          0.0000
             0.0000          1.0503          0.0000
             0.0000          0.0000          1.0503

     Atom 45  H   pos: ( -0.164473 -0.460338 -0.183802)  dia sigma:           1.01
             1.0098          0.0000          0.0000
             0.0000          1.0098          0.0000
             0.0000          0.0000          1.0098

     Atom 46  H   pos: ( -0.127471 -0.260206 -0.022394)  dia sigma:           1.01
             1.0092          0.0000          0.0000
             0.0000          1.0092          0.0000
             0.0000          0.0000          1.0092

     Atom 47  H   pos: ( -0.137028 -0.195916 -0.164358)  dia sigma:           1.07
             1.0696          0.0000          0.0000
             0.0000          1.0696          0.0000
             0.0000          0.0000          1.0696

     Atom 48  H   pos: ( -0.262257  0.341711  0.231585)  dia sigma:           1.01
             1.0102          0.0000          0.0000
             0.0000          1.0102          0.0000
             0.0000          0.0000          1.0102

     Atom 49  H   pos: ( -0.283437  0.249205  0.356919)  dia sigma:           0.99
             0.9876          0.0000          0.0000
             0.0000          0.9876          0.0000
             0.0000          0.0000          0.9876

     Atom 50  H   pos: (  0.305688  0.272116 -0.017989)  dia sigma:           0.99
             0.9886          0.0000          0.0000
             0.0000          0.9886          0.0000
             0.0000          0.0000          0.9886

     Atom 51  H   pos: (  0.262241  0.171288  0.094338)  dia sigma:           1.06
             1.0586          0.0000          0.0000
             0.0000          1.0586          0.0000
             0.0000          0.0000          1.0586

     Atom 52  H   pos: ( -0.499830  0.297643  0.141171)  dia sigma:           1.10
             1.0982          0.0000          0.0000
             0.0000          1.0982          0.0000
             0.0000          0.0000          1.0982

     Atom 53  H   pos: ( -0.363020  0.334803  0.071353)  dia sigma:           0.93
             0.9257          0.0000          0.0000
             0.0000          0.9257          0.0000
             0.0000          0.0000          0.9257

     Atom 54  H   pos: (  0.446656  0.469180  0.200253)  dia sigma:           1.03
             1.0309          0.0000          0.0000
             0.0000          1.0309          0.0000
             0.0000          0.0000          1.0309

     Atom 55  H   pos: (  0.314740  0.393358  0.242211)  dia sigma:           1.01
             1.0066          0.0000          0.0000
             0.0000          1.0066          0.0000
             0.0000          0.0000          1.0066

     Atom 56  H   pos: ( -0.072875  0.067102  0.308115)  dia sigma:           1.03
             1.0346          0.0000          0.0000
             0.0000          1.0346          0.0000
             0.0000          0.0000          1.0346

     Atom 57  H   pos: ( -0.138981  0.049698  0.166796)  dia sigma:           1.02
             1.0244          0.0000          0.0000
             0.0000          1.0244          0.0000
             0.0000          0.0000          1.0244

     Atom 58  H   pos: ( -0.232725 -0.515439  0.017747)  dia sigma:           0.89
             0.8853          0.0000          0.0000
             0.0000          0.8853          0.0000
             0.0000          0.0000          0.8853

     Atom 59  H   pos: ( -0.342047 -0.423937 -0.053993)  dia sigma:           1.02
             1.0249          0.0000          0.0000
             0.0000          1.0249          0.0000
             0.0000          0.0000          1.0249

     Atom 60  H   pos: (  0.215288  0.369321  0.454209)  dia sigma:           0.59
             0.5938          0.0000          0.0000
             0.0000          0.5938          0.0000
             0.0000          0.0000          0.5938

     Atom 61  H   pos: (  0.157020  0.416905 -0.430617)  dia sigma:           1.00
             0.9950          0.0000          0.0000
             0.0000          0.9950          0.0000
             0.0000          0.0000          0.9950

     Atom 62  H   pos: (  0.497806  0.300364 -0.147025)  dia sigma:           1.05
             1.0530          0.0000          0.0000
             0.0000          1.0530          0.0000
             0.0000          0.0000          1.0530

     Atom 63  H   pos: (  0.408357  0.267067 -0.272125)  dia sigma:           0.99
             0.9922          0.0000          0.0000
             0.0000          0.9922          0.0000
             0.0000          0.0000          0.9922

     Atom 64  H   pos: (  0.337003  0.175485  0.358715)  dia sigma:           1.03
             1.0316          0.0000          0.0000
             0.0000          1.0316          0.0000
             0.0000          0.0000          1.0316

     Atom 65  H   pos: (  0.347634  0.049365  0.451601)  dia sigma:           1.06
             1.0590          0.0000          0.0000
             0.0000          1.0590          0.0000
             0.0000          0.0000          1.0590

     Atom 66  H   pos: ( -0.024989 -0.410551  0.274852)  dia sigma:           0.94
             0.9412          0.0000          0.0000
             0.0000          0.9412          0.0000
             0.0000          0.0000          0.9412

     Atom 67  H   pos: (  0.114549 -0.466736  0.322021)  dia sigma:           1.04
             1.0442          0.0000          0.0000
             0.0000          1.0442          0.0000
             0.0000          0.0000          1.0442

     Atom 68  H   pos: (  0.045278 -0.472101 -0.078994)  dia sigma:           1.00
             0.9985          0.0000          0.0000
             0.0000          0.9985          0.0000
             0.0000          0.0000          0.9985

     Atom 69  H   pos: (  0.141684 -0.473738  0.045971)  dia sigma:           1.05
             1.0453          0.0000          0.0000
             0.0000          1.0453          0.0000
             0.0000          0.0000          1.0453

     Atom 70  H   pos: ( -0.419144  0.477697  0.442932)  dia sigma:           1.02
             1.0194          0.0000          0.0000
             0.0000          1.0194          0.0000
             0.0000          0.0000          1.0194

     Atom 71  H   pos: (  0.430269 -0.519475  0.391422)  dia sigma:           0.70
             0.7047          0.0000          0.0000
             0.0000          0.7047          0.0000
             0.0000          0.0000          0.7047

     Paramagnetic contribution in ppm:

     Atom  1  Ca  pos: (  0.012770  0.335894  0.155254)  para sigma:        -479.20
          -448.5589          6.6278         37.0446
             8.0784       -488.2969         12.6008
            35.4699          9.2463       -500.7441

     Atom  2  O   pos: (  0.191679  0.277558  0.302549)  para sigma:         -91.12
           -84.8773        -10.4750          4.6694
           -11.7897       -127.2639         13.9592
             8.0515         -0.1726        -61.2046

     Atom  3  O   pos: ( -0.205034  0.331648  0.066143)  para sigma:         -44.16
            -3.8593          6.4416         25.1766
            -2.5854        -61.6264        -13.6765
            11.0304         -9.6687        -67.0002

     Atom  4  O   pos: ( -0.082317 -0.266313  0.352904)  para sigma:           7.55
            24.1065          3.5407          4.2934
             3.6966         16.8078          0.9350
             5.6703          3.6486        -18.2520

     Atom  5  O   pos: ( -0.025903  0.273365 -0.540342)  para sigma:         -75.46
           -73.9661         39.4093        -43.2292
            52.7877       -128.1570        -13.8982
           -51.7887         -8.5640        -24.2525

     Atom  6  O   pos: ( -0.365069 -0.208370  0.286043)  para sigma:          13.88
            -4.1104         10.1099          2.0592
             9.1741         13.3809         -7.5533
             1.9337         -9.6275         32.3661

     Atom  7  O   pos: ( -0.354381  0.096468  0.398128)  para sigma:         -10.11
            13.6984          6.1568         -5.8943
            -5.7060        -19.4700         24.4251
            -8.4782         22.3096        -24.5673

     Atom  8  O   pos: ( -0.046139  0.006480 -0.522934)  para sigma:          -9.98
            12.0037         14.2761         17.1605
            15.6255         -1.5726          1.5276
            16.3001         -0.2721        -40.3606

     Atom  9  O   pos: (  0.098553 -0.232025 -0.389778)  para sigma:          29.91
            32.1571         -8.0817         25.1749
           -12.7837         32.3285        -11.2673
            26.9360         -7.2703         25.2384

     Atom 10  O   pos: ( -0.495319 -0.388899 -0.118001)  para sigma:          10.16
            -9.1878         10.6535         12.1992
            10.1260         32.5047        -10.8020
             9.0165         -7.8186          7.1541

     Atom 11  O   pos: (  0.287989  0.154311 -0.346038)  para sigma:           9.27
             0.7221          3.9818          1.6984
             9.2090         25.7698        -21.8267
            -2.5468        -20.1461          1.3213

     Atom 12  O   pos: ( -0.089547 -0.487318 -0.245348)  para sigma:          15.79
            12.9316         -1.6044        -21.0257
            -3.7467          0.3676         -6.7890
           -21.2605        -11.9758         34.0754

     Atom 13  O   pos: ( -0.098029 -0.179281 -0.074476)  para sigma:          17.60
            -4.3431         16.5758         10.5629
            18.3874         19.7333        -19.0961
             8.6307        -18.4893         37.4210

     Atom 14  O   pos: ( -0.265837  0.345964  0.332166)  para sigma:          -3.28
           -24.1101          1.3457         -3.6453
             5.8283          3.7893        -16.7134
            -7.2339        -13.4803         10.4727

     Atom 15  O   pos: (  0.227609  0.247191  0.040344)  para sigma:          -0.72
            -5.9304         -1.8461        -14.3649
            -9.4734         -5.2713         -9.1192
           -14.5809        -16.6056          9.0271

     Atom 16  O   pos: ( -0.464568  0.321678  0.052851)  para sigma:         -11.81
            23.5480          3.8590        -14.5598
            -2.7198        -39.5443         -0.9484
            -7.1850         -0.6645        -19.4288

     Atom 17  O   pos: (  0.346993  0.478628  0.199235)  para sigma:         -25.91
            -8.9138         12.6699         -1.7939
            20.7893        -40.0296          0.7235
             1.2847         10.5087        -28.7822

     Atom 18  O   pos: ( -0.063923  0.096648  0.213436)  para sigma:           9.62
             1.9575         10.5108          9.3818
            11.2244          4.2970         -3.2888
            10.6520         -1.9787         22.5907

     Atom 19  O   pos: ( -0.252723 -0.413698 -0.011519)  para sigma:         -16.67
           -15.0849        -15.0445         13.6988
           -13.2423         -6.4071        -13.7379
            12.4280        -15.9354        -28.5097

     Atom 20  O   pos: (  0.243465  0.397082 -0.482521)  para sigma:        -121.61
          -189.7365         37.3772         62.2933
            39.7401       -152.9689         10.5875
            78.3409         14.6710        -22.1143

     Atom 21  O   pos: (  0.423583  0.337611 -0.201563)  para sigma:           2.60
            -2.8869          7.2622         23.6778
            10.6169        -12.8001         16.6132
            25.7877         21.3335         23.4945

     Atom 22  O   pos: (  0.393279  0.094685  0.376516)  para sigma:           3.17
            11.5904        -21.3270          6.8893
           -19.5881         12.3299        -17.9979
             4.6087        -11.5908        -14.4243

     Atom 23  O   pos: (  0.023009 -0.497689  0.298631)  para sigma:         -31.70
           -46.1723        -14.7836         -0.8949
            -8.1880         -6.2755         14.9631
             1.5852         16.2212        -42.6632

     Atom 24  O   pos: (  0.044975 -0.473730  0.021357)  para sigma:          -1.97
            -0.2028          0.9905          5.1083
            -1.5310        -20.0952        -17.1205
            13.4930         -8.5745         14.4019

     Atom 25  O   pos: ( -0.466563 -0.447279  0.424996)  para sigma:         -59.80
           -16.4027         45.6466         15.4367
            74.3902       -116.6967         35.5243
            10.0459         14.6698        -46.2890

     Atom 26  H   pos: (  0.195283  0.177434  0.314219)  para sigma:           0.00
             0.0000          0.0000          0.0000
             0.0000          0.0000          0.0000
             0.0000          0.0000          0.0000

     Atom 27  H   pos: ( -0.207164  0.285028 -0.020807)  para sigma:           0.00
             0.0000          0.0000          0.0000
             0.0000          0.0000          0.0000
             0.0000          0.0000          0.0000

     Atom 28  H   pos: ( -0.048077 -0.173456  0.345523)  para sigma:           0.00
             0.0000          0.0000          0.0000
             0.0000          0.0000          0.0000
             0.0000          0.0000          0.0000

     Atom 29  H   pos: ( -0.181504 -0.256616  0.337854)  para sigma:           0.00
             0.0000          0.0000          0.0000
             0.0000          0.0000          0.0000
             0.0000          0.0000          0.0000

     Atom 30  H   pos: ( -0.099701  0.342537 -0.543851)  para sigma:           0.00
             0.0000          0.0000          0.0000
             0.0000          0.0000          0.0000
             0.0000          0.0000          0.0000

     Atom 31  H   pos: (  0.046683  0.306166  0.437919)  para sigma:           0.00
             0.0000          0.0000          0.0000
             0.0000          0.0000          0.0000
             0.0000          0.0000          0.0000

     Atom 32  H   pos: ( -0.386539 -0.247143  0.196676)  para sigma:           0.00
             0.0000          0.0000          0.0000
             0.0000          0.0000          0.0000
             0.0000          0.0000          0.0000

     Atom 33  H   pos: ( -0.390549 -0.282547  0.348959)  para sigma:           0.00
             0.0000          0.0000          0.0000
             0.0000          0.0000          0.0000
             0.0000          0.0000          0.0000

     Atom 34  H   pos: ( -0.384039  0.017240  0.344431)  para sigma:           0.00
             0.0000          0.0000          0.0000
             0.0000          0.0000          0.0000
             0.0000          0.0000          0.0000

     Atom 35  H   pos: ( -0.437869  0.118811  0.449760)  para sigma:           0.00
             0.0000          0.0000          0.0000
             0.0000          0.0000          0.0000
             0.0000          0.0000          0.0000

     Atom 36  H   pos: ( -0.038263  0.104999 -0.518530)  para sigma:           0.00
             0.0000          0.0000          0.0000
             0.0000          0.0000          0.0000
             0.0000          0.0000          0.0000

     Atom 37  H   pos: ( -0.156209 -0.004478 -0.546276)  para sigma:           0.00
             0.0000          0.0000          0.0000
             0.0000          0.0000          0.0000
             0.0000          0.0000          0.0000

     Atom 38  H   pos: (  0.059298 -0.144724 -0.420168)  para sigma:           0.00
             0.0000          0.0000          0.0000
             0.0000          0.0000          0.0000
             0.0000          0.0000          0.0000

     Atom 39  H   pos: (  0.170338 -0.204855 -0.326443)  para sigma:           0.00
             0.0000          0.0000          0.0000
             0.0000          0.0000          0.0000
             0.0000          0.0000          0.0000

     Atom 40  H   pos: ( -0.501030 -0.356075 -0.210504)  para sigma:           0.00
             0.0000          0.0000          0.0000
             0.0000          0.0000          0.0000
             0.0000          0.0000          0.0000

     Atom 41  H   pos: (  0.480792 -0.490177 -0.118691)  para sigma:           0.00
             0.0000          0.0000          0.0000
             0.0000          0.0000          0.0000
             0.0000          0.0000          0.0000

     Atom 42  H   pos: (  0.261634  0.244363 -0.388467)  para sigma:           0.00
             0.0000          0.0000          0.0000
             0.0000          0.0000          0.0000
             0.0000          0.0000          0.0000

     Atom 43  H   pos: (  0.204963  0.126354 -0.300063)  para sigma:           0.00
             0.0000          0.0000          0.0000
             0.0000          0.0000          0.0000
             0.0000          0.0000          0.0000

     Atom 44  H   pos: ( -0.090356 -0.416374 -0.315093)  para sigma:           0.00
             0.0000          0.0000          0.0000
             0.0000          0.0000          0.0000
             0.0000          0.0000          0.0000

     Atom 45  H   pos: ( -0.164473 -0.460338 -0.183802)  para sigma:           0.00
             0.0000          0.0000          0.0000
             0.0000          0.0000          0.0000
             0.0000          0.0000          0.0000

     Atom 46  H   pos: ( -0.127471 -0.260206 -0.022394)  para sigma:           0.00
             0.0000          0.0000          0.0000
             0.0000          0.0000          0.0000
             0.0000          0.0000          0.0000

     Atom 47  H   pos: ( -0.137028 -0.195916 -0.164358)  para sigma:           0.00
             0.0000          0.0000          0.0000
             0.0000          0.0000          0.0000
             0.0000          0.0000          0.0000

     Atom 48  H   pos: ( -0.262257  0.341711  0.231585)  para sigma:           0.00
             0.0000          0.0000          0.0000
             0.0000          0.0000          0.0000
             0.0000          0.0000          0.0000

     Atom 49  H   pos: ( -0.283437  0.249205  0.356919)  para sigma:           0.00
             0.0000          0.0000          0.0000
             0.0000          0.0000          0.0000
             0.0000          0.0000          0.0000

     Atom 50  H   pos: (  0.305688  0.272116 -0.017989)  para sigma:           0.00
             0.0000          0.0000          0.0000
             0.0000          0.0000          0.0000
             0.0000          0.0000          0.0000

     Atom 51  H   pos: (  0.262241  0.171288  0.094338)  para sigma:           0.00
             0.0000          0.0000          0.0000
             0.0000          0.0000          0.0000
             0.0000          0.0000          0.0000

     Atom 52  H   pos: ( -0.499830  0.297643  0.141171)  para sigma:           0.00
             0.0000          0.0000          0.0000
             0.0000          0.0000          0.0000
             0.0000          0.0000          0.0000

     Atom 53  H   pos: ( -0.363020  0.334803  0.071353)  para sigma:           0.00
             0.0000          0.0000          0.0000
             0.0000          0.0000          0.0000
             0.0000          0.0000          0.0000

     Atom 54  H   pos: (  0.446656  0.469180  0.200253)  para sigma:           0.00
             0.0000          0.0000          0.0000
             0.0000          0.0000          0.0000
             0.0000          0.0000          0.0000

     Atom 55  H   pos: (  0.314740  0.393358  0.242211)  para sigma:           0.00
             0.0000          0.0000          0.0000
             0.0000          0.0000          0.0000
             0.0000          0.0000          0.0000

     Atom 56  H   pos: ( -0.072875  0.067102  0.308115)  para sigma:           0.00
             0.0000          0.0000          0.0000
             0.0000          0.0000          0.0000
             0.0000          0.0000          0.0000

     Atom 57  H   pos: ( -0.138981  0.049698  0.166796)  para sigma:           0.00
             0.0000          0.0000          0.0000
             0.0000          0.0000          0.0000
             0.0000          0.0000          0.0000

     Atom 58  H   pos: ( -0.232725 -0.515439  0.017747)  para sigma:           0.00
             0.0000          0.0000          0.0000
             0.0000          0.0000          0.0000
             0.0000          0.0000          0.0000

     Atom 59  H   pos: ( -0.342047 -0.423937 -0.053993)  para sigma:           0.00
             0.0000          0.0000          0.0000
             0.0000          0.0000          0.0000
             0.0000          0.0000          0.0000

     Atom 60  H   pos: (  0.215288  0.369321  0.454209)  para sigma:           0.00
             0.0000          0.0000          0.0000
             0.0000          0.0000          0.0000
             0.0000          0.0000          0.0000

     Atom 61  H   pos: (  0.157020  0.416905 -0.430617)  para sigma:           0.00
             0.0000          0.0000          0.0000
             0.0000          0.0000          0.0000
             0.0000          0.0000          0.0000

     Atom 62  H   pos: (  0.497806  0.300364 -0.147025)  para sigma:           0.00
             0.0000          0.0000          0.0000
             0.0000          0.0000          0.0000
             0.0000          0.0000          0.0000

     Atom 63  H   pos: (  0.408357  0.267067 -0.272125)  para sigma:           0.00
             0.0000          0.0000          0.0000
             0.0000          0.0000          0.0000
             0.0000          0.0000          0.0000

     Atom 64  H   pos: (  0.337003  0.175485  0.358715)  para sigma:           0.00
             0.0000          0.0000          0.0000
             0.0000          0.0000          0.0000
             0.0000          0.0000          0.0000

     Atom 65  H   pos: (  0.347634  0.049365  0.451601)  para sigma:           0.00
             0.0000          0.0000          0.0000
             0.0000          0.0000          0.0000
             0.0000          0.0000          0.0000

     Atom 66  H   pos: ( -0.024989 -0.410551  0.274852)  para sigma:           0.00
             0.0000          0.0000          0.0000
             0.0000          0.0000          0.0000
             0.0000          0.0000          0.0000

     Atom 67  H   pos: (  0.114549 -0.466736  0.322021)  para sigma:           0.00
             0.0000          0.0000          0.0000
             0.0000          0.0000          0.0000
             0.0000          0.0000          0.0000

     Atom 68  H   pos: (  0.045278 -0.472101 -0.078994)  para sigma:           0.00
             0.0000          0.0000          0.0000
             0.0000          0.0000          0.0000
             0.0000          0.0000          0.0000

     Atom 69  H   pos: (  0.141684 -0.473738  0.045971)  para sigma:           0.00
             0.0000          0.0000          0.0000
             0.0000          0.0000          0.0000
             0.0000          0.0000          0.0000

     Atom 70  H   pos: ( -0.419144  0.477697  0.442932)  para sigma:           0.00
             0.0000          0.0000          0.0000
             0.0000          0.0000          0.0000
             0.0000          0.0000          0.0000

     Atom 71  H   pos: (  0.430269 -0.519475  0.391422)  para sigma:           0.00
             0.0000          0.0000          0.0000
             0.0000          0.0000          0.0000
             0.0000          0.0000          0.0000

     Paramagnetic US occ-occ contribution in ppm:

     Atom  1  Ca  pos: (  0.012770  0.335894  0.155254)  para_oo sigma:          -3.21
            -2.7704          0.0935          0.0479
             0.1786         -3.2827          0.1084
             0.0229          0.1830         -3.5857

     Atom  2  O   pos: (  0.191679  0.277558  0.302549)  para_oo sigma:          -0.69
            -0.9172          0.1728         -0.1701
             0.1217         -0.2192          0.1435
            -0.2533          0.1552         -0.9439

     Atom  3  O   pos: ( -0.205034  0.331648  0.066143)  para_oo sigma:          -0.34
            -0.6878         -0.1668         -0.5174
            -0.1655         -0.2262          0.2372
            -0.4326          0.3004         -0.0920

     Atom  4  O   pos: ( -0.082317 -0.266313  0.352904)  para_oo sigma:          -0.71
            -0.7624         -0.1431          0.0233
            -0.1153         -0.6281          0.0287
            -0.0035          0.0576         -0.7467

     Atom  5  O   pos: ( -0.025903  0.273365 -0.540342)  para_oo sigma:          -0.72
            -0.8264          0.0869          0.0851
             0.1114         -0.6537         -0.0120
             0.0685          0.0184         -0.6919

     Atom  6  O   pos: ( -0.365069 -0.208370  0.286043)  para_oo sigma:          -0.64
            -0.7185          0.0419         -0.0336
             0.0552         -0.5938         -0.0567
            -0.0459         -0.0742         -0.6025

     Atom  7  O   pos: ( -0.354381  0.096468  0.398128)  para_oo sigma:          -0.93
            -0.5689          0.0538          0.0298
             0.0112         -1.0625          0.1619
             0.0282          0.1789         -1.1551

     Atom  8  O   pos: ( -0.046139  0.006480 -0.522934)  para_oo sigma:          -0.72
            -0.9985         -0.0074          0.0487
             0.0257         -0.3954         -0.0449
             0.1128         -0.0414         -0.7533

     Atom  9  O   pos: (  0.098553 -0.232025 -0.389778)  para_oo sigma:          -0.48
            -0.5178         -0.0960          0.0418
            -0.1269         -0.4625         -0.0933
             0.0557         -0.0678         -0.4711

     Atom 10  O   pos: ( -0.495319 -0.388899 -0.118001)  para_oo sigma:          -0.67
            -0.5825         -0.0001          0.0736
             0.0174         -0.6927          0.0796
             0.0569          0.0522         -0.7351

     Atom 11  O   pos: (  0.287989  0.154311 -0.346038)  para_oo sigma:          -0.73
            -0.7920          0.1317          0.0823
             0.0751         -0.6057         -0.0268
             0.1079         -0.0085         -0.8042

     Atom 12  O   pos: ( -0.089547 -0.487318 -0.245348)  para_oo sigma:          -0.56
            -0.5858         -0.0176         -0.0460
             0.0006         -0.6502          0.0370
            -0.0961         -0.0065         -0.4457

     Atom 13  O   pos: ( -0.098029 -0.179281 -0.074476)  para_oo sigma:          -0.57
            -0.6945          0.1249         -0.0662
             0.1422         -0.4860         -0.0557
            -0.0788         -0.0705         -0.5263

     Atom 14  O   pos: ( -0.265837  0.345964  0.332166)  para_oo sigma:          -1.00
            -1.0848          0.0483          0.0224
             0.0460         -1.0310         -0.1138
            -0.0673         -0.0941         -0.8952

     Atom 15  O   pos: (  0.227609  0.247191  0.040344)  para_oo sigma:          -0.46
            -0.6395          0.0317          0.0229
             0.0643         -0.4532         -0.1566
            -0.0525         -0.2087         -0.2767

     Atom 16  O   pos: ( -0.464568  0.321678  0.052851)  para_oo sigma:          -1.01
            -0.6909         -0.0471          0.0391
            -0.0935         -1.1105          0.0777
             0.0976          0.0324         -1.2388

     Atom 17  O   pos: (  0.346993  0.478628  0.199235)  para_oo sigma:          -0.98
            -0.9460          0.2099         -0.1490
             0.2658         -1.0533          0.0562
            -0.0660          0.0491         -0.9469

     Atom 18  O   pos: ( -0.063923  0.096648  0.213436)  para_oo sigma:          -0.28
            -0.2714          0.0143          0.1959
            -0.0069         -0.5148          0.0187
             0.1616          0.0356         -0.0632

     Atom 19  O   pos: ( -0.252723 -0.413698 -0.011519)  para_oo sigma:          -1.06
            -0.8921         -0.0871          0.0393
            -0.0585         -1.1355          0.0382
            -0.0064          0.0468         -1.1468

     Atom 20  O   pos: (  0.243465  0.397082 -0.482521)  para_oo sigma:          -0.74
            -0.7398          0.1126          0.0893
             0.1528         -0.7800         -0.0795
             0.0555         -0.0382         -0.6940

     Atom 21  O   pos: (  0.423583  0.337611 -0.201563)  para_oo sigma:          -0.82
            -0.9348          0.0249          0.1819
             0.1129         -0.8060          0.1628
             0.2007          0.1774         -0.7086

     Atom 22  O   pos: (  0.393279  0.094685  0.376516)  para_oo sigma:          -0.89
            -0.5951         -0.2043          0.1554
            -0.1187         -0.9196          0.0105
             0.2269          0.0429         -1.1500

     Atom 23  O   pos: (  0.023009 -0.497689  0.298631)  para_oo sigma:          -0.34
            -0.0842         -0.4882          0.1082
            -0.5127         -0.4958         -0.2874
             0.1140         -0.3274         -0.4489

     Atom 24  O   pos: (  0.044975 -0.473730  0.021357)  para_oo sigma:          -0.27
            -0.1334         -0.0525          0.2782
             0.0095         -0.6079          0.2422
             0.2646          0.1214         -0.0646

     Atom 25  O   pos: ( -0.466563 -0.447279  0.424996)  para_oo sigma:          -0.63
            -0.5884         -0.0036          0.0090
             0.0609         -0.7157          0.0009
            -0.0114          0.0523         -0.5995

     Atom 26  H   pos: (  0.195283  0.177434  0.314219)  para_oo sigma:           0.00
             0.0000          0.0000          0.0000
             0.0000          0.0000          0.0000
             0.0000          0.0000          0.0000

     Atom 27  H   pos: ( -0.207164  0.285028 -0.020807)  para_oo sigma:           0.00
             0.0000          0.0000          0.0000
             0.0000          0.0000          0.0000
             0.0000          0.0000          0.0000

     Atom 28  H   pos: ( -0.048077 -0.173456  0.345523)  para_oo sigma:           0.00
             0.0000          0.0000          0.0000
             0.0000          0.0000          0.0000
             0.0000          0.0000          0.0000

     Atom 29  H   pos: ( -0.181504 -0.256616  0.337854)  para_oo sigma:           0.00
             0.0000          0.0000          0.0000
             0.0000          0.0000          0.0000
             0.0000          0.0000          0.0000

     Atom 30  H   pos: ( -0.099701  0.342537 -0.543851)  para_oo sigma:           0.00
             0.0000          0.0000          0.0000
             0.0000          0.0000          0.0000
             0.0000          0.0000          0.0000

     Atom 31  H   pos: (  0.046683  0.306166  0.437919)  para_oo sigma:           0.00
             0.0000          0.0000          0.0000
             0.0000          0.0000          0.0000
             0.0000          0.0000          0.0000

     Atom 32  H   pos: ( -0.386539 -0.247143  0.196676)  para_oo sigma:           0.00
             0.0000          0.0000          0.0000
             0.0000          0.0000          0.0000
             0.0000          0.0000          0.0000

     Atom 33  H   pos: ( -0.390549 -0.282547  0.348959)  para_oo sigma:           0.00
             0.0000          0.0000          0.0000
             0.0000          0.0000          0.0000
             0.0000          0.0000          0.0000

     Atom 34  H   pos: ( -0.384039  0.017240  0.344431)  para_oo sigma:           0.00
             0.0000          0.0000          0.0000
             0.0000          0.0000          0.0000
             0.0000          0.0000          0.0000

     Atom 35  H   pos: ( -0.437869  0.118811  0.449760)  para_oo sigma:           0.00
             0.0000          0.0000          0.0000
             0.0000          0.0000          0.0000
             0.0000          0.0000          0.0000

     Atom 36  H   pos: ( -0.038263  0.104999 -0.518530)  para_oo sigma:           0.00
             0.0000          0.0000          0.0000
             0.0000          0.0000          0.0000
             0.0000          0.0000          0.0000

     Atom 37  H   pos: ( -0.156209 -0.004478 -0.546276)  para_oo sigma:           0.00
             0.0000          0.0000          0.0000
             0.0000          0.0000          0.0000
             0.0000          0.0000          0.0000

     Atom 38  H   pos: (  0.059298 -0.144724 -0.420168)  para_oo sigma:           0.00
             0.0000          0.0000          0.0000
             0.0000          0.0000          0.0000
             0.0000          0.0000          0.0000

     Atom 39  H   pos: (  0.170338 -0.204855 -0.326443)  para_oo sigma:           0.00
             0.0000          0.0000          0.0000
             0.0000          0.0000          0.0000
             0.0000          0.0000          0.0000

     Atom 40  H   pos: ( -0.501030 -0.356075 -0.210504)  para_oo sigma:           0.00
             0.0000          0.0000          0.0000
             0.0000          0.0000          0.0000
             0.0000          0.0000          0.0000

     Atom 41  H   pos: (  0.480792 -0.490177 -0.118691)  para_oo sigma:           0.00
             0.0000          0.0000          0.0000
             0.0000          0.0000          0.0000
             0.0000          0.0000          0.0000

     Atom 42  H   pos: (  0.261634  0.244363 -0.388467)  para_oo sigma:           0.00
             0.0000          0.0000          0.0000
             0.0000          0.0000          0.0000
             0.0000          0.0000          0.0000

     Atom 43  H   pos: (  0.204963  0.126354 -0.300063)  para_oo sigma:           0.00
             0.0000          0.0000          0.0000
             0.0000          0.0000          0.0000
             0.0000          0.0000          0.0000

     Atom 44  H   pos: ( -0.090356 -0.416374 -0.315093)  para_oo sigma:           0.00
             0.0000          0.0000          0.0000
             0.0000          0.0000          0.0000
             0.0000          0.0000          0.0000

     Atom 45  H   pos: ( -0.164473 -0.460338 -0.183802)  para_oo sigma:           0.00
             0.0000          0.0000          0.0000
             0.0000          0.0000          0.0000
             0.0000          0.0000          0.0000

     Atom 46  H   pos: ( -0.127471 -0.260206 -0.022394)  para_oo sigma:           0.00
             0.0000          0.0000          0.0000
             0.0000          0.0000          0.0000
             0.0000          0.0000          0.0000

     Atom 47  H   pos: ( -0.137028 -0.195916 -0.164358)  para_oo sigma:           0.00
             0.0000          0.0000          0.0000
             0.0000          0.0000          0.0000
             0.0000          0.0000          0.0000

     Atom 48  H   pos: ( -0.262257  0.341711  0.231585)  para_oo sigma:           0.00
             0.0000          0.0000          0.0000
             0.0000          0.0000          0.0000
             0.0000          0.0000          0.0000

     Atom 49  H   pos: ( -0.283437  0.249205  0.356919)  para_oo sigma:           0.00
             0.0000          0.0000          0.0000
             0.0000          0.0000          0.0000
             0.0000          0.0000          0.0000

     Atom 50  H   pos: (  0.305688  0.272116 -0.017989)  para_oo sigma:           0.00
             0.0000          0.0000          0.0000
             0.0000          0.0000          0.0000
             0.0000          0.0000          0.0000

     Atom 51  H   pos: (  0.262241  0.171288  0.094338)  para_oo sigma:           0.00
             0.0000          0.0000          0.0000
             0.0000          0.0000          0.0000
             0.0000          0.0000          0.0000

     Atom 52  H   pos: ( -0.499830  0.297643  0.141171)  para_oo sigma:           0.00
             0.0000          0.0000          0.0000
             0.0000          0.0000          0.0000
             0.0000          0.0000          0.0000

     Atom 53  H   pos: ( -0.363020  0.334803  0.071353)  para_oo sigma:           0.00
             0.0000          0.0000          0.0000
             0.0000          0.0000          0.0000
             0.0000          0.0000          0.0000

     Atom 54  H   pos: (  0.446656  0.469180  0.200253)  para_oo sigma:           0.00
             0.0000          0.0000          0.0000
             0.0000          0.0000          0.0000
             0.0000          0.0000          0.0000

     Atom 55  H   pos: (  0.314740  0.393358  0.242211)  para_oo sigma:           0.00
             0.0000          0.0000          0.0000
             0.0000          0.0000          0.0000
             0.0000          0.0000          0.0000

     Atom 56  H   pos: ( -0.072875  0.067102  0.308115)  para_oo sigma:           0.00
             0.0000          0.0000          0.0000
             0.0000          0.0000          0.0000
             0.0000          0.0000          0.0000

     Atom 57  H   pos: ( -0.138981  0.049698  0.166796)  para_oo sigma:           0.00
             0.0000          0.0000          0.0000
             0.0000          0.0000          0.0000
             0.0000          0.0000          0.0000

     Atom 58  H   pos: ( -0.232725 -0.515439  0.017747)  para_oo sigma:           0.00
             0.0000          0.0000          0.0000
             0.0000          0.0000          0.0000
             0.0000          0.0000          0.0000

     Atom 59  H   pos: ( -0.342047 -0.423937 -0.053993)  para_oo sigma:           0.00
             0.0000          0.0000          0.0000
             0.0000          0.0000          0.0000
             0.0000          0.0000          0.0000

     Atom 60  H   pos: (  0.215288  0.369321  0.454209)  para_oo sigma:           0.00
             0.0000          0.0000          0.0000
             0.0000          0.0000          0.0000
             0.0000          0.0000          0.0000

     Atom 61  H   pos: (  0.157020  0.416905 -0.430617)  para_oo sigma:           0.00
             0.0000          0.0000          0.0000
             0.0000          0.0000          0.0000
             0.0000          0.0000          0.0000

     Atom 62  H   pos: (  0.497806  0.300364 -0.147025)  para_oo sigma:           0.00
             0.0000          0.0000          0.0000
             0.0000          0.0000          0.0000
             0.0000          0.0000          0.0000

     Atom 63  H   pos: (  0.408357  0.267067 -0.272125)  para_oo sigma:           0.00
             0.0000          0.0000          0.0000
             0.0000          0.0000          0.0000
             0.0000          0.0000          0.0000

     Atom 64  H   pos: (  0.337003  0.175485  0.358715)  para_oo sigma:           0.00
             0.0000          0.0000          0.0000
             0.0000          0.0000          0.0000
             0.0000          0.0000          0.0000

     Atom 65  H   pos: (  0.347634  0.049365  0.451601)  para_oo sigma:           0.00
             0.0000          0.0000          0.0000
             0.0000          0.0000          0.0000
             0.0000          0.0000          0.0000

     Atom 66  H   pos: ( -0.024989 -0.410551  0.274852)  para_oo sigma:           0.00
             0.0000          0.0000          0.0000
             0.0000          0.0000          0.0000
             0.0000          0.0000          0.0000

     Atom 67  H   pos: (  0.114549 -0.466736  0.322021)  para_oo sigma:           0.00
             0.0000          0.0000          0.0000
             0.0000          0.0000          0.0000
             0.0000          0.0000          0.0000

     Atom 68  H   pos: (  0.045278 -0.472101 -0.078994)  para_oo sigma:           0.00
             0.0000          0.0000          0.0000
             0.0000          0.0000          0.0000
             0.0000          0.0000          0.0000

     Atom 69  H   pos: (  0.141684 -0.473738  0.045971)  para_oo sigma:           0.00
             0.0000          0.0000          0.0000
             0.0000          0.0000          0.0000
             0.0000          0.0000          0.0000

     Atom 70  H   pos: ( -0.419144  0.477697  0.442932)  para_oo sigma:           0.00
             0.0000          0.0000          0.0000
             0.0000          0.0000          0.0000
             0.0000          0.0000          0.0000

     Atom 71  H   pos: (  0.430269 -0.519475  0.391422)  para_oo sigma:           0.00
             0.0000          0.0000          0.0000
             0.0000          0.0000          0.0000
             0.0000          0.0000          0.0000

     Paramagnetic US L_R Q_R contribution in ppm:

     Atom  1  Ca  pos: (  0.012770  0.335894  0.155254)  para_lq sigma:         202.60
           204.7667          0.5924          0.6190
             0.7306        201.7119          0.1202
             0.8770         -0.2228        201.3200

     Atom  2  O   pos: (  0.191679  0.277558  0.302549)  para_lq sigma:        -120.43
          -117.7476          1.2668         -1.3238
            -0.2659       -128.7866          5.0427
             0.3024          4.0794       -114.7679

     Atom  3  O   pos: ( -0.205034  0.331648  0.066143)  para_lq sigma:        -111.95
          -110.2014         -0.0295          0.1456
            -0.2908       -110.6676         -3.0049
            -0.7821         -2.5934       -114.9888

     Atom  4  O   pos: ( -0.082317 -0.266313  0.352904)  para_lq sigma:        -103.15
          -109.7242          0.1794         -1.6134
             0.3555       -105.4349          0.8047
            -1.5899          0.8536        -94.2820

     Atom  5  O   pos: ( -0.025903  0.273365 -0.540342)  para_lq sigma:        -123.80
          -126.2850         18.3715         -0.8537
            18.7876       -132.6499          5.1440
            -1.4151          5.3656       -112.4733

     Atom  6  O   pos: ( -0.365069 -0.208370  0.286043)  para_lq sigma:        -102.25
           -95.2468         -4.9818         -0.1103
            -4.9332       -105.3040          1.3566
            -0.1623          1.4943       -106.1911

     Atom  7  O   pos: ( -0.354381  0.096468  0.398128)  para_lq sigma:        -102.82
          -105.1118         -2.7574          3.7804
            -3.1944       -102.9457         -4.7631
             3.4720         -5.0248       -100.3966

     Atom  8  O   pos: ( -0.046139  0.006480 -0.522934)  para_lq sigma:        -110.28
          -104.8766          0.8291         -0.2427
             1.1264       -124.7097         -0.5221
            -0.2460         -0.7410       -101.2628

     Atom  9  O   pos: (  0.098553 -0.232025 -0.389778)  para_lq sigma:        -105.05
          -103.0845          1.6702         -7.4509
             1.5798       -111.4568          0.9589
            -7.4314          1.0488       -100.6034

     Atom 10  O   pos: ( -0.495319 -0.388899 -0.118001)  para_lq sigma:        -104.39
           -96.4385         -2.9029         -2.0834
            -3.1707       -107.6027          0.4145
            -2.1687          0.6617       -109.1430

     Atom 11  O   pos: (  0.287989  0.154311 -0.346038)  para_lq sigma:        -103.85
          -105.6632          3.0602          2.1615
             2.8613       -106.5026          6.0124
             2.1018          6.1056        -99.3766

     Atom 12  O   pos: ( -0.089547 -0.487318 -0.245348)  para_lq sigma:        -103.65
          -103.8036          4.8154          5.8311
             4.6674       -102.7650          4.2107
             5.6841          3.8768       -104.3961

     Atom 13  O   pos: ( -0.098029 -0.179281 -0.074476)  para_lq sigma:        -104.80
           -99.4150         -6.4150         -1.9146
            -6.1286       -108.5153          3.5120
            -1.8716          3.5466       -106.4739

     Atom 14  O   pos: ( -0.265837  0.345964  0.332166)  para_lq sigma:        -102.24
           -94.3707         -2.4885          1.0121
            -2.2362       -106.3889          0.6079
             0.5762          0.5486       -105.9583

     Atom 15  O   pos: (  0.227609  0.247191  0.040344)  para_lq sigma:        -103.18
          -108.3862          2.4343          5.3378
             2.1789       -100.8570          6.6976
             5.0118          6.6164       -100.2825

     Atom 16  O   pos: ( -0.464568  0.321678  0.052851)  para_lq sigma:        -104.90
          -110.1700         -3.0461         -2.1794
            -3.1812        -98.1964          1.7027
            -1.6405          1.4757       -106.3464

     Atom 17  O   pos: (  0.346993  0.478628  0.199235)  para_lq sigma:        -106.59
          -111.5741         -1.6265          1.1747
            -1.0164       -110.0056          6.9234
             1.8921          7.2137        -98.2011

     Atom 18  O   pos: ( -0.063923  0.096648  0.213436)  para_lq sigma:        -102.69
          -101.4291         -7.5099         -1.9025
            -7.5061        -99.1275          2.4811
            -1.9710          2.5328       -107.5109

     Atom 19  O   pos: ( -0.252723 -0.413698 -0.011519)  para_lq sigma:        -103.70
          -107.5411         -0.4616         -5.9278
            -0.3185       -104.2916          1.5635
            -6.0640          1.9235        -99.2713

     Atom 20  O   pos: (  0.243465  0.397082 -0.482521)  para_lq sigma:        -136.93
          -162.0996         12.2386         14.9508
            11.8480       -126.9060         -2.1685
            14.4033         -1.3171       -121.7731

     Atom 21  O   pos: (  0.423583  0.337611 -0.201563)  para_lq sigma:        -102.87
          -101.0725          3.2937         -5.2085
             3.6885       -103.7462         -4.0500
            -5.2741         -4.1968       -103.7924

     Atom 22  O   pos: (  0.393279  0.094685  0.376516)  para_lq sigma:        -103.52
          -102.3922          2.9587          4.9115
             3.6847       -105.0796          4.4427
             5.0330          4.8998       -103.0871

     Atom 23  O   pos: (  0.023009 -0.497689  0.298631)  para_lq sigma:        -101.88
          -104.4206          0.7064         -3.8861
             0.8527       -107.2559          1.8851
            -3.6557          1.7699        -93.9530

     Atom 24  O   pos: (  0.044975 -0.473730  0.021357)  para_lq sigma:        -101.87
          -104.5140         -0.8760         -0.2955
            -1.1134        -93.2212          0.4595
             0.0536          0.9497       -107.8748

     Atom 25  O   pos: ( -0.466563 -0.447279  0.424996)  para_lq sigma:        -126.15
          -123.6703         16.9576         -5.5398
            17.3798       -143.1642          9.1577
            -6.0189          8.4265       -111.6019

     Atom 26  H   pos: (  0.195283  0.177434  0.314219)  para_lq sigma:           0.00
             0.0000          0.0000          0.0000
             0.0000          0.0000          0.0000
             0.0000          0.0000          0.0000

     Atom 27  H   pos: ( -0.207164  0.285028 -0.020807)  para_lq sigma:           0.00
             0.0000          0.0000          0.0000
             0.0000          0.0000          0.0000
             0.0000          0.0000          0.0000

     Atom 28  H   pos: ( -0.048077 -0.173456  0.345523)  para_lq sigma:           0.00
             0.0000          0.0000          0.0000
             0.0000          0.0000          0.0000
             0.0000          0.0000          0.0000

     Atom 29  H   pos: ( -0.181504 -0.256616  0.337854)  para_lq sigma:           0.00
             0.0000          0.0000          0.0000
             0.0000          0.0000          0.0000
             0.0000          0.0000          0.0000

     Atom 30  H   pos: ( -0.099701  0.342537 -0.543851)  para_lq sigma:           0.00
             0.0000          0.0000          0.0000
             0.0000          0.0000          0.0000
             0.0000          0.0000          0.0000

     Atom 31  H   pos: (  0.046683  0.306166  0.437919)  para_lq sigma:           0.00
             0.0000          0.0000          0.0000
             0.0000          0.0000          0.0000
             0.0000          0.0000          0.0000

     Atom 32  H   pos: ( -0.386539 -0.247143  0.196676)  para_lq sigma:           0.00
             0.0000          0.0000          0.0000
             0.0000          0.0000          0.0000
             0.0000          0.0000          0.0000

     Atom 33  H   pos: ( -0.390549 -0.282547  0.348959)  para_lq sigma:           0.00
             0.0000          0.0000          0.0000
             0.0000          0.0000          0.0000
             0.0000          0.0000          0.0000

     Atom 34  H   pos: ( -0.384039  0.017240  0.344431)  para_lq sigma:           0.00
             0.0000          0.0000          0.0000
             0.0000          0.0000          0.0000
             0.0000          0.0000          0.0000

     Atom 35  H   pos: ( -0.437869  0.118811  0.449760)  para_lq sigma:           0.00
             0.0000          0.0000          0.0000
             0.0000          0.0000          0.0000
             0.0000          0.0000          0.0000

     Atom 36  H   pos: ( -0.038263  0.104999 -0.518530)  para_lq sigma:           0.00
             0.0000          0.0000          0.0000
             0.0000          0.0000          0.0000
             0.0000          0.0000          0.0000

     Atom 37  H   pos: ( -0.156209 -0.004478 -0.546276)  para_lq sigma:           0.00
             0.0000          0.0000          0.0000
             0.0000          0.0000          0.0000
             0.0000          0.0000          0.0000

     Atom 38  H   pos: (  0.059298 -0.144724 -0.420168)  para_lq sigma:           0.00
             0.0000          0.0000          0.0000
             0.0000          0.0000          0.0000
             0.0000          0.0000          0.0000

     Atom 39  H   pos: (  0.170338 -0.204855 -0.326443)  para_lq sigma:           0.00
             0.0000          0.0000          0.0000
             0.0000          0.0000          0.0000
             0.0000          0.0000          0.0000

     Atom 40  H   pos: ( -0.501030 -0.356075 -0.210504)  para_lq sigma:           0.00
             0.0000          0.0000          0.0000
             0.0000          0.0000          0.0000
             0.0000          0.0000          0.0000

     Atom 41  H   pos: (  0.480792 -0.490177 -0.118691)  para_lq sigma:           0.00
             0.0000          0.0000          0.0000
             0.0000          0.0000          0.0000
             0.0000          0.0000          0.0000

     Atom 42  H   pos: (  0.261634  0.244363 -0.388467)  para_lq sigma:           0.00
             0.0000          0.0000          0.0000
             0.0000          0.0000          0.0000
             0.0000          0.0000          0.0000

     Atom 43  H   pos: (  0.204963  0.126354 -0.300063)  para_lq sigma:           0.00
             0.0000          0.0000          0.0000
             0.0000          0.0000          0.0000
             0.0000          0.0000          0.0000

     Atom 44  H   pos: ( -0.090356 -0.416374 -0.315093)  para_lq sigma:           0.00
             0.0000          0.0000          0.0000
             0.0000          0.0000          0.0000
             0.0000          0.0000          0.0000

     Atom 45  H   pos: ( -0.164473 -0.460338 -0.183802)  para_lq sigma:           0.00
             0.0000          0.0000          0.0000
             0.0000          0.0000          0.0000
             0.0000          0.0000          0.0000

     Atom 46  H   pos: ( -0.127471 -0.260206 -0.022394)  para_lq sigma:           0.00
             0.0000          0.0000          0.0000
             0.0000          0.0000          0.0000
             0.0000          0.0000          0.0000

     Atom 47  H   pos: ( -0.137028 -0.195916 -0.164358)  para_lq sigma:           0.00
             0.0000          0.0000          0.0000
             0.0000          0.0000          0.0000
             0.0000          0.0000          0.0000

     Atom 48  H   pos: ( -0.262257  0.341711  0.231585)  para_lq sigma:           0.00
             0.0000          0.0000          0.0000
             0.0000          0.0000          0.0000
             0.0000          0.0000          0.0000

     Atom 49  H   pos: ( -0.283437  0.249205  0.356919)  para_lq sigma:           0.00
             0.0000          0.0000          0.0000
             0.0000          0.0000          0.0000
             0.0000          0.0000          0.0000

     Atom 50  H   pos: (  0.305688  0.272116 -0.017989)  para_lq sigma:           0.00
             0.0000          0.0000          0.0000
             0.0000          0.0000          0.0000
             0.0000          0.0000          0.0000

     Atom 51  H   pos: (  0.262241  0.171288  0.094338)  para_lq sigma:           0.00
             0.0000          0.0000          0.0000
             0.0000          0.0000          0.0000
             0.0000          0.0000          0.0000

     Atom 52  H   pos: ( -0.499830  0.297643  0.141171)  para_lq sigma:           0.00
             0.0000          0.0000          0.0000
             0.0000          0.0000          0.0000
             0.0000          0.0000          0.0000

     Atom 53  H   pos: ( -0.363020  0.334803  0.071353)  para_lq sigma:           0.00
             0.0000          0.0000          0.0000
             0.0000          0.0000          0.0000
             0.0000          0.0000          0.0000

     Atom 54  H   pos: (  0.446656  0.469180  0.200253)  para_lq sigma:           0.00
             0.0000          0.0000          0.0000
             0.0000          0.0000          0.0000
             0.0000          0.0000          0.0000

     Atom 55  H   pos: (  0.314740  0.393358  0.242211)  para_lq sigma:           0.00
             0.0000          0.0000          0.0000
             0.0000          0.0000          0.0000
             0.0000          0.0000          0.0000

     Atom 56  H   pos: ( -0.072875  0.067102  0.308115)  para_lq sigma:           0.00
             0.0000          0.0000          0.0000
             0.0000          0.0000          0.0000
             0.0000          0.0000          0.0000

     Atom 57  H   pos: ( -0.138981  0.049698  0.166796)  para_lq sigma:           0.00
             0.0000          0.0000          0.0000
             0.0000          0.0000          0.0000
             0.0000          0.0000          0.0000

     Atom 58  H   pos: ( -0.232725 -0.515439  0.017747)  para_lq sigma:           0.00
             0.0000          0.0000          0.0000
             0.0000          0.0000          0.0000
             0.0000          0.0000          0.0000

     Atom 59  H   pos: ( -0.342047 -0.423937 -0.053993)  para_lq sigma:           0.00
             0.0000          0.0000          0.0000
             0.0000          0.0000          0.0000
             0.0000          0.0000          0.0000

     Atom 60  H   pos: (  0.215288  0.369321  0.454209)  para_lq sigma:           0.00
             0.0000          0.0000          0.0000
             0.0000          0.0000          0.0000
             0.0000          0.0000          0.0000

     Atom 61  H   pos: (  0.157020  0.416905 -0.430617)  para_lq sigma:           0.00
             0.0000          0.0000          0.0000
             0.0000          0.0000          0.0000
             0.0000          0.0000          0.0000

     Atom 62  H   pos: (  0.497806  0.300364 -0.147025)  para_lq sigma:           0.00
             0.0000          0.0000          0.0000
             0.0000          0.0000          0.0000
             0.0000          0.0000          0.0000

     Atom 63  H   pos: (  0.408357  0.267067 -0.272125)  para_lq sigma:           0.00
             0.0000          0.0000          0.0000
             0.0000          0.0000          0.0000
             0.0000          0.0000          0.0000

     Atom 64  H   pos: (  0.337003  0.175485  0.358715)  para_lq sigma:           0.00
             0.0000          0.0000          0.0000
             0.0000          0.0000          0.0000
             0.0000          0.0000          0.0000

     Atom 65  H   pos: (  0.347634  0.049365  0.451601)  para_lq sigma:           0.00
             0.0000          0.0000          0.0000
             0.0000          0.0000          0.0000
             0.0000          0.0000          0.0000

     Atom 66  H   pos: ( -0.024989 -0.410551  0.274852)  para_lq sigma:           0.00
             0.0000          0.0000          0.0000
             0.0000          0.0000          0.0000
             0.0000          0.0000          0.0000

     Atom 67  H   pos: (  0.114549 -0.466736  0.322021)  para_lq sigma:           0.00
             0.0000          0.0000          0.0000
             0.0000          0.0000          0.0000
             0.0000          0.0000          0.0000

     Atom 68  H   pos: (  0.045278 -0.472101 -0.078994)  para_lq sigma:           0.00
             0.0000          0.0000          0.0000
             0.0000          0.0000          0.0000
             0.0000          0.0000          0.0000

     Atom 69  H   pos: (  0.141684 -0.473738  0.045971)  para_lq sigma:           0.00
             0.0000          0.0000          0.0000
             0.0000          0.0000          0.0000
             0.0000          0.0000          0.0000

     Atom 70  H   pos: ( -0.419144  0.477697  0.442932)  para_lq sigma:           0.00
             0.0000          0.0000          0.0000
             0.0000          0.0000          0.0000
             0.0000          0.0000          0.0000

     Atom 71  H   pos: (  0.430269 -0.519475  0.391422)  para_lq sigma:           0.00
             0.0000          0.0000          0.0000
             0.0000          0.0000          0.0000
             0.0000          0.0000          0.0000


     Total NMR chemical shifts in ppm: ---------------------------------------
     (adopting the Simpson convention for anisotropy and asymmetry)-----------

     Atom  1  Ca  pos: (  0.012770  0.335894  0.155254)  Total sigma:        1094.00
          1135.7684          8.6510         48.7409
            10.9958       1081.7965         12.8126
            46.6830          8.2966       1064.4310

     Ca   1    anisotropy:    101.93    eta:   -0.5922
     Ca   1    sigma_11=   1080.14    axis=( -0.204288  0.978220  0.036772)
     Ca   1    sigma_22=   1039.90    axis=( -0.431932 -0.123786  0.893371)
     Ca   1    sigma_33=   1161.95    axis=( -0.878465 -0.166622 -0.447813)

     Atom  2  O   pos: (  0.191679  0.277558  0.302549)  Total sigma:         116.19
           128.9990        -13.8682          4.6831
           -17.5249         52.5438         26.2168
            11.0241          5.1548        167.0124

     O    2    anisotropy:   -103.69    eta:   -0.5558
     O    2    sigma_11=    131.54    axis=(  0.969080 -0.216184 -0.118946)
     O    2    sigma_22=    169.96    axis=( -0.145608 -0.111854 -0.982999)
     O    2    sigma_33=     47.06    axis=( -0.199204 -0.969924  0.139874)

     Atom  3  O   pos: ( -0.205034  0.331648  0.066143)  Total sigma:         196.08
           258.0425          8.5564         35.7555
            -4.6208        170.8631        -24.5130
            15.1199        -18.4783        159.3340

     O    3    anisotropy:    102.37    eta:   -0.6765
     O    3    sigma_11=    185.04    axis=(  0.163263  0.830365 -0.532766)
     O    3    sigma_22=    138.87    axis=( -0.182274  0.556102  0.810880)
     O    3    sigma_33=    264.32    axis=( -0.969599  0.035278 -0.242145)

     Atom  4  O   pos: ( -0.082317 -0.266313  0.352904)  Total sigma:         281.94
           295.7132          3.5465          4.8026
             3.2872        296.4926          3.9133
             6.3061          8.1395        253.6140

     O    4    anisotropy:    -44.62    eta:   -0.2789
     O    4    sigma_11=    292.66    axis=( -0.743950  0.668229 -0.002693)
     O    4    sigma_22=    300.96    axis=( -0.658100 -0.733361 -0.170549)
     O    4    sigma_33=    252.20    axis=( -0.115941 -0.125108  0.985346)

     Atom  5  O   pos: ( -0.025903  0.273365 -0.540342)  Total sigma:         132.48
           130.6435         80.9881        -64.5482
           100.8520         45.1604        -14.9669
           -77.1070         -7.0210        221.6371

     O    5    anisotropy:   -223.25    eta:   -0.9092
     O    5    sigma_11=    139.24    axis=(  0.611480  0.521420  0.595159)
     O    5    sigma_22=    274.56    axis=( -0.552557 -0.256997  0.792864)
     O    5    sigma_33=    -16.36    axis=(  0.566369 -0.813680  0.130966)

     Atom  6  O   pos: ( -0.365069 -0.208370  0.286043)  Total sigma:         291.91
           274.7538          8.8091          2.6243
             7.2979        290.3518         -7.5274
             2.4159        -10.4769        310.6134

     O    6    anisotropy:     33.20    eta:   -0.9391
     O    6    sigma_11=    291.23    axis=(  0.454878  0.828808  0.325826)
     O    6    sigma_22=    270.44    axis=(  0.890447 -0.428954 -0.151995)
     O    6    sigma_33=    314.04    axis=( -0.013790 -0.359270  0.933132)

     Atom  7  O   pos: ( -0.354381  0.096468  0.398128)  Total sigma:         257.37
           291.7453          6.2382         -4.1855
           -11.1834        244.6799         28.3829
            -8.0684         25.5410        235.6705

     O    7    anisotropy:    -66.97    eta:   -0.6050
     O    7    sigma_11=    266.18    axis=(  0.221471  0.752392  0.620369)
     O    7    sigma_22=    293.19    axis=( -0.974378  0.145148  0.171815)
     O    7    sigma_33=    212.72    axis=(  0.039227 -0.642526  0.765260)

     Atom  8  O   pos: ( -0.046139  0.006480 -0.522934)  Total sigma:         245.76
           284.2193         21.3153         26.7018
            23.6899        240.4630         -0.1023
            25.6645         -2.5051        212.5979

     O    8    anisotropy:     81.70    eta:   -0.6057
     O    8    sigma_11=    235.02    axis=( -0.239830  0.911893 -0.333065)
     O    8    sigma_22=    202.03    axis=( -0.353308  0.237568  0.904840)
     O    8    sigma_33=    300.23    axis=( -0.904243 -0.334683 -0.265203)

     Atom  9  O   pos: (  0.098553 -0.232025 -0.389778)  Total sigma:         310.58
           314.3540         -8.9394         26.5406
           -15.8188        307.7711        -15.2126
            29.2369         -9.5748        309.6178

     O    9    anisotropy:     55.61    eta:   -0.4357
     O    9    sigma_11=    300.12    axis=(  0.324681  0.914776  0.240347)
     O    9    sigma_22=    283.97    axis=( -0.666481  0.040972  0.744395)
     O    9    sigma_33=    347.66    axis=(  0.671108 -0.401878  0.622984)

     Atom 10  O   pos: ( -0.495319 -0.388899 -0.118001)  Total sigma:         283.34
           266.7260         12.1269         16.5566
            10.8283        310.3410        -15.0217
            12.1751        -10.5613        272.9574

     O   10    anisotropy:    -49.52    eta:   -0.9401
     O   10    sigma_11=    284.33    axis=(  0.659840  0.076445  0.747508)
     O   10    sigma_22=    315.37    axis=( -0.156525 -0.959005  0.236241)
     O   10    sigma_33=    250.33    axis=(  0.734923 -0.272885 -0.620824)

     Atom 11  O   pos: (  0.287989  0.154311 -0.346038)  Total sigma:         283.34
           268.5191         10.8149          6.3905
            17.7958        302.9335        -22.7804
             0.3000        -20.4925        278.5712

     O   11    anisotropy:     51.95    eta:   -0.5701
     O   11    sigma_11=    275.90    axis=(  0.690224  0.192908  0.697407)
     O   11    sigma_22=    256.15    axis=(  0.689711 -0.466876 -0.553466)
     O   11    sigma_33=    317.98    axis=( -0.218835 -0.863026  0.455300)

     Atom 12  O   pos: ( -0.089547 -0.487318 -0.245348)  Total sigma:         292.82
           287.2549          2.9912        -23.3861
            -0.3385        270.6121         -4.1658
           -23.9123        -12.1420        320.5901

     O   12    anisotropy:     61.52    eta:   -0.1805
     O   12    sigma_11=    276.01    axis=(  0.847366 -0.368736  0.382104)
     O   12    sigma_22=    268.61    axis=( -0.278583 -0.921303 -0.271278)
     O   12    sigma_33=    333.83    axis=( -0.452064 -0.123425  0.883405)

     Atom 13  O   pos: ( -0.098029 -0.179281 -0.074476)  Total sigma:         293.72
           266.6420         17.0186         12.0946
            19.9609        294.2992        -21.8759
             9.4565        -21.2876        320.2101

     O   13    anisotropy:    -63.16    eta:   -0.8388
     O   13    sigma_11=    297.11    axis=(  0.574705  0.714330  0.399308)
     O   13    sigma_22=    332.43    axis=( -0.004751  0.490840 -0.871237)
     O   13    sigma_33=    251.61    axis=(  0.818347 -0.498807 -0.285482)

     Atom 14  O   pos: ( -0.265837  0.345964  0.332166)  Total sigma:         267.80
           249.3919         -1.5716         -4.0496
             4.9307        272.1459        -23.4350
            -9.6628        -18.4806        281.8696

     O   14    anisotropy:     47.32    eta:   -0.2873
     O   14    sigma_11=    256.56    axis=( -0.339939  0.767507  0.543484)
     O   14    sigma_22=    247.50    axis=(  0.931721  0.196309  0.305547)
     O   14    sigma_33=    299.35    axis=( -0.127818 -0.610242  0.781835)

     Atom 15  O   pos: (  0.227609  0.247191  0.040344)  Total sigma:         270.66
           257.9880         -0.2093        -14.9727
           -11.0724        264.5895         -4.4778
           -15.7335        -15.3491        289.3947

     O   15    anisotropy:     39.91    eta:   -0.7855
     O   15    sigma_11=    267.80    axis=(  0.521921 -0.852750 -0.020407)
     O   15    sigma_22=    246.91    axis=(  0.787766  0.472697  0.394945)
     O   15    sigma_33=    297.26    axis=( -0.327143 -0.222206  0.918478)

     Atom 16  O   pos: ( -0.464568  0.321678  0.052851)  Total sigma:         252.49
           299.4821          1.9282        -22.6564
            -7.3813        216.8434          0.3255
           -11.2635          0.0908        241.1408

     O   16    anisotropy:     77.47    eta:   -0.3840
     O   16    sigma_11=    236.58    axis=( -0.259214  0.025625 -0.965480)
     O   16    sigma_22=    216.75    axis=(  0.036364  0.999198  0.016757)
     O   16    sigma_33=    304.14    axis=( -0.965135  0.030765  0.259938)

     Atom 17  O   pos: (  0.346993  0.478628  0.199235)  Total sigma:         229.79
           250.1607         16.2870         -1.2995
            28.6504        203.4992          9.6811
             4.1386         24.2011        235.6992

     O   17    anisotropy:    -60.62    eta:   -0.5844
     O   17    sigma_11=    238.18    axis=( -0.417361  0.166021  0.893447)
     O   17    sigma_22=    261.80    axis=( -0.849636 -0.420075 -0.318836)
     O   17    sigma_33=    189.37    axis=( -0.322381  0.892174 -0.316380)

     Atom 18  O   pos: ( -0.063923  0.096648  0.213436)  Total sigma:         286.07
           276.6421          7.2263         10.9070
             8.2197        284.6784         -2.4990
            12.1750         -0.3461        296.9011

     O   18    anisotropy:    -27.22    eta:   -0.7941
     O   18    sigma_11=    287.94    axis=(  0.329206  0.901497 -0.280937)
     O   18    sigma_22=    302.35    axis=( -0.436076 -0.118745 -0.892041)
     O   18    sigma_33=    267.93    axis=(  0.837533 -0.416175 -0.354030)

     Atom 19  O   pos: ( -0.252723 -0.413698 -0.011519)  Total sigma:         246.53
           245.1305        -20.7857         11.4101
           -18.2871        260.9167        -18.6275
             9.8333        -21.1820        233.5434

     O   19    anisotropy:     56.32    eta:   -0.2498
     O   19    sigma_11=    232.44    axis=(  0.868060  0.451868 -0.205637)
     O   19    sigma_22=    223.07    axis=( -0.025858  0.454798  0.890219)
     O   19    sigma_33=    284.08    axis=(  0.495785 -0.767447  0.406476)

     Atom 20  O   pos: (  0.243465  0.397082 -0.482521)  Total sigma:          46.59
           -85.1440         69.4539        112.0655
            72.6768         10.5798         12.4866
           133.8313         19.7238        214.3410

     O   20    anisotropy:    327.02    eta:   -0.8294
     O   20    sigma_11=     27.99    axis=( -0.286193 -0.919836  0.268320)
     O   20    sigma_22=   -152.82    axis=(  0.889629 -0.359098 -0.282149)
     O   20    sigma_33=    264.61    axis=(  0.355884  0.157957  0.921084)

     Atom 21  O   pos: (  0.423583  0.337611 -0.201563)  Total sigma:         275.16
           268.6404         15.4606         29.3665
            20.8335        250.7178         20.0139
            32.4852         26.5557        306.1358

     O   21    anisotropy:     88.01    eta:   -0.2310
     O   21    sigma_11=    252.61    axis=(  0.764367  0.298575 -0.571486)
     O   21    sigma_22=    239.05    axis=(  0.432583 -0.894718  0.111134)
     O   21    sigma_33=    333.84    axis=(  0.478137  0.332163  0.813052)

     Atom 22  O   pos: (  0.393279  0.094685  0.376516)  Total sigma:         275.56
           294.1310        -28.9546         15.4483
           -24.8073        284.9703        -20.8062
            12.6911        -11.2065        247.5762

     O   22    anisotropy:     70.77    eta:   -0.4553
     O   22    sigma_11=    262.71    axis=(  0.678143  0.722639 -0.133849)
     O   22    sigma_22=    241.23    axis=( -0.110928  0.280683  0.953369)
     O   22    sigma_33=    322.74    axis=( -0.726510  0.631673 -0.270504)

     Atom 23  O   pos: (  0.023009 -0.497689  0.298631)  Total sigma:         228.96
           205.0350        -21.8952         -5.3761
           -12.6213        259.8336         24.1438
            -2.3831         25.8379        221.9980

     O   23    anisotropy:     71.18    eta:   -0.2511
     O   23    sigma_11=    211.19    axis=( -0.356094  0.323940 -0.876504)
     O   23    sigma_22=    199.27    axis=(  0.904464  0.355196 -0.236179)
     O   23    sigma_33=    276.41    axis=( -0.234823  0.876868  0.419476)

     Atom 24  O   pos: (  0.044975 -0.473730  0.021357)  Total sigma:         270.33
           271.0232         -0.9909          7.5859
            -4.9571        252.8126        -25.5052
            19.8461        -12.9671        287.1544

     O   24    anisotropy:     47.36    eta:   -0.6777
     O   24    sigma_11=    265.24    axis=(  0.904883  0.279859 -0.320728)
     O   24    sigma_22=    243.84    axis=( -0.121815  0.892226  0.434850)
     O   24    sigma_33=    301.90    axis=(  0.407858 -0.354418  0.841451)

     Atom 25  O   pos: ( -0.466563 -0.447279  0.424996)  Total sigma:         151.43
           219.0276         91.1202         15.7305
           131.6366         48.5399         62.7407
             7.4774         32.9086        186.7141

     O   25    anisotropy:   -247.70    eta:   -0.6147
     O   25    sigma_11=    183.24    axis=(  0.371260 -0.022592 -0.928254)
     O   25    sigma_22=    284.75    axis=( -0.829964 -0.456310 -0.320843)
     O   25    sigma_33=    -13.70    axis=( -0.416323  0.889534 -0.188160)

     Atom 26  H   pos: (  0.195283  0.177434  0.314219)  Total sigma:          28.11
            28.8527         -2.3873          1.6454
            -1.9593         32.4225          0.0927
             1.3124         -2.8504         23.0546

     H   26    anisotropy:      8.51    eta:   -0.9354
     H   26    sigma_11=     27.93    axis=( -0.875401 -0.464366 -0.134306)
     H   26    sigma_22=     22.62    axis=( -0.199059  0.093101  0.975555)
     H   26    sigma_33=     33.78    axis=(  0.440510 -0.880736  0.173937)

     Atom 27  H   pos: ( -0.207164  0.285028 -0.020807)  Total sigma:          29.87
            27.1370          0.2811          1.0642
            -0.2820         27.4624          4.2145
             0.7347          4.3774         35.0189

     H   27    anisotropy:     10.74    eta:   -0.2399
     H   27    sigma_11=     27.15    axis=(  0.971935 -0.234636  0.017004)
     H   27    sigma_22=     25.44    axis=(  0.220257  0.882215 -0.416154)
     H   27    sigma_33=     37.03    axis=(  0.082643  0.408219  0.909135)

     Atom 28  H   pos: ( -0.048077 -0.173456  0.345523)  Total sigma:          29.56
            25.3093          5.0907          1.0314
             6.8923         41.3957          1.2127
             0.3241          0.6793         21.9711

     H   28    anisotropy:     20.82    eta:   -0.1131
     H   28    sigma_11=     23.40    axis=(  0.920739 -0.318457  0.225446)
     H   28    sigma_22=     21.83    axis=( -0.230109  0.023432  0.972883)
     H   28    sigma_33=     43.44    axis=(  0.315104  0.947648  0.051705)

     Atom 29  H   pos: ( -0.181504 -0.256616  0.337854)  Total sigma:          25.54
            42.8813         -0.3715          4.7939
            -3.6175         19.2637          0.1489
             5.2156          0.7922         14.4634

     H   29    anisotropy:     27.52    eta:   -0.3128
     H   29    sigma_11=     19.23    axis=(  0.051258  0.987174  0.151199)
     H   29    sigma_22=     13.49    axis=( -0.175468 -0.140140  0.974460)
     H   29    sigma_33=     43.88    axis=( -0.983150  0.076479 -0.166034)

     Atom 30  H   pos: ( -0.099701  0.342537 -0.543851)  Total sigma:          25.67
            30.3356         -3.9931         -3.5152
            -6.4849         22.6421          3.3884
             0.0768          0.5517         24.0190

     H   30    anisotropy:     11.91    eta:   -0.4929
     H   30    sigma_11=     23.65    axis=( -0.330354 -0.113957 -0.936953)
     H   30    sigma_22=     19.74    axis=(  0.396844  0.883909 -0.247426)
     H   30    sigma_33=     33.61    axis=( -0.856377  0.453562  0.246779)

     Atom 31  H   pos: (  0.046683  0.306166  0.437919)  Total sigma:          20.14
            22.8772         -0.6314         -5.6423
             0.7360         14.7694         -3.2526
            -8.2510         -1.7255         22.7799

     H   31    anisotropy:     14.77    eta:   -0.3737
     H   31    sigma_11=     17.06    axis=(  0.636769 -0.560821  0.529155)
     H   31    sigma_22=     13.38    axis=( -0.335429 -0.819416 -0.464807)
     H   31    sigma_33=     29.99    axis=( -0.694271 -0.118481  0.709894)

     Atom 32  H   pos: ( -0.386539 -0.247143  0.196676)  Total sigma:          28.70
            22.2864          1.5576          2.7461
             1.6542         26.3434          7.4235
             2.2266          5.2370         37.4719

     H   32    anisotropy:     18.15    eta:   -0.1544
     H   32    sigma_11=     23.59    axis=(  0.235041  0.867852 -0.437708)
     H   32    sigma_22=     21.72    axis=(  0.959341 -0.279531 -0.039084)
     H   32    sigma_33=     40.80    axis=(  0.156272  0.410725  0.898267)

     Atom 33  H   pos: ( -0.390549 -0.282547  0.348959)  Total sigma:          25.66
            18.7811          7.2431         -5.4056
             6.8087         33.0648        -11.4358
            -4.8089         -9.7308         25.1432

     H   33    anisotropy:     26.70    eta:   -0.1186
     H   33    sigma_11=     17.82    axis=( -0.080883  0.593277  0.800924)
     H   33    sigma_22=     15.71    axis=(  0.939826 -0.222216  0.259515)
     H   33    sigma_33=     43.46    axis=( -0.331942 -0.773720  0.539604)

     Atom 34  H   pos: ( -0.384039  0.017240  0.344431)  Total sigma:          27.29
            24.4050          3.1286          1.7175
             1.5649         35.5447          9.0231
             0.6232          8.8796         21.9116

     H   34    anisotropy:     19.68    eta:   -0.4952
     H   34    sigma_11=     23.98    axis=( -0.986839  0.145359  0.070847)
     H   34    sigma_22=     17.48    axis=( -0.001041 -0.443826  0.896113)
     H   34    sigma_33=     40.41    axis=( -0.161702 -0.884245 -0.438136)

     Atom 35  H   pos: ( -0.437869  0.118811  0.449760)  Total sigma:          25.83
            39.6749         -4.0100         -6.6035
            -2.8384         17.9406          2.5576
            -5.7970          3.3326         19.8641

     H   35    anisotropy:     24.49    eta:   -0.2334
     H   35    sigma_11=     19.57    axis=(  0.326168  0.614274  0.718528)
     H   35    sigma_22=     15.76    axis=(  0.054117 -0.770983  0.634552)
     H   35    sigma_33=     42.16    axis=( -0.943762  0.168086  0.284712)

     Atom 36  H   pos: ( -0.038263  0.104999 -0.518530)  Total sigma:          23.01
            12.5114          4.3894          2.1327
             8.6290         44.8001         -1.0162
             2.1783         -1.2432         11.7143

     H   36    anisotropy:     34.60    eta:   -0.2030
     H   36    sigma_11=     13.82    axis=(  0.662899 -0.112273  0.740243)
     H   36    sigma_22=      9.13    axis=(  0.724442 -0.153494 -0.672029)
     H   36    sigma_33=     46.08    axis=( -0.189073 -0.981751  0.020415)

     Atom 37  H   pos: ( -0.156209 -0.004478 -0.546276)  Total sigma:          26.44
            33.2689          2.1919          4.0900
             0.9867         24.5922         -0.6600
             4.5381          0.0618         21.4605

     H   37    anisotropy:     12.65    eta:   -0.5467
     H   37    sigma_11=     24.53    axis=( -0.077056  0.976044 -0.203470)
     H   37    sigma_22=     19.92    axis=( -0.321228  0.168891  0.931820)
     H   37    sigma_33=     34.87    axis=( -0.943862 -0.137162 -0.300519)

     Atom 38  H   pos: (  0.059298 -0.144724 -0.420168)  Total sigma:          27.38
            22.9216         -7.6980          6.0448
           -10.5201         35.7662         -9.8549
             6.0594         -7.5107         23.4641

     H   38    anisotropy:     27.18    eta:   -0.1379
     H   38    sigma_11=     19.57    axis=(  0.437650  0.603592  0.666438)
     H   38    sigma_22=     17.08    axis=(  0.787172  0.100996 -0.608408)
     H   38    sigma_33=     45.50    axis=(  0.434537 -0.790871  0.430930)

     Atom 39  H   pos: (  0.170338 -0.204855 -0.326443)  Total sigma:          30.63
            33.3899          0.4396          8.7517
             2.7885         26.9397          1.5905
             9.1259         -0.5334         31.5474

     H   39    anisotropy:     16.49    eta:   -0.3244
     H   39    sigma_11=     26.91    axis=( -0.053886 -0.975100  0.215117)
     H   39    sigma_22=     23.35    axis=(  0.669328 -0.195140 -0.716883)
     H   39    sigma_33=     41.62    axis=(  0.741011  0.105354  0.663177)

     Atom 40  H   pos: ( -0.501030 -0.356075 -0.210504)  Total sigma:          29.37
            23.3862         -0.3962          2.4743
            -0.0362         27.1486         -6.1576
             2.0006         -9.5312         37.5651

     H   40    anisotropy:     18.96    eta:   -0.1374
     H   40    sigma_11=     23.92    axis=(  0.744567  0.624182  0.236679)
     H   40    sigma_22=     22.18    axis=( -0.658266  0.627595  0.415704)
     H   40    sigma_33=     42.00    axis=(  0.110936 -0.465318  0.878164)

     Atom 41  H   pos: (  0.480792 -0.490177 -0.118691)  Total sigma:          25.48
            18.8661          6.6668          1.3046
             6.0101         37.7096         -1.8118
             2.0433          1.2172         19.8617

     H   41    anisotropy:     21.25    eta:   -0.3154
     H   41    sigma_11=     20.63    axis=(  0.394321 -0.130503  0.909659)
     H   41    sigma_22=     16.16    axis=( -0.871175  0.261994  0.415226)
     H   41    sigma_33=     39.65    axis=( -0.292514 -0.956205 -0.010381)

     Atom 42  H   pos: (  0.261634  0.244363 -0.388467)  Total sigma:          23.16
            14.1652         -4.9781          4.6186
            -2.9453         33.4854        -13.7182
             3.6099        -13.1705         21.8436

     H   42    anisotropy:     30.32    eta:   -0.1229
     H   42    sigma_11=     14.30    axis=( -0.706114 -0.498338 -0.503053)
     H   42    sigma_22=     11.82    axis=(  0.682792 -0.290955 -0.670179)
     H   42    sigma_33=     43.38    axis=(  0.187610 -0.816703  0.545709)

     Atom 43  H   pos: (  0.204963  0.126354 -0.300063)  Total sigma:          29.97
            33.2764          7.0082         -5.8162
             5.6344         27.4348         -2.9890
            -4.8018         -3.6413         29.1950

     H   43    anisotropy:     16.12    eta:   -0.2239
     H   43    sigma_11=     25.80    axis=(  0.388714  0.277864  0.878461)
     H   43    sigma_22=     23.39    axis=(  0.547146 -0.836733  0.022556)
     H   43    sigma_33=     40.72    axis=( -0.741305 -0.471879  0.477282)

     Atom 44  H   pos: ( -0.090356 -0.416374 -0.315093)  Total sigma:          29.20
            22.0602          0.9816         -2.6044
             2.1363         30.0245         -9.2629
            -3.8477         -8.3238         35.5176

     H   44    anisotropy:     20.08    eta:   -0.1843
     H   44    sigma_11=     23.74    axis=( -0.267060  0.805823  0.528514)
     H   44    sigma_22=     21.27    axis=(  0.948692  0.123491  0.291092)
     H   44    sigma_33=     42.59    axis=( -0.169302 -0.579136  0.797457)

     Atom 45  H   pos: ( -0.164473 -0.460338 -0.183802)  Total sigma:          26.41
            28.6493         -2.7285        -14.6150
            -4.3417         16.9860          3.8949
           -12.9012          1.8717         33.5894

     H   45    anisotropy:     29.08    eta:   -0.0982
     H   45    sigma_11=     17.67    axis=( -0.598098  0.518893 -0.610761)
     H   45    sigma_22=     15.76    axis=(  0.485661  0.840892  0.238817)
     H   45    sigma_33=     45.79    axis=( -0.637504  0.153787  0.754942)

     Atom 46  H   pos: ( -0.127471 -0.260206 -0.022394)  Total sigma:          26.64
            19.1226          7.6678         -4.2612
             6.6910         35.1061         -9.9622
            -2.6361         -7.8768         25.6826

     H   46    anisotropy:     24.70    eta:   -0.2467
     H   46    sigma_11=     20.43    axis=(  0.166417  0.451487  0.876621)
     H   46    sigma_22=     16.37    axis=(  0.934665 -0.355483  0.005649)
     H   46    sigma_33=     43.11    axis=( -0.314175 -0.818407  0.481148)

     Atom 47  H   pos: ( -0.137028 -0.195916 -0.164358)  Total sigma:          31.05
            24.6608          1.1993          4.4917
             1.6467         27.7819          1.0001
             2.8809         -1.3480         40.7108

     H   47    anisotropy:     15.70    eta:   -0.4637
     H   47    sigma_11=     28.24    axis=(  0.299993  0.950954 -0.075437)
     H   47    sigma_22=     23.39    axis=( -0.929534  0.309175  0.200939)
     H   47    sigma_33=     41.52    axis=(  0.214407  0.009841  0.976695)

     Atom 48  H   pos: ( -0.262257  0.341711  0.231585)  Total sigma:          25.58
            18.2321          0.0371         -3.0500
            -0.3462         14.7003         -0.7352
            -3.6893         -2.1339         43.8018

     H   48    anisotropy:     28.09    eta:   -0.1726
     H   48    sigma_11=     17.83    axis=(  0.986954 -0.104741  0.122271)
     H   48    sigma_22=     14.60    axis=( -0.097977 -0.993372 -0.060101)
     H   48    sigma_33=     44.30    axis=( -0.127755 -0.047337  0.990675)

     Atom 49  H   pos: ( -0.283437  0.249205  0.356919)  Total sigma:          24.26
            17.6774          6.9531         -2.4952
             7.6739         39.6430        -10.5171
            -1.8240         -7.9855         15.4500

     H   49    anisotropy:     30.98    eta:   -0.1588
     H   49    sigma_11=     15.57    axis=( -0.959172  0.226125 -0.169873)
     H   49    sigma_22=     12.29    axis=( -0.085782  0.339738  0.936600)
     H   49    sigma_33=     44.91    axis=( -0.269501 -0.912933  0.306470)

     Atom 50  H   pos: (  0.305688  0.272116 -0.017989)  Total sigma:          25.59
            30.6995          6.1482        -10.8956
             4.1395         16.7446         -3.5579
           -10.2757         -4.7204         29.3256

     H   50    anisotropy:     25.09    eta:   -0.2666
     H   50    sigma_11=     19.46    axis=(  0.656192  0.103876  0.747410)
     H   50    sigma_22=     15.00    axis=(  0.254798 -0.962807 -0.089888)
     H   50    sigma_33=     42.32    axis=( -0.710275 -0.249423  0.658254)

     Atom 51  H   pos: (  0.262241  0.171288  0.094338)  Total sigma:          29.74
            26.8300         -3.6612          1.4728
            -2.2228         31.4295         -7.6265
             0.3813         -6.5049         30.9723

     H   51    anisotropy:     13.74    eta:   -0.3708
     H   51    sigma_11=     26.86    axis=( -0.872305  0.155319  0.463637)
     H   51    sigma_22=     23.46    axis=( -0.434166 -0.682183 -0.588325)
     H   51    sigma_33=     38.91    axis=(  0.224907 -0.714495  0.662506)

     Atom 52  H   pos: ( -0.499830  0.297643  0.141171)  Total sigma:          31.49
            33.9627          1.1207         -5.3880
             1.6485         23.9774         -3.1156
            -6.5724         -3.0932         36.5182

     H   52    anisotropy:     15.71    eta:   -0.5729
     H   52    sigma_11=     29.25    axis=(  0.793173 -0.140593  0.592546)
     H   52    sigma_22=     23.25    axis=( -0.001785 -0.973519 -0.228598)
     H   52    sigma_33=     41.96    axis=( -0.608994 -0.180260  0.772420)

     Atom 53  H   pos: ( -0.363020  0.334803  0.071353)  Total sigma:          20.36
            48.3933          3.2598          0.3966
             3.2817          4.3855         -1.5002
             4.1457         -1.2844          8.3084

     H   53    anisotropy:     42.58    eta:   -0.1798
     H   53    sigma_11=      8.72    axis=( -0.027387 -0.324370  0.945534)
     H   53    sigma_22=      3.62    axis=( -0.085184  0.943205  0.321103)
     H   53    sigma_33=     48.75    axis=( -0.995989 -0.071750 -0.053463)

     Atom 54  H   pos: (  0.446656  0.469180  0.200253)  Total sigma:          28.77
            40.4483          0.5420         -3.8011
            -0.2531         22.3327          1.1349
            -1.7444          1.2836         23.5150

     H   54    anisotropy:     18.19    eta:   -0.2098
     H   54    sigma_11=     23.97    axis=( -0.128265 -0.595439 -0.793095)
     H   54    sigma_22=     21.43    axis=(  0.091878 -0.803396  0.588314)
     H   54    sigma_33=     40.89    axis=( -0.987475  0.002592  0.157755)

     Atom 55  H   pos: (  0.314740  0.393358  0.242211)  Total sigma:          25.42
            27.4400          9.9515         -4.6911
            12.0369         30.2226         -7.6928
            -6.3435         -7.6531         18.6104

     H   55    anisotropy:     27.08    eta:   -0.1778
     H   55    sigma_11=     18.00    axis=(  0.793374 -0.549844  0.261206)
     H   55    sigma_22=     14.79    axis=(  0.009276  0.439967  0.897966)
     H   55    sigma_33=     43.47    axis=( -0.608664 -0.710000  0.354159)

     Atom 56  H   pos: ( -0.072875  0.067102  0.308115)  Total sigma:          28.16
            21.2693          1.7115         -0.6939
             1.6088         24.2487         -6.3107
             0.5825         -4.3861         38.9759

     H   56    anisotropy:     18.85    eta:   -0.2679
     H   56    sigma_11=     23.57    axis=(  0.559236  0.782555  0.273610)
     H   56    sigma_22=     20.20    axis=(  0.828492 -0.539221 -0.151134)
     H   56    sigma_33=     40.73    axis=( -0.029266 -0.311204  0.949893)

     Atom 57  H   pos: ( -0.138981  0.049698  0.166796)  Total sigma:          28.31
            29.9499          5.9982          6.8893
             6.4446         28.0194          4.7884
             5.1161          3.2743         26.9614

     H   57    anisotropy:     16.68    eta:   -0.1322
     H   57    sigma_11=     23.48    axis=(  0.144183 -0.760594  0.633015)
     H   57    sigma_22=     22.02    axis=( -0.724812  0.354337  0.590841)
     H   57    sigma_33=     39.43    axis=(  0.673691  0.544006  0.500198)

     Atom 58  H   pos: ( -0.232725 -0.515439  0.017747)  Total sigma:          21.68
            15.1768         -4.4089          1.9800
            -5.2263         36.9283        -10.5652
             2.4686        -10.3478         12.9329

     H   58    anisotropy:     30.32    eta:   -0.2558
     H   58    sigma_11=     14.16    axis=( -0.978160 -0.207845 -0.001950)
     H   58    sigma_22=      8.99    axis=( -0.073765  0.338354  0.938123)
     H   58    sigma_33=     41.89    axis=(  0.194324 -0.917778  0.346296)

     Atom 59  H   pos: ( -0.342047 -0.423937 -0.053993)  Total sigma:          23.92
            41.6878         -1.6686         13.1029
            -0.4361         12.6982         -1.4714
            13.5801         -2.3188         17.3836

     H   59    anisotropy:     35.62    eta:   -0.1198
     H   59    sigma_11=     13.47    axis=(  0.260928  0.834087 -0.486020)
     H   59    sigma_22=     10.63    axis=( -0.313992  0.549413  0.774309)
     H   59    sigma_33=     47.67    axis=(  0.912867 -0.049433  0.405254)

     Atom 60  H   pos: (  0.215288  0.369321  0.454209)  Total sigma:          16.88
            14.6747          0.5518          2.3069
             0.2808         10.8461          4.3712
            -0.8002          5.9378         25.1167

     H   60    anisotropy:     14.94    eta:   -0.5467
     H   60    sigma_11=     14.62    axis=(  0.997144  0.007328 -0.075172)
     H   60    sigma_22=      9.17    axis=( -0.030077  0.951489 -0.306210)
     H   60    sigma_33=     26.84    axis=(  0.069282  0.307596  0.948991)

     Atom 61  H   pos: (  0.157020  0.416905 -0.430617)  Total sigma:          24.74
            22.5498         -2.4637         -5.9631
            -0.1517         21.2233          3.0612
             0.0186          2.5949         30.4566

     H   61    anisotropy:     11.36    eta:   -0.1808
     H   61    sigma_11=     21.64    axis=( -0.894392  0.238796 -0.378204)
     H   61    sigma_22=     20.27    axis=(  0.319272  0.933025 -0.165920)
     H   61    sigma_33=     32.31    axis=( -0.313253  0.269148  0.910732)

     Atom 62  H   pos: (  0.497806  0.300364 -0.147025)  Total sigma:          28.45
            30.1711         -2.4749         11.4682
            -3.2146         20.5763         -1.6927
            10.7096         -0.9533         34.5889

     H   62    anisotropy:     23.38    eta:   -0.1814
     H   62    sigma_11=     22.07    axis=( -0.573492  0.588354  0.570041)
     H   62    sigma_22=     19.24    axis=(  0.517351  0.799637 -0.304842)
     H   62    sigma_33=     44.03    axis=(  0.635180 -0.120087  0.762971)

     Atom 63  H   pos: (  0.408357  0.267067 -0.272125)  Total sigma:          24.59
            19.4544          6.4224          8.4966
             8.6391         24.8202         13.7960
            10.1256         12.8320         29.4912

     H   63    anisotropy:     32.21    eta:   -0.0274
     H   63    sigma_11=     14.15    axis=(  0.847060 -0.528609 -0.055338)
     H   63    sigma_22=     13.56    axis=(  0.337747  0.615742 -0.711891)
     H   63    sigma_33=     46.06    axis=(  0.410387  0.584324  0.700106)

     Atom 64  H   pos: (  0.337003  0.175485  0.358715)  Total sigma:          26.74
            30.6703        -15.4023          5.0360
           -12.8671         32.5026         -7.6725
             3.4950         -6.5197         17.0408

     H   64    anisotropy:     31.72    eta:   -0.1983
     H   64    sigma_11=     18.26    axis=(  0.738572  0.518200 -0.431253)
     H   64    sigma_22=     14.07    axis=(  0.176605  0.468626  0.865564)
     H   64    sigma_33=     47.88    axis=( -0.650632  0.715443 -0.254598)

     Atom 65  H   pos: (  0.347634  0.049365  0.451601)  Total sigma:          29.17
            27.6397          2.7831         -6.7574
             1.6758         28.2483         -6.7463
            -4.9544         -7.9359         31.6233

     H   65    anisotropy:     16.73    eta:   -0.3788
     H   65    sigma_11=     25.71    axis=(  0.793133 -0.608296  0.030248)
     H   65    sigma_22=     21.48    axis=(  0.430302  0.594817  0.678993)
     H   65    sigma_33=     40.32    axis=( -0.431021 -0.525517  0.733521)

     Atom 66  H   pos: ( -0.024989 -0.410551  0.274852)  Total sigma:          21.67
            17.0659        -11.8445          0.7815
           -14.5613         35.1742          1.3208
            -0.0140          1.8176         12.7675

     H   66    anisotropy:     30.76    eta:   -0.1644
     H   66    sigma_11=     13.10    axis=(  0.316381  0.122362  0.940707)
     H   66    sigma_22=      9.73    axis=(  0.827153  0.449934 -0.336715)
     H   66    sigma_33=     42.18    axis=( -0.464458  0.884639  0.041139)

     Atom 67  H   pos: (  0.114549 -0.466736  0.322021)  Total sigma:          28.29
            36.3970          0.3291          3.8754
             2.1681         25.3424          1.5058
             3.2383          1.6537         23.1365

     H   67    anisotropy:     13.82    eta:   -0.4104
     H   67    sigma_11=     25.58    axis=( -0.206536  0.930825  0.301510)
     H   67    sigma_22=     21.80    axis=( -0.194862 -0.341112  0.919604)
     H   67    sigma_33=     37.50    axis=( -0.958839 -0.131179 -0.251834)

     Atom 68  H   pos: (  0.045278 -0.472101 -0.078994)  Total sigma:          25.55
            20.6797         -1.5079          2.8339
            -1.7362         15.1599         -2.3114
             6.0711         -2.4911         40.8094

     H   68    anisotropy:     24.70    eta:   -0.3224
     H   68    sigma_11=     19.97    axis=( -0.951499  0.207437  0.227200)
     H   68    sigma_22=     14.66    axis=(  0.224375  0.973159  0.051159)
     H   68    sigma_33=     42.02    axis=(  0.210490 -0.099656  0.972503)

     Atom 69  H   pos: (  0.141684 -0.473738  0.045971)  Total sigma:          28.66
            39.5533         -0.8405          6.8958
            -1.3080         20.8457         -1.7657
             4.4862         -1.4299         25.5955

     H   69    anisotropy:     19.55    eta:   -0.2796
     H   69    sigma_11=     23.97    axis=( -0.343771 -0.331081  0.878753)
     H   69    sigma_22=     20.33    axis=( -0.046918  0.940673  0.336056)
     H   69    sigma_33=     41.69    axis=(  0.937881 -0.074297  0.338909)

     Atom 70  H   pos: ( -0.419144  0.477697  0.442932)  Total sigma:          26.54
            31.4750         -4.1929          1.8157
           -10.9423         27.1802         -2.2893
             2.3518          0.1960         20.9529

     H   70    anisotropy:     16.46    eta:   -0.1070
     H   70    sigma_11=     21.64    axis=( -0.511598 -0.770125 -0.381018)
     H   70    sigma_22=     20.46    axis=( -0.332174 -0.231693  0.914319)
     H   70    sigma_33=     37.51    axis=(  0.792419 -0.594328  0.137282)

     Atom 71  H   pos: (  0.430269 -0.519475  0.391422)  Total sigma:          22.79
            27.3561          4.2431          5.4248
             4.0706         19.6995          1.5733
             4.5345          1.7335         21.3198

     H   71    anisotropy:     13.50    eta:   -0.1342
     H   71    sigma_11=     18.90    axis=(  0.224929  0.525319 -0.820638)
     H   71    sigma_22=     17.69    axis=(  0.517857 -0.777872 -0.356003)
     H   71    sigma_33=     31.79    axis=(  0.825367  0.344898  0.447006)

     Initialization:
     gipaw_setup  :      0.32s CPU      0.38s WALL (       1 calls)

     Linear response
     greenf       :   3009.04s CPU   3035.01s WALL (      96 calls)
     cgsolve      :   2996.21s CPU   3021.95s WALL (      96 calls)
     ch_psi       :   2853.96s CPU   2878.28s WALL (    6182 calls)
     h_psiq       :   2244.21s CPU   2263.44s WALL (    6182 calls)

     Apply operators
     h_psi        :   2034.72s CPU   2053.23s WALL (    7018 calls)
     apply_vel    :     40.05s CPU     40.54s WALL (      84 calls)

     Induced current
     j_para       :    205.54s CPU    207.75s WALL (     108 calls)
     biot_savart  :      0.16s CPU      0.51s WALL (       1 calls)

     Other routines

     General routines
     calbec       :    564.82s CPU    569.21s WALL (   20194 calls)
     fft          :      0.57s CPU      0.98s WALL (      32 calls)
     fftw         :   1638.69s CPU   1654.04s WALL ( 1468552 calls)
     davcio       :      0.01s CPU      4.72s WALL (      64 calls)

     Parallel routines
     fft_scatter  :    471.06s CPU    477.08s WALL ( 1468584 calls)

     Plugins


     GIPAW        :  59m18.89s CPU      1h 0m WALL


   This run was terminated on:   1:48: 6  11Sep2023            

=------------------------------------------------------------------------------=
   JOB DONE.
=------------------------------------------------------------------------------=
