# Supplementary material for: Is there a future for 43Ca nuclear magnetic resonance in cement science?
Source: Phys Chem Chem Phys. 2025 Apr 9;27(17):9159–68. doi: 10.1039/d5cp00491h (PMC11997747; doi:10.1039/d5cp00491h)
Supplement: CP-027-D5CP00491H-s001 [file CP-027-D5CP00491H-s001.zip › QE-Files/Ca-Ion/caion12.vc-relax.nmr.out]

     Program GIPAW v.7.2 starts on 11Sep2023 at  0:35: 1 

     This program is part of the open-source Quantum ESPRESSO suite
     for quantum simulation of materials; please cite
         "P. Giannozzi et al., J. Phys.:Condens. Matter 21 395502 (2009);
         "P. Giannozzi et al., J. Phys.:Condens. Matter 29 465901 (2017);
         "P. Giannozzi et al., J. Chem. Phys. 152 154105 (2020);
          URL http://www.quantum-espresso.org", 
     in publications or presentations arising from this work. More details at
     http://www.quantum-espresso.org/quote

     Parallel version (MPI), running on    72 processors

     MPI processes distributed on     1 nodes
     R & G space division:  proc/nbgrp/npool/nimage =      72
     462382 MiB available memory on the printing compute node when the environment starts


     ***** This is GIPAW git revision                                          *****
     ***** you can cite: N. Varini et al., Comp. Phys. Comm. 184, 1827 (2013)  *****
     ***** in publications or presentations arising from this work.            *****

     Parallelizing q-star over 1 images
     Reading input from caion12.vc-relax.nmr.in

     ------------------- Input file: --------------------
&inputgipaw
	job = 'nmr'
	prefix = 'caion12.vc-relax_nmr'
	tmp_dir = './tmpCaion12/',
	verbosity = 'high'
	diagonalization = 'david'
/


     Reading xml data from directory:

     ./tmpCaion12/caion12.vc-relax_nmr.save/
     file Ca.pbe-spn-kjpaw_psl.1.0.0.UPF: wavefunction(s)  3S renormalized
     file O.pbe-n-kjpaw_psl.1.0.0.UPF: wavefunction(s)  2S 2P renormalized
     file H.pbe-kjpaw_psl.1.0.0.UPF: wavefunction(s)  1S renormalized

     IMPORTANT: XC functional enforced from input :
     Exchange-correlation= PBE
                           (   1   4   3   4   0   0   0)
     Any further DFT definition will be discarded
     Please, verify this is what you really want


     Parallelization info
     --------------------
     sticks:   dense  smooth     PW     G-vecs:    dense   smooth      PW
     Min         172     172     58                15068    15068    3001
     Max         173     173     59                15075    15075    3007
     Sum       12385   12385   4231              1085193  1085193  216297

     Using Slab Decomposition

     Reading collected, re-writing distributed wavefunctions
     Subspace diagonalization in iterative solution of the eigenvalue problem:
     a serial algorithm will be used

     GIPAW projectors -----------------------------------------------
     atom=  Ca   l=0  rc=    1.3000  rs=    0.8667
     atom=  Ca   l=0  rc=    1.3000  rs=    0.8667
     atom=  Ca   l=1  rc=    1.6000  rs=    1.0667
     atom=  Ca   l=1  rc=    1.6000  rs=    1.0667
     atom=  Ca   l=2  rc=    1.7000  rs=    1.1333
     atom=  Ca   l=2  rc=    1.7000  rs=    1.1333
     projs nearly linearly dependent: l=0  n1,n2= 1, 2  s=  0.99170013
     projs nearly linearly dependent: l=2  n1,n2= 1, 2  s=  0.99334936

     atom=  O    l=0  rc=    1.3000  rs=    0.8667
     atom=  O    l=0  rc=    1.3000  rs=    0.8667
     atom=  O    l=1  rc=    1.3500  rs=    0.9000
     atom=  O    l=1  rc=    1.3500  rs=    0.9000
     projs nearly linearly dependent: l=1  n1,n2= 1, 2  s=  0.99790099

     atom=  H    l=0  rc=    1.0000  rs=    0.6667
     atom=  H    l=0  rc=    1.0000  rs=    0.6667
     projs nearly linearly dependent: l=0  n1,n2= 1, 2  s=  0.99968852
     -----------------------------------------------------------------

     GIPAW integrals: -------------------------------------------
     Atom  i/j   nmr_para   nmr_dia   epr_rmc  epr_para   epr_dia
       Ca  1 1   0.25E+04 -0.66E+00  0.13E+02  0.81E+09  0.75E+03
       Ca  2 1   0.26E+04 -0.73E+00  0.13E+02  0.86E+09  0.79E+03
       Ca  2 2   0.28E+04 -0.80E+00  0.13E+02  0.92E+09  0.84E+03
       Ca  3 3   0.30E+02  0.22E+00  0.11E+02  0.47E+05  0.19E+03
       Ca  4 3   0.33E+02  0.20E+00  0.12E+02  0.54E+05  0.22E+03
       Ca  4 4   0.37E+02  0.17E+00  0.13E+02  0.60E+05  0.24E+03
       Ca  5 5   0.29E+01  0.74E+00  0.81E+01  0.47E+03  0.66E+02
       Ca  6 5   0.36E+01  0.91E+00  0.10E+02  0.59E+03  0.81E+02
       Ca  6 6   0.45E+01  0.11E+01  0.13E+02  0.74E+03  0.10E+03
       O   1 1   0.81E+03 -0.32E+00  0.65E+01  0.43E+08  0.24E+03
       O   2 1   0.91E+03 -0.39E+00  0.71E+01  0.48E+08  0.27E+03
       O   2 2   0.10E+04 -0.48E+00  0.78E+01  0.55E+08  0.31E+03
       O   3 3   0.99E+01  0.87E+00  0.58E+01  0.24E+04  0.75E+02
       O   4 3   0.11E+02  0.97E+00  0.67E+01  0.27E+04  0.83E+02
       O   4 4   0.12E+02  0.11E+01  0.76E+01  0.31E+04  0.93E+02
       H   1 1   0.39E+02  0.19E+00  0.29E+00  0.78E+05  0.13E+02
       H   2 1   0.41E+02  0.21E+00  0.32E+00  0.82E+05  0.14E+02
       H   2 2   0.43E+02  0.22E+00  0.36E+00  0.86E+05  0.15E+02
     ------------------------------------------------------------

     alpha_pv=     75.9834 eV

     Number of occupied bands for each k-point:
     k-point:     1    nbnd_occ= 100
     k-point:     2    nbnd_occ= 100
     k-point:     3    nbnd_occ= 100
     k-point:     4    nbnd_occ= 100


     q-space interpolation up to   240.00 Rydberg

     GIPAW job: nmr                                                                             
     NMR macroscopic correction: yes
             0.6667          0.0000          0.0000
             0.0000          0.6667          0.0000
             0.0000          0.0000          0.6667


     Largest allocated arrays     est. size (Mb)     dimensions
        KS wavefunctions at k           4.44 Mb     (    2912,  100)
        KS wavefunctions at k+q         4.44 Mb     (    2912,  100)
        First-order wavefunctions      44.43 Mb     (    2912,  100, 10)
        First-order wavefunct (US)     26.66 Mb     (    2912,  100,  6)
        Charge/spin density             0.24 Mb     (   32000,    1)
        Induced current                 2.20 Mb     (   32000,    3,3,1)
        Induced magnetic field          2.20 Mb     (   32000,    3,3,1)
        NL pseudopotentials            13.42 Mb     (    2912,  302)
        GIPAW NL terms                 13.42 Mb     (    2912,  302)

     Computing the magnetic susceptibility     isolve=0    ethr=  0.1000E-13
     k-point #    1 of     4      pool #  1    cpu time:       4.5
     compute_u_kq: q = (    0.0000,    0.0000,    0.0000)
     Rotating WFCS
     ethr =  1.00E-14,  avg # of iterations =  5.0
     eigenvalues at k:
 -39.3258 -21.6511 -21.3438 -21.3049 -21.1980 -21.1164 -21.0973 -20.8542
 -20.7935 -20.7054 -20.5213 -20.4682 -20.4143 -20.3610 -20.2998 -20.1976
 -20.1652 -19.9727 -19.9109 -19.8476 -19.8223 -19.7068 -19.6317 -19.5225
 -19.3464 -19.1607 -18.8217 -18.6570  -9.1329  -9.0945  -8.9587  -8.8672
  -8.8198  -8.5702  -8.5205  -8.4497  -8.3908  -8.3617  -8.2846  -8.2443
  -8.0462  -8.0104  -7.9847  -7.8661  -7.7888  -7.7252  -7.5221  -7.4775
  -7.1625  -6.8147  -6.6377  -6.4981  -6.0669  -5.8752  -5.6140  -5.4921
  -5.4482  -5.3819  -5.2773  -5.1914  -5.1173  -4.9100  -4.8434  -4.7074
  -4.6642  -4.5747  -4.5488  -4.2737  -4.1513  -4.0579  -3.9844  -3.8330
  -3.5971  -3.2819  -3.2115  -3.1533  -3.1121  -3.0741  -3.0194  -2.8822
  -2.7933  -2.7510  -2.7047  -2.6083  -2.5909  -2.5375  -2.4172  -2.3809
  -2.3341  -2.1946  -2.1237  -2.0995  -2.0554  -1.9503  -1.8519  -1.8125
  -1.7725  -1.6852  -1.3577  -1.3392
     eigenvalues at k+q:
 -39.3258 -21.6511 -21.3438 -21.3048 -21.1980 -21.1164 -21.0973 -20.8542
 -20.7935 -20.7054 -20.5213 -20.4682 -20.4143 -20.3610 -20.2998 -20.1976
 -20.1651 -19.9727 -19.9109 -19.8476 -19.8223 -19.7068 -19.6317 -19.5225
 -19.3464 -19.1607 -18.8217 -18.6570  -9.1329  -9.0945  -8.9587  -8.8672
  -8.8198  -8.5702  -8.5205  -8.4497  -8.3908  -8.3617  -8.2846  -8.2443
  -8.0462  -8.0104  -7.9847  -7.8661  -7.7887  -7.7252  -7.5220  -7.4775
  -7.1625  -6.8147  -6.6377  -6.4981  -6.0669  -5.8752  -5.6140  -5.4920
  -5.4482  -5.3819  -5.2773  -5.1914  -5.1173  -4.9100  -4.8434  -4.7074
  -4.6642  -4.5747  -4.5488  -4.2737  -4.1513  -4.0579  -3.9844  -3.8330
  -3.5971  -3.2819  -3.2115  -3.1533  -3.1121  -3.0741  -3.0194  -2.8822
  -2.7933  -2.7510  -2.7047  -2.6083  -2.5909  -2.5375  -2.4172  -2.3809
  -2.3341  -2.1946  -2.1237  -2.0995  -2.0554  -1.9503  -1.8519  -1.8125
  -1.7725  -1.6852  -1.3577  -1.3392
     cgsolve_all iterations  52    anorm=    0.67E-07
PARA_AUG  1      50.9127371         0.0369889         0.0039329
     cgsolve_all iterations  52    anorm=    0.68E-07
PARA_AUG  2       0.0022721        50.9707776         0.0951067
     cgsolve_all iterations  52    anorm=    0.66E-07
PARA_AUG  3      -0.1811021         0.2088334        50.8626784
     cgsolve_all iterations  57    anorm=    0.72E-07
     cgsolve_all iterations  58    anorm=    0.70E-07
     cgsolve_all iterations  57    anorm=    0.73E-07
     compute_u_kq: q = (    0.0260,    0.0000,    0.0000)
     Rotating WFCS
     ethr =  1.00E-14,  avg # of iterations = 22.0
     eigenvalues at k:
 -39.3258 -21.6511 -21.3438 -21.3049 -21.1980 -21.1164 -21.0973 -20.8542
 -20.7935 -20.7054 -20.5213 -20.4682 -20.4143 -20.3610 -20.2998 -20.1976
 -20.1652 -19.9727 -19.9109 -19.8476 -19.8223 -19.7068 -19.6317 -19.5225
 -19.3464 -19.1607 -18.8217 -18.6570  -9.1329  -9.0945  -8.9587  -8.8672
  -8.8198  -8.5702  -8.5205  -8.4497  -8.3908  -8.3617  -8.2846  -8.2443
  -8.0462  -8.0104  -7.9847  -7.8661  -7.7888  -7.7252  -7.5221  -7.4775
  -7.1625  -6.8147  -6.6377  -6.4981  -6.0669  -5.8752  -5.6140  -5.4921
  -5.4482  -5.3819  -5.2773  -5.1914  -5.1173  -4.9100  -4.8434  -4.7074
  -4.6642  -4.5747  -4.5488  -4.2737  -4.1513  -4.0579  -3.9844  -3.8330
  -3.5971  -3.2819  -3.2115  -3.1533  -3.1121  -3.0741  -3.0194  -2.8822
  -2.7933  -2.7510  -2.7047  -2.6083  -2.5909  -2.5375  -2.4172  -2.3809
  -2.3341  -2.1946  -2.1237  -2.0995  -2.0554  -1.9503  -1.8519  -1.8125
  -1.7725  -1.6852  -1.3577  -1.3392
     eigenvalues at k+q:
 -39.3258 -21.6510 -21.3443 -21.3057 -21.1979 -21.1149 -21.0986 -20.8534
 -20.7936 -20.7040 -20.5225 -20.4682 -20.4129 -20.3613 -20.2967 -20.1977
 -20.1655 -19.9753 -19.9119 -19.8470 -19.8239 -19.7073 -19.6317 -19.5232
 -19.3460 -19.1603 -18.8205 -18.6569  -9.1320  -9.0957  -8.9578  -8.8665
  -8.8215  -8.5704  -8.5203  -8.4498  -8.3939  -8.3615  -8.2821  -8.2440
  -8.0475  -8.0110  -7.9829  -7.8650  -7.7912  -7.7241  -7.5222  -7.4771
  -7.1625  -6.8183  -6.6356  -6.4948  -6.0695  -5.8766  -5.6159  -5.4904
  -5.4468  -5.3833  -5.2751  -5.1902  -5.1168  -4.9086  -4.8453  -4.7071
  -4.6606  -4.5744  -4.5512  -4.2703  -4.1514  -4.0603  -3.9816  -3.8329
  -3.5961  -3.2819  -3.2125  -3.1567  -3.1118  -3.0725  -3.0227  -2.8822
  -2.7957  -2.7489  -2.7053  -2.6078  -2.5910  -2.5378  -2.4161  -2.3782
  -2.3379  -2.1957  -2.1245  -2.1003  -2.0567  -1.9483  -1.8500  -1.8121
  -1.7719  -1.6893  -1.3575  -1.3393
     cgsolve_all iterations  57    anorm=    0.71E-07
     cgsolve_all iterations  58    anorm=    0.69E-07
     cgsolve_all iterations  57    anorm=    0.71E-07
     compute_u_kq: q = (   -0.0260,    0.0000,    0.0000)
     Rotating WFCS
     ethr =  1.00E-14,  avg # of iterations = 22.0
     eigenvalues at k:
 -39.3258 -21.6511 -21.3438 -21.3049 -21.1980 -21.1164 -21.0973 -20.8542
 -20.7935 -20.7054 -20.5213 -20.4682 -20.4143 -20.3610 -20.2998 -20.1976
 -20.1652 -19.9727 -19.9109 -19.8476 -19.8223 -19.7068 -19.6317 -19.5225
 -19.3464 -19.1607 -18.8217 -18.6570  -9.1329  -9.0945  -8.9587  -8.8672
  -8.8198  -8.5702  -8.5205  -8.4497  -8.3908  -8.3617  -8.2846  -8.2443
  -8.0462  -8.0104  -7.9847  -7.8661  -7.7888  -7.7252  -7.5221  -7.4775
  -7.1625  -6.8147  -6.6377  -6.4981  -6.0669  -5.8752  -5.6140  -5.4921
  -5.4482  -5.3819  -5.2773  -5.1914  -5.1173  -4.9100  -4.8434  -4.7074
  -4.6642  -4.5747  -4.5488  -4.2737  -4.1513  -4.0579  -3.9844  -3.8330
  -3.5971  -3.2819  -3.2115  -3.1533  -3.1121  -3.0741  -3.0194  -2.8822
  -2.7933  -2.7510  -2.7047  -2.6083  -2.5909  -2.5375  -2.4172  -2.3809
  -2.3341  -2.1946  -2.1237  -2.0995  -2.0554  -1.9503  -1.8519  -1.8125
  -1.7725  -1.6852  -1.3577  -1.3392
     eigenvalues at k+q:
 -39.3258 -21.6512 -21.3432 -21.3040 -21.1982 -21.1178 -21.0961 -20.8551
 -20.7934 -20.7067 -20.5199 -20.4682 -20.4157 -20.3608 -20.3030 -20.1974
 -20.1648 -19.9704 -19.9097 -19.8482 -19.8207 -19.7063 -19.6317 -19.5219
 -19.3469 -19.1610 -18.8229 -18.6571  -9.1338  -9.0934  -8.9596  -8.8678
  -8.8182  -8.5699  -8.5208  -8.4496  -8.3879  -8.3615  -8.2872  -8.2444
  -8.0452  -8.0100  -7.9865  -7.8669  -7.7864  -7.7262  -7.5219  -7.4778
  -7.1624  -6.8109  -6.6401  -6.5012  -6.0645  -5.8736  -5.6123  -5.4939
  -5.4501  -5.3800  -5.2786  -5.1927  -5.1182  -4.9116  -4.8417  -4.7083
  -4.6686  -4.5742  -4.5457  -4.2771  -4.1510  -4.0550  -3.9874  -3.8335
  -3.5978  -3.2820  -3.2105  -3.1500  -3.1125  -3.0758  -3.0156  -2.8825
  -2.7915  -2.7528  -2.7035  -2.6094  -2.5902  -2.5370  -2.4186  -2.3832
  -2.3304  -2.1938  -2.1228  -2.0981  -2.0541  -1.9526  -1.8539  -1.8124
  -1.7733  -1.6812  -1.3579  -1.3391
     cgsolve_all iterations  57    anorm=    0.73E-07
     cgsolve_all iterations  58    anorm=    0.71E-07
     cgsolve_all iterations  57    anorm=    0.72E-07
     compute_u_kq: q = (    0.0000,    0.0260,    0.0000)
     Rotating WFCS
     ethr =  1.00E-14,  avg # of iterations = 19.0
     eigenvalues at k:
 -39.3258 -21.6511 -21.3438 -21.3049 -21.1980 -21.1164 -21.0973 -20.8542
 -20.7935 -20.7054 -20.5213 -20.4682 -20.4143 -20.3610 -20.2998 -20.1976
 -20.1652 -19.9727 -19.9109 -19.8476 -19.8223 -19.7068 -19.6317 -19.5225
 -19.3464 -19.1607 -18.8217 -18.6570  -9.1329  -9.0945  -8.9587  -8.8672
  -8.8198  -8.5702  -8.5205  -8.4497  -8.3908  -8.3617  -8.2846  -8.2443
  -8.0462  -8.0104  -7.9847  -7.8661  -7.7888  -7.7252  -7.5221  -7.4775
  -7.1625  -6.8147  -6.6377  -6.4981  -6.0669  -5.8752  -5.6140  -5.4921
  -5.4482  -5.3819  -5.2773  -5.1914  -5.1173  -4.9100  -4.8434  -4.7074
  -4.6642  -4.5747  -4.5488  -4.2737  -4.1513  -4.0579  -3.9844  -3.8330
  -3.5971  -3.2819  -3.2115  -3.1533  -3.1121  -3.0741  -3.0194  -2.8822
  -2.7933  -2.7510  -2.7047  -2.6083  -2.5909  -2.5375  -2.4172  -2.3809
  -2.3341  -2.1946  -2.1237  -2.0995  -2.0554  -1.9503  -1.8519  -1.8125
  -1.7725  -1.6852  -1.3577  -1.3392
     eigenvalues at k+q:
 -39.3258 -21.6509 -21.3433 -21.3045 -21.1993 -21.1179 -21.0969 -20.8532
 -20.7926 -20.7041 -20.5216 -20.4685 -20.4146 -20.3625 -20.3000 -20.1976
 -20.1653 -19.9750 -19.9093 -19.8471 -19.8218 -19.7068 -19.6319 -19.5219
 -19.3454 -19.1607 -18.8227 -18.6569  -9.1333  -9.0944  -8.9583  -8.8671
  -8.8200  -8.5719  -8.5246  -8.4512  -8.3925  -8.3617  -8.2841  -8.2431
  -8.0430  -8.0070  -7.9842  -7.8632  -7.7899  -7.7222  -7.5224  -7.4779
  -7.1657  -6.8162  -6.6391  -6.4977  -6.0639  -5.8730  -5.6143  -5.4989
  -5.4455  -5.3812  -5.2806  -5.1885  -5.1209  -4.9089  -4.8435  -4.7068
  -4.6618  -4.5761  -4.5468  -4.2707  -4.1454  -4.0597  -3.9799  -3.8374
  -3.5940  -3.2854  -3.2126  -3.1533  -3.1129  -3.0740  -3.0209  -2.8824
  -2.7938  -2.7486  -2.7064  -2.6077  -2.5901  -2.5391  -2.4193  -2.3814
  -2.3336  -2.1954  -2.1225  -2.1002  -2.0545  -1.9525  -1.8529  -1.8121
  -1.7731  -1.6860  -1.3582  -1.3408
     cgsolve_all iterations  57    anorm=    0.71E-07
     cgsolve_all iterations  58    anorm=    0.69E-07
     cgsolve_all iterations  57    anorm=    0.72E-07
     compute_u_kq: q = (    0.0000,   -0.0260,    0.0000)
     Rotating WFCS
     ethr =  1.00E-14,  avg # of iterations = 20.0
     eigenvalues at k:
 -39.3258 -21.6511 -21.3438 -21.3049 -21.1980 -21.1164 -21.0973 -20.8542
 -20.7935 -20.7054 -20.5213 -20.4682 -20.4143 -20.3610 -20.2998 -20.1976
 -20.1652 -19.9727 -19.9109 -19.8476 -19.8223 -19.7068 -19.6317 -19.5225
 -19.3464 -19.1607 -18.8217 -18.6570  -9.1329  -9.0945  -8.9587  -8.8672
  -8.8198  -8.5702  -8.5205  -8.4497  -8.3908  -8.3617  -8.2846  -8.2443
  -8.0462  -8.0104  -7.9847  -7.8661  -7.7888  -7.7252  -7.5221  -7.4775
  -7.1625  -6.8147  -6.6377  -6.4981  -6.0669  -5.8752  -5.6140  -5.4921
  -5.4482  -5.3819  -5.2773  -5.1914  -5.1173  -4.9100  -4.8434  -4.7074
  -4.6642  -4.5747  -4.5488  -4.2737  -4.1513  -4.0579  -3.9844  -3.8330
  -3.5971  -3.2819  -3.2115  -3.1533  -3.1121  -3.0741  -3.0194  -2.8822
  -2.7933  -2.7510  -2.7047  -2.6083  -2.5909  -2.5375  -2.4172  -2.3809
  -2.3341  -2.1946  -2.1237  -2.0995  -2.0554  -1.9503  -1.8519  -1.8125
  -1.7725  -1.6852  -1.3577  -1.3392
     eigenvalues at k+q:
 -39.3258 -21.6513 -21.3442 -21.3052 -21.1969 -21.1149 -21.0975 -20.8553
 -20.7944 -20.7065 -20.5209 -20.4680 -20.4140 -20.3595 -20.2999 -20.1976
 -20.1650 -19.9702 -19.9126 -19.8480 -19.8227 -19.7069 -19.6316 -19.5233
 -19.3475 -19.1606 -18.8207 -18.6571  -9.1325  -9.0946  -8.9591  -8.8673
  -8.8196  -8.5684  -8.5165  -8.4483  -8.3888  -8.3615  -8.2851  -8.2456
  -8.0512  -8.0132  -7.9840  -7.8688  -7.7875  -7.7284  -7.5214  -7.4773
  -7.1592  -6.8131  -6.6363  -6.4987  -6.0698  -5.8772  -5.6140  -5.4859
  -5.4507  -5.3819  -5.2738  -5.1943  -5.1138  -4.9110  -4.8437  -4.7098
  -4.6657  -4.5742  -4.5491  -4.2763  -4.1575  -4.0560  -3.9887  -3.8287
  -3.6004  -3.2791  -3.2100  -3.1531  -3.1112  -3.0742  -3.0178  -2.8823
  -2.7928  -2.7530  -2.7029  -2.6089  -2.5917  -2.5359  -2.4150  -2.3805
  -2.3347  -2.1937  -2.1247  -2.0985  -2.0564  -1.9481  -1.8508  -1.8128
  -1.7719  -1.6844  -1.3573  -1.3373
     cgsolve_all iterations  57    anorm=    0.71E-07
     cgsolve_all iterations  58    anorm=    0.70E-07
     cgsolve_all iterations  57    anorm=    0.72E-07
     compute_u_kq: q = (    0.0000,    0.0000,    0.0260)
     Rotating WFCS
     ethr =  1.00E-14,  avg # of iterations = 19.0
     eigenvalues at k:
 -39.3258 -21.6511 -21.3438 -21.3049 -21.1980 -21.1164 -21.0973 -20.8542
 -20.7935 -20.7054 -20.5213 -20.4682 -20.4143 -20.3610 -20.2998 -20.1976
 -20.1652 -19.9727 -19.9109 -19.8476 -19.8223 -19.7068 -19.6317 -19.5225
 -19.3464 -19.1607 -18.8217 -18.6570  -9.1329  -9.0945  -8.9587  -8.8672
  -8.8198  -8.5702  -8.5205  -8.4497  -8.3908  -8.3617  -8.2846  -8.2443
  -8.0462  -8.0104  -7.9847  -7.8661  -7.7888  -7.7252  -7.5221  -7.4775
  -7.1625  -6.8147  -6.6377  -6.4981  -6.0669  -5.8752  -5.6140  -5.4921
  -5.4482  -5.3819  -5.2773  -5.1914  -5.1173  -4.9100  -4.8434  -4.7074
  -4.6642  -4.5747  -4.5488  -4.2737  -4.1513  -4.0579  -3.9844  -3.8330
  -3.5971  -3.2819  -3.2115  -3.1533  -3.1121  -3.0741  -3.0194  -2.8822
  -2.7933  -2.7510  -2.7047  -2.6083  -2.5909  -2.5375  -2.4172  -2.3809
  -2.3341  -2.1946  -2.1237  -2.0995  -2.0554  -1.9503  -1.8519  -1.8125
  -1.7725  -1.6852  -1.3577  -1.3392
     eigenvalues at k+q:
 -39.3258 -21.6508 -21.3430 -21.3057 -21.1978 -21.1194 -21.0989 -20.8514
 -20.7936 -20.6969 -20.5232 -20.4735 -20.4144 -20.3612 -20.3001 -20.1971
 -20.1645 -19.9726 -19.9111 -19.8479 -19.8230 -19.7085 -19.6312 -19.5207
 -19.3469 -19.1607 -18.8217 -18.6566  -9.1332  -9.0954  -8.9605  -8.8675
  -8.8204  -8.5696  -8.5222  -8.4496  -8.3881  -8.3587  -8.2865  -8.2448
  -8.0445  -8.0111  -7.9833  -7.8676  -7.7878  -7.7217  -7.5251  -7.4784
  -7.1599  -6.8145  -6.6368  -6.4979  -6.0668  -5.8760  -5.6229  -5.4917
  -5.4416  -5.3827  -5.2826  -5.1921  -5.1169  -4.9125  -4.8433  -4.7037
  -4.6644  -4.5735  -4.5375  -4.2722  -4.1544  -4.0617  -3.9813  -3.8354
  -3.6024  -3.2820  -3.2117  -3.1529  -3.1107  -3.0746  -3.0185  -2.8789
  -2.7948  -2.7513  -2.7078  -2.6110  -2.5907  -2.5374  -2.4166  -2.3798
  -2.3348  -2.1938  -2.1230  -2.0981  -2.0565  -1.9498  -1.8516  -1.8146
  -1.7723  -1.6856  -1.3576  -1.3390
     cgsolve_all iterations  57    anorm=    0.71E-07
     cgsolve_all iterations  58    anorm=    0.70E-07
     cgsolve_all iterations  57    anorm=    0.72E-07
     compute_u_kq: q = (    0.0000,    0.0000,   -0.0260)
     Rotating WFCS
     ethr =  1.00E-14,  avg # of iterations = 20.0
     eigenvalues at k:
 -39.3258 -21.6511 -21.3438 -21.3049 -21.1980 -21.1164 -21.0973 -20.8542
 -20.7935 -20.7054 -20.5213 -20.4682 -20.4143 -20.3610 -20.2998 -20.1976
 -20.1652 -19.9727 -19.9109 -19.8476 -19.8223 -19.7068 -19.6317 -19.5225
 -19.3464 -19.1607 -18.8217 -18.6570  -9.1329  -9.0945  -8.9587  -8.8672
  -8.8198  -8.5702  -8.5205  -8.4497  -8.3908  -8.3617  -8.2846  -8.2443
  -8.0462  -8.0104  -7.9847  -7.8661  -7.7888  -7.7252  -7.5221  -7.4775
  -7.1625  -6.8147  -6.6377  -6.4981  -6.0669  -5.8752  -5.6140  -5.4921
  -5.4482  -5.3819  -5.2773  -5.1914  -5.1173  -4.9100  -4.8434  -4.7074
  -4.6642  -4.5747  -4.5488  -4.2737  -4.1513  -4.0579  -3.9844  -3.8330
  -3.5971  -3.2819  -3.2115  -3.1533  -3.1121  -3.0741  -3.0194  -2.8822
  -2.7933  -2.7510  -2.7047  -2.6083  -2.5909  -2.5375  -2.4172  -2.3809
  -2.3341  -2.1946  -2.1237  -2.0995  -2.0554  -1.9503  -1.8519  -1.8125
  -1.7725  -1.6852  -1.3577  -1.3392
     eigenvalues at k+q:
 -39.3258 -21.6514 -21.3446 -21.3040 -21.1983 -21.1138 -21.0949 -20.8575
 -20.7934 -20.7130 -20.5198 -20.4630 -20.4143 -20.3609 -20.2995 -20.1981
 -20.1659 -19.9728 -19.9106 -19.8474 -19.8216 -19.7051 -19.6322 -19.5246
 -19.3459 -19.1606 -18.8216 -18.6574  -9.1326  -9.0936  -8.9568  -8.8669
  -8.8194  -8.5707  -8.5186  -8.4510  -8.3929  -8.3644  -8.2828  -8.2437
  -8.0479  -8.0100  -7.9856  -7.8644  -7.7901  -7.7285  -7.5191  -7.4765
  -7.1647  -6.8148  -6.6390  -6.4981  -6.0672  -5.8739  -5.6052  -5.4936
  -5.4542  -5.3804  -5.2723  -5.1903  -5.1169  -4.9077  -4.8438  -4.7121
  -4.6653  -4.5765  -4.5580  -4.2751  -4.1481  -4.0540  -3.9874  -3.8306
  -3.5923  -3.2818  -3.2110  -3.1538  -3.1135  -3.0739  -3.0197  -2.8855
  -2.7928  -2.7499  -2.7015  -2.6064  -2.5901  -2.5376  -2.4177  -2.3825
  -2.3329  -2.1953  -2.1243  -2.1006  -2.0545  -1.9509  -1.8521  -1.8103
  -1.7727  -1.6849  -1.3579  -1.3393
     cgsolve_all iterations  57    anorm=    0.71E-07
     cgsolve_all iterations  58    anorm=    0.70E-07
     cgsolve_all iterations  57    anorm=    0.72E-07

     k-point #    2 of     4      pool #  1    cpu time:     483.2
     compute_u_kq: q = (    0.0000,    0.0000,    0.0000)
     Rotating WFCS
     ethr =  1.00E-14,  avg # of iterations =  5.0
     eigenvalues at k:
 -39.3258 -21.6509 -21.3449 -21.3038 -21.2011 -21.1176 -21.0913 -20.8601
 -20.7935 -20.7010 -20.5105 -20.4708 -20.4194 -20.3651 -20.3023 -20.1928
 -20.1719 -19.9698 -19.9035 -19.8521 -19.8226 -19.7073 -19.6246 -19.5331
 -19.3432 -19.1604 -18.8214 -18.6575  -9.1340  -9.0959  -8.9517  -8.8557
  -8.8321  -8.5519  -8.5258  -8.4773  -8.4103  -8.3550  -8.2659  -8.2387
  -8.0535  -8.0168  -7.9678  -7.8560  -7.8006  -7.7376  -7.5159  -7.4756
  -7.1481  -6.8105  -6.6695  -6.4818  -6.0827  -5.8423  -5.6707  -5.5003
  -5.4053  -5.3758  -5.2575  -5.1875  -5.0888  -4.9211  -4.8653  -4.7554
  -4.6914  -4.5568  -4.5356  -4.2608  -4.1373  -4.0661  -3.9369  -3.8526
  -3.6340  -3.2898  -3.1845  -3.1623  -3.1154  -3.0856  -2.9842  -2.9045
  -2.8288  -2.7244  -2.6838  -2.6345  -2.5764  -2.5312  -2.4208  -2.3964
  -2.3182  -2.1854  -2.1248  -2.0920  -2.0633  -1.9602  -1.8403  -1.8117
  -1.7712  -1.6934  -1.3616  -1.3362
     eigenvalues at k+q:
 -39.3258 -21.6509 -21.3449 -21.3038 -21.2011 -21.1176 -21.0913 -20.8601
 -20.7935 -20.7010 -20.5105 -20.4708 -20.4194 -20.3651 -20.3023 -20.1927
 -20.1719 -19.9698 -19.9035 -19.8521 -19.8226 -19.7073 -19.6246 -19.5331
 -19.3432 -19.1604 -18.8213 -18.6575  -9.1340  -9.0959  -8.9517  -8.8557
  -8.8321  -8.5519  -8.5258  -8.4773  -8.4103  -8.3550  -8.2659  -8.2387
  -8.0535  -8.0168  -7.9678  -7.8560  -7.8006  -7.7376  -7.5159  -7.4756
  -7.1481  -6.8105  -6.6695  -6.4818  -6.0827  -5.8423  -5.6707  -5.5002
  -5.4053  -5.3758  -5.2574  -5.1874  -5.0888  -4.9211  -4.8653  -4.7554
  -4.6914  -4.5568  -4.5356  -4.2607  -4.1373  -4.0661  -3.9369  -3.8526
  -3.6340  -3.2898  -3.1845  -3.1622  -3.1154  -3.0855  -2.9841  -2.9044
  -2.8288  -2.7244  -2.6837  -2.6345  -2.5764  -2.5312  -2.4207  -2.3964
  -2.3182  -2.1854  -2.1248  -2.0920  -2.0633  -1.9602  -1.8403  -1.8117
  -1.7712  -1.6934  -1.3616  -1.3362
     cgsolve_all iterations  52    anorm=    0.66E-07
PARA_AUG  1      50.9080932         0.0392988         0.0064659
     cgsolve_all iterations  52    anorm=    0.68E-07
PARA_AUG  2      -0.0007424        50.9738937         0.0949854
     cgsolve_all iterations  52    anorm=    0.68E-07
PARA_AUG  3      -0.1818391         0.2005417        50.8626327
     cgsolve_all iterations  57    anorm=    0.71E-07
     cgsolve_all iterations  58    anorm=    0.70E-07
     cgsolve_all iterations  56    anorm=    0.72E-07
     compute_u_kq: q = (    0.0260,    0.0000,    0.0000)
     Rotating WFCS
     ethr =  1.00E-14,  avg # of iterations = 22.0
     eigenvalues at k:
 -39.3258 -21.6509 -21.3449 -21.3038 -21.2011 -21.1176 -21.0913 -20.8601
 -20.7935 -20.7010 -20.5105 -20.4708 -20.4194 -20.3651 -20.3023 -20.1928
 -20.1719 -19.9698 -19.9035 -19.8521 -19.8226 -19.7073 -19.6246 -19.5331
 -19.3432 -19.1604 -18.8214 -18.6575  -9.1340  -9.0959  -8.9517  -8.8557
  -8.8321  -8.5519  -8.5258  -8.4773  -8.4103  -8.3550  -8.2659  -8.2387
  -8.0535  -8.0168  -7.9678  -7.8560  -7.8006  -7.7376  -7.5159  -7.4756
  -7.1481  -6.8105  -6.6695  -6.4818  -6.0827  -5.8423  -5.6707  -5.5003
  -5.4053  -5.3758  -5.2575  -5.1875  -5.0888  -4.9211  -4.8653  -4.7554
  -4.6914  -4.5568  -4.5356  -4.2608  -4.1373  -4.0661  -3.9369  -3.8526
  -3.6340  -3.2898  -3.1845  -3.1623  -3.1154  -3.0856  -2.9842  -2.9045
  -2.8288  -2.7244  -2.6838  -2.6345  -2.5764  -2.5312  -2.4208  -2.3964
  -2.3182  -2.1854  -2.1248  -2.0920  -2.0633  -1.9602  -1.8403  -1.8117
  -1.7712  -1.6934  -1.3616  -1.3362
     eigenvalues at k+q:
 -39.3258 -21.6508 -21.3453 -21.3048 -21.2008 -21.1163 -21.0926 -20.8591
 -20.7936 -20.6996 -20.5129 -20.4695 -20.4177 -20.3660 -20.2992 -20.1923
 -20.1726 -19.9724 -19.9049 -19.8516 -19.8236 -19.7077 -19.6248 -19.5338
 -19.3428 -19.1601 -18.8202 -18.6573  -9.1330  -9.0971  -8.9510  -8.8562
  -8.8324  -8.5517  -8.5268  -8.4767  -8.4127  -8.3540  -8.2656  -8.2376
  -8.0542  -8.0168  -7.9672  -7.8557  -7.7998  -7.7384  -7.5164  -7.4755
  -7.1479  -6.8141  -6.6673  -6.4786  -6.0853  -5.8436  -5.6712  -5.4985
  -5.4094  -5.3773  -5.2514  -5.1835  -5.0901  -4.9196  -4.8659  -4.7601
  -4.6853  -4.5584  -4.5351  -4.2622  -4.1331  -4.0645  -3.9411  -3.8498
  -3.6332  -3.2908  -3.1850  -3.1649  -3.1151  -3.0842  -2.9870  -2.9041
  -2.8300  -2.7261  -2.6832  -2.6314  -2.5786  -2.5310  -2.4194  -2.3967
  -2.3196  -2.1875  -2.1246  -2.0938  -2.0636  -1.9582  -1.8385  -1.8107
  -1.7704  -1.6980  -1.3615  -1.3362
     cgsolve_all iterations  57    anorm=    0.71E-07
     cgsolve_all iterations  58    anorm=    0.70E-07
     cgsolve_all iterations  56    anorm=    0.72E-07
     compute_u_kq: q = (   -0.0260,    0.0000,    0.0000)
     Rotating WFCS
     ethr =  1.00E-14,  avg # of iterations = 22.0
     eigenvalues at k:
 -39.3258 -21.6509 -21.3449 -21.3038 -21.2011 -21.1176 -21.0913 -20.8601
 -20.7935 -20.7010 -20.5105 -20.4708 -20.4194 -20.3651 -20.3023 -20.1928
 -20.1719 -19.9698 -19.9035 -19.8521 -19.8226 -19.7073 -19.6246 -19.5331
 -19.3432 -19.1604 -18.8214 -18.6575  -9.1340  -9.0959  -8.9517  -8.8557
  -8.8321  -8.5519  -8.5258  -8.4773  -8.4103  -8.3550  -8.2659  -8.2387
  -8.0535  -8.0168  -7.9678  -7.8560  -7.8006  -7.7376  -7.5159  -7.4756
  -7.1481  -6.8105  -6.6695  -6.4818  -6.0827  -5.8423  -5.6707  -5.5003
  -5.4053  -5.3758  -5.2575  -5.1875  -5.0888  -4.9211  -4.8653  -4.7554
  -4.6914  -4.5568  -4.5356  -4.2608  -4.1373  -4.0661  -3.9369  -3.8526
  -3.6340  -3.2898  -3.1845  -3.1623  -3.1154  -3.0856  -2.9842  -2.9045
  -2.8288  -2.7244  -2.6838  -2.6345  -2.5764  -2.5312  -2.4208  -2.3964
  -2.3182  -2.1854  -2.1248  -2.0920  -2.0633  -1.9602  -1.8403  -1.8117
  -1.7712  -1.6934  -1.3616  -1.3362
     eigenvalues at k+q:
 -39.3258 -21.6509 -21.3443 -21.3027 -21.2015 -21.1188 -21.0901 -20.8610
 -20.7934 -20.7023 -20.5081 -20.4721 -20.4208 -20.3642 -20.3056 -20.1932
 -20.1713 -19.9674 -19.9020 -19.8525 -19.8216 -19.7069 -19.6245 -19.5324
 -19.3436 -19.1608 -18.8225 -18.6576  -9.1350  -9.0948  -8.9526  -8.8553
  -8.8315  -8.5521  -8.5248  -8.4778  -8.4075  -8.3559  -8.2666  -8.2398
  -8.0528  -8.0167  -7.9686  -7.8563  -7.8010  -7.7368  -7.5155  -7.4758
  -7.1484  -6.8067  -6.6715  -6.4853  -6.0798  -5.8414  -5.6696  -5.5025
  -5.4015  -5.3738  -5.2636  -5.1914  -5.0880  -4.9229  -4.8641  -4.7516
  -4.6966  -4.5555  -4.5357  -4.2588  -4.1419  -4.0676  -3.9331  -3.8554
  -3.6346  -3.2890  -3.1841  -3.1594  -3.1156  -3.0868  -2.9815  -2.9048
  -2.8273  -2.7232  -2.6837  -2.6374  -2.5745  -2.5314  -2.4219  -2.3961
  -2.3172  -2.1833  -2.1247  -2.0900  -2.0629  -1.9622  -1.8426  -1.8121
  -1.7722  -1.6888  -1.3617  -1.3360
     cgsolve_all iterations  57    anorm=    0.72E-07
     cgsolve_all iterations  58    anorm=    0.69E-07
     cgsolve_all iterations  56    anorm=    0.72E-07
     compute_u_kq: q = (    0.0000,    0.0260,    0.0000)
     Rotating WFCS
     ethr =  1.00E-14,  avg # of iterations = 20.0
     eigenvalues at k:
 -39.3258 -21.6509 -21.3449 -21.3038 -21.2011 -21.1176 -21.0913 -20.8601
 -20.7935 -20.7010 -20.5105 -20.4708 -20.4194 -20.3651 -20.3023 -20.1928
 -20.1719 -19.9698 -19.9035 -19.8521 -19.8226 -19.7073 -19.6246 -19.5331
 -19.3432 -19.1604 -18.8214 -18.6575  -9.1340  -9.0959  -8.9517  -8.8557
  -8.8321  -8.5519  -8.5258  -8.4773  -8.4103  -8.3550  -8.2659  -8.2387
  -8.0535  -8.0168  -7.9678  -7.8560  -7.8006  -7.7376  -7.5159  -7.4756
  -7.1481  -6.8105  -6.6695  -6.4818  -6.0827  -5.8423  -5.6707  -5.5003
  -5.4053  -5.3758  -5.2575  -5.1875  -5.0888  -4.9211  -4.8653  -4.7554
  -4.6914  -4.5568  -4.5356  -4.2608  -4.1373  -4.0661  -3.9369  -3.8526
  -3.6340  -3.2898  -3.1845  -3.1623  -3.1154  -3.0856  -2.9842  -2.9045
  -2.8288  -2.7244  -2.6838  -2.6345  -2.5764  -2.5312  -2.4208  -2.3964
  -2.3182  -2.1854  -2.1248  -2.0920  -2.0633  -1.9602  -1.8403  -1.8117
  -1.7712  -1.6934  -1.3616  -1.3362
     eigenvalues at k+q:
 -39.3258 -21.6506 -21.3444 -21.3033 -21.2023 -21.1194 -21.0908 -20.8589
 -20.7928 -20.6996 -20.5110 -20.4707 -20.4198 -20.3665 -20.3025 -20.1926
 -20.1723 -19.9723 -19.9017 -19.8518 -19.8218 -19.7074 -19.6248 -19.5323
 -19.3422 -19.1605 -18.8224 -18.6573  -9.1345  -9.0958  -8.9514  -8.8566
  -8.8311  -8.5547  -8.5274  -8.4801  -8.4096  -8.3580  -8.2641  -8.2382
  -8.0504  -8.0138  -7.9671  -7.8559  -7.7969  -7.7367  -7.5161  -7.4755
  -7.1522  -6.8118  -6.6707  -6.4814  -6.0795  -5.8401  -5.6705  -5.5017
  -5.4086  -5.3771  -5.2578  -5.1872  -5.0921  -4.9202  -4.8640  -4.7508
  -4.6933  -4.5556  -4.5353  -4.2574  -4.1311  -4.0657  -3.9361  -3.8561
  -3.6312  -3.2930  -3.1871  -3.1605  -3.1153  -3.0867  -2.9853  -2.9043
  -2.8291  -2.7257  -2.6826  -2.6335  -2.5768  -2.5321  -2.4222  -2.3966
  -2.3184  -2.1869  -2.1233  -2.0916  -2.0635  -1.9625  -1.8403  -1.8130
  -1.7708  -1.6944  -1.3622  -1.3377
     cgsolve_all iterations  57    anorm=    0.71E-07
     cgsolve_all iterations  58    anorm=    0.69E-07
     cgsolve_all iterations  56    anorm=    0.73E-07
     compute_u_kq: q = (    0.0000,   -0.0260,    0.0000)
     Rotating WFCS
     ethr =  1.00E-14,  avg # of iterations = 20.0
     eigenvalues at k:
 -39.3258 -21.6509 -21.3449 -21.3038 -21.2011 -21.1176 -21.0913 -20.8601
 -20.7935 -20.7010 -20.5105 -20.4708 -20.4194 -20.3651 -20.3023 -20.1928
 -20.1719 -19.9698 -19.9035 -19.8521 -19.8226 -19.7073 -19.6246 -19.5331
 -19.3432 -19.1604 -18.8214 -18.6575  -9.1340  -9.0959  -8.9517  -8.8557
  -8.8321  -8.5519  -8.5258  -8.4773  -8.4103  -8.3550  -8.2659  -8.2387
  -8.0535  -8.0168  -7.9678  -7.8560  -7.8006  -7.7376  -7.5159  -7.4756
  -7.1481  -6.8105  -6.6695  -6.4818  -6.0827  -5.8423  -5.6707  -5.5003
  -5.4053  -5.3758  -5.2575  -5.1875  -5.0888  -4.9211  -4.8653  -4.7554
  -4.6914  -4.5568  -4.5356  -4.2608  -4.1373  -4.0661  -3.9369  -3.8526
  -3.6340  -3.2898  -3.1845  -3.1623  -3.1154  -3.0856  -2.9842  -2.9045
  -2.8288  -2.7244  -2.6838  -2.6345  -2.5764  -2.5312  -2.4208  -2.3964
  -2.3182  -2.1854  -2.1248  -2.0920  -2.0633  -1.9602  -1.8403  -1.8117
  -1.7712  -1.6934  -1.3616  -1.3362
     eigenvalues at k+q:
 -39.3258 -21.6511 -21.3452 -21.3042 -21.2000 -21.1159 -21.0917 -20.8611
 -20.7942 -20.7023 -20.5098 -20.4708 -20.4191 -20.3636 -20.3024 -20.1929
 -20.1716 -19.9671 -19.9053 -19.8523 -19.8235 -19.7072 -19.6244 -19.5339
 -19.3443 -19.1604 -18.8203 -18.6576  -9.1335  -9.0960  -8.9521  -8.8549
  -8.8329  -8.5495  -8.5239  -8.4739  -8.4108  -8.3519  -8.2679  -8.2390
  -8.0581  -8.0191  -7.9682  -7.8562  -7.8041  -7.7382  -7.5156  -7.4759
  -7.1444  -6.8092  -6.6679  -6.4822  -6.0859  -5.8444  -5.6707  -5.4991
  -5.4032  -5.3734  -5.2567  -5.1877  -5.0859  -4.9220  -4.8670  -4.7596
  -4.6896  -4.5580  -4.5352  -4.2640  -4.1441  -4.0663  -3.9374  -3.8496
  -3.6361  -3.2869  -3.1826  -3.1635  -3.1153  -3.0843  -2.9831  -2.9045
  -2.8284  -2.7230  -2.6851  -2.6351  -2.5762  -2.5302  -2.4194  -2.3965
  -2.3178  -2.1840  -2.1263  -2.0923  -2.0631  -1.9578  -1.8400  -1.8106
  -1.7715  -1.6924  -1.3611  -1.3345
     cgsolve_all iterations  57    anorm=    0.71E-07
     cgsolve_all iterations  58    anorm=    0.69E-07
     cgsolve_all iterations  56    anorm=    0.73E-07
     compute_u_kq: q = (    0.0000,    0.0000,    0.0260)
     Rotating WFCS
     ethr =  1.00E-14,  avg # of iterations = 20.0
     eigenvalues at k:
 -39.3258 -21.6509 -21.3449 -21.3038 -21.2011 -21.1176 -21.0913 -20.8601
 -20.7935 -20.7010 -20.5105 -20.4708 -20.4194 -20.3651 -20.3023 -20.1928
 -20.1719 -19.9698 -19.9035 -19.8521 -19.8226 -19.7073 -19.6246 -19.5331
 -19.3432 -19.1604 -18.8214 -18.6575  -9.1340  -9.0959  -8.9517  -8.8557
  -8.8321  -8.5519  -8.5258  -8.4773  -8.4103  -8.3550  -8.2659  -8.2387
  -8.0535  -8.0168  -7.9678  -7.8560  -7.8006  -7.7376  -7.5159  -7.4756
  -7.1481  -6.8105  -6.6695  -6.4818  -6.0827  -5.8423  -5.6707  -5.5003
  -5.4053  -5.3758  -5.2575  -5.1875  -5.0888  -4.9211  -4.8653  -4.7554
  -4.6914  -4.5568  -4.5356  -4.2608  -4.1373  -4.0661  -3.9369  -3.8526
  -3.6340  -3.2898  -3.1845  -3.1623  -3.1154  -3.0856  -2.9842  -2.9045
  -2.8288  -2.7244  -2.6838  -2.6345  -2.5764  -2.5312  -2.4208  -2.3964
  -2.3182  -2.1854  -2.1248  -2.0920  -2.0633  -1.9602  -1.8403  -1.8117
  -1.7712  -1.6934  -1.3616  -1.3362
     eigenvalues at k+q:
 -39.3258 -21.6512 -21.3456 -21.3030 -21.2012 -21.1155 -21.0886 -20.8632
 -20.7938 -20.7084 -20.5105 -20.4639 -20.4193 -20.3651 -20.3022 -20.1935
 -20.1724 -19.9699 -19.9033 -19.8520 -19.8217 -19.7058 -19.6246 -19.5353
 -19.3427 -19.1604 -18.8213 -18.6579  -9.1337  -9.0950  -8.9499  -8.8553
  -8.8316  -8.5521  -8.5257  -8.4765  -8.4127  -8.3562  -8.2671  -8.2367
  -8.0555  -8.0163  -7.9689  -7.8532  -7.8037  -7.7398  -7.5125  -7.4752
  -7.1510  -6.8107  -6.6698  -6.4823  -6.0829  -5.8419  -5.6633  -5.5002
  -5.4109  -5.3748  -5.2553  -5.1855  -5.0839  -4.9200  -4.8663  -4.7610
  -4.6914  -4.5654  -4.5378  -4.2620  -4.1344  -4.0645  -3.9405  -3.8483
  -3.6288  -3.2898  -3.1841  -3.1623  -3.1166  -3.0859  -2.9846  -2.9073
  -2.8268  -2.7240  -2.6847  -2.6291  -2.5763  -2.5305  -2.4222  -2.3973
  -2.3176  -2.1862  -2.1254  -2.0931  -2.0623  -1.9606  -1.8411  -1.8093
  -1.7713  -1.6930  -1.3617  -1.3364
     cgsolve_all iterations  57    anorm=    0.71E-07
     cgsolve_all iterations  58    anorm=    0.69E-07
     cgsolve_all iterations  56    anorm=    0.73E-07
     compute_u_kq: q = (    0.0000,    0.0000,   -0.0260)
     Rotating WFCS
     ethr =  1.00E-14,  avg # of iterations = 19.0
     eigenvalues at k:
 -39.3258 -21.6509 -21.3449 -21.3038 -21.2011 -21.1176 -21.0913 -20.8601
 -20.7935 -20.7010 -20.5105 -20.4708 -20.4194 -20.3651 -20.3023 -20.1928
 -20.1719 -19.9698 -19.9035 -19.8521 -19.8226 -19.7073 -19.6246 -19.5331
 -19.3432 -19.1604 -18.8214 -18.6575  -9.1340  -9.0959  -8.9517  -8.8557
  -8.8321  -8.5519  -8.5258  -8.4773  -8.4103  -8.3550  -8.2659  -8.2387
  -8.0535  -8.0168  -7.9678  -7.8560  -7.8006  -7.7376  -7.5159  -7.4756
  -7.1481  -6.8105  -6.6695  -6.4818  -6.0827  -5.8423  -5.6707  -5.5003
  -5.4053  -5.3758  -5.2575  -5.1875  -5.0888  -4.9211  -4.8653  -4.7554
  -4.6914  -4.5568  -4.5356  -4.2608  -4.1373  -4.0661  -3.9369  -3.8526
  -3.6340  -3.2898  -3.1845  -3.1623  -3.1154  -3.0856  -2.9842  -2.9045
  -2.8288  -2.7244  -2.6838  -2.6345  -2.5764  -2.5312  -2.4208  -2.3964
  -2.3182  -2.1854  -2.1248  -2.0920  -2.0633  -1.9602  -1.8403  -1.8117
  -1.7712  -1.6934  -1.3616  -1.3362
     eigenvalues at k+q:
 -39.3258 -21.6506 -21.3441 -21.3046 -21.2010 -21.1200 -21.0935 -20.8572
 -20.7933 -20.6928 -20.5108 -20.4780 -20.4194 -20.3650 -20.3024 -20.1922
 -20.1713 -19.9697 -19.9038 -19.8520 -19.8235 -19.7087 -19.6247 -19.5309
 -19.3437 -19.1605 -18.8214 -18.6571  -9.1343  -9.0967  -8.9537  -8.8563
  -8.8322  -8.5522  -8.5253  -8.4782  -8.4072  -8.3538  -8.2647  -8.2411
  -8.0513  -8.0174  -7.9669  -7.8587  -7.7977  -7.7349  -7.5196  -7.4760
  -7.1454  -6.8104  -6.6687  -6.4816  -6.0822  -5.8431  -5.6772  -5.5004
  -5.4016  -5.3752  -5.2609  -5.1891  -5.0930  -4.9223  -4.8644  -4.7496
  -4.6913  -4.5505  -4.5307  -4.2598  -4.1404  -4.0676  -3.9343  -3.8563
  -3.6388  -3.2897  -3.1854  -3.1620  -3.1140  -3.0852  -2.9842  -2.9009
  -2.8307  -2.7250  -2.6832  -2.6396  -2.5765  -2.5320  -2.4192  -2.3955
  -2.3189  -2.1847  -2.1241  -2.0908  -2.0644  -1.9596  -1.8395  -1.8141
  -1.7713  -1.6937  -1.3614  -1.3360
     cgsolve_all iterations  57    anorm=    0.71E-07
     cgsolve_all iterations  58    anorm=    0.71E-07
     cgsolve_all iterations  56    anorm=    0.72E-07

     k-point #    3 of     4      pool #  1    cpu time:     957.9
     compute_u_kq: q = (    0.0000,    0.0000,    0.0000)
     Rotating WFCS
     ethr =  1.00E-14,  avg # of iterations =  5.0
     eigenvalues at k:
 -39.3258 -21.6509 -21.3412 -21.3063 -21.2045 -21.1199 -21.0878 -20.8560
 -20.7958 -20.6996 -20.5216 -20.4616 -20.4151 -20.3584 -20.3173 -20.1981
 -20.1650 -19.9700 -19.9003 -19.8452 -19.8274 -19.7072 -19.6312 -19.5293
 -19.3432 -19.1606 -18.8217 -18.6571  -9.1353  -9.0982  -8.9612  -8.8600
  -8.8135  -8.5528  -8.5276  -8.4782  -8.3846  -8.3385  -8.2921  -8.2553
  -8.0547  -8.0127  -7.9819  -7.8513  -7.7766  -7.7445  -7.5220  -7.4778
  -7.1505  -6.8126  -6.6441  -6.5043  -6.0661  -5.8700  -5.6127  -5.5627
  -5.4090  -5.3512  -5.2588  -5.2035  -5.1027  -4.9160  -4.8723  -4.7550
  -4.6480  -4.5833  -4.5112  -4.2423  -4.1426  -4.0756  -3.9710  -3.8425
  -3.6169  -3.3043  -3.2038  -3.1414  -3.1100  -3.0661  -3.0147  -2.8922
  -2.8035  -2.7435  -2.6839  -2.6152  -2.6004  -2.5335  -2.4138  -2.3920
  -2.3389  -2.1964  -2.1154  -2.0885  -2.0589  -1.9509  -1.8504  -1.8047
  -1.7804  -1.6914  -1.3605  -1.3341
     eigenvalues at k+q:
 -39.3258 -21.6509 -21.3412 -21.3063 -21.2045 -21.1199 -21.0878 -20.8560
 -20.7958 -20.6996 -20.5216 -20.4616 -20.4151 -20.3584 -20.3173 -20.1981
 -20.1650 -19.9700 -19.9003 -19.8452 -19.8274 -19.7072 -19.6312 -19.5293
 -19.3432 -19.1606 -18.8217 -18.6571  -9.1353  -9.0982  -8.9612  -8.8600
  -8.8135  -8.5528  -8.5276  -8.4782  -8.3846  -8.3385  -8.2921  -8.2553
  -8.0547  -8.0127  -7.9819  -7.8513  -7.7766  -7.7445  -7.5220  -7.4778
  -7.1505  -6.8126  -6.6441  -6.5043  -6.0661  -5.8699  -5.6127  -5.5627
  -5.4090  -5.3512  -5.2588  -5.2035  -5.1027  -4.9160  -4.8723  -4.7550
  -4.6480  -4.5833  -4.5111  -4.2423  -4.1426  -4.0756  -3.9709  -3.8425
  -3.6169  -3.3043  -3.2038  -3.1414  -3.1100  -3.0661  -3.0147  -2.8922
  -2.8035  -2.7435  -2.6839  -2.6152  -2.6004  -2.5335  -2.4138  -2.3920
  -2.3389  -2.1964  -2.1154  -2.0885  -2.0589  -1.9509  -1.8504  -1.8046
  -1.7804  -1.6914  -1.3605  -1.3341
     cgsolve_all iterations  52    anorm=    0.68E-07
PARA_AUG  1      50.9102900         0.0377781         0.0067553
     cgsolve_all iterations  52    anorm=    0.66E-07
PARA_AUG  2       0.0021214        50.9684373         0.0936972
     cgsolve_all iterations  54    anorm=    0.68E-07
PARA_AUG  3      -0.1844705         0.2031410        50.8650432
     cgsolve_all iterations  57    anorm=    0.72E-07
     cgsolve_all iterations  58    anorm=    0.69E-07
     cgsolve_all iterations  57    anorm=    0.70E-07
     compute_u_kq: q = (    0.0260,    0.0000,    0.0000)
     Rotating WFCS
     ethr =  1.00E-14,  avg # of iterations = 22.0
     eigenvalues at k:
 -39.3258 -21.6509 -21.3412 -21.3063 -21.2045 -21.1199 -21.0878 -20.8560
 -20.7958 -20.6996 -20.5216 -20.4616 -20.4151 -20.3584 -20.3173 -20.1981
 -20.1650 -19.9700 -19.9003 -19.8452 -19.8274 -19.7072 -19.6312 -19.5293
 -19.3432 -19.1606 -18.8217 -18.6571  -9.1353  -9.0982  -8.9612  -8.8600
  -8.8135  -8.5528  -8.5276  -8.4782  -8.3846  -8.3385  -8.2921  -8.2553
  -8.0547  -8.0127  -7.9819  -7.8513  -7.7766  -7.7445  -7.5220  -7.4778
  -7.1505  -6.8126  -6.6441  -6.5043  -6.0661  -5.8700  -5.6127  -5.5627
  -5.4090  -5.3512  -5.2588  -5.2035  -5.1027  -4.9160  -4.8723  -4.7550
  -4.6480  -4.5833  -4.5112  -4.2423  -4.1426  -4.0756  -3.9710  -3.8425
  -3.6169  -3.3043  -3.2038  -3.1414  -3.1100  -3.0661  -3.0147  -2.8922
  -2.8035  -2.7435  -2.6839  -2.6152  -2.6004  -2.5335  -2.4138  -2.3920
  -2.3389  -2.1964  -2.1154  -2.0885  -2.0589  -1.9509  -1.8504  -1.8047
  -1.7804  -1.6914  -1.3605  -1.3341
     eigenvalues at k+q:
 -39.3258 -21.6509 -21.3417 -21.3073 -21.2041 -21.1188 -21.0888 -20.8551
 -20.7958 -20.6982 -20.5229 -20.4618 -20.4133 -20.3592 -20.3143 -20.1978
 -20.1650 -19.9725 -19.9020 -19.8449 -19.8282 -19.7076 -19.6314 -19.5300
 -19.3428 -19.1602 -18.8205 -18.6570  -9.1343  -9.0993  -8.9605  -8.8603
  -8.8140  -8.5527  -8.5285  -8.4780  -8.3874  -8.3389  -8.2888  -8.2553
  -8.0552  -8.0130  -7.9811  -7.8508  -7.7760  -7.7455  -7.5223  -7.4777
  -7.1503  -6.8157  -6.6432  -6.5003  -6.0687  -5.8715  -5.6160  -5.5577
  -5.4107  -5.3554  -5.2528  -5.2005  -5.1025  -4.9133  -4.8750  -4.7561
  -4.6421  -4.5863  -4.5120  -4.2448  -4.1379  -4.0725  -3.9751  -3.8401
  -3.6163  -3.3055  -3.2040  -3.1446  -3.1102  -3.0636  -3.0174  -2.8921
  -2.8060  -2.7459  -2.6805  -2.6142  -2.6016  -2.5332  -2.4142  -2.3895
  -2.3416  -2.1988  -2.1154  -2.0897  -2.0595  -1.9485  -1.8489  -1.8044
  -1.7792  -1.6958  -1.3604  -1.3342
     cgsolve_all iterations  57    anorm=    0.71E-07
     cgsolve_all iterations  58    anorm=    0.69E-07
     cgsolve_all iterations  57    anorm=    0.70E-07
     compute_u_kq: q = (   -0.0260,    0.0000,    0.0000)
     Rotating WFCS
     ethr =  1.00E-14,  avg # of iterations = 22.0
     eigenvalues at k:
 -39.3258 -21.6509 -21.3412 -21.3063 -21.2045 -21.1199 -21.0878 -20.8560
 -20.7958 -20.6996 -20.5216 -20.4616 -20.4151 -20.3584 -20.3173 -20.1981
 -20.1650 -19.9700 -19.9003 -19.8452 -19.8274 -19.7072 -19.6312 -19.5293
 -19.3432 -19.1606 -18.8217 -18.6571  -9.1353  -9.0982  -8.9612  -8.8600
  -8.8135  -8.5528  -8.5276  -8.4782  -8.3846  -8.3385  -8.2921  -8.2553
  -8.0547  -8.0127  -7.9819  -7.8513  -7.7766  -7.7445  -7.5220  -7.4778
  -7.1505  -6.8126  -6.6441  -6.5043  -6.0661  -5.8700  -5.6127  -5.5627
  -5.4090  -5.3512  -5.2588  -5.2035  -5.1027  -4.9160  -4.8723  -4.7550
  -4.6480  -4.5833  -4.5112  -4.2423  -4.1426  -4.0756  -3.9710  -3.8425
  -3.6169  -3.3043  -3.2038  -3.1414  -3.1100  -3.0661  -3.0147  -2.8922
  -2.8035  -2.7435  -2.6839  -2.6152  -2.6004  -2.5335  -2.4138  -2.3920
  -2.3389  -2.1964  -2.1154  -2.0885  -2.0589  -1.9509  -1.8504  -1.8047
  -1.7804  -1.6914  -1.3605  -1.3341
     eigenvalues at k+q:
 -39.3258 -21.6510 -21.3407 -21.3052 -21.2049 -21.1208 -21.0869 -20.8569
 -20.7956 -20.7010 -20.5203 -20.4614 -20.4169 -20.3577 -20.3201 -20.1983
 -20.1650 -19.9677 -19.8987 -19.8457 -19.8263 -19.7069 -19.6310 -19.5286
 -19.3436 -19.1609 -18.8229 -18.6573  -9.1363  -9.0970  -8.9618  -8.8597
  -8.8131  -8.5530  -8.5267  -8.4783  -8.3821  -8.3384  -8.2952  -8.2550
  -8.0542  -8.0124  -7.9826  -7.8519  -7.7775  -7.7433  -7.5215  -7.4779
  -7.1507  -6.8093  -6.6455  -6.5079  -6.0636  -5.8682  -5.6104  -5.5666
  -5.4074  -5.3470  -5.2646  -5.2063  -5.1028  -4.9187  -4.8692  -4.7547
  -4.6536  -4.5803  -4.5106  -4.2395  -4.1480  -4.0780  -3.9666  -3.8450
  -3.6178  -3.3029  -3.2033  -3.1385  -3.1099  -3.0690  -3.0117  -2.8926
  -2.8016  -2.7405  -2.6873  -2.6167  -2.5987  -2.5338  -2.4135  -2.3943
  -2.3362  -2.1938  -2.1155  -2.0875  -2.0582  -1.9535  -1.8520  -1.8047
  -1.7815  -1.6870  -1.3607  -1.3340
     cgsolve_all iterations  57    anorm=    0.71E-07
     cgsolve_all iterations  58    anorm=    0.68E-07
     cgsolve_all iterations  57    anorm=    0.70E-07
     compute_u_kq: q = (    0.0000,    0.0260,    0.0000)
     Rotating WFCS
     ethr =  1.00E-14,  avg # of iterations = 20.0
     eigenvalues at k:
 -39.3258 -21.6509 -21.3412 -21.3063 -21.2045 -21.1199 -21.0878 -20.8560
 -20.7958 -20.6996 -20.5216 -20.4616 -20.4151 -20.3584 -20.3173 -20.1981
 -20.1650 -19.9700 -19.9003 -19.8452 -19.8274 -19.7072 -19.6312 -19.5293
 -19.3432 -19.1606 -18.8217 -18.6571  -9.1353  -9.0982  -8.9612  -8.8600
  -8.8135  -8.5528  -8.5276  -8.4782  -8.3846  -8.3385  -8.2921  -8.2553
  -8.0547  -8.0127  -7.9819  -7.8513  -7.7766  -7.7445  -7.5220  -7.4778
  -7.1505  -6.8126  -6.6441  -6.5043  -6.0661  -5.8700  -5.6127  -5.5627
  -5.4090  -5.3512  -5.2588  -5.2035  -5.1027  -4.9160  -4.8723  -4.7550
  -4.6480  -4.5833  -4.5112  -4.2423  -4.1426  -4.0756  -3.9710  -3.8425
  -3.6169  -3.3043  -3.2038  -3.1414  -3.1100  -3.0661  -3.0147  -2.8922
  -2.8035  -2.7435  -2.6839  -2.6152  -2.6004  -2.5335  -2.4138  -2.3920
  -2.3389  -2.1964  -2.1154  -2.0885  -2.0589  -1.9509  -1.8504  -1.8047
  -1.7804  -1.6914  -1.3605  -1.3341
     eigenvalues at k+q:
 -39.3258 -21.6512 -21.3417 -21.3066 -21.2033 -21.1187 -21.0876 -20.8572
 -20.7965 -20.7009 -20.5214 -20.4613 -20.4148 -20.3563 -20.3176 -20.1982
 -20.1647 -19.9678 -19.9016 -19.8461 -19.8276 -19.7073 -19.6311 -19.5300
 -19.3443 -19.1605 -18.8207 -18.6573  -9.1349  -9.0982  -8.9616  -8.8599
  -8.8135  -8.5503  -8.5253  -8.4760  -8.3832  -8.3366  -8.2934  -8.2567
  -8.0599  -8.0148  -7.9819  -7.8535  -7.7757  -7.7475  -7.5215  -7.4780
  -7.1472  -6.8109  -6.6427  -6.5050  -6.0690  -5.8720  -5.6135  -5.5589
  -5.4087  -5.3497  -5.2558  -5.2054  -5.1009  -4.9178  -4.8723  -4.7560
  -4.6473  -4.5865  -4.5100  -4.2472  -4.1453  -4.0782  -3.9739  -3.8369
  -3.6196  -3.3017  -3.2026  -3.1413  -3.1084  -3.0665  -3.0137  -2.8921
  -2.8032  -2.7446  -2.6830  -2.6169  -2.6007  -2.5310  -2.4124  -2.3913
  -2.3395  -2.1946  -2.1174  -2.0873  -2.0604  -1.9487  -1.8492  -1.8053
  -1.7793  -1.6906  -1.3600  -1.3325
     cgsolve_all iterations  57    anorm=    0.71E-07
     cgsolve_all iterations  58    anorm=    0.69E-07
     cgsolve_all iterations  57    anorm=    0.70E-07
     compute_u_kq: q = (    0.0000,   -0.0260,    0.0000)
     Rotating WFCS
     ethr =  1.00E-14,  avg # of iterations = 19.0
     eigenvalues at k:
 -39.3258 -21.6509 -21.3412 -21.3063 -21.2045 -21.1199 -21.0878 -20.8560
 -20.7958 -20.6996 -20.5216 -20.4616 -20.4151 -20.3584 -20.3173 -20.1981
 -20.1650 -19.9700 -19.9003 -19.8452 -19.8274 -19.7072 -19.6312 -19.5293
 -19.3432 -19.1606 -18.8217 -18.6571  -9.1353  -9.0982  -8.9612  -8.8600
  -8.8135  -8.5528  -8.5276  -8.4782  -8.3846  -8.3385  -8.2921  -8.2553
  -8.0547  -8.0127  -7.9819  -7.8513  -7.7766  -7.7445  -7.5220  -7.4778
  -7.1505  -6.8126  -6.6441  -6.5043  -6.0661  -5.8700  -5.6127  -5.5627
  -5.4090  -5.3512  -5.2588  -5.2035  -5.1027  -4.9160  -4.8723  -4.7550
  -4.6480  -4.5833  -4.5112  -4.2423  -4.1426  -4.0756  -3.9710  -3.8425
  -3.6169  -3.3043  -3.2038  -3.1414  -3.1100  -3.0661  -3.0147  -2.8922
  -2.8035  -2.7435  -2.6839  -2.6152  -2.6004  -2.5335  -2.4138  -2.3920
  -2.3389  -2.1964  -2.1154  -2.0885  -2.0589  -1.9509  -1.8504  -1.8047
  -1.7804  -1.6914  -1.3605  -1.3341
     eigenvalues at k+q:
 -39.3258 -21.6507 -21.3407 -21.3060 -21.2056 -21.1210 -21.0880 -20.8548
 -20.7950 -20.6984 -20.5218 -20.4619 -20.4155 -20.3604 -20.3168 -20.1980
 -20.1652 -19.9721 -19.8994 -19.8443 -19.8271 -19.7072 -19.6314 -19.5285
 -19.3422 -19.1606 -18.8227 -18.6570  -9.1357  -9.0980  -8.9608  -8.8601
  -8.8136  -8.5557  -8.5299  -8.4798  -8.3861  -8.3404  -8.2908  -8.2537
  -8.0506  -8.0103  -7.9810  -7.8494  -7.7776  -7.7413  -7.5221  -7.4778
  -7.1541  -6.8143  -6.6454  -6.5035  -6.0631  -5.8678  -5.6126  -5.5654
  -5.4099  -5.3525  -5.2622  -5.2013  -5.1047  -4.9139  -4.8721  -4.7539
  -4.6485  -4.5800  -4.5125  -4.2376  -4.1409  -4.0720  -3.9680  -3.8481
  -3.6141  -3.3068  -3.2049  -3.1417  -3.1115  -3.0659  -3.0159  -2.8923
  -2.8036  -2.7425  -2.6852  -2.6133  -2.6000  -2.5363  -2.4154  -2.3925
  -2.3382  -2.1981  -2.1137  -2.0897  -2.0575  -1.9531  -1.8515  -1.8040
  -1.7814  -1.6921  -1.3611  -1.3357
     cgsolve_all iterations  57    anorm=    0.72E-07
     cgsolve_all iterations  58    anorm=    0.69E-07
     cgsolve_all iterations  57    anorm=    0.69E-07
     compute_u_kq: q = (    0.0000,    0.0000,    0.0260)
     Rotating WFCS
     ethr =  1.00E-14,  avg # of iterations = 20.0
     eigenvalues at k:
 -39.3258 -21.6509 -21.3412 -21.3063 -21.2045 -21.1199 -21.0878 -20.8560
 -20.7958 -20.6996 -20.5216 -20.4616 -20.4151 -20.3584 -20.3173 -20.1981
 -20.1650 -19.9700 -19.9003 -19.8452 -19.8274 -19.7072 -19.6312 -19.5293
 -19.3432 -19.1606 -18.8217 -18.6571  -9.1353  -9.0982  -8.9612  -8.8600
  -8.8135  -8.5528  -8.5276  -8.4782  -8.3846  -8.3385  -8.2921  -8.2553
  -8.0547  -8.0127  -7.9819  -7.8513  -7.7766  -7.7445  -7.5220  -7.4778
  -7.1505  -6.8126  -6.6441  -6.5043  -6.0661  -5.8700  -5.6127  -5.5627
  -5.4090  -5.3512  -5.2588  -5.2035  -5.1027  -4.9160  -4.8723  -4.7550
  -4.6480  -4.5833  -4.5112  -4.2423  -4.1426  -4.0756  -3.9710  -3.8425
  -3.6169  -3.3043  -3.2038  -3.1414  -3.1100  -3.0661  -3.0147  -2.8922
  -2.8035  -2.7435  -2.6839  -2.6152  -2.6004  -2.5335  -2.4138  -2.3920
  -2.3389  -2.1964  -2.1154  -2.0885  -2.0589  -1.9509  -1.8504  -1.8047
  -1.7804  -1.6914  -1.3605  -1.3341
     eigenvalues at k+q:
 -39.3258 -21.6506 -21.3405 -21.3067 -21.2047 -21.1225 -21.0897 -20.8530
 -20.7954 -20.6913 -20.5242 -20.4666 -20.4151 -20.3586 -20.3174 -20.1975
 -20.1643 -19.9702 -19.9002 -19.8451 -19.8281 -19.7094 -19.6308 -19.5272
 -19.3437 -19.1606 -18.8217 -18.6567  -9.1357  -9.0989  -8.9632  -8.8591
  -8.8153  -8.5523  -8.5273  -8.4801  -8.3807  -8.3377  -8.2912  -8.2574
  -8.0537  -8.0126  -7.9807  -7.8517  -7.7781  -7.7396  -7.5256  -7.4787
  -7.1474  -6.8125  -6.6434  -6.5038  -6.0662  -5.8705  -5.6199  -5.5641
  -5.4080  -5.3467  -5.2604  -5.2039  -5.1078  -4.9147  -4.8734  -4.7517
  -4.6442  -4.5842  -4.5027  -4.2451  -4.1401  -4.0727  -3.9745  -3.8461
  -3.6208  -3.3046  -3.2048  -3.1396  -3.1092  -3.0674  -3.0133  -2.8894
  -2.8057  -2.7430  -2.6866  -2.6182  -2.5995  -2.5336  -2.4139  -2.3922
  -2.3381  -2.1957  -2.1152  -2.0891  -2.0576  -1.9501  -1.8510  -1.8053
  -1.7816  -1.6914  -1.3603  -1.3339
     cgsolve_all iterations  57    anorm=    0.71E-07
     cgsolve_all iterations  58    anorm=    0.68E-07
     cgsolve_all iterations  57    anorm=    0.71E-07
     compute_u_kq: q = (    0.0000,    0.0000,   -0.0260)
     Rotating WFCS
     ethr =  1.00E-14,  avg # of iterations = 20.0
     eigenvalues at k:
 -39.3258 -21.6509 -21.3412 -21.3063 -21.2045 -21.1199 -21.0878 -20.8560
 -20.7958 -20.6996 -20.5216 -20.4616 -20.4151 -20.3584 -20.3173 -20.1981
 -20.1650 -19.9700 -19.9003 -19.8452 -19.8274 -19.7072 -19.6312 -19.5293
 -19.3432 -19.1606 -18.8217 -18.6571  -9.1353  -9.0982  -8.9612  -8.8600
  -8.8135  -8.5528  -8.5276  -8.4782  -8.3846  -8.3385  -8.2921  -8.2553
  -8.0547  -8.0127  -7.9819  -7.8513  -7.7766  -7.7445  -7.5220  -7.4778
  -7.1505  -6.8126  -6.6441  -6.5043  -6.0661  -5.8700  -5.6127  -5.5627
  -5.4090  -5.3512  -5.2588  -5.2035  -5.1027  -4.9160  -4.8723  -4.7550
  -4.6480  -4.5833  -4.5112  -4.2423  -4.1426  -4.0756  -3.9710  -3.8425
  -3.6169  -3.3043  -3.2038  -3.1414  -3.1100  -3.0661  -3.0147  -2.8922
  -2.8035  -2.7435  -2.6839  -2.6152  -2.6004  -2.5335  -2.4138  -2.3920
  -2.3389  -2.1964  -2.1154  -2.0885  -2.0589  -1.9509  -1.8504  -1.8047
  -1.7804  -1.6914  -1.3605  -1.3341
     eigenvalues at k+q:
 -39.3258 -21.6512 -21.3419 -21.3058 -21.2043 -21.1175 -21.0854 -20.8593
 -20.7961 -20.7071 -20.5195 -20.4566 -20.4153 -20.3580 -20.3172 -20.1987
 -20.1656 -19.9698 -19.9003 -19.8453 -19.8268 -19.7051 -19.6316 -19.5314
 -19.3427 -19.1605 -18.8217 -18.6575  -9.1349  -9.0974  -8.9592  -8.8609
  -8.8118  -8.5538  -8.5273  -8.4766  -8.3885  -8.3394  -8.2927  -8.2531
  -8.0557  -8.0131  -7.9833  -7.8509  -7.7753  -7.7490  -7.5184  -7.4769
  -7.1536  -6.8128  -6.6449  -6.5045  -6.0662  -5.8690  -5.6057  -5.5611
  -5.4107  -5.3556  -5.2564  -5.2028  -5.0971  -4.9179  -4.8712  -4.7585
  -4.6523  -4.5822  -4.5189  -4.2394  -4.1458  -4.0779  -3.9675  -3.8393
  -3.6126  -3.3038  -3.2030  -3.1437  -3.1106  -3.0649  -3.0158  -2.8948
  -2.8017  -2.7442  -2.6813  -2.6123  -2.6006  -2.5335  -2.4139  -2.3923
  -2.3389  -2.1973  -2.1157  -2.0879  -2.0603  -1.9518  -1.8496  -1.8042
  -1.7790  -1.6915  -1.3608  -1.3344
     cgsolve_all iterations  57    anorm=    0.72E-07
     cgsolve_all iterations  58    anorm=    0.70E-07
     cgsolve_all iterations  57    anorm=    0.69E-07

     k-point #    4 of     4      pool #  1    cpu time:    1438.7
     compute_u_kq: q = (    0.0000,    0.0000,    0.0000)
     Rotating WFCS
     ethr =  1.00E-14,  avg # of iterations =  5.0
     eigenvalues at k:
 -39.3258 -21.6511 -21.3426 -21.3036 -21.2007 -21.1246 -21.0900 -20.8542
 -20.7950 -20.7032 -20.5039 -20.4702 -20.4214 -20.3589 -20.3172 -20.1924
 -20.1696 -19.9706 -19.8935 -19.8507 -19.8337 -19.7075 -19.6257 -19.5264
 -19.3462 -19.1608 -18.8212 -18.6574  -9.1350  -9.0979  -8.9561  -8.8620
  -8.8196  -8.5634  -8.5314  -8.4568  -8.3900  -8.3577  -8.2837  -8.2238
  -8.0640  -8.0223  -7.9870  -7.8495  -7.8026  -7.7161  -7.5168  -7.4761
  -7.1605  -6.8158  -6.6504  -6.4840  -6.0865  -5.8487  -5.6372  -5.5318
  -5.4283  -5.3628  -5.2108  -5.1858  -5.1523  -4.9252  -4.8641  -4.7469
  -4.6748  -4.5680  -4.5018  -4.2666  -4.1515  -4.0518  -3.9447  -3.8854
  -3.5824  -3.2946  -3.2236  -3.1576  -3.1029  -3.0780  -2.9911  -2.8975
  -2.8211  -2.7358  -2.6827  -2.6229  -2.5703  -2.5341  -2.4243  -2.4147
  -2.3071  -2.2073  -2.1256  -2.0838  -2.0591  -1.9544  -1.8280  -1.8218
  -1.7715  -1.6968  -1.3567  -1.3388
     eigenvalues at k+q:
 -39.3258 -21.6511 -21.3426 -21.3036 -21.2007 -21.1246 -21.0900 -20.8542
 -20.7950 -20.7032 -20.5039 -20.4702 -20.4214 -20.3589 -20.3172 -20.1924
 -20.1696 -19.9706 -19.8935 -19.8507 -19.8337 -19.7075 -19.6257 -19.5264
 -19.3462 -19.1608 -18.8212 -18.6574  -9.1350  -9.0979  -8.9561  -8.8620
  -8.8196  -8.5634  -8.5313  -8.4568  -8.3900  -8.3577  -8.2837  -8.2238
  -8.0640  -8.0223  -7.9870  -7.8495  -7.8026  -7.7161  -7.5168  -7.4761
  -7.1604  -6.8158  -6.6504  -6.4840  -6.0865  -5.8487  -5.6372  -5.5318
  -5.4282  -5.3628  -5.2108  -5.1858  -5.1523  -4.9252  -4.8641  -4.7468
  -4.6748  -4.5679  -4.5018  -4.2666  -4.1515  -4.0518  -3.9447  -3.8854
  -3.5824  -3.2946  -3.2236  -3.1576  -3.1029  -3.0780  -2.9911  -2.8975
  -2.8211  -2.7358  -2.6827  -2.6229  -2.5703  -2.5341  -2.4243  -2.4147
  -2.3071  -2.2073  -2.1256  -2.0838  -2.0591  -1.9543  -1.8280  -1.8218
  -1.7715  -1.6968  -1.3567  -1.3388
     cgsolve_all iterations  52    anorm=    0.67E-07
PARA_AUG  1      50.9094573         0.0337846         0.0059751
     cgsolve_all iterations  52    anorm=    0.66E-07
PARA_AUG  2      -0.0050933        50.9738219         0.0961148
     cgsolve_all iterations  54    anorm=    0.68E-07
PARA_AUG  3      -0.1809445         0.2058282        50.8628693
     cgsolve_all iterations  57    anorm=    0.72E-07
     cgsolve_all iterations  58    anorm=    0.70E-07
     cgsolve_all iterations  57    anorm=    0.70E-07
     compute_u_kq: q = (    0.0260,    0.0000,    0.0000)
     Rotating WFCS
     ethr =  1.00E-14,  avg # of iterations = 21.0
     eigenvalues at k:
 -39.3258 -21.6511 -21.3426 -21.3036 -21.2007 -21.1246 -21.0900 -20.8542
 -20.7950 -20.7032 -20.5039 -20.4702 -20.4214 -20.3589 -20.3172 -20.1924
 -20.1696 -19.9706 -19.8935 -19.8507 -19.8337 -19.7075 -19.6257 -19.5264
 -19.3462 -19.1608 -18.8212 -18.6574  -9.1350  -9.0979  -8.9561  -8.8620
  -8.8196  -8.5634  -8.5314  -8.4568  -8.3900  -8.3577  -8.2837  -8.2238
  -8.0640  -8.0223  -7.9870  -7.8495  -7.8026  -7.7161  -7.5168  -7.4761
  -7.1605  -6.8158  -6.6504  -6.4840  -6.0865  -5.8487  -5.6372  -5.5318
  -5.4283  -5.3628  -5.2108  -5.1858  -5.1523  -4.9252  -4.8641  -4.7469
  -4.6748  -4.5680  -4.5018  -4.2666  -4.1515  -4.0518  -3.9447  -3.8854
  -3.5824  -3.2946  -3.2236  -3.1576  -3.1029  -3.0780  -2.9911  -2.8975
  -2.8211  -2.7358  -2.6827  -2.6229  -2.5703  -2.5341  -2.4243  -2.4147
  -2.3071  -2.2073  -2.1256  -2.0838  -2.0591  -1.9544  -1.8280  -1.8218
  -1.7715  -1.6968  -1.3567  -1.3388
     eigenvalues at k+q:
 -39.3258 -21.6510 -21.3432 -21.3045 -21.2005 -21.1237 -21.0907 -20.8534
 -20.7951 -20.7018 -20.5063 -20.4692 -20.4194 -20.3595 -20.3147 -20.1919
 -20.1699 -19.9726 -19.8953 -19.8505 -19.8344 -19.7080 -19.6257 -19.5270
 -19.3458 -19.1605 -18.8200 -18.6573  -9.1341  -9.0990  -8.9553  -8.8611
  -8.8214  -8.5639  -8.5308  -8.4571  -8.3928  -8.3574  -8.2814  -8.2237
  -8.0652  -8.0220  -7.9859  -7.8478  -7.8055  -7.7154  -7.5170  -7.4757
  -7.1605  -6.8196  -6.6478  -6.4810  -6.0890  -5.8500  -5.6392  -5.5291
  -5.4286  -5.3632  -5.2096  -5.1843  -5.1514  -4.9223  -4.8675  -4.7470
  -4.6694  -4.5703  -4.5029  -4.2629  -4.1520  -4.0538  -3.9424  -3.8852
  -3.5818  -3.2944  -3.2237  -3.1612  -3.1026  -3.0771  -2.9948  -2.8976
  -2.8226  -2.7334  -2.6849  -2.6212  -2.5706  -2.5346  -2.4226  -2.4146
  -2.3091  -2.2088  -2.1258  -2.0845  -2.0606  -1.9524  -1.8262  -1.8208
  -1.7712  -1.7012  -1.3565  -1.3388
     cgsolve_all iterations  57    anorm=    0.71E-07
     cgsolve_all iterations  58    anorm=    0.70E-07
     cgsolve_all iterations  57    anorm=    0.69E-07
     compute_u_kq: q = (   -0.0260,    0.0000,    0.0000)
     Rotating WFCS
     ethr =  1.00E-14,  avg # of iterations = 21.0
     eigenvalues at k:
 -39.3258 -21.6511 -21.3426 -21.3036 -21.2007 -21.1246 -21.0900 -20.8542
 -20.7950 -20.7032 -20.5039 -20.4702 -20.4214 -20.3589 -20.3172 -20.1924
 -20.1696 -19.9706 -19.8935 -19.8507 -19.8337 -19.7075 -19.6257 -19.5264
 -19.3462 -19.1608 -18.8212 -18.6574  -9.1350  -9.0979  -8.9561  -8.8620
  -8.8196  -8.5634  -8.5314  -8.4568  -8.3900  -8.3577  -8.2837  -8.2238
  -8.0640  -8.0223  -7.9870  -7.8495  -7.8026  -7.7161  -7.5168  -7.4761
  -7.1605  -6.8158  -6.6504  -6.4840  -6.0865  -5.8487  -5.6372  -5.5318
  -5.4283  -5.3628  -5.2108  -5.1858  -5.1523  -4.9252  -4.8641  -4.7469
  -4.6748  -4.5680  -4.5018  -4.2666  -4.1515  -4.0518  -3.9447  -3.8854
  -3.5824  -3.2946  -3.2236  -3.1576  -3.1029  -3.0780  -2.9911  -2.8975
  -2.8211  -2.7358  -2.6827  -2.6229  -2.5703  -2.5341  -2.4243  -2.4147
  -2.3071  -2.2073  -2.1256  -2.0838  -2.0591  -1.9544  -1.8280  -1.8218
  -1.7715  -1.6968  -1.3567  -1.3388
     eigenvalues at k+q:
 -39.3258 -21.6512 -21.3421 -21.3027 -21.2009 -21.1254 -21.0895 -20.8550
 -20.7949 -20.7045 -20.5017 -20.4711 -20.4232 -20.3585 -20.3194 -20.1929
 -20.1692 -19.9688 -19.8920 -19.8508 -19.8326 -19.7069 -19.6257 -19.5256
 -19.3466 -19.1612 -18.8224 -18.6576  -9.1359  -9.0968  -8.9569  -8.8628
  -8.8179  -8.5630  -8.5317  -8.4565  -8.3873  -8.3579  -8.2861  -8.2242
  -8.0625  -8.0226  -7.9881  -7.8513  -7.7997  -7.7170  -7.5167  -7.4764
  -7.1605  -6.8119  -6.6530  -6.4871  -6.0836  -5.8478  -5.6347  -5.5339
  -5.4284  -5.3625  -5.2128  -5.1878  -5.1524  -4.9276  -4.8606  -4.7464
  -4.6800  -4.5658  -4.5010  -4.2706  -4.1508  -4.0497  -3.9486  -3.8841
  -3.5832  -3.2946  -3.2232  -3.1540  -3.1035  -3.0788  -2.9878  -2.8971
  -2.8195  -2.7383  -2.6806  -2.6249  -2.5700  -2.5337  -2.4263  -2.4139
  -2.3055  -2.2057  -2.1253  -2.0831  -2.0575  -1.9565  -1.8321  -1.8203
  -1.7722  -1.6922  -1.3569  -1.3387
     cgsolve_all iterations  57    anorm=    0.72E-07
     cgsolve_all iterations  58    anorm=    0.70E-07
     cgsolve_all iterations  57    anorm=    0.70E-07
     compute_u_kq: q = (    0.0000,    0.0260,    0.0000)
     Rotating WFCS
     ethr =  1.00E-14,  avg # of iterations = 20.0
     eigenvalues at k:
 -39.3258 -21.6511 -21.3426 -21.3036 -21.2007 -21.1246 -21.0900 -20.8542
 -20.7950 -20.7032 -20.5039 -20.4702 -20.4214 -20.3589 -20.3172 -20.1924
 -20.1696 -19.9706 -19.8935 -19.8507 -19.8337 -19.7075 -19.6257 -19.5264
 -19.3462 -19.1608 -18.8212 -18.6574  -9.1350  -9.0979  -8.9561  -8.8620
  -8.8196  -8.5634  -8.5314  -8.4568  -8.3900  -8.3577  -8.2837  -8.2238
  -8.0640  -8.0223  -7.9870  -7.8495  -7.8026  -7.7161  -7.5168  -7.4761
  -7.1605  -6.8158  -6.6504  -6.4840  -6.0865  -5.8487  -5.6372  -5.5318
  -5.4283  -5.3628  -5.2108  -5.1858  -5.1523  -4.9252  -4.8641  -4.7469
  -4.6748  -4.5680  -4.5018  -4.2666  -4.1515  -4.0518  -3.9447  -3.8854
  -3.5824  -3.2946  -3.2236  -3.1576  -3.1029  -3.0780  -2.9911  -2.8975
  -2.8211  -2.7358  -2.6827  -2.6229  -2.5703  -2.5341  -2.4243  -2.4147
  -2.3071  -2.2073  -2.1256  -2.0838  -2.0591  -1.9544  -1.8280  -1.8218
  -1.7715  -1.6968  -1.3567  -1.3388
     eigenvalues at k+q:
 -39.3258 -21.6513 -21.3431 -21.3040 -21.1996 -21.1230 -21.0904 -20.8552
 -20.7958 -20.7044 -20.5033 -20.4702 -20.4214 -20.3569 -20.3174 -20.1925
 -20.1692 -19.9684 -19.8947 -19.8511 -19.8346 -19.7074 -19.6255 -19.5272
 -19.3472 -19.1608 -18.8201 -18.6576  -9.1345  -9.0980  -8.9564  -8.8614
  -8.8203  -8.5624  -8.5268  -8.4560  -8.3897  -8.3541  -8.2853  -8.2244
  -8.0698  -8.0223  -7.9886  -7.8504  -7.8056  -7.7174  -7.5158  -7.4765
  -7.1567  -6.8146  -6.6489  -6.4843  -6.0897  -5.8503  -5.6384  -5.5313
  -5.4212  -5.3648  -5.2110  -5.1844  -5.1492  -4.9271  -4.8649  -4.7499
  -4.6725  -4.5703  -4.5030  -4.2698  -4.1529  -4.0571  -3.9437  -3.8830
  -3.5860  -3.2901  -3.2228  -3.1570  -3.1033  -3.0768  -2.9901  -2.8979
  -2.8210  -2.7341  -2.6838  -2.6243  -2.5704  -2.5326  -2.4228  -2.4150
  -2.3066  -2.2058  -2.1261  -2.0850  -2.0589  -1.9523  -1.8269  -1.8212
  -1.7719  -1.6958  -1.3564  -1.3369
     cgsolve_all iterations  57    anorm=    0.72E-07
     cgsolve_all iterations  58    anorm=    0.70E-07
     cgsolve_all iterations  57    anorm=    0.70E-07
     compute_u_kq: q = (    0.0000,   -0.0260,    0.0000)
     Rotating WFCS
     ethr =  1.00E-14,  avg # of iterations = 19.0
     eigenvalues at k:
 -39.3258 -21.6511 -21.3426 -21.3036 -21.2007 -21.1246 -21.0900 -20.8542
 -20.7950 -20.7032 -20.5039 -20.4702 -20.4214 -20.3589 -20.3172 -20.1924
 -20.1696 -19.9706 -19.8935 -19.8507 -19.8337 -19.7075 -19.6257 -19.5264
 -19.3462 -19.1608 -18.8212 -18.6574  -9.1350  -9.0979  -8.9561  -8.8620
  -8.8196  -8.5634  -8.5314  -8.4568  -8.3900  -8.3577  -8.2837  -8.2238
  -8.0640  -8.0223  -7.9870  -7.8495  -7.8026  -7.7161  -7.5168  -7.4761
  -7.1605  -6.8158  -6.6504  -6.4840  -6.0865  -5.8487  -5.6372  -5.5318
  -5.4283  -5.3628  -5.2108  -5.1858  -5.1523  -4.9252  -4.8641  -4.7469
  -4.6748  -4.5680  -4.5018  -4.2666  -4.1515  -4.0518  -3.9447  -3.8854
  -3.5824  -3.2946  -3.2236  -3.1576  -3.1029  -3.0780  -2.9911  -2.8975
  -2.8211  -2.7358  -2.6827  -2.6229  -2.5703  -2.5341  -2.4243  -2.4147
  -2.3071  -2.2073  -2.1256  -2.0838  -2.0591  -1.9544  -1.8280  -1.8218
  -1.7715  -1.6968  -1.3567  -1.3388
     eigenvalues at k+q:
 -39.3258 -21.6509 -21.3422 -21.3032 -21.2019 -21.1261 -21.0897 -20.8534
 -20.7941 -20.7018 -20.5045 -20.4702 -20.4213 -20.3611 -20.3168 -20.1923
 -20.1699 -19.9727 -19.8925 -19.8503 -19.8326 -19.7076 -19.6258 -19.5256
 -19.3451 -19.1609 -18.8222 -18.6573  -9.1355  -9.0978  -8.9557  -8.8625
  -8.8191  -8.5643  -8.5356  -8.4579  -8.3905  -8.3612  -8.2819  -8.2234
  -8.0591  -8.0219  -7.9846  -7.8487  -7.7996  -7.7151  -7.5176  -7.4759
  -7.1642  -6.8169  -6.6520  -6.4837  -6.0832  -5.8468  -5.6366  -5.5316
  -5.4353  -5.3609  -5.2118  -5.1874  -5.1536  -4.9233  -4.8635  -4.7438
  -4.6774  -4.5656  -4.5005  -4.2632  -4.1508  -4.0462  -3.9456  -3.8874
  -3.5793  -3.2994  -3.2239  -3.1580  -3.1027  -3.0793  -2.9920  -2.8971
  -2.8214  -2.7372  -2.6818  -2.6215  -2.5705  -2.5356  -2.4258  -2.4142
  -2.3077  -2.2083  -2.1251  -2.0827  -2.0593  -1.9565  -1.8289  -1.8224
  -1.7711  -1.6978  -1.3572  -1.3405
     cgsolve_all iterations  57    anorm=    0.71E-07
     cgsolve_all iterations  58    anorm=    0.69E-07
     cgsolve_all iterations  57    anorm=    0.69E-07
     compute_u_kq: q = (    0.0000,    0.0000,    0.0260)
     Rotating WFCS
     ethr =  1.00E-14,  avg # of iterations = 19.0
     eigenvalues at k:
 -39.3258 -21.6511 -21.3426 -21.3036 -21.2007 -21.1246 -21.0900 -20.8542
 -20.7950 -20.7032 -20.5039 -20.4702 -20.4214 -20.3589 -20.3172 -20.1924
 -20.1696 -19.9706 -19.8935 -19.8507 -19.8337 -19.7075 -19.6257 -19.5264
 -19.3462 -19.1608 -18.8212 -18.6574  -9.1350  -9.0979  -8.9561  -8.8620
  -8.8196  -8.5634  -8.5314  -8.4568  -8.3900  -8.3577  -8.2837  -8.2238
  -8.0640  -8.0223  -7.9870  -7.8495  -7.8026  -7.7161  -7.5168  -7.4761
  -7.1605  -6.8158  -6.6504  -6.4840  -6.0865  -5.8487  -5.6372  -5.5318
  -5.4283  -5.3628  -5.2108  -5.1858  -5.1523  -4.9252  -4.8641  -4.7469
  -4.6748  -4.5680  -4.5018  -4.2666  -4.1515  -4.0518  -3.9447  -3.8854
  -3.5824  -3.2946  -3.2236  -3.1576  -3.1029  -3.0780  -2.9911  -2.8975
  -2.8211  -2.7358  -2.6827  -2.6229  -2.5703  -2.5341  -2.4243  -2.4147
  -2.3071  -2.2073  -2.1256  -2.0838  -2.0591  -1.9544  -1.8280  -1.8218
  -1.7715  -1.6968  -1.3567  -1.3388
     eigenvalues at k+q:
 -39.3258 -21.6514 -21.3432 -21.3032 -21.2007 -21.1217 -21.0880 -20.8576
 -20.7951 -20.7104 -20.5042 -20.4631 -20.4216 -20.3586 -20.3172 -20.1932
 -20.1700 -19.9704 -19.8935 -19.8509 -19.8329 -19.7057 -19.6257 -19.5287
 -19.3456 -19.1608 -18.8211 -18.6578  -9.1347  -9.0971  -8.9539  -8.8633
  -8.8176  -8.5635  -8.5313  -8.4570  -8.3918  -8.3584  -8.2839  -8.2232
  -8.0653  -8.0216  -7.9885  -7.8492  -7.8030  -7.7189  -7.5144  -7.4745
  -7.1632  -6.8161  -6.6508  -6.4848  -6.0865  -5.8480  -5.6313  -5.5268
  -5.4342  -5.3621  -5.2122  -5.1867  -5.1468  -4.9240  -4.8640  -4.7480
  -4.6783  -4.5666  -4.5147  -4.2602  -4.1554  -4.0555  -3.9413  -3.8808
  -3.5789  -3.2940  -3.2231  -3.1590  -3.1035  -3.0773  -2.9918  -2.9010
  -2.8202  -2.7317  -2.6843  -2.6216  -2.5675  -2.5342  -2.4256  -2.4145
  -2.3073  -2.2078  -2.1259  -2.0843  -2.0594  -1.9550  -1.8266  -1.8222
  -1.7701  -1.6969  -1.3570  -1.3390
     cgsolve_all iterations  57    anorm=    0.72E-07
     cgsolve_all iterations  58    anorm=    0.70E-07
     cgsolve_all iterations  57    anorm=    0.70E-07
     compute_u_kq: q = (    0.0000,    0.0000,   -0.0260)
     Rotating WFCS
     ethr =  1.00E-14,  avg # of iterations = 19.0
     eigenvalues at k:
 -39.3258 -21.6511 -21.3426 -21.3036 -21.2007 -21.1246 -21.0900 -20.8542
 -20.7950 -20.7032 -20.5039 -20.4702 -20.4214 -20.3589 -20.3172 -20.1924
 -20.1696 -19.9706 -19.8935 -19.8507 -19.8337 -19.7075 -19.6257 -19.5264
 -19.3462 -19.1608 -18.8212 -18.6574  -9.1350  -9.0979  -8.9561  -8.8620
  -8.8196  -8.5634  -8.5314  -8.4568  -8.3900  -8.3577  -8.2837  -8.2238
  -8.0640  -8.0223  -7.9870  -7.8495  -7.8026  -7.7161  -7.5168  -7.4761
  -7.1605  -6.8158  -6.6504  -6.4840  -6.0865  -5.8487  -5.6372  -5.5318
  -5.4283  -5.3628  -5.2108  -5.1858  -5.1523  -4.9252  -4.8641  -4.7469
  -4.6748  -4.5680  -4.5018  -4.2666  -4.1515  -4.0518  -3.9447  -3.8854
  -3.5824  -3.2946  -3.2236  -3.1576  -3.1029  -3.0780  -2.9911  -2.8975
  -2.8211  -2.7358  -2.6827  -2.6229  -2.5703  -2.5341  -2.4243  -2.4147
  -2.3071  -2.2073  -2.1256  -2.0838  -2.0591  -1.9544  -1.8280  -1.8218
  -1.7715  -1.6968  -1.3567  -1.3388
     eigenvalues at k+q:
 -39.3258 -21.6508 -21.3420 -21.3041 -21.2007 -21.1276 -21.0916 -20.8512
 -20.7950 -20.6952 -20.5038 -20.4777 -20.4212 -20.3591 -20.3172 -20.1918
 -20.1690 -19.9709 -19.8935 -19.8504 -19.8344 -19.7093 -19.6257 -19.5242
 -19.3467 -19.1609 -18.8212 -18.6570  -9.1354  -9.0987  -8.9583  -8.8606
  -8.8215  -8.5632  -8.5311  -8.4574  -8.3877  -8.3567  -8.2835  -8.2251
  -8.0622  -8.0230  -7.9855  -7.8497  -7.8021  -7.7136  -7.5195  -7.4777
  -7.1575  -6.8155  -6.6498  -6.4835  -6.0862  -5.8495  -5.6428  -5.5367
  -5.4228  -5.3634  -5.2098  -5.1859  -5.1556  -4.9264  -4.8646  -4.7459
  -4.6710  -4.5695  -4.4883  -4.2727  -4.1481  -4.0478  -3.9497  -3.8888
  -3.5865  -3.2953  -3.2238  -3.1560  -3.1024  -3.0785  -2.9907  -2.8935
  -2.8220  -2.7402  -2.6812  -2.6243  -2.5731  -2.5342  -2.4229  -2.4147
  -2.3072  -2.2066  -2.1250  -2.0833  -2.0589  -1.9536  -1.8299  -1.8208
  -1.7730  -1.6967  -1.3565  -1.3385
     cgsolve_all iterations  57    anorm=    0.72E-07
     cgsolve_all iterations  58    anorm=    0.70E-07
     cgsolve_all iterations  57    anorm=    0.70E-07

     End of magnetic susceptibility calculation

     f-sum rule (1st term):
          -187.9056         -0.0184         -0.0275
            -0.0182       -187.8271          0.0351
            -0.0263          0.0337       -187.9821

     f-sum rule (2nd term):
            -4.2088          0.0184          0.0273
             0.0181         -4.2832         -0.0351
             0.0262         -0.0337         -4.1341

     f-sum rule (should be  -192.1194):
          -192.1143          0.0000         -0.0001
            -0.0001       -192.1103          0.0000
            -0.0001          0.0000       -192.1162

     chi_bare pGv (HH) in paratec units:
       -58.617075      0.082050      0.248936
         0.046411    -58.711839      0.124593
         0.234829      0.121838    -58.383940

       -58.617075      0.082050      0.248936
         0.046411    -58.711839      0.124593
         0.234829      0.121838    -58.383940

     chi_bare vGv (VV) in paratec units:
       -62.083889      0.010878      0.096619
         0.010635    -62.295860      0.181739
         0.096458      0.181642    -61.813327

       -62.083889      0.010878      0.096619
         0.010635    -62.295860      0.181739
         0.096458      0.181642    -61.813327

     chi_bare pGv (HH) in 10^{-6} cm^3/mol:
          -278.5539          0.3899          1.1830
             0.2206       -279.0042          0.5921
             1.1159          0.5790       -277.4460

     chi_bare vGv (VV) in 10^{-6} cm^3/mol:
          -295.0285          0.0517          0.4591
             0.0505       -296.0358          0.8636
             0.4584          0.8632       -293.7428

     Contributions to the NMR chemical shifts: -------------------------------

     Macroscopic shape contribution in ppm:                    5.98
             5.9808         -0.0000         -0.0000
            -0.0000          5.9905         -0.0000
            -0.0000         -0.0000          5.9570


     Core contribution in ppm:

     Atom  1  Ca  pos: ( -0.332066  0.362777 -0.302549)  core sigma:        1265.05
     Atom  2  O   pos: (  0.443116  0.421442 -0.213969)  core sigma:         271.07
     Atom  3  O   pos: ( -0.384914  0.383463  0.443912)  core sigma:         271.07
     Atom  4  O   pos: ( -0.024777  0.300544  0.143656)  core sigma:         271.07
     Atom  5  O   pos: (  0.227850 -0.232893 -0.469502)  core sigma:         271.07
     Atom  6  O   pos: (  0.134314  0.118995  0.387447)  core sigma:         271.07
     Atom  7  O   pos: ( -0.411739  0.078106  0.411802)  core sigma:         271.07
     Atom  8  O   pos: ( -0.464509 -0.308217 -0.262867)  core sigma:         271.07
     Atom  9  O   pos: (  0.168152 -0.465468 -0.272558)  core sigma:         271.07
     Atom 10  O   pos: ( -0.508107  0.422469  0.165259)  core sigma:         271.07
     Atom 11  O   pos: ( -0.223508 -0.128998 -0.092868)  core sigma:         271.07
     Atom 12  O   pos: (  0.258519  0.178517 -0.171944)  core sigma:         271.07
     Atom 13  O   pos: ( -0.040929 -0.518803  0.430890)  core sigma:         271.07
     Atom 14  O   pos: (  0.347932  0.179257  0.144335)  core sigma:         271.07
     Atom 15  O   pos: ( -0.415308  0.084940 -0.264269)  core sigma:         271.07
     Atom 16  O   pos: ( -0.142122 -0.431802 -0.279564)  core sigma:         271.07
     Atom 17  O   pos: ( -0.463383 -0.238267  0.139472)  core sigma:         271.07
     Atom 18  O   pos: (  0.333616  0.382387 -0.513267)  core sigma:         271.07
     Atom 19  O   pos: ( -0.266471  0.354304 -0.038120)  core sigma:         271.07
     Atom 20  O   pos: (  0.360897 -0.121972 -0.096422)  core sigma:         271.07
     Atom 21  O   pos: ( -0.058152  0.224404 -0.339202)  core sigma:         271.07
     Atom 22  O   pos: (  0.001447 -0.221097  0.312326)  core sigma:         271.07
     Atom 23  O   pos: (  0.147167 -0.418287  0.064710)  core sigma:         271.07
     Atom 24  O   pos: ( -0.496577 -0.345425  0.448714)  core sigma:         271.07
     Atom 25  O   pos: ( -0.189749  0.014483  0.192167)  core sigma:         271.07
     Atom 26  H   pos: (  0.420954  0.429327 -0.107916)  core sigma:           0.00
     Atom 27  H   pos: ( -0.296248  0.439319  0.398881)  core sigma:           0.00
     Atom 28  H   pos: (  0.052134  0.370836  0.100545)  core sigma:           0.00
     Atom 29  H   pos: ( -0.028738  0.328633  0.251846)  core sigma:           0.00
     Atom 30  H   pos: (  0.152634 -0.239576  0.461085)  core sigma:           0.00
     Atom 31  H   pos: (  0.322755 -0.271700 -0.516526)  core sigma:           0.00
     Atom 32  H   pos: (  0.209863  0.186190  0.436708)  core sigma:           0.00
     Atom 33  H   pos: (  0.174953  0.015245  0.402202)  core sigma:           0.00
     Atom 34  H   pos: ( -0.402591  0.190381  0.425377)  core sigma:           0.00
     Atom 35  H   pos: ( -0.494020  0.066697  0.336960)  core sigma:           0.00
     Atom 36  H   pos: (  0.495440 -0.400969 -0.217974)  core sigma:           0.00
     Atom 37  H   pos: ( -0.462841 -0.330899 -0.372279)  core sigma:           0.00
     Atom 38  H   pos: (  0.270861 -0.487433 -0.232350)  core sigma:           0.00
     Atom 39  H   pos: (  0.185649 -0.380145 -0.344877)  core sigma:           0.00
     Atom 40  H   pos: ( -0.470041 -0.427983  0.153700)  core sigma:           0.00
     Atom 41  H   pos: ( -0.454087  0.417595  0.259838)  core sigma:           0.00
     Atom 42  H   pos: ( -0.179740 -0.080577 -0.001923)  core sigma:           0.00
     Atom 43  H   pos: ( -0.262098 -0.042165 -0.153269)  core sigma:           0.00
     Atom 44  H   pos: (  0.271709  0.159503 -0.062343)  core sigma:           0.00
     Atom 45  H   pos: (  0.330956  0.262433 -0.193941)  core sigma:           0.00
     Atom 46  H   pos: ( -0.021931 -0.386467  0.414352)  core sigma:           0.00
     Atom 47  H   pos: (  0.024684  0.461367 -0.516765)  core sigma:           0.00
     Atom 48  H   pos: (  0.397785  0.279098  0.159062)  core sigma:           0.00
     Atom 49  H   pos: (  0.253349  0.186698  0.203874)  core sigma:           0.00
     Atom 50  H   pos: ( -0.412450  0.068137 -0.374221)  core sigma:           0.00
     Atom 51  H   pos: ( -0.501696  0.026999 -0.230971)  core sigma:           0.00
     Atom 52  H   pos: ( -0.138349 -0.327891 -0.237220)  core sigma:           0.00
     Atom 53  H   pos: ( -0.041996 -0.475789 -0.254838)  core sigma:           0.00
     Atom 54  H   pos: ( -0.372244 -0.211811  0.080465)  core sigma:           0.00
     Atom 55  H   pos: (  0.460164 -0.185533  0.080821)  core sigma:           0.00
     Atom 56  H   pos: (  0.348871  0.404918 -0.403921)  core sigma:           0.00
     Atom 57  H   pos: (  0.434987  0.376653  0.454834)  core sigma:           0.00
     Atom 58  H   pos: ( -0.359105  0.367004  0.023148)  core sigma:           0.00
     Atom 59  H   pos: ( -0.194265  0.303603  0.031590)  core sigma:           0.00
     Atom 60  H   pos: (  0.276752 -0.099506 -0.166239)  core sigma:           0.00
     Atom 61  H   pos: (  0.428563 -0.189518 -0.155995)  core sigma:           0.00
     Atom 62  H   pos: ( -0.008577  0.206145 -0.437745)  core sigma:           0.00
     Atom 63  H   pos: (  0.021046  0.198917 -0.264009)  core sigma:           0.00
     Atom 64  H   pos: (  0.028499 -0.280857  0.221658)  core sigma:           0.00
     Atom 65  H   pos: ( -0.067780 -0.141263  0.273551)  core sigma:           0.00
     Atom 66  H   pos: (  0.253400 -0.384534  0.074477)  core sigma:           0.00
     Atom 67  H   pos: (  0.125597 -0.408517 -0.044850)  core sigma:           0.00
     Atom 68  H   pos: ( -0.471969 -0.454505  0.427523)  core sigma:           0.00
     Atom 69  H   pos: ( -0.454621 -0.290312  0.361139)  core sigma:           0.00
     Atom 70  H   pos: ( -0.268354  0.052997  0.262769)  core sigma:           0.00
     Atom 71  H   pos: ( -0.103359  0.084468  0.206767)  core sigma:           0.00

     Bare contribution in ppm:

     Atom  1  Ca  pos: ( -0.332066  0.362777 -0.302549)  bare sigma:         109.38
           116.4095          2.0178         -2.5758
             1.3710        100.1995          1.3149
            -4.6018          1.8160        111.5172

     Atom  2  O   pos: (  0.443116  0.421442 -0.213969)  bare sigma:          49.04
            64.7199          3.1773         -9.7281
             2.5307         52.2567         -2.0313
            -2.7254         -1.7963         30.1343

     Atom  3  O   pos: ( -0.384914  0.383463  0.443912)  bare sigma:          48.24
            47.6950        -13.0707          3.6527
           -10.1836         50.7234         -1.2218
             3.8172         -1.7766         46.2927

     Atom  4  O   pos: ( -0.024777  0.300544  0.143656)  bare sigma:          79.34
            78.9402          4.6390          0.8743
             6.0999         76.9694         -2.8200
            -0.2491         -1.7379         82.1138

     Atom  5  O   pos: (  0.227850 -0.232893 -0.469502)  bare sigma:          71.41
            75.3719         -1.0162         11.3966
            -2.4909         65.6694         -4.7043
            14.5212         -5.5760         73.1921

     Atom  6  O   pos: (  0.134314  0.118995  0.387447)  bare sigma:          83.07
            80.3081          2.0245          0.2595
             2.0475         90.1877          0.6734
            -0.0230          0.6562         78.7098

     Atom  7  O   pos: ( -0.411739  0.078106  0.411802)  bare sigma:          80.92
            76.0267          0.5677          1.3699
             3.1772         87.0846          5.5063
             1.6225          4.3681         79.6418

     Atom  8  O   pos: ( -0.464509 -0.308217 -0.262867)  bare sigma:          70.69
            59.8317          4.8231         -3.7273
             4.6134         81.1863          2.8808
            -4.4138         -0.6495         71.0397

     Atom  9  O   pos: (  0.168152 -0.465468 -0.272558)  bare sigma:          71.80
            79.1970         -6.5850          2.6957
            -4.4788         64.3150         -4.4137
             0.7700         -4.2609         71.8750

     Atom 10  O   pos: ( -0.508107  0.422469  0.165259)  bare sigma:          66.32
            59.9096          7.7495         -6.0229
             4.3536         76.3608         -5.5067
            -3.8326         -2.4026         62.7030

     Atom 11  O   pos: ( -0.223508 -0.128998 -0.092868)  bare sigma:          84.04
            80.5132         -1.0383          7.0623
            -0.8479         81.5753          0.8923
             5.8797          0.9813         90.0347

     Atom 12  O   pos: (  0.258519  0.178517 -0.171944)  bare sigma:          80.61
            75.6864          4.3394          0.6959
             5.3891         83.0783         -6.7469
            -0.4444         -5.1757         83.0719

     Atom 13  O   pos: ( -0.040929 -0.518803  0.430890)  bare sigma:          70.86
            62.0110          1.2727        -10.5582
            -2.5921         84.0053        -10.2476
            -7.2665         -4.8914         66.5532

     Atom 14  O   pos: (  0.347932  0.179257  0.144335)  bare sigma:          79.10
            79.7385          8.3861         -1.9037
             9.7487         78.4299         -1.6934
            -2.0497         -2.4420         79.1359

     Atom 15  O   pos: ( -0.415308  0.084940 -0.264269)  bare sigma:          82.86
            80.4662          1.7937         -2.2902
             3.5602         84.6121         -4.5151
            -2.3724         -3.9198         83.5009

     Atom 16  O   pos: ( -0.142122 -0.431802 -0.279564)  bare sigma:          73.35
            82.4726          6.0986          0.6708
             1.2663         71.6273          1.7934
            -1.0196          1.4354         65.9415

     Atom 17  O   pos: ( -0.463383 -0.238267  0.139472)  bare sigma:          80.83
            78.7768          1.1454          1.1361
             3.0124         83.9020         -6.1797
            -1.0428         -5.7884         79.8118

     Atom 18  O   pos: (  0.333616  0.382387 -0.513267)  bare sigma:          70.87
            78.8014          1.3255         -4.6838
             1.9325         57.1347          5.3227
            -8.0933          4.9130         76.6618

     Atom 19  O   pos: ( -0.266471  0.354304 -0.038120)  bare sigma:          76.36
            78.5310         -3.5767          2.3933
            -4.4076         68.0865         -1.4611
             5.6071         -2.1606         82.4688

     Atom 20  O   pos: (  0.360897 -0.121972 -0.096422)  bare sigma:          80.05
            79.6938         -7.2762          1.5929
            -9.9916         83.9126          1.7256
             1.8284          0.3354         76.5583

     Atom 21  O   pos: ( -0.058152  0.224404 -0.339202)  bare sigma:          86.37
            88.4468         -3.0943         -0.4794
            -2.9612         79.3843         -0.6051
            -0.2395         -0.1455         91.2817

     Atom 22  O   pos: (  0.001447 -0.221097  0.312326)  bare sigma:          78.04
            72.3933         -4.6647          3.5680
            -6.5970         84.9261         -3.6786
             2.8939         -4.7681         76.8022

     Atom 23  O   pos: (  0.147167 -0.418287  0.064710)  bare sigma:          82.49
            84.8577          3.5675          1.0475
             4.5156         76.3099         -1.3244
             1.0769          0.1619         86.2909

     Atom 24  O   pos: ( -0.496577 -0.345425  0.448714)  bare sigma:          69.65
            61.9678         -4.2117         -1.5036
            -7.6313         80.3218         -1.5475
            -3.0600          0.9917         66.6565

     Atom 25  O   pos: ( -0.189749  0.014483  0.192167)  bare sigma:          81.07
            84.4908          0.7647         -3.4352
             0.3534         80.3426          2.4336
            -3.5758          1.2723         78.3758

     Atom 26  H   pos: (  0.420954  0.429327 -0.107916)  bare sigma:          22.92
            20.1749         -0.3906         -3.1507
            -0.2108         17.1639         -0.5027
            -1.6233          0.3511         31.4135

     Atom 27  H   pos: ( -0.296248  0.439319  0.398881)  bare sigma:          20.48
            28.9929          4.6248         -2.2139
             4.0419         15.3847         -1.1727
            -2.4606         -1.8341         17.0730

     Atom 28  H   pos: (  0.052134  0.370836  0.100545)  bare sigma:          18.35
            20.5207         11.9234         -7.6216
            11.9067         20.6842         -7.4349
            -6.1192         -5.8718         13.8508

     Atom 29  H   pos: ( -0.028738  0.328633  0.251846)  bare sigma:          18.62
            10.4141          0.4360         -0.6346
            -0.0216         12.2930          7.6290
            -1.4899          7.2182         33.1669

     Atom 30  H   pos: (  0.152634 -0.239576  0.461085)  bare sigma:          16.56
            19.4123         -0.4952         12.0229
            -0.6326          9.1701         -1.4383
            12.8454         -1.3462         21.1049

     Atom 31  H   pos: (  0.322755 -0.271700 -0.516526)  bare sigma:          17.19
            30.3987         -8.8767         -6.1055
           -10.2350         10.2043          2.4434
            -8.5717          2.9435         10.9593

     Atom 32  H   pos: (  0.209863  0.186190  0.436708)  bare sigma:          19.86
            20.8425         10.6381          5.9260
             8.7062         23.3264          6.7587
             5.9442          7.8826         15.4214

     Atom 33  H   pos: (  0.174953  0.015245  0.402202)  bare sigma:          21.79
            16.2797         -4.8593          1.6078
            -2.6656         35.2670         -1.7559
             1.9982         -3.0644         13.8346

     Atom 34  H   pos: ( -0.402591  0.190381  0.425377)  bare sigma:          16.21
             4.1960          2.0986          1.0809
             4.0837         38.0714          5.5497
             1.4159          4.4979          6.3582

     Atom 35  H   pos: ( -0.494020  0.066697  0.336960)  bare sigma:          21.09
            23.9792          1.6195          9.8887
             0.7213         16.9542          1.7017
            10.0543          2.5010         22.3479

     Atom 36  H   pos: (  0.495440 -0.400969 -0.217974)  bare sigma:          12.67
             1.7064         14.1249         -4.6498
            14.2639         33.4334        -11.1795
            -4.6435         -8.7304          2.8774

     Atom 37  H   pos: ( -0.462841 -0.330899 -0.372279)  bare sigma:          19.15
            10.0612         -0.1716          0.7651
            -0.2994         11.3170          4.0875
             0.6306          2.9291         36.0797

     Atom 38  H   pos: (  0.270861 -0.487433 -0.232350)  bare sigma:          16.11
            34.1414        -10.6393          8.7613
            -8.2993          5.9909         -3.4883
             7.9271         -3.2687          8.1948

     Atom 39  H   pos: (  0.185649 -0.380145 -0.344877)  bare sigma:          16.04
             7.8147          3.0651         -2.6669
             3.2736         20.9449        -16.3770
            -2.1507        -15.2997         19.3683

     Atom 40  H   pos: ( -0.470041 -0.427983  0.153700)  bare sigma:          11.97
             0.3797          5.4671          0.2848
             4.7114         30.1620         -3.8063
             0.1540         -3.4548          5.3559

     Atom 41  H   pos: ( -0.454087  0.417595  0.259838)  bare sigma:          18.26
            10.8455         -1.7891         12.2849
            -0.4640          8.6623         -2.9981
            11.7048         -4.5415         35.2691

     Atom 42  H   pos: ( -0.179740 -0.080577 -0.001923)  bare sigma:          19.71
            12.4618          2.6543          8.0189
             3.4156         15.5026         10.3178
             7.9533          8.4809         31.1736

     Atom 43  H   pos: ( -0.262098 -0.042165 -0.153269)  bare sigma:          19.37
            15.3535         -6.5555          7.7033
            -7.5370         24.0021        -10.9830
             7.6617         -9.3322         18.7606

     Atom 44  H   pos: (  0.271709  0.159503 -0.062343)  bare sigma:          19.34
             9.7872         -0.5180          3.8011
            -0.2030         12.6401         -3.1557
             2.7687         -4.2167         35.5787

     Atom 45  H   pos: (  0.330956  0.262433 -0.193941)  bare sigma:          17.87
            17.8320         14.6686         -4.1968
            14.4506         26.2979         -6.7897
            -3.7318         -5.7474          9.4757

     Atom 46  H   pos: ( -0.021931 -0.386467  0.414352)  bare sigma:          13.64
             4.7700          3.6344          1.3624
             3.8545         27.1437         -8.9452
             0.8915         -8.2136          9.0165

     Atom 47  H   pos: (  0.024684  0.461367 -0.516765)  bare sigma:          22.47
            21.8242         -1.5896          9.7247
             0.3461         15.8784         -1.2526
             9.1129         -3.9987         29.7096

     Atom 48  H   pos: (  0.397785  0.279098  0.159062)  bare sigma:          15.68
            12.8476         16.9204          0.7421
            18.8349         30.2311          2.0615
             1.2359          2.5524          3.9655

     Atom 49  H   pos: (  0.253349  0.186698  0.203874)  bare sigma:          20.14
            28.0826          2.2618        -11.5308
             1.3392         11.4294         -1.3175
           -11.2974         -1.9977         20.9127

     Atom 50  H   pos: ( -0.412450  0.068137 -0.374221)  bare sigma:          20.62
            11.0369          0.9161         -0.7441
             1.0550         14.4165          1.7901
            -1.9230          0.8839         36.4135

     Atom 51  H   pos: ( -0.501696  0.026999 -0.230971)  bare sigma:          19.75
            24.6178          9.1874         -8.5459
             9.7350         20.4351         -6.4614
            -7.2822         -5.4415         14.1987

     Atom 52  H   pos: ( -0.138349 -0.327891 -0.237220)  bare sigma:          19.36
            14.8807         -0.6454         -0.5143
            -2.6952         29.3463          8.4574
            -1.2868          8.7643         13.8642

     Atom 53  H   pos: ( -0.041996 -0.475789 -0.254838)  bare sigma:          17.86
            34.0767         -6.5782          2.1489
            -6.0366         10.9911          0.3428
             3.2376         -0.2617          8.4976

     Atom 54  H   pos: ( -0.372244 -0.211811  0.080465)  bare sigma:          19.07
            25.6051          6.5654         -8.8639
             6.7540         13.0320         -4.1199
           -10.0344         -4.4180         18.5853

     Atom 55  H   pos: (  0.460164 -0.185533  0.080821)  bare sigma:          18.77
            20.7437         -7.8121         11.2692
            -8.5072         15.0803         -7.7176
            11.5836         -7.6302         20.4836

     Atom 56  H   pos: (  0.348871  0.404918 -0.403921)  bare sigma:          18.92
            13.0501         -0.5987          1.5967
            -0.4270          9.6588          4.7225
            -0.6081          5.0851         34.0604

     Atom 57  H   pos: (  0.434987  0.376653  0.454834)  bare sigma:          14.19
            27.7219          0.9777        -12.3868
             1.3055          2.9243          1.0099
           -10.7006          0.7581         11.9263

     Atom 58  H   pos: ( -0.359105  0.367004  0.023148)  bare sigma:          18.57
            27.7815         -5.5108        -11.6886
            -4.7253          7.6669          1.6145
           -12.5608          2.9862         20.2717

     Atom 59  H   pos: ( -0.194265  0.303603  0.031590)  bare sigma:          16.72
            23.8771         -6.1295         12.6949
            -7.3955          8.3368         -6.3243
            14.8659         -6.3501         17.9476

     Atom 60  H   pos: (  0.276752 -0.099506 -0.166239)  bare sigma:          21.51
            24.1508         -4.6506          7.2725
            -3.7507         20.2454         -1.4188
             8.4218         -2.3800         20.1436

     Atom 61  H   pos: (  0.428563 -0.189518 -0.155995)  bare sigma:          16.52
            16.3600        -12.0488         -8.4614
           -12.9174         18.9998         11.1395
           -10.0044         11.9789         14.1906

     Atom 62  H   pos: ( -0.008577  0.206145 -0.437745)  bare sigma:          20.99
            18.2660         -2.2283         -8.9163
            -2.2586         13.3996          3.4561
            -7.4844          2.7829         31.2980

     Atom 63  H   pos: (  0.021046  0.198917 -0.264009)  bare sigma:          19.79
            25.5218         -3.0104         11.5664
            -3.3933         11.5533         -3.4887
             9.6812         -2.6321         22.3090

     Atom 64  H   pos: (  0.028499 -0.280857  0.221658)  bare sigma:          19.58
            13.2139         -5.0475         -5.1219
            -5.6488         19.7784          9.6101
            -5.9224          9.9519         25.7423

     Atom 65  H   pos: ( -0.067780 -0.141263  0.273551)  bare sigma:          16.59
            17.0390        -14.4377          6.8659
           -14.0165         24.4743         -6.5946
             7.9124         -8.1148          8.2446

     Atom 66  H   pos: (  0.253400 -0.384534  0.074477)  bare sigma:          22.03
            32.5570          5.0724          3.3841
             5.4328         16.2319          0.7559
             1.8080          0.0185         17.3081

     Atom 67  H   pos: (  0.125597 -0.408517 -0.044850)  bare sigma:          19.60
            13.8324          0.4397          2.6800
             0.2830          9.1622         -0.6639
             4.5666          0.7664         35.7908

     Atom 68  H   pos: ( -0.471969 -0.454505  0.427523)  bare sigma:          12.01
             1.3271        -12.5085         -2.0434
           -13.7837         34.7711          0.9874
            -1.7810          2.2542         -0.0776

     Atom 69  H   pos: ( -0.454621 -0.290312  0.361139)  bare sigma:          20.22
            11.4695          3.5414         -5.1261
             3.0160         20.4339         -8.8602
            -4.4449         -8.8514         28.7670

     Atom 70  H   pos: ( -0.268354  0.052997  0.262769)  bare sigma:          17.02
            23.7088         -4.9568        -14.5235
            -6.1085          9.2690          6.5861
           -15.8096          5.8576         18.0859

     Atom 71  H   pos: ( -0.103359  0.084468  0.206767)  bare sigma:          19.90
            25.3700         11.0291          1.0489
            11.5674         23.5419          0.1282
             2.2109          0.0579         10.7839

     Diamagnetic contribution in ppm:

     Atom  1  Ca  pos: ( -0.332066  0.362777 -0.302549)  dia sigma:          -4.23
            -4.2581         -0.0110          0.0171
            -0.0110         -4.2105         -0.0013
             0.0171         -0.0013         -4.2328

     Atom  2  O   pos: (  0.443116  0.421442 -0.213969)  dia sigma:          18.20
            17.8943          0.0064         -0.2007
             0.0064         17.8426          0.1081
            -0.2007          0.1081         18.8531

     Atom  3  O   pos: ( -0.384914  0.383463  0.443912)  dia sigma:          17.85
            18.1816          0.3775         -0.2679
             0.3775         17.6750         -0.3068
            -0.2679         -0.3068         17.6883

     Atom  4  O   pos: ( -0.024777  0.300544  0.143656)  dia sigma:          18.29
            18.1112          0.4808         -0.3502
             0.4808         17.9833         -0.0294
            -0.3502         -0.0294         18.7714

     Atom  5  O   pos: (  0.227850 -0.232893 -0.469502)  dia sigma:          17.56
            17.9977         -0.2364          0.3005
            -0.2364         16.8697          0.1127
             0.3005          0.1127         17.8020

     Atom  6  O   pos: (  0.134314  0.118995  0.387447)  dia sigma:          17.97
            17.8410          0.0468          0.3743
             0.0468         18.6607          0.1644
             0.3743          0.1644         17.4029

     Atom  7  O   pos: ( -0.411739  0.078106  0.411802)  dia sigma:          18.09
            18.0309          0.2024          0.5467
             0.2024         18.2756          0.2529
             0.5467          0.2529         17.9640

     Atom  8  O   pos: ( -0.464509 -0.308217 -0.262867)  dia sigma:          18.41
            17.8646          0.0891         -0.2240
             0.0891         18.3331         -0.0486
            -0.2240         -0.0486         19.0214

     Atom  9  O   pos: (  0.168152 -0.465468 -0.272558)  dia sigma:          18.28
            18.4375         -0.0718          0.2276
            -0.0718         18.1760         -0.5272
             0.2276         -0.5272         18.2290

     Atom 10  O   pos: ( -0.508107  0.422469  0.165259)  dia sigma:          17.85
            17.4586          0.3153          0.3577
             0.3153         18.1948         -0.2376
             0.3577         -0.2376         17.8946

     Atom 11  O   pos: ( -0.223508 -0.128998 -0.092868)  dia sigma:          18.05
            17.6274         -0.0900          0.5633
            -0.0900         18.1382         -0.1268
             0.5633         -0.1268         18.3842

     Atom 12  O   pos: (  0.258519  0.178517 -0.171944)  dia sigma:          18.17
            17.9147          0.4932         -0.0427
             0.4932         18.0519         -0.3613
            -0.0427         -0.3613         18.5475

     Atom 13  O   pos: ( -0.040929 -0.518803  0.430890)  dia sigma:          17.56
            17.1250          0.1485          0.5642
             0.1485         18.0646         -0.2130
             0.5642         -0.2130         17.5015

     Atom 14  O   pos: (  0.347932  0.179257  0.144335)  dia sigma:          18.14
            18.4676          0.3081         -0.3990
             0.3081         18.1333          0.1311
            -0.3990          0.1311         17.8113

     Atom 15  O   pos: ( -0.415308  0.084940 -0.264269)  dia sigma:          18.36
            18.2474          0.4661         -0.3052
             0.4661         17.9547         -0.0391
            -0.3052         -0.0391         18.8669

     Atom 16  O   pos: ( -0.142122 -0.431802 -0.279564)  dia sigma:          18.37
            18.4717         -0.3300          0.2689
            -0.3300         18.8448          0.3156
             0.2689          0.3156         17.7828

     Atom 17  O   pos: ( -0.463383 -0.238267  0.139472)  dia sigma:          18.37
            18.9352         -0.1357         -0.0937
            -0.1357         18.0562         -0.3921
            -0.0937         -0.3921         18.1094

     Atom 18  O   pos: (  0.333616  0.382387 -0.513267)  dia sigma:          18.04
            18.0889          0.0238         -0.2990
             0.0238         17.3649          0.2691
            -0.2990          0.2691         18.6554

     Atom 19  O   pos: ( -0.266471  0.354304 -0.038120)  dia sigma:          18.38
            18.8503         -0.4459         -0.0872
            -0.4459         17.8967         -0.2184
            -0.0872         -0.2184         18.4078

     Atom 20  O   pos: (  0.360897 -0.121972 -0.096422)  dia sigma:          18.18
            18.5420         -0.5331          0.2641
            -0.5331         17.8169          0.0987
             0.2641          0.0987         18.1896

     Atom 21  O   pos: ( -0.058152  0.224404 -0.339202)  dia sigma:          18.25
            18.2780         -0.3160          0.0808
            -0.3160         17.4961         -0.0106
             0.0808         -0.0106         18.9749

     Atom 22  O   pos: (  0.001447 -0.221097  0.312326)  dia sigma:          18.23
            17.9290         -0.6073          0.0106
            -0.6073         18.3660          0.1888
             0.0106          0.1888         18.4089

     Atom 23  O   pos: (  0.147167 -0.418287  0.064710)  dia sigma:          18.07
            18.4729          0.3412          0.3448
             0.3412         17.3971         -0.0494
             0.3448         -0.0494         18.3463

     Atom 24  O   pos: ( -0.496577 -0.345425  0.448714)  dia sigma:          18.31
            17.8477          0.0991         -0.3983
             0.0991         18.6567         -0.2733
            -0.3983         -0.2733         18.4181

     Atom 25  O   pos: ( -0.189749  0.014483  0.192167)  dia sigma:          18.21
            18.7095          0.2601         -0.3222
             0.2601         18.0689          0.3177
            -0.3222          0.3177         17.8538

     Atom 26  H   pos: (  0.420954  0.429327 -0.107916)  dia sigma:           1.14
             1.1414          0.0000          0.0000
             0.0000          1.1414          0.0000
             0.0000          0.0000          1.1414

     Atom 27  H   pos: ( -0.296248  0.439319  0.398881)  dia sigma:           1.03
             1.0293          0.0000          0.0000
             0.0000          1.0293          0.0000
             0.0000          0.0000          1.0293

     Atom 28  H   pos: (  0.052134  0.370836  0.100545)  dia sigma:           1.03
             1.0268          0.0000          0.0000
             0.0000          1.0268          0.0000
             0.0000          0.0000          1.0268

     Atom 29  H   pos: ( -0.028738  0.328633  0.251846)  dia sigma:           1.04
             1.0429          0.0000          0.0000
             0.0000          1.0429          0.0000
             0.0000          0.0000          1.0429

     Atom 30  H   pos: (  0.152634 -0.239576  0.461085)  dia sigma:           0.85
             0.8523          0.0000          0.0000
             0.0000          0.8523          0.0000
             0.0000          0.0000          0.8523

     Atom 31  H   pos: (  0.322755 -0.271700 -0.516526)  dia sigma:           1.03
             1.0254          0.0000          0.0000
             0.0000          1.0254          0.0000
             0.0000          0.0000          1.0254

     Atom 32  H   pos: (  0.209863  0.186190  0.436708)  dia sigma:           1.04
             1.0361          0.0000          0.0000
             0.0000          1.0361          0.0000
             0.0000          0.0000          1.0361

     Atom 33  H   pos: (  0.174953  0.015245  0.402202)  dia sigma:           1.06
             1.0600          0.0000          0.0000
             0.0000          1.0600          0.0000
             0.0000          0.0000          1.0600

     Atom 34  H   pos: ( -0.402591  0.190381  0.425377)  dia sigma:           1.01
             1.0072          0.0000          0.0000
             0.0000          1.0072          0.0000
             0.0000          0.0000          1.0072

     Atom 35  H   pos: ( -0.494020  0.066697  0.336960)  dia sigma:           1.06
             1.0601          0.0000          0.0000
             0.0000          1.0601          0.0000
             0.0000          0.0000          1.0601

     Atom 36  H   pos: (  0.495440 -0.400969 -0.217974)  dia sigma:           1.05
             1.0468          0.0000          0.0000
             0.0000          1.0468          0.0000
             0.0000          0.0000          1.0468

     Atom 37  H   pos: ( -0.462841 -0.330899 -0.372279)  dia sigma:           1.05
             1.0515          0.0000          0.0000
             0.0000          1.0515          0.0000
             0.0000          0.0000          1.0515

     Atom 38  H   pos: (  0.270861 -0.487433 -0.232350)  dia sigma:           1.04
             1.0378          0.0000          0.0000
             0.0000          1.0378          0.0000
             0.0000          0.0000          1.0378

     Atom 39  H   pos: (  0.185649 -0.380145 -0.344877)  dia sigma:           1.01
             1.0109          0.0000          0.0000
             0.0000          1.0109          0.0000
             0.0000          0.0000          1.0109

     Atom 40  H   pos: ( -0.470041 -0.427983  0.153700)  dia sigma:           0.78
             0.7759          0.0000          0.0000
             0.0000          0.7759          0.0000
             0.0000          0.0000          0.7759

     Atom 41  H   pos: ( -0.454087  0.417595  0.259838)  dia sigma:           1.11
             1.1114          0.0000          0.0000
             0.0000          1.1114          0.0000
             0.0000          0.0000          1.1114

     Atom 42  H   pos: ( -0.179740 -0.080577 -0.001923)  dia sigma:           1.06
             1.0593          0.0000          0.0000
             0.0000          1.0593          0.0000
             0.0000          0.0000          1.0593

     Atom 43  H   pos: ( -0.262098 -0.042165 -0.153269)  dia sigma:           1.04
             1.0358          0.0000          0.0000
             0.0000          1.0358          0.0000
             0.0000          0.0000          1.0358

     Atom 44  H   pos: (  0.271709  0.159503 -0.062343)  dia sigma:           1.05
             1.0481          0.0000          0.0000
             0.0000          1.0481          0.0000
             0.0000          0.0000          1.0481

     Atom 45  H   pos: (  0.330956  0.262433 -0.193941)  dia sigma:           1.03
             1.0343          0.0000          0.0000
             0.0000          1.0343          0.0000
             0.0000          0.0000          1.0343

     Atom 46  H   pos: ( -0.021931 -0.386467  0.414352)  dia sigma:           0.77
             0.7724          0.0000          0.0000
             0.0000          0.7724          0.0000
             0.0000          0.0000          0.7724

     Atom 47  H   pos: (  0.024684  0.461367 -0.516765)  dia sigma:           1.16
             1.1574          0.0000          0.0000
             0.0000          1.1574          0.0000
             0.0000          0.0000          1.1574

     Atom 48  H   pos: (  0.397785  0.279098  0.159062)  dia sigma:           1.03
             1.0306          0.0000          0.0000
             0.0000          1.0306          0.0000
             0.0000          0.0000          1.0306

     Atom 49  H   pos: (  0.253349  0.186698  0.203874)  dia sigma:           1.06
             1.0575          0.0000          0.0000
             0.0000          1.0575          0.0000
             0.0000          0.0000          1.0575

     Atom 50  H   pos: ( -0.412450  0.068137 -0.374221)  dia sigma:           1.07
             1.0699          0.0000          0.0000
             0.0000          1.0699          0.0000
             0.0000          0.0000          1.0699

     Atom 51  H   pos: ( -0.501696  0.026999 -0.230971)  dia sigma:           1.09
             1.0856          0.0000          0.0000
             0.0000          1.0856          0.0000
             0.0000          0.0000          1.0856

     Atom 52  H   pos: ( -0.138349 -0.327891 -0.237220)  dia sigma:           1.04
             1.0372          0.0000          0.0000
             0.0000          1.0372          0.0000
             0.0000          0.0000          1.0372

     Atom 53  H   pos: ( -0.041996 -0.475789 -0.254838)  dia sigma:           1.03
             1.0330          0.0000          0.0000
             0.0000          1.0330          0.0000
             0.0000          0.0000          1.0330

     Atom 54  H   pos: ( -0.372244 -0.211811  0.080465)  dia sigma:           1.04
             1.0449          0.0000          0.0000
             0.0000          1.0449          0.0000
             0.0000          0.0000          1.0449

     Atom 55  H   pos: (  0.460164 -0.185533  0.080821)  dia sigma:           1.09
             1.0871          0.0000          0.0000
             0.0000          1.0871          0.0000
             0.0000          0.0000          1.0871

     Atom 56  H   pos: (  0.348871  0.404918 -0.403921)  dia sigma:           1.04
             1.0354          0.0000          0.0000
             0.0000          1.0354          0.0000
             0.0000          0.0000          1.0354

     Atom 57  H   pos: (  0.434987  0.376653  0.454834)  dia sigma:           0.91
             0.9131          0.0000          0.0000
             0.0000          0.9131          0.0000
             0.0000          0.0000          0.9131

     Atom 58  H   pos: ( -0.359105  0.367004  0.023148)  dia sigma:           1.05
             1.0536          0.0000          0.0000
             0.0000          1.0536          0.0000
             0.0000          0.0000          1.0536

     Atom 59  H   pos: ( -0.194265  0.303603  0.031590)  dia sigma:           1.01
             1.0135          0.0000          0.0000
             0.0000          1.0135          0.0000
             0.0000          0.0000          1.0135

     Atom 60  H   pos: (  0.276752 -0.099506 -0.166239)  dia sigma:           1.06
             1.0621          0.0000          0.0000
             0.0000          1.0621          0.0000
             0.0000          0.0000          1.0621

     Atom 61  H   pos: (  0.428563 -0.189518 -0.155995)  dia sigma:           1.02
             1.0216          0.0000          0.0000
             0.0000          1.0216          0.0000
             0.0000          0.0000          1.0216

     Atom 62  H   pos: ( -0.008577  0.206145 -0.437745)  dia sigma:           1.06
             1.0570          0.0000          0.0000
             0.0000          1.0570          0.0000
             0.0000          0.0000          1.0570

     Atom 63  H   pos: (  0.021046  0.198917 -0.264009)  dia sigma:           1.04
             1.0371          0.0000          0.0000
             0.0000          1.0371          0.0000
             0.0000          0.0000          1.0371

     Atom 64  H   pos: (  0.028499 -0.280857  0.221658)  dia sigma:           1.05
             1.0474          0.0000          0.0000
             0.0000          1.0474          0.0000
             0.0000          0.0000          1.0474

     Atom 65  H   pos: ( -0.067780 -0.141263  0.273551)  dia sigma:           1.01
             1.0095          0.0000          0.0000
             0.0000          1.0095          0.0000
             0.0000          0.0000          1.0095

     Atom 66  H   pos: (  0.253400 -0.384534  0.074477)  dia sigma:           1.07
             1.0683          0.0000          0.0000
             0.0000          1.0683          0.0000
             0.0000          0.0000          1.0683

     Atom 67  H   pos: (  0.125597 -0.408517 -0.044850)  dia sigma:           1.04
             1.0430          0.0000          0.0000
             0.0000          1.0430          0.0000
             0.0000          0.0000          1.0430

     Atom 68  H   pos: ( -0.471969 -0.454505  0.427523)  dia sigma:           1.01
             1.0128          0.0000          0.0000
             0.0000          1.0128          0.0000
             0.0000          0.0000          1.0128

     Atom 69  H   pos: ( -0.454621 -0.290312  0.361139)  dia sigma:           1.07
             1.0678          0.0000          0.0000
             0.0000          1.0678          0.0000
             0.0000          0.0000          1.0678

     Atom 70  H   pos: ( -0.268354  0.052997  0.262769)  dia sigma:           1.02
             1.0192          0.0000          0.0000
             0.0000          1.0192          0.0000
             0.0000          0.0000          1.0192

     Atom 71  H   pos: ( -0.103359  0.084468  0.206767)  dia sigma:           1.05
             1.0484          0.0000          0.0000
             0.0000          1.0484          0.0000
             0.0000          0.0000          1.0484

     Paramagnetic contribution in ppm:

     Atom  1  Ca  pos: ( -0.332066  0.362777 -0.302549)  para sigma:        -467.05
          -443.8841          6.0837         -8.1313
             4.5414       -500.7087          8.8870
           -13.2767          8.3213       -456.5441

     Atom  2  O   pos: (  0.443116  0.421442 -0.213969)  para sigma:         -71.58
           -39.3478          6.8280        -23.9707
             4.8406        -65.3374         -1.8483
            -6.6210         -3.9032       -110.0475

     Atom  3  O   pos: ( -0.384914  0.383463  0.443912)  para sigma:         -69.13
           -69.5632        -25.6634          8.3041
           -19.6560        -63.8353         -4.1442
             6.6254         -4.4626        -73.9768

     Atom  4  O   pos: ( -0.024777  0.300544  0.143656)  para sigma:          -5.35
           -11.1763         12.3849         -2.4050
            15.7744        -10.6106         -4.4790
            -5.5824         -2.2429          5.7506

     Atom  5  O   pos: (  0.227850 -0.232893 -0.469502)  para sigma:         -16.64
            -0.2170         -6.1559         19.6321
            -9.4651        -35.3174         -6.2341
            26.8349         -8.2269        -14.3736

     Atom  6  O   pos: (  0.134314  0.118995  0.387447)  para sigma:           6.41
            -0.7342          6.8894          4.1807
             6.1669         26.8859          3.9161
             3.1425          4.0077         -6.9115

     Atom  7  O   pos: ( -0.411739  0.078106  0.411802)  para sigma:          -1.39
           -11.0669          4.5661          8.6712
            10.5820         15.1361         13.6435
             9.1249         10.5492         -8.2536

     Atom  8  O   pos: ( -0.464509 -0.308217 -0.262867)  para sigma:         -29.31
           -56.2042         13.9597        -11.0689
            13.3710         -6.3645         -0.1427
           -12.4604         -9.4297        -25.3472

     Atom  9  O   pos: (  0.168152 -0.465468 -0.272558)  para sigma:         -24.58
           -11.8256        -14.4153          9.2574
           -11.3520        -36.1550        -14.2819
             4.0496        -13.8887        -25.7651

     Atom 10  O   pos: ( -0.508107  0.422469  0.165259)  para sigma:         -32.46
           -44.7185         14.8572         -9.8451
             6.5673        -12.5813        -14.4954
            -4.0648         -6.7983        -40.0837

     Atom 11  O   pos: ( -0.223508 -0.128998 -0.092868)  para sigma:           7.35
            -3.4118         -3.3311         20.1779
            -3.0967          0.1820         -0.6380
            17.3836         -0.3892         25.2773

     Atom 12  O   pos: (  0.258519  0.178517 -0.171944)  para sigma:          -2.10
           -15.1920         15.2220         -0.1459
            17.8727         -0.1952        -17.1105
            -2.3710        -13.4996          9.0729

     Atom 13  O   pos: ( -0.040929 -0.518803  0.430890)  para sigma:         -16.20
           -37.5190          2.3440        -16.9614
            -7.2367         12.5565        -24.9921
            -8.1689        -11.0404        -23.6524

     Atom 14  O   pos: (  0.347932  0.179257  0.144335)  para sigma:          -6.29
            -0.8041         22.5110         -7.2748
            25.9385         -4.6290         -3.9800
            -7.6867         -5.3140        -13.4395

     Atom 15  O   pos: ( -0.415308  0.084940 -0.264269)  para sigma:           1.48
            -1.4711          8.7284         -8.6805
            12.2607         -1.5115         -8.3061
            -8.3916         -6.6518          7.4219

     Atom 16  O   pos: ( -0.142122 -0.431802 -0.279564)  para sigma:         -20.18
            -3.1240          9.5396          5.5666
            -0.2340        -18.9659          3.4438
             1.3418          2.8325        -38.4625

     Atom 17  O   pos: ( -0.463383 -0.238267  0.139472)  para sigma:          -3.44
             2.1865         -1.8973          1.4788
             2.5975         -2.9933        -14.6667
            -2.6592        -13.5745         -9.5000

     Atom 18  O   pos: (  0.333616  0.382387 -0.513267)  para sigma:         -20.50
            -5.8205          2.3060        -10.9739
             2.5125        -53.3226         11.1424
           -18.7969         10.7384         -2.3519

     Atom 19  O   pos: ( -0.266471  0.354304 -0.038120)  para sigma:         -14.55
            -7.3368        -10.8926          4.1021
           -12.6027        -31.6376         -3.3262
            12.0051         -5.9967         -4.6804

     Atom 20  O   pos: (  0.360897 -0.121972 -0.096422)  para sigma:          -3.42
             1.8435        -20.5767          2.4455
           -26.9292         -1.5308          6.1532
             2.8592          3.1077        -10.5619

     Atom 21  O   pos: ( -0.058152  0.224404 -0.339202)  para sigma:          12.18
            14.3539         -9.3983          1.2568
            -9.0992         -8.3156         -1.3413
             2.3640         -0.4080         30.4907

     Atom 22  O   pos: (  0.001447 -0.221097  0.312326)  para sigma:          -7.89
           -20.5603        -15.0600          4.7068
           -19.3314          5.2383         -4.3400
             3.5360         -6.3316         -8.3478

     Atom 23  O   pos: (  0.147167 -0.418287  0.064710)  para sigma:           3.99
            10.0219          9.0150          8.7629
            11.2374        -13.9350         -3.8549
             7.9958         -1.0520         15.8903

     Atom 24  O   pos: ( -0.496577 -0.345425  0.448714)  para sigma:         -28.60
           -45.9319         -8.4943         -1.4371
           -14.7909         -0.9579         -4.2696
            -5.6321          1.6274        -38.9166

     Atom 25  O   pos: ( -0.189749  0.014483  0.192167)  para sigma:          -1.21
            10.8863          3.0829        -12.7752
             1.8313         -6.5354          5.7699
           -13.9200          4.1517         -7.9922

     Atom 26  H   pos: (  0.420954  0.429327 -0.107916)  para sigma:           0.00
             0.0000          0.0000          0.0000
             0.0000          0.0000          0.0000
             0.0000          0.0000          0.0000

     Atom 27  H   pos: ( -0.296248  0.439319  0.398881)  para sigma:           0.00
             0.0000          0.0000          0.0000
             0.0000          0.0000          0.0000
             0.0000          0.0000          0.0000

     Atom 28  H   pos: (  0.052134  0.370836  0.100545)  para sigma:           0.00
             0.0000          0.0000          0.0000
             0.0000          0.0000          0.0000
             0.0000          0.0000          0.0000

     Atom 29  H   pos: ( -0.028738  0.328633  0.251846)  para sigma:           0.00
             0.0000          0.0000          0.0000
             0.0000          0.0000          0.0000
             0.0000          0.0000          0.0000

     Atom 30  H   pos: (  0.152634 -0.239576  0.461085)  para sigma:           0.00
             0.0000          0.0000          0.0000
             0.0000          0.0000          0.0000
             0.0000          0.0000          0.0000

     Atom 31  H   pos: (  0.322755 -0.271700 -0.516526)  para sigma:           0.00
             0.0000          0.0000          0.0000
             0.0000          0.0000          0.0000
             0.0000          0.0000          0.0000

     Atom 32  H   pos: (  0.209863  0.186190  0.436708)  para sigma:           0.00
             0.0000          0.0000          0.0000
             0.0000          0.0000          0.0000
             0.0000          0.0000          0.0000

     Atom 33  H   pos: (  0.174953  0.015245  0.402202)  para sigma:           0.00
             0.0000          0.0000          0.0000
             0.0000          0.0000          0.0000
             0.0000          0.0000          0.0000

     Atom 34  H   pos: ( -0.402591  0.190381  0.425377)  para sigma:           0.00
             0.0000          0.0000          0.0000
             0.0000          0.0000          0.0000
             0.0000          0.0000          0.0000

     Atom 35  H   pos: ( -0.494020  0.066697  0.336960)  para sigma:           0.00
             0.0000          0.0000          0.0000
             0.0000          0.0000          0.0000
             0.0000          0.0000          0.0000

     Atom 36  H   pos: (  0.495440 -0.400969 -0.217974)  para sigma:           0.00
             0.0000          0.0000          0.0000
             0.0000          0.0000          0.0000
             0.0000          0.0000          0.0000

     Atom 37  H   pos: ( -0.462841 -0.330899 -0.372279)  para sigma:           0.00
             0.0000          0.0000          0.0000
             0.0000          0.0000          0.0000
             0.0000          0.0000          0.0000

     Atom 38  H   pos: (  0.270861 -0.487433 -0.232350)  para sigma:           0.00
             0.0000          0.0000          0.0000
             0.0000          0.0000          0.0000
             0.0000          0.0000          0.0000

     Atom 39  H   pos: (  0.185649 -0.380145 -0.344877)  para sigma:           0.00
             0.0000          0.0000          0.0000
             0.0000          0.0000          0.0000
             0.0000          0.0000          0.0000

     Atom 40  H   pos: ( -0.470041 -0.427983  0.153700)  para sigma:           0.00
             0.0000          0.0000          0.0000
             0.0000          0.0000          0.0000
             0.0000          0.0000          0.0000

     Atom 41  H   pos: ( -0.454087  0.417595  0.259838)  para sigma:           0.00
             0.0000          0.0000          0.0000
             0.0000          0.0000          0.0000
             0.0000          0.0000          0.0000

     Atom 42  H   pos: ( -0.179740 -0.080577 -0.001923)  para sigma:           0.00
             0.0000          0.0000          0.0000
             0.0000          0.0000          0.0000
             0.0000          0.0000          0.0000

     Atom 43  H   pos: ( -0.262098 -0.042165 -0.153269)  para sigma:           0.00
             0.0000          0.0000          0.0000
             0.0000          0.0000          0.0000
             0.0000          0.0000          0.0000

     Atom 44  H   pos: (  0.271709  0.159503 -0.062343)  para sigma:           0.00
             0.0000          0.0000          0.0000
             0.0000          0.0000          0.0000
             0.0000          0.0000          0.0000

     Atom 45  H   pos: (  0.330956  0.262433 -0.193941)  para sigma:           0.00
             0.0000          0.0000          0.0000
             0.0000          0.0000          0.0000
             0.0000          0.0000          0.0000

     Atom 46  H   pos: ( -0.021931 -0.386467  0.414352)  para sigma:           0.00
             0.0000          0.0000          0.0000
             0.0000          0.0000          0.0000
             0.0000          0.0000          0.0000

     Atom 47  H   pos: (  0.024684  0.461367 -0.516765)  para sigma:           0.00
             0.0000          0.0000          0.0000
             0.0000          0.0000          0.0000
             0.0000          0.0000          0.0000

     Atom 48  H   pos: (  0.397785  0.279098  0.159062)  para sigma:           0.00
             0.0000          0.0000          0.0000
             0.0000          0.0000          0.0000
             0.0000          0.0000          0.0000

     Atom 49  H   pos: (  0.253349  0.186698  0.203874)  para sigma:           0.00
             0.0000          0.0000          0.0000
             0.0000          0.0000          0.0000
             0.0000          0.0000          0.0000

     Atom 50  H   pos: ( -0.412450  0.068137 -0.374221)  para sigma:           0.00
             0.0000          0.0000          0.0000
             0.0000          0.0000          0.0000
             0.0000          0.0000          0.0000

     Atom 51  H   pos: ( -0.501696  0.026999 -0.230971)  para sigma:           0.00
             0.0000          0.0000          0.0000
             0.0000          0.0000          0.0000
             0.0000          0.0000          0.0000

     Atom 52  H   pos: ( -0.138349 -0.327891 -0.237220)  para sigma:           0.00
             0.0000          0.0000          0.0000
             0.0000          0.0000          0.0000
             0.0000          0.0000          0.0000

     Atom 53  H   pos: ( -0.041996 -0.475789 -0.254838)  para sigma:           0.00
             0.0000          0.0000          0.0000
             0.0000          0.0000          0.0000
             0.0000          0.0000          0.0000

     Atom 54  H   pos: ( -0.372244 -0.211811  0.080465)  para sigma:           0.00
             0.0000          0.0000          0.0000
             0.0000          0.0000          0.0000
             0.0000          0.0000          0.0000

     Atom 55  H   pos: (  0.460164 -0.185533  0.080821)  para sigma:           0.00
             0.0000          0.0000          0.0000
             0.0000          0.0000          0.0000
             0.0000          0.0000          0.0000

     Atom 56  H   pos: (  0.348871  0.404918 -0.403921)  para sigma:           0.00
             0.0000          0.0000          0.0000
             0.0000          0.0000          0.0000
             0.0000          0.0000          0.0000

     Atom 57  H   pos: (  0.434987  0.376653  0.454834)  para sigma:           0.00
             0.0000          0.0000          0.0000
             0.0000          0.0000          0.0000
             0.0000          0.0000          0.0000

     Atom 58  H   pos: ( -0.359105  0.367004  0.023148)  para sigma:           0.00
             0.0000          0.0000          0.0000
             0.0000          0.0000          0.0000
             0.0000          0.0000          0.0000

     Atom 59  H   pos: ( -0.194265  0.303603  0.031590)  para sigma:           0.00
             0.0000          0.0000          0.0000
             0.0000          0.0000          0.0000
             0.0000          0.0000          0.0000

     Atom 60  H   pos: (  0.276752 -0.099506 -0.166239)  para sigma:           0.00
             0.0000          0.0000          0.0000
             0.0000          0.0000          0.0000
             0.0000          0.0000          0.0000

     Atom 61  H   pos: (  0.428563 -0.189518 -0.155995)  para sigma:           0.00
             0.0000          0.0000          0.0000
             0.0000          0.0000          0.0000
             0.0000          0.0000          0.0000

     Atom 62  H   pos: ( -0.008577  0.206145 -0.437745)  para sigma:           0.00
             0.0000          0.0000          0.0000
             0.0000          0.0000          0.0000
             0.0000          0.0000          0.0000

     Atom 63  H   pos: (  0.021046  0.198917 -0.264009)  para sigma:           0.00
             0.0000          0.0000          0.0000
             0.0000          0.0000          0.0000
             0.0000          0.0000          0.0000

     Atom 64  H   pos: (  0.028499 -0.280857  0.221658)  para sigma:           0.00
             0.0000          0.0000          0.0000
             0.0000          0.0000          0.0000
             0.0000          0.0000          0.0000

     Atom 65  H   pos: ( -0.067780 -0.141263  0.273551)  para sigma:           0.00
             0.0000          0.0000          0.0000
             0.0000          0.0000          0.0000
             0.0000          0.0000          0.0000

     Atom 66  H   pos: (  0.253400 -0.384534  0.074477)  para sigma:           0.00
             0.0000          0.0000          0.0000
             0.0000          0.0000          0.0000
             0.0000          0.0000          0.0000

     Atom 67  H   pos: (  0.125597 -0.408517 -0.044850)  para sigma:           0.00
             0.0000          0.0000          0.0000
             0.0000          0.0000          0.0000
             0.0000          0.0000          0.0000

     Atom 68  H   pos: ( -0.471969 -0.454505  0.427523)  para sigma:           0.00
             0.0000          0.0000          0.0000
             0.0000          0.0000          0.0000
             0.0000          0.0000          0.0000

     Atom 69  H   pos: ( -0.454621 -0.290312  0.361139)  para sigma:           0.00
             0.0000          0.0000          0.0000
             0.0000          0.0000          0.0000
             0.0000          0.0000          0.0000

     Atom 70  H   pos: ( -0.268354  0.052997  0.262769)  para sigma:           0.00
             0.0000          0.0000          0.0000
             0.0000          0.0000          0.0000
             0.0000          0.0000          0.0000

     Atom 71  H   pos: ( -0.103359  0.084468  0.206767)  para sigma:           0.00
             0.0000          0.0000          0.0000
             0.0000          0.0000          0.0000
             0.0000          0.0000          0.0000

     Paramagnetic US occ-occ contribution in ppm:

     Atom  1  Ca  pos: ( -0.332066  0.362777 -0.302549)  para_oo sigma:          -3.28
            -2.9671          0.3046         -0.1910
             0.3825         -3.3584          0.0897
            -0.1431          0.0568         -3.5167

     Atom  2  O   pos: (  0.443116  0.421442 -0.213969)  para_oo sigma:          -0.56
            -1.0978          0.4012          0.7070
             0.4099         -0.0952         -0.2662
             0.5469         -0.0645         -0.4938

     Atom  3  O   pos: ( -0.384914  0.383463  0.443912)  para_oo sigma:          -1.27
            -0.9134         -0.2304          0.0309
            -0.0727         -1.0205          0.1070
             0.0858          0.1331         -1.8904

     Atom  4  O   pos: ( -0.024777  0.300544  0.143656)  para_oo sigma:          -1.00
            -0.9722          0.0392          0.0857
             0.0348         -0.9370         -0.0478
             0.0596          0.0126         -1.0886

     Atom  5  O   pos: (  0.227850 -0.232893 -0.469502)  para_oo sigma:          -0.84
            -0.8088          0.0253         -0.0122
             0.0320         -0.9094         -0.1028
             0.0360         -0.0720         -0.7891

     Atom  6  O   pos: (  0.134314  0.118995  0.387447)  para_oo sigma:          -0.70
            -0.6820          0.0120         -0.0103
             0.0359         -0.7027         -0.0038
            -0.0370         -0.0262         -0.7016

     Atom  7  O   pos: ( -0.411739  0.078106  0.411802)  para_oo sigma:          -0.85
            -1.0316         -0.0583         -0.0582
            -0.0350         -0.6851          0.0438
            -0.0218          0.0456         -0.8254

     Atom  8  O   pos: ( -0.464509 -0.308217 -0.262867)  para_oo sigma:          -1.31
            -1.2986          0.1899         -0.1498
             0.1086         -1.0191         -0.0510
            -0.0988         -0.1808         -1.6255

     Atom  9  O   pos: (  0.168152 -0.465468 -0.272558)  para_oo sigma:          -1.21
            -1.0950         -0.1540          0.0166
            -0.1241         -1.3275          0.0625
            -0.0047          0.0332         -1.2060

     Atom 10  O   pos: ( -0.508107  0.422469  0.165259)  para_oo sigma:          -1.17
            -1.2679          0.1553         -0.0152
             0.1490         -1.0762          0.0513
             0.0078          0.0713         -1.1751

     Atom 11  O   pos: ( -0.223508 -0.128998 -0.092868)  para_oo sigma:          -0.74
            -0.8567         -0.0049          0.0789
            -0.0285         -0.7349          0.0315
             0.0690          0.0320         -0.6275

     Atom 12  O   pos: (  0.258519  0.178517 -0.171944)  para_oo sigma:          -0.93
            -0.9998          0.0001         -0.0032
             0.0463         -0.7682         -0.0639
             0.0372         -0.0331         -1.0325

     Atom 13  O   pos: ( -0.040929 -0.518803  0.430890)  para_oo sigma:          -0.85
            -0.9717          0.0560         -0.0545
             0.0251         -0.7433         -0.0503
            -0.0449         -0.0222         -0.8495

     Atom 14  O   pos: (  0.347932  0.179257  0.144335)  para_oo sigma:          -1.03
            -1.0258          0.1977         -0.0296
             0.2047         -0.9311          0.0134
            -0.0634          0.0149         -1.1317

     Atom 15  O   pos: ( -0.415308  0.084940 -0.264269)  para_oo sigma:          -0.44
            -0.4019         -0.0270         -0.1247
            -0.0742         -0.6806          0.0180
            -0.1223         -0.0673         -0.2457

     Atom 16  O   pos: ( -0.142122 -0.431802 -0.279564)  para_oo sigma:          -0.32
            -0.1590         -0.6582         -0.1001
            -0.5799         -0.2572          0.0897
            -0.0756          0.1070         -0.5432

     Atom 17  O   pos: ( -0.463383 -0.238267  0.139472)  para_oo sigma:          -0.88
            -0.9262         -0.0231          0.1089
             0.0018         -0.8434         -0.1384
             0.0919         -0.1040         -0.8676

     Atom 18  O   pos: (  0.333616  0.382387 -0.513267)  para_oo sigma:          -1.15
            -0.9625          0.0188         -0.0880
             0.0539         -1.3548          0.0698
            -0.1050          0.0250         -1.1343

     Atom 19  O   pos: ( -0.266471  0.354304 -0.038120)  para_oo sigma:          -0.40
             0.1323         -0.2240         -0.0661
            -0.2213         -0.4762         -0.0145
            -0.1145          0.0716         -0.8658

     Atom 20  O   pos: (  0.360897 -0.121972 -0.096422)  para_oo sigma:          -0.93
            -0.9923         -0.1526         -0.0362
            -0.1626         -0.8112          0.0944
             0.0221          0.0294         -0.9799

     Atom 21  O   pos: ( -0.058152  0.224404 -0.339202)  para_oo sigma:          -0.45
            -0.6168         -0.0012          0.0442
            -0.0012         -0.5536         -0.0080
             0.0609         -0.0070         -0.1728

     Atom 22  O   pos: (  0.001447 -0.221097  0.312326)  para_oo sigma:          -0.82
            -0.9208         -0.0037          0.0245
            -0.0824         -0.6507         -0.0459
             0.0277         -0.1085         -0.8840

     Atom 23  O   pos: (  0.147167 -0.418287  0.064710)  para_oo sigma:          -0.66
            -0.6887          0.0435         -0.0223
             0.0159         -0.6835          0.0305
            -0.0389          0.0233         -0.6174

     Atom 24  O   pos: ( -0.496577 -0.345425  0.448714)  para_oo sigma:          -1.27
            -1.4274         -0.1958          0.0843
            -0.2932         -0.9983          0.0826
             0.1091          0.1124         -1.3920

     Atom 25  O   pos: ( -0.189749  0.014483  0.192167)  para_oo sigma:          -0.89
            -0.8304          0.0019         -0.0528
             0.0006         -0.8612         -0.0162
             0.0031         -0.0801         -0.9731

     Atom 26  H   pos: (  0.420954  0.429327 -0.107916)  para_oo sigma:           0.00
             0.0000          0.0000          0.0000
             0.0000          0.0000          0.0000
             0.0000          0.0000          0.0000

     Atom 27  H   pos: ( -0.296248  0.439319  0.398881)  para_oo sigma:           0.00
             0.0000          0.0000          0.0000
             0.0000          0.0000          0.0000
             0.0000          0.0000          0.0000

     Atom 28  H   pos: (  0.052134  0.370836  0.100545)  para_oo sigma:           0.00
             0.0000          0.0000          0.0000
             0.0000          0.0000          0.0000
             0.0000          0.0000          0.0000

     Atom 29  H   pos: ( -0.028738  0.328633  0.251846)  para_oo sigma:           0.00
             0.0000          0.0000          0.0000
             0.0000          0.0000          0.0000
             0.0000          0.0000          0.0000

     Atom 30  H   pos: (  0.152634 -0.239576  0.461085)  para_oo sigma:           0.00
             0.0000          0.0000          0.0000
             0.0000          0.0000          0.0000
             0.0000          0.0000          0.0000

     Atom 31  H   pos: (  0.322755 -0.271700 -0.516526)  para_oo sigma:           0.00
             0.0000          0.0000          0.0000
             0.0000          0.0000          0.0000
             0.0000          0.0000          0.0000

     Atom 32  H   pos: (  0.209863  0.186190  0.436708)  para_oo sigma:           0.00
             0.0000          0.0000          0.0000
             0.0000          0.0000          0.0000
             0.0000          0.0000          0.0000

     Atom 33  H   pos: (  0.174953  0.015245  0.402202)  para_oo sigma:           0.00
             0.0000          0.0000          0.0000
             0.0000          0.0000          0.0000
             0.0000          0.0000          0.0000

     Atom 34  H   pos: ( -0.402591  0.190381  0.425377)  para_oo sigma:           0.00
             0.0000          0.0000          0.0000
             0.0000          0.0000          0.0000
             0.0000          0.0000          0.0000

     Atom 35  H   pos: ( -0.494020  0.066697  0.336960)  para_oo sigma:           0.00
             0.0000          0.0000          0.0000
             0.0000          0.0000          0.0000
             0.0000          0.0000          0.0000

     Atom 36  H   pos: (  0.495440 -0.400969 -0.217974)  para_oo sigma:           0.00
             0.0000          0.0000          0.0000
             0.0000          0.0000          0.0000
             0.0000          0.0000          0.0000

     Atom 37  H   pos: ( -0.462841 -0.330899 -0.372279)  para_oo sigma:           0.00
             0.0000          0.0000          0.0000
             0.0000          0.0000          0.0000
             0.0000          0.0000          0.0000

     Atom 38  H   pos: (  0.270861 -0.487433 -0.232350)  para_oo sigma:           0.00
             0.0000          0.0000          0.0000
             0.0000          0.0000          0.0000
             0.0000          0.0000          0.0000

     Atom 39  H   pos: (  0.185649 -0.380145 -0.344877)  para_oo sigma:           0.00
             0.0000          0.0000          0.0000
             0.0000          0.0000          0.0000
             0.0000          0.0000          0.0000

     Atom 40  H   pos: ( -0.470041 -0.427983  0.153700)  para_oo sigma:           0.00
             0.0000          0.0000          0.0000
             0.0000          0.0000          0.0000
             0.0000          0.0000          0.0000

     Atom 41  H   pos: ( -0.454087  0.417595  0.259838)  para_oo sigma:           0.00
             0.0000          0.0000          0.0000
             0.0000          0.0000          0.0000
             0.0000          0.0000          0.0000

     Atom 42  H   pos: ( -0.179740 -0.080577 -0.001923)  para_oo sigma:           0.00
             0.0000          0.0000          0.0000
             0.0000          0.0000          0.0000
             0.0000          0.0000          0.0000

     Atom 43  H   pos: ( -0.262098 -0.042165 -0.153269)  para_oo sigma:           0.00
             0.0000          0.0000          0.0000
             0.0000          0.0000          0.0000
             0.0000          0.0000          0.0000

     Atom 44  H   pos: (  0.271709  0.159503 -0.062343)  para_oo sigma:           0.00
             0.0000          0.0000          0.0000
             0.0000          0.0000          0.0000
             0.0000          0.0000          0.0000

     Atom 45  H   pos: (  0.330956  0.262433 -0.193941)  para_oo sigma:           0.00
             0.0000          0.0000          0.0000
             0.0000          0.0000          0.0000
             0.0000          0.0000          0.0000

     Atom 46  H   pos: ( -0.021931 -0.386467  0.414352)  para_oo sigma:           0.00
             0.0000          0.0000          0.0000
             0.0000          0.0000          0.0000
             0.0000          0.0000          0.0000

     Atom 47  H   pos: (  0.024684  0.461367 -0.516765)  para_oo sigma:           0.00
             0.0000          0.0000          0.0000
             0.0000          0.0000          0.0000
             0.0000          0.0000          0.0000

     Atom 48  H   pos: (  0.397785  0.279098  0.159062)  para_oo sigma:           0.00
             0.0000          0.0000          0.0000
             0.0000          0.0000          0.0000
             0.0000          0.0000          0.0000

     Atom 49  H   pos: (  0.253349  0.186698  0.203874)  para_oo sigma:           0.00
             0.0000          0.0000          0.0000
             0.0000          0.0000          0.0000
             0.0000          0.0000          0.0000

     Atom 50  H   pos: ( -0.412450  0.068137 -0.374221)  para_oo sigma:           0.00
             0.0000          0.0000          0.0000
             0.0000          0.0000          0.0000
             0.0000          0.0000          0.0000

     Atom 51  H   pos: ( -0.501696  0.026999 -0.230971)  para_oo sigma:           0.00
             0.0000          0.0000          0.0000
             0.0000          0.0000          0.0000
             0.0000          0.0000          0.0000

     Atom 52  H   pos: ( -0.138349 -0.327891 -0.237220)  para_oo sigma:           0.00
             0.0000          0.0000          0.0000
             0.0000          0.0000          0.0000
             0.0000          0.0000          0.0000

     Atom 53  H   pos: ( -0.041996 -0.475789 -0.254838)  para_oo sigma:           0.00
             0.0000          0.0000          0.0000
             0.0000          0.0000          0.0000
             0.0000          0.0000          0.0000

     Atom 54  H   pos: ( -0.372244 -0.211811  0.080465)  para_oo sigma:           0.00
             0.0000          0.0000          0.0000
             0.0000          0.0000          0.0000
             0.0000          0.0000          0.0000

     Atom 55  H   pos: (  0.460164 -0.185533  0.080821)  para_oo sigma:           0.00
             0.0000          0.0000          0.0000
             0.0000          0.0000          0.0000
             0.0000          0.0000          0.0000

     Atom 56  H   pos: (  0.348871  0.404918 -0.403921)  para_oo sigma:           0.00
             0.0000          0.0000          0.0000
             0.0000          0.0000          0.0000
             0.0000          0.0000          0.0000

     Atom 57  H   pos: (  0.434987  0.376653  0.454834)  para_oo sigma:           0.00
             0.0000          0.0000          0.0000
             0.0000          0.0000          0.0000
             0.0000          0.0000          0.0000

     Atom 58  H   pos: ( -0.359105  0.367004  0.023148)  para_oo sigma:           0.00
             0.0000          0.0000          0.0000
             0.0000          0.0000          0.0000
             0.0000          0.0000          0.0000

     Atom 59  H   pos: ( -0.194265  0.303603  0.031590)  para_oo sigma:           0.00
             0.0000          0.0000          0.0000
             0.0000          0.0000          0.0000
             0.0000          0.0000          0.0000

     Atom 60  H   pos: (  0.276752 -0.099506 -0.166239)  para_oo sigma:           0.00
             0.0000          0.0000          0.0000
             0.0000          0.0000          0.0000
             0.0000          0.0000          0.0000

     Atom 61  H   pos: (  0.428563 -0.189518 -0.155995)  para_oo sigma:           0.00
             0.0000          0.0000          0.0000
             0.0000          0.0000          0.0000
             0.0000          0.0000          0.0000

     Atom 62  H   pos: ( -0.008577  0.206145 -0.437745)  para_oo sigma:           0.00
             0.0000          0.0000          0.0000
             0.0000          0.0000          0.0000
             0.0000          0.0000          0.0000

     Atom 63  H   pos: (  0.021046  0.198917 -0.264009)  para_oo sigma:           0.00
             0.0000          0.0000          0.0000
             0.0000          0.0000          0.0000
             0.0000          0.0000          0.0000

     Atom 64  H   pos: (  0.028499 -0.280857  0.221658)  para_oo sigma:           0.00
             0.0000          0.0000          0.0000
             0.0000          0.0000          0.0000
             0.0000          0.0000          0.0000

     Atom 65  H   pos: ( -0.067780 -0.141263  0.273551)  para_oo sigma:           0.00
             0.0000          0.0000          0.0000
             0.0000          0.0000          0.0000
             0.0000          0.0000          0.0000

     Atom 66  H   pos: (  0.253400 -0.384534  0.074477)  para_oo sigma:           0.00
             0.0000          0.0000          0.0000
             0.0000          0.0000          0.0000
             0.0000          0.0000          0.0000

     Atom 67  H   pos: (  0.125597 -0.408517 -0.044850)  para_oo sigma:           0.00
             0.0000          0.0000          0.0000
             0.0000          0.0000          0.0000
             0.0000          0.0000          0.0000

     Atom 68  H   pos: ( -0.471969 -0.454505  0.427523)  para_oo sigma:           0.00
             0.0000          0.0000          0.0000
             0.0000          0.0000          0.0000
             0.0000          0.0000          0.0000

     Atom 69  H   pos: ( -0.454621 -0.290312  0.361139)  para_oo sigma:           0.00
             0.0000          0.0000          0.0000
             0.0000          0.0000          0.0000
             0.0000          0.0000          0.0000

     Atom 70  H   pos: ( -0.268354  0.052997  0.262769)  para_oo sigma:           0.00
             0.0000          0.0000          0.0000
             0.0000          0.0000          0.0000
             0.0000          0.0000          0.0000

     Atom 71  H   pos: ( -0.103359  0.084468  0.206767)  para_oo sigma:           0.00
             0.0000          0.0000          0.0000
             0.0000          0.0000          0.0000
             0.0000          0.0000          0.0000

     Paramagnetic US L_R Q_R contribution in ppm:

     Atom  1  Ca  pos: ( -0.332066  0.362777 -0.302549)  para_lq sigma:         203.66
           203.6406          0.1479          0.0231
            -0.0014        203.8869          0.3799
            -0.7284          0.8183        203.4532

     Atom  2  O   pos: (  0.443116  0.421442 -0.213969)  para_lq sigma:        -107.01
          -104.9230         -0.0389         -0.1805
            -0.1448       -104.7592          0.1398
             0.8170          0.2410       -111.3582

     Atom  3  O   pos: ( -0.384914  0.383463  0.443912)  para_lq sigma:        -109.79
          -112.0090         -2.7166          0.4737
            -2.8351       -108.0446          1.8398
             1.0399          1.4622       -109.3162

     Atom  4  O   pos: ( -0.024777  0.300544  0.143656)  para_lq sigma:         -99.46
           -97.1942         -5.5435          1.8839
            -5.6545        -97.2314         -1.8766
             1.5704         -1.5774       -103.9657

     Atom  5  O   pos: (  0.227850 -0.232893 -0.469502)  para_lq sigma:        -106.09
          -112.2917          5.2118          4.8986
             5.1806        -99.6101         -3.3154
             5.1278         -3.1275       -106.3830

     Atom  6  O   pos: (  0.134314  0.118995  0.387447)  para_lq sigma:        -101.93
          -103.0024         -0.9826         -6.1469
            -0.7573       -106.4441         -1.8052
            -6.0293         -1.6437        -96.3297

     Atom  7  O   pos: ( -0.411739  0.078106  0.411802)  para_lq sigma:        -100.17
           -98.7416         -0.7144         -4.7243
            -0.6143       -104.9693         -0.9188
            -4.4672         -0.8979        -96.8132

     Atom  8  O   pos: ( -0.464509 -0.308217 -0.262867)  para_lq sigma:         -98.93
           -94.1046         -2.6906          1.1486
            -2.5930       -101.4572          2.2189
             1.5637          1.7250       -101.2316

     Atom  9  O   pos: (  0.168152 -0.465468 -0.272558)  para_lq sigma:         -99.67
          -102.0420         -0.8126         -1.4576
            -0.2757        -99.4325          6.3196
            -1.6814          5.9826        -97.5426

     Atom 10  O   pos: ( -0.508107  0.422469  0.165259)  para_lq sigma:        -104.05
          -101.1129         -0.8094         -7.0704
            -0.9952       -102.1160          2.0027
            -7.0891          1.6719       -108.9115

     Atom 11  O   pos: ( -0.223508 -0.128998 -0.092868)  para_lq sigma:        -100.42
           -95.1998          0.6132         -5.6103
             0.5791       -103.6102         -0.1358
            -5.4940         -0.2717       -102.4350

     Atom 12  O   pos: (  0.258519  0.178517 -0.171944)  para_lq sigma:        -100.55
           -98.3567         -5.7133         -1.1255
            -5.4970        -98.5021          2.3828
            -1.1300          2.6436       -104.8045

     Atom 13  O   pos: ( -0.040929 -0.518803  0.430890)  para_lq sigma:        -107.94
          -105.7896         -0.9557        -11.3725
            -0.8044       -105.1493          0.6083
           -11.4847          0.7415       -112.8953

     Atom 14  O   pos: (  0.347932  0.179257  0.144335)  para_lq sigma:         -99.77
          -101.0539         -3.7058          3.8331
            -3.5437       -102.9926         -2.6084
             3.6691         -2.6614        -95.2626

     Atom 15  O   pos: ( -0.415308  0.084940 -0.264269)  para_lq sigma:         -98.16
           -98.5321         -6.6572          1.9014
            -6.3705        -94.7498         -1.0761
             1.7721         -1.1022       -101.1993

     Atom 16  O   pos: ( -0.142122 -0.431802 -0.279564)  para_lq sigma:         -99.30
          -102.5339          3.1823         -4.0923
             2.6304       -102.2575         -3.1897
            -4.1034         -3.1449        -93.1074

     Atom 17  O   pos: ( -0.463383 -0.238267  0.139472)  para_lq sigma:         -97.77
          -102.9594          1.9165          0.3275
             2.1570        -93.7047          5.1814
            -0.1312          5.3214        -96.6361

     Atom 18  O   pos: (  0.333616  0.382387 -0.513267)  para_lq sigma:        -104.08
          -105.8194         -1.3008          0.5770
            -0.6928        -97.7126         -1.6728
             0.2273         -1.9589       -108.7213

     Atom 19  O   pos: ( -0.266471  0.354304 -0.038120)  para_lq sigma:         -98.75
          -102.1098          4.0956          0.5803
             3.9500        -92.8084          3.3030
             1.0088          3.2158       -101.3353

     Atom 20  O   pos: (  0.360897 -0.121972 -0.096422)  para_lq sigma:        -100.22
          -101.5461          5.4981          0.1597
             5.1066        -96.5828         -3.5818
             0.1469         -3.7018       -102.5328

     Atom 21  O   pos: ( -0.058152  0.224404 -0.339202)  para_lq sigma:        -100.08
          -103.5561          4.5010         -0.6161
             4.4128        -92.1975         -0.0849
            -0.5670         -0.0468       -104.4964

     Atom 22  O   pos: (  0.001447 -0.221097  0.312326)  para_lq sigma:         -99.89
           -97.1051          7.2299         -0.5501
             6.8895        -99.9983         -1.9997
            -0.8003         -2.2440       -102.5732

     Atom 23  O   pos: (  0.147167 -0.418287  0.064710)  para_lq sigma:        -101.20
          -102.7957         -3.3019         -1.4800
            -3.1752        -93.9560          1.9229
            -1.5283          2.0730       -106.8602

     Atom 24  O   pos: ( -0.496577 -0.345425  0.448714)  para_lq sigma:        -100.66
           -95.4769          0.2524          3.3603
            -0.1557       -105.4244          0.4041
             3.3617          1.0423       -101.0789

     Atom 25  O   pos: ( -0.189749  0.014483  0.192167)  para_lq sigma:         -99.45
          -102.6626         -2.1775          4.0992
            -2.4622        -98.6932         -4.6530
             4.1301         -4.8274        -96.9872

     Atom 26  H   pos: (  0.420954  0.429327 -0.107916)  para_lq sigma:           0.00
             0.0000          0.0000          0.0000
             0.0000          0.0000          0.0000
             0.0000          0.0000          0.0000

     Atom 27  H   pos: ( -0.296248  0.439319  0.398881)  para_lq sigma:           0.00
             0.0000          0.0000          0.0000
             0.0000          0.0000          0.0000
             0.0000          0.0000          0.0000

     Atom 28  H   pos: (  0.052134  0.370836  0.100545)  para_lq sigma:           0.00
             0.0000          0.0000          0.0000
             0.0000          0.0000          0.0000
             0.0000          0.0000          0.0000

     Atom 29  H   pos: ( -0.028738  0.328633  0.251846)  para_lq sigma:           0.00
             0.0000          0.0000          0.0000
             0.0000          0.0000          0.0000
             0.0000          0.0000          0.0000

     Atom 30  H   pos: (  0.152634 -0.239576  0.461085)  para_lq sigma:           0.00
             0.0000          0.0000          0.0000
             0.0000          0.0000          0.0000
             0.0000          0.0000          0.0000

     Atom 31  H   pos: (  0.322755 -0.271700 -0.516526)  para_lq sigma:           0.00
             0.0000          0.0000          0.0000
             0.0000          0.0000          0.0000
             0.0000          0.0000          0.0000

     Atom 32  H   pos: (  0.209863  0.186190  0.436708)  para_lq sigma:           0.00
             0.0000          0.0000          0.0000
             0.0000          0.0000          0.0000
             0.0000          0.0000          0.0000

     Atom 33  H   pos: (  0.174953  0.015245  0.402202)  para_lq sigma:           0.00
             0.0000          0.0000          0.0000
             0.0000          0.0000          0.0000
             0.0000          0.0000          0.0000

     Atom 34  H   pos: ( -0.402591  0.190381  0.425377)  para_lq sigma:           0.00
             0.0000          0.0000          0.0000
             0.0000          0.0000          0.0000
             0.0000          0.0000          0.0000

     Atom 35  H   pos: ( -0.494020  0.066697  0.336960)  para_lq sigma:           0.00
             0.0000          0.0000          0.0000
             0.0000          0.0000          0.0000
             0.0000          0.0000          0.0000

     Atom 36  H   pos: (  0.495440 -0.400969 -0.217974)  para_lq sigma:           0.00
             0.0000          0.0000          0.0000
             0.0000          0.0000          0.0000
             0.0000          0.0000          0.0000

     Atom 37  H   pos: ( -0.462841 -0.330899 -0.372279)  para_lq sigma:           0.00
             0.0000          0.0000          0.0000
             0.0000          0.0000          0.0000
             0.0000          0.0000          0.0000

     Atom 38  H   pos: (  0.270861 -0.487433 -0.232350)  para_lq sigma:           0.00
             0.0000          0.0000          0.0000
             0.0000          0.0000          0.0000
             0.0000          0.0000          0.0000

     Atom 39  H   pos: (  0.185649 -0.380145 -0.344877)  para_lq sigma:           0.00
             0.0000          0.0000          0.0000
             0.0000          0.0000          0.0000
             0.0000          0.0000          0.0000

     Atom 40  H   pos: ( -0.470041 -0.427983  0.153700)  para_lq sigma:           0.00
             0.0000          0.0000          0.0000
             0.0000          0.0000          0.0000
             0.0000          0.0000          0.0000

     Atom 41  H   pos: ( -0.454087  0.417595  0.259838)  para_lq sigma:           0.00
             0.0000          0.0000          0.0000
             0.0000          0.0000          0.0000
             0.0000          0.0000          0.0000

     Atom 42  H   pos: ( -0.179740 -0.080577 -0.001923)  para_lq sigma:           0.00
             0.0000          0.0000          0.0000
             0.0000          0.0000          0.0000
             0.0000          0.0000          0.0000

     Atom 43  H   pos: ( -0.262098 -0.042165 -0.153269)  para_lq sigma:           0.00
             0.0000          0.0000          0.0000
             0.0000          0.0000          0.0000
             0.0000          0.0000          0.0000

     Atom 44  H   pos: (  0.271709  0.159503 -0.062343)  para_lq sigma:           0.00
             0.0000          0.0000          0.0000
             0.0000          0.0000          0.0000
             0.0000          0.0000          0.0000

     Atom 45  H   pos: (  0.330956  0.262433 -0.193941)  para_lq sigma:           0.00
             0.0000          0.0000          0.0000
             0.0000          0.0000          0.0000
             0.0000          0.0000          0.0000

     Atom 46  H   pos: ( -0.021931 -0.386467  0.414352)  para_lq sigma:           0.00
             0.0000          0.0000          0.0000
             0.0000          0.0000          0.0000
             0.0000          0.0000          0.0000

     Atom 47  H   pos: (  0.024684  0.461367 -0.516765)  para_lq sigma:           0.00
             0.0000          0.0000          0.0000
             0.0000          0.0000          0.0000
             0.0000          0.0000          0.0000

     Atom 48  H   pos: (  0.397785  0.279098  0.159062)  para_lq sigma:           0.00
             0.0000          0.0000          0.0000
             0.0000          0.0000          0.0000
             0.0000          0.0000          0.0000

     Atom 49  H   pos: (  0.253349  0.186698  0.203874)  para_lq sigma:           0.00
             0.0000          0.0000          0.0000
             0.0000          0.0000          0.0000
             0.0000          0.0000          0.0000

     Atom 50  H   pos: ( -0.412450  0.068137 -0.374221)  para_lq sigma:           0.00
             0.0000          0.0000          0.0000
             0.0000          0.0000          0.0000
             0.0000          0.0000          0.0000

     Atom 51  H   pos: ( -0.501696  0.026999 -0.230971)  para_lq sigma:           0.00
             0.0000          0.0000          0.0000
             0.0000          0.0000          0.0000
             0.0000          0.0000          0.0000

     Atom 52  H   pos: ( -0.138349 -0.327891 -0.237220)  para_lq sigma:           0.00
             0.0000          0.0000          0.0000
             0.0000          0.0000          0.0000
             0.0000          0.0000          0.0000

     Atom 53  H   pos: ( -0.041996 -0.475789 -0.254838)  para_lq sigma:           0.00
             0.0000          0.0000          0.0000
             0.0000          0.0000          0.0000
             0.0000          0.0000          0.0000

     Atom 54  H   pos: ( -0.372244 -0.211811  0.080465)  para_lq sigma:           0.00
             0.0000          0.0000          0.0000
             0.0000          0.0000          0.0000
             0.0000          0.0000          0.0000

     Atom 55  H   pos: (  0.460164 -0.185533  0.080821)  para_lq sigma:           0.00
             0.0000          0.0000          0.0000
             0.0000          0.0000          0.0000
             0.0000          0.0000          0.0000

     Atom 56  H   pos: (  0.348871  0.404918 -0.403921)  para_lq sigma:           0.00
             0.0000          0.0000          0.0000
             0.0000          0.0000          0.0000
             0.0000          0.0000          0.0000

     Atom 57  H   pos: (  0.434987  0.376653  0.454834)  para_lq sigma:           0.00
             0.0000          0.0000          0.0000
             0.0000          0.0000          0.0000
             0.0000          0.0000          0.0000

     Atom 58  H   pos: ( -0.359105  0.367004  0.023148)  para_lq sigma:           0.00
             0.0000          0.0000          0.0000
             0.0000          0.0000          0.0000
             0.0000          0.0000          0.0000

     Atom 59  H   pos: ( -0.194265  0.303603  0.031590)  para_lq sigma:           0.00
             0.0000          0.0000          0.0000
             0.0000          0.0000          0.0000
             0.0000          0.0000          0.0000

     Atom 60  H   pos: (  0.276752 -0.099506 -0.166239)  para_lq sigma:           0.00
             0.0000          0.0000          0.0000
             0.0000          0.0000          0.0000
             0.0000          0.0000          0.0000

     Atom 61  H   pos: (  0.428563 -0.189518 -0.155995)  para_lq sigma:           0.00
             0.0000          0.0000          0.0000
             0.0000          0.0000          0.0000
             0.0000          0.0000          0.0000

     Atom 62  H   pos: ( -0.008577  0.206145 -0.437745)  para_lq sigma:           0.00
             0.0000          0.0000          0.0000
             0.0000          0.0000          0.0000
             0.0000          0.0000          0.0000

     Atom 63  H   pos: (  0.021046  0.198917 -0.264009)  para_lq sigma:           0.00
             0.0000          0.0000          0.0000
             0.0000          0.0000          0.0000
             0.0000          0.0000          0.0000

     Atom 64  H   pos: (  0.028499 -0.280857  0.221658)  para_lq sigma:           0.00
             0.0000          0.0000          0.0000
             0.0000          0.0000          0.0000
             0.0000          0.0000          0.0000

     Atom 65  H   pos: ( -0.067780 -0.141263  0.273551)  para_lq sigma:           0.00
             0.0000          0.0000          0.0000
             0.0000          0.0000          0.0000
             0.0000          0.0000          0.0000

     Atom 66  H   pos: (  0.253400 -0.384534  0.074477)  para_lq sigma:           0.00
             0.0000          0.0000          0.0000
             0.0000          0.0000          0.0000
             0.0000          0.0000          0.0000

     Atom 67  H   pos: (  0.125597 -0.408517 -0.044850)  para_lq sigma:           0.00
             0.0000          0.0000          0.0000
             0.0000          0.0000          0.0000
             0.0000          0.0000          0.0000

     Atom 68  H   pos: ( -0.471969 -0.454505  0.427523)  para_lq sigma:           0.00
             0.0000          0.0000          0.0000
             0.0000          0.0000          0.0000
             0.0000          0.0000          0.0000

     Atom 69  H   pos: ( -0.454621 -0.290312  0.361139)  para_lq sigma:           0.00
             0.0000          0.0000          0.0000
             0.0000          0.0000          0.0000
             0.0000          0.0000          0.0000

     Atom 70  H   pos: ( -0.268354  0.052997  0.262769)  para_lq sigma:           0.00
             0.0000          0.0000          0.0000
             0.0000          0.0000          0.0000
             0.0000          0.0000          0.0000

     Atom 71  H   pos: ( -0.103359  0.084468  0.206767)  para_lq sigma:           0.00
             0.0000          0.0000          0.0000
             0.0000          0.0000          0.0000
             0.0000          0.0000          0.0000


     Total NMR chemical shifts in ppm: ---------------------------------------
     (adopting the Simpson convention for anisotropy and asymmetry)-----------

     Atom  1  Ca  pos: ( -0.332066  0.362777 -0.302549)  Total sigma:        1109.51
          1139.9760          8.5430        -10.8579
             6.2825       1066.8537         10.6701
           -18.7329         11.0110       1121.6883

     Ca   1    anisotropy:    -69.13    eta:   -0.6810
     Ca   1    sigma_11=   1116.86    axis=(  0.462713  0.252809  0.849697)
     Ca   1    sigma_22=   1148.24    axis=( -0.876157 -0.015629  0.481773)
     Ca   1    sigma_33=   1063.42    axis=(  0.135076 -0.967390  0.214269)

     Atom  2  O   pos: (  0.443116  0.421442 -0.213969)  Total sigma:         165.13
           214.3012         10.3740        -33.3731
             7.6427        176.9729         -3.8978
            -8.1832         -5.4149        104.1199

     O    2    anisotropy:    -97.37    eta:   -0.6986
     O    2    sigma_11=    174.91    axis=( -0.222376  0.974960  0.001141)
     O    2    sigma_22=    220.27    axis=( -0.958932 -0.218931  0.180328)
     O    2    sigma_33=    100.22    axis=(  0.176063  0.039006  0.983606)

     Atom  3  O   pos: ( -0.384914  0.383463  0.443912)  Total sigma:         162.95
           160.4466        -41.3036         12.1935
           -32.3699        172.5633         -3.7261
            11.3004         -4.9507        155.8294

     O    3    anisotropy:     64.91    eta:   -0.6267
     O    3    sigma_11=    154.87    axis=(  0.036288  0.308601  0.950499)
     O    3    sigma_22=    127.75    axis=(  0.763190  0.605470 -0.225716)
     O    3    sigma_33=    206.22    axis=(  0.645155 -0.733602  0.213550)

     Atom  4  O   pos: ( -0.024777  0.300544  0.143656)  Total sigma:         268.87
           264.7644         12.0004          0.0887
            16.7354        263.2391         -9.2528
            -4.5518         -5.5749        278.6135

     O    4    anisotropy:    -29.68    eta:   -0.6742
     O    4    sigma_11=    272.10    axis=(  0.605895  0.414592  0.678973)
     O    4    sigma_22=    285.44    axis=( -0.446031 -0.529678  0.721455)
     O    4    sigma_33=    249.09    axis=(  0.658747 -0.739969 -0.136008)

     Atom  5  O   pos: (  0.227850 -0.232893 -0.469502)  Total sigma:         242.45
           257.1078         -2.1715         36.2156
            -6.9799        223.7676        -14.2438
            46.8204        -16.8896        246.4803

     O    5    anisotropy:     80.74    eta:   -0.3791
     O    5    sigma_11=    225.74    axis=(  0.443616  0.863494 -0.239966)
     O    5    sigma_22=    205.33    axis=( -0.527331  0.467990  0.709160)
     O    5    sigma_33=    296.28    axis=(  0.724656 -0.188053  0.662955)

     Atom  6  O   pos: (  0.134314  0.118995  0.387447)  Total sigma:         281.88
           270.7862          7.9900         -1.3428
             7.5398        305.6529          2.9448
            -2.5725          3.1585        269.2019

     O    6    anisotropy:     38.40    eta:   -0.1988
     O    6    sigma_11=    271.63    axis=(  0.709291 -0.099269 -0.697891)
     O    6    sigma_22=    266.54    axis=( -0.675018  0.189625 -0.713017)
     O    6    sigma_33=    307.48    axis=( -0.203118 -0.976826 -0.067491)

     Atom  7  O   pos: ( -0.411739  0.078106  0.411802)  Total sigma:         273.64
           260.2731          4.5635          5.8052
            13.3122        291.9072         18.5277
             6.8051         14.3179        268.7456

     O    7    anisotropy:     44.28    eta:   -0.1335
     O    7    sigma_11=    260.85    axis=(  0.383801 -0.515579  0.766078)
     O    7    sigma_22=    256.91    axis=( -0.890256  0.013729  0.455254)
     O    7    sigma_33=    303.16    axis=(  0.245237  0.856732  0.453728)

     Atom  8  O   pos: ( -0.464509 -0.308217 -0.262867)  Total sigma:         236.59
           203.1447         16.3712        -14.0214
            15.5891        267.7440          4.8574
           -15.6334         -8.5836        238.8888

     O    8    anisotropy:    -62.53    eta:   -0.7159
     O    8    sigma_11=    242.51    axis=( -0.258515  0.232971  0.937494)
     O    8    sigma_22=    272.36    axis=( -0.255510 -0.952410  0.166220)
     O    8    sigma_33=    194.91    axis=( -0.931603  0.196569 -0.305739)

     Atom  9  O   pos: (  0.168152 -0.465468 -0.272558)  Total sigma:         241.66
           259.7275        -22.0387         10.7397
           -16.3025        222.6414        -12.8407
             3.3611        -12.6610        242.6222

     O    9    anisotropy:     46.22    eta:   -0.9456
     O    9    sigma_11=    240.83    axis=( -0.460124 -0.130699  0.878182)
     O    9    sigma_22=    211.69    axis=(  0.315435  0.900513  0.299295)
     O    9    sigma_33=    272.48    axis=(  0.829931 -0.414722  0.373121)

     Atom 10  O   pos: ( -0.508107  0.422469  0.165259)  Total sigma:         223.54
           207.3246         22.2679        -22.5959
            10.3899        255.8475        -18.1857
           -14.6209         -7.6953        207.4592

     O   10    anisotropy:     64.43    eta:   -0.6235
     O   10    sigma_11=    215.46    axis=(  0.599049 -0.453591 -0.659845)
     O   10    sigma_22=    188.68    axis=(  0.724577 -0.043634  0.687812)
     O   10    sigma_33=    266.50    axis=(  0.340777  0.890141 -0.302523)

     Atom 11  O   pos: ( -0.223508 -0.128998 -0.092868)  Total sigma:         285.34
           275.7279         -3.8511         22.2721
            -3.4840        272.6157          0.0231
            18.4017          0.2255        307.6656

     O   11    anisotropy:     48.40    eta:   -0.2943
     O   11    sigma_11=    273.95    axis=(  0.329555 -0.923699 -0.195382)
     O   11    sigma_22=    264.46    axis=(  0.835880  0.381669 -0.394503)
     O   11    sigma_33=    317.60    axis=(  0.438973 -0.033305  0.897883)

     Atom 12  O   pos: (  0.258519  0.178517 -0.171944)  Total sigma:         272.24
           256.1082         14.3413         -0.6215
            18.3044        278.7300        -21.8998
            -3.9509        -16.4261        281.8871

     O   12    anisotropy:     46.42    eta:   -0.7035
     O   12    sigma_11=    267.65    axis=(  0.520543  0.468214  0.714010)
     O   12    sigma_22=    245.89    axis=(  0.808439 -0.539313 -0.235730)
     O   12    sigma_33=    303.19    axis=( -0.274703 -0.699941  0.659258)

     Atom 13  O   pos: ( -0.040929 -0.518803  0.430890)  Total sigma:         240.47
           211.9114          2.8655        -38.3824
           -10.4595        285.7992        -34.8947
           -26.4008        -15.4254        223.6894

     O   13    anisotropy:    -88.80    eta:   -0.8576
     O   13    sigma_11=    244.68    axis=(  0.681719 -0.335023 -0.650399)
     O   13    sigma_22=    295.45    axis=(  0.101321  0.923658 -0.369580)
     O   13    sigma_33=    181.27    axis=(  0.724564  0.186051  0.663620)

     Atom 14  O   pos: (  0.347932  0.179257  0.144335)  Total sigma:         267.20
           272.3780         27.6971         -5.7740
            32.6563        265.0759         -8.1373
            -6.5297        -10.2714        264.1453

     O   14    anisotropy:     52.43    eta:   -0.6706
     O   14    sigma_11=    261.44    axis=(  0.280189  0.093239  0.955406)
     O   14    sigma_22=    238.01    axis=(  0.643681 -0.756615 -0.114932)
     O   14    sigma_33=    302.15    axis=( -0.712158 -0.647179  0.272011)

     Atom 15  O   pos: ( -0.415308  0.084940 -0.264269)  Total sigma:         281.14
           275.3642          4.3039         -9.4993
             9.8422        282.6902        -13.9183
            -9.4192        -11.7801        285.3765

     O   15    anisotropy:     31.48    eta:   -0.1035
     O   15    sigma_11=    271.74    axis=( -0.487835  0.778443  0.395024)
     O   15    sigma_22=    269.56    axis=( -0.774469 -0.177170 -0.607296)
     O   15    sigma_33=    302.13    axis=( -0.402759 -0.602194  0.689310)

     Atom 16  O   pos: ( -0.142122 -0.431802 -0.279564)  Total sigma:         248.96
           272.1831         17.8323          2.3139
             2.7528        246.0570          2.4529
            -3.5879          1.5457        228.6431

     O   16    anisotropy:     40.18    eta:   -0.5401
     O   16    sigma_11=    242.80    axis=( -0.324192  0.934568  0.146570)
     O   16    sigma_22=    228.33    axis=(  0.046960 -0.138848  0.989200)
     O   16    sigma_33=    275.75    axis=( -0.944825 -0.327573 -0.001126)

     Atom 17  O   pos: ( -0.463383 -0.238267  0.139472)  Total sigma:         274.17
           273.0686          1.0059          2.9577
             7.6330        281.4820        -16.1955
            -3.8349        -14.5377        267.9494

     O   17    anisotropy:     27.18    eta:   -0.8221
     O   17    sigma_11=    272.55    axis=( -0.971294  0.093306 -0.218820)
     O   17    sigma_22=    257.66    axis=( -0.131938  0.554113  0.821919)
     O   17    sigma_33=    292.28    axis=( -0.197941 -0.827196  0.525896)

     Atom 18  O   pos: (  0.333616  0.382387 -0.513267)  Total sigma:         240.22
           261.3436          2.3732        -15.4678
             3.8300        199.1750         15.1312
           -27.0670         13.9866        260.1417

     O   18    anisotropy:    -67.99    eta:   -0.8789
     O   18    sigma_11=    242.96    axis=(  0.709523  0.267067  0.652114)
     O   18    sigma_22=    282.80    axis=( -0.693256  0.098574  0.713918)
     O   18    sigma_33=    194.89    axis=(  0.126382 -0.958623  0.255086)

     Atom 19  O   pos: ( -0.266471  0.354304 -0.038120)  Total sigma:         258.09
           265.1227        -11.0435          6.9224
           -13.7274        238.1264         -1.7173
            18.4192         -5.0883        271.0270

     O   19    anisotropy:     38.20    eta:   -0.9513
     O   19    sigma_11=    257.47    axis=( -0.658177  0.299909  0.690548)
     O   19    sigma_22=    233.24    axis=(  0.376599  0.925380 -0.042953)
     O   19    sigma_33=    283.56    axis=(  0.651902 -0.231789  0.722010)

     Atom 20  O   pos: (  0.360897 -0.121972 -0.096422)  Total sigma:         270.72
           274.5966        -23.0405          4.4260
           -32.5100        279.8701          4.4900
             5.1206         -0.1305        257.7052

     O   20    anisotropy:     51.70    eta:   -0.3772
     O   20    sigma_11=    259.99    axis=(  0.292327  0.309230  0.904943)
     O   20    sigma_22=    246.99    axis=(  0.677713  0.600651 -0.424174)
     O   20    sigma_33=    305.19    axis=( -0.674722  0.737289 -0.033982)

     Atom 21  O   pos: ( -0.058152  0.224404 -0.339202)  Total sigma:         293.32
           293.9615         -8.3089          0.2863
            -7.9648        272.8790         -2.0499
             1.6993         -0.6179        313.1100

     O   21    anisotropy:    -34.85    eta:   -0.7154
     O   21    sigma_11=    296.62    axis=( -0.944172  0.318915  0.082656)
     O   21    sigma_22=    313.24    axis=(  0.071251 -0.047287  0.996337)
     O   21    sigma_33=    270.08    axis=(  0.321655  0.946603  0.021924)

     Atom 22  O   pos: (  0.001447 -0.221097  0.312326)  Total sigma:         264.73
           248.7918        -13.1057          7.7596
           -19.7285        284.9469         -9.8754
             5.6678        -13.2634        260.4380

     O   22    anisotropy:     47.19    eta:   -0.4352
     O   22    sigma_11=    255.84    axis=(  0.010685  0.374563  0.927140)
     O   22    sigma_22=    242.15    axis=(  0.936499  0.321259 -0.140581)
     O   22    sigma_33=    296.18    axis=(  0.350508 -0.869768  0.347345)

     Atom 23  O   pos: (  0.147167 -0.418287  0.064710)  Total sigma:         279.73
           286.9239          9.6655          8.6529
            12.9350        262.1978         -3.2752
             7.8503          1.1569        290.0819

     O   23    anisotropy:    -33.64    eta:   -0.6477
     O   23    sigma_11=    283.69    axis=( -0.601318 -0.351597  0.717493)
     O   23    sigma_22=    298.21    axis=(  0.700617  0.199684  0.685027)
     O   23    sigma_33=    257.31    axis=( -0.384125  0.914607  0.126261)

     Atom 24  O   pos: ( -0.496577 -0.345425  0.448714)  Total sigma:         234.47
           214.0349        -12.5503          0.1056
           -22.7721        268.6632         -5.6038
            -5.6197          3.5005        220.7190

     O   24    anisotropy:     59.11    eta:   -0.3368
     O   24    sigma_11=    221.41    axis=( -0.219541 -0.060379  0.973733)
     O   24    sigma_22=    208.13    axis=(  0.933693  0.276391  0.227652)
     O   24    sigma_33=    273.88    axis=( -0.282876  0.959147 -0.004304)

     Atom 25  O   pos: ( -0.189749  0.014483  0.192167)  Total sigma:         274.78
           287.6492          1.9322        -12.4862
            -0.0169        269.3870          3.8520
           -13.6848          0.8341        267.3090

     O   25    anisotropy:     28.91    eta:   -0.5122
     O   25    sigma_11=    270.08    axis=(  0.122769  0.964117  0.235384)
     O   25    sigma_22=    260.21    axis=(  0.422556 -0.265387  0.866612)
     O   25    sigma_33=    294.05    axis=( -0.897983  0.006930  0.439975)

     Atom 26  H   pos: (  0.420954  0.429327 -0.107916)  Total sigma:          30.03
            27.2971         -0.3906         -3.1507
            -0.2108         24.2958         -0.5027
            -1.6233          0.3511         38.5119

     H   26    anisotropy:     13.45    eta:   -0.2889
     H   26    sigma_11=     26.85    axis=(  0.972710 -0.120510  0.198276)
     H   26    sigma_22=     24.26    axis=( -0.117888 -0.992712 -0.025020)
     H   26    sigma_33=     39.00    axis=( -0.199846 -0.000962  0.979827)

     Atom 27  H   pos: ( -0.296248  0.439319  0.398881)  Total sigma:          27.49
            36.0030          4.6248         -2.2139
             4.0419         22.4045         -1.1727
            -2.4606         -1.8341         24.0593

     H   27    anisotropy:     15.44    eta:   -0.2776
     H   27    sigma_11=     23.77    axis=(  0.257444 -0.219157  0.941113)
     H   27    sigma_22=     20.91    axis=(  0.224877 -0.933612 -0.278926)
     H   27    sigma_33=     37.79    axis=( -0.939762 -0.283442  0.191069)

     Atom 28  H   pos: (  0.052134  0.370836  0.100545)  Total sigma:          25.35
            27.5283         11.9234         -7.6216
            11.9067         27.7015         -7.4349
            -6.1192         -5.8718         20.8346

     H   28    anisotropy:     27.30    eta:   -0.0639
     H   28    sigma_11=     16.84    axis=(  0.163436  0.378640  0.911000)
     H   28    sigma_22=     15.67    axis=(  0.741081 -0.656662  0.139977)
     H   28    sigma_33=     43.55    axis=( -0.651220 -0.652248  0.387925)

     Atom 29  H   pos: ( -0.028738  0.328633  0.251846)  Total sigma:          25.64
            17.4378          0.4360         -0.6346
            -0.0216         19.3264          7.6290
            -1.4899          7.2182         40.1668

     H   29    anisotropy:     25.40    eta:   -0.0670
     H   29    sigma_11=     17.74    axis=(  0.835005  0.532944 -0.136887)
     H   29    sigma_22=     16.61    axis=( -0.548948  0.789792 -0.273650)
     H   29    sigma_33=     42.58    axis=( -0.037728  0.303643  0.952039)

     Atom 30  H   pos: (  0.152634 -0.239576  0.461085)  Total sigma:          23.39
            26.2454         -0.4952         12.0229
            -0.6326         16.0129         -1.4383
            12.8454         -1.3462         27.9142

     H   30    anisotropy:     24.35    eta:   -0.1045
     H   30    sigma_11=     16.12    axis=(  0.284418  0.939899 -0.188933)
     H   30    sigma_22=     14.43    axis=( -0.674905  0.336262  0.656833)
     H   30    sigma_33=     39.63    axis=(  0.680889 -0.059303  0.729982)

     Atom 31  H   pos: (  0.322755 -0.271700 -0.516526)  Total sigma:          24.19
            37.4049         -8.8767         -6.1055
           -10.2350         17.2202          2.4434
            -8.5717          2.9435         17.9417

     H   31    anisotropy:     29.10    eta:   -0.1126
     H   31    sigma_11=     15.58    axis=( -0.235034  0.194556 -0.952316)
     H   31    sigma_22=     13.39    axis=(  0.391973  0.915534  0.090302)
     H   31    sigma_33=     43.59    axis=( -0.889447  0.352058  0.291443)

     Atom 32  H   pos: (  0.209863  0.186190  0.436708)  Total sigma:          26.88
            27.8594         10.6381          5.9260
             8.7062         30.3530          6.7587
             5.9442          7.8826         22.4146

     H   32    anisotropy:     24.39    eta:   -0.0860
     H   32    sigma_11=     19.44    axis=(  0.799531 -0.555400 -0.228651)
     H   32    sigma_22=     18.05    axis=(  0.072507  0.467155 -0.881197)
     H   32    sigma_33=     43.14    axis=(  0.596233  0.687965  0.413776)

     Atom 33  H   pos: (  0.174953  0.015245  0.402202)  Total sigma:          28.83
            23.3205         -4.8593          1.6078
            -2.6656         42.3174         -1.7559
             1.9982         -3.0644         20.8516

     H   33    anisotropy:     21.80    eta:   -0.2300
     H   33    sigma_11=     23.23    axis=( -0.873218 -0.226656 -0.431414)
     H   33    sigma_22=     19.89    axis=( -0.447233  0.021066  0.894169)
     H   33    sigma_33=     43.36    axis=(  0.193580 -0.973747  0.119763)

     Atom 34  H   pos: ( -0.402591  0.190381  0.425377)  Total sigma:          23.19
            11.1841          2.0986          1.0809
             4.0837         45.0691          5.5497
             1.4159          4.4979         13.3224

     H   34    anisotropy:     34.43    eta:   -0.0981
     H   34    sigma_11=     12.84    axis=( -0.359642  0.177294 -0.916092)
     H   34    sigma_22=     10.59    axis=(  0.928497 -0.029304 -0.370183)
     H   34    sigma_33=     46.15    axis=(  0.092476  0.983722  0.154078)

     Atom 35  H   pos: ( -0.494020  0.066697  0.336960)  Total sigma:          28.13
            31.0200          1.6195          9.8887
             0.7213         24.0047          1.7017
            10.0543          2.5010         29.3649

     H   35    anisotropy:     18.58    eta:   -0.3074
     H   35    sigma_11=     23.84    axis=(  0.235201 -0.970365 -0.055438)
     H   35    sigma_22=     20.03    axis=(  0.646957  0.198868 -0.736137)
     H   35    sigma_33=     40.51    axis=(  0.725346  0.137274  0.674558)

     Atom 36  H   pos: (  0.495440 -0.400969 -0.217974)  Total sigma:          19.70
             8.7340         14.1249         -4.6498
            14.2639         40.4706        -11.1795
            -4.6435         -8.7304          9.8812

     H   36    anisotropy:     43.91    eta:   -0.1303
     H   36    sigma_11=      6.97    axis=( -0.095241  0.320389  0.942486)
     H   36    sigma_22=      3.15    axis=(  0.932667 -0.302210  0.196982)
     H   36    sigma_33=     48.97    axis=( -0.347940 -0.897786  0.270033)

     Atom 37  H   pos: ( -0.462841 -0.330899 -0.372279)  Total sigma:          26.18
            17.0935         -0.1716          0.7651
            -0.2994         18.3589          4.0875
             0.6306          2.9291         43.0881

     H   37    anisotropy:     26.12    eta:   -0.0592
     H   37    sigma_11=     17.99    axis=( -0.339315  0.932863 -0.120962)
     H   37    sigma_22=     16.96    axis=(  0.940344  0.332983 -0.069822)
     H   37    sigma_33=     43.59    axis=(  0.024856  0.137438  0.990198)

     Atom 38  H   pos: (  0.270861 -0.487433 -0.232350)  Total sigma:          23.12
            41.1600        -10.6393          8.7613
            -8.2993         13.0191         -3.4883
             7.9271         -3.2687         15.1896

     H   38    anisotropy:     35.23    eta:   -0.1249
     H   38    sigma_11=     12.85    axis=( -0.333389 -0.181657  0.925123)
     H   38    sigma_22=      9.91    axis=(  0.215059  0.940738  0.262225)
     H   38    sigma_33=     46.61    axis=(  0.917933 -0.286379  0.274565)

     Atom 39  H   pos: (  0.185649 -0.380145 -0.344877)  Total sigma:          23.03
            14.8064          3.0651         -2.6669
             3.2736         27.9463        -16.3770
            -2.1507        -15.2997         26.3363

     H   39    anisotropy:     30.77    eta:   -0.1512
     H   39    sigma_11=     14.32    axis=(  0.980706 -0.000886  0.195484)
     H   39    sigma_22=     11.22    axis=( -0.140014  0.694670  0.705570)
     H   39    sigma_33=     43.54    axis=( -0.136422 -0.719328  0.681143)

     Atom 40  H   pos: ( -0.470041 -0.427983  0.153700)  Total sigma:          18.72
             7.1364          5.4671          0.2848
             4.7114         36.9283         -3.8063
             0.1540         -3.4548         12.0888

     H   40    anisotropy:     29.30    eta:   -0.2844
     H   40    sigma_11=     11.73    axis=(  0.166182  0.107650  0.980201)
     H   40    sigma_22=      6.17    axis=(  0.973189 -0.178198 -0.145423)
     H   40    sigma_33=     38.25    axis=( -0.159016 -0.978088  0.134378)

     Atom 41  H   pos: ( -0.454087  0.417595  0.259838)  Total sigma:          25.35
            17.9376         -1.7891         12.2849
            -0.4640         15.7642         -2.9981
            11.7048         -4.5415         42.3375

     H   41    anisotropy:     33.57    eta:   -0.1064
     H   41    sigma_11=     15.35    axis=(  0.196106  0.979326  0.049634)
     H   41    sigma_22=     12.97    axis=( -0.906168  0.161650  0.390806)
     H   41    sigma_33=     47.73    axis=(  0.374703 -0.121616  0.919134)

     Atom 42  H   pos: ( -0.179740 -0.080577 -0.001923)  Total sigma:          26.75
            19.5019          2.6543          8.0189
             3.4156         22.5524         10.3178
             7.9533          8.4809         38.1899

     H   42    anisotropy:     27.98    eta:   -0.1014
     H   42    sigma_11=     18.37    axis=(  0.324413 -0.898610  0.295392)
     H   42    sigma_22=     16.48    axis=(  0.892763  0.187664 -0.409582)
     H   42    sigma_33=     45.40    axis=(  0.312620  0.396588  0.863126)

     Atom 43  H   pos: ( -0.262098 -0.042165 -0.153269)  Total sigma:          26.38
            22.3700         -6.5555          7.7033
            -7.5370         31.0283        -10.9830
             7.6617         -9.3322         25.7533

     H   43    anisotropy:     26.17    eta:   -0.1841
     H   43    sigma_11=     19.27    axis=(  0.583605  0.702039  0.408101)
     H   43    sigma_22=     16.05    axis=( -0.686596  0.158270  0.709603)
     H   43    sigma_33=     43.83    axis=(  0.433579 -0.694328  0.574385)

     Atom 44  H   pos: (  0.271709  0.159503 -0.062343)  Total sigma:          26.36
            16.8161         -0.5180          3.8011
            -0.2030         19.6786         -3.1557
             2.7687         -4.2167         42.5838

     H   44    anisotropy:     25.82    eta:   -0.1574
     H   44    sigma_11=     19.11    axis=(  0.055736  0.987525  0.147268)
     H   44    sigma_22=     16.40    axis=(  0.990907 -0.036619 -0.129471)
     H   44    sigma_33=     43.57    axis=(  0.122463 -0.153145  0.980586)

     Atom 45  H   pos: (  0.330956  0.262433 -0.193941)  Total sigma:          24.88
            24.8471         14.6686         -4.1968
            14.4506         33.3227         -6.7897
            -3.7318         -5.7474         16.4670

     H   45    anisotropy:     31.82    eta:   -0.0634
     H   45    sigma_11=     14.94    axis=(  0.519331 -0.122972  0.845679)
     H   45    sigma_22=     13.60    axis=(  0.628734 -0.615246 -0.475569)
     H   45    sigma_33=     46.09    axis=( -0.578782 -0.778685  0.242200)

     Atom 46  H   pos: ( -0.021931 -0.386467  0.414352)  Total sigma:          20.39
            11.5232          3.6344          1.3624
             3.8545         33.9066         -8.9452
             0.8915         -8.2136         15.7459

     H   46    anisotropy:     25.93    eta:   -0.2873
     H   46    sigma_11=     14.23    axis=(  0.613250  0.214748  0.760136)
     H   46    sigma_22=      9.26    axis=(  0.781127 -0.307817 -0.543222)
     H   46    sigma_33=     37.68    axis=( -0.117327 -0.926894  0.356514)

     Atom 47  H   pos: (  0.024684  0.461367 -0.516765)  Total sigma:          29.60
            28.9625         -1.5896          9.7247
             0.3461         23.0263         -1.2526
             9.1129         -3.9987         36.8240

     H   47    anisotropy:     20.71    eta:   -0.1349
     H   47    sigma_11=     23.63    axis=( -0.635221 -0.706077  0.312970)
     H   47    sigma_22=     21.77    axis=(  0.546672 -0.697302 -0.463595)
     H   47    sigma_33=     43.41    axis=(  0.545569 -0.123393  0.828932)

     Atom 48  H   pos: (  0.397785  0.279098  0.159062)  Total sigma:          22.69
            19.8590         16.9204          0.7421
            18.8349         37.2522          2.0615
             1.2359          2.5524         10.9531

     H   48    anisotropy:     38.87    eta:   -0.0868
     H   48    sigma_11=     10.86    axis=(  0.181405 -0.036977 -0.982713)
     H   48    sigma_22=      8.61    axis=(  0.829215 -0.531461  0.173067)
     H   48    sigma_33=     48.60    axis=(  0.528673  0.846275  0.065748)

     Atom 49  H   pos: (  0.253349  0.186698  0.203874)  Total sigma:          27.18
            35.1210          2.2618        -11.5308
             1.3392         18.4774         -1.3175
           -11.2974         -1.9977         27.9272

     H   49    anisotropy:     24.83    eta:   -0.0858
     H   49    sigma_11=     19.61    axis=(  0.595981 -0.193213  0.779407)
     H   49    sigma_22=     18.19    axis=( -0.039159 -0.976459 -0.212118)
     H   49    sigma_33=     43.73    axis=( -0.802043 -0.095898  0.589517)

     Atom 50  H   pos: ( -0.412450  0.068137 -0.374221)  Total sigma:          27.67
            18.0877          0.9161         -0.7441
             1.0550         21.4769          1.7901
            -1.9230          0.8839         43.4404

     H   50    anisotropy:     23.88    eta:   -0.2504
     H   50    sigma_11=     21.70    axis=(  0.277181  0.959898 -0.042037)
     H   50    sigma_22=     17.72    axis=( -0.959521  0.274270 -0.064000)
     H   50    sigma_33=     43.59    axis=( -0.049904  0.058075  0.997064)

     Atom 51  H   pos: ( -0.501696  0.026999 -0.230971)  Total sigma:          26.81
            31.6841          9.1874         -8.5459
             9.7350         27.5111         -6.4614
            -7.2822         -5.4415         21.2413

     H   51    anisotropy:     25.27    eta:   -0.1836
     H   51    sigma_11=     19.94    axis=(  0.589991 -0.803011 -0.084167)
     H   51    sigma_22=     16.84    axis=(  0.372259  0.178033  0.910894)
     H   51    sigma_33=     43.66    axis=( -0.716473 -0.568751  0.403966)

     Atom 52  H   pos: ( -0.138349 -0.327891 -0.237220)  Total sigma:          26.38
            21.8987         -0.6454         -0.5143
            -2.6952         36.3740          8.4574
            -1.2868          8.7643         20.8584

     H   52    anisotropy:     21.03    eta:   -0.3343
     H   52    sigma_11=     21.71    axis=( -0.994346 -0.105329 -0.013505)
     H   52    sigma_22=     17.02    axis=(  0.030394 -0.404149  0.914188)
     H   52    sigma_33=     40.40    axis=(  0.101748 -0.908608 -0.405065)

     Atom 53  H   pos: ( -0.041996 -0.475789 -0.254838)  Total sigma:          24.86
            41.0906         -6.5782          2.1489
            -6.0366         18.0146          0.3428
             3.2376         -0.2617         15.4877

     H   53    anisotropy:     27.13    eta:   -0.1008
     H   53    sigma_11=     16.73    axis=(  0.182827  0.887031  0.423970)
     H   53    sigma_22=     14.91    axis=( -0.187098 -0.391965  0.900754)
     H   53    sigma_33=     42.95    axis=( -0.965178  0.244006 -0.094300)

     Atom 54  H   pos: ( -0.372244 -0.211811  0.080465)  Total sigma:          26.10
            32.6307          6.5654         -8.8639
             6.7540         20.0673         -4.1199
           -10.0344         -4.4180         25.5872

     H   54    anisotropy:     23.91    eta:   -0.1182
     H   54    sigma_11=     19.07    axis=(  0.519775  0.137580  0.843152)
     H   54    sigma_22=     17.18    axis=(  0.358850 -0.930817 -0.069334)
     H   54    sigma_33=     42.04    axis=( -0.775281 -0.338603  0.533186)

     Atom 55  H   pos: (  0.460164 -0.185533  0.080821)  Total sigma:          25.83
            27.8116         -7.8121         11.2692
            -8.5072         22.1579         -7.7176
            11.5836         -7.6302         27.5277

     H   55    anisotropy:     28.25    eta:   -0.0319
     H   55    sigma_11=     16.71    axis=( -0.041070  0.793824  0.606759)
     H   55    sigma_22=     16.11    axis=(  0.767266  0.414047 -0.489764)
     H   55    sigma_33=     44.67    axis=(  0.640013 -0.445430  0.626079)

     Atom 56  H   pos: (  0.348871  0.404918 -0.403921)  Total sigma:          25.93
            20.0663         -0.5987          1.5967
            -0.4270         16.6846          4.7225
            -0.6081          5.0851         41.0528

     H   56    anisotropy:     24.11    eta:   -0.2791
     H   56    sigma_11=     20.14    axis=(  0.990775 -0.135262  0.008298)
     H   56    sigma_22=     15.65    axis=(  0.134358  0.972475 -0.190370)
     H   56    sigma_33=     42.01    axis=(  0.017681  0.189728  0.981677)

     Atom 57  H   pos: (  0.434987  0.376653  0.454834)  Total sigma:          21.08
            34.6158          0.9777        -12.3868
             1.3055          9.8279          1.0099
           -10.7006          0.7581         18.7964

     H   57    anisotropy:     29.45    eta:   -0.1992
     H   57    sigma_11=     13.22    axis=( -0.428021 -0.360085 -0.828937)
     H   57    sigma_22=      9.31    axis=( -0.183639  0.932718 -0.310345)
     H   57    sigma_33=     40.71    axis=( -0.884915 -0.019391  0.465349)

     Atom 58  H   pos: ( -0.359105  0.367004  0.023148)  Total sigma:          25.60
            34.8160         -5.5108        -11.6886
            -4.7253         14.7110          1.6145
           -12.5608          2.9862         27.2824

     H   58    anisotropy:     28.72    eta:   -0.2712
     H   58    sigma_11=     18.63    axis=( -0.537472  0.225106 -0.812681)
     H   58    sigma_22=     13.43    axis=(  0.276077  0.957575  0.082655)
     H   58    sigma_33=     44.75    axis=( -0.796809  0.179938  0.576816)

     Atom 59  H   pos: ( -0.194265  0.303603  0.031590)  Total sigma:          23.71
            30.8714         -6.1295         12.6949
            -7.3955         15.3409         -6.3243
            14.8659         -6.3501         24.9181

     H   59    anisotropy:     31.76    eta:   -0.0886
     H   59    sigma_11=     14.06    axis=( -0.673868 -0.356827  0.646975)
     H   59    sigma_22=     12.18    axis=( -0.022445  0.885132  0.464799)
     H   59    sigma_33=     44.89    axis=(  0.738511 -0.298692  0.604470)

     Atom 60  H   pos: (  0.276752 -0.099506 -0.166239)  Total sigma:          28.55
            31.1937         -4.6506          7.2725
            -3.7507         27.2979         -1.4188
             8.4218         -2.3800         27.1627

     H   60    anisotropy:     15.68    eta:   -0.4722
     H   60    sigma_11=     25.79    axis=(  0.153900  0.911300  0.381899)
     H   60    sigma_22=     20.86    axis=( -0.642794 -0.201199  0.739145)
     H   60    sigma_33=     39.01    axis=(  0.750421 -0.359236  0.554814)

     Atom 61  H   pos: (  0.428563 -0.189518 -0.155995)  Total sigma:          23.51
            23.3624        -12.0488         -8.4614
           -12.9174         26.0118         11.1395
           -10.0044         11.9789         21.1691

     H   61    anisotropy:     33.76    eta:   -0.0672
     H   61    sigma_11=     13.02    axis=(  0.744438  0.133104  0.654290)
     H   61    sigma_22=     11.50    axis=( -0.355744 -0.750189  0.557372)
     H   61    sigma_33=     46.02    axis=( -0.565029  0.647688  0.511119)

     Atom 62  H   pos: ( -0.008577  0.206145 -0.437745)  Total sigma:          28.02
            25.3038         -2.2283         -8.9163
            -2.2586         20.4471          3.4561
            -7.4844          2.7829         38.3120

     H   62    anisotropy:     22.34    eta:   -0.1352
     H   62    sigma_11=     21.58    axis=( -0.817686  0.340376 -0.464255)
     H   62    sigma_22=     19.57    axis=(  0.378640  0.925471  0.011631)
     H   62    sigma_33=     42.91    axis=( -0.433614  0.166275  0.885625)

     Atom 63  H   pos: (  0.021046  0.198917 -0.264009)  Total sigma:          26.81
            32.5397         -3.0104         11.5664
            -3.3933         18.5808         -3.4887
             9.6812         -2.6321         29.3030

     H   63    anisotropy:     23.52    eta:   -0.1567
     H   63    sigma_11=     20.20    axis=( -0.663228 -0.092444  0.742686)
     H   63    sigma_22=     17.74    axis=(  0.075759  0.978952  0.189507)
     H   63    sigma_33=     42.49    axis=(  0.744573 -0.181952  0.642265)

     Atom 64  H   pos: (  0.028499 -0.280857  0.221658)  Total sigma:          26.60
            20.2421         -5.0475         -5.1219
            -5.6488         26.8162          9.6101
            -5.9224          9.9519         32.7467

     H   64    anisotropy:     24.00    eta:   -0.1686
     H   64    sigma_11=     19.95    axis=( -0.356916  0.661489 -0.659578)
     H   64    sigma_22=     17.25    axis=(  0.876470  0.481381  0.008493)
     H   64    sigma_33=     42.60    axis=( -0.323126  0.575069  0.751589)

     Atom 65  H   pos: ( -0.067780 -0.141263  0.273551)  Total sigma:          23.57
            24.0293        -14.4377          6.8659
           -14.0165         31.4742         -6.5946
             7.9124         -8.1148         15.2110

     H   65    anisotropy:     33.55    eta:   -0.1288
     H   65    sigma_11=     13.83    axis=(  0.566282  0.661465  0.491720)
     H   65    sigma_22=     10.95    axis=( -0.576080 -0.109021  0.810090)
     H   65    sigma_33=     45.94    axis=(  0.589454 -0.742009  0.319321)

     Atom 66  H   pos: (  0.253400 -0.384534  0.074477)  Total sigma:          29.08
            39.6061          5.0724          3.3841
             5.4328         23.2907          0.7559
             1.8080          0.0185         24.3334

     H   66    anisotropy:     18.70    eta:   -0.1851
     H   66    sigma_11=     24.00    axis=(  0.097804  0.191996 -0.976510)
     H   66    sigma_22=     21.69    axis=(  0.298560 -0.941680 -0.155245)
     H   66    sigma_33=     41.54    axis=(  0.949366  0.276363  0.149423)

     Atom 67  H   pos: (  0.125597 -0.408517 -0.044850)  Total sigma:          26.61
            20.8561          0.4397          2.6800
             0.2830         16.1957         -0.6639
             4.5666          0.7664         42.7908

     H   67    anisotropy:     25.14    eta:   -0.2468
     H   67    sigma_11=     20.30    axis=(  0.983701  0.084563 -0.158688)
     H   67    sigma_22=     16.17    axis=(  0.084118 -0.996410 -0.009530)
     H   67    sigma_33=     43.37    axis=(  0.158924  0.003974  0.987283)

     Atom 68  H   pos: ( -0.471969 -0.454505  0.427523)  Total sigma:          19.00
             8.3207        -12.5085         -2.0434
           -13.7837         41.7743          0.9874
            -1.7810          2.2542          6.8922

     H   68    anisotropy:     41.17    eta:   -0.1435
     H   68    sigma_11=      7.24    axis=( -0.309068 -0.161653  0.937201)
     H   68    sigma_22=      3.30    axis=( -0.892695 -0.290539 -0.344504)
     H   68    sigma_33=     46.44    axis=(  0.327984 -0.943109 -0.054511)

     Atom 69  H   pos: ( -0.454621 -0.290312  0.361139)  Total sigma:          27.27
            18.5181          3.5414         -5.1261
             3.0160         27.4921         -8.8602
            -4.4449         -8.8514         35.7917

     H   69    anisotropy:     23.31    eta:   -0.3053
     H   69    sigma_11=     21.87    axis=(  0.039298  0.836935  0.545890)
     H   69    sigma_22=     17.13    axis=(  0.971875 -0.158962  0.173750)
     H   69    sigma_33=     42.81    axis=( -0.232194 -0.523709  0.819643)

     Atom 70  H   pos: ( -0.268354  0.052997  0.262769)  Total sigma:          24.02
            30.7088         -4.9568        -14.5235
            -6.1085         16.2786          6.5861
           -15.8096          5.8576         25.0620

     H   70    anisotropy:     32.41    eta:   -0.1315
     H   70    sigma_11=     14.63    axis=(  0.494633  0.841497  0.217305)
     H   70    sigma_22=     11.79    axis=( -0.465575  0.467688 -0.751337)
     H   70    sigma_33=     45.63    axis=( -0.733879  0.270465  0.623114)

     Atom 71  H   pos: ( -0.103359  0.084468  0.206767)  Total sigma:          26.92
            32.3992         11.0291          1.0489
            11.5674         30.5808          0.1282
             2.2109          0.0579         17.7893

     H   71    anisotropy:     23.95    eta:   -0.2000
     H   71    sigma_11=     20.54    axis=(  0.621977 -0.702840  0.345197)
     H   71    sigma_22=     17.34    axis=( -0.268550  0.222641  0.937183)
     H   71    sigma_33=     42.89    axis=(  0.735544  0.675609  0.050270)

     Initialization:
     gipaw_setup  :      0.14s CPU      0.18s WALL (       1 calls)

     Linear response
     greenf       :   1599.45s CPU   1612.26s WALL (      96 calls)
     cgsolve      :   1591.21s CPU   1603.86s WALL (      96 calls)
     ch_psi       :   1509.96s CPU   1521.86s WALL (    5437 calls)
     h_psiq       :   1163.53s CPU   1172.65s WALL (    5437 calls)

     Apply operators
     h_psi        :   1033.03s CPU   1041.27s WALL (    5978 calls)
     apply_vel    :     25.63s CPU     25.89s WALL (      84 calls)

     Induced current
     j_para       :    101.90s CPU    103.12s WALL (     108 calls)
     biot_savart  :      0.03s CPU      0.03s WALL (       1 calls)

     Other routines

     General routines
     calbec       :    330.37s CPU    332.87s WALL (   17664 calls)
     fft          :      0.08s CPU      0.09s WALL (      32 calls)
     fftw         :    863.41s CPU    870.75s WALL ( 1307038 calls)
     davcio       :      0.01s CPU      1.14s WALL (      64 calls)

     Parallel routines
     fft_scatter  :    257.59s CPU    260.14s WALL ( 1307070 calls)

     Plugins


     GIPAW        :  31m35.70s CPU  31m55.56s WALL


   This run was terminated on:   1: 6:56  11Sep2023            

=------------------------------------------------------------------------------=
   JOB DONE.
=------------------------------------------------------------------------------=
