# Supplementary material for: Is there a future for 43Ca nuclear magnetic resonance in cement science?
Source: Phys Chem Chem Phys. 2025 Apr 9;27(17):9159–68. doi: 10.1039/d5cp00491h (PMC11997747; doi:10.1039/d5cp00491h)
Supplement: CP-027-D5CP00491H-s001 [file CP-027-D5CP00491H-s001.zip › QE-Files/Ca-Ion/caion4.vc-relax.nmr.out]

     Program GIPAW v.7.2 starts on 11Sep2023 at  0:11:53 

     This program is part of the open-source Quantum ESPRESSO suite
     for quantum simulation of materials; please cite
         "P. Giannozzi et al., J. Phys.:Condens. Matter 21 395502 (2009);
         "P. Giannozzi et al., J. Phys.:Condens. Matter 29 465901 (2017);
         "P. Giannozzi et al., J. Chem. Phys. 152 154105 (2020);
          URL http://www.quantum-espresso.org", 
     in publications or presentations arising from this work. More details at
     http://www.quantum-espresso.org/quote

     Parallel version (MPI), running on    72 processors

     MPI processes distributed on     1 nodes
     R & G space division:  proc/nbgrp/npool/nimage =      72
     480833 MiB available memory on the printing compute node when the environment starts


     ***** This is GIPAW git revision                                          *****
     ***** you can cite: N. Varini et al., Comp. Phys. Comm. 184, 1827 (2013)  *****
     ***** in publications or presentations arising from this work.            *****

     Parallelizing q-star over 1 images
     Reading input from caion4.vc-relax.nmr.in

     ------------------- Input file: --------------------
&inputgipaw
	job = 'nmr'
	prefix = 'caion4.vc-relax_nmr'
	tmp_dir = './tmpCaion4/',
	verbosity = 'high'
	diagonalization = 'david'
/


     Reading xml data from directory:

     ./tmpCaion4/caion4.vc-relax_nmr.save/
     file Ca.pbe-spn-kjpaw_psl.1.0.0.UPF: wavefunction(s)  3S renormalized
     file O.pbe-n-kjpaw_psl.1.0.0.UPF: wavefunction(s)  2S 2P renormalized
     file H.pbe-kjpaw_psl.1.0.0.UPF: wavefunction(s)  1S renormalized

     IMPORTANT: XC functional enforced from input :
     Exchange-correlation= PBE
                           (   1   4   3   4   0   0   0)
     Any further DFT definition will be discarded
     Please, verify this is what you really want


     Parallelization info
     --------------------
     sticks:   dense  smooth     PW     G-vecs:    dense   smooth      PW
     Min         174     174     59                13924    13924    2778
     Max         175     175     60                13928    13928    2783
     Sum       12559   12559   4283              1002653  1002653  200171

     Using Slab Decomposition

     Reading collected, re-writing distributed wavefunctions
     Subspace diagonalization in iterative solution of the eigenvalue problem:
     a serial algorithm will be used

     GIPAW projectors -----------------------------------------------
     atom=  Ca   l=0  rc=    1.3000  rs=    0.8667
     atom=  Ca   l=0  rc=    1.3000  rs=    0.8667
     atom=  Ca   l=1  rc=    1.6000  rs=    1.0667
     atom=  Ca   l=1  rc=    1.6000  rs=    1.0667
     atom=  Ca   l=2  rc=    1.7000  rs=    1.1333
     atom=  Ca   l=2  rc=    1.7000  rs=    1.1333
     projs nearly linearly dependent: l=0  n1,n2= 1, 2  s=  0.99170013
     projs nearly linearly dependent: l=2  n1,n2= 1, 2  s=  0.99334936

     atom=  O    l=0  rc=    1.3000  rs=    0.8667
     atom=  O    l=0  rc=    1.3000  rs=    0.8667
     atom=  O    l=1  rc=    1.3500  rs=    0.9000
     atom=  O    l=1  rc=    1.3500  rs=    0.9000
     projs nearly linearly dependent: l=1  n1,n2= 1, 2  s=  0.99790099

     atom=  H    l=0  rc=    1.0000  rs=    0.6667
     atom=  H    l=0  rc=    1.0000  rs=    0.6667
     projs nearly linearly dependent: l=0  n1,n2= 1, 2  s=  0.99968852
     -----------------------------------------------------------------

     GIPAW integrals: -------------------------------------------
     Atom  i/j   nmr_para   nmr_dia   epr_rmc  epr_para   epr_dia
       Ca  1 1   0.25E+04 -0.66E+00  0.13E+02  0.81E+09  0.75E+03
       Ca  2 1   0.26E+04 -0.73E+00  0.13E+02  0.86E+09  0.79E+03
       Ca  2 2   0.28E+04 -0.80E+00  0.13E+02  0.92E+09  0.84E+03
       Ca  3 3   0.30E+02  0.22E+00  0.11E+02  0.47E+05  0.19E+03
       Ca  4 3   0.33E+02  0.20E+00  0.12E+02  0.54E+05  0.22E+03
       Ca  4 4   0.37E+02  0.17E+00  0.13E+02  0.60E+05  0.24E+03
       Ca  5 5   0.29E+01  0.74E+00  0.81E+01  0.47E+03  0.66E+02
       Ca  6 5   0.36E+01  0.91E+00  0.10E+02  0.59E+03  0.81E+02
       Ca  6 6   0.45E+01  0.11E+01  0.13E+02  0.74E+03  0.10E+03
       O   1 1   0.81E+03 -0.32E+00  0.65E+01  0.43E+08  0.24E+03
       O   2 1   0.91E+03 -0.39E+00  0.71E+01  0.48E+08  0.27E+03
       O   2 2   0.10E+04 -0.48E+00  0.78E+01  0.55E+08  0.31E+03
       O   3 3   0.99E+01  0.87E+00  0.58E+01  0.24E+04  0.75E+02
       O   4 3   0.11E+02  0.97E+00  0.67E+01  0.27E+04  0.83E+02
       O   4 4   0.12E+02  0.11E+01  0.76E+01  0.31E+04  0.93E+02
       H   1 1   0.39E+02  0.19E+00  0.29E+00  0.78E+05  0.13E+02
       H   2 1   0.41E+02  0.21E+00  0.32E+00  0.82E+05  0.14E+02
       H   2 2   0.43E+02  0.22E+00  0.36E+00  0.86E+05  0.15E+02
     ------------------------------------------------------------

     alpha_pv=     74.6893 eV

     Number of occupied bands for each k-point:
     k-point:     1    nbnd_occ= 100
     k-point:     2    nbnd_occ= 100
     k-point:     3    nbnd_occ= 100
     k-point:     4    nbnd_occ= 100


     q-space interpolation up to   240.00 Rydberg

     GIPAW job: nmr                                                                             
     NMR macroscopic correction: yes
             0.6667          0.0000          0.0000
             0.0000          0.6667          0.0000
             0.0000          0.0000          0.6667


     Largest allocated arrays     est. size (Mb)     dimensions
        KS wavefunctions at k           4.09 Mb     (    2682,  100)
        KS wavefunctions at k+q         4.09 Mb     (    2682,  100)
        First-order wavefunctions      40.92 Mb     (    2682,  100, 10)
        First-order wavefunct (US)     24.55 Mb     (    2682,  100,  6)
        Charge/spin density             0.26 Mb     (   33750,    1)
        Induced current                 2.32 Mb     (   33750,    3,3,1)
        Induced magnetic field          2.32 Mb     (   33750,    3,3,1)
        NL pseudopotentials            12.36 Mb     (    2682,  302)
        GIPAW NL terms                 12.36 Mb     (    2682,  302)

     Computing the magnetic susceptibility     isolve=0    ethr=  0.1000E-13
     k-point #    1 of     4      pool #  1    cpu time:       4.5
     compute_u_kq: q = (    0.0000,    0.0000,    0.0000)
     Rotating WFCS
     ethr =  1.00E-14,  avg # of iterations =  5.0
     eigenvalues at k:
 -38.5406 -20.5287 -20.4044 -20.2966 -20.2348 -20.1656 -20.0927 -20.0493
 -20.0007 -19.9128 -19.8552 -19.8288 -19.7656 -19.7048 -19.6146 -19.5416
 -19.4935 -19.4519 -19.3985 -19.3442 -19.2794 -19.2221 -19.1379 -19.0567
 -18.9629 -18.8802 -17.7451 -17.6286  -8.4515  -8.3203  -8.2446  -8.1864
  -8.0854  -8.0364  -7.9723  -7.8655  -7.8511  -7.7493  -7.7067  -7.6546
  -7.6061  -7.5320  -7.4721  -7.4513  -7.4312  -7.3528  -7.2397  -7.1829
  -7.0533  -6.9845  -5.7905  -5.5890  -5.4869  -5.3256  -5.1616  -5.1010
  -5.0316  -4.8341  -4.7041  -4.6580  -4.5854  -4.4711  -4.4050  -4.2190
  -4.1763  -4.0876  -3.9618  -3.8439  -3.7015  -3.6139  -3.4707  -3.4004
  -3.3174  -3.1339  -2.6529  -2.5244  -2.4944  -2.4404  -2.3421  -2.3301
  -2.2689  -2.2347  -2.1691  -2.1517  -2.1056  -2.0800  -2.0433  -2.0279
  -1.9965  -1.9168  -1.8665  -1.8304  -1.7888  -1.7186  -1.6614  -1.5500
  -1.3617  -1.3038  -1.2527  -1.1997
     eigenvalues at k+q:
 -38.5406 -20.5287 -20.4044 -20.2966 -20.2348 -20.1656 -20.0927 -20.0493
 -20.0007 -19.9128 -19.8552 -19.8288 -19.7656 -19.7048 -19.6146 -19.5416
 -19.4935 -19.4519 -19.3985 -19.3442 -19.2795 -19.2222 -19.1379 -19.0567
 -18.9629 -18.8803 -17.7451 -17.6285  -8.4515  -8.3203  -8.2446  -8.1864
  -8.0854  -8.0364  -7.9723  -7.8655  -7.8511  -7.7493  -7.7067  -7.6546
  -7.6061  -7.5320  -7.4721  -7.4513  -7.4312  -7.3528  -7.2397  -7.1829
  -7.0533  -6.9845  -5.7905  -5.5890  -5.4869  -5.3256  -5.1616  -5.1010
  -5.0316  -4.8341  -4.7041  -4.6580  -4.5855  -4.4712  -4.4050  -4.2190
  -4.1763  -4.0876  -3.9618  -3.8439  -3.7015  -3.6139  -3.4707  -3.4004
  -3.3174  -3.1339  -2.6530  -2.5244  -2.4944  -2.4404  -2.3421  -2.3301
  -2.2689  -2.2347  -2.1691  -2.1517  -2.1056  -2.0800  -2.0433  -2.0279
  -1.9965  -1.9168  -1.8665  -1.8304  -1.7888  -1.7186  -1.6614  -1.5500
  -1.3617  -1.3037  -1.2527  -1.1997
     cgsolve_all iterations  50    anorm=    0.68E-07
PARA_AUG  1      50.5474229         0.0623867         0.2274540
     cgsolve_all iterations  50    anorm=    0.69E-07
PARA_AUG  2       0.0100604        51.1178273         0.0727052
     cgsolve_all iterations  50    anorm=    0.70E-07
PARA_AUG  3       0.2353291         0.2095622        51.0767405
     cgsolve_all iterations  55    anorm=    0.69E-07
     cgsolve_all iterations  53    anorm=    0.69E-07
     cgsolve_all iterations  55    anorm=    0.69E-07
     compute_u_kq: q = (    0.0250,    0.0000,    0.0000)
     Rotating WFCS
     ethr =  1.00E-14,  avg # of iterations = 20.0
     eigenvalues at k:
 -38.5406 -20.5287 -20.4044 -20.2966 -20.2348 -20.1656 -20.0927 -20.0493
 -20.0007 -19.9128 -19.8552 -19.8288 -19.7656 -19.7048 -19.6146 -19.5416
 -19.4935 -19.4519 -19.3985 -19.3442 -19.2794 -19.2221 -19.1379 -19.0567
 -18.9629 -18.8802 -17.7451 -17.6286  -8.4515  -8.3203  -8.2446  -8.1864
  -8.0854  -8.0364  -7.9723  -7.8655  -7.8511  -7.7493  -7.7067  -7.6546
  -7.6061  -7.5320  -7.4721  -7.4513  -7.4312  -7.3528  -7.2397  -7.1829
  -7.0533  -6.9845  -5.7905  -5.5890  -5.4869  -5.3256  -5.1616  -5.1010
  -5.0316  -4.8341  -4.7041  -4.6580  -4.5854  -4.4711  -4.4050  -4.2190
  -4.1763  -4.0876  -3.9618  -3.8439  -3.7015  -3.6139  -3.4707  -3.4004
  -3.3174  -3.1339  -2.6529  -2.5244  -2.4944  -2.4404  -2.3421  -2.3301
  -2.2689  -2.2347  -2.1691  -2.1517  -2.1056  -2.0800  -2.0433  -2.0279
  -1.9965  -1.9168  -1.8665  -1.8304  -1.7888  -1.7186  -1.6614  -1.5500
  -1.3617  -1.3038  -1.2527  -1.1997
     eigenvalues at k+q:
 -38.5406 -20.5277 -20.4027 -20.2968 -20.2377 -20.1659 -20.0915 -20.0533
 -20.0000 -19.9132 -19.8536 -19.8303 -19.7647 -19.7040 -19.6102 -19.5451
 -19.4938 -19.4475 -19.4005 -19.3443 -19.2803 -19.2223 -19.1400 -19.0560
 -18.9633 -18.8789 -17.7452 -17.6286  -8.4524  -8.3195  -8.2436  -8.1896
  -8.0873  -8.0358  -7.9709  -7.8642  -7.8527  -7.7524  -7.7050  -7.6518
  -7.6082  -7.5337  -7.4710  -7.4501  -7.4288  -7.3542  -7.2411  -7.1853
  -7.0493  -6.9838  -5.7864  -5.5906  -5.4831  -5.3225  -5.1615  -5.1091
  -5.0281  -4.8376  -4.6984  -4.6672  -4.5876  -4.4794  -4.4056  -4.2142
  -4.1661  -4.0967  -3.9572  -3.8365  -3.6978  -3.6157  -3.4626  -3.3993
  -3.3190  -3.1409  -2.6557  -2.5222  -2.4944  -2.4439  -2.3434  -2.3294
  -2.2695  -2.2342  -2.1674  -2.1534  -2.1035  -2.0801  -2.0460  -2.0276
  -1.9967  -1.9176  -1.8697  -1.8295  -1.7889  -1.7158  -1.6646  -1.5524
  -1.3602  -1.3029  -1.2534  -1.2004
     cgsolve_all iterations  55    anorm=    0.69E-07
     cgsolve_all iterations  53    anorm=    0.69E-07
     cgsolve_all iterations  53    anorm=    0.69E-07
     compute_u_kq: q = (   -0.0250,    0.0000,    0.0000)
     Rotating WFCS
     ethr =  1.00E-14,  avg # of iterations = 20.0
     eigenvalues at k:
 -38.5406 -20.5287 -20.4044 -20.2966 -20.2348 -20.1656 -20.0927 -20.0493
 -20.0007 -19.9128 -19.8552 -19.8288 -19.7656 -19.7048 -19.6146 -19.5416
 -19.4935 -19.4519 -19.3985 -19.3442 -19.2794 -19.2221 -19.1379 -19.0567
 -18.9629 -18.8802 -17.7451 -17.6286  -8.4515  -8.3203  -8.2446  -8.1864
  -8.0854  -8.0364  -7.9723  -7.8655  -7.8511  -7.7493  -7.7067  -7.6546
  -7.6061  -7.5320  -7.4721  -7.4513  -7.4312  -7.3528  -7.2397  -7.1829
  -7.0533  -6.9845  -5.7905  -5.5890  -5.4869  -5.3256  -5.1616  -5.1010
  -5.0316  -4.8341  -4.7041  -4.6580  -4.5854  -4.4711  -4.4050  -4.2190
  -4.1763  -4.0876  -3.9618  -3.8439  -3.7015  -3.6139  -3.4707  -3.4004
  -3.3174  -3.1339  -2.6529  -2.5244  -2.4944  -2.4404  -2.3421  -2.3301
  -2.2689  -2.2347  -2.1691  -2.1517  -2.1056  -2.0800  -2.0433  -2.0279
  -1.9965  -1.9168  -1.8665  -1.8304  -1.7888  -1.7186  -1.6614  -1.5500
  -1.3617  -1.3038  -1.2527  -1.1997
     eigenvalues at k+q:
 -38.5406 -20.5296 -20.4062 -20.2963 -20.2318 -20.1653 -20.0946 -20.0452
 -20.0013 -19.9123 -19.8570 -19.8269 -19.7666 -19.7052 -19.6188 -19.5388
 -19.4929 -19.4568 -19.3966 -19.3432 -19.2790 -19.2217 -19.1362 -19.0574
 -18.9626 -18.8815 -17.7450 -17.6285  -8.4504  -8.3214  -8.2458  -8.1831
  -8.0832  -8.0373  -7.9734  -7.8675  -7.8484  -7.7465  -7.7079  -7.6576
  -7.6039  -7.5306  -7.4738  -7.4532  -7.4323  -7.3517  -7.2385  -7.1808
  -7.0572  -6.9850  -5.7946  -5.5873  -5.4904  -5.3291  -5.1607  -5.0953
  -5.0329  -4.8312  -4.7121  -4.6475  -4.5822  -4.4627  -4.4044  -4.2235
  -4.1861  -4.0788  -3.9661  -3.8509  -3.7059  -3.6127  -3.4797  -3.4040
  -3.3123  -3.1272  -2.6505  -2.5271  -2.4943  -2.4366  -2.3411  -2.3305
  -2.2682  -2.2352  -2.1707  -2.1498  -2.1083  -2.0794  -2.0403  -2.0278
  -1.9965  -1.9165  -1.8634  -1.8313  -1.7889  -1.7209  -1.6581  -1.5477
  -1.3633  -1.3046  -1.2520  -1.1991
     cgsolve_all iterations  55    anorm=    0.68E-07
     cgsolve_all iterations  53    anorm=    0.68E-07
     cgsolve_all iterations  55    anorm=    0.69E-07
     compute_u_kq: q = (    0.0000,    0.0250,    0.0000)
     Rotating WFCS
     ethr =  1.00E-14,  avg # of iterations = 22.0
     eigenvalues at k:
 -38.5406 -20.5287 -20.4044 -20.2966 -20.2348 -20.1656 -20.0927 -20.0493
 -20.0007 -19.9128 -19.8552 -19.8288 -19.7656 -19.7048 -19.6146 -19.5416
 -19.4935 -19.4519 -19.3985 -19.3442 -19.2794 -19.2221 -19.1379 -19.0567
 -18.9629 -18.8802 -17.7451 -17.6286  -8.4515  -8.3203  -8.2446  -8.1864
  -8.0854  -8.0364  -7.9723  -7.8655  -7.8511  -7.7493  -7.7067  -7.6546
  -7.6061  -7.5320  -7.4721  -7.4513  -7.4312  -7.3528  -7.2397  -7.1829
  -7.0533  -6.9845  -5.7905  -5.5890  -5.4869  -5.3256  -5.1616  -5.1010
  -5.0316  -4.8341  -4.7041  -4.6580  -4.5854  -4.4711  -4.4050  -4.2190
  -4.1763  -4.0876  -3.9618  -3.8439  -3.7015  -3.6139  -3.4707  -3.4004
  -3.3174  -3.1339  -2.6529  -2.5244  -2.4944  -2.4404  -2.3421  -2.3301
  -2.2689  -2.2347  -2.1691  -2.1517  -2.1056  -2.0800  -2.0433  -2.0279
  -1.9965  -1.9168  -1.8665  -1.8304  -1.7888  -1.7186  -1.6614  -1.5500
  -1.3617  -1.3038  -1.2527  -1.1997
     eigenvalues at k+q:
 -38.5406 -20.5260 -20.4075 -20.2965 -20.2361 -20.1665 -20.0951 -20.0477
 -19.9998 -19.9134 -19.8587 -19.8204 -19.7663 -19.7042 -19.6122 -19.5420
 -19.4973 -19.4449 -19.4049 -19.3439 -19.2787 -19.2233 -19.1394 -19.0571
 -18.9622 -18.8802 -17.7448 -17.6283  -8.4524  -8.3197  -8.2477  -8.1855
  -8.0834  -8.0359  -7.9734  -7.8660  -7.8506  -7.7506  -7.7018  -7.6601
  -7.6054  -7.5341  -7.4685  -7.4504  -7.4309  -7.3528  -7.2408  -7.1828
  -7.0521  -6.9853  -5.7909  -5.5845  -5.4913  -5.3251  -5.1631  -5.1036
  -5.0299  -4.8398  -4.7047  -4.6577  -4.5792  -4.4709  -4.4043  -4.2159
  -4.1790  -4.0828  -3.9578  -3.8438  -3.7026  -3.6155  -3.4748  -3.3993
  -3.3154  -3.1338  -2.6546  -2.5258  -2.4941  -2.4394  -2.3451  -2.3293
  -2.2706  -2.2383  -2.1691  -2.1498  -2.1041  -2.0836  -2.0414  -2.0282
  -1.9962  -1.9137  -1.8669  -1.8324  -1.7873  -1.7188  -1.6604  -1.5506
  -1.3636  -1.3037  -1.2541  -1.1993
     cgsolve_all iterations  55    anorm=    0.68E-07
     cgsolve_all iterations  53    anorm=    0.70E-07
     cgsolve_all iterations  55    anorm=    0.69E-07
     compute_u_kq: q = (    0.0000,   -0.0250,    0.0000)
     Rotating WFCS
     ethr =  1.00E-14,  avg # of iterations = 22.0
     eigenvalues at k:
 -38.5406 -20.5287 -20.4044 -20.2966 -20.2348 -20.1656 -20.0927 -20.0493
 -20.0007 -19.9128 -19.8552 -19.8288 -19.7656 -19.7048 -19.6146 -19.5416
 -19.4935 -19.4519 -19.3985 -19.3442 -19.2794 -19.2221 -19.1379 -19.0567
 -18.9629 -18.8802 -17.7451 -17.6286  -8.4515  -8.3203  -8.2446  -8.1864
  -8.0854  -8.0364  -7.9723  -7.8655  -7.8511  -7.7493  -7.7067  -7.6546
  -7.6061  -7.5320  -7.4721  -7.4513  -7.4312  -7.3528  -7.2397  -7.1829
  -7.0533  -6.9845  -5.7905  -5.5890  -5.4869  -5.3256  -5.1616  -5.1010
  -5.0316  -4.8341  -4.7041  -4.6580  -4.5854  -4.4711  -4.4050  -4.2190
  -4.1763  -4.0876  -3.9618  -3.8439  -3.7015  -3.6139  -3.4707  -3.4004
  -3.3174  -3.1339  -2.6529  -2.5244  -2.4944  -2.4404  -2.3421  -2.3301
  -2.2689  -2.2347  -2.1691  -2.1517  -2.1056  -2.0800  -2.0433  -2.0279
  -1.9965  -1.9168  -1.8665  -1.8304  -1.7888  -1.7186  -1.6614  -1.5500
  -1.3617  -1.3038  -1.2527  -1.1997
     eigenvalues at k+q:
 -38.5406 -20.5312 -20.4014 -20.2970 -20.2330 -20.1650 -20.0905 -20.0506
 -20.0018 -19.9128 -19.8522 -19.8361 -19.7646 -19.7051 -19.6171 -19.5414
 -19.4898 -19.4589 -19.3925 -19.3445 -19.2799 -19.2211 -19.1365 -19.0562
 -18.9638 -18.8803 -17.7453 -17.6288  -8.4505  -8.3208  -8.2417  -8.1871
  -8.0877  -8.0371  -7.9708  -7.8659  -7.8508  -7.7480  -7.7116  -7.6488
  -7.6068  -7.5301  -7.4757  -7.4524  -7.4314  -7.3528  -7.2389  -7.1831
  -7.0546  -6.9837  -5.7897  -5.5937  -5.4823  -5.3263  -5.1620  -5.0978
  -5.0327  -4.8276  -4.7035  -4.6580  -4.5910  -4.4715  -4.4059  -4.2232
  -4.1740  -4.0925  -3.9663  -3.8427  -3.7010  -3.6114  -3.4674  -3.4019
  -3.3186  -3.1343  -2.6514  -2.5231  -2.4946  -2.4411  -2.3409  -2.3293
  -2.2672  -2.2315  -2.1693  -2.1536  -2.1068  -2.0763  -2.0453  -2.0279
  -1.9964  -1.9197  -1.8661  -1.8286  -1.7903  -1.7184  -1.6624  -1.5493
  -1.3600  -1.3039  -1.2512  -1.2000
     cgsolve_all iterations  55    anorm=    0.69E-07
     cgsolve_all iterations  53    anorm=    0.68E-07
     cgsolve_all iterations  55    anorm=    0.68E-07
     compute_u_kq: q = (    0.0000,    0.0000,    0.0250)
     Rotating WFCS
     ethr =  1.00E-14,  avg # of iterations = 20.0
     eigenvalues at k:
 -38.5406 -20.5287 -20.4044 -20.2966 -20.2348 -20.1656 -20.0927 -20.0493
 -20.0007 -19.9128 -19.8552 -19.8288 -19.7656 -19.7048 -19.6146 -19.5416
 -19.4935 -19.4519 -19.3985 -19.3442 -19.2794 -19.2221 -19.1379 -19.0567
 -18.9629 -18.8802 -17.7451 -17.6286  -8.4515  -8.3203  -8.2446  -8.1864
  -8.0854  -8.0364  -7.9723  -7.8655  -7.8511  -7.7493  -7.7067  -7.6546
  -7.6061  -7.5320  -7.4721  -7.4513  -7.4312  -7.3528  -7.2397  -7.1829
  -7.0533  -6.9845  -5.7905  -5.5890  -5.4869  -5.3256  -5.1616  -5.1010
  -5.0316  -4.8341  -4.7041  -4.6580  -4.5854  -4.4711  -4.4050  -4.2190
  -4.1763  -4.0876  -3.9618  -3.8439  -3.7015  -3.6139  -3.4707  -3.4004
  -3.3174  -3.1339  -2.6529  -2.5244  -2.4944  -2.4404  -2.3421  -2.3301
  -2.2689  -2.2347  -2.1691  -2.1517  -2.1056  -2.0800  -2.0433  -2.0279
  -1.9965  -1.9168  -1.8665  -1.8304  -1.7888  -1.7186  -1.6614  -1.5500
  -1.3617  -1.3038  -1.2527  -1.1997
     eigenvalues at k+q:
 -38.5406 -20.5250 -20.4055 -20.2993 -20.2357 -20.1654 -20.0924 -20.0531
 -20.0024 -19.9100 -19.8554 -19.8282 -19.7654 -19.7046 -19.6141 -19.5392
 -19.4923 -19.4497 -19.3994 -19.3434 -19.2785 -19.2231 -19.1375 -19.0578
 -18.9646 -18.8828 -17.7411 -17.6313  -8.4511  -8.3203  -8.2455  -8.1877
  -8.0819  -8.0376  -7.9758  -7.8640  -7.8498  -7.7481  -7.7060  -7.6585
  -7.6080  -7.5368  -7.4724  -7.4508  -7.4292  -7.3538  -7.2371  -7.1824
  -7.0504  -6.9825  -5.7856  -5.5861  -5.4834  -5.3289  -5.1693  -5.1095
  -5.0259  -4.8338  -4.6989  -4.6547  -4.5914  -4.4777  -4.4075  -4.2173
  -4.1737  -4.0830  -3.9691  -3.8339  -3.7033  -3.6107  -3.4617  -3.4129
  -3.3112  -3.1415  -2.6537  -2.5288  -2.4934  -2.4355  -2.3427  -2.3286
  -2.2719  -2.2317  -2.1687  -2.1516  -2.1051  -2.0797  -2.0429  -2.0260
  -1.9974  -1.9159  -1.8725  -1.8322  -1.7896  -1.7165  -1.6630  -1.5482
  -1.3647  -1.3028  -1.2525  -1.1996
     cgsolve_all iterations  55    anorm=    0.68E-07
     cgsolve_all iterations  53    anorm=    0.70E-07
     cgsolve_all iterations  55    anorm=    0.69E-07
     compute_u_kq: q = (    0.0000,    0.0000,   -0.0250)
     Rotating WFCS
     ethr =  1.00E-14,  avg # of iterations = 20.0
     eigenvalues at k:
 -38.5406 -20.5287 -20.4044 -20.2966 -20.2348 -20.1656 -20.0927 -20.0493
 -20.0007 -19.9128 -19.8552 -19.8288 -19.7656 -19.7048 -19.6146 -19.5416
 -19.4935 -19.4519 -19.3985 -19.3442 -19.2794 -19.2221 -19.1379 -19.0567
 -18.9629 -18.8802 -17.7451 -17.6286  -8.4515  -8.3203  -8.2446  -8.1864
  -8.0854  -8.0364  -7.9723  -7.8655  -7.8511  -7.7493  -7.7067  -7.6546
  -7.6061  -7.5320  -7.4721  -7.4513  -7.4312  -7.3528  -7.2397  -7.1829
  -7.0533  -6.9845  -5.7905  -5.5890  -5.4869  -5.3256  -5.1616  -5.1010
  -5.0316  -4.8341  -4.7041  -4.6580  -4.5854  -4.4711  -4.4050  -4.2190
  -4.1763  -4.0876  -3.9618  -3.8439  -3.7015  -3.6139  -3.4707  -3.4004
  -3.3174  -3.1339  -2.6529  -2.5244  -2.4944  -2.4404  -2.3421  -2.3301
  -2.2689  -2.2347  -2.1691  -2.1517  -2.1056  -2.0800  -2.0433  -2.0279
  -1.9965  -1.9168  -1.8665  -1.8304  -1.7888  -1.7186  -1.6614  -1.5500
  -1.3617  -1.3038  -1.2527  -1.1997
     eigenvalues at k+q:
 -38.5406 -20.5322 -20.4033 -20.2944 -20.2331 -20.1663 -20.0932 -20.0455
 -19.9988 -19.9153 -19.8550 -19.8293 -19.7659 -19.7049 -19.6153 -19.5439
 -19.4951 -19.4536 -19.3975 -19.3450 -19.2805 -19.2212 -19.1383 -19.0557
 -18.9613 -18.8776 -17.7488 -17.6260  -8.4518  -8.3204  -8.2441  -8.1849
  -8.0885  -8.0352  -7.9685  -7.8670  -7.8523  -7.7504  -7.7076  -7.6506
  -7.6042  -7.5272  -7.4721  -7.4525  -7.4324  -7.3518  -7.2426  -7.1839
  -7.0559  -6.9865  -5.7950  -5.5922  -5.4897  -5.3229  -5.1558  -5.0913
  -5.0373  -4.8338  -4.7115  -4.6602  -4.5784  -4.4644  -4.4015  -4.2218
  -4.1781  -4.0923  -3.9545  -3.8542  -3.6997  -3.6170  -3.4807  -3.3903
  -3.3209  -3.1265  -2.6524  -2.5210  -2.4947  -2.4450  -2.3433  -2.3301
  -2.2658  -2.2374  -2.1697  -2.1518  -2.1064  -2.0799  -2.0437  -2.0292
  -1.9957  -1.9178  -1.8609  -1.8289  -1.7879  -1.7204  -1.6595  -1.5520
  -1.3585  -1.3048  -1.2528  -1.2000
     cgsolve_all iterations  55    anorm=    0.69E-07
     cgsolve_all iterations  53    anorm=    0.69E-07
     cgsolve_all iterations  55    anorm=    0.69E-07

     k-point #    2 of     4      pool #  1    cpu time:     471.3
     compute_u_kq: q = (    0.0000,    0.0000,    0.0000)
     Rotating WFCS
     ethr =  1.00E-14,  avg # of iterations =  5.0
     eigenvalues at k:
 -38.5406 -20.5296 -20.3974 -20.2800 -20.2613 -20.1625 -20.1187 -20.0499
 -19.9798 -19.8970 -19.8468 -19.8125 -19.7960 -19.6911 -19.6283 -19.5674
 -19.4834 -19.4505 -19.3836 -19.3221 -19.3035 -19.2180 -19.1448 -19.0600
 -18.9662 -18.8731 -17.7433 -17.6303  -8.4506  -8.3374  -8.2646  -8.1923
  -8.0765  -8.0343  -7.9223  -7.8836  -7.8069  -7.7535  -7.7252  -7.6339
  -7.5895  -7.5570  -7.4948  -7.4582  -7.4057  -7.3505  -7.2677  -7.2120
  -7.0127  -7.0031  -5.7683  -5.5873  -5.4924  -5.3325  -5.2349  -5.1137
  -4.9916  -4.8859  -4.7291  -4.6176  -4.4890  -4.4434  -4.3553  -4.2817
  -4.1349  -4.0469  -4.0028  -3.8325  -3.7609  -3.6377  -3.5845  -3.3867
  -3.2797  -3.0688  -2.6611  -2.5701  -2.4944  -2.3993  -2.3693  -2.3105
  -2.2900  -2.2137  -2.1663  -2.1301  -2.1150  -2.0755  -2.0354  -2.0259
  -1.9788  -1.9142  -1.8981  -1.8541  -1.7947  -1.6929  -1.6530  -1.5601
  -1.3513  -1.3049  -1.2529  -1.2080
     eigenvalues at k+q:
 -38.5406 -20.5296 -20.3975 -20.2800 -20.2613 -20.1625 -20.1187 -20.0499
 -19.9798 -19.8970 -19.8468 -19.8125 -19.7960 -19.6911 -19.6283 -19.5674
 -19.4834 -19.4505 -19.3836 -19.3221 -19.3035 -19.2180 -19.1448 -19.0600
 -18.9662 -18.8731 -17.7433 -17.6302  -8.4506  -8.3374  -8.2646  -8.1923
  -8.0765  -8.0343  -7.9223  -7.8836  -7.8069  -7.7535  -7.7252  -7.6339
  -7.5895  -7.5570  -7.4948  -7.4582  -7.4057  -7.3505  -7.2677  -7.2120
  -7.0127  -7.0031  -5.7683  -5.5873  -5.4924  -5.3325  -5.2349  -5.1137
  -4.9916  -4.8859  -4.7291  -4.6177  -4.4891  -4.4434  -4.3553  -4.2817
  -4.1349  -4.0469  -4.0028  -3.8325  -3.7609  -3.6377  -3.5845  -3.3867
  -3.2797  -3.0688  -2.6611  -2.5701  -2.4944  -2.3993  -2.3693  -2.3105
  -2.2900  -2.2137  -2.1663  -2.1301  -2.1150  -2.0755  -2.0354  -2.0259
  -1.9788  -1.9142  -1.8981  -1.8541  -1.7947  -1.6929  -1.6530  -1.5601
  -1.3513  -1.3049  -1.2529  -1.2080
     cgsolve_all iterations  50    anorm=    0.70E-07
PARA_AUG  1      50.5440920         0.0727345         0.2260033
     cgsolve_all iterations  50    anorm=    0.68E-07
PARA_AUG  2       0.0076799        51.1172821         0.0683737
     cgsolve_all iterations  50    anorm=    0.70E-07
PARA_AUG  3       0.2388361         0.2051953        51.0720870
     cgsolve_all iterations  55    anorm=    0.70E-07
     cgsolve_all iterations  55    anorm=    0.68E-07
     cgsolve_all iterations  55    anorm=    0.70E-07
     compute_u_kq: q = (    0.0250,    0.0000,    0.0000)
     Rotating WFCS
     ethr =  1.00E-14,  avg # of iterations = 20.0
     eigenvalues at k:
 -38.5406 -20.5296 -20.3974 -20.2800 -20.2613 -20.1625 -20.1187 -20.0499
 -19.9798 -19.8970 -19.8468 -19.8125 -19.7960 -19.6911 -19.6283 -19.5674
 -19.4834 -19.4505 -19.3836 -19.3221 -19.3035 -19.2180 -19.1448 -19.0600
 -18.9662 -18.8731 -17.7433 -17.6303  -8.4506  -8.3374  -8.2646  -8.1923
  -8.0765  -8.0343  -7.9223  -7.8836  -7.8069  -7.7535  -7.7252  -7.6339
  -7.5895  -7.5570  -7.4948  -7.4582  -7.4057  -7.3505  -7.2677  -7.2120
  -7.0127  -7.0031  -5.7683  -5.5873  -5.4924  -5.3325  -5.2349  -5.1137
  -4.9916  -4.8859  -4.7291  -4.6176  -4.4890  -4.4434  -4.3553  -4.2817
  -4.1349  -4.0469  -4.0028  -3.8325  -3.7609  -3.6377  -3.5845  -3.3867
  -3.2797  -3.0688  -2.6611  -2.5701  -2.4944  -2.3993  -2.3693  -2.3105
  -2.2900  -2.2137  -2.1663  -2.1301  -2.1150  -2.0755  -2.0354  -2.0259
  -1.9788  -1.9142  -1.8981  -1.8541  -1.7947  -1.6929  -1.6530  -1.5601
  -1.3513  -1.3049  -1.2529  -1.2080
     eigenvalues at k+q:
 -38.5406 -20.5285 -20.3964 -20.2789 -20.2631 -20.1649 -20.1186 -20.0497
 -19.9827 -19.9013 -19.8480 -19.8101 -19.7912 -19.6856 -19.6287 -19.5691
 -19.4857 -19.4506 -19.3833 -19.3198 -19.3047 -19.2178 -19.1471 -19.0596
 -18.9666 -18.8719 -17.7433 -17.6303  -8.4516  -8.3367  -8.2651  -8.1939
  -8.0772  -8.0342  -7.9227  -7.8830  -7.8089  -7.7535  -7.7221  -7.6350
  -7.5904  -7.5582  -7.4918  -7.4582  -7.4053  -7.3490  -7.2715  -7.2129
  -7.0134  -6.9986  -5.7644  -5.5895  -5.4871  -5.3303  -5.2296  -5.1162
  -5.0046  -4.8819  -4.7378  -4.6185  -4.4908  -4.4423  -4.3561  -4.2815
  -4.1380  -4.0493  -3.9888  -3.8306  -3.7534  -3.6411  -3.5804  -3.3807
  -3.2847  -3.0735  -2.6651  -2.5680  -2.4954  -2.3994  -2.3691  -2.3125
  -2.2884  -2.2133  -2.1683  -2.1308  -2.1136  -2.0759  -2.0364  -2.0255
  -1.9787  -1.9152  -1.9001  -1.8523  -1.7948  -1.6947  -1.6535  -1.5619
  -1.3510  -1.3038  -1.2536  -1.2086
     cgsolve_all iterations  55    anorm=    0.70E-07
     cgsolve_all iterations  55    anorm=    0.68E-07
     cgsolve_all iterations  55    anorm=    0.69E-07
     compute_u_kq: q = (   -0.0250,    0.0000,    0.0000)
     Rotating WFCS
     ethr =  1.00E-14,  avg # of iterations = 19.0
     eigenvalues at k:
 -38.5406 -20.5296 -20.3974 -20.2800 -20.2613 -20.1625 -20.1187 -20.0499
 -19.9798 -19.8970 -19.8468 -19.8125 -19.7960 -19.6911 -19.6283 -19.5674
 -19.4834 -19.4505 -19.3836 -19.3221 -19.3035 -19.2180 -19.1448 -19.0600
 -18.9662 -18.8731 -17.7433 -17.6303  -8.4506  -8.3374  -8.2646  -8.1923
  -8.0765  -8.0343  -7.9223  -7.8836  -7.8069  -7.7535  -7.7252  -7.6339
  -7.5895  -7.5570  -7.4948  -7.4582  -7.4057  -7.3505  -7.2677  -7.2120
  -7.0127  -7.0031  -5.7683  -5.5873  -5.4924  -5.3325  -5.2349  -5.1137
  -4.9916  -4.8859  -4.7291  -4.6176  -4.4890  -4.4434  -4.3553  -4.2817
  -4.1349  -4.0469  -4.0028  -3.8325  -3.7609  -3.6377  -3.5845  -3.3867
  -3.2797  -3.0688  -2.6611  -2.5701  -2.4944  -2.3993  -2.3693  -2.3105
  -2.2900  -2.2137  -2.1663  -2.1301  -2.1150  -2.0755  -2.0354  -2.0259
  -1.9788  -1.9142  -1.8981  -1.8541  -1.7947  -1.6929  -1.6530  -1.5601
  -1.3513  -1.3049  -1.2529  -1.2080
     eigenvalues at k+q:
 -38.5406 -20.5308 -20.3986 -20.2820 -20.2581 -20.1605 -20.1190 -20.0499
 -19.9770 -19.8932 -19.8461 -19.8167 -19.7977 -19.6968 -19.6279 -19.5661
 -19.4821 -19.4499 -19.3839 -19.3250 -19.3014 -19.2179 -19.1430 -19.0603
 -18.9659 -18.8743 -17.7433 -17.6302  -8.4496  -8.3380  -8.2640  -8.1908
  -8.0759  -8.0346  -7.9222  -7.8842  -7.8060  -7.7526  -7.7281  -7.6327
  -7.5886  -7.5562  -7.4976  -7.4581  -7.4061  -7.3524  -7.2631  -7.2111
  -7.0136  -7.0063  -5.7720  -5.5866  -5.4955  -5.3351  -5.2405  -5.1114
  -4.9795  -4.8881  -4.7199  -4.6166  -4.4875  -4.4448  -4.3565  -4.2831
  -4.1327  -4.0447  -4.0138  -3.8365  -3.7671  -3.6345  -3.5865  -3.3931
  -3.2746  -3.0651  -2.6569  -2.5718  -2.4934  -2.3996  -2.3694  -2.3087
  -2.2912  -2.2144  -2.1646  -2.1307  -2.1153  -2.0754  -2.0343  -2.0260
  -1.9793  -1.9142  -1.8949  -1.8554  -1.7945  -1.6915  -1.6525  -1.5582
  -1.3517  -1.3061  -1.2522  -1.2072
     cgsolve_all iterations  55    anorm=    0.69E-07
     cgsolve_all iterations  55    anorm=    0.68E-07
     cgsolve_all iterations  55    anorm=    0.70E-07
     compute_u_kq: q = (    0.0000,    0.0250,    0.0000)
     Rotating WFCS
     ethr =  1.00E-14,  avg # of iterations = 22.0
     eigenvalues at k:
 -38.5406 -20.5296 -20.3974 -20.2800 -20.2613 -20.1625 -20.1187 -20.0499
 -19.9798 -19.8970 -19.8468 -19.8125 -19.7960 -19.6911 -19.6283 -19.5674
 -19.4834 -19.4505 -19.3836 -19.3221 -19.3035 -19.2180 -19.1448 -19.0600
 -18.9662 -18.8731 -17.7433 -17.6303  -8.4506  -8.3374  -8.2646  -8.1923
  -8.0765  -8.0343  -7.9223  -7.8836  -7.8069  -7.7535  -7.7252  -7.6339
  -7.5895  -7.5570  -7.4948  -7.4582  -7.4057  -7.3505  -7.2677  -7.2120
  -7.0127  -7.0031  -5.7683  -5.5873  -5.4924  -5.3325  -5.2349  -5.1137
  -4.9916  -4.8859  -4.7291  -4.6176  -4.4890  -4.4434  -4.3553  -4.2817
  -4.1349  -4.0469  -4.0028  -3.8325  -3.7609  -3.6377  -3.5845  -3.3867
  -3.2797  -3.0688  -2.6611  -2.5701  -2.4944  -2.3993  -2.3693  -2.3105
  -2.2900  -2.2137  -2.1663  -2.1301  -2.1150  -2.0755  -2.0354  -2.0259
  -1.9788  -1.9142  -1.8981  -1.8541  -1.7947  -1.6929  -1.6530  -1.5601
  -1.3513  -1.3049  -1.2529  -1.2080
     eigenvalues at k+q:
 -38.5406 -20.5269 -20.4015 -20.2794 -20.2613 -20.1629 -20.1215 -20.0497
 -19.9804 -19.8959 -19.8457 -19.8105 -19.7923 -19.6920 -19.6295 -19.5674
 -19.4811 -19.4486 -19.3899 -19.3229 -19.3005 -19.2187 -19.1470 -19.0603
 -18.9653 -18.8730 -17.7432 -17.6299  -8.4514  -8.3365  -8.2673  -8.1917
  -8.0749  -8.0345  -7.9247  -7.8836  -7.8032  -7.7521  -7.7294  -7.6307
  -7.5906  -7.5612  -7.4951  -7.4565  -7.4036  -7.3503  -7.2677  -7.2110
  -7.0136  -7.0029  -5.7690  -5.5881  -5.4839  -5.3413  -5.2390  -5.1097
  -4.9910  -4.8911  -4.7281  -4.6170  -4.4912  -4.4456  -4.3452  -4.2820
  -4.1277  -4.0480  -4.0056  -3.8326  -3.7550  -3.6361  -3.5904  -3.3921
  -3.2735  -3.0712  -2.6627  -2.5714  -2.4931  -2.3991  -2.3699  -2.3108
  -2.2920  -2.2150  -2.1676  -2.1302  -2.1141  -2.0761  -2.0365  -2.0241
  -1.9788  -1.9124  -1.8983  -1.8559  -1.7929  -1.6920  -1.6528  -1.5609
  -1.3536  -1.3045  -1.2546  -1.2074
     cgsolve_all iterations  55    anorm=    0.70E-07
     cgsolve_all iterations  55    anorm=    0.68E-07
     cgsolve_all iterations  55    anorm=    0.69E-07
     compute_u_kq: q = (    0.0000,   -0.0250,    0.0000)
     Rotating WFCS
     ethr =  1.00E-14,  avg # of iterations = 22.0
     eigenvalues at k:
 -38.5406 -20.5296 -20.3974 -20.2800 -20.2613 -20.1625 -20.1187 -20.0499
 -19.9798 -19.8970 -19.8468 -19.8125 -19.7960 -19.6911 -19.6283 -19.5674
 -19.4834 -19.4505 -19.3836 -19.3221 -19.3035 -19.2180 -19.1448 -19.0600
 -18.9662 -18.8731 -17.7433 -17.6303  -8.4506  -8.3374  -8.2646  -8.1923
  -8.0765  -8.0343  -7.9223  -7.8836  -7.8069  -7.7535  -7.7252  -7.6339
  -7.5895  -7.5570  -7.4948  -7.4582  -7.4057  -7.3505  -7.2677  -7.2120
  -7.0127  -7.0031  -5.7683  -5.5873  -5.4924  -5.3325  -5.2349  -5.1137
  -4.9916  -4.8859  -4.7291  -4.6176  -4.4890  -4.4434  -4.3553  -4.2817
  -4.1349  -4.0469  -4.0028  -3.8325  -3.7609  -3.6377  -3.5845  -3.3867
  -3.2797  -3.0688  -2.6611  -2.5701  -2.4944  -2.3993  -2.3693  -2.3105
  -2.2900  -2.2137  -2.1663  -2.1301  -2.1150  -2.0755  -2.0354  -2.0259
  -1.9788  -1.9142  -1.8981  -1.8541  -1.7947  -1.6929  -1.6530  -1.5601
  -1.3513  -1.3049  -1.2529  -1.2080
     eigenvalues at k+q:
 -38.5406 -20.5321 -20.3939 -20.2810 -20.2603 -20.1623 -20.1162 -20.0499
 -19.9792 -19.8992 -19.8484 -19.8141 -19.7991 -19.6895 -19.6272 -19.5672
 -19.4869 -19.4517 -19.3772 -19.3216 -19.3066 -19.2171 -19.1428 -19.0596
 -18.9672 -18.8731 -17.7434 -17.6306  -8.4497  -8.3385  -8.2619  -8.1926
  -8.0784  -8.0343  -7.9199  -7.8838  -7.8102  -7.7550  -7.7206  -7.6370
  -7.5887  -7.5528  -7.4953  -7.4595  -7.4079  -7.3509  -7.2677  -7.2131
  -7.0116  -7.0033  -5.7678  -5.5867  -5.5003  -5.3236  -5.2305  -5.1182
  -4.9916  -4.8806  -4.7301  -4.6192  -4.4886  -4.4410  -4.3647  -4.2817
  -4.1424  -4.0453  -3.9984  -3.8328  -3.7666  -3.6396  -3.5791  -3.3811
  -3.2857  -3.0669  -2.6597  -2.5686  -2.4955  -2.3997  -2.3684  -2.3104
  -2.2876  -2.2124  -2.1656  -2.1302  -2.1158  -2.0749  -2.0346  -2.0270
  -1.9789  -1.9167  -1.8974  -1.8520  -1.7967  -1.6939  -1.6533  -1.5593
  -1.3492  -1.3052  -1.2512  -1.2085
     cgsolve_all iterations  55    anorm=    0.69E-07
     cgsolve_all iterations  55    anorm=    0.68E-07
     cgsolve_all iterations  55    anorm=    0.69E-07
     compute_u_kq: q = (    0.0000,    0.0000,    0.0250)
     Rotating WFCS
     ethr =  1.00E-14,  avg # of iterations = 20.0
     eigenvalues at k:
 -38.5406 -20.5296 -20.3974 -20.2800 -20.2613 -20.1625 -20.1187 -20.0499
 -19.9798 -19.8970 -19.8468 -19.8125 -19.7960 -19.6911 -19.6283 -19.5674
 -19.4834 -19.4505 -19.3836 -19.3221 -19.3035 -19.2180 -19.1448 -19.0600
 -18.9662 -18.8731 -17.7433 -17.6303  -8.4506  -8.3374  -8.2646  -8.1923
  -8.0765  -8.0343  -7.9223  -7.8836  -7.8069  -7.7535  -7.7252  -7.6339
  -7.5895  -7.5570  -7.4948  -7.4582  -7.4057  -7.3505  -7.2677  -7.2120
  -7.0127  -7.0031  -5.7683  -5.5873  -5.4924  -5.3325  -5.2349  -5.1137
  -4.9916  -4.8859  -4.7291  -4.6176  -4.4890  -4.4434  -4.3553  -4.2817
  -4.1349  -4.0469  -4.0028  -3.8325  -3.7609  -3.6377  -3.5845  -3.3867
  -3.2797  -3.0688  -2.6611  -2.5701  -2.4944  -2.3993  -2.3693  -2.3105
  -2.2900  -2.2137  -2.1663  -2.1301  -2.1150  -2.0755  -2.0354  -2.0259
  -1.9788  -1.9142  -1.8981  -1.8541  -1.7947  -1.6929  -1.6530  -1.5601
  -1.3513  -1.3049  -1.2529  -1.2080
     eigenvalues at k+q:
 -38.5406 -20.5329 -20.3971 -20.2741 -20.2627 -20.1636 -20.1184 -20.0477
 -19.9762 -19.8998 -19.8465 -19.8110 -19.8000 -19.6877 -19.6323 -19.5692
 -19.4863 -19.4488 -19.3829 -19.3268 -19.3029 -19.2164 -19.1451 -19.0590
 -18.9645 -18.8707 -17.7472 -17.6276  -8.4510  -8.3370  -8.2646  -8.1910
  -8.0784  -8.0333  -7.9193  -7.8860  -7.8083  -7.7515  -7.7275  -7.6312
  -7.5852  -7.5557  -7.4954  -7.4581  -7.4037  -7.3521  -7.2714  -7.2115
  -7.0164  -7.0044  -5.7739  -5.5919  -5.4924  -5.3306  -5.2271  -5.1146
  -4.9892  -4.8809  -4.7353  -4.6178  -4.4863  -4.4422  -4.3487  -4.2844
  -4.1400  -4.0537  -3.9953  -3.8353  -3.7631  -3.6375  -3.5881  -3.3874
  -3.2780  -3.0642  -2.6599  -2.5683  -2.4945  -2.4024  -2.3708  -2.3115
  -2.2871  -2.2138  -2.1685  -2.1311  -2.1146  -2.0763  -2.0371  -2.0266
  -1.9800  -1.9128  -1.8911  -1.8521  -1.7950  -1.6943  -1.6514  -1.5622
  -1.3480  -1.3054  -1.2532  -1.2084
     cgsolve_all iterations  55    anorm=    0.70E-07
     cgsolve_all iterations  55    anorm=    0.68E-07
     cgsolve_all iterations  55    anorm=    0.72E-07
     compute_u_kq: q = (    0.0000,    0.0000,   -0.0250)
     Rotating WFCS
     ethr =  1.00E-14,  avg # of iterations = 20.0
     eigenvalues at k:
 -38.5406 -20.5296 -20.3974 -20.2800 -20.2613 -20.1625 -20.1187 -20.0499
 -19.9798 -19.8970 -19.8468 -19.8125 -19.7960 -19.6911 -19.6283 -19.5674
 -19.4834 -19.4505 -19.3836 -19.3221 -19.3035 -19.2180 -19.1448 -19.0600
 -18.9662 -18.8731 -17.7433 -17.6303  -8.4506  -8.3374  -8.2646  -8.1923
  -8.0765  -8.0343  -7.9223  -7.8836  -7.8069  -7.7535  -7.7252  -7.6339
  -7.5895  -7.5570  -7.4948  -7.4582  -7.4057  -7.3505  -7.2677  -7.2120
  -7.0127  -7.0031  -5.7683  -5.5873  -5.4924  -5.3325  -5.2349  -5.1137
  -4.9916  -4.8859  -4.7291  -4.6176  -4.4890  -4.4434  -4.3553  -4.2817
  -4.1349  -4.0469  -4.0028  -3.8325  -3.7609  -3.6377  -3.5845  -3.3867
  -3.2797  -3.0688  -2.6611  -2.5701  -2.4944  -2.3993  -2.3693  -2.3105
  -2.2900  -2.2137  -2.1663  -2.1301  -2.1150  -2.0755  -2.0354  -2.0259
  -1.9788  -1.9142  -1.8981  -1.8541  -1.7947  -1.6929  -1.6530  -1.5601
  -1.3513  -1.3049  -1.2529  -1.2080
     eigenvalues at k+q:
 -38.5406 -20.5261 -20.3980 -20.2866 -20.2587 -20.1620 -20.1188 -20.0523
 -19.9834 -19.8943 -19.8475 -19.8141 -19.7915 -19.6946 -19.6246 -19.5652
 -19.4802 -19.4527 -19.3842 -19.3178 -19.3039 -19.2196 -19.1444 -19.0609
 -18.9680 -18.8755 -17.7393 -17.6330  -8.4502  -8.3377  -8.2645  -8.1936
  -8.0747  -8.0352  -7.9260  -7.8809  -7.8065  -7.7548  -7.7228  -7.6369
  -7.5940  -7.5582  -7.4941  -7.4580  -7.4076  -7.3495  -7.2635  -7.2124
  -7.0102  -7.0008  -5.7627  -5.5829  -5.4920  -5.3339  -5.2434  -5.1133
  -4.9919  -4.8910  -4.7232  -4.6179  -4.4935  -4.4445  -4.3621  -4.2783
  -4.1300  -4.0413  -4.0105  -3.8294  -3.7565  -3.6379  -3.5811  -3.3860
  -3.2812  -3.0743  -2.6621  -2.5716  -2.4940  -2.3966  -2.3678  -2.3093
  -2.2926  -2.2137  -2.1644  -2.1293  -2.1156  -2.0747  -2.0342  -2.0246
  -1.9776  -1.9168  -1.9040  -1.8557  -1.7944  -1.6919  -1.6546  -1.5580
  -1.3546  -1.3044  -1.2526  -1.2075
     cgsolve_all iterations  55    anorm=    0.69E-07
     cgsolve_all iterations  55    anorm=    0.68E-07
     cgsolve_all iterations  55    anorm=    0.69E-07

     k-point #    3 of     4      pool #  1    cpu time:     942.7
     compute_u_kq: q = (    0.0000,    0.0000,    0.0000)
     Rotating WFCS
     ethr =  1.00E-14,  avg # of iterations =  5.0
     eigenvalues at k:
 -38.5406 -20.5294 -20.4024 -20.3030 -20.2104 -20.1810 -20.1076 -20.0200
 -20.0020 -19.9506 -19.8895 -19.8069 -19.7069 -19.6632 -19.6264 -19.5903
 -19.5389 -19.4437 -19.3754 -19.3302 -19.2818 -19.2202 -19.1437 -19.0531
 -18.9692 -18.8782 -17.7431 -17.6302  -8.4491  -8.3190  -8.2503  -8.1881
  -8.0898  -8.0477  -7.9487  -7.8903  -7.8420  -7.7603  -7.6845  -7.6231
  -7.5937  -7.5663  -7.4811  -7.4527  -7.4080  -7.3538  -7.2606  -7.1874
  -7.0554  -6.9815  -5.7522  -5.6364  -5.4260  -5.3445  -5.2652  -5.1314
  -4.9584  -4.8184  -4.6990  -4.5948  -4.5417  -4.4682  -4.4244  -4.3242
  -4.2023  -4.0693  -3.9856  -3.7668  -3.7266  -3.5723  -3.5292  -3.3688
  -3.2955  -3.1622  -2.6579  -2.5298  -2.4865  -2.4102  -2.3758  -2.3208
  -2.2691  -2.2393  -2.2046  -2.1443  -2.1131  -2.0750  -2.0483  -2.0113
  -1.9778  -1.9120  -1.8697  -1.8350  -1.7904  -1.7197  -1.6594  -1.5462
  -1.3624  -1.3120  -1.2500  -1.1959
     eigenvalues at k+q:
 -38.5406 -20.5294 -20.4024 -20.3030 -20.2104 -20.1810 -20.1076 -20.0200
 -20.0020 -19.9506 -19.8895 -19.8069 -19.7069 -19.6632 -19.6264 -19.5903
 -19.5389 -19.4437 -19.3754 -19.3302 -19.2818 -19.2202 -19.1437 -19.0531
 -18.9692 -18.8783 -17.7431 -17.6301  -8.4491  -8.3190  -8.2503  -8.1881
  -8.0898  -8.0477  -7.9487  -7.8903  -7.8420  -7.7603  -7.6845  -7.6231
  -7.5937  -7.5663  -7.4811  -7.4527  -7.4080  -7.3538  -7.2606  -7.1874
  -7.0554  -6.9815  -5.7522  -5.6364  -5.4260  -5.3445  -5.2652  -5.1314
  -4.9584  -4.8184  -4.6990  -4.5948  -4.5418  -4.4682  -4.4244  -4.3242
  -4.2023  -4.0693  -3.9856  -3.7668  -3.7266  -3.5723  -3.5292  -3.3689
  -3.2955  -3.1622  -2.6579  -2.5298  -2.4865  -2.4102  -2.3758  -2.3208
  -2.2691  -2.2393  -2.2046  -2.1443  -2.1131  -2.0750  -2.0483  -2.0113
  -1.9778  -1.9120  -1.8698  -1.8351  -1.7904  -1.7197  -1.6594  -1.5462
  -1.3624  -1.3120  -1.2500  -1.1959
     cgsolve_all iterations  50    anorm=    0.67E-07
PARA_AUG  1      50.5445336         0.0570575         0.2339185
     cgsolve_all iterations  50    anorm=    0.69E-07
PARA_AUG  2       0.0044571        51.1168324         0.0658541
     cgsolve_all iterations  50    anorm=    0.71E-07
PARA_AUG  3       0.2458180         0.2052836        51.0753814
     cgsolve_all iterations  55    anorm=    0.69E-07
     cgsolve_all iterations  55    anorm=    0.68E-07
     cgsolve_all iterations  55    anorm=    0.69E-07
     compute_u_kq: q = (    0.0250,    0.0000,    0.0000)
     Rotating WFCS
     ethr =  1.00E-14,  avg # of iterations = 19.0
     eigenvalues at k:
 -38.5406 -20.5294 -20.4024 -20.3030 -20.2104 -20.1810 -20.1076 -20.0200
 -20.0020 -19.9506 -19.8895 -19.8069 -19.7069 -19.6632 -19.6264 -19.5903
 -19.5389 -19.4437 -19.3754 -19.3302 -19.2818 -19.2202 -19.1437 -19.0531
 -18.9692 -18.8782 -17.7431 -17.6302  -8.4491  -8.3190  -8.2503  -8.1881
  -8.0898  -8.0477  -7.9487  -7.8903  -7.8420  -7.7603  -7.6845  -7.6231
  -7.5937  -7.5663  -7.4811  -7.4527  -7.4080  -7.3538  -7.2606  -7.1874
  -7.0554  -6.9815  -5.7522  -5.6364  -5.4260  -5.3445  -5.2652  -5.1314
  -4.9584  -4.8184  -4.6990  -4.5948  -4.5417  -4.4682  -4.4244  -4.3242
  -4.2023  -4.0693  -3.9856  -3.7668  -3.7266  -3.5723  -3.5292  -3.3688
  -3.2955  -3.1622  -2.6579  -2.5298  -2.4865  -2.4102  -2.3758  -2.3208
  -2.2691  -2.2393  -2.2046  -2.1443  -2.1131  -2.0750  -2.0483  -2.0113
  -1.9778  -1.9120  -1.8697  -1.8350  -1.7904  -1.7197  -1.6594  -1.5462
  -1.3624  -1.3120  -1.2500  -1.1959
     eigenvalues at k+q:
 -38.5406 -20.5284 -20.4013 -20.3023 -20.2115 -20.1840 -20.1080 -20.0188
 -20.0032 -19.9535 -19.8890 -19.8063 -19.7037 -19.6614 -19.6255 -19.5876
 -19.5431 -19.4440 -19.3760 -19.3293 -19.2819 -19.2204 -19.1452 -19.0531
 -18.9693 -18.8770 -17.7432 -17.6302  -8.4500  -8.3187  -8.2506  -8.1899
  -8.0903  -8.0481  -7.9467  -7.8910  -7.8423  -7.7591  -7.6854  -7.6238
  -7.5948  -7.5677  -7.4758  -7.4503  -7.4090  -7.3558  -7.2620  -7.1912
  -7.0514  -6.9801  -5.7480  -5.6374  -5.4243  -5.3355  -5.2655  -5.1352
  -4.9693  -4.8161  -4.7102  -4.5897  -4.5458  -4.4667  -4.4231  -4.3252
  -4.2010  -4.0683  -3.9800  -3.7645  -3.7180  -3.5794  -3.5225  -3.3638
  -3.2947  -3.1718  -2.6610  -2.5290  -2.4865  -2.4132  -2.3746  -2.3210
  -2.2672  -2.2398  -2.2058  -2.1430  -2.1144  -2.0776  -2.0457  -2.0125
  -1.9770  -1.9140  -1.8699  -1.8374  -1.7884  -1.7174  -1.6636  -1.5479
  -1.3616  -1.3111  -1.2504  -1.1967
     cgsolve_all iterations  55    anorm=    0.68E-07
     cgsolve_all iterations  55    anorm=    0.67E-07
     cgsolve_all iterations  55    anorm=    0.70E-07
     compute_u_kq: q = (   -0.0250,    0.0000,    0.0000)
     Rotating WFCS
     ethr =  1.00E-14,  avg # of iterations = 20.0
     eigenvalues at k:
 -38.5406 -20.5294 -20.4024 -20.3030 -20.2104 -20.1810 -20.1076 -20.0200
 -20.0020 -19.9506 -19.8895 -19.8069 -19.7069 -19.6632 -19.6264 -19.5903
 -19.5389 -19.4437 -19.3754 -19.3302 -19.2818 -19.2202 -19.1437 -19.0531
 -18.9692 -18.8782 -17.7431 -17.6302  -8.4491  -8.3190  -8.2503  -8.1881
  -8.0898  -8.0477  -7.9487  -7.8903  -7.8420  -7.7603  -7.6845  -7.6231
  -7.5937  -7.5663  -7.4811  -7.4527  -7.4080  -7.3538  -7.2606  -7.1874
  -7.0554  -6.9815  -5.7522  -5.6364  -5.4260  -5.3445  -5.2652  -5.1314
  -4.9584  -4.8184  -4.6990  -4.5948  -4.5417  -4.4682  -4.4244  -4.3242
  -4.2023  -4.0693  -3.9856  -3.7668  -3.7266  -3.5723  -3.5292  -3.3688
  -3.2955  -3.1622  -2.6579  -2.5298  -2.4865  -2.4102  -2.3758  -2.3208
  -2.2691  -2.2393  -2.2046  -2.1443  -2.1131  -2.0750  -2.0483  -2.0113
  -1.9778  -1.9120  -1.8697  -1.8350  -1.7904  -1.7197  -1.6594  -1.5462
  -1.3624  -1.3120  -1.2500  -1.1959
     eigenvalues at k+q:
 -38.5406 -20.5305 -20.4034 -20.3036 -20.2094 -20.1781 -20.1076 -20.0228
 -19.9991 -19.9471 -19.8897 -19.8075 -19.7105 -19.6662 -19.6274 -19.5920
 -19.5345 -19.4433 -19.3748 -19.3314 -19.2813 -19.2199 -19.1425 -19.0531
 -18.9690 -18.8795 -17.7430 -17.6301  -8.4483  -8.3195  -8.2503  -8.1863
  -8.0889  -8.0472  -7.9502  -7.8895  -7.8415  -7.7613  -7.6840  -7.6226
  -7.5925  -7.5647  -7.4873  -7.4542  -7.4071  -7.3524  -7.2588  -7.1837
  -7.0594  -6.9829  -5.7567  -5.6353  -5.4265  -5.3539  -5.2648  -5.1281
  -4.9483  -4.8203  -4.6881  -4.5999  -4.5370  -4.4702  -4.4248  -4.3233
  -4.2030  -4.0697  -3.9904  -3.7700  -3.7357  -3.5680  -3.5339  -3.3770
  -3.2931  -3.1525  -2.6549  -2.5311  -2.4867  -2.4069  -2.3771  -2.3205
  -2.2710  -2.2386  -2.2030  -2.1454  -2.1115  -2.0724  -2.0509  -2.0100
  -1.9790  -1.9104  -1.8702  -1.8319  -1.7928  -1.7215  -1.6553  -1.5446
  -1.3631  -1.3127  -1.2496  -1.1953
     cgsolve_all iterations  55    anorm=    0.68E-07
     cgsolve_all iterations  55    anorm=    0.69E-07
     cgsolve_all iterations  55    anorm=    0.69E-07
     compute_u_kq: q = (    0.0000,    0.0250,    0.0000)
     Rotating WFCS
     ethr =  1.00E-14,  avg # of iterations = 22.0
     eigenvalues at k:
 -38.5406 -20.5294 -20.4024 -20.3030 -20.2104 -20.1810 -20.1076 -20.0200
 -20.0020 -19.9506 -19.8895 -19.8069 -19.7069 -19.6632 -19.6264 -19.5903
 -19.5389 -19.4437 -19.3754 -19.3302 -19.2818 -19.2202 -19.1437 -19.0531
 -18.9692 -18.8782 -17.7431 -17.6302  -8.4491  -8.3190  -8.2503  -8.1881
  -8.0898  -8.0477  -7.9487  -7.8903  -7.8420  -7.7603  -7.6845  -7.6231
  -7.5937  -7.5663  -7.4811  -7.4527  -7.4080  -7.3538  -7.2606  -7.1874
  -7.0554  -6.9815  -5.7522  -5.6364  -5.4260  -5.3445  -5.2652  -5.1314
  -4.9584  -4.8184  -4.6990  -4.5948  -4.5417  -4.4682  -4.4244  -4.3242
  -4.2023  -4.0693  -3.9856  -3.7668  -3.7266  -3.5723  -3.5292  -3.3688
  -3.2955  -3.1622  -2.6579  -2.5298  -2.4865  -2.4102  -2.3758  -2.3208
  -2.2691  -2.2393  -2.2046  -2.1443  -2.1131  -2.0750  -2.0483  -2.0113
  -1.9778  -1.9120  -1.8697  -1.8350  -1.7904  -1.7197  -1.6594  -1.5462
  -1.3624  -1.3120  -1.2500  -1.1959
     eigenvalues at k+q:
 -38.5406 -20.5318 -20.3995 -20.3034 -20.2083 -20.1802 -20.1068 -20.0215
 -20.0030 -19.9482 -19.8931 -19.8053 -19.7125 -19.6612 -19.6321 -19.5863
 -19.5390 -19.4398 -19.3793 -19.3290 -19.2806 -19.2197 -19.1418 -19.0526
 -18.9702 -18.8784 -17.7432 -17.6304  -8.4482  -8.3198  -8.2468  -8.1891
  -8.0920  -8.0480  -7.9472  -7.8901  -7.8423  -7.7609  -7.6861  -7.6207
  -7.5923  -7.5662  -7.4820  -7.4546  -7.4089  -7.3541  -7.2597  -7.1874
  -7.0563  -6.9807  -5.7509  -5.6404  -5.4217  -5.3461  -5.2629  -5.1324
  -4.9578  -4.8139  -4.6943  -4.5964  -4.5488  -4.4641  -4.4314  -4.3248
  -4.2026  -4.0729  -3.9872  -3.7684  -3.7260  -3.5704  -3.5259  -3.3688
  -3.2992  -3.1610  -2.6562  -2.5292  -2.4865  -2.4113  -2.3745  -2.3201
  -2.2655  -2.2349  -2.2068  -2.1447  -2.1149  -2.0741  -2.0481  -2.0116
  -1.9769  -1.9164  -1.8688  -1.8329  -1.7919  -1.7196  -1.6604  -1.5455
  -1.3606  -1.3120  -1.2488  -1.1962
     cgsolve_all iterations  55    anorm=    0.69E-07
     cgsolve_all iterations  55    anorm=    0.68E-07
     cgsolve_all iterations  55    anorm=    0.69E-07
     compute_u_kq: q = (    0.0000,   -0.0250,    0.0000)
     Rotating WFCS
     ethr =  1.00E-14,  avg # of iterations = 22.0
     eigenvalues at k:
 -38.5406 -20.5294 -20.4024 -20.3030 -20.2104 -20.1810 -20.1076 -20.0200
 -20.0020 -19.9506 -19.8895 -19.8069 -19.7069 -19.6632 -19.6264 -19.5903
 -19.5389 -19.4437 -19.3754 -19.3302 -19.2818 -19.2202 -19.1437 -19.0531
 -18.9692 -18.8782 -17.7431 -17.6302  -8.4491  -8.3190  -8.2503  -8.1881
  -8.0898  -8.0477  -7.9487  -7.8903  -7.8420  -7.7603  -7.6845  -7.6231
  -7.5937  -7.5663  -7.4811  -7.4527  -7.4080  -7.3538  -7.2606  -7.1874
  -7.0554  -6.9815  -5.7522  -5.6364  -5.4260  -5.3445  -5.2652  -5.1314
  -4.9584  -4.8184  -4.6990  -4.5948  -4.5417  -4.4682  -4.4244  -4.3242
  -4.2023  -4.0693  -3.9856  -3.7668  -3.7266  -3.5723  -3.5292  -3.3688
  -3.2955  -3.1622  -2.6579  -2.5298  -2.4865  -2.4102  -2.3758  -2.3208
  -2.2691  -2.2393  -2.2046  -2.1443  -2.1131  -2.0750  -2.0483  -2.0113
  -1.9778  -1.9120  -1.8697  -1.8350  -1.7904  -1.7197  -1.6594  -1.5462
  -1.3624  -1.3120  -1.2500  -1.1959
     eigenvalues at k+q:
 -38.5406 -20.5269 -20.4055 -20.3026 -20.2126 -20.1817 -20.1084 -20.0187
 -20.0015 -19.9522 -19.8860 -19.8080 -19.7028 -19.6649 -19.6208 -19.5936
 -19.5384 -19.4476 -19.3716 -19.3320 -19.2827 -19.2208 -19.1455 -19.0536
 -18.9680 -18.8782 -17.7430 -17.6298  -8.4501  -8.3181  -8.2537  -8.1869
  -8.0878  -8.0471  -7.9504  -7.8901  -7.8417  -7.7595  -7.6836  -7.6259
  -7.5947  -7.5661  -7.4799  -7.4509  -7.4076  -7.3535  -7.2613  -7.1873
  -7.0544  -6.9823  -5.7542  -5.6316  -5.4316  -5.3423  -5.2661  -5.1299
  -4.9602  -4.8226  -4.7033  -4.5952  -4.5344  -4.4727  -4.4175  -4.3215
  -4.2017  -4.0661  -3.9837  -3.7663  -3.7266  -3.5741  -3.5321  -3.3700
  -3.2915  -3.1629  -2.6595  -2.5304  -2.4866  -2.4099  -2.3766  -2.3208
  -2.2729  -2.2435  -2.2021  -2.1440  -2.1111  -2.0761  -2.0483  -2.0113
  -1.9787  -1.9075  -1.8708  -1.8372  -1.7889  -1.7198  -1.6584  -1.5469
  -1.3644  -1.3118  -1.2513  -1.1957
     cgsolve_all iterations  55    anorm=    0.68E-07
     cgsolve_all iterations  55    anorm=    0.68E-07
     cgsolve_all iterations  55    anorm=    0.70E-07
     compute_u_kq: q = (    0.0000,    0.0000,    0.0250)
     Rotating WFCS
     ethr =  1.00E-14,  avg # of iterations = 22.0
     eigenvalues at k:
 -38.5406 -20.5294 -20.4024 -20.3030 -20.2104 -20.1810 -20.1076 -20.0200
 -20.0020 -19.9506 -19.8895 -19.8069 -19.7069 -19.6632 -19.6264 -19.5903
 -19.5389 -19.4437 -19.3754 -19.3302 -19.2818 -19.2202 -19.1437 -19.0531
 -18.9692 -18.8782 -17.7431 -17.6302  -8.4491  -8.3190  -8.2503  -8.1881
  -8.0898  -8.0477  -7.9487  -7.8903  -7.8420  -7.7603  -7.6845  -7.6231
  -7.5937  -7.5663  -7.4811  -7.4527  -7.4080  -7.3538  -7.2606  -7.1874
  -7.0554  -6.9815  -5.7522  -5.6364  -5.4260  -5.3445  -5.2652  -5.1314
  -4.9584  -4.8184  -4.6990  -4.5948  -4.5417  -4.4682  -4.4244  -4.3242
  -4.2023  -4.0693  -3.9856  -3.7668  -3.7266  -3.5723  -3.5292  -3.3688
  -3.2955  -3.1622  -2.6579  -2.5298  -2.4865  -2.4102  -2.3758  -2.3208
  -2.2691  -2.2393  -2.2046  -2.1443  -2.1131  -2.0750  -2.0483  -2.0113
  -1.9778  -1.9120  -1.8697  -1.8350  -1.7904  -1.7197  -1.6594  -1.5462
  -1.3624  -1.3120  -1.2500  -1.1959
     eigenvalues at k+q:
 -38.5406 -20.5262 -20.4020 -20.3069 -20.2132 -20.1797 -20.1073 -20.0191
 -20.0033 -19.9548 -19.8884 -19.8063 -19.7072 -19.6605 -19.6252 -19.5885
 -19.5369 -19.4457 -19.3743 -19.3284 -19.2817 -19.2201 -19.1433 -19.0544
 -18.9709 -18.8807 -17.7391 -17.6330  -8.4486  -8.3194  -8.2515  -8.1890
  -8.0867  -8.0480  -7.9513  -7.8903  -7.8420  -7.7584  -7.6844  -7.6251
  -7.5975  -7.5653  -7.4806  -7.4540  -7.4086  -7.3560  -7.2574  -7.1881
  -7.0512  -6.9795  -5.7477  -5.6311  -5.4308  -5.3399  -5.2695  -5.1335
  -4.9611  -4.8219  -4.7019  -4.5933  -4.5381  -4.4725  -4.4271  -4.3257
  -4.1975  -4.0650  -3.9818  -3.7635  -3.7321  -3.5739  -3.5258  -3.3620
  -3.2970  -3.1722  -2.6584  -2.5337  -2.4848  -2.4046  -2.3749  -2.3203
  -2.2702  -2.2393  -2.2064  -2.1443  -2.1114  -2.0731  -2.0468  -2.0113
  -1.9788  -1.9115  -1.8743  -1.8374  -1.7920  -1.7179  -1.6605  -1.5436
  -1.3661  -1.3108  -1.2498  -1.1958
     cgsolve_all iterations  55    anorm=    0.69E-07
     cgsolve_all iterations  55    anorm=    0.68E-07
     cgsolve_all iterations  55    anorm=    0.69E-07
     compute_u_kq: q = (    0.0000,    0.0000,   -0.0250)
     Rotating WFCS
     ethr =  1.00E-14,  avg # of iterations = 22.0
     eigenvalues at k:
 -38.5406 -20.5294 -20.4024 -20.3030 -20.2104 -20.1810 -20.1076 -20.0200
 -20.0020 -19.9506 -19.8895 -19.8069 -19.7069 -19.6632 -19.6264 -19.5903
 -19.5389 -19.4437 -19.3754 -19.3302 -19.2818 -19.2202 -19.1437 -19.0531
 -18.9692 -18.8782 -17.7431 -17.6302  -8.4491  -8.3190  -8.2503  -8.1881
  -8.0898  -8.0477  -7.9487  -7.8903  -7.8420  -7.7603  -7.6845  -7.6231
  -7.5937  -7.5663  -7.4811  -7.4527  -7.4080  -7.3538  -7.2606  -7.1874
  -7.0554  -6.9815  -5.7522  -5.6364  -5.4260  -5.3445  -5.2652  -5.1314
  -4.9584  -4.8184  -4.6990  -4.5948  -4.5417  -4.4682  -4.4244  -4.3242
  -4.2023  -4.0693  -3.9856  -3.7668  -3.7266  -3.5723  -3.5292  -3.3688
  -3.2955  -3.1622  -2.6579  -2.5298  -2.4865  -2.4102  -2.3758  -2.3208
  -2.2691  -2.2393  -2.2046  -2.1443  -2.1131  -2.0750  -2.0483  -2.0113
  -1.9778  -1.9120  -1.8697  -1.8350  -1.7904  -1.7197  -1.6594  -1.5462
  -1.3624  -1.3120  -1.2500  -1.1959
     eigenvalues at k+q:
 -38.5406 -20.5325 -20.4031 -20.2986 -20.2079 -20.1823 -20.1081 -20.0212
 -20.0003 -19.9463 -19.8905 -19.8074 -19.7077 -19.6656 -19.6278 -19.5913
 -19.5407 -19.4419 -19.3765 -19.3317 -19.2824 -19.2200 -19.1441 -19.0519
 -18.9674 -18.8757 -17.7470 -17.6275  -8.4497  -8.3188  -8.2492  -8.1869
  -8.0927  -8.0472  -7.9458  -7.8903  -7.8415  -7.7620  -7.6848  -7.6213
  -7.5898  -7.5675  -7.4818  -7.4512  -7.4075  -7.3516  -7.2639  -7.1872
  -7.0590  -6.9836  -5.7570  -5.6413  -5.4215  -5.3497  -5.2597  -5.1291
  -4.9560  -4.8162  -4.6935  -4.6027  -4.5428  -4.4628  -4.4216  -4.3213
  -4.2068  -4.0738  -3.9879  -3.7712  -3.7207  -3.5722  -3.5329  -3.3757
  -3.2932  -3.1521  -2.6576  -2.5265  -2.4876  -2.4159  -2.3765  -2.3210
  -2.2680  -2.2394  -2.2024  -2.1449  -2.1145  -2.0765  -2.0498  -2.0114
  -1.9766  -1.9127  -1.8656  -1.8327  -1.7888  -1.7215  -1.6580  -1.5490
  -1.3586  -1.3131  -1.2501  -1.1962
     cgsolve_all iterations  55    anorm=    0.69E-07
     cgsolve_all iterations  55    anorm=    0.69E-07
     cgsolve_all iterations  55    anorm=    0.69E-07

     k-point #    4 of     4      pool #  1    cpu time:    1414.2
     compute_u_kq: q = (    0.0000,    0.0000,    0.0000)
     Rotating WFCS
     ethr =  1.00E-14,  avg # of iterations =  5.0
     eigenvalues at k:
 -38.5406 -20.5247 -20.4149 -20.2878 -20.2199 -20.1681 -20.1330 -20.0340
 -19.9742 -19.9448 -19.8602 -19.8276 -19.7417 -19.6851 -19.5877 -19.5724
 -19.5274 -19.4603 -19.3843 -19.3226 -19.2926 -19.2122 -19.1529 -19.0601
 -18.9618 -18.8728 -17.7453 -17.6288  -8.4491  -8.3429  -8.2622  -8.1741
  -8.0820  -8.0463  -7.9406  -7.8835  -7.7906  -7.7418  -7.7102  -7.6375
  -7.5971  -7.5681  -7.5124  -7.4485  -7.4109  -7.3475  -7.2649  -7.2193
  -7.0126  -6.9876  -5.7864  -5.5911  -5.4858  -5.3209  -5.2223  -5.0563
  -4.9753  -4.9074  -4.7470  -4.6878  -4.5195  -4.4796  -4.3254  -4.2944
  -4.1468  -3.9683  -3.9399  -3.8456  -3.7450  -3.6880  -3.5953  -3.3806
  -3.2529  -3.1025  -2.6739  -2.5577  -2.4833  -2.4047  -2.3629  -2.3192
  -2.2578  -2.2270  -2.1870  -2.1403  -2.1228  -2.0662  -2.0356  -2.0099
  -1.9805  -1.9433  -1.8775  -1.8365  -1.8059  -1.6968  -1.6522  -1.5571
  -1.3558  -1.3032  -1.2529  -1.2058
     eigenvalues at k+q:
 -38.5406 -20.5247 -20.4149 -20.2878 -20.2199 -20.1681 -20.1330 -20.0341
 -19.9742 -19.9448 -19.8602 -19.8276 -19.7417 -19.6851 -19.5877 -19.5724
 -19.5274 -19.4603 -19.3843 -19.3226 -19.2926 -19.2122 -19.1529 -19.0601
 -18.9618 -18.8729 -17.7452 -17.6288  -8.4492  -8.3429  -8.2622  -8.1741
  -8.0820  -8.0463  -7.9406  -7.8835  -7.7906  -7.7418  -7.7102  -7.6375
  -7.5971  -7.5681  -7.5124  -7.4485  -7.4109  -7.3475  -7.2649  -7.2193
  -7.0127  -6.9876  -5.7864  -5.5911  -5.4858  -5.3209  -5.2223  -5.0563
  -4.9753  -4.9074  -4.7470  -4.6879  -4.5195  -4.4796  -4.3254  -4.2944
  -4.1468  -3.9683  -3.9399  -3.8456  -3.7450  -3.6880  -3.5953  -3.3806
  -3.2529  -3.1025  -2.6739  -2.5577  -2.4833  -2.4047  -2.3630  -2.3192
  -2.2579  -2.2271  -2.1870  -2.1403  -2.1228  -2.0662  -2.0356  -2.0099
  -1.9805  -1.9433  -1.8775  -1.8365  -1.8059  -1.6968  -1.6522  -1.5571
  -1.3558  -1.3032  -1.2529  -1.2058
     cgsolve_all iterations  50    anorm=    0.67E-07
PARA_AUG  1      50.5489235         0.0619701         0.2251043
     cgsolve_all iterations  50    anorm=    0.71E-07
PARA_AUG  2       0.0038015        51.1181902         0.0702672
     cgsolve_all iterations  50    anorm=    0.68E-07
PARA_AUG  3       0.2328793         0.2117610        51.0723175
     cgsolve_all iterations  55    anorm=    0.67E-07
     cgsolve_all iterations  55    anorm=    0.67E-07
     cgsolve_all iterations  53    anorm=    0.70E-07
     compute_u_kq: q = (    0.0250,    0.0000,    0.0000)
     Rotating WFCS
     ethr =  1.00E-14,  avg # of iterations = 20.0
     eigenvalues at k:
 -38.5406 -20.5247 -20.4149 -20.2878 -20.2199 -20.1681 -20.1330 -20.0340
 -19.9742 -19.9448 -19.8602 -19.8276 -19.7417 -19.6851 -19.5877 -19.5724
 -19.5274 -19.4603 -19.3843 -19.3226 -19.2926 -19.2122 -19.1529 -19.0601
 -18.9618 -18.8728 -17.7453 -17.6288  -8.4491  -8.3429  -8.2622  -8.1741
  -8.0820  -8.0463  -7.9406  -7.8835  -7.7906  -7.7418  -7.7102  -7.6375
  -7.5971  -7.5681  -7.5124  -7.4485  -7.4109  -7.3475  -7.2649  -7.2193
  -7.0126  -6.9876  -5.7864  -5.5911  -5.4858  -5.3209  -5.2223  -5.0563
  -4.9753  -4.9074  -4.7470  -4.6878  -4.5195  -4.4796  -4.3254  -4.2944
  -4.1468  -3.9683  -3.9399  -3.8456  -3.7450  -3.6880  -3.5953  -3.3806
  -3.2529  -3.1025  -2.6739  -2.5577  -2.4833  -2.4047  -2.3629  -2.3192
  -2.2578  -2.2270  -2.1870  -2.1403  -2.1228  -2.0662  -2.0356  -2.0099
  -1.9805  -1.9433  -1.8775  -1.8365  -1.8059  -1.6968  -1.6522  -1.5571
  -1.3558  -1.3032  -1.2529  -1.2058
     eigenvalues at k+q:
 -38.5406 -20.5235 -20.4137 -20.2882 -20.2221 -20.1686 -20.1324 -20.0352
 -19.9801 -19.9421 -19.8586 -19.8257 -19.7412 -19.6859 -19.5899 -19.5663
 -19.5281 -19.4597 -19.3861 -19.3226 -19.2925 -19.2116 -19.1558 -19.0594
 -18.9621 -18.8717 -17.7452 -17.6288  -8.4503  -8.3418  -8.2621  -8.1758
  -8.0843  -8.0452  -7.9402  -7.8827  -7.7908  -7.7461  -7.7083  -7.6367
  -7.5990  -7.5679  -7.5100  -7.4489  -7.4080  -7.3492  -7.2666  -7.2193
  -7.0105  -6.9868  -5.7819  -5.5943  -5.4789  -5.3220  -5.2228  -5.0529
  -4.9834  -4.9042  -4.7542  -4.6867  -4.5239  -4.4863  -4.3334  -4.2840
  -4.1429  -3.9632  -3.9421  -3.8395  -3.7443  -3.6814  -3.5957  -3.3765
  -3.2532  -3.1095  -2.6765  -2.5557  -2.4838  -2.4084  -2.3625  -2.3192
  -2.2559  -2.2300  -2.1838  -2.1409  -2.1248  -2.0661  -2.0364  -2.0100
  -1.9801  -1.9463  -1.8788  -1.8351  -1.8049  -1.6973  -1.6531  -1.5600
  -1.3547  -1.3022  -1.2536  -1.2064
     cgsolve_all iterations  55    anorm=    0.67E-07
     cgsolve_all iterations  55    anorm=    0.67E-07
     cgsolve_all iterations  53    anorm=    0.69E-07
     compute_u_kq: q = (   -0.0250,    0.0000,    0.0000)
     Rotating WFCS
     ethr =  1.00E-14,  avg # of iterations = 20.0
     eigenvalues at k:
 -38.5406 -20.5247 -20.4149 -20.2878 -20.2199 -20.1681 -20.1330 -20.0340
 -19.9742 -19.9448 -19.8602 -19.8276 -19.7417 -19.6851 -19.5877 -19.5724
 -19.5274 -19.4603 -19.3843 -19.3226 -19.2926 -19.2122 -19.1529 -19.0601
 -18.9618 -18.8728 -17.7453 -17.6288  -8.4491  -8.3429  -8.2622  -8.1741
  -8.0820  -8.0463  -7.9406  -7.8835  -7.7906  -7.7418  -7.7102  -7.6375
  -7.5971  -7.5681  -7.5124  -7.4485  -7.4109  -7.3475  -7.2649  -7.2193
  -7.0126  -6.9876  -5.7864  -5.5911  -5.4858  -5.3209  -5.2223  -5.0563
  -4.9753  -4.9074  -4.7470  -4.6878  -4.5195  -4.4796  -4.3254  -4.2944
  -4.1468  -3.9683  -3.9399  -3.8456  -3.7450  -3.6880  -3.5953  -3.3806
  -3.2529  -3.1025  -2.6739  -2.5577  -2.4833  -2.4047  -2.3629  -2.3192
  -2.2578  -2.2270  -2.1870  -2.1403  -2.1228  -2.0662  -2.0356  -2.0099
  -1.9805  -1.9433  -1.8775  -1.8365  -1.8059  -1.6968  -1.6522  -1.5571
  -1.3558  -1.3032  -1.2529  -1.2058
     eigenvalues at k+q:
 -38.5406 -20.5259 -20.4160 -20.2874 -20.2180 -20.1674 -20.1334 -20.0334
 -19.9678 -19.9472 -19.8620 -19.8293 -19.7427 -19.6842 -19.5883 -19.5754
 -19.5274 -19.4607 -19.3829 -19.3219 -19.2932 -19.2126 -19.1501 -19.0607
 -18.9614 -18.8741 -17.7453 -17.6287  -8.4480  -8.3437  -8.2622  -8.1725
  -8.0795  -8.0474  -7.9413  -7.8841  -7.7910  -7.7377  -7.7119  -7.6387
  -7.5952  -7.5677  -7.5146  -7.4482  -7.4136  -7.3465  -7.2625  -7.2190
  -7.0156  -6.9882  -5.7910  -5.5877  -5.4925  -5.3208  -5.2203  -5.0608
  -4.9673  -4.9096  -4.7421  -4.6860  -4.5157  -4.4729  -4.3194  -4.3027
  -4.1514  -3.9786  -3.9356  -3.8502  -3.7469  -3.6913  -3.5950  -3.3851
  -3.2521  -3.0965  -2.6710  -2.5593  -2.4829  -2.4015  -2.3632  -2.3192
  -2.2599  -2.2242  -2.1900  -2.1397  -2.1212  -2.0662  -2.0349  -2.0100
  -1.9810  -1.9404  -1.8758  -1.8379  -1.8068  -1.6964  -1.6512  -1.5541
  -1.3570  -1.3041  -1.2521  -1.2051
     cgsolve_all iterations  55    anorm=    0.67E-07
     cgsolve_all iterations  55    anorm=    0.67E-07
     cgsolve_all iterations  55    anorm=    0.70E-07
     compute_u_kq: q = (    0.0000,    0.0250,    0.0000)
     Rotating WFCS
     ethr =  1.00E-14,  avg # of iterations = 22.0
     eigenvalues at k:
 -38.5406 -20.5247 -20.4149 -20.2878 -20.2199 -20.1681 -20.1330 -20.0340
 -19.9742 -19.9448 -19.8602 -19.8276 -19.7417 -19.6851 -19.5877 -19.5724
 -19.5274 -19.4603 -19.3843 -19.3226 -19.2926 -19.2122 -19.1529 -19.0601
 -18.9618 -18.8728 -17.7453 -17.6288  -8.4491  -8.3429  -8.2622  -8.1741
  -8.0820  -8.0463  -7.9406  -7.8835  -7.7906  -7.7418  -7.7102  -7.6375
  -7.5971  -7.5681  -7.5124  -7.4485  -7.4109  -7.3475  -7.2649  -7.2193
  -7.0126  -6.9876  -5.7864  -5.5911  -5.4858  -5.3209  -5.2223  -5.0563
  -4.9753  -4.9074  -4.7470  -4.6878  -4.5195  -4.4796  -4.3254  -4.2944
  -4.1468  -3.9683  -3.9399  -3.8456  -3.7450  -3.6880  -3.5953  -3.3806
  -3.2529  -3.1025  -2.6739  -2.5577  -2.4833  -2.4047  -2.3629  -2.3192
  -2.2578  -2.2270  -2.1870  -2.1403  -2.1228  -2.0662  -2.0356  -2.0099
  -1.9805  -1.9433  -1.8775  -1.8365  -1.8059  -1.6968  -1.6522  -1.5571
  -1.3558  -1.3032  -1.2529  -1.2058
     eigenvalues at k+q:
 -38.5406 -20.5278 -20.4109 -20.2893 -20.2168 -20.1703 -20.1299 -20.0334
 -19.9736 -19.9463 -19.8627 -19.8291 -19.7436 -19.6851 -19.5908 -19.5693
 -19.5285 -19.4591 -19.3825 -19.3223 -19.2943 -19.2115 -19.1505 -19.0597
 -18.9627 -18.8729 -17.7454 -17.6290  -8.4483  -8.3436  -8.2602  -8.1735
  -8.0849  -8.0460  -7.9391  -7.8822  -7.7940  -7.7423  -7.7075  -7.6391
  -7.5965  -7.5674  -7.5087  -7.4504  -7.4129  -7.3487  -7.2646  -7.2202
  -7.0126  -6.9873  -5.7858  -5.5918  -5.4911  -5.3135  -5.2207  -5.0582
  -4.9773  -4.9002  -4.7495  -4.6860  -4.5177  -4.4836  -4.3250  -4.2985
  -4.1520  -3.9722  -3.9362  -3.8443  -3.7523  -3.6878  -3.5906  -3.3756
  -3.2593  -3.0990  -2.6722  -2.5565  -2.4849  -2.4052  -2.3606  -2.3198
  -2.2550  -2.2280  -2.1854  -2.1396  -2.1232  -2.0654  -2.0373  -2.0090
  -1.9817  -1.9434  -1.8772  -1.8358  -1.8074  -1.6977  -1.6524  -1.5565
  -1.3535  -1.3035  -1.2513  -1.2063
     cgsolve_all iterations  55    anorm=    0.67E-07
     cgsolve_all iterations  55    anorm=    0.66E-07
     cgsolve_all iterations  53    anorm=    0.69E-07
     compute_u_kq: q = (    0.0000,   -0.0250,    0.0000)
     Rotating WFCS
     ethr =  1.00E-14,  avg # of iterations = 22.0
     eigenvalues at k:
 -38.5406 -20.5247 -20.4149 -20.2878 -20.2199 -20.1681 -20.1330 -20.0340
 -19.9742 -19.9448 -19.8602 -19.8276 -19.7417 -19.6851 -19.5877 -19.5724
 -19.5274 -19.4603 -19.3843 -19.3226 -19.2926 -19.2122 -19.1529 -19.0601
 -18.9618 -18.8728 -17.7453 -17.6288  -8.4491  -8.3429  -8.2622  -8.1741
  -8.0820  -8.0463  -7.9406  -7.8835  -7.7906  -7.7418  -7.7102  -7.6375
  -7.5971  -7.5681  -7.5124  -7.4485  -7.4109  -7.3475  -7.2649  -7.2193
  -7.0126  -6.9876  -5.7864  -5.5911  -5.4858  -5.3209  -5.2223  -5.0563
  -4.9753  -4.9074  -4.7470  -4.6878  -4.5195  -4.4796  -4.3254  -4.2944
  -4.1468  -3.9683  -3.9399  -3.8456  -3.7450  -3.6880  -3.5953  -3.3806
  -3.2529  -3.1025  -2.6739  -2.5577  -2.4833  -2.4047  -2.3629  -2.3192
  -2.2578  -2.2270  -2.1870  -2.1403  -2.1228  -2.0662  -2.0356  -2.0099
  -1.9805  -1.9433  -1.8775  -1.8365  -1.8059  -1.6968  -1.6522  -1.5571
  -1.3558  -1.3032  -1.2529  -1.2058
     eigenvalues at k+q:
 -38.5406 -20.5215 -20.4190 -20.2862 -20.2233 -20.1657 -20.1363 -20.0349
 -19.9747 -19.9428 -19.8579 -19.8255 -19.7409 -19.6844 -19.5848 -19.5761
 -19.5261 -19.4614 -19.3856 -19.3232 -19.2911 -19.2128 -19.1552 -19.0605
 -18.9610 -18.8729 -17.7450 -17.6285  -8.4500  -8.3420  -8.2643  -8.1748
  -8.0792  -8.0465  -7.9417  -7.8846  -7.7874  -7.7418  -7.7129  -7.6358
  -7.5976  -7.5682  -7.5162  -7.4468  -7.4089  -7.3464  -7.2653  -7.2182
  -7.0126  -6.9882  -5.7867  -5.5906  -5.4803  -5.3280  -5.2245  -5.0565
  -4.9727  -4.9138  -4.7438  -4.6892  -4.5217  -4.4749  -4.3259  -4.2900
  -4.1418  -3.9659  -3.9435  -3.8470  -3.7382  -3.6871  -3.6000  -3.3857
  -3.2468  -3.1059  -2.6755  -2.5591  -2.4818  -2.4042  -2.3654  -2.3184
  -2.2609  -2.2260  -2.1887  -2.1406  -2.1223  -2.0671  -2.0344  -2.0104
  -1.9795  -1.9428  -1.8780  -1.8375  -1.8041  -1.6958  -1.6521  -1.5577
  -1.3582  -1.3029  -1.2544  -1.2053
     cgsolve_all iterations  55    anorm=    0.67E-07
     cgsolve_all iterations  55    anorm=    0.67E-07
     cgsolve_all iterations  55    anorm=    0.69E-07
     compute_u_kq: q = (    0.0000,    0.0000,    0.0250)
     Rotating WFCS
     ethr =  1.00E-14,  avg # of iterations = 20.0
     eigenvalues at k:
 -38.5406 -20.5247 -20.4149 -20.2878 -20.2199 -20.1681 -20.1330 -20.0340
 -19.9742 -19.9448 -19.8602 -19.8276 -19.7417 -19.6851 -19.5877 -19.5724
 -19.5274 -19.4603 -19.3843 -19.3226 -19.2926 -19.2122 -19.1529 -19.0601
 -18.9618 -18.8728 -17.7453 -17.6288  -8.4491  -8.3429  -8.2622  -8.1741
  -8.0820  -8.0463  -7.9406  -7.8835  -7.7906  -7.7418  -7.7102  -7.6375
  -7.5971  -7.5681  -7.5124  -7.4485  -7.4109  -7.3475  -7.2649  -7.2193
  -7.0126  -6.9876  -5.7864  -5.5911  -5.4858  -5.3209  -5.2223  -5.0563
  -4.9753  -4.9074  -4.7470  -4.6878  -4.5195  -4.4796  -4.3254  -4.2944
  -4.1468  -3.9683  -3.9399  -3.8456  -3.7450  -3.6880  -3.5953  -3.3806
  -3.2529  -3.1025  -2.6739  -2.5577  -2.4833  -2.4047  -2.3629  -2.3192
  -2.2578  -2.2270  -2.1870  -2.1403  -2.1228  -2.0662  -2.0356  -2.0099
  -1.9805  -1.9433  -1.8775  -1.8365  -1.8059  -1.6968  -1.6522  -1.5571
  -1.3558  -1.3032  -1.2529  -1.2058
     eigenvalues at k+q:
 -38.5406 -20.5282 -20.4147 -20.2825 -20.2204 -20.1686 -20.1327 -20.0337
 -19.9703 -19.9455 -19.8557 -19.8323 -19.7440 -19.6853 -19.5905 -19.5738
 -19.5289 -19.4573 -19.3871 -19.3231 -19.2930 -19.2119 -19.1530 -19.0589
 -18.9602 -18.8704 -17.7490 -17.6262  -8.4497  -8.3421  -8.2619  -8.1724
  -8.0843  -8.0468  -7.9378  -7.8845  -7.7892  -7.7453  -7.7075  -7.6358
  -7.5977  -7.5667  -7.5110  -7.4479  -7.4101  -7.3465  -7.2682  -7.2187
  -7.0171  -6.9888  -5.7903  -5.5993  -5.4807  -5.3148  -5.2312  -5.0566
  -4.9637  -4.9033  -4.7448  -4.6917  -4.5154  -4.4831  -4.3246  -4.2914
  -4.1520  -3.9721  -3.9410  -3.8554  -3.7374  -3.6829  -3.5997  -3.3851
  -3.2512  -3.0954  -2.6729  -2.5555  -2.4839  -2.4075  -2.3648  -2.3204
  -2.2582  -2.2267  -2.1870  -2.1416  -2.1212  -2.0676  -2.0366  -2.0129
  -1.9775  -1.9438  -1.8704  -1.8353  -1.8062  -1.6975  -1.6514  -1.5599
  -1.3523  -1.3033  -1.2534  -1.2062
     cgsolve_all iterations  55    anorm=    0.68E-07
     cgsolve_all iterations  55    anorm=    0.66E-07
     cgsolve_all iterations  55    anorm=    0.70E-07
     compute_u_kq: q = (    0.0000,    0.0000,   -0.0250)
     Rotating WFCS
     ethr =  1.00E-14,  avg # of iterations = 20.0
     eigenvalues at k:
 -38.5406 -20.5247 -20.4149 -20.2878 -20.2199 -20.1681 -20.1330 -20.0340
 -19.9742 -19.9448 -19.8602 -19.8276 -19.7417 -19.6851 -19.5877 -19.5724
 -19.5274 -19.4603 -19.3843 -19.3226 -19.2926 -19.2122 -19.1529 -19.0601
 -18.9618 -18.8728 -17.7453 -17.6288  -8.4491  -8.3429  -8.2622  -8.1741
  -8.0820  -8.0463  -7.9406  -7.8835  -7.7906  -7.7418  -7.7102  -7.6375
  -7.5971  -7.5681  -7.5124  -7.4485  -7.4109  -7.3475  -7.2649  -7.2193
  -7.0126  -6.9876  -5.7864  -5.5911  -5.4858  -5.3209  -5.2223  -5.0563
  -4.9753  -4.9074  -4.7470  -4.6878  -4.5195  -4.4796  -4.3254  -4.2944
  -4.1468  -3.9683  -3.9399  -3.8456  -3.7450  -3.6880  -3.5953  -3.3806
  -3.2529  -3.1025  -2.6739  -2.5577  -2.4833  -2.4047  -2.3629  -2.3192
  -2.2578  -2.2270  -2.1870  -2.1403  -2.1228  -2.0662  -2.0356  -2.0099
  -1.9805  -1.9433  -1.8775  -1.8365  -1.8059  -1.6968  -1.6522  -1.5571
  -1.3558  -1.3032  -1.2529  -1.2058
     eigenvalues at k+q:
 -38.5406 -20.5210 -20.4153 -20.2927 -20.2201 -20.1677 -20.1329 -20.0343
 -19.9782 -19.9443 -19.8642 -19.8231 -19.7396 -19.6846 -19.5849 -19.5716
 -19.5257 -19.4633 -19.3814 -19.3221 -19.2925 -19.2124 -19.1527 -19.0613
 -18.9635 -18.8753 -17.7413 -17.6315  -8.4486  -8.3434  -8.2624  -8.1759
  -8.0800  -8.0455  -7.9434  -7.8826  -7.7929  -7.7386  -7.7123  -7.6390
  -7.5972  -7.5689  -7.5133  -7.4489  -7.4118  -7.3488  -7.2615  -7.2198
  -7.0085  -6.9865  -5.7820  -5.5829  -5.4907  -5.3275  -5.2130  -5.0586
  -4.9852  -4.9113  -4.7489  -4.6820  -4.5249  -4.4763  -4.3264  -4.2975
  -4.1423  -3.9731  -3.9315  -3.8353  -3.7529  -3.6914  -3.5902  -3.3760
  -3.2550  -3.1105  -2.6747  -2.5597  -2.4826  -2.4018  -2.3617  -2.3176
  -2.2576  -2.2273  -2.1873  -2.1407  -2.1234  -2.0647  -2.0342  -2.0081
  -1.9827  -1.9422  -1.8846  -1.8377  -1.8055  -1.6964  -1.6531  -1.5541
  -1.3593  -1.3031  -1.2523  -1.2054
     cgsolve_all iterations  55    anorm=    0.67E-07
     cgsolve_all iterations  55    anorm=    0.67E-07
     cgsolve_all iterations  53    anorm=    0.69E-07

     End of magnetic susceptibility calculation

     f-sum rule (1st term):
          -187.9546          0.0186          0.0019
             0.0187       -187.9346          0.0394
             0.0020          0.0392       -187.9970

     f-sum rule (2nd term):
            -4.2055         -0.0187         -0.0022
            -0.0188         -4.2281         -0.0392
            -0.0023         -0.0390         -4.1628

     f-sum rule (should be  -192.1667):
          -192.1601         -0.0001         -0.0003
            -0.0002       -192.1627          0.0002
            -0.0003          0.0002       -192.1597

     chi_bare pGv (HH) in paratec units:
       -57.940091      0.052373     -0.378869
         0.052407    -57.918808      0.037861
        -0.350151      0.061872    -58.237115

       -57.940091      0.052373     -0.378869
         0.052407    -57.918808      0.037861
        -0.350151      0.061872    -58.237115

     chi_bare vGv (VV) in paratec units:
       -61.193697      0.104867     -0.421958
         0.104881    -61.082782      0.156052
        -0.421757      0.156208    -61.327928

       -61.193697      0.104867     -0.421958
         0.104881    -61.082782      0.156052
        -0.421757      0.156208    -61.327928

     chi_bare pGv (HH) in 10^{-6} cm^3/mol:
          -275.3368          0.2489         -1.8004
             0.2490       -275.2356          0.1799
            -1.6639          0.2940       -276.7483

     chi_bare vGv (VV) in 10^{-6} cm^3/mol:
          -290.7982          0.4983         -2.0052
             0.4984       -290.2711          0.7416
            -2.0042          0.7423       -291.4361

     Contributions to the NMR chemical shifts: -------------------------------

     Macroscopic shape contribution in ppm:                    6.41
             6.3975         -0.0000          0.0000
            -0.0000          6.3952         -0.0000
             0.0000         -0.0000          6.4303


     Core contribution in ppm:

     Atom  1  Ca  pos: ( -0.432601 -0.058782  0.014499)  core sigma:        1265.05
     Atom  2  O   pos: ( -0.468497 -0.355812  0.112596)  core sigma:         271.07
     Atom  3  O   pos: ( -0.466016 -0.138637 -0.262622)  core sigma:         271.07
     Atom  4  O   pos: ( -0.120700  0.289854  0.213229)  core sigma:         271.07
     Atom  5  O   pos: (  0.434108  0.398322  0.161883)  core sigma:         271.07
     Atom  6  O   pos: ( -0.275908 -0.394650 -0.146309)  core sigma:         271.07
     Atom  7  O   pos: (  0.457970 -0.286794  0.423263)  core sigma:         271.07
     Atom  8  O   pos: ( -0.221531 -0.065088  0.203194)  core sigma:         271.07
     Atom  9  O   pos: ( -0.005873  0.097278  0.460661)  core sigma:         271.07
     Atom 10  O   pos: (  0.214614  0.559228 -0.486178)  core sigma:         271.07
     Atom 11  O   pos: ( -0.366620  0.221962  0.011802)  core sigma:         271.07
     Atom 12  O   pos: ( -0.210274 -0.469877  0.278618)  core sigma:         271.07
     Atom 13  O   pos: ( -0.179135 -0.237994 -0.480192)  core sigma:         271.07
     Atom 14  O   pos: (  0.133953  0.348287  0.026967)  core sigma:         271.07
     Atom 15  O   pos: (  0.083422 -0.218583 -0.284075)  core sigma:         271.07
     Atom 16  O   pos: (  0.098076 -0.099413  0.130135)  core sigma:         271.07
     Atom 17  O   pos: ( -0.026248  0.262109 -0.239873)  core sigma:         271.07
     Atom 18  O   pos: (  0.323795 -0.364371 -0.142588)  core sigma:         271.07
     Atom 19  O   pos: ( -0.165284 -0.028230 -0.144221)  core sigma:         271.07
     Atom 20  O   pos: (  0.298356  0.061315 -0.075440)  core sigma:         271.07
     Atom 21  O   pos: (  0.087408 -0.418799  0.181303)  core sigma:         271.07
     Atom 22  O   pos: (  0.408042 -0.031967  0.234530)  core sigma:         271.07
     Atom 23  O   pos: (  0.440488  0.319829 -0.492717)  core sigma:         271.07
     Atom 24  O   pos: (  0.310734  0.037676 -0.392615)  core sigma:         271.07
     Atom 25  O   pos: ( -0.316217  0.385330 -0.257370)  core sigma:         271.07
     Atom 26  H   pos: ( -0.495103 -0.318543  0.221503)  core sigma:           0.00
     Atom 27  H   pos: ( -0.360542 -0.099209 -0.296339)  core sigma:           0.00
     Atom 28  H   pos: ( -0.206224  0.244517  0.141470)  core sigma:           0.00
     Atom 29  H   pos: ( -0.090702  0.207250  0.293701)  core sigma:           0.00
     Atom 30  H   pos: (  0.326488  0.384089  0.112822)  core sigma:           0.00
     Atom 31  H   pos: ( -0.526127 -0.541853  0.139070)  core sigma:           0.00
     Atom 32  H   pos: ( -0.333830 -0.389304 -0.041766)  core sigma:           0.00
     Atom 33  H   pos: ( -0.332312 -0.313325 -0.212397)  core sigma:           0.00
     Atom 34  H   pos: (  0.364464 -0.356637  0.447765)  core sigma:           0.00
     Atom 35  H   pos: (  0.506683 -0.252021 -0.450722)  core sigma:           0.00
     Atom 36  H   pos: ( -0.219094 -0.119173  0.308542)  core sigma:           0.00
     Atom 37  H   pos: ( -0.109322 -0.072076  0.161624)  core sigma:           0.00
     Atom 38  H   pos: (  0.107664  0.062909  0.471216)  core sigma:           0.00
     Atom 39  H   pos: ( -0.057086 -0.014656 -0.511264)  core sigma:           0.00
     Atom 40  H   pos: (  0.146789  0.594070  0.386274)  core sigma:           0.00
     Atom 41  H   pos: (  0.158538 -0.455960 -0.417997)  core sigma:           0.00
     Atom 42  H   pos: ( -0.446223  0.290431  0.072977)  core sigma:           0.00
     Atom 43  H   pos: ( -0.349966  0.278682 -0.094045)  core sigma:           0.00
     Atom 44  H   pos: ( -0.302274 -0.434513  0.208737)  core sigma:           0.00
     Atom 45  H   pos: ( -0.197281 -0.587980  0.264951)  core sigma:           0.00
     Atom 46  H   pos: ( -0.211289 -0.326746  0.441546)  core sigma:           0.00
     Atom 47  H   pos: ( -0.086353 -0.255488 -0.407892)  core sigma:           0.00
     Atom 48  H   pos: (  0.043198  0.315152  0.100414)  core sigma:           0.00
     Atom 49  H   pos: (  0.087558  0.333940 -0.083203)  core sigma:           0.00
     Atom 50  H   pos: (  0.159806 -0.278721 -0.210840)  core sigma:           0.00
     Atom 51  H   pos: (  0.150421 -0.134682 -0.332968)  core sigma:           0.00
     Atom 52  H   pos: (  0.143128 -0.060575  0.027129)  core sigma:           0.00
     Atom 53  H   pos: (  0.108762 -0.218907  0.131399)  core sigma:           0.00
     Atom 54  H   pos: ( -0.132350  0.317298 -0.258773)  core sigma:           0.00
     Atom 55  H   pos: (  0.001457  0.211434 -0.344131)  core sigma:           0.00
     Atom 56  H   pos: (  0.381873 -0.370992 -0.035931)  core sigma:           0.00
     Atom 57  H   pos: (  0.403541 -0.306870 -0.209201)  core sigma:           0.00
     Atom 58  H   pos: ( -0.084917 -0.108547 -0.178770)  core sigma:           0.00
     Atom 59  H   pos: ( -0.114617  0.077629 -0.165633)  core sigma:           0.00
     Atom 60  H   pos: (  0.259198  0.162966 -0.028688)  core sigma:           0.00
     Atom 61  H   pos: (  0.291579  0.072592 -0.195407)  core sigma:           0.00
     Atom 62  H   pos: (  0.111172 -0.505244  0.103808)  core sigma:           0.00
     Atom 63  H   pos: ( -0.031264 -0.429444  0.205867)  core sigma:           0.00
     Atom 64  H   pos: (  0.424342 -0.117289  0.317702)  core sigma:           0.00
     Atom 65  H   pos: (  0.291423 -0.040394  0.211793)  core sigma:           0.00
     Atom 66  H   pos: (  0.442438  0.344452  0.367239)  core sigma:           0.00
     Atom 67  H   pos: (  0.355944  0.401004 -0.469434)  core sigma:           0.00
     Atom 68  H   pos: (  0.405206 -0.036684 -0.361577)  core sigma:           0.00
     Atom 69  H   pos: (  0.360988  0.137001 -0.439459)  core sigma:           0.00
     Atom 70  H   pos: ( -0.312171  0.500626 -0.217214)  core sigma:           0.00
     Atom 71  H   pos: ( -0.397391  0.372757 -0.344445)  core sigma:           0.00

     Bare contribution in ppm:

     Atom  1  Ca  pos: ( -0.432601 -0.058782  0.014499)  bare sigma:         109.84
           104.2374          1.1511          1.2026
             0.8641        109.0019          0.9722
             0.8636          1.7309        116.2830

     Atom  2  O   pos: ( -0.468497 -0.355812  0.112596)  bare sigma:          57.18
            57.5791          1.4001          7.0573
             0.7832         60.6171         -5.5284
             4.4187         -5.0231         53.3370

     Atom  3  O   pos: ( -0.466016 -0.138637 -0.262622)  bare sigma:          51.96
            41.5764         -7.1508          9.1935
            -5.8130         52.4146          2.8309
            10.6545          3.3533         61.8782

     Atom  4  O   pos: ( -0.120700  0.289854  0.213229)  bare sigma:          72.96
            73.1057          0.1156          4.6282
             0.9038         72.9761         -1.5949
             5.0868         -1.7140         72.7907

     Atom  5  O   pos: (  0.434108  0.398322  0.161883)  bare sigma:          70.88
            70.1371          2.7383         -0.3092
             3.2620         76.2853          0.8434
            -1.0656          0.5348         66.2065

     Atom  6  O   pos: ( -0.275908 -0.394650 -0.146309)  bare sigma:          74.33
            66.6803         -4.8011         -2.9797
            -4.7485         78.2375         -1.7609
            -3.4671         -1.3795         78.0809

     Atom  7  O   pos: (  0.457970 -0.286794  0.423263)  bare sigma:          72.11
            69.2034          7.1362          1.9279
             6.8244         70.2740          2.2393
             2.2595          2.9012         76.8381

     Atom  8  O   pos: ( -0.221531 -0.065088  0.203194)  bare sigma:          71.43
            74.6086         -1.0002          5.4934
             1.2543         65.2437         -4.0542
             4.5607         -4.4784         74.4269

     Atom  9  O   pos: ( -0.005873  0.097278  0.460661)  bare sigma:          76.44
            79.8993          2.3844          3.8874
             0.2167         73.6237         -0.0526
             4.0935          1.0846         75.7894

     Atom 10  O   pos: (  0.214614  0.559228 -0.486178)  bare sigma:          77.05
            75.8594         -2.3701          1.0530
            -2.3594         73.1178          1.0100
             1.1608          1.2202         82.1746

     Atom 11  O   pos: ( -0.366620  0.221962  0.011802)  bare sigma:          66.85
            64.0946         -0.1403         -2.1549
            -1.3986         69.7421         -0.2108
            -2.0490          0.0289         66.7262

     Atom 12  O   pos: ( -0.210274 -0.469877  0.278618)  bare sigma:          72.69
            77.2385         -6.7554          2.9693
            -4.8061         74.9783          1.5235
             1.9261          2.1938         65.8490

     Atom 13  O   pos: ( -0.179135 -0.237994 -0.480192)  bare sigma:          76.74
            75.8552          4.6875          6.5352
             3.2710         73.6070          3.2691
             6.6959          4.1747         80.7564

     Atom 14  O   pos: (  0.133953  0.348287  0.026967)  bare sigma:          71.60
            73.7674          1.5992         -1.9128
             1.9437         67.2043          4.5285
            -0.2938          3.6721         73.8231

     Atom 15  O   pos: (  0.083422 -0.218583 -0.284075)  bare sigma:          74.10
            79.4576         -3.4791          4.4285
            -2.5980         72.3085         -4.8570
             5.0089         -5.7565         70.5395

     Atom 16  O   pos: (  0.098076 -0.099413  0.130135)  bare sigma:          72.85
            75.8956          3.7058         -3.2933
             3.7472         74.1022         -5.8193
            -2.4823         -5.2455         68.5561

     Atom 17  O   pos: ( -0.026248  0.262109 -0.239873)  bare sigma:          73.72
            75.8545         -4.0031         -0.6425
            -3.7461         71.9564          4.9185
            -0.5927          3.8414         73.3409

     Atom 18  O   pos: (  0.323795 -0.364371 -0.142588)  bare sigma:          73.44
            76.6914          1.0138          6.6925
             1.0933         64.8016         -8.1028
             6.4404         -7.1981         78.8213

     Atom 19  O   pos: ( -0.165284 -0.028230 -0.144221)  bare sigma:          75.44
            77.0463          1.3075         -4.7266
             0.5826         80.1713          0.4521
            -4.4497          0.3259         69.1020

     Atom 20  O   pos: (  0.298356  0.061315 -0.075440)  bare sigma:          72.07
            68.5021         -2.9441         -2.0360
            -2.3190         69.6916         -0.1377
            -2.9587          3.9425         78.0029

     Atom 21  O   pos: (  0.087408 -0.418799  0.181303)  bare sigma:          73.51
            76.5566          0.0219         -4.3288
            -0.6779         73.9226          1.1377
            -3.3058          0.7972         70.0476

     Atom 22  O   pos: (  0.408042 -0.031967  0.234530)  bare sigma:          69.79
            68.9773         -1.2521         -1.2269
            -2.3806         66.1586         -2.3157
            -2.0510         -4.7117         74.2438

     Atom 23  O   pos: (  0.440488  0.319829 -0.492717)  bare sigma:          74.67
            70.6998         -2.3818          0.0734
            -2.6448         74.8502         -2.7981
            -0.4319         -2.0730         78.4655

     Atom 24  O   pos: (  0.310734  0.037676 -0.392615)  bare sigma:          67.17
            67.2970         -4.0042          2.8115
            -3.3359         67.3492         -4.7657
             2.7700         -6.6789         66.8729

     Atom 25  O   pos: ( -0.316217  0.385330 -0.257370)  bare sigma:          71.90
            69.5025         -1.5993          4.7247
            -0.5351         75.0308          1.9749
             5.4556          2.0477         71.1672

     Atom 26  H   pos: ( -0.495103 -0.318543  0.221503)  bare sigma:          18.19
            10.8968         -2.0581         -4.2650
            -2.0898         12.9964          6.1846
            -5.2793          6.0496         30.6841

     Atom 27  H   pos: ( -0.360542 -0.099209 -0.296339)  bare sigma:          19.38
            28.1601          4.6323         -1.7385
             4.7735         13.9080          0.8133
            -2.2100          0.8220         16.0761

     Atom 28  H   pos: ( -0.206224  0.244517  0.141470)  bare sigma:          14.46
            20.4756          4.9534         14.9234
             5.9952          8.2032          5.4495
            14.9930          4.1018         14.7128

     Atom 29  H   pos: ( -0.090702  0.207250  0.293701)  bare sigma:          15.73
             7.8762         -4.8578          7.4541
            -5.6797         18.6434        -13.0134
             7.7605        -12.2586         20.6825

     Atom 30  H   pos: (  0.326488  0.384089  0.112822)  bare sigma:          16.17
            29.9460          5.0688         10.1512
             4.0243          9.5439          2.4880
            10.5924          2.9475          9.0055

     Atom 31  H   pos: ( -0.526127 -0.541853  0.139070)  bare sigma:          12.53
             4.2659          9.5876         -0.6467
            10.7809         33.2150         -4.2723
            -1.2793         -5.5521          0.1199

     Atom 32  H   pos: ( -0.333830 -0.389304 -0.041766)  bare sigma:          16.42
            13.1514         -1.8451        -13.0597
            -2.2396          6.9119          1.1495
           -12.2174         -0.1434         29.2022

     Atom 33  H   pos: ( -0.332312 -0.313325 -0.212397)  bare sigma:          17.66
            14.5120         -9.6410          4.8448
            -8.5692         21.8231        -10.3793
             3.7260         -9.3272         16.6313

     Atom 34  H   pos: (  0.364464 -0.356637  0.447765)  bare sigma:          15.73
            23.0470         15.7398         -3.2579
            15.5452         16.8825         -1.5579
            -4.0854         -2.2262          7.2503

     Atom 35  H   pos: (  0.506683 -0.252021 -0.450722)  bare sigma:          14.35
             6.4315          3.8155          6.3058
             4.4636          8.2939         12.4652
             7.9588         13.7407         28.3173

     Atom 36  H   pos: ( -0.219094 -0.119173  0.308542)  bare sigma:          17.09
             8.7214          0.0313          2.3053
             1.1278         12.4344        -11.7260
             0.6115        -11.7445         30.1021

     Atom 37  H   pos: ( -0.109322 -0.072076  0.161624)  bare sigma:          15.16
            31.2726         -1.6903         -8.8153
            -1.9264          4.4139         -0.1493
            -7.2182         -0.4066          9.7930

     Atom 38  H   pos: (  0.107664  0.062909  0.471216)  bare sigma:          16.70
            32.4759         -3.3151          5.6777
            -5.7832          7.8489         -1.4384
             5.5066         -0.7152          9.7827

     Atom 39  H   pos: ( -0.057086 -0.014656 -0.511264)  bare sigma:          19.35
            19.1617         10.2059          1.0920
            11.4318         25.3212         -1.1621
             0.8418         -0.8482         13.5705

     Atom 40  H   pos: (  0.146789  0.594070  0.386274)  bare sigma:          14.49
             9.3659         -2.1481         12.1555
            -2.4571          3.7642         -4.6777
            11.0492         -3.5605         30.3443

     Atom 41  H   pos: (  0.158538 -0.455960 -0.417997)  bare sigma:          19.88
            17.5087         -4.5437         -7.1931
            -4.2226         17.3605          7.7348
            -5.5315          7.0102         24.7835

     Atom 42  H   pos: ( -0.446223  0.290431  0.072977)  bare sigma:          13.13
            15.5637        -11.9540        -11.7345
           -12.5665         13.9668         10.7959
           -11.5137          9.7560          9.8448

     Atom 43  H   pos: ( -0.349966  0.278682 -0.094045)  bare sigma:          13.30
             2.8849          1.2760         -5.2964
             1.8768         10.9034        -14.3116
            -5.9355        -13.6045         26.1056

     Atom 44  H   pos: ( -0.302274 -0.434513  0.208737)  bare sigma:          14.44
            23.5951         -9.6907         13.4022
            -8.4135          8.2903         -4.5193
            14.0555         -5.6426         11.4359

     Atom 45  H   pos: ( -0.197281 -0.587980  0.264951)  bare sigma:          15.77
             8.7770         -5.9828         -0.9401
            -6.5689         33.3182          4.2512
            -0.9615          4.8772          5.2012

     Atom 46  H   pos: ( -0.211289 -0.326746  0.441546)  bare sigma:          16.54
             8.3572          2.8037          2.2780
             4.1932         23.7199         14.0098
             2.9801         12.8888         17.5382

     Atom 47  H   pos: ( -0.086353 -0.255488 -0.407892)  bare sigma:          16.76
            24.9320          0.7530         14.3840
            -0.4884          6.4221          0.4489
            13.9283          1.5509         18.9219

     Atom 48  H   pos: (  0.043198  0.315152  0.100414)  bare sigma:          13.63
            21.9370          6.2668        -16.1768
             6.0929          4.8673         -3.2264
           -15.1556         -3.1588         14.0732

     Atom 49  H   pos: (  0.087558  0.333940 -0.083203)  bare sigma:          14.72
            10.1479          3.0112         11.5946
             2.8621          6.0411          5.8948
            10.8026          5.0226         27.9826

     Atom 50  H   pos: (  0.159806 -0.278721 -0.210840)  bare sigma:          13.21
            18.9462        -11.7839         12.5045
           -10.5203          9.2136         -8.7654
            12.3471         -9.3663         11.4623

     Atom 51  H   pos: (  0.150421 -0.134682 -0.332968)  bare sigma:          19.60
            20.4573          8.6027         -3.8139
             8.0602         23.0729         -7.2473
            -3.2286         -7.1114         15.2581

     Atom 52  H   pos: (  0.143128 -0.060575  0.027129)  bare sigma:          16.95
            14.8753          6.0618         -8.5086
             5.2858         12.9284         -7.9876
            -8.9057         -9.8256         23.0389

     Atom 53  H   pos: (  0.108762 -0.218907  0.131399)  bare sigma:          15.13
             5.5873         -0.3403         -0.9055
             0.7410         34.7011         -5.0983
            -1.1932         -3.8815          5.1110

     Atom 54  H   pos: ( -0.132350  0.317298 -0.258773)  bare sigma:          13.46
            29.4493        -14.6690          0.9269
           -14.1730          8.6371         -1.0562
             2.1408         -1.6906          2.2787

     Atom 55  H   pos: (  0.001457  0.211434 -0.344131)  bare sigma:          16.31
             7.9120         -3.3385         -4.8443
            -4.0637         13.9921         11.7208
            -5.8733         12.5842         27.0344

     Atom 56  H   pos: (  0.381873 -0.370992 -0.035931)  bare sigma:          14.07
            13.9743         -0.3699         15.4801
             0.2226          2.4365         -3.1979
            13.8134         -3.7931         25.8140

     Atom 57  H   pos: (  0.403541 -0.306870 -0.209201)  bare sigma:          18.34
            21.3386          9.2979         -8.1878
             8.9017         15.4952         -8.2374
            -7.1227         -7.4846         18.1934

     Atom 58  H   pos: ( -0.084917 -0.108547 -0.178770)  bare sigma:          17.45
            21.6692        -10.9859         -6.1686
            -9.5517         19.2703          5.7291
            -6.1430          6.3428         11.4027

     Atom 59  H   pos: ( -0.114617  0.077629 -0.165633)  bare sigma:          16.42
            11.4734         10.4351         -4.2404
             8.5314         30.4389         -4.9547
            -4.0128         -5.3014          7.3593

     Atom 60  H   pos: (  0.259198  0.162966 -0.028688)  bare sigma:          17.52
            13.0978         -8.4721         -3.2127
            -8.8633         26.8575          9.3386
            -3.0113          8.3658         12.6122

     Atom 61  H   pos: (  0.291579  0.072592 -0.195407)  bare sigma:          13.95
             2.9306         -1.1982         -0.1368
            -1.4998          2.9104          0.5689
            -1.0788          2.4521         36.0019

     Atom 62  H   pos: (  0.111172 -0.505244  0.103808)  bare sigma:          17.39
            11.3510         -2.9862         -4.2276
            -4.1514         24.5715         11.8452
            -4.9173         11.8284         16.2343

     Atom 63  H   pos: ( -0.031264 -0.429444  0.205867)  bare sigma:          13.44
            33.8822          3.3517         -9.8032
             3.7811          3.4744         -0.1586
            -8.6762          0.0713          2.9515

     Atom 64  H   pos: (  0.424342 -0.117289  0.317702)  bare sigma:          14.58
             4.5414         -4.1492          2.1953
            -5.5419         20.1836        -15.2980
             3.4964        -15.2667         19.0297

     Atom 65  H   pos: (  0.291423 -0.040394  0.211793)  bare sigma:          16.74
            32.1667          2.2331          7.8830
             2.6150          6.7891         -0.0688
             6.1804         -0.6417         11.2708

     Atom 66  H   pos: (  0.442438  0.344452  0.367239)  bare sigma:          15.12
             4.4131         -0.5189         -3.0353
            -0.3103          6.5437         -4.4551
            -3.9389         -3.3534         34.4021

     Atom 67  H   pos: (  0.355944  0.401004 -0.469434)  bare sigma:          16.17
            19.3519        -13.8724         -3.2376
           -14.1641         21.7525          2.2437
            -2.3899          1.5478          7.4092

     Atom 68  H   pos: (  0.405206 -0.036684 -0.361577)  bare sigma:          11.30
            17.7291        -16.9715          8.2389
           -16.5338         12.2841         -7.1624
             8.5254         -7.2133          3.8978

     Atom 69  H   pos: (  0.360988  0.137001 -0.439459)  bare sigma:          14.17
             7.5301         10.3683         -4.2335
             9.5779         27.0324        -10.3679
            -3.7276        -10.5102          7.9482

     Atom 70  H   pos: ( -0.312171  0.500626 -0.217214)  bare sigma:          12.19
            -0.6422          1.3744          1.2814
             2.2238         31.9115         12.9604
             1.4628         12.3114          5.3143

     Atom 71  H   pos: ( -0.397391  0.372757 -0.344445)  bare sigma:          14.85
            18.5568          3.6386         15.6463
             3.0141          6.3109          2.4716
            15.8017          3.3185         19.6954

     Diamagnetic contribution in ppm:

     Atom  1  Ca  pos: ( -0.432601 -0.058782  0.014499)  dia sigma:          -4.25
            -4.2452          0.0007         -0.0038
             0.0007         -4.2443         -0.0030
            -0.0038         -0.0030         -4.2736

     Atom  2  O   pos: ( -0.468497 -0.355812  0.112596)  dia sigma:          17.71
            17.4671         -0.0812         -0.1676
            -0.0812         17.5229          0.2548
            -0.1676          0.2548         18.1266

     Atom  3  O   pos: ( -0.466016 -0.138637 -0.262622)  dia sigma:          17.73
            18.1594          0.2697         -0.2234
             0.2697         17.5514         -0.1346
            -0.2234         -0.1346         17.4783

     Atom  4  O   pos: ( -0.120700  0.289854  0.213229)  dia sigma:          18.14
            18.0600          0.0677          0.5241
             0.0677         18.0818         -0.2461
             0.5241         -0.2461         18.2880

     Atom  5  O   pos: (  0.434108  0.398322  0.161883)  dia sigma:          18.10
            18.3629          0.3177          0.3173
             0.3177         18.2692         -0.0827
             0.3173         -0.0827         17.6712

     Atom  6  O   pos: ( -0.275908 -0.394650 -0.146309)  dia sigma:          18.01
            17.6606         -0.3448         -0.1356
            -0.3448         17.8740         -0.3499
            -0.1356         -0.3499         18.4914

     Atom  7  O   pos: (  0.457970 -0.286794  0.423263)  dia sigma:          18.15
            18.1534          0.5981          0.0943
             0.5981         18.0034          0.1714
             0.0943          0.1714         18.2908

     Atom  8  O   pos: ( -0.221531 -0.065088  0.203194)  dia sigma:          18.23
            18.4420         -0.0432         -0.3146
            -0.0432         17.7175         -0.4261
            -0.3146         -0.4261         18.5396

     Atom  9  O   pos: ( -0.005873  0.097278  0.460661)  dia sigma:          18.09
            18.6874          0.2384          0.0420
             0.2384         18.2575         -0.0853
             0.0420         -0.0853         17.3315

     Atom 10  O   pos: (  0.214614  0.559228 -0.486178)  dia sigma:          18.13
            18.0023         -0.3604         -0.0802
            -0.3604         17.6262          0.2200
            -0.0802          0.2200         18.7598

     Atom 11  O   pos: ( -0.366620  0.221962  0.011802)  dia sigma:          18.21
            18.0195         -0.2583         -0.3999
            -0.2583         18.0602         -0.1033
            -0.3999         -0.1033         18.5481

     Atom 12  O   pos: ( -0.210274 -0.469877  0.278618)  dia sigma:          18.12
            18.0508         -0.2830          0.4040
            -0.2830         18.5360         -0.0557
             0.4040         -0.0557         17.7854

     Atom 13  O   pos: ( -0.179135 -0.237994 -0.480192)  dia sigma:          18.09
            18.0008          0.0430          0.6152
             0.0430         18.2523          0.2796
             0.6152          0.2796         18.0158

     Atom 14  O   pos: (  0.133953  0.348287  0.026967)  dia sigma:          18.09
            18.1009          0.1955         -0.0889
             0.1955         17.5480         -0.0543
            -0.0889         -0.0543         18.6350

     Atom 15  O   pos: (  0.083422 -0.218583 -0.284075)  dia sigma:          18.07
            18.0872          0.1794          0.0753
             0.1794         18.1994         -0.6386
             0.0753         -0.6386         17.9288

     Atom 16  O   pos: (  0.098076 -0.099413  0.130135)  dia sigma:          18.06
            17.5655          0.0306         -0.3225
             0.0306         18.4453         -0.3084
            -0.3225         -0.3084         18.1666

     Atom 17  O   pos: ( -0.026248  0.262109 -0.239873)  dia sigma:          18.13
            18.2388         -0.4702         -0.0999
            -0.4702         17.8578          0.3108
            -0.0999          0.3108         18.2829

     Atom 18  O   pos: (  0.323795 -0.364371 -0.142588)  dia sigma:          18.03
            18.0723          0.2711         -0.0399
             0.2711         17.5434         -0.3935
            -0.0399         -0.3935         18.4872

     Atom 19  O   pos: ( -0.165284 -0.028230 -0.144221)  dia sigma:          18.15
            18.1310         -0.1075         -0.3095
            -0.1075         18.7942          0.0569
            -0.3095          0.0569         17.5117

     Atom 20  O   pos: (  0.298356  0.061315 -0.075440)  dia sigma:          18.14
            17.5876         -0.3043         -0.0859
            -0.3043         18.2802          0.2746
            -0.0859          0.2746         18.5599

     Atom 21  O   pos: (  0.087408 -0.418799  0.181303)  dia sigma:          18.09
            18.3237         -0.1140         -0.3162
            -0.1140         17.9903          0.4681
            -0.3162          0.4681         17.9634

     Atom 22  O   pos: (  0.408042 -0.031967  0.234530)  dia sigma:          18.12
            18.5093         -0.0843          0.2803
            -0.0843         17.8688         -0.4801
             0.2803         -0.4801         17.9877

     Atom 23  O   pos: (  0.440488  0.319829 -0.492717)  dia sigma:          18.09
            17.9629         -0.4511         -0.3109
            -0.4511         17.8950          0.0942
            -0.3109          0.0942         18.4236

     Atom 24  O   pos: (  0.310734  0.037676 -0.392615)  dia sigma:          18.11
            18.1622         -0.0535          0.0064
            -0.0535         18.4468         -0.4265
             0.0064         -0.4265         17.7195

     Atom 25  O   pos: ( -0.316217  0.385330 -0.257370)  dia sigma:          18.25
            18.0862          0.0620          0.4899
             0.0620         18.4250          0.2966
             0.4899          0.2966         18.2431

     Atom 26  H   pos: ( -0.495103 -0.318543  0.221503)  dia sigma:           1.02
             1.0214          0.0000          0.0000
             0.0000          1.0214          0.0000
             0.0000          0.0000          1.0214

     Atom 27  H   pos: ( -0.360542 -0.099209 -0.296339)  dia sigma:           1.04
             1.0393          0.0000          0.0000
             0.0000          1.0393          0.0000
             0.0000          0.0000          1.0393

     Atom 28  H   pos: ( -0.206224  0.244517  0.141470)  dia sigma:           0.95
             0.9517          0.0000          0.0000
             0.0000          0.9517          0.0000
             0.0000          0.0000          0.9517

     Atom 29  H   pos: ( -0.090702  0.207250  0.293701)  dia sigma:           0.98
             0.9791          0.0000          0.0000
             0.0000          0.9791          0.0000
             0.0000          0.0000          0.9791

     Atom 30  H   pos: (  0.326488  0.384089  0.112822)  dia sigma:           0.99
             0.9879          0.0000          0.0000
             0.0000          0.9879          0.0000
             0.0000          0.0000          0.9879

     Atom 31  H   pos: ( -0.526127 -0.541853  0.139070)  dia sigma:           0.91
             0.9135          0.0000          0.0000
             0.0000          0.9135          0.0000
             0.0000          0.0000          0.9135

     Atom 32  H   pos: ( -0.333830 -0.389304 -0.041766)  dia sigma:           0.98
             0.9830          0.0000          0.0000
             0.0000          0.9830          0.0000
             0.0000          0.0000          0.9830

     Atom 33  H   pos: ( -0.332312 -0.313325 -0.212397)  dia sigma:           1.00
             1.0015          0.0000          0.0000
             0.0000          1.0015          0.0000
             0.0000          0.0000          1.0015

     Atom 34  H   pos: (  0.364464 -0.356637  0.447765)  dia sigma:           0.99
             0.9863          0.0000          0.0000
             0.0000          0.9863          0.0000
             0.0000          0.0000          0.9863

     Atom 35  H   pos: (  0.506683 -0.252021 -0.450722)  dia sigma:           0.95
             0.9524          0.0000          0.0000
             0.0000          0.9524          0.0000
             0.0000          0.0000          0.9524

     Atom 36  H   pos: ( -0.219094 -0.119173  0.308542)  dia sigma:           1.01
             1.0053          0.0000          0.0000
             0.0000          1.0053          0.0000
             0.0000          0.0000          1.0053

     Atom 37  H   pos: ( -0.109322 -0.072076  0.161624)  dia sigma:           0.96
             0.9644          0.0000          0.0000
             0.0000          0.9644          0.0000
             0.0000          0.0000          0.9644

     Atom 38  H   pos: (  0.107664  0.062909  0.471216)  dia sigma:           0.99
             0.9856          0.0000          0.0000
             0.0000          0.9856          0.0000
             0.0000          0.0000          0.9856

     Atom 39  H   pos: ( -0.057086 -0.014656 -0.511264)  dia sigma:           1.03
             1.0273          0.0000          0.0000
             0.0000          1.0273          0.0000
             0.0000          0.0000          1.0273

     Atom 40  H   pos: (  0.146789  0.594070  0.386274)  dia sigma:           0.95
             0.9475          0.0000          0.0000
             0.0000          0.9475          0.0000
             0.0000          0.0000          0.9475

     Atom 41  H   pos: (  0.158538 -0.455960 -0.417997)  dia sigma:           1.04
             1.0389          0.0000          0.0000
             0.0000          1.0389          0.0000
             0.0000          0.0000          1.0389

     Atom 42  H   pos: ( -0.446223  0.290431  0.072977)  dia sigma:           0.94
             0.9367          0.0000          0.0000
             0.0000          0.9367          0.0000
             0.0000          0.0000          0.9367

     Atom 43  H   pos: ( -0.349966  0.278682 -0.094045)  dia sigma:           0.94
             0.9396          0.0000          0.0000
             0.0000          0.9396          0.0000
             0.0000          0.0000          0.9396

     Atom 44  H   pos: ( -0.302274 -0.434513  0.208737)  dia sigma:           0.95
             0.9508          0.0000          0.0000
             0.0000          0.9508          0.0000
             0.0000          0.0000          0.9508

     Atom 45  H   pos: ( -0.197281 -0.587980  0.264951)  dia sigma:           0.97
             0.9732          0.0000          0.0000
             0.0000          0.9732          0.0000
             0.0000          0.0000          0.9732

     Atom 46  H   pos: ( -0.211289 -0.326746  0.441546)  dia sigma:           0.98
             0.9821          0.0000          0.0000
             0.0000          0.9821          0.0000
             0.0000          0.0000          0.9821

     Atom 47  H   pos: ( -0.086353 -0.255488 -0.407892)  dia sigma:           0.99
             0.9931          0.0000          0.0000
             0.0000          0.9931          0.0000
             0.0000          0.0000          0.9931

     Atom 48  H   pos: (  0.043198  0.315152  0.100414)  dia sigma:           0.94
             0.9418          0.0000          0.0000
             0.0000          0.9418          0.0000
             0.0000          0.0000          0.9418

     Atom 49  H   pos: (  0.087558  0.333940 -0.083203)  dia sigma:           0.95
             0.9537          0.0000          0.0000
             0.0000          0.9537          0.0000
             0.0000          0.0000          0.9537

     Atom 50  H   pos: (  0.159806 -0.278721 -0.210840)  dia sigma:           0.92
             0.9240          0.0000          0.0000
             0.0000          0.9240          0.0000
             0.0000          0.0000          0.9240

     Atom 51  H   pos: (  0.150421 -0.134682 -0.332968)  dia sigma:           1.03
             1.0289          0.0000          0.0000
             0.0000          1.0289          0.0000
             0.0000          0.0000          1.0289

     Atom 52  H   pos: (  0.143128 -0.060575  0.027129)  dia sigma:           1.00
             0.9952          0.0000          0.0000
             0.0000          0.9952          0.0000
             0.0000          0.0000          0.9952

     Atom 53  H   pos: (  0.108762 -0.218907  0.131399)  dia sigma:           0.97
             0.9663          0.0000          0.0000
             0.0000          0.9663          0.0000
             0.0000          0.0000          0.9663

     Atom 54  H   pos: ( -0.132350  0.317298 -0.258773)  dia sigma:           0.94
             0.9426          0.0000          0.0000
             0.0000          0.9426          0.0000
             0.0000          0.0000          0.9426

     Atom 55  H   pos: (  0.001457  0.211434 -0.344131)  dia sigma:           0.99
             0.9860          0.0000          0.0000
             0.0000          0.9860          0.0000
             0.0000          0.0000          0.9860

     Atom 56  H   pos: (  0.381873 -0.370992 -0.035931)  dia sigma:           0.94
             0.9368          0.0000          0.0000
             0.0000          0.9368          0.0000
             0.0000          0.0000          0.9368

     Atom 57  H   pos: (  0.403541 -0.306870 -0.209201)  dia sigma:           1.01
             1.0117          0.0000          0.0000
             0.0000          1.0117          0.0000
             0.0000          0.0000          1.0117

     Atom 58  H   pos: ( -0.084917 -0.108547 -0.178770)  dia sigma:           1.00
             0.9984          0.0000          0.0000
             0.0000          0.9984          0.0000
             0.0000          0.0000          0.9984

     Atom 59  H   pos: ( -0.114617  0.077629 -0.165633)  dia sigma:           0.99
             0.9865          0.0000          0.0000
             0.0000          0.9865          0.0000
             0.0000          0.0000          0.9865

     Atom 60  H   pos: (  0.259198  0.162966 -0.028688)  dia sigma:           1.01
             1.0050          0.0000          0.0000
             0.0000          1.0050          0.0000
             0.0000          0.0000          1.0050

     Atom 61  H   pos: (  0.291579  0.072592 -0.195407)  dia sigma:           0.95
             0.9530          0.0000          0.0000
             0.0000          0.9530          0.0000
             0.0000          0.0000          0.9530

     Atom 62  H   pos: (  0.111172 -0.505244  0.103808)  dia sigma:           1.00
             1.0022          0.0000          0.0000
             0.0000          1.0022          0.0000
             0.0000          0.0000          1.0022

     Atom 63  H   pos: ( -0.031264 -0.429444  0.205867)  dia sigma:           0.94
             0.9357          0.0000          0.0000
             0.0000          0.9357          0.0000
             0.0000          0.0000          0.9357

     Atom 64  H   pos: (  0.424342 -0.117289  0.317702)  dia sigma:           0.97
             0.9663          0.0000          0.0000
             0.0000          0.9663          0.0000
             0.0000          0.0000          0.9663

     Atom 65  H   pos: (  0.291423 -0.040394  0.211793)  dia sigma:           1.00
             0.9965          0.0000          0.0000
             0.0000          0.9965          0.0000
             0.0000          0.0000          0.9965

     Atom 66  H   pos: (  0.442438  0.344452  0.367239)  dia sigma:           0.96
             0.9592          0.0000          0.0000
             0.0000          0.9592          0.0000
             0.0000          0.0000          0.9592

     Atom 67  H   pos: (  0.355944  0.401004 -0.469434)  dia sigma:           0.98
             0.9813          0.0000          0.0000
             0.0000          0.9813          0.0000
             0.0000          0.0000          0.9813

     Atom 68  H   pos: (  0.405206 -0.036684 -0.361577)  dia sigma:           0.89
             0.8921          0.0000          0.0000
             0.0000          0.8921          0.0000
             0.0000          0.0000          0.8921

     Atom 69  H   pos: (  0.360988  0.137001 -0.439459)  dia sigma:           0.95
             0.9452          0.0000          0.0000
             0.0000          0.9452          0.0000
             0.0000          0.0000          0.9452

     Atom 70  H   pos: ( -0.312171  0.500626 -0.217214)  dia sigma:           0.92
             0.9150          0.0000          0.0000
             0.0000          0.9150          0.0000
             0.0000          0.0000          0.9150

     Atom 71  H   pos: ( -0.397391  0.372757 -0.344445)  dia sigma:           0.96
             0.9597          0.0000          0.0000
             0.0000          0.9597          0.0000
             0.0000          0.0000          0.9597

     Paramagnetic contribution in ppm:

     Atom  1  Ca  pos: ( -0.432601 -0.058782  0.014499)  para sigma:        -463.98
          -486.4036          6.9913          2.3547
             6.4774       -469.7603          4.7132
             1.3255          9.0956       -435.7686

     Atom  2  O   pos: ( -0.468497 -0.355812  0.112596)  para sigma:         -45.97
           -46.2293          2.9339         12.9167
             1.4306        -39.8350         -9.6113
             7.8876         -7.5567        -51.8502

     Atom  3  O   pos: ( -0.466016 -0.138637 -0.262622)  para sigma:         -58.39
           -79.3475        -11.8689         17.6520
            -9.0463        -56.8423          5.4134
            20.6345          5.6483        -38.9680

     Atom  4  O   pos: ( -0.120700  0.289854  0.213229)  para sigma:         -18.89
           -18.2235          1.3313         16.0388
             3.2335        -23.5305         -5.6009
            16.5923         -5.7477        -14.9074

     Atom  5  O   pos: (  0.434108  0.398322  0.161883)  para sigma:         -23.72
           -23.4187          8.8001          2.2263
            10.1871        -12.2049         -0.2841
             0.8272         -1.1264        -35.5325

     Atom  6  O   pos: ( -0.275908 -0.394650 -0.146309)  para sigma:         -15.21
           -32.3181        -12.9580         -5.9319
           -13.4510        -10.7514         -6.8864
            -6.6165         -6.1970         -2.5487

     Atom  7  O   pos: (  0.457970 -0.286794  0.423263)  para sigma:         -20.66
           -24.8273         20.5314          6.3685
            19.5251        -23.6676          6.3667
             6.6270          7.4870        -13.4754

     Atom  8  O   pos: ( -0.221531 -0.065088  0.203194)  para sigma:         -23.28
           -15.4803         -4.1784          7.5704
             0.7628        -38.8102         -9.8951
             5.2624        -10.7031        -15.5512

     Atom  9  O   pos: ( -0.005873  0.097278  0.460661)  para sigma:          -9.18
             6.7496          6.9510          6.8919
             2.5441        -13.7356         -0.4473
             7.9775          1.9414        -20.5586

     Atom 10  O   pos: (  0.214614  0.559228 -0.486178)  para sigma:          -7.80
           -12.7681         -7.1210          3.5320
            -6.8736        -21.7609          2.0908
             2.6354          2.8547         11.1276

     Atom 11  O   pos: ( -0.366620  0.221962  0.011802)  para sigma:         -34.85
           -43.3173         -1.2202         -7.8366
            -4.0319        -31.7185         -2.1582
            -7.5250         -1.0235        -29.5157

     Atom 12  O   pos: ( -0.210274 -0.469877  0.278618)  para sigma:         -19.07
           -11.7642        -17.4522         10.4418
           -13.5768        -11.5477          0.1441
             7.3444          1.8498        -33.8837

     Atom 13  O   pos: ( -0.179135 -0.237994 -0.480192)  para sigma:          -8.88
           -11.8622          9.5200         20.0654
             5.7262        -10.7454          8.6183
            20.6236         11.1033         -4.0447

     Atom 14  O   pos: (  0.133953  0.348287  0.026967)  para sigma:         -21.30
           -17.8737          3.9991         -5.7611
             5.1429        -37.8865          5.0547
            -2.0019          4.1481         -8.1260

     Atom 15  O   pos: (  0.083422 -0.218583 -0.284075)  para sigma:         -14.58
            -6.7491         -6.0962          9.9733
            -5.0737        -14.9138        -17.1275
            10.9100        -18.7959        -22.0697

     Atom 16  O   pos: (  0.098076 -0.099413  0.130135)  para sigma:         -18.63
           -20.8006          8.8806         -9.0124
             8.6662         -9.0744        -15.5954
            -6.9343        -13.7623        -26.0078

     Atom 17  O   pos: ( -0.026248  0.262109 -0.239873)  para sigma:         -16.98
           -10.0396        -13.0145         -3.0385
           -11.8241        -23.0726         12.3634
            -2.4222         10.4917        -17.8228

     Atom 18  O   pos: (  0.323795 -0.364371 -0.142588)  para sigma:         -16.84
           -11.3645          4.7286         13.4605
             4.7253        -37.6640        -18.2609
            13.0942        -15.8945         -1.5036

     Atom 19  O   pos: ( -0.165284 -0.028230 -0.144221)  para sigma:         -12.44
           -11.4902          0.6561        -11.1718
            -0.9433          5.1680         -0.3011
           -10.8841         -1.1411        -31.0086

     Atom 20  O   pos: (  0.298356  0.061315 -0.075440)  para sigma:         -21.07
           -33.9066         -8.5884         -5.1148
            -6.4000        -24.9638          1.6058
            -7.1353         10.9584         -4.3514

     Atom 21  O   pos: (  0.087408 -0.418799  0.181303)  para sigma:         -17.57
            -8.1177         -1.8760        -11.8768
            -2.7541        -20.0537          6.2664
            -9.8740          5.4715        -24.5390

     Atom 22  O   pos: (  0.408042 -0.031967  0.234530)  para sigma:         -26.90
           -25.9305         -2.0744          0.5522
            -4.2817        -34.4712         -7.8766
            -0.8833        -13.1506        -20.3109

     Atom 23  O   pos: (  0.440488  0.319829 -0.492717)  para sigma:         -14.49
           -22.1170        -10.5617         -3.3599
           -11.2719        -18.3667         -3.3033
            -4.5570         -2.1766         -2.9991

     Atom 24  O   pos: (  0.310734  0.037676 -0.392615)  para sigma:         -31.66
           -32.0073         -9.3745          6.2191
            -7.5905        -25.7043        -13.1327
             4.7512        -17.4582        -37.2559

     Atom 25  O   pos: ( -0.316217  0.385330 -0.257370)  para sigma:         -21.67
           -28.1488         -0.6438         12.7589
             1.5635        -14.5215          9.5392
            14.8271          9.3037        -22.3421

     Atom 26  H   pos: ( -0.495103 -0.318543  0.221503)  para sigma:           0.00
             0.0000          0.0000          0.0000
             0.0000          0.0000          0.0000
             0.0000          0.0000          0.0000

     Atom 27  H   pos: ( -0.360542 -0.099209 -0.296339)  para sigma:           0.00
             0.0000          0.0000          0.0000
             0.0000          0.0000          0.0000
             0.0000          0.0000          0.0000

     Atom 28  H   pos: ( -0.206224  0.244517  0.141470)  para sigma:           0.00
             0.0000          0.0000          0.0000
             0.0000          0.0000          0.0000
             0.0000          0.0000          0.0000

     Atom 29  H   pos: ( -0.090702  0.207250  0.293701)  para sigma:           0.00
             0.0000          0.0000          0.0000
             0.0000          0.0000          0.0000
             0.0000          0.0000          0.0000

     Atom 30  H   pos: (  0.326488  0.384089  0.112822)  para sigma:           0.00
             0.0000          0.0000          0.0000
             0.0000          0.0000          0.0000
             0.0000          0.0000          0.0000

     Atom 31  H   pos: ( -0.526127 -0.541853  0.139070)  para sigma:           0.00
             0.0000          0.0000          0.0000
             0.0000          0.0000          0.0000
             0.0000          0.0000          0.0000

     Atom 32  H   pos: ( -0.333830 -0.389304 -0.041766)  para sigma:           0.00
             0.0000          0.0000          0.0000
             0.0000          0.0000          0.0000
             0.0000          0.0000          0.0000

     Atom 33  H   pos: ( -0.332312 -0.313325 -0.212397)  para sigma:           0.00
             0.0000          0.0000          0.0000
             0.0000          0.0000          0.0000
             0.0000          0.0000          0.0000

     Atom 34  H   pos: (  0.364464 -0.356637  0.447765)  para sigma:           0.00
             0.0000          0.0000          0.0000
             0.0000          0.0000          0.0000
             0.0000          0.0000          0.0000

     Atom 35  H   pos: (  0.506683 -0.252021 -0.450722)  para sigma:           0.00
             0.0000          0.0000          0.0000
             0.0000          0.0000          0.0000
             0.0000          0.0000          0.0000

     Atom 36  H   pos: ( -0.219094 -0.119173  0.308542)  para sigma:           0.00
             0.0000          0.0000          0.0000
             0.0000          0.0000          0.0000
             0.0000          0.0000          0.0000

     Atom 37  H   pos: ( -0.109322 -0.072076  0.161624)  para sigma:           0.00
             0.0000          0.0000          0.0000
             0.0000          0.0000          0.0000
             0.0000          0.0000          0.0000

     Atom 38  H   pos: (  0.107664  0.062909  0.471216)  para sigma:           0.00
             0.0000          0.0000          0.0000
             0.0000          0.0000          0.0000
             0.0000          0.0000          0.0000

     Atom 39  H   pos: ( -0.057086 -0.014656 -0.511264)  para sigma:           0.00
             0.0000          0.0000          0.0000
             0.0000          0.0000          0.0000
             0.0000          0.0000          0.0000

     Atom 40  H   pos: (  0.146789  0.594070  0.386274)  para sigma:           0.00
             0.0000          0.0000          0.0000
             0.0000          0.0000          0.0000
             0.0000          0.0000          0.0000

     Atom 41  H   pos: (  0.158538 -0.455960 -0.417997)  para sigma:           0.00
             0.0000          0.0000          0.0000
             0.0000          0.0000          0.0000
             0.0000          0.0000          0.0000

     Atom 42  H   pos: ( -0.446223  0.290431  0.072977)  para sigma:           0.00
             0.0000          0.0000          0.0000
             0.0000          0.0000          0.0000
             0.0000          0.0000          0.0000

     Atom 43  H   pos: ( -0.349966  0.278682 -0.094045)  para sigma:           0.00
             0.0000          0.0000          0.0000
             0.0000          0.0000          0.0000
             0.0000          0.0000          0.0000

     Atom 44  H   pos: ( -0.302274 -0.434513  0.208737)  para sigma:           0.00
             0.0000          0.0000          0.0000
             0.0000          0.0000          0.0000
             0.0000          0.0000          0.0000

     Atom 45  H   pos: ( -0.197281 -0.587980  0.264951)  para sigma:           0.00
             0.0000          0.0000          0.0000
             0.0000          0.0000          0.0000
             0.0000          0.0000          0.0000

     Atom 46  H   pos: ( -0.211289 -0.326746  0.441546)  para sigma:           0.00
             0.0000          0.0000          0.0000
             0.0000          0.0000          0.0000
             0.0000          0.0000          0.0000

     Atom 47  H   pos: ( -0.086353 -0.255488 -0.407892)  para sigma:           0.00
             0.0000          0.0000          0.0000
             0.0000          0.0000          0.0000
             0.0000          0.0000          0.0000

     Atom 48  H   pos: (  0.043198  0.315152  0.100414)  para sigma:           0.00
             0.0000          0.0000          0.0000
             0.0000          0.0000          0.0000
             0.0000          0.0000          0.0000

     Atom 49  H   pos: (  0.087558  0.333940 -0.083203)  para sigma:           0.00
             0.0000          0.0000          0.0000
             0.0000          0.0000          0.0000
             0.0000          0.0000          0.0000

     Atom 50  H   pos: (  0.159806 -0.278721 -0.210840)  para sigma:           0.00
             0.0000          0.0000          0.0000
             0.0000          0.0000          0.0000
             0.0000          0.0000          0.0000

     Atom 51  H   pos: (  0.150421 -0.134682 -0.332968)  para sigma:           0.00
             0.0000          0.0000          0.0000
             0.0000          0.0000          0.0000
             0.0000          0.0000          0.0000

     Atom 52  H   pos: (  0.143128 -0.060575  0.027129)  para sigma:           0.00
             0.0000          0.0000          0.0000
             0.0000          0.0000          0.0000
             0.0000          0.0000          0.0000

     Atom 53  H   pos: (  0.108762 -0.218907  0.131399)  para sigma:           0.00
             0.0000          0.0000          0.0000
             0.0000          0.0000          0.0000
             0.0000          0.0000          0.0000

     Atom 54  H   pos: ( -0.132350  0.317298 -0.258773)  para sigma:           0.00
             0.0000          0.0000          0.0000
             0.0000          0.0000          0.0000
             0.0000          0.0000          0.0000

     Atom 55  H   pos: (  0.001457  0.211434 -0.344131)  para sigma:           0.00
             0.0000          0.0000          0.0000
             0.0000          0.0000          0.0000
             0.0000          0.0000          0.0000

     Atom 56  H   pos: (  0.381873 -0.370992 -0.035931)  para sigma:           0.00
             0.0000          0.0000          0.0000
             0.0000          0.0000          0.0000
             0.0000          0.0000          0.0000

     Atom 57  H   pos: (  0.403541 -0.306870 -0.209201)  para sigma:           0.00
             0.0000          0.0000          0.0000
             0.0000          0.0000          0.0000
             0.0000          0.0000          0.0000

     Atom 58  H   pos: ( -0.084917 -0.108547 -0.178770)  para sigma:           0.00
             0.0000          0.0000          0.0000
             0.0000          0.0000          0.0000
             0.0000          0.0000          0.0000

     Atom 59  H   pos: ( -0.114617  0.077629 -0.165633)  para sigma:           0.00
             0.0000          0.0000          0.0000
             0.0000          0.0000          0.0000
             0.0000          0.0000          0.0000

     Atom 60  H   pos: (  0.259198  0.162966 -0.028688)  para sigma:           0.00
             0.0000          0.0000          0.0000
             0.0000          0.0000          0.0000
             0.0000          0.0000          0.0000

     Atom 61  H   pos: (  0.291579  0.072592 -0.195407)  para sigma:           0.00
             0.0000          0.0000          0.0000
             0.0000          0.0000          0.0000
             0.0000          0.0000          0.0000

     Atom 62  H   pos: (  0.111172 -0.505244  0.103808)  para sigma:           0.00
             0.0000          0.0000          0.0000
             0.0000          0.0000          0.0000
             0.0000          0.0000          0.0000

     Atom 63  H   pos: ( -0.031264 -0.429444  0.205867)  para sigma:           0.00
             0.0000          0.0000          0.0000
             0.0000          0.0000          0.0000
             0.0000          0.0000          0.0000

     Atom 64  H   pos: (  0.424342 -0.117289  0.317702)  para sigma:           0.00
             0.0000          0.0000          0.0000
             0.0000          0.0000          0.0000
             0.0000          0.0000          0.0000

     Atom 65  H   pos: (  0.291423 -0.040394  0.211793)  para sigma:           0.00
             0.0000          0.0000          0.0000
             0.0000          0.0000          0.0000
             0.0000          0.0000          0.0000

     Atom 66  H   pos: (  0.442438  0.344452  0.367239)  para sigma:           0.00
             0.0000          0.0000          0.0000
             0.0000          0.0000          0.0000
             0.0000          0.0000          0.0000

     Atom 67  H   pos: (  0.355944  0.401004 -0.469434)  para sigma:           0.00
             0.0000          0.0000          0.0000
             0.0000          0.0000          0.0000
             0.0000          0.0000          0.0000

     Atom 68  H   pos: (  0.405206 -0.036684 -0.361577)  para sigma:           0.00
             0.0000          0.0000          0.0000
             0.0000          0.0000          0.0000
             0.0000          0.0000          0.0000

     Atom 69  H   pos: (  0.360988  0.137001 -0.439459)  para sigma:           0.00
             0.0000          0.0000          0.0000
             0.0000          0.0000          0.0000
             0.0000          0.0000          0.0000

     Atom 70  H   pos: ( -0.312171  0.500626 -0.217214)  para sigma:           0.00
             0.0000          0.0000          0.0000
             0.0000          0.0000          0.0000
             0.0000          0.0000          0.0000

     Atom 71  H   pos: ( -0.397391  0.372757 -0.344445)  para sigma:           0.00
             0.0000          0.0000          0.0000
             0.0000          0.0000          0.0000
             0.0000          0.0000          0.0000

     Paramagnetic US occ-occ contribution in ppm:

     Atom  1  Ca  pos: ( -0.432601 -0.058782  0.014499)  para_oo sigma:          -2.60
            -2.8781          0.0668          0.4540
             0.0081         -2.3924          0.1526
             0.3927          0.2046         -2.5187

     Atom  2  O   pos: ( -0.468497 -0.355812  0.112596)  para_oo sigma:          -1.05
            -1.0575         -0.1045          0.0847
            -0.0924         -1.2671          0.1564
             0.0124          0.1741         -0.8353

     Atom  3  O   pos: ( -0.466016 -0.138637 -0.262622)  para_oo sigma:          -0.75
            -0.3374          0.0226          0.0961
            -0.0149         -0.6969         -0.1431
             0.0480         -0.1451         -1.2234

     Atom  4  O   pos: ( -0.120700  0.289854  0.213229)  para_oo sigma:          -0.98
            -0.9845         -0.0393         -0.0670
            -0.0464         -0.9255         -0.0106
            -0.0578          0.0325         -1.0299

     Atom  5  O   pos: (  0.434108  0.398322  0.161883)  para_oo sigma:          -1.06
            -1.0255          0.0098          0.0206
             0.0083         -0.9460          0.0309
            -0.0028          0.0561         -1.2029

     Atom  6  O   pos: ( -0.275908 -0.394650 -0.146309)  para_oo sigma:          -1.03
            -1.1208         -0.0306         -0.1593
            -0.0117         -0.9557          0.1026
            -0.1626          0.1261         -1.0222

     Atom  7  O   pos: (  0.457970 -0.286794  0.423263)  para_oo sigma:          -1.05
            -1.2205         -0.0542          0.0271
            -0.0076         -0.9647          0.0051
             0.0495          0.0209         -0.9723

     Atom  8  O   pos: ( -0.221531 -0.065088  0.203194)  para_oo sigma:          -0.41
            -0.4207          0.0985         -0.5069
             0.0530         -0.5430         -0.1139
            -0.4663         -0.1431         -0.2711

     Atom  9  O   pos: ( -0.005873  0.097278  0.460661)  para_oo sigma:          -0.88
            -0.8606         -0.0787          0.0367
            -0.1065         -0.9885          0.0408
             0.0670          0.0838         -0.7855

     Atom 10  O   pos: (  0.214614  0.559228 -0.486178)  para_oo sigma:          -0.83
            -0.7916          0.0635          0.0685
             0.0481         -0.7897         -0.0511
             0.0932         -0.0841         -0.9186

     Atom 11  O   pos: ( -0.366620  0.221962  0.011802)  para_oo sigma:          -0.64
            -0.5561         -0.2018         -0.1718
            -0.2038         -1.0878          0.0717
            -0.1912          0.0150         -0.2843

     Atom 12  O   pos: ( -0.210274 -0.469877  0.278618)  para_oo sigma:          -1.01
            -0.9036         -0.0393         -0.0912
             0.0127         -1.0105          0.0106
            -0.0766          0.0062         -1.1102

     Atom 13  O   pos: ( -0.179135 -0.237994 -0.480192)  para_oo sigma:          -0.99
            -1.0398          0.0683          0.0153
             0.0622         -1.0746          0.0929
             0.0494          0.1126         -0.8533

     Atom 14  O   pos: (  0.133953  0.348287  0.026967)  para_oo sigma:          -1.07
            -1.0899          0.0653          0.0096
             0.0797         -1.0239          0.1288
             0.0264          0.0726         -1.0905

     Atom 15  O   pos: (  0.083422 -0.218583 -0.284075)  para_oo sigma:          -1.01
            -0.8842         -0.1559          0.1841
            -0.1420         -1.0947          0.0593
             0.1801          0.0119         -1.0393

     Atom 16  O   pos: (  0.098076 -0.099413  0.130135)  para_oo sigma:          -0.97
            -0.8558          0.1108          0.0225
             0.0838         -0.9233         -0.0207
             0.0169          0.0119         -1.1271

     Atom 17  O   pos: ( -0.026248  0.262109 -0.239873)  para_oo sigma:          -1.02
            -1.0233          0.0055          0.0583
            -0.0191         -1.0058         -0.0652
             0.0573         -0.0762         -1.0276

     Atom 18  O   pos: (  0.323795 -0.364371 -0.142588)  para_oo sigma:          -1.12
            -1.0757          0.0127          0.2406
             0.0394         -1.1604         -0.0691
             0.1846         -0.0825         -1.1302

     Atom 19  O   pos: ( -0.165284 -0.028230 -0.144221)  para_oo sigma:          -0.66
            -0.7861          0.0273          0.0679
            -0.0193         -0.4238          0.0508
             0.0869          0.0911         -0.7595

     Atom 20  O   pos: (  0.298356  0.061315 -0.075440)  para_oo sigma:          -0.68
            -0.9192          0.1197         -0.0977
             0.0701         -0.7822          0.0648
            -0.1229          0.1670         -0.3426

     Atom 21  O   pos: (  0.087408 -0.418799  0.181303)  para_oo sigma:          -0.99
            -0.9652          0.0788          0.0364
             0.0646         -0.9763         -0.0515
             0.0266         -0.0723         -1.0201

     Atom 22  O   pos: (  0.408042 -0.031967  0.234530)  para_oo sigma:          -0.43
            -0.3154         -0.1781          0.4467
            -0.1802         -0.3918         -0.2318
             0.4161         -0.2217         -0.5708

     Atom 23  O   pos: (  0.440488  0.319829 -0.492717)  para_oo sigma:          -0.97
            -0.9566          0.0091          0.0403
             0.0148         -0.9148         -0.0918
             0.0205         -0.0473         -1.0297

     Atom 24  O   pos: (  0.310734  0.037676 -0.392615)  para_oo sigma:          -1.21
            -1.1742         -0.0683          0.0987
            -0.0676         -1.3496         -0.0014
             0.1428         -0.0396         -1.0981

     Atom 25  O   pos: ( -0.316217  0.385330 -0.257370)  para_oo sigma:          -1.08
            -0.9960          0.0540          0.0779
             0.0406         -1.0417         -0.0386
             0.0240         -0.0440         -1.1963

     Atom 26  H   pos: ( -0.495103 -0.318543  0.221503)  para_oo sigma:           0.00
             0.0000          0.0000          0.0000
             0.0000          0.0000          0.0000
             0.0000          0.0000          0.0000

     Atom 27  H   pos: ( -0.360542 -0.099209 -0.296339)  para_oo sigma:           0.00
             0.0000          0.0000          0.0000
             0.0000          0.0000          0.0000
             0.0000          0.0000          0.0000

     Atom 28  H   pos: ( -0.206224  0.244517  0.141470)  para_oo sigma:           0.00
             0.0000          0.0000          0.0000
             0.0000          0.0000          0.0000
             0.0000          0.0000          0.0000

     Atom 29  H   pos: ( -0.090702  0.207250  0.293701)  para_oo sigma:           0.00
             0.0000          0.0000          0.0000
             0.0000          0.0000          0.0000
             0.0000          0.0000          0.0000

     Atom 30  H   pos: (  0.326488  0.384089  0.112822)  para_oo sigma:           0.00
             0.0000          0.0000          0.0000
             0.0000          0.0000          0.0000
             0.0000          0.0000          0.0000

     Atom 31  H   pos: ( -0.526127 -0.541853  0.139070)  para_oo sigma:           0.00
             0.0000          0.0000          0.0000
             0.0000          0.0000          0.0000
             0.0000          0.0000          0.0000

     Atom 32  H   pos: ( -0.333830 -0.389304 -0.041766)  para_oo sigma:           0.00
             0.0000          0.0000          0.0000
             0.0000          0.0000          0.0000
             0.0000          0.0000          0.0000

     Atom 33  H   pos: ( -0.332312 -0.313325 -0.212397)  para_oo sigma:           0.00
             0.0000          0.0000          0.0000
             0.0000          0.0000          0.0000
             0.0000          0.0000          0.0000

     Atom 34  H   pos: (  0.364464 -0.356637  0.447765)  para_oo sigma:           0.00
             0.0000          0.0000          0.0000
             0.0000          0.0000          0.0000
             0.0000          0.0000          0.0000

     Atom 35  H   pos: (  0.506683 -0.252021 -0.450722)  para_oo sigma:           0.00
             0.0000          0.0000          0.0000
             0.0000          0.0000          0.0000
             0.0000          0.0000          0.0000

     Atom 36  H   pos: ( -0.219094 -0.119173  0.308542)  para_oo sigma:           0.00
             0.0000          0.0000          0.0000
             0.0000          0.0000          0.0000
             0.0000          0.0000          0.0000

     Atom 37  H   pos: ( -0.109322 -0.072076  0.161624)  para_oo sigma:           0.00
             0.0000          0.0000          0.0000
             0.0000          0.0000          0.0000
             0.0000          0.0000          0.0000

     Atom 38  H   pos: (  0.107664  0.062909  0.471216)  para_oo sigma:           0.00
             0.0000          0.0000          0.0000
             0.0000          0.0000          0.0000
             0.0000          0.0000          0.0000

     Atom 39  H   pos: ( -0.057086 -0.014656 -0.511264)  para_oo sigma:           0.00
             0.0000          0.0000          0.0000
             0.0000          0.0000          0.0000
             0.0000          0.0000          0.0000

     Atom 40  H   pos: (  0.146789  0.594070  0.386274)  para_oo sigma:           0.00
             0.0000          0.0000          0.0000
             0.0000          0.0000          0.0000
             0.0000          0.0000          0.0000

     Atom 41  H   pos: (  0.158538 -0.455960 -0.417997)  para_oo sigma:           0.00
             0.0000          0.0000          0.0000
             0.0000          0.0000          0.0000
             0.0000          0.0000          0.0000

     Atom 42  H   pos: ( -0.446223  0.290431  0.072977)  para_oo sigma:           0.00
             0.0000          0.0000          0.0000
             0.0000          0.0000          0.0000
             0.0000          0.0000          0.0000

     Atom 43  H   pos: ( -0.349966  0.278682 -0.094045)  para_oo sigma:           0.00
             0.0000          0.0000          0.0000
             0.0000          0.0000          0.0000
             0.0000          0.0000          0.0000

     Atom 44  H   pos: ( -0.302274 -0.434513  0.208737)  para_oo sigma:           0.00
             0.0000          0.0000          0.0000
             0.0000          0.0000          0.0000
             0.0000          0.0000          0.0000

     Atom 45  H   pos: ( -0.197281 -0.587980  0.264951)  para_oo sigma:           0.00
             0.0000          0.0000          0.0000
             0.0000          0.0000          0.0000
             0.0000          0.0000          0.0000

     Atom 46  H   pos: ( -0.211289 -0.326746  0.441546)  para_oo sigma:           0.00
             0.0000          0.0000          0.0000
             0.0000          0.0000          0.0000
             0.0000          0.0000          0.0000

     Atom 47  H   pos: ( -0.086353 -0.255488 -0.407892)  para_oo sigma:           0.00
             0.0000          0.0000          0.0000
             0.0000          0.0000          0.0000
             0.0000          0.0000          0.0000

     Atom 48  H   pos: (  0.043198  0.315152  0.100414)  para_oo sigma:           0.00
             0.0000          0.0000          0.0000
             0.0000          0.0000          0.0000
             0.0000          0.0000          0.0000

     Atom 49  H   pos: (  0.087558  0.333940 -0.083203)  para_oo sigma:           0.00
             0.0000          0.0000          0.0000
             0.0000          0.0000          0.0000
             0.0000          0.0000          0.0000

     Atom 50  H   pos: (  0.159806 -0.278721 -0.210840)  para_oo sigma:           0.00
             0.0000          0.0000          0.0000
             0.0000          0.0000          0.0000
             0.0000          0.0000          0.0000

     Atom 51  H   pos: (  0.150421 -0.134682 -0.332968)  para_oo sigma:           0.00
             0.0000          0.0000          0.0000
             0.0000          0.0000          0.0000
             0.0000          0.0000          0.0000

     Atom 52  H   pos: (  0.143128 -0.060575  0.027129)  para_oo sigma:           0.00
             0.0000          0.0000          0.0000
             0.0000          0.0000          0.0000
             0.0000          0.0000          0.0000

     Atom 53  H   pos: (  0.108762 -0.218907  0.131399)  para_oo sigma:           0.00
             0.0000          0.0000          0.0000
             0.0000          0.0000          0.0000
             0.0000          0.0000          0.0000

     Atom 54  H   pos: ( -0.132350  0.317298 -0.258773)  para_oo sigma:           0.00
             0.0000          0.0000          0.0000
             0.0000          0.0000          0.0000
             0.0000          0.0000          0.0000

     Atom 55  H   pos: (  0.001457  0.211434 -0.344131)  para_oo sigma:           0.00
             0.0000          0.0000          0.0000
             0.0000          0.0000          0.0000
             0.0000          0.0000          0.0000

     Atom 56  H   pos: (  0.381873 -0.370992 -0.035931)  para_oo sigma:           0.00
             0.0000          0.0000          0.0000
             0.0000          0.0000          0.0000
             0.0000          0.0000          0.0000

     Atom 57  H   pos: (  0.403541 -0.306870 -0.209201)  para_oo sigma:           0.00
             0.0000          0.0000          0.0000
             0.0000          0.0000          0.0000
             0.0000          0.0000          0.0000

     Atom 58  H   pos: ( -0.084917 -0.108547 -0.178770)  para_oo sigma:           0.00
             0.0000          0.0000          0.0000
             0.0000          0.0000          0.0000
             0.0000          0.0000          0.0000

     Atom 59  H   pos: ( -0.114617  0.077629 -0.165633)  para_oo sigma:           0.00
             0.0000          0.0000          0.0000
             0.0000          0.0000          0.0000
             0.0000          0.0000          0.0000

     Atom 60  H   pos: (  0.259198  0.162966 -0.028688)  para_oo sigma:           0.00
             0.0000          0.0000          0.0000
             0.0000          0.0000          0.0000
             0.0000          0.0000          0.0000

     Atom 61  H   pos: (  0.291579  0.072592 -0.195407)  para_oo sigma:           0.00
             0.0000          0.0000          0.0000
             0.0000          0.0000          0.0000
             0.0000          0.0000          0.0000

     Atom 62  H   pos: (  0.111172 -0.505244  0.103808)  para_oo sigma:           0.00
             0.0000          0.0000          0.0000
             0.0000          0.0000          0.0000
             0.0000          0.0000          0.0000

     Atom 63  H   pos: ( -0.031264 -0.429444  0.205867)  para_oo sigma:           0.00
             0.0000          0.0000          0.0000
             0.0000          0.0000          0.0000
             0.0000          0.0000          0.0000

     Atom 64  H   pos: (  0.424342 -0.117289  0.317702)  para_oo sigma:           0.00
             0.0000          0.0000          0.0000
             0.0000          0.0000          0.0000
             0.0000          0.0000          0.0000

     Atom 65  H   pos: (  0.291423 -0.040394  0.211793)  para_oo sigma:           0.00
             0.0000          0.0000          0.0000
             0.0000          0.0000          0.0000
             0.0000          0.0000          0.0000

     Atom 66  H   pos: (  0.442438  0.344452  0.367239)  para_oo sigma:           0.00
             0.0000          0.0000          0.0000
             0.0000          0.0000          0.0000
             0.0000          0.0000          0.0000

     Atom 67  H   pos: (  0.355944  0.401004 -0.469434)  para_oo sigma:           0.00
             0.0000          0.0000          0.0000
             0.0000          0.0000          0.0000
             0.0000          0.0000          0.0000

     Atom 68  H   pos: (  0.405206 -0.036684 -0.361577)  para_oo sigma:           0.00
             0.0000          0.0000          0.0000
             0.0000          0.0000          0.0000
             0.0000          0.0000          0.0000

     Atom 69  H   pos: (  0.360988  0.137001 -0.439459)  para_oo sigma:           0.00
             0.0000          0.0000          0.0000
             0.0000          0.0000          0.0000
             0.0000          0.0000          0.0000

     Atom 70  H   pos: ( -0.312171  0.500626 -0.217214)  para_oo sigma:           0.00
             0.0000          0.0000          0.0000
             0.0000          0.0000          0.0000
             0.0000          0.0000          0.0000

     Atom 71  H   pos: ( -0.397391  0.372757 -0.344445)  para_oo sigma:           0.00
             0.0000          0.0000          0.0000
             0.0000          0.0000          0.0000
             0.0000          0.0000          0.0000

     Paramagnetic US L_R Q_R contribution in ppm:

     Atom  1  Ca  pos: ( -0.432601 -0.058782  0.014499)  para_lq sigma:         203.65
           202.1850          0.2541          0.9125
             0.0260        204.4701          0.2772
             0.9529          0.8318        204.2965

     Atom  2  O   pos: ( -0.468497 -0.355812  0.112596)  para_lq sigma:        -109.21
          -106.3194          0.8043          2.4307
             0.3443       -107.0955         -2.9720
             1.9669         -2.6980       -114.2090

     Atom  3  O   pos: ( -0.466016 -0.138637 -0.262622)  para_lq sigma:        -109.80
          -114.9169         -2.9175          2.6791
            -3.0155       -106.9134          0.9219
             2.6581          0.8979       -107.5817

     Atom  4  O   pos: ( -0.120700  0.289854  0.213229)  para_lq sigma:         -99.63
           -98.4787         -2.0253         -5.4048
            -1.9442       -100.1599          2.3717
            -5.3574          2.3965       -100.2593

     Atom  5  O   pos: (  0.434108  0.398322  0.161883)  para_lq sigma:        -100.33
          -102.0500         -2.0662         -3.3793
            -1.9768       -102.4617          1.8646
            -3.4480          2.0017        -96.4697

     Atom  6  O   pos: ( -0.275908 -0.394650 -0.146309)  para_lq sigma:        -100.99
           -99.1265          4.4994          2.2795
             4.4110        -99.3866          2.2657
             1.9385          2.3890       -104.4672

     Atom  7  O   pos: (  0.457970 -0.286794  0.423263)  para_lq sigma:        -100.85
          -100.9785         -6.0530          0.1368
            -5.9026        -98.2847         -1.4199
             0.1901         -1.3315       -103.2886

     Atom  8  O   pos: ( -0.221531 -0.065088  0.203194)  para_lq sigma:         -99.91
          -103.7615          1.4263          1.9038
             1.8014        -94.2925          4.4361
             1.4383          4.3127       -101.6618

     Atom  9  O   pos: ( -0.005873  0.097278  0.460661)  para_lq sigma:        -101.07
          -106.1796          0.0713         -0.8099
            -0.2453       -104.2994          1.1892
            -0.7793          1.3575        -92.7223

     Atom 10  O   pos: (  0.214614  0.559228 -0.486178)  para_lq sigma:        -101.08
          -100.8753          4.5341         -1.5936
             4.6151        -95.8088         -0.7354
            -1.2692         -0.8543       -106.5476

     Atom 11  O   pos: ( -0.366620  0.221962  0.011802)  para_lq sigma:         -99.37
           -97.0358          3.1147          3.4901
             3.0259        -99.4393          1.7140
             3.4889          1.6790       -101.6319

     Atom 12  O   pos: ( -0.210274 -0.469877  0.278618)  para_lq sigma:        -100.54
           -99.6000          1.8878         -4.9543
             1.9903       -104.3337         -0.3762
            -5.0124         -0.5519        -97.6746

     Atom 13  O   pos: ( -0.179135 -0.237994 -0.480192)  para_lq sigma:        -100.86
           -99.9212          1.2811         -6.3345
             1.1887       -103.7176         -2.3652
            -6.1393         -2.4923        -98.9276

     Atom 14  O   pos: (  0.133953  0.348287  0.026967)  para_lq sigma:        -100.48
          -102.1313         -2.8987          0.2303
            -2.6845        -94.0355          0.9376
             0.4344          0.6479       -105.2809

     Atom 15  O   pos: (  0.083422 -0.218583 -0.284075)  para_lq sigma:        -101.34
          -103.5077         -1.1015         -2.5770
            -0.7053       -101.0218          5.9351
            -2.3052          5.5834        -99.5025

     Atom 16  O   pos: (  0.098076 -0.099413  0.130135)  para_lq sigma:        -100.57
           -94.7500          0.6474          3.9262
             0.6632       -104.9604          1.4989
             3.9417          1.7496       -101.9957

     Atom 17  O   pos: ( -0.026248  0.262109 -0.239873)  para_lq sigma:        -100.20
          -102.0467          5.0082         -0.6780
             4.9877        -96.5182         -2.7300
            -0.5605         -2.9457       -102.0430

     Atom 18  O   pos: (  0.323795 -0.364371 -0.142588)  para_lq sigma:        -101.59
          -103.4950         -3.0967         -0.9059
            -3.3935        -96.3231          2.8669
            -0.6326          2.7901       -104.9565

     Atom 19  O   pos: ( -0.165284 -0.028230 -0.144221)  para_lq sigma:        -100.83
          -102.5560          0.3053          4.4001
             0.1474       -105.4833         -0.0768
             4.6317         -0.0364        -94.4484

     Atom 20  O   pos: (  0.298356  0.061315 -0.075440)  para_lq sigma:        -100.29
           -94.5393          3.5080         -0.1689
             3.7075       -101.7018         -1.0430
            -0.3489         -0.1959       -104.6395

     Atom 21  O   pos: (  0.087408 -0.418799  0.181303)  para_lq sigma:        -100.09
          -103.5479         -0.2122          2.1883
            -0.5478        -98.7934         -4.4165
             2.5684         -4.5505        -97.9239

     Atom 22  O   pos: (  0.408042 -0.031967  0.234530)  para_lq sigma:        -100.53
          -103.7349         -0.6351         -1.5006
            -0.9138        -98.5570          6.1172
            -1.6491          5.8850        -99.2935

     Atom 23  O   pos: (  0.440488  0.319829 -0.492717)  para_lq sigma:         -99.83
           -98.0691          5.0944          1.8897
             5.2777        -98.0593          0.3405
             1.6472          0.6068       -103.3514

     Atom 24  O   pos: (  0.310734  0.037676 -0.392615)  para_lq sigma:        -101.24
          -102.8851          0.2713          0.5520
             0.7593       -104.4324          4.5171
             0.5220          3.9439        -96.4093

     Atom 25  O   pos: ( -0.316217  0.385330 -0.257370)  para_lq sigma:         -99.56
           -97.4219          0.4206         -4.6023
             0.3496       -102.1963         -2.7444
            -4.7714         -2.7064        -99.0529

     Atom 26  H   pos: ( -0.495103 -0.318543  0.221503)  para_lq sigma:           0.00
             0.0000          0.0000          0.0000
             0.0000          0.0000          0.0000
             0.0000          0.0000          0.0000

     Atom 27  H   pos: ( -0.360542 -0.099209 -0.296339)  para_lq sigma:           0.00
             0.0000          0.0000          0.0000
             0.0000          0.0000          0.0000
             0.0000          0.0000          0.0000

     Atom 28  H   pos: ( -0.206224  0.244517  0.141470)  para_lq sigma:           0.00
             0.0000          0.0000          0.0000
             0.0000          0.0000          0.0000
             0.0000          0.0000          0.0000

     Atom 29  H   pos: ( -0.090702  0.207250  0.293701)  para_lq sigma:           0.00
             0.0000          0.0000          0.0000
             0.0000          0.0000          0.0000
             0.0000          0.0000          0.0000

     Atom 30  H   pos: (  0.326488  0.384089  0.112822)  para_lq sigma:           0.00
             0.0000          0.0000          0.0000
             0.0000          0.0000          0.0000
             0.0000          0.0000          0.0000

     Atom 31  H   pos: ( -0.526127 -0.541853  0.139070)  para_lq sigma:           0.00
             0.0000          0.0000          0.0000
             0.0000          0.0000          0.0000
             0.0000          0.0000          0.0000

     Atom 32  H   pos: ( -0.333830 -0.389304 -0.041766)  para_lq sigma:           0.00
             0.0000          0.0000          0.0000
             0.0000          0.0000          0.0000
             0.0000          0.0000          0.0000

     Atom 33  H   pos: ( -0.332312 -0.313325 -0.212397)  para_lq sigma:           0.00
             0.0000          0.0000          0.0000
             0.0000          0.0000          0.0000
             0.0000          0.0000          0.0000

     Atom 34  H   pos: (  0.364464 -0.356637  0.447765)  para_lq sigma:           0.00
             0.0000          0.0000          0.0000
             0.0000          0.0000          0.0000
             0.0000          0.0000          0.0000

     Atom 35  H   pos: (  0.506683 -0.252021 -0.450722)  para_lq sigma:           0.00
             0.0000          0.0000          0.0000
             0.0000          0.0000          0.0000
             0.0000          0.0000          0.0000

     Atom 36  H   pos: ( -0.219094 -0.119173  0.308542)  para_lq sigma:           0.00
             0.0000          0.0000          0.0000
             0.0000          0.0000          0.0000
             0.0000          0.0000          0.0000

     Atom 37  H   pos: ( -0.109322 -0.072076  0.161624)  para_lq sigma:           0.00
             0.0000          0.0000          0.0000
             0.0000          0.0000          0.0000
             0.0000          0.0000          0.0000

     Atom 38  H   pos: (  0.107664  0.062909  0.471216)  para_lq sigma:           0.00
             0.0000          0.0000          0.0000
             0.0000          0.0000          0.0000
             0.0000          0.0000          0.0000

     Atom 39  H   pos: ( -0.057086 -0.014656 -0.511264)  para_lq sigma:           0.00
             0.0000          0.0000          0.0000
             0.0000          0.0000          0.0000
             0.0000          0.0000          0.0000

     Atom 40  H   pos: (  0.146789  0.594070  0.386274)  para_lq sigma:           0.00
             0.0000          0.0000          0.0000
             0.0000          0.0000          0.0000
             0.0000          0.0000          0.0000

     Atom 41  H   pos: (  0.158538 -0.455960 -0.417997)  para_lq sigma:           0.00
             0.0000          0.0000          0.0000
             0.0000          0.0000          0.0000
             0.0000          0.0000          0.0000

     Atom 42  H   pos: ( -0.446223  0.290431  0.072977)  para_lq sigma:           0.00
             0.0000          0.0000          0.0000
             0.0000          0.0000          0.0000
             0.0000          0.0000          0.0000

     Atom 43  H   pos: ( -0.349966  0.278682 -0.094045)  para_lq sigma:           0.00
             0.0000          0.0000          0.0000
             0.0000          0.0000          0.0000
             0.0000          0.0000          0.0000

     Atom 44  H   pos: ( -0.302274 -0.434513  0.208737)  para_lq sigma:           0.00
             0.0000          0.0000          0.0000
             0.0000          0.0000          0.0000
             0.0000          0.0000          0.0000

     Atom 45  H   pos: ( -0.197281 -0.587980  0.264951)  para_lq sigma:           0.00
             0.0000          0.0000          0.0000
             0.0000          0.0000          0.0000
             0.0000          0.0000          0.0000

     Atom 46  H   pos: ( -0.211289 -0.326746  0.441546)  para_lq sigma:           0.00
             0.0000          0.0000          0.0000
             0.0000          0.0000          0.0000
             0.0000          0.0000          0.0000

     Atom 47  H   pos: ( -0.086353 -0.255488 -0.407892)  para_lq sigma:           0.00
             0.0000          0.0000          0.0000
             0.0000          0.0000          0.0000
             0.0000          0.0000          0.0000

     Atom 48  H   pos: (  0.043198  0.315152  0.100414)  para_lq sigma:           0.00
             0.0000          0.0000          0.0000
             0.0000          0.0000          0.0000
             0.0000          0.0000          0.0000

     Atom 49  H   pos: (  0.087558  0.333940 -0.083203)  para_lq sigma:           0.00
             0.0000          0.0000          0.0000
             0.0000          0.0000          0.0000
             0.0000          0.0000          0.0000

     Atom 50  H   pos: (  0.159806 -0.278721 -0.210840)  para_lq sigma:           0.00
             0.0000          0.0000          0.0000
             0.0000          0.0000          0.0000
             0.0000          0.0000          0.0000

     Atom 51  H   pos: (  0.150421 -0.134682 -0.332968)  para_lq sigma:           0.00
             0.0000          0.0000          0.0000
             0.0000          0.0000          0.0000
             0.0000          0.0000          0.0000

     Atom 52  H   pos: (  0.143128 -0.060575  0.027129)  para_lq sigma:           0.00
             0.0000          0.0000          0.0000
             0.0000          0.0000          0.0000
             0.0000          0.0000          0.0000

     Atom 53  H   pos: (  0.108762 -0.218907  0.131399)  para_lq sigma:           0.00
             0.0000          0.0000          0.0000
             0.0000          0.0000          0.0000
             0.0000          0.0000          0.0000

     Atom 54  H   pos: ( -0.132350  0.317298 -0.258773)  para_lq sigma:           0.00
             0.0000          0.0000          0.0000
             0.0000          0.0000          0.0000
             0.0000          0.0000          0.0000

     Atom 55  H   pos: (  0.001457  0.211434 -0.344131)  para_lq sigma:           0.00
             0.0000          0.0000          0.0000
             0.0000          0.0000          0.0000
             0.0000          0.0000          0.0000

     Atom 56  H   pos: (  0.381873 -0.370992 -0.035931)  para_lq sigma:           0.00
             0.0000          0.0000          0.0000
             0.0000          0.0000          0.0000
             0.0000          0.0000          0.0000

     Atom 57  H   pos: (  0.403541 -0.306870 -0.209201)  para_lq sigma:           0.00
             0.0000          0.0000          0.0000
             0.0000          0.0000          0.0000
             0.0000          0.0000          0.0000

     Atom 58  H   pos: ( -0.084917 -0.108547 -0.178770)  para_lq sigma:           0.00
             0.0000          0.0000          0.0000
             0.0000          0.0000          0.0000
             0.0000          0.0000          0.0000

     Atom 59  H   pos: ( -0.114617  0.077629 -0.165633)  para_lq sigma:           0.00
             0.0000          0.0000          0.0000
             0.0000          0.0000          0.0000
             0.0000          0.0000          0.0000

     Atom 60  H   pos: (  0.259198  0.162966 -0.028688)  para_lq sigma:           0.00
             0.0000          0.0000          0.0000
             0.0000          0.0000          0.0000
             0.0000          0.0000          0.0000

     Atom 61  H   pos: (  0.291579  0.072592 -0.195407)  para_lq sigma:           0.00
             0.0000          0.0000          0.0000
             0.0000          0.0000          0.0000
             0.0000          0.0000          0.0000

     Atom 62  H   pos: (  0.111172 -0.505244  0.103808)  para_lq sigma:           0.00
             0.0000          0.0000          0.0000
             0.0000          0.0000          0.0000
             0.0000          0.0000          0.0000

     Atom 63  H   pos: ( -0.031264 -0.429444  0.205867)  para_lq sigma:           0.00
             0.0000          0.0000          0.0000
             0.0000          0.0000          0.0000
             0.0000          0.0000          0.0000

     Atom 64  H   pos: (  0.424342 -0.117289  0.317702)  para_lq sigma:           0.00
             0.0000          0.0000          0.0000
             0.0000          0.0000          0.0000
             0.0000          0.0000          0.0000

     Atom 65  H   pos: (  0.291423 -0.040394  0.211793)  para_lq sigma:           0.00
             0.0000          0.0000          0.0000
             0.0000          0.0000          0.0000
             0.0000          0.0000          0.0000

     Atom 66  H   pos: (  0.442438  0.344452  0.367239)  para_lq sigma:           0.00
             0.0000          0.0000          0.0000
             0.0000          0.0000          0.0000
             0.0000          0.0000          0.0000

     Atom 67  H   pos: (  0.355944  0.401004 -0.469434)  para_lq sigma:           0.00
             0.0000          0.0000          0.0000
             0.0000          0.0000          0.0000
             0.0000          0.0000          0.0000

     Atom 68  H   pos: (  0.405206 -0.036684 -0.361577)  para_lq sigma:           0.00
             0.0000          0.0000          0.0000
             0.0000          0.0000          0.0000
             0.0000          0.0000          0.0000

     Atom 69  H   pos: (  0.360988  0.137001 -0.439459)  para_lq sigma:           0.00
             0.0000          0.0000          0.0000
             0.0000          0.0000          0.0000
             0.0000          0.0000          0.0000

     Atom 70  H   pos: ( -0.312171  0.500626 -0.217214)  para_lq sigma:           0.00
             0.0000          0.0000          0.0000
             0.0000          0.0000          0.0000
             0.0000          0.0000          0.0000

     Atom 71  H   pos: ( -0.397391  0.372757 -0.344445)  para_lq sigma:           0.00
             0.0000          0.0000          0.0000
             0.0000          0.0000          0.0000
             0.0000          0.0000          0.0000


     Total NMR chemical shifts in ppm: ---------------------------------------
     (adopting the Simpson convention for anisotropy and asymmetry)-----------

     Atom  1  Ca  pos: ( -0.432601 -0.058782  0.014499)  Total sigma:        1114.13
          1084.3474          8.4640          4.9199
             7.3764       1108.5245          6.1122
             3.5308         11.8599       1149.5033

     Ca   1    anisotropy:     56.64    eta:   -0.7041
     Ca   1    sigma_11=   1108.54    axis=(  0.265669  0.935575 -0.232635)
     Ca   1    sigma_22=   1081.95    axis=(  0.960194 -0.278385 -0.023027)
     Ca   1    sigma_33=   1151.89    axis=(  0.086305  0.217257  0.972292)

     Atom  2  O   pos: ( -0.468497 -0.355812  0.112596)  Total sigma:         196.13
           198.9125          4.9525         22.3218
             2.3844        207.4126        -17.7005
            14.1179        -14.8489        182.0743

     O    2    anisotropy:    -47.33    eta:   -0.3469
     O    2    sigma_11=    206.44    axis=( -0.793774 -0.569662 -0.213092)
     O    2    sigma_22=    217.38    axis=(  0.388255 -0.744277  0.543424)
     O    2    sigma_33=    164.58    axis=( -0.468168  0.348622  0.811962)

     Atom  3  O   pos: ( -0.466016 -0.138637 -0.262622)  Total sigma:         178.23
           142.6064        -21.6448         29.3974
           -17.6199        182.9834          8.8885
            33.7718          9.6197        209.0888

     O    3    anisotropy:    -83.95    eta:   -0.5555
     O    3    sigma_11=    190.66    axis=(  0.326829 -0.941012 -0.087629)
     O    3    sigma_22=    221.75    axis=(  0.362002  0.038999  0.931361)
     O    3    sigma_33=    122.26    axis=(  0.873005  0.336118 -0.353394)

     Atom  4  O   pos: ( -0.120700  0.289854  0.213229)  Total sigma:         249.08
           250.9515         -0.5500         15.7194
             2.2143        243.9122         -5.0809
            16.7881         -5.2788        252.3873

     O    4    anisotropy:     28.91    eta:   -0.6018
     O    4    sigma_11=    245.25    axis=(  0.368256  0.912914 -0.175998)
     O    4    sigma_22=    233.65    axis=( -0.641225  0.386465  0.662929)
     O    4    sigma_33=    268.36    axis=(  0.673215 -0.131273  0.727701)

     Atom  5  O   pos: (  0.434108  0.398322  0.161883)  Total sigma:         241.36
           239.4783          9.7997         -1.1242
            11.7983        256.4119          2.3722
            -3.3719          1.3835        228.1778

     O    5    anisotropy:     30.49    eta:   -0.4088
     O    5    sigma_11=    235.35    axis=( -0.840410  0.398056  0.367781)
     O    5    sigma_22=    227.04    axis=(  0.322530 -0.178010  0.929670)
     O    5    sigma_33=    261.68    axis=( -0.435529 -0.899925 -0.021216)

     Atom  6  O   pos: ( -0.275908 -0.394650 -0.146309)  Total sigma:         252.59
           229.2478        -13.6352         -6.9269
           -14.1451        262.4879         -6.6290
            -8.4433         -5.4113        266.0394

     O    6    anisotropy:    -45.54    eta:   -0.1964
     O    6    sigma_11=    264.79    axis=( -0.392673  0.638621  0.661794)
     O    6    sigma_22=    270.75    axis=(  0.096554 -0.686989  0.720224)
     O    6    sigma_33=    222.23    axis=(  0.914596  0.346712  0.208101)

     Atom  7  O   pos: (  0.457970 -0.286794  0.423263)  Total sigma:         245.18
           237.8030         22.1586          8.5547
            21.0375        242.8306          7.3624
             9.2205          9.2490        254.8978

     O    7    anisotropy:    -39.96    eta:   -0.9475
     O    7    sigma_11=    245.88    axis=(  0.373858  0.469021 -0.800156)
     O    7    sigma_22=    271.12    axis=(  0.541981  0.589617  0.598840)
     O    7    sigma_33=    218.54    axis=(  0.752654 -0.657550 -0.033767)

     Atom  8  O   pos: ( -0.221531 -0.065088  0.203194)  Total sigma:         243.54
           250.8605         -3.6969         14.1460
             3.8284        226.7856        -10.0532
            10.4804        -11.4381        252.9875

     O    8    anisotropy:     33.61    eta:   -0.9027
     O    8    sigma_11=    242.45    axis=( -0.768234 -0.364258  0.526434)
     O    8    sigma_22=    222.23    axis=( -0.167281  0.907989  0.384153)
     O    8    sigma_33=    265.95    axis=(  0.617927 -0.207057  0.758481)

     Atom  9  O   pos: ( -0.005873  0.097278  0.460661)  Total sigma:         260.89
           275.7685          9.5665         10.0480
             2.6475        250.3277          0.6448
            11.4006          4.3820        256.5597

     O    9    anisotropy:     31.58    eta:   -0.1351
     O    9    sigma_11=    251.78    axis=(  0.393171  0.066130 -0.917084)
     O    9    sigma_22=    248.94    axis=(  0.213797 -0.976647  0.021234)
     O    9    sigma_33=    281.94    axis=(  0.894264  0.204419  0.398127)

     Atom 10  O   pos: (  0.214614  0.559228 -0.486178)  Total sigma:         262.95
           256.8991         -5.2539          2.9797
            -4.9302        249.8547          2.5343
             2.5400          3.3565        282.1010

     O   10    anisotropy:     29.44    eta:   -0.6503
     O   10    sigma_11=    259.52    axis=(  0.878075 -0.476386 -0.045180)
     O   10    sigma_22=    246.76    axis=(  0.469630  0.876025 -0.109672)
     O   10    sigma_33=    282.58    axis=(  0.091825  0.075082  0.992941)

     Atom 11  O   pos: ( -0.366620  0.221962  0.011802)  Total sigma:         227.68
           218.6775          1.2940         -7.0731
            -2.8667        233.0269         -0.6866
            -6.6762          0.5961        231.3475

     O   11    anisotropy:    -18.08    eta:   -0.1173
     O   11    sigma_11=    233.00    axis=( -0.041197 -0.979363  0.197866)
     O   11    sigma_22=    234.42    axis=( -0.400659  0.197607  0.894664)
     O   11    sigma_33=    215.63    axis=( -0.915300 -0.042419 -0.400532)

     Atom 12  O   pos: ( -0.210274 -0.469877  0.278618)  Total sigma:         247.69
           260.4939        -22.6422          8.7696
           -16.6629        254.0924          1.2462
             4.5855          3.4422        228.4710

     O   12    anisotropy:     44.68    eta:   -0.5121
     O   12    sigma_11=    240.42    axis=(  0.546666  0.709501  0.444707)
     O   12    sigma_22=    225.17    axis=( -0.335969 -0.300616  0.892611)
     O   12    sigma_33=    277.47    axis=( -0.766995  0.637368 -0.074034)

     Atom 13  O   pos: ( -0.179135 -0.237994 -0.480192)  Total sigma:         261.58
           258.5052         15.5998         20.8966
            10.2910        253.7918          9.8947
            21.8449         13.1779        272.4519

     O   13    anisotropy:     50.08    eta:   -0.2353
     O   13    sigma_11=    248.82    axis=( -0.206791 -0.792468  0.573787)
     O   13    sigma_22=    240.96    axis=( -0.799137  0.475159  0.368244)
     O   13    sigma_33=    294.97    axis=(  0.564462  0.382385  0.731549)

     Atom 14  O   pos: (  0.133953  0.348287  0.026967)  Total sigma:         244.33
           248.2458          2.9603         -7.5229
             4.6774        229.2764         10.5952
            -1.9237          8.4865        255.4659

     O   14    anisotropy:    -28.94    eta:   -0.5837
     O   14    sigma_11=    248.35    axis=(  0.929515  0.296123  0.219802)
     O   14    sigma_22=    259.61    axis=(  0.298019 -0.252085 -0.920672)
     O   14    sigma_33=    225.04    axis=(  0.217224 -0.921284  0.322567)

     Atom 15  O   pos: (  0.083422 -0.218583 -0.284075)  Total sigma:         252.73
           263.8762        -10.6533         12.0843
            -8.3395        250.9476        -16.6286
            13.8691        -19.5956        243.3620

     O   15    anisotropy:     41.66    eta:   -0.7751
     O   15    sigma_11=    249.61    axis=(  0.711297  0.622284 -0.326832)
     O   15    sigma_22=    228.08    axis=( -0.137596  0.579259  0.803446)
     O   15    sigma_33=    280.50    axis=( -0.689293  0.526518 -0.497649)

     Atom 16  O   pos: (  0.098076 -0.099413  0.130135)  Total sigma:         248.23
           254.5270         13.3751         -8.6794
            13.1910        255.0595        -20.2449
            -5.7807        -17.5547        235.0973

     O   16    anisotropy:     42.76    eta:   -0.7217
     O   16    sigma_11=    244.26    axis=( -0.826297  0.468030 -0.313338)
     O   16    sigma_22=    223.69    axis=( -0.026075  0.523937  0.851358)
     O   16    sigma_33=    276.73    axis=( -0.562630 -0.711645  0.420724)

     Atom 17  O   pos: ( -0.026248  0.262109 -0.239873)  Total sigma:         251.13
           258.4562        -12.4741         -4.4006
           -11.0717        246.6878         14.7975
            -3.6180         11.6220        248.2356

     O   17    anisotropy:     29.88    eta:   -0.8543
     O   17    sigma_11=    249.67    axis=(  0.684036  0.280963  0.673168)
     O   17    sigma_22=    232.66    axis=( -0.259805 -0.768488  0.584746)
     O   17    sigma_33=    271.05    axis=( -0.681613  0.574879  0.452678)

     Atom 18  O   pos: (  0.323795 -0.364371 -0.142588)  Total sigma:         249.40
           256.3009          2.9294         19.4478
             2.7356        224.6676        -23.9595
            19.0466        -20.7785        267.2234

     O   18    anisotropy:     55.51    eta:   -0.9968
     O   18    sigma_11=    249.34    axis=(  0.829849  0.424086 -0.362631)
     O   18    sigma_22=    212.45    axis=( -0.248791  0.862930  0.439834)
     O   18    sigma_33=    286.40    axis=(  0.499453 -0.274777  0.821611)

     Atom 19  O   pos: ( -0.165284 -0.028230 -0.144221)  Total sigma:         257.14
           257.8174          2.1887        -11.7398
            -0.3401        275.6965          0.1819
           -10.9246         -0.7036        237.9025

     O   19    anisotropy:    -36.55    eta:   -0.5291
     O   19    sigma_11=    262.88    axis=(  0.908429 -0.073859 -0.411462)
     O   19    sigma_22=    275.77    axis=(  0.068662  0.997263 -0.027419)
     O   19    sigma_33=    232.77    axis=(  0.412361 -0.003344  0.911014)

     Atom 20  O   pos: (  0.298356  0.061315 -0.075440)  Total sigma:         245.64
           234.1970         -8.2091         -7.5032
            -5.2457        237.9942          0.7645
           -10.6517         15.1467        264.7345

     O   20    anisotropy:     36.63    eta:   -0.3731
     O   20    sigma_11=    237.99    axis=( -0.464801  0.793095 -0.393650)
     O   20    sigma_22=    228.88    axis=(  0.838200  0.537380  0.092967)
     O   20    sigma_33=    270.06    axis=( -0.285272  0.286747  0.914547)

     Atom 21  O   pos: (  0.087408 -0.418799  0.181303)  Total sigma:         250.44
           259.7219         -2.1015        -14.2971
            -4.0292        249.5596          3.4044
           -10.9011          2.1140        242.0332

     O   21    anisotropy:     25.11    eta:   -0.7961
     O   21    sigma_11=    248.73    axis=( -0.231376 -0.972245  0.034717)
     O   21    sigma_22=    235.41    axis=(  0.451198 -0.075624  0.889214)
     O   21    sigma_33=    267.18    axis=(  0.861908 -0.221408 -0.456172)

     Atom 22  O   pos: (  0.408042 -0.031967  0.234530)  Total sigma:         237.54
           234.9783         -4.2240         -1.4482
            -7.8406        228.0775         -4.7870
            -3.8869        -12.6791        249.5615

     O   22    anisotropy:    -23.74    eta:   -0.9132
     O   22    sigma_11=    238.23    axis=(  0.895302 -0.429036 -0.119846)
     O   22    sigma_22=    252.68    axis=( -0.030631 -0.327696  0.944286)
     O   22    sigma_33=    221.71    axis=(  0.444406  0.841750  0.306529)

     Atom 23  O   pos: (  0.440488  0.319829 -0.492717)  Total sigma:         254.96
           244.9924         -8.2911         -1.6674
            -9.0752        252.8746         -5.7585
            -3.6321         -3.5960        267.0140

     O   23    anisotropy:    -24.55    eta:   -0.6447
     O   23    sigma_11=    257.87    axis=(  0.576235 -0.783193 -0.233586)
     O   23    sigma_22=    268.42    axis=( -0.001927 -0.287109  0.957896)
     O   23    sigma_33=    238.59    axis=(  0.817282  0.551523  0.166951)

     Atom 24  O   pos: (  0.310734  0.037676 -0.392615)  Total sigma:         228.66
           226.8651        -13.2293          9.6877
           -10.2883        231.7797        -13.8093
             8.1925        -20.6593        227.3344

     O   24    anisotropy:     39.11    eta:   -0.2740
     O   24    sigma_11=    219.20    axis=(  0.875511  0.262635 -0.405590)
     O   24    sigma_22=    212.05    axis=(  0.121290  0.693062  0.710601)
     O   24    sigma_33=    254.73    axis=(  0.467728 -0.671333  0.574929)

     Atom 25  O   pos: ( -0.316217  0.385330 -0.257370)  Total sigma:         245.33
           238.4945         -1.7064         13.4491
             1.4807        253.1664          9.0276
            16.0253          8.8976        244.3243

     O   25    anisotropy:    -30.30    eta:   -0.6722
     O   25    sigma_11=    248.64    axis=(  0.559316 -0.737053  0.379367)
     O   25    sigma_22=    262.22    axis=(  0.402573  0.641566  0.652938)
     O   25    sigma_33=    225.13    axis=( -0.724639 -0.212475  0.655556)

     Atom 26  H   pos: ( -0.495103 -0.318543  0.221503)  Total sigma:          25.62
            18.3157         -2.0581         -4.2650
            -2.0898         20.4129          6.1846
            -5.2793          6.0496         38.1358

     H   26    anisotropy:     23.39    eta:   -0.1119
     H   26    sigma_11=     18.70    axis=( -0.322885  0.877202 -0.355335)
     H   26    sigma_22=     16.95    axis=(  0.920392  0.378503  0.098055)
     H   26    sigma_33=     41.21    axis=( -0.220509  0.295387  0.929582)

     Atom 27  H   pos: ( -0.360542 -0.099209 -0.296339)  Total sigma:          26.83
            35.5970          4.6323         -1.7385
             4.7735         21.3425          0.8133
            -2.2100          0.8220         23.5457

     H   27    anisotropy:     15.57    eta:   -0.4183
     H   27    sigma_11=     23.81    axis=(  0.018744  0.346691  0.937792)
     H   27    sigma_22=     19.47    axis=( -0.301143  0.896358 -0.325354)
     H   27    sigma_33=     37.21    axis=( -0.953395 -0.276311  0.121205)

     Atom 28  H   pos: ( -0.206224  0.244517  0.141470)  Total sigma:          21.82
            27.8248          4.9534         14.9234
             5.9952         15.5501          5.4495
            14.9930          4.1018         22.0948

     H   28    anisotropy:     30.52    eta:   -0.1896
     H   28    sigma_11=     13.58    axis=(  0.233451 -0.963598  0.130305)
     H   28    sigma_22=      9.72    axis=(  0.627755  0.047016 -0.776990)
     H   28    sigma_33=     42.17    axis=(  0.742579  0.263188  0.615880)

     Atom 29  H   pos: ( -0.090702  0.207250  0.293701)  Total sigma:          23.12
            15.2528         -4.8578          7.4541
            -5.6797         26.0177        -13.0134
             7.7605        -12.2586         28.0919

     H   29    anisotropy:     29.50    eta:   -0.1655
     H   29    sigma_11=     14.91    axis=(  0.383448  0.767151  0.514244)
     H   29    sigma_22=     11.66    axis=(  0.867692 -0.108517 -0.485113)
     H   29    sigma_33=     42.79    axis=(  0.316351 -0.632221  0.707262)

     Atom 30  H   pos: (  0.326488  0.384089  0.112822)  Total sigma:          23.56
            37.3314          5.0688         10.1512
             4.0243         16.9269          2.4880
            10.5924          2.9475         16.4237

     H   30    anisotropy:     28.66    eta:   -0.2100
     H   30    sigma_11=     16.01    axis=(  0.255965 -0.960981 -0.104873)
     H   30    sigma_22=     12.00    axis=(  0.342244  0.191547 -0.919880)
     H   30    sigma_33=     42.67    axis=(  0.904075  0.199564  0.377920)

     Atom 31  H   pos: ( -0.526127 -0.541853  0.139070)  Total sigma:          19.85
            11.5769          9.5876         -0.6467
            10.7809         40.5236         -4.2723
            -1.2793         -5.5521          7.4636

     H   31    anisotropy:     36.84    eta:   -0.0781
     H   31    sigma_11=      8.53    axis=( -0.920472  0.246460 -0.303296)
     H   31    sigma_22=      6.61    axis=( -0.253875  0.212926  0.943509)
     H   31    sigma_33=     44.42    axis=( -0.297117 -0.945473  0.133422)

     Atom 32  H   pos: ( -0.333830 -0.389304 -0.041766)  Total sigma:          23.81
            20.5320         -1.8451        -13.0597
            -2.2396         14.2900          1.1495
           -12.2174         -0.1434         36.6156

     H   32    anisotropy:     29.72    eta:   -0.1593
     H   32    sigma_11=     15.49    axis=(  0.535937 -0.773224  0.338964)
     H   32    sigma_22=     12.33    axis=( -0.692545 -0.632267 -0.347302)
     H   32    sigma_33=     43.62    axis=( -0.482858  0.048616  0.874348)

     Atom 33  H   pos: ( -0.332312 -0.313325 -0.212397)  Total sigma:          25.06
            21.9110         -9.6410          4.8448
            -8.5692         29.2197        -10.3793
             3.7260         -9.3272         24.0630

     H   33    anisotropy:     25.02    eta:   -0.2360
     H   33    sigma_11=     18.69    axis=( -0.668801  0.109779  0.735292)
     H   33    sigma_22=     14.76    axis=(  0.594027  0.673619  0.439739)
     H   33    sigma_33=     41.74    axis=(  0.447032 -0.730880  0.515728)

     Atom 34  H   pos: (  0.364464 -0.356637  0.447765)  Total sigma:          23.12
            30.4309         15.7398         -3.2579
            15.5452         24.2640         -1.5579
            -4.0854         -2.2262         14.6670

     H   34    anisotropy:     31.09    eta:   -0.1547
     H   34    sigma_11=     14.36    axis=( -0.075262  0.300502  0.950807)
     H   34    sigma_22=     11.15    axis=(  0.636624 -0.719415  0.277763)
     H   34    sigma_33=     43.85    axis=( -0.767493 -0.626212  0.137162)

     Atom 35  H   pos: (  0.506683 -0.252021 -0.450722)  Total sigma:          21.71
            13.7814          3.8155          6.3058
             4.4636         15.6414         12.4652
             7.9588         13.7407         35.7000

     H   35    anisotropy:     34.01    eta:   -0.1158
     H   35    sigma_11=     11.68    axis=(  0.944369  0.073532 -0.320562)
     H   35    sigma_22=      9.06    axis=( -0.201787  0.899214 -0.388196)
     H   35    sigma_33=     44.38    axis=(  0.259709  0.431286  0.864028)

     Atom 36  H   pos: ( -0.219094 -0.119173  0.308542)  Total sigma:          24.50
            16.1241          0.0313          2.3053
             1.1278         19.8348        -11.7260
             0.6115        -11.7445         37.5377

     H   36    anisotropy:     28.39    eta:   -0.1659
     H   36    sigma_11=     16.61    axis=(  0.912509  0.380635  0.149816)
     H   36    sigma_22=     13.47    axis=( -0.407253  0.810995  0.420039)
     H   36    sigma_33=     43.43    axis=(  0.038382 -0.444302  0.895054)

     Atom 37  H   pos: ( -0.109322 -0.072076  0.161624)  Total sigma:          22.53
            38.6345         -1.6903         -8.8153
            -1.9264         11.7735         -0.1493
            -7.2182         -0.4066         17.1877

     H   37    anisotropy:     28.29    eta:   -0.1745
     H   37    sigma_11=     14.75    axis=(  0.289213 -0.261808  0.920767)
     H   37    sigma_22=     11.46    axis=( -0.132643 -0.963555 -0.232311)
     H   37    sigma_33=     41.39    axis=( -0.948030  0.054946  0.313400)

     Atom 38  H   pos: (  0.107664  0.062909  0.471216)  Total sigma:          24.10
            39.8590         -3.3151          5.6777
            -5.7832         15.2297         -1.4384
             5.5066         -0.7152         17.1986

     H   38    anisotropy:     26.83    eta:   -0.0828
     H   38    sigma_11=     15.89    axis=( -0.228980 -0.009732  0.973382)
     H   38    sigma_22=     14.41    axis=(  0.165382  0.985024  0.048753)
     H   38    sigma_33=     41.98    axis=(  0.959279 -0.172143  0.223942)

     Atom 39  H   pos: ( -0.057086 -0.014656 -0.511264)  Total sigma:          26.79
            26.5865         10.2059          1.0920
            11.4318         32.7437         -1.1621
             0.8418         -0.8482         21.0281

     H   39    anisotropy:     21.19    eta:   -0.2685
     H   39    sigma_11=     21.62    axis=(  0.321668 -0.229812  0.918540)
     H   39    sigma_22=     17.82    axis=( -0.730803  0.556566  0.395172)
     H   39    sigma_33=     40.92    axis=( -0.602044 -0.798386  0.011082)

     Atom 40  H   pos: (  0.146789  0.594070  0.386274)  Total sigma:          21.85
            16.7109         -2.1481         12.1555
            -2.4571         11.1068         -4.6777
            11.0492         -3.5605         37.7221

     H   40    anisotropy:     32.55    eta:   -0.0657
     H   40    sigma_11=     11.71    axis=( -0.847419  0.314487  0.427760)
     H   40    sigma_22=     10.28    axis=(  0.345585  0.938373 -0.005261)
     H   40    sigma_33=     43.55    axis=(  0.403052 -0.143369  0.903877)

     Atom 41  H   pos: (  0.158538 -0.455960 -0.417997)  Total sigma:          27.33
            24.9451         -4.5437         -7.1931
            -4.2226         24.7945          7.7348
            -5.5315          7.0102         32.2527

     H   41    anisotropy:     19.89    eta:   -0.0858
     H   41    sigma_11=     21.27    axis=(  0.843285 -0.066802  0.533299)
     H   41    sigma_22=     20.13    axis=( -0.305180 -0.876289  0.372803)
     H   41    sigma_33=     40.59    axis=( -0.442420  0.477132  0.759348)

     Atom 42  H   pos: ( -0.446223  0.290431  0.072977)  Total sigma:          20.47
            22.8980        -11.9540        -11.7345
           -12.5665         21.2987         10.7959
           -11.5137          9.7560         17.2118

     H   42    anisotropy:     34.59    eta:   -0.0825
     H   42    sigma_11=      9.89    axis=(  0.587719  0.789808 -0.175471)
     H   42    sigma_22=      7.99    axis=( -0.503552  0.187327 -0.843412)
     H   42    sigma_33=     43.53    axis=( -0.633263  0.584048  0.507805)

     Atom 43  H   pos: ( -0.349966  0.278682 -0.094045)  Total sigma:          20.65
            10.2221          1.2760         -5.2964
             1.8768         18.2382        -14.3116
            -5.9355        -13.6045         33.4756

     H   43    anisotropy:     33.14    eta:   -0.1385
     H   43    sigma_11=     11.13    axis=( -0.609818  0.731947  0.303933)
     H   43    sigma_22=      8.07    axis=( -0.773856 -0.467134 -0.427706)
     H   43    sigma_33=     42.74    axis=( -0.171081 -0.496023  0.851289)

     Atom 44  H   pos: ( -0.302274 -0.434513  0.208737)  Total sigma:          21.80
            30.9434         -9.6907         13.4022
            -8.4135         15.6363         -4.5193
            14.0555         -5.6426         18.8170

     H   44    anisotropy:     32.87    eta:   -0.1063
     H   44    sigma_11=     12.01    axis=(  0.122370  0.897757  0.423152)
     H   44    sigma_22=      9.68    axis=( -0.601008 -0.272265  0.751439)
     H   44    sigma_33=     43.71    axis=(  0.789820 -0.346272  0.506242)

     Atom 45  H   pos: ( -0.197281 -0.587980  0.264951)  Total sigma:          23.15
            16.1477         -5.9828         -0.9401
            -6.5689         40.6865          4.2512
            -0.9615          4.8772         12.6047

     H   45    anisotropy:     29.65    eta:   -0.1397
     H   45    sigma_11=     14.64    axis=(  0.972904  0.225493  0.051095)
     H   45    sigma_22=     11.88    axis=( -0.014840 -0.159632  0.987065)
     H   45    sigma_33=     42.91    axis=( -0.230733  0.961078  0.151961)

     Atom 46  H   pos: ( -0.211289 -0.326746  0.441546)  Total sigma:          23.93
            15.7368          2.8037          2.2780
             4.1932         31.0971         14.0098
             2.9801         12.8888         24.9506

     H   46    anisotropy:     27.91    eta:   -0.0447
     H   46    sigma_11=     15.04    axis=(  0.975723 -0.031001 -0.216801)
     H   46    sigma_22=     14.21    axis=( -0.148345  0.634698 -0.758388)
     H   46    sigma_33=     42.53    axis=(  0.161114  0.772138  0.614691)

     Atom 47  H   pos: ( -0.086353 -0.255488 -0.407892)  Total sigma:          24.16
            32.3226          0.7530         14.3840
            -0.4884         13.8104          0.4489
            13.9283          1.5509         26.3453

     H   47    anisotropy:     29.49    eta:   -0.0892
     H   47    sigma_11=     15.21    axis=(  0.574259 -0.440207 -0.690250)
     H   47    sigma_22=     13.45    axis=( -0.260530 -0.897564  0.355671)
     H   47    sigma_33=     43.82    axis=(  0.776112  0.024417  0.630122)

     Atom 48  H   pos: (  0.043198  0.315152  0.100414)  Total sigma:          20.98
            29.2763          6.2668        -16.1768
             6.0929         12.2043         -3.2264
           -15.1556         -3.1588         21.4453

     H   48    anisotropy:     33.08    eta:   -0.1322
     H   48    sigma_11=     11.41    axis=(  0.154049  0.846492  0.509628)
     H   48    sigma_22=      8.49    axis=( -0.613548  0.486246 -0.622192)
     H   48    sigma_33=     43.03    axis=( -0.774485 -0.216833  0.594269)

     Atom 49  H   pos: (  0.087558  0.333940 -0.083203)  Total sigma:          22.09
            17.4991          3.0112         11.5946
             2.8621         13.3899          5.8948
            10.8026          5.0226         35.3666

     H   49    anisotropy:     30.01    eta:   -0.0273
     H   49    sigma_11=     12.35    axis=(  0.605342  0.656371 -0.450265)
     H   49    sigma_22=     11.81    axis=(  0.672493 -0.724363 -0.151827)
     H   49    sigma_33=     42.09    axis=(  0.425810  0.210893  0.879892)

     Atom 50  H   pos: (  0.159806 -0.278721 -0.210840)  Total sigma:          20.54
            26.2677        -11.7839         12.5045
           -10.5203         16.5328         -8.7654
            12.3471         -9.3663         18.8166

     H   50    anisotropy:     34.05    eta:   -0.0582
     H   50    sigma_11=      9.85    axis=( -0.710484 -0.403748  0.576368)
     H   50    sigma_22=      8.53    axis=( -0.057957 -0.782683 -0.619716)
     H   50    sigma_33=     43.24    axis=(  0.701322 -0.473703  0.532684)

     Atom 51  H   pos: (  0.150421 -0.134682 -0.332968)  Total sigma:          27.03
            27.8837          8.6027         -3.8139
             8.0602         30.4970         -7.2473
            -3.2286         -7.1114         22.7172

     H   51    anisotropy:     20.87    eta:   -0.2793
     H   51    sigma_11=     22.02    axis=( -0.787317  0.335776 -0.517094)
     H   51    sigma_22=     18.13    axis=(  0.241474 -0.603758 -0.759715)
     H   51    sigma_33=     40.95    axis=( -0.567293 -0.723001  0.394268)

     Atom 52  H   pos: (  0.143128 -0.060575  0.027129)  Total sigma:          24.35
            22.2680          6.0618         -8.5086
             5.2858         20.3188         -7.9876
            -8.9057         -9.8256         30.4644

     H   52    anisotropy:     25.43    eta:   -0.1026
     H   52    sigma_11=     16.74    axis=(  0.841843  0.008400  0.539656)
     H   52    sigma_22=     15.00    axis=(  0.248920 -0.893231 -0.374402)
     H   52    sigma_33=     41.30    axis=( -0.478893 -0.449519  0.754052)

     Atom 53  H   pos: (  0.108762 -0.218907  0.131399)  Total sigma:          22.51
            12.9511         -0.3403         -0.9055
             0.7410         42.0626         -5.0983
            -1.1932         -3.8815         12.5075

     H   53    anisotropy:     30.34    eta:   -0.1137
     H   53    sigma_11=     13.54    axis=(  0.860448 -0.085137 -0.502376)
     H   53    sigma_22=     11.24    axis=(  0.509401  0.120814  0.852006)
     H   53    sigma_33=     42.73    axis=(  0.011843  0.989017 -0.147324)

     Atom 54  H   pos: ( -0.132350  0.317298 -0.258773)  Total sigma:          20.81
            36.7895        -14.6690          0.9269
           -14.1730         15.9749         -1.0562
             2.1408         -1.6906          9.6516

     H   54    anisotropy:     35.21    eta:   -0.0599
     H   54    sigma_11=      9.77    axis=( -0.232568 -0.338764  0.911675)
     H   54    sigma_22=      8.36    axis=(  0.395739  0.823310  0.406881)
     H   54    sigma_33=     44.28    axis=( -0.888427  0.455412 -0.057413)

     Atom 55  H   pos: (  0.001457  0.211434 -0.344131)  Total sigma:          23.71
            15.2955         -3.3385         -4.8443
            -4.0637         21.3733         11.7208
            -5.8733         12.5842         34.4508

     H   55    anisotropy:     29.28    eta:   -0.0460
     H   55    sigma_11=     14.40    axis=( -0.547708  0.642628 -0.535766)
     H   55    sigma_22=     13.50    axis=(  0.805378  0.578439 -0.129518)
     H   55    sigma_33=     43.22    axis=( -0.226676  0.502432  0.834374)

     Atom 56  H   pos: (  0.381873 -0.370992 -0.035931)  Total sigma:          21.42
            21.3087         -0.3699         15.4801
             0.2226          9.7685         -3.1979
            13.8134         -3.7931         33.1811

     H   56    anisotropy:     32.83    eta:   -0.1935
     H   56    sigma_11=     12.59    axis=( -0.735528 -0.519323  0.435088)
     H   56    sigma_22=      8.36    axis=( -0.392422  0.850074  0.351252)
     H   56    sigma_33=     43.31    axis=(  0.552270 -0.087618  0.829048)

     Atom 57  H   pos: (  0.403541 -0.306870 -0.209201)  Total sigma:          25.76
            28.7478          9.2979         -8.1878
             8.9017         22.9021         -8.2374
            -7.1227         -7.4846         25.6354

     H   57    anisotropy:     24.97    eta:   -0.2356
     H   57    sigma_11=     19.40    axis=(  0.665136 -0.057014  0.744543)
     H   57    sigma_22=     15.48    axis=(  0.359574 -0.849412 -0.386270)
     H   57    sigma_33=     42.41    axis=( -0.654447 -0.524641  0.544474)

     Atom 58  H   pos: ( -0.084917 -0.108547 -0.178770)  Total sigma:          24.85
            29.0651        -10.9859         -6.1686
            -9.5517         26.6638          5.7291
            -6.1430          6.3428         18.8314

     H   58    anisotropy:     24.94    eta:   -0.1273
     H   58    sigma_11=     17.60    axis=(  0.707002  0.685729  0.172986)
     H   58    sigma_22=     15.48    axis=( -0.135494  0.371411 -0.918529)
     H   58    sigma_33=     41.48    axis=( -0.694110  0.625963  0.355500)

     Atom 59  H   pos: ( -0.114617  0.077629 -0.165633)  Total sigma:          23.82
            18.8574         10.4351         -4.2404
             8.5314         37.8205         -4.9547
            -4.0128         -5.3014         14.7761

     H   59    anisotropy:     29.01    eta:   -0.2032
     H   59    sigma_11=     16.11    axis=(  0.721163 -0.441200 -0.534104)
     H   59    sigma_22=     12.18    axis=(  0.574812 -0.049239  0.816803)
     H   59    sigma_33=     43.16    axis=(  0.386672  0.896057 -0.218098)

     Atom 60  H   pos: (  0.259198  0.162966 -0.028688)  Total sigma:          24.94
            20.5004         -8.4721         -3.2127
            -8.8633         34.2576          9.3386
            -3.0113          8.3658         20.0475

     H   60    anisotropy:     26.12    eta:   -0.1114
     H   60    sigma_11=     17.20    axis=(  0.780683  0.074705  0.620447)
     H   60    sigma_22=     15.26    axis=(  0.490576  0.541777 -0.682505)
     H   60    sigma_33=     42.35    axis=( -0.387130  0.837196  0.386307)

     Atom 61  H   pos: (  0.291579  0.072592 -0.195407)  Total sigma:          21.31
            10.2810         -1.1982         -0.1368
            -1.4998         10.2585          0.5689
            -1.0788          2.4521         43.3851

     H   61    anisotropy:     33.24    eta:   -0.1192
     H   61    sigma_11=     11.55    axis=( -0.717294  0.695205 -0.046679)
     H   61    sigma_22=      8.91    axis=(  0.696478  0.717322 -0.019149)
     H   61    sigma_33=     43.47    axis=( -0.020171  0.046246  0.998726)

     Atom 62  H   pos: (  0.111172 -0.505244  0.103808)  Total sigma:          24.80
            18.7508         -2.9862         -4.2276
            -4.1514         31.9688         11.8452
            -4.9173         11.8284         23.6668

     H   62    anisotropy:     25.37    eta:   -0.2293
     H   62    sigma_11=     18.28    axis=(  0.854032  0.449301 -0.262218)
     H   62    sigma_22=     14.40    axis=( -0.463518  0.428372 -0.775660)
     H   62    sigma_33=     41.71    axis=( -0.236178  0.783981  0.574102)

     Atom 63  H   pos: ( -0.031264 -0.429444  0.205867)  Total sigma:          20.78
            41.2154          3.3517         -9.8032
             3.7811         10.8052         -0.1586
            -8.6762          0.0713         10.3175

     H   63    anisotropy:     35.02    eta:   -0.1385
     H   63    sigma_11=     10.72    axis=(  0.018017 -0.951302 -0.307733)
     H   63    sigma_22=      7.49    axis=(  0.281288 -0.290529  0.914587)
     H   63    sigma_33=     44.12    axis=(  0.959454  0.103040 -0.262355)

     Atom 64  H   pos: (  0.424342 -0.117289  0.317702)  Total sigma:          21.96
            11.9053         -4.1492          2.1953
            -5.5419         27.5451        -15.2980
             3.4964        -15.2667         26.4263

     H   64    anisotropy:     31.91    eta:   -0.1266
     H   64    sigma_11=     12.67    axis=( -0.592315  0.475351  0.650542)
     H   64    sigma_22=      9.98    axis=(  0.787112  0.513852  0.341189)
     H   64    sigma_33=     43.23    axis=(  0.172097 -0.714141  0.678517)

     Atom 65  H   pos: (  0.291423 -0.040394  0.211793)  Total sigma:          24.15
            39.5607          2.2331          7.8830
             2.6150         14.1807         -0.0688
             6.1804         -0.6417         18.6976

     H   65    anisotropy:     26.61    eta:   -0.1856
     H   65    sigma_11=     16.92    axis=( -0.246455 -0.335679  0.909164)
     H   65    sigma_22=     13.63    axis=( -0.169269  0.938591  0.300659)
     H   65    sigma_33=     41.89    axis=(  0.954258  0.079794  0.288141)

     Atom 66  H   pos: (  0.442438  0.344452  0.367239)  Total sigma:          22.49
            11.7699         -0.5189         -3.0353
            -0.3103         13.8981         -4.4551
            -3.9389         -3.3534         41.7916

     H   66    anisotropy:     30.32    eta:   -0.1305
     H   66    sigma_11=     13.70    axis=(  0.354634 -0.931099 -0.085379)
     H   66    sigma_22=     11.06    axis=(  0.928595  0.340057  0.148570)
     H   66    sigma_33=     42.70    axis=( -0.109299 -0.131971  0.985209)

     Atom 67  H   pos: (  0.355944  0.401004 -0.469434)  Total sigma:          23.56
            26.7308        -13.8724         -3.2376
           -14.1641         29.1289          2.2437
            -2.3899          1.5478         14.8208

     H   67    anisotropy:     28.25    eta:   -0.0886
     H   67    sigma_11=     14.98    axis=( -0.356372 -0.461823  0.812231)
     H   67    sigma_22=     13.31    axis=( -0.647162 -0.505013 -0.571090)
     H   67    sigma_33=     42.39    axis=(  0.673929 -0.729165 -0.118902)

     Atom 68  H   pos: (  0.405206 -0.036684 -0.361577)  Total sigma:          18.60
            25.0187        -16.9715          8.2389
           -16.5338         19.5714         -7.1624
             8.5254         -7.2133         11.2202

     H   68    anisotropy:     36.73    eta:   -0.0847
     H   68    sigma_11=      7.40    axis=( -0.262447  0.196601  0.944706)
     H   68    sigma_22=      5.32    axis=(  0.642979  0.765641  0.019289)
     H   68    sigma_33=     43.09    axis=(  0.719513 -0.612489  0.327350)

     Atom 69  H   pos: (  0.360988  0.137001 -0.439459)  Total sigma:          21.52
            14.8729         10.3683         -4.2335
             9.5779         34.3728        -10.3679
            -3.7276        -10.5102         15.3237

     H   69    anisotropy:     32.31    eta:   -0.0335
     H   69    sigma_11=     11.11    axis=(  0.691727  0.027282  0.721643)
     H   69    sigma_22=     10.39    axis=(  0.628429 -0.515071 -0.582905)
     H   69    sigma_33=     43.06    axis=( -0.355795 -0.856713  0.373433)

     Atom 70  H   pos: ( -0.312171  0.500626 -0.217214)  Total sigma:          19.52
             6.6703          1.3744          1.2814
             2.2238         39.2217         12.9604
             1.4628         12.3114         12.6596

     H   70    anisotropy:     37.32    eta:   -0.0648
     H   70    sigma_11=      7.88    axis=( -0.411387  0.361055 -0.836899)
     H   70    sigma_22=      6.27    axis=(  0.909633  0.104512 -0.402052)
     H   70    sigma_33=     44.40    axis=(  0.057697  0.926670  0.371422)

     Atom 71  H   pos: ( -0.397391  0.372757 -0.344445)  Total sigma:          22.22
            25.9140          3.6386         15.6463
             3.0141         13.6657          2.4716
            15.8017          3.3185         27.0854

     H   71    anisotropy:     31.01    eta:   -0.1145
     H   71    sigma_11=     13.07    axis=( -0.015990 -0.975499  0.219424)
     H   71    sigma_22=     10.70    axis=(  0.726102 -0.162199 -0.668182)
     H   71    sigma_33=     42.89    axis=(  0.687401  0.148640  0.710905)

     Initialization:
     gipaw_setup  :      0.13s CPU      0.17s WALL (       1 calls)

     Linear response
     greenf       :   1562.73s CPU   1574.50s WALL (      96 calls)
     cgsolve      :   1554.82s CPU   1566.45s WALL (      96 calls)
     ch_psi       :   1481.23s CPU   1492.17s WALL (    5196 calls)
     h_psiq       :   1167.77s CPU   1176.38s WALL (    5196 calls)

     Apply operators
     h_psi        :   1062.27s CPU   1070.28s WALL (    5752 calls)
     apply_vel    :     24.07s CPU     24.28s WALL (      84 calls)

     Induced current
     j_para       :    105.69s CPU    106.65s WALL (     108 calls)
     biot_savart  :      0.04s CPU      0.04s WALL (       1 calls)

     Other routines

     General routines
     calbec       :    305.46s CPU    307.65s WALL (   16956 calls)
     fft          :      0.08s CPU      0.09s WALL (      32 calls)
     fftw         :    919.51s CPU    926.59s WALL ( 1259764 calls)
     davcio       :      0.01s CPU      1.27s WALL (      64 calls)

     Parallel routines
     fft_scatter  :    264.02s CPU    266.22s WALL ( 1259796 calls)

     Plugins


     GIPAW        :  31m 3.92s CPU  31m22.88s WALL


   This run was terminated on:   0:43:16  11Sep2023            

=------------------------------------------------------------------------------=
   JOB DONE.
=------------------------------------------------------------------------------=
