# Supplementary material for: Is there a future for 43Ca nuclear magnetic resonance in cement science?
Source: Phys Chem Chem Phys. 2025 Apr 9;27(17):9159–68. doi: 10.1039/d5cp00491h (PMC11997747; doi:10.1039/d5cp00491h)
Supplement: CP-027-D5CP00491H-s001 [file CP-027-D5CP00491H-s001.zip › QE-Files/Ca-Ion/caion1.vc-relax.nmr.out]

     Program GIPAW v.7.2 starts on  8Sep2023 at  6:56:48 

     This program is part of the open-source Quantum ESPRESSO suite
     for quantum simulation of materials; please cite
         "P. Giannozzi et al., J. Phys.:Condens. Matter 21 395502 (2009);
         "P. Giannozzi et al., J. Phys.:Condens. Matter 29 465901 (2017);
         "P. Giannozzi et al., J. Chem. Phys. 152 154105 (2020);
          URL http://www.quantum-espresso.org", 
     in publications or presentations arising from this work. More details at
     http://www.quantum-espresso.org/quote

     Parallel version (MPI), running on    72 processors

     MPI processes distributed on     1 nodes
     R & G space division:  proc/nbgrp/npool/nimage =      72
     426474 MiB available memory on the printing compute node when the environment starts


     ***** This is GIPAW git revision                                          *****
     ***** you can cite: N. Varini et al., Comp. Phys. Comm. 184, 1827 (2013)  *****
     ***** in publications or presentations arising from this work.            *****

     Parallelizing q-star over 1 images
     Reading input from caion1.vc-relax.nmr.in

     ------------------- Input file: --------------------
&inputgipaw
	job = 'nmr'
	prefix = 'caion1.vc-relax_nmr'
	tmp_dir = './tmpCaion1/',
	verbosity = 'high'
	diagonalization = 'david'
/


     Reading xml data from directory:

     ./tmpCaion1/caion1.vc-relax_nmr.save/
     file Ca.pbe-spn-kjpaw_psl.1.0.0.UPF: wavefunction(s)  3S renormalized
     file O.pbe-n-kjpaw_psl.1.0.0.UPF: wavefunction(s)  2S 2P renormalized
     file H.pbe-kjpaw_psl.1.0.0.UPF: wavefunction(s)  1S renormalized

     IMPORTANT: XC functional enforced from input :
     Exchange-correlation= PBE
                           (   1   4   3   4   0   0   0)
     Any further DFT definition will be discarded
     Please, verify this is what you really want


     Parallelization info
     --------------------
     sticks:   dense  smooth     PW     G-vecs:    dense   smooth      PW
     Min         163     163     55                13444    13444    2682
     Max         164     164     56                13449    13449    2688
     Sum       11767   11767   4025               968101   968101  193355

     Using Slab Decomposition

     Reading collected, re-writing distributed wavefunctions
     Subspace diagonalization in iterative solution of the eigenvalue problem:
     a serial algorithm will be used

     GIPAW projectors -----------------------------------------------
     atom=  Ca   l=0  rc=    1.3000  rs=    0.8667
     atom=  Ca   l=0  rc=    1.3000  rs=    0.8667
     atom=  Ca   l=1  rc=    1.6000  rs=    1.0667
     atom=  Ca   l=1  rc=    1.6000  rs=    1.0667
     atom=  Ca   l=2  rc=    1.7000  rs=    1.1333
     atom=  Ca   l=2  rc=    1.7000  rs=    1.1333
     projs nearly linearly dependent: l=0  n1,n2= 1, 2  s=  0.99170013
     projs nearly linearly dependent: l=2  n1,n2= 1, 2  s=  0.99334936

     atom=  O    l=0  rc=    1.3000  rs=    0.8667
     atom=  O    l=0  rc=    1.3000  rs=    0.8667
     atom=  O    l=1  rc=    1.3500  rs=    0.9000
     atom=  O    l=1  rc=    1.3500  rs=    0.9000
     projs nearly linearly dependent: l=1  n1,n2= 1, 2  s=  0.99790099

     atom=  H    l=0  rc=    1.0000  rs=    0.6667
     atom=  H    l=0  rc=    1.0000  rs=    0.6667
     projs nearly linearly dependent: l=0  n1,n2= 1, 2  s=  0.99968852
     -----------------------------------------------------------------

     GIPAW integrals: -------------------------------------------
     Atom  i/j   nmr_para   nmr_dia   epr_rmc  epr_para   epr_dia
       Ca  1 1   0.25E+04 -0.66E+00  0.13E+02  0.81E+09  0.75E+03
       Ca  2 1   0.26E+04 -0.73E+00  0.13E+02  0.86E+09  0.79E+03
       Ca  2 2   0.28E+04 -0.80E+00  0.13E+02  0.92E+09  0.84E+03
       Ca  3 3   0.30E+02  0.22E+00  0.11E+02  0.47E+05  0.19E+03
       Ca  4 3   0.33E+02  0.20E+00  0.12E+02  0.54E+05  0.22E+03
       Ca  4 4   0.37E+02  0.17E+00  0.13E+02  0.60E+05  0.24E+03
       Ca  5 5   0.29E+01  0.74E+00  0.81E+01  0.47E+03  0.66E+02
       Ca  6 5   0.36E+01  0.91E+00  0.10E+02  0.59E+03  0.81E+02
       Ca  6 6   0.45E+01  0.11E+01  0.13E+02  0.74E+03  0.10E+03
       O   1 1   0.81E+03 -0.32E+00  0.65E+01  0.43E+08  0.24E+03
       O   2 1   0.91E+03 -0.39E+00  0.71E+01  0.48E+08  0.27E+03
       O   2 2   0.10E+04 -0.48E+00  0.78E+01  0.55E+08  0.31E+03
       O   3 3   0.99E+01  0.87E+00  0.58E+01  0.24E+04  0.75E+02
       O   4 3   0.11E+02  0.97E+00  0.67E+01  0.27E+04  0.83E+02
       O   4 4   0.12E+02  0.11E+01  0.76E+01  0.31E+04  0.93E+02
       H   1 1   0.39E+02  0.19E+00  0.29E+00  0.78E+05  0.13E+02
       H   2 1   0.41E+02  0.21E+00  0.32E+00  0.82E+05  0.14E+02
       H   2 2   0.43E+02  0.22E+00  0.36E+00  0.86E+05  0.15E+02
     ------------------------------------------------------------

     alpha_pv=     74.5042 eV

     Number of occupied bands for each k-point:
     k-point:     1    nbnd_occ= 100
     k-point:     2    nbnd_occ= 100
     k-point:     3    nbnd_occ= 100
     k-point:     4    nbnd_occ= 100


     q-space interpolation up to   240.00 Rydberg

     GIPAW job: nmr                                                                             
     NMR macroscopic correction: yes
             0.6667          0.0000          0.0000
             0.0000          0.6667          0.0000
             0.0000          0.0000          0.6667


     Largest allocated arrays     est. size (Mb)     dimensions
        KS wavefunctions at k           3.94 Mb     (    2584,  100)
        KS wavefunctions at k+q         3.94 Mb     (    2584,  100)
        First-order wavefunctions      39.43 Mb     (    2584,  100, 10)
        First-order wavefunct (US)     23.66 Mb     (    2584,  100,  6)
        Charge/spin density             0.24 Mb     (   31250,    1)
        Induced current                 2.15 Mb     (   31250,    3,3,1)
        Induced magnetic field          2.15 Mb     (   31250,    3,3,1)
        NL pseudopotentials            11.91 Mb     (    2584,  302)
        GIPAW NL terms                 11.91 Mb     (    2584,  302)

     Computing the magnetic susceptibility     isolve=0    ethr=  0.1000E-13
     k-point #    1 of     4      pool #  1    cpu time:       5.1
     compute_u_kq: q = (    0.0000,    0.0000,    0.0000)
     Rotating WFCS
     ethr =  1.00E-14,  avg # of iterations =  5.0
     eigenvalues at k:
 -38.2004 -20.3780 -20.2562 -20.1312 -20.0717 -19.9800 -19.8836 -19.7950
 -19.7657 -19.7266 -19.7223 -19.6761 -19.5949 -19.5345 -19.4721 -19.4052
 -19.3309 -19.2437 -19.1955 -19.1277 -19.0941 -19.0300 -18.9317 -18.9155
 -18.7804 -18.6135 -17.4297 -17.3434  -8.2203  -8.1801  -8.0729  -8.0064
  -7.9346  -7.8178  -7.7480  -7.6984  -7.6194  -7.5745  -7.5438  -7.4713
  -7.4380  -7.4198  -7.3458  -7.2923  -7.2462  -7.0965  -6.9911  -6.9527
  -6.9192  -6.8303  -5.8821  -5.5022  -5.2212  -5.1174  -4.9849  -4.8010
  -4.7451  -4.6311  -4.5934  -4.4650  -4.3474  -4.2514  -4.1949  -3.9607
  -3.9115  -3.8688  -3.6503  -3.6086  -3.4850  -3.3611  -3.2683  -3.1831
  -3.0815  -2.8032  -2.5016  -2.3563  -2.2860  -2.2274  -2.2246  -2.1453
  -2.1133  -2.0887  -2.0381  -1.9613  -1.9388  -1.8659  -1.8236  -1.8009
  -1.7708  -1.6836  -1.6410  -1.6116  -1.4789  -1.4494  -1.3739  -1.3157
  -1.2370  -1.1820  -1.0186  -0.9575
     eigenvalues at k+q:
 -38.2004 -20.3780 -20.2562 -20.1312 -20.0717 -19.9800 -19.8836 -19.7950
 -19.7656 -19.7266 -19.7223 -19.6761 -19.5949 -19.5345 -19.4721 -19.4052
 -19.3309 -19.2437 -19.1955 -19.1277 -19.0941 -19.0300 -18.9317 -18.9155
 -18.7804 -18.6135 -17.4297 -17.3434  -8.2203  -8.1801  -8.0729  -8.0064
  -7.9346  -7.8178  -7.7480  -7.6984  -7.6194  -7.5745  -7.5438  -7.4713
  -7.4380  -7.4198  -7.3458  -7.2923  -7.2462  -7.0965  -6.9911  -6.9527
  -6.9192  -6.8303  -5.8821  -5.5022  -5.2212  -5.1174  -4.9849  -4.8010
  -4.7451  -4.6311  -4.5934  -4.4650  -4.3474  -4.2514  -4.1949  -3.9607
  -3.9115  -3.8687  -3.6503  -3.6086  -3.4850  -3.3611  -3.2683  -3.1831
  -3.0815  -2.8032  -2.5016  -2.3563  -2.2860  -2.2274  -2.2246  -2.1453
  -2.1133  -2.0887  -2.0381  -1.9613  -1.9388  -1.8659  -1.8236  -1.8009
  -1.7708  -1.6836  -1.6410  -1.6116  -1.4789  -1.4494  -1.3739  -1.3157
  -1.2370  -1.1819  -1.0186  -0.9575
     cgsolve_all iterations  50    anorm=    0.70E-07
PARA_AUG  1      50.9947097         0.0718549        -0.1229404
     cgsolve_all iterations  50    anorm=    0.70E-07
PARA_AUG  2       0.0372493        50.9323565         0.1166685
     cgsolve_all iterations  50    anorm=    0.67E-07
PARA_AUG  3       0.0140173         0.1068238        50.5961883
     cgsolve_all iterations  55    anorm=    0.66E-07
     cgsolve_all iterations  54    anorm=    0.68E-07
     cgsolve_all iterations  55    anorm=    0.67E-07
     compute_u_kq: q = (    0.0255,    0.0000,    0.0000)
     Rotating WFCS
     ethr =  1.00E-14,  avg # of iterations = 22.0
     eigenvalues at k:
 -38.2004 -20.3780 -20.2562 -20.1312 -20.0717 -19.9800 -19.8836 -19.7950
 -19.7657 -19.7266 -19.7223 -19.6761 -19.5949 -19.5345 -19.4721 -19.4052
 -19.3309 -19.2437 -19.1955 -19.1277 -19.0941 -19.0300 -18.9317 -18.9155
 -18.7804 -18.6135 -17.4297 -17.3434  -8.2203  -8.1801  -8.0729  -8.0064
  -7.9346  -7.8178  -7.7480  -7.6984  -7.6194  -7.5745  -7.5438  -7.4713
  -7.4380  -7.4198  -7.3458  -7.2923  -7.2462  -7.0965  -6.9911  -6.9527
  -6.9192  -6.8303  -5.8821  -5.5022  -5.2212  -5.1174  -4.9849  -4.8010
  -4.7451  -4.6311  -4.5934  -4.4650  -4.3474  -4.2514  -4.1949  -3.9607
  -3.9115  -3.8688  -3.6503  -3.6086  -3.4850  -3.3611  -3.2683  -3.1831
  -3.0815  -2.8032  -2.5016  -2.3563  -2.2860  -2.2274  -2.2246  -2.1453
  -2.1133  -2.0887  -2.0381  -1.9613  -1.9388  -1.8659  -1.8236  -1.8009
  -1.7708  -1.6836  -1.6410  -1.6116  -1.4789  -1.4494  -1.3739  -1.3157
  -1.2370  -1.1820  -1.0186  -0.9575
     eigenvalues at k+q:
 -38.2004 -20.3735 -20.2614 -20.1335 -20.0699 -19.9819 -19.8867 -19.7929
 -19.7650 -19.7244 -19.7215 -19.6758 -19.5944 -19.5360 -19.4698 -19.4041
 -19.3289 -19.2466 -19.1954 -19.1256 -19.0948 -19.0291 -18.9313 -18.9158
 -18.7848 -18.6137 -17.4293 -17.3431  -8.2222  -8.1803  -8.0714  -8.0077
  -7.9342  -7.8182  -7.7476  -7.6976  -7.6175  -7.5749  -7.5452  -7.4740
  -7.4355  -7.4172  -7.3442  -7.2953  -7.2470  -7.0993  -6.9896  -6.9525
  -6.9195  -6.8279  -5.8832  -5.5042  -5.2096  -5.1213  -4.9845  -4.8103
  -4.7424  -4.6334  -4.5913  -4.4632  -4.3458  -4.2490  -4.1935  -3.9717
  -3.9097  -3.8682  -3.6529  -3.6084  -3.4774  -3.3635  -3.2738  -3.1710
  -3.0783  -2.8112  -2.5009  -2.3587  -2.2881  -2.2287  -2.2244  -2.1448
  -2.1128  -2.0888  -2.0365  -1.9621  -1.9403  -1.8662  -1.8248  -1.8001
  -1.7719  -1.6839  -1.6409  -1.6110  -1.4800  -1.4494  -1.3750  -1.3122
  -1.2384  -1.1813  -1.0187  -0.9565
     cgsolve_all iterations  55    anorm=    0.66E-07
     cgsolve_all iterations  54    anorm=    0.67E-07
     cgsolve_all iterations  55    anorm=    0.67E-07
     compute_u_kq: q = (   -0.0255,    0.0000,    0.0000)
     Rotating WFCS
     ethr =  1.00E-14,  avg # of iterations = 22.0
     eigenvalues at k:
 -38.2004 -20.3780 -20.2562 -20.1312 -20.0717 -19.9800 -19.8836 -19.7950
 -19.7657 -19.7266 -19.7223 -19.6761 -19.5949 -19.5345 -19.4721 -19.4052
 -19.3309 -19.2437 -19.1955 -19.1277 -19.0941 -19.0300 -18.9317 -18.9155
 -18.7804 -18.6135 -17.4297 -17.3434  -8.2203  -8.1801  -8.0729  -8.0064
  -7.9346  -7.8178  -7.7480  -7.6984  -7.6194  -7.5745  -7.5438  -7.4713
  -7.4380  -7.4198  -7.3458  -7.2923  -7.2462  -7.0965  -6.9911  -6.9527
  -6.9192  -6.8303  -5.8821  -5.5022  -5.2212  -5.1174  -4.9849  -4.8010
  -4.7451  -4.6311  -4.5934  -4.4650  -4.3474  -4.2514  -4.1949  -3.9607
  -3.9115  -3.8688  -3.6503  -3.6086  -3.4850  -3.3611  -3.2683  -3.1831
  -3.0815  -2.8032  -2.5016  -2.3563  -2.2860  -2.2274  -2.2246  -2.1453
  -2.1133  -2.0887  -2.0381  -1.9613  -1.9388  -1.8659  -1.8236  -1.8009
  -1.7708  -1.6836  -1.6410  -1.6116  -1.4789  -1.4494  -1.3739  -1.3157
  -1.2370  -1.1820  -1.0186  -0.9575
     eigenvalues at k+q:
 -38.2004 -20.3821 -20.2513 -20.1287 -20.0736 -19.9782 -19.8801 -19.7973
 -19.7664 -19.7301 -19.7222 -19.6760 -19.5958 -19.5337 -19.4735 -19.4060
 -19.3326 -19.2408 -19.1957 -19.1299 -19.0935 -19.0309 -18.9325 -18.9149
 -18.7760 -18.6133 -17.4301 -17.3438  -8.2182  -8.1799  -8.0748  -8.0050
  -7.9350  -7.8175  -7.7478  -7.6993  -7.6221  -7.5739  -7.5420  -7.4688
  -7.4413  -7.4215  -7.3476  -7.2892  -7.2452  -7.0933  -6.9926  -6.9533
  -6.9194  -6.8324  -5.8808  -5.5000  -5.2334  -5.1132  -4.9855  -4.7955
  -4.7452  -4.6279  -4.5950  -4.4662  -4.3485  -4.2532  -4.1969  -3.9506
  -3.9138  -3.8689  -3.6478  -3.6093  -3.4915  -3.3594  -3.2643  -3.1936
  -3.0843  -2.7956  -2.5021  -2.3539  -2.2843  -2.2291  -2.2214  -2.1462
  -2.1145  -2.0877  -2.0397  -1.9606  -1.9368  -1.8658  -1.8228  -1.8016
  -1.7695  -1.6835  -1.6413  -1.6121  -1.4777  -1.4489  -1.3732  -1.3193
  -1.2355  -1.1825  -1.0187  -0.9584
     cgsolve_all iterations  55    anorm=    0.68E-07
     cgsolve_all iterations  54    anorm=    0.68E-07
     cgsolve_all iterations  55    anorm=    0.67E-07
     compute_u_kq: q = (    0.0000,    0.0255,    0.0000)
     Rotating WFCS
     ethr =  1.00E-14,  avg # of iterations = 20.0
     eigenvalues at k:
 -38.2004 -20.3780 -20.2562 -20.1312 -20.0717 -19.9800 -19.8836 -19.7950
 -19.7657 -19.7266 -19.7223 -19.6761 -19.5949 -19.5345 -19.4721 -19.4052
 -19.3309 -19.2437 -19.1955 -19.1277 -19.0941 -19.0300 -18.9317 -18.9155
 -18.7804 -18.6135 -17.4297 -17.3434  -8.2203  -8.1801  -8.0729  -8.0064
  -7.9346  -7.8178  -7.7480  -7.6984  -7.6194  -7.5745  -7.5438  -7.4713
  -7.4380  -7.4198  -7.3458  -7.2923  -7.2462  -7.0965  -6.9911  -6.9527
  -6.9192  -6.8303  -5.8821  -5.5022  -5.2212  -5.1174  -4.9849  -4.8010
  -4.7451  -4.6311  -4.5934  -4.4650  -4.3474  -4.2514  -4.1949  -3.9607
  -3.9115  -3.8688  -3.6503  -3.6086  -3.4850  -3.3611  -3.2683  -3.1831
  -3.0815  -2.8032  -2.5016  -2.3563  -2.2860  -2.2274  -2.2246  -2.1453
  -2.1133  -2.0887  -2.0381  -1.9613  -1.9388  -1.8659  -1.8236  -1.8009
  -1.7708  -1.6836  -1.6410  -1.6116  -1.4789  -1.4494  -1.3739  -1.3157
  -1.2370  -1.1820  -1.0186  -0.9575
     eigenvalues at k+q:
 -38.2004 -20.3758 -20.2555 -20.1308 -20.0759 -19.9788 -19.8862 -19.7977
 -19.7649 -19.7271 -19.7211 -19.6765 -19.5932 -19.5359 -19.4695 -19.4080
 -19.3306 -19.2405 -19.1914 -19.1269 -19.0928 -19.0306 -18.9352 -18.9170
 -18.7809 -18.6135 -17.4299 -17.3431  -8.2204  -8.1797  -8.0734  -8.0061
  -7.9333  -7.8167  -7.7500  -7.6991  -7.6206  -7.5748  -7.5425  -7.4714
  -7.4359  -7.4213  -7.3460  -7.2950  -7.2463  -7.0958  -6.9917  -6.9513
  -6.9178  -6.8299  -5.8799  -5.5104  -5.2187  -5.1208  -4.9879  -4.7998
  -4.7458  -4.6312  -4.5892  -4.4586  -4.3394  -4.2512  -4.1896  -3.9601
  -3.9111  -3.8789  -3.6491  -3.6119  -3.4864  -3.3512  -3.2797  -3.1829
  -3.0805  -2.8067  -2.5010  -2.3617  -2.2823  -2.2285  -2.2255  -2.1433
  -2.1147  -2.0896  -2.0372  -1.9616  -1.9396  -1.8649  -1.8236  -1.7996
  -1.7701  -1.6824  -1.6412  -1.6127  -1.4781  -1.4490  -1.3718  -1.3159
  -1.2382  -1.1832  -1.0189  -0.9578
     cgsolve_all iterations  55    anorm=    0.66E-07
     cgsolve_all iterations  54    anorm=    0.67E-07
     cgsolve_all iterations  55    anorm=    0.66E-07
     compute_u_kq: q = (    0.0000,   -0.0255,    0.0000)
     Rotating WFCS
     ethr =  1.00E-14,  avg # of iterations = 20.0
     eigenvalues at k:
 -38.2004 -20.3780 -20.2562 -20.1312 -20.0717 -19.9800 -19.8836 -19.7950
 -19.7657 -19.7266 -19.7223 -19.6761 -19.5949 -19.5345 -19.4721 -19.4052
 -19.3309 -19.2437 -19.1955 -19.1277 -19.0941 -19.0300 -18.9317 -18.9155
 -18.7804 -18.6135 -17.4297 -17.3434  -8.2203  -8.1801  -8.0729  -8.0064
  -7.9346  -7.8178  -7.7480  -7.6984  -7.6194  -7.5745  -7.5438  -7.4713
  -7.4380  -7.4198  -7.3458  -7.2923  -7.2462  -7.0965  -6.9911  -6.9527
  -6.9192  -6.8303  -5.8821  -5.5022  -5.2212  -5.1174  -4.9849  -4.8010
  -4.7451  -4.6311  -4.5934  -4.4650  -4.3474  -4.2514  -4.1949  -3.9607
  -3.9115  -3.8688  -3.6503  -3.6086  -3.4850  -3.3611  -3.2683  -3.1831
  -3.0815  -2.8032  -2.5016  -2.3563  -2.2860  -2.2274  -2.2246  -2.1453
  -2.1133  -2.0887  -2.0381  -1.9613  -1.9388  -1.8659  -1.8236  -1.8009
  -1.7708  -1.6836  -1.6410  -1.6116  -1.4789  -1.4494  -1.3739  -1.3157
  -1.2370  -1.1820  -1.0186  -0.9575
     eigenvalues at k+q:
 -38.2004 -20.3801 -20.2568 -20.1319 -20.0673 -19.9808 -19.8811 -19.7929
 -19.7669 -19.7288 -19.7204 -19.6755 -19.5969 -19.5333 -19.4744 -19.4023
 -19.3309 -19.2473 -19.1996 -19.1286 -19.0948 -19.0293 -18.9286 -18.9141
 -18.7800 -18.6135 -17.4295 -17.3437  -8.2200  -8.1805  -8.0725  -8.0070
  -7.9356  -7.8184  -7.7460  -7.6973  -7.6188  -7.5742  -7.5451  -7.4720
  -7.4406  -7.4174  -7.3458  -7.2900  -7.2456  -7.0970  -6.9904  -6.9541
  -6.9208  -6.8306  -5.8839  -5.4935  -5.2251  -5.1147  -4.9816  -4.8033
  -4.7429  -4.6316  -4.5967  -4.4710  -4.3549  -4.2517  -4.1990  -3.9628
  -3.9125  -3.8571  -3.6525  -3.6045  -3.4849  -3.3720  -3.2579  -3.1799
  -3.0832  -2.8000  -2.5020  -2.3509  -2.2898  -2.2268  -2.2232  -2.1477
  -2.1121  -2.0869  -2.0389  -1.9613  -1.9377  -1.8675  -1.8238  -1.8024
  -1.7714  -1.6849  -1.6407  -1.6103  -1.4799  -1.4495  -1.3760  -1.3156
  -1.2357  -1.1805  -1.0185  -0.9572
     cgsolve_all iterations  55    anorm=    0.68E-07
     cgsolve_all iterations  54    anorm=    0.68E-07
     cgsolve_all iterations  55    anorm=    0.69E-07
     compute_u_kq: q = (    0.0000,    0.0000,    0.0255)
     Rotating WFCS
     ethr =  1.00E-14,  avg # of iterations = 22.0
     eigenvalues at k:
 -38.2004 -20.3780 -20.2562 -20.1312 -20.0717 -19.9800 -19.8836 -19.7950
 -19.7657 -19.7266 -19.7223 -19.6761 -19.5949 -19.5345 -19.4721 -19.4052
 -19.3309 -19.2437 -19.1955 -19.1277 -19.0941 -19.0300 -18.9317 -18.9155
 -18.7804 -18.6135 -17.4297 -17.3434  -8.2203  -8.1801  -8.0729  -8.0064
  -7.9346  -7.8178  -7.7480  -7.6984  -7.6194  -7.5745  -7.5438  -7.4713
  -7.4380  -7.4198  -7.3458  -7.2923  -7.2462  -7.0965  -6.9911  -6.9527
  -6.9192  -6.8303  -5.8821  -5.5022  -5.2212  -5.1174  -4.9849  -4.8010
  -4.7451  -4.6311  -4.5934  -4.4650  -4.3474  -4.2514  -4.1949  -3.9607
  -3.9115  -3.8688  -3.6503  -3.6086  -3.4850  -3.3611  -3.2683  -3.1831
  -3.0815  -2.8032  -2.5016  -2.3563  -2.2860  -2.2274  -2.2246  -2.1453
  -2.1133  -2.0887  -2.0381  -1.9613  -1.9388  -1.8659  -1.8236  -1.8009
  -1.7708  -1.6836  -1.6410  -1.6116  -1.4789  -1.4494  -1.3739  -1.3157
  -1.2370  -1.1820  -1.0186  -0.9575
     eigenvalues at k+q:
 -38.2004 -20.3759 -20.2551 -20.1349 -20.0713 -19.9801 -19.8854 -19.7948
 -19.7662 -19.7288 -19.7201 -19.6766 -19.5936 -19.5344 -19.4731 -19.4031
 -19.3325 -19.2406 -19.1963 -19.1298 -19.0934 -19.0293 -18.9305 -18.9148
 -18.7815 -18.6136 -17.4301 -17.3435  -8.2204  -8.1799  -8.0750  -8.0049
  -7.9373  -7.8194  -7.7441  -7.6960  -7.6193  -7.5747  -7.5443  -7.4703
  -7.4390  -7.4221  -7.3426  -7.2909  -7.2447  -7.0961  -6.9912  -6.9549
  -6.9198  -6.8298  -5.8911  -5.5057  -5.2231  -5.1119  -4.9894  -4.8014
  -4.7366  -4.6269  -4.5971  -4.4631  -4.3456  -4.2504  -4.1915  -3.9569
  -3.9139  -3.8757  -3.6486  -3.6049  -3.4848  -3.3648  -3.2616  -3.1746
  -3.0831  -2.8150  -2.5004  -2.3559  -2.2863  -2.2296  -2.2262  -2.1461
  -2.1133  -2.0892  -2.0384  -1.9610  -1.9387  -1.8692  -1.8252  -1.8018
  -1.7692  -1.6832  -1.6409  -1.6134  -1.4786  -1.4470  -1.3757  -1.3151
  -1.2365  -1.1824  -1.0178  -0.9572
     cgsolve_all iterations  55    anorm=    0.66E-07
     cgsolve_all iterations  53    anorm=    0.68E-07
     cgsolve_all iterations  55    anorm=    0.67E-07
     compute_u_kq: q = (    0.0000,    0.0000,   -0.0255)
     Rotating WFCS
     ethr =  1.00E-14,  avg # of iterations = 22.0
     eigenvalues at k:
 -38.2004 -20.3780 -20.2562 -20.1312 -20.0717 -19.9800 -19.8836 -19.7950
 -19.7657 -19.7266 -19.7223 -19.6761 -19.5949 -19.5345 -19.4721 -19.4052
 -19.3309 -19.2437 -19.1955 -19.1277 -19.0941 -19.0300 -18.9317 -18.9155
 -18.7804 -18.6135 -17.4297 -17.3434  -8.2203  -8.1801  -8.0729  -8.0064
  -7.9346  -7.8178  -7.7480  -7.6984  -7.6194  -7.5745  -7.5438  -7.4713
  -7.4380  -7.4198  -7.3458  -7.2923  -7.2462  -7.0965  -6.9911  -6.9527
  -6.9192  -6.8303  -5.8821  -5.5022  -5.2212  -5.1174  -4.9849  -4.8010
  -4.7451  -4.6311  -4.5934  -4.4650  -4.3474  -4.2514  -4.1949  -3.9607
  -3.9115  -3.8688  -3.6503  -3.6086  -3.4850  -3.3611  -3.2683  -3.1831
  -3.0815  -2.8032  -2.5016  -2.3563  -2.2860  -2.2274  -2.2246  -2.1453
  -2.1133  -2.0887  -2.0381  -1.9613  -1.9388  -1.8659  -1.8236  -1.8009
  -1.7708  -1.6836  -1.6410  -1.6116  -1.4789  -1.4494  -1.3739  -1.3157
  -1.2370  -1.1820  -1.0186  -0.9575
     eigenvalues at k+q:
 -38.2004 -20.3801 -20.2573 -20.1276 -20.0720 -19.9797 -19.8819 -19.7961
 -19.7651 -19.7273 -19.7211 -19.6758 -19.5969 -19.5337 -19.4710 -19.4070
 -19.3292 -19.2469 -19.1950 -19.1257 -19.0947 -19.0305 -18.9332 -18.9164
 -18.7791 -18.6133 -17.4293 -17.3434  -8.2200  -8.1803  -8.0714  -8.0078
  -7.9314  -7.8163  -7.7518  -7.7007  -7.6197  -7.5743  -7.5435  -7.4726
  -7.4373  -7.4176  -7.3491  -7.2932  -7.2474  -7.0966  -6.9908  -6.9508
  -6.9191  -6.8304  -5.8733  -5.4980  -5.2206  -5.1225  -4.9804  -4.8017
  -4.7548  -4.6338  -4.5886  -4.4664  -4.3493  -4.2520  -4.1974  -3.9663
  -3.9092  -3.8614  -3.6517  -3.6122  -3.4852  -3.3580  -3.2785  -3.1877
  -3.0802  -2.7914  -2.5028  -2.3566  -2.2858  -2.2273  -2.2211  -2.1444
  -2.1137  -2.0879  -2.0379  -1.9615  -1.9385  -1.8628  -1.8225  -1.7998
  -1.7722  -1.6844  -1.6408  -1.6098  -1.4792  -1.4518  -1.3719  -1.3164
  -1.2373  -1.1814  -1.0195  -0.9579
     cgsolve_all iterations  55    anorm=    0.66E-07
     cgsolve_all iterations  54    anorm=    0.68E-07
     cgsolve_all iterations  55    anorm=    0.68E-07

     k-point #    2 of     4      pool #  1    cpu time:     466.4
     compute_u_kq: q = (    0.0000,    0.0000,    0.0000)
     Rotating WFCS
     ethr =  1.00E-14,  avg # of iterations =  5.0
     eigenvalues at k:
 -38.2004 -20.3803 -20.2582 -20.1235 -20.0687 -19.9316 -19.9009 -19.8561
 -19.7755 -19.7588 -19.6977 -19.6498 -19.6192 -19.5269 -19.4293 -19.3797
 -19.3417 -19.2558 -19.1970 -19.1364 -19.0862 -19.0080 -18.9673 -18.9306
 -18.7664 -18.6109 -17.4297 -17.3431  -8.2037  -8.1775  -8.1180  -7.9906
  -7.9156  -7.8028  -7.7474  -7.6634  -7.6290  -7.6002  -7.5672  -7.4957
  -7.4539  -7.4160  -7.3528  -7.2876  -7.2200  -7.0570  -7.0102  -6.9602
  -6.9407  -6.8069  -5.8901  -5.4533  -5.3095  -5.1115  -4.9947  -4.8744
  -4.6992  -4.6132  -4.5004  -4.4457  -4.3468  -4.1873  -4.1629  -4.1070
  -3.8968  -3.8140  -3.6495  -3.6094  -3.5338  -3.4433  -3.2838  -3.1815
  -3.0637  -2.7491  -2.5075  -2.3515  -2.2748  -2.2449  -2.2161  -2.1463
  -2.1140  -2.0819  -2.0449  -1.9690  -1.9158  -1.8562  -1.8499  -1.8043
  -1.7701  -1.6961  -1.6413  -1.6051  -1.4825  -1.4614  -1.3567  -1.3126
  -1.2282  -1.1772  -1.0234  -0.9602
     eigenvalues at k+q:
 -38.2004 -20.3803 -20.2582 -20.1235 -20.0687 -19.9316 -19.9009 -19.8561
 -19.7755 -19.7588 -19.6977 -19.6498 -19.6192 -19.5269 -19.4293 -19.3797
 -19.3417 -19.2558 -19.1970 -19.1364 -19.0862 -19.0080 -18.9673 -18.9306
 -18.7664 -18.6109 -17.4296 -17.3431  -8.2037  -8.1775  -8.1180  -7.9906
  -7.9156  -7.8028  -7.7474  -7.6634  -7.6290  -7.6002  -7.5672  -7.4957
  -7.4539  -7.4160  -7.3528  -7.2876  -7.2200  -7.0570  -7.0102  -6.9602
  -6.9407  -6.8069  -5.8901  -5.4533  -5.3095  -5.1114  -4.9947  -4.8743
  -4.6992  -4.6132  -4.5004  -4.4457  -4.3468  -4.1872  -4.1629  -4.1070
  -3.8968  -3.8140  -3.6495  -3.6093  -3.5338  -3.4433  -3.2837  -3.1815
  -3.0637  -2.7491  -2.5075  -2.3515  -2.2748  -2.2449  -2.2161  -2.1463
  -2.1140  -2.0819  -2.0448  -1.9690  -1.9158  -1.8562  -1.8498  -1.8043
  -1.7701  -1.6961  -1.6413  -1.6051  -1.4825  -1.4614  -1.3567  -1.3126
  -1.2281  -1.1772  -1.0234  -0.9602
     cgsolve_all iterations  50    anorm=    0.72E-07
PARA_AUG  1      50.9951237         0.0699837        -0.1285752
     cgsolve_all iterations  50    anorm=    0.71E-07
PARA_AUG  2       0.0444362        50.9352840         0.1120773
     cgsolve_all iterations  50    anorm=    0.69E-07
PARA_AUG  3       0.0111750         0.1054933        50.5951852
     cgsolve_all iterations  53    anorm=    0.67E-07
     cgsolve_all iterations  54    anorm=    0.67E-07
     cgsolve_all iterations  55    anorm=    0.68E-07
     compute_u_kq: q = (    0.0255,    0.0000,    0.0000)
     Rotating WFCS
     ethr =  1.00E-14,  avg # of iterations = 22.0
     eigenvalues at k:
 -38.2004 -20.3803 -20.2582 -20.1235 -20.0687 -19.9316 -19.9009 -19.8561
 -19.7755 -19.7588 -19.6977 -19.6498 -19.6192 -19.5269 -19.4293 -19.3797
 -19.3417 -19.2558 -19.1970 -19.1364 -19.0862 -19.0080 -18.9673 -18.9306
 -18.7664 -18.6109 -17.4297 -17.3431  -8.2037  -8.1775  -8.1180  -7.9906
  -7.9156  -7.8028  -7.7474  -7.6634  -7.6290  -7.6002  -7.5672  -7.4957
  -7.4539  -7.4160  -7.3528  -7.2876  -7.2200  -7.0570  -7.0102  -6.9602
  -6.9407  -6.8069  -5.8901  -5.4533  -5.3095  -5.1115  -4.9947  -4.8744
  -4.6992  -4.6132  -4.5004  -4.4457  -4.3468  -4.1873  -4.1629  -4.1070
  -3.8968  -3.8140  -3.6495  -3.6094  -3.5338  -3.4433  -3.2838  -3.1815
  -3.0637  -2.7491  -2.5075  -2.3515  -2.2748  -2.2449  -2.2161  -2.1463
  -2.1140  -2.0819  -2.0449  -1.9690  -1.9158  -1.8562  -1.8499  -1.8043
  -1.7701  -1.6961  -1.6413  -1.6051  -1.4825  -1.4614  -1.3567  -1.3126
  -1.2282  -1.1772  -1.0234  -0.9602
     eigenvalues at k+q:
 -38.2004 -20.3758 -20.2634 -20.1259 -20.0680 -19.9312 -19.9020 -19.8572
 -19.7783 -19.7552 -19.6959 -19.6484 -19.6206 -19.5246 -19.4297 -19.3760
 -19.3401 -19.2576 -19.1983 -19.1378 -19.0866 -19.0059 -18.9667 -18.9303
 -18.7706 -18.6112 -17.4292 -17.3428  -8.2051  -8.1785  -8.1180  -7.9901
  -7.9141  -7.8032  -7.7456  -7.6631  -7.6309  -7.6007  -7.5643  -7.4996
  -7.4544  -7.4138  -7.3528  -7.2864  -7.2212  -7.0610  -7.0083  -6.9592
  -6.9408  -6.8046  -5.8910  -5.4484  -5.3074  -5.1186  -4.9958  -4.8694
  -4.7080  -4.6090  -4.5006  -4.4525  -4.3397  -4.1902  -4.1611  -4.1066
  -3.8980  -3.8069  -3.6479  -3.6074  -3.5377  -3.4358  -3.2879  -3.1875
  -3.0635  -2.7486  -2.5084  -2.3542  -2.2754  -2.2461  -2.2153  -2.1464
  -2.1146  -2.0805  -2.0451  -1.9682  -1.9161  -1.8568  -1.8499  -1.8044
  -1.7716  -1.6947  -1.6406  -1.6064  -1.4852  -1.4605  -1.3579  -1.3094
  -1.2282  -1.1775  -1.0230  -0.9597
     cgsolve_all iterations  53    anorm=    0.67E-07
     cgsolve_all iterations  54    anorm=    0.68E-07
     cgsolve_all iterations  55    anorm=    0.67E-07
     compute_u_kq: q = (   -0.0255,    0.0000,    0.0000)
     Rotating WFCS
     ethr =  1.00E-14,  avg # of iterations = 22.0
     eigenvalues at k:
 -38.2004 -20.3803 -20.2582 -20.1235 -20.0687 -19.9316 -19.9009 -19.8561
 -19.7755 -19.7588 -19.6977 -19.6498 -19.6192 -19.5269 -19.4293 -19.3797
 -19.3417 -19.2558 -19.1970 -19.1364 -19.0862 -19.0080 -18.9673 -18.9306
 -18.7664 -18.6109 -17.4297 -17.3431  -8.2037  -8.1775  -8.1180  -7.9906
  -7.9156  -7.8028  -7.7474  -7.6634  -7.6290  -7.6002  -7.5672  -7.4957
  -7.4539  -7.4160  -7.3528  -7.2876  -7.2200  -7.0570  -7.0102  -6.9602
  -6.9407  -6.8069  -5.8901  -5.4533  -5.3095  -5.1115  -4.9947  -4.8744
  -4.6992  -4.6132  -4.5004  -4.4457  -4.3468  -4.1873  -4.1629  -4.1070
  -3.8968  -3.8140  -3.6495  -3.6094  -3.5338  -3.4433  -3.2838  -3.1815
  -3.0637  -2.7491  -2.5075  -2.3515  -2.2748  -2.2449  -2.2161  -2.1463
  -2.1140  -2.0819  -2.0449  -1.9690  -1.9158  -1.8562  -1.8499  -1.8043
  -1.7701  -1.6961  -1.6413  -1.6051  -1.4825  -1.4614  -1.3567  -1.3126
  -1.2282  -1.1772  -1.0234  -0.9602
     eigenvalues at k+q:
 -38.2004 -20.3844 -20.2533 -20.1213 -20.0693 -19.9319 -19.9000 -19.8543
 -19.7733 -19.7623 -19.6998 -19.6513 -19.6175 -19.5291 -19.4290 -19.3845
 -19.3421 -19.2542 -19.1958 -19.1349 -19.0855 -19.0105 -18.9674 -18.9309
 -18.7625 -18.6105 -17.4301 -17.3435  -8.2025  -8.1763  -8.1178  -7.9915
  -7.9171  -7.8022  -7.7489  -7.6637  -7.6274  -7.6000  -7.5698  -7.4918
  -7.4534  -7.4182  -7.3531  -7.2888  -7.2190  -7.0533  -7.0116  -6.9612
  -6.9406  -6.8095  -5.8888  -5.4580  -5.3118  -5.1048  -4.9939  -4.8793
  -4.6894  -4.6173  -4.5005  -4.4386  -4.3531  -4.1875  -4.1647  -4.1061
  -3.8969  -3.8203  -3.6508  -3.6115  -3.5294  -3.4499  -3.2802  -3.1761
  -3.0628  -2.7504  -2.5066  -2.3489  -2.2743  -2.2434  -2.2169  -2.1463
  -2.1132  -2.0828  -2.0445  -1.9697  -1.9159  -1.8574  -1.8484  -1.8042
  -1.7685  -1.6975  -1.6419  -1.6035  -1.4798  -1.4619  -1.3560  -1.3159
  -1.2281  -1.1768  -1.0240  -0.9606
     cgsolve_all iterations  53    anorm=    0.68E-07
     cgsolve_all iterations  54    anorm=    0.67E-07
     cgsolve_all iterations  55    anorm=    0.69E-07
     compute_u_kq: q = (    0.0000,    0.0255,    0.0000)
     Rotating WFCS
     ethr =  1.00E-14,  avg # of iterations = 20.0
     eigenvalues at k:
 -38.2004 -20.3803 -20.2582 -20.1235 -20.0687 -19.9316 -19.9009 -19.8561
 -19.7755 -19.7588 -19.6977 -19.6498 -19.6192 -19.5269 -19.4293 -19.3797
 -19.3417 -19.2558 -19.1970 -19.1364 -19.0862 -19.0080 -18.9673 -18.9306
 -18.7664 -18.6109 -17.4297 -17.3431  -8.2037  -8.1775  -8.1180  -7.9906
  -7.9156  -7.8028  -7.7474  -7.6634  -7.6290  -7.6002  -7.5672  -7.4957
  -7.4539  -7.4160  -7.3528  -7.2876  -7.2200  -7.0570  -7.0102  -6.9602
  -6.9407  -6.8069  -5.8901  -5.4533  -5.3095  -5.1115  -4.9947  -4.8744
  -4.6992  -4.6132  -4.5004  -4.4457  -4.3468  -4.1873  -4.1629  -4.1070
  -3.8968  -3.8140  -3.6495  -3.6094  -3.5338  -3.4433  -3.2838  -3.1815
  -3.0637  -2.7491  -2.5075  -2.3515  -2.2748  -2.2449  -2.2161  -2.1463
  -2.1140  -2.0819  -2.0449  -1.9690  -1.9158  -1.8562  -1.8499  -1.8043
  -1.7701  -1.6961  -1.6413  -1.6051  -1.4825  -1.4614  -1.3567  -1.3126
  -1.2282  -1.1772  -1.0234  -0.9602
     eigenvalues at k+q:
 -38.2004 -20.3782 -20.2571 -20.1249 -20.0710 -19.9330 -19.9000 -19.8551
 -19.7790 -19.7597 -19.6973 -19.6518 -19.6193 -19.5226 -19.4292 -19.3816
 -19.3403 -19.2517 -19.1950 -19.1356 -19.0865 -19.0077 -18.9705 -18.9316
 -18.7669 -18.6110 -17.4298 -17.3429  -8.2040  -8.1770  -8.1181  -7.9905
  -7.9159  -7.8021  -7.7492  -7.6631  -7.6297  -7.5980  -7.5666  -7.4969
  -7.4550  -7.4148  -7.3546  -7.2871  -7.2204  -7.0570  -7.0086  -6.9618
  -6.9406  -6.8054  -5.8889  -5.4606  -5.3170  -5.1061  -4.9933  -4.8726
  -4.6941  -4.6115  -4.4963  -4.4433  -4.3464  -4.1857  -4.1546  -4.1069
  -3.9102  -3.8224  -3.6520  -3.6090  -3.5360  -3.4384  -3.2766  -3.1761
  -3.0670  -2.7567  -2.5069  -2.3557  -2.2722  -2.2464  -2.2154  -2.1460
  -2.1142  -2.0857  -2.0449  -1.9689  -1.9156  -1.8553  -1.8463  -1.8069
  -1.7662  -1.6949  -1.6411  -1.6079  -1.4831  -1.4594  -1.3553  -1.3133
  -1.2280  -1.1793  -1.0232  -0.9610
     cgsolve_all iterations  53    anorm=    0.69E-07
     cgsolve_all iterations  54    anorm=    0.68E-07
     cgsolve_all iterations  55    anorm=    0.68E-07
     compute_u_kq: q = (    0.0000,   -0.0255,    0.0000)
     Rotating WFCS
     ethr =  1.00E-14,  avg # of iterations = 20.0
     eigenvalues at k:
 -38.2004 -20.3803 -20.2582 -20.1235 -20.0687 -19.9316 -19.9009 -19.8561
 -19.7755 -19.7588 -19.6977 -19.6498 -19.6192 -19.5269 -19.4293 -19.3797
 -19.3417 -19.2558 -19.1970 -19.1364 -19.0862 -19.0080 -18.9673 -18.9306
 -18.7664 -18.6109 -17.4297 -17.3431  -8.2037  -8.1775  -8.1180  -7.9906
  -7.9156  -7.8028  -7.7474  -7.6634  -7.6290  -7.6002  -7.5672  -7.4957
  -7.4539  -7.4160  -7.3528  -7.2876  -7.2200  -7.0570  -7.0102  -6.9602
  -6.9407  -6.8069  -5.8901  -5.4533  -5.3095  -5.1115  -4.9947  -4.8744
  -4.6992  -4.6132  -4.5004  -4.4457  -4.3468  -4.1873  -4.1629  -4.1070
  -3.8968  -3.8140  -3.6495  -3.6094  -3.5338  -3.4433  -3.2838  -3.1815
  -3.0637  -2.7491  -2.5075  -2.3515  -2.2748  -2.2449  -2.2161  -2.1463
  -2.1140  -2.0819  -2.0449  -1.9690  -1.9158  -1.8562  -1.8499  -1.8043
  -1.7701  -1.6961  -1.6413  -1.6051  -1.4825  -1.4614  -1.3567  -1.3126
  -1.2282  -1.1772  -1.0234  -0.9602
     eigenvalues at k+q:
 -38.2004 -20.3824 -20.2591 -20.1223 -20.0665 -19.9315 -19.9001 -19.8569
 -19.7729 -19.7571 -19.6980 -19.6480 -19.6192 -19.5317 -19.4294 -19.3777
 -19.3432 -19.2597 -19.1989 -19.1373 -19.0859 -19.0088 -18.9639 -18.9294
 -18.7660 -18.6107 -17.4295 -17.3434  -8.2034  -8.1782  -8.1176  -7.9910
  -7.9153  -7.8033  -7.7457  -7.6639  -7.6308  -7.6001  -7.5672  -7.4945
  -7.4528  -7.4172  -7.3510  -7.2881  -7.2196  -7.0571  -7.0119  -6.9587
  -6.9408  -6.8085  -5.8911  -5.4465  -5.3010  -5.1174  -4.9963  -4.8753
  -4.7046  -4.6154  -4.5064  -4.4454  -4.3472  -4.1916  -4.1703  -4.1043
  -3.8859  -3.8041  -3.6483  -3.6092  -3.5310  -3.4486  -3.2905  -3.1861
  -3.0603  -2.7424  -2.5079  -2.3472  -2.2777  -2.2434  -2.2167  -2.1470
  -2.1141  -2.0775  -2.0446  -1.9686  -1.9162  -1.8582  -1.8524  -1.8019
  -1.7740  -1.6971  -1.6416  -1.6022  -1.4819  -1.4632  -1.3584  -1.3119
  -1.2283  -1.1751  -1.0238  -0.9593
     cgsolve_all iterations  53    anorm=    0.67E-07
     cgsolve_all iterations  54    anorm=    0.67E-07
     cgsolve_all iterations  55    anorm=    0.67E-07
     compute_u_kq: q = (    0.0000,    0.0000,    0.0255)
     Rotating WFCS
     ethr =  1.00E-14,  avg # of iterations = 20.0
     eigenvalues at k:
 -38.2004 -20.3803 -20.2582 -20.1235 -20.0687 -19.9316 -19.9009 -19.8561
 -19.7755 -19.7588 -19.6977 -19.6498 -19.6192 -19.5269 -19.4293 -19.3797
 -19.3417 -19.2558 -19.1970 -19.1364 -19.0862 -19.0080 -18.9673 -18.9306
 -18.7664 -18.6109 -17.4297 -17.3431  -8.2037  -8.1775  -8.1180  -7.9906
  -7.9156  -7.8028  -7.7474  -7.6634  -7.6290  -7.6002  -7.5672  -7.4957
  -7.4539  -7.4160  -7.3528  -7.2876  -7.2200  -7.0570  -7.0102  -6.9602
  -6.9407  -6.8069  -5.8901  -5.4533  -5.3095  -5.1115  -4.9947  -4.8744
  -4.6992  -4.6132  -4.5004  -4.4457  -4.3468  -4.1873  -4.1629  -4.1070
  -3.8968  -3.8140  -3.6495  -3.6094  -3.5338  -3.4433  -3.2838  -3.1815
  -3.0637  -2.7491  -2.5075  -2.3515  -2.2748  -2.2449  -2.2161  -2.1463
  -2.1140  -2.0819  -2.0449  -1.9690  -1.9158  -1.8562  -1.8499  -1.8043
  -1.7701  -1.6961  -1.6413  -1.6051  -1.4825  -1.4614  -1.3567  -1.3126
  -1.2282  -1.1772  -1.0234  -0.9602
     eigenvalues at k+q:
 -38.2004 -20.3824 -20.2590 -20.1209 -20.0678 -19.9312 -19.9003 -19.8568
 -19.7735 -19.7584 -19.6977 -19.6496 -19.6217 -19.5247 -19.4326 -19.3763
 -19.3444 -19.2561 -19.1980 -19.1342 -19.0870 -19.0086 -18.9685 -18.9307
 -18.7657 -18.6107 -17.4293 -17.3431  -8.2039  -8.1774  -8.1165  -7.9916
  -7.9112  -7.8047  -7.7493  -7.6692  -7.6274  -7.6003  -7.5641  -7.4956
  -7.4524  -7.4169  -7.3548  -7.2894  -7.2207  -7.0585  -7.0088  -6.9586
  -6.9407  -6.8071  -5.8814  -5.4439  -5.3157  -5.1132  -4.9943  -4.8763
  -4.6999  -4.6130  -4.5003  -4.4503  -4.3465  -4.1959  -4.1691  -4.1030
  -3.8978  -3.8025  -3.6449  -3.6115  -3.5441  -3.4453  -3.2872  -3.1803
  -3.0650  -2.7407  -2.5083  -2.3520  -2.2742  -2.2430  -2.2140  -2.1459
  -2.1133  -2.0831  -2.0436  -1.9692  -1.9149  -1.8533  -1.8488  -1.8039
  -1.7705  -1.6981  -1.6407  -1.6033  -1.4821  -1.4636  -1.3556  -1.3126
  -1.2292  -1.1764  -1.0242  -0.9606
     cgsolve_all iterations  53    anorm=    0.68E-07
     cgsolve_all iterations  54    anorm=    0.67E-07
     cgsolve_all iterations  55    anorm=    0.67E-07
     compute_u_kq: q = (    0.0000,    0.0000,   -0.0255)
     Rotating WFCS
     ethr =  1.00E-14,  avg # of iterations = 22.0
     eigenvalues at k:
 -38.2004 -20.3803 -20.2582 -20.1235 -20.0687 -19.9316 -19.9009 -19.8561
 -19.7755 -19.7588 -19.6977 -19.6498 -19.6192 -19.5269 -19.4293 -19.3797
 -19.3417 -19.2558 -19.1970 -19.1364 -19.0862 -19.0080 -18.9673 -18.9306
 -18.7664 -18.6109 -17.4297 -17.3431  -8.2037  -8.1775  -8.1180  -7.9906
  -7.9156  -7.8028  -7.7474  -7.6634  -7.6290  -7.6002  -7.5672  -7.4957
  -7.4539  -7.4160  -7.3528  -7.2876  -7.2200  -7.0570  -7.0102  -6.9602
  -6.9407  -6.8069  -5.8901  -5.4533  -5.3095  -5.1115  -4.9947  -4.8744
  -4.6992  -4.6132  -4.5004  -4.4457  -4.3468  -4.1873  -4.1629  -4.1070
  -3.8968  -3.8140  -3.6495  -3.6094  -3.5338  -3.4433  -3.2838  -3.1815
  -3.0637  -2.7491  -2.5075  -2.3515  -2.2748  -2.2449  -2.2161  -2.1463
  -2.1140  -2.0819  -2.0449  -1.9690  -1.9158  -1.8562  -1.8499  -1.8043
  -1.7701  -1.6961  -1.6413  -1.6051  -1.4825  -1.4614  -1.3567  -1.3126
  -1.2282  -1.1772  -1.0234  -0.9602
     eigenvalues at k+q:
 -38.2004 -20.3781 -20.2572 -20.1264 -20.0694 -19.9340 -19.8997 -19.8553
 -19.7770 -19.7588 -19.6982 -19.6505 -19.6164 -19.5287 -19.4267 -19.3833
 -19.3391 -19.2553 -19.1959 -19.1386 -19.0856 -19.0077 -18.9653 -18.9305
 -18.7673 -18.6110 -17.4300 -17.3432  -8.2037  -8.1777  -8.1188  -7.9898
  -7.9199  -7.8018  -7.7451  -7.6581  -7.6310  -7.5990  -7.5701  -7.4960
  -7.4549  -7.4153  -7.3507  -7.2856  -7.2196  -7.0565  -7.0108  -6.9618
  -6.9407  -6.8070  -5.8989  -5.4622  -5.3033  -5.1095  -4.9947  -4.8722
  -4.6993  -4.6135  -4.5019  -4.4406  -4.3475  -4.1799  -4.1552  -4.1099
  -3.8961  -3.8269  -3.6521  -3.6071  -3.5239  -3.4409  -3.2803  -3.1820
  -3.0625  -2.7585  -2.5065  -2.3510  -2.2757  -2.2468  -2.2181  -2.1467
  -2.1149  -2.0804  -2.0462  -1.9684  -1.9170  -1.8597  -1.8505  -1.8044
  -1.7696  -1.6939  -1.6417  -1.6070  -1.4829  -1.4590  -1.3581  -1.3126
  -1.2271  -1.1780  -1.0226  -0.9598
     cgsolve_all iterations  53    anorm=    0.68E-07
     cgsolve_all iterations  54    anorm=    0.67E-07
     cgsolve_all iterations  55    anorm=    0.68E-07

     k-point #    3 of     4      pool #  1    cpu time:     924.7
     compute_u_kq: q = (    0.0000,    0.0000,    0.0000)
     Rotating WFCS
     ethr =  1.00E-14,  avg # of iterations =  5.0
     eigenvalues at k:
 -38.2004 -20.3806 -20.2551 -20.1403 -20.0602 -19.9238 -19.9009 -19.8343
 -19.8022 -19.7426 -19.7042 -19.6486 -19.6007 -19.5431 -19.4665 -19.3942
 -19.3253 -19.2435 -19.1894 -19.1369 -19.0640 -19.0365 -18.9389 -18.9319
 -18.7806 -18.6125 -17.4303 -17.3423  -8.2081  -8.1840  -8.0890  -8.0191
  -7.9114  -7.7862  -7.7205  -7.6760  -7.6500  -7.6138  -7.5548  -7.5000
  -7.4527  -7.3886  -7.3714  -7.3050  -7.2292  -7.0732  -6.9810  -6.9529
  -6.9335  -6.8249  -5.8503  -5.4689  -5.3196  -5.1433  -4.9925  -4.8326
  -4.6946  -4.6401  -4.5173  -4.3674  -4.3509  -4.2864  -4.1534  -4.0701
  -3.9309  -3.8345  -3.6598  -3.5937  -3.4857  -3.4208  -3.3011  -3.2125
  -2.9270  -2.8644  -2.4995  -2.3718  -2.2739  -2.2433  -2.2005  -2.1498
  -2.0985  -2.0578  -2.0425  -1.9611  -1.9491  -1.9084  -1.8274  -1.8107
  -1.7710  -1.6817  -1.6354  -1.6010  -1.4812  -1.4315  -1.3919  -1.3140
  -1.2296  -1.1703  -1.0330  -0.9513
     eigenvalues at k+q:
 -38.2004 -20.3806 -20.2551 -20.1403 -20.0602 -19.9238 -19.9008 -19.8343
 -19.8022 -19.7426 -19.7042 -19.6486 -19.6007 -19.5431 -19.4665 -19.3942
 -19.3253 -19.2435 -19.1894 -19.1369 -19.0640 -19.0365 -18.9389 -18.9319
 -18.7806 -18.6125 -17.4303 -17.3423  -8.2081  -8.1840  -8.0890  -8.0191
  -7.9114  -7.7862  -7.7205  -7.6760  -7.6500  -7.6138  -7.5548  -7.5000
  -7.4527  -7.3886  -7.3714  -7.3050  -7.2292  -7.0732  -6.9810  -6.9529
  -6.9335  -6.8249  -5.8503  -5.4689  -5.3196  -5.1432  -4.9925  -4.8326
  -4.6946  -4.6401  -4.5173  -4.3674  -4.3509  -4.2864  -4.1534  -4.0701
  -3.9309  -3.8345  -3.6598  -3.5937  -3.4857  -3.4208  -3.3011  -3.2125
  -2.9270  -2.8644  -2.4995  -2.3718  -2.2739  -2.2432  -2.2005  -2.1498
  -2.0985  -2.0578  -2.0425  -1.9611  -1.9491  -1.9084  -1.8274  -1.8107
  -1.7709  -1.6817  -1.6354  -1.6010  -1.4811  -1.4315  -1.3919  -1.3140
  -1.2296  -1.1703  -1.0330  -0.9513
     cgsolve_all iterations  50    anorm=    0.71E-07
PARA_AUG  1      50.9999729         0.0617930        -0.1195153
     cgsolve_all iterations  50    anorm=    0.68E-07
PARA_AUG  2       0.0379524        50.9336347         0.1133572
     cgsolve_all iterations  50    anorm=    0.66E-07
PARA_AUG  3       0.0174451         0.1115042        50.5925073
     cgsolve_all iterations  55    anorm=    0.67E-07
     cgsolve_all iterations  53    anorm=    0.66E-07
     cgsolve_all iterations  55    anorm=    0.65E-07
     compute_u_kq: q = (    0.0255,    0.0000,    0.0000)
     Rotating WFCS
     ethr =  1.00E-14,  avg # of iterations = 22.0
     eigenvalues at k:
 -38.2004 -20.3806 -20.2551 -20.1403 -20.0602 -19.9238 -19.9009 -19.8343
 -19.8022 -19.7426 -19.7042 -19.6486 -19.6007 -19.5431 -19.4665 -19.3942
 -19.3253 -19.2435 -19.1894 -19.1369 -19.0640 -19.0365 -18.9389 -18.9319
 -18.7806 -18.6125 -17.4303 -17.3423  -8.2081  -8.1840  -8.0890  -8.0191
  -7.9114  -7.7862  -7.7205  -7.6760  -7.6500  -7.6138  -7.5548  -7.5000
  -7.4527  -7.3886  -7.3714  -7.3050  -7.2292  -7.0732  -6.9810  -6.9529
  -6.9335  -6.8249  -5.8503  -5.4689  -5.3196  -5.1433  -4.9925  -4.8326
  -4.6946  -4.6401  -4.5173  -4.3674  -4.3509  -4.2864  -4.1534  -4.0701
  -3.9309  -3.8345  -3.6598  -3.5937  -3.4857  -3.4208  -3.3011  -3.2125
  -2.9270  -2.8644  -2.4995  -2.3718  -2.2739  -2.2433  -2.2005  -2.1498
  -2.0985  -2.0578  -2.0425  -1.9611  -1.9491  -1.9084  -1.8274  -1.8107
  -1.7710  -1.6817  -1.6354  -1.6010  -1.4812  -1.4315  -1.3919  -1.3140
  -1.2296  -1.1703  -1.0330  -0.9513
     eigenvalues at k+q:
 -38.2004 -20.3762 -20.2603 -20.1422 -20.0594 -19.9250 -19.9020 -19.8337
 -19.8036 -19.7389 -19.7069 -19.6452 -19.6026 -19.5397 -19.4658 -19.3910
 -19.3266 -19.2430 -19.1900 -19.1388 -19.0659 -19.0336 -18.9385 -18.9307
 -18.7853 -18.6128 -17.4299 -17.3419  -8.2097  -8.1843  -8.0906  -8.0172
  -7.9099  -7.7874  -7.7168  -7.6777  -7.6507  -7.6135  -7.5539  -7.5019
  -7.4539  -7.3874  -7.3710  -7.3037  -7.2301  -7.0754  -6.9812  -6.9534
  -6.9329  -6.8216  -5.8522  -5.4630  -5.3169  -5.1503  -4.9936  -4.8321
  -4.6955  -4.6398  -4.5199  -4.3739  -4.3473  -4.2806  -4.1563  -4.0703
  -3.9280  -3.8300  -3.6563  -3.5921  -3.4878  -3.4188  -3.3038  -3.2162
  -2.9296  -2.8626  -2.5010  -2.3723  -2.2756  -2.2437  -2.2027  -2.1481
  -2.0991  -2.0572  -2.0411  -1.9630  -1.9472  -1.9094  -1.8271  -1.8111
  -1.7718  -1.6805  -1.6349  -1.6025  -1.4832  -1.4326  -1.3913  -1.3111
  -1.2299  -1.1705  -1.0324  -0.9509
     cgsolve_all iterations  55    anorm=    0.67E-07
     cgsolve_all iterations  53    anorm=    0.66E-07
     cgsolve_all iterations  55    anorm=    0.64E-07
     compute_u_kq: q = (   -0.0255,    0.0000,    0.0000)
     Rotating WFCS
     ethr =  1.00E-14,  avg # of iterations = 22.0
     eigenvalues at k:
 -38.2004 -20.3806 -20.2551 -20.1403 -20.0602 -19.9238 -19.9009 -19.8343
 -19.8022 -19.7426 -19.7042 -19.6486 -19.6007 -19.5431 -19.4665 -19.3942
 -19.3253 -19.2435 -19.1894 -19.1369 -19.0640 -19.0365 -18.9389 -18.9319
 -18.7806 -18.6125 -17.4303 -17.3423  -8.2081  -8.1840  -8.0890  -8.0191
  -7.9114  -7.7862  -7.7205  -7.6760  -7.6500  -7.6138  -7.5548  -7.5000
  -7.4527  -7.3886  -7.3714  -7.3050  -7.2292  -7.0732  -6.9810  -6.9529
  -6.9335  -6.8249  -5.8503  -5.4689  -5.3196  -5.1433  -4.9925  -4.8326
  -4.6946  -4.6401  -4.5173  -4.3674  -4.3509  -4.2864  -4.1534  -4.0701
  -3.9309  -3.8345  -3.6598  -3.5937  -3.4857  -3.4208  -3.3011  -3.2125
  -2.9270  -2.8644  -2.4995  -2.3718  -2.2739  -2.2433  -2.2005  -2.1498
  -2.0985  -2.0578  -2.0425  -1.9611  -1.9491  -1.9084  -1.8274  -1.8107
  -1.7710  -1.6817  -1.6354  -1.6010  -1.4812  -1.4315  -1.3919  -1.3140
  -1.2296  -1.1703  -1.0330  -0.9513
     eigenvalues at k+q:
 -38.2004 -20.3847 -20.2503 -20.1381 -20.0611 -19.9224 -19.9000 -19.8349
 -19.8007 -19.7465 -19.7012 -19.6524 -19.5992 -19.5456 -19.4670 -19.3971
 -19.3242 -19.2442 -19.1891 -19.1348 -19.0623 -19.0391 -18.9398 -18.9330
 -18.7759 -18.6121 -17.4307 -17.3426  -8.2065  -8.1835  -8.0878  -8.0205
  -7.9129  -7.7851  -7.7243  -7.6741  -7.6492  -7.6137  -7.5558  -7.4980
  -7.4514  -7.3906  -7.3714  -7.3057  -7.2282  -7.0710  -6.9809  -6.9523
  -6.9345  -6.8280  -5.8490  -5.4742  -5.3223  -5.1359  -4.9916  -4.8348
  -4.6927  -4.6397  -4.5140  -4.3670  -4.3490  -4.2923  -4.1506  -4.0705
  -3.9343  -3.8376  -3.6633  -3.5953  -3.4842  -3.4230  -3.2980  -3.2086
  -2.9291  -2.8617  -2.4983  -2.3708  -2.2723  -2.2427  -2.1983  -2.1516
  -2.0982  -2.0590  -2.0436  -1.9593  -1.9507  -1.9067  -1.8278  -1.8104
  -1.7699  -1.6832  -1.6359  -1.5995  -1.4791  -1.4307  -1.3921  -1.3168
  -1.2293  -1.1702  -1.0335  -0.9517
     cgsolve_all iterations  55    anorm=    0.66E-07
     cgsolve_all iterations  53    anorm=    0.66E-07
     cgsolve_all iterations  55    anorm=    0.65E-07
     compute_u_kq: q = (    0.0000,    0.0255,    0.0000)
     Rotating WFCS
     ethr =  1.00E-14,  avg # of iterations = 19.0
     eigenvalues at k:
 -38.2004 -20.3806 -20.2551 -20.1403 -20.0602 -19.9238 -19.9009 -19.8343
 -19.8022 -19.7426 -19.7042 -19.6486 -19.6007 -19.5431 -19.4665 -19.3942
 -19.3253 -19.2435 -19.1894 -19.1369 -19.0640 -19.0365 -18.9389 -18.9319
 -18.7806 -18.6125 -17.4303 -17.3423  -8.2081  -8.1840  -8.0890  -8.0191
  -7.9114  -7.7862  -7.7205  -7.6760  -7.6500  -7.6138  -7.5548  -7.5000
  -7.4527  -7.3886  -7.3714  -7.3050  -7.2292  -7.0732  -6.9810  -6.9529
  -6.9335  -6.8249  -5.8503  -5.4689  -5.3196  -5.1433  -4.9925  -4.8326
  -4.6946  -4.6401  -4.5173  -4.3674  -4.3509  -4.2864  -4.1534  -4.0701
  -3.9309  -3.8345  -3.6598  -3.5937  -3.4857  -3.4208  -3.3011  -3.2125
  -2.9270  -2.8644  -2.4995  -2.3718  -2.2739  -2.2433  -2.2005  -2.1498
  -2.0985  -2.0578  -2.0425  -1.9611  -1.9491  -1.9084  -1.8274  -1.8107
  -1.7710  -1.6817  -1.6354  -1.6010  -1.4812  -1.4315  -1.3919  -1.3140
  -1.2296  -1.1703  -1.0330  -0.9513
     eigenvalues at k+q:
 -38.2004 -20.3828 -20.2558 -20.1398 -20.0578 -19.9231 -19.8998 -19.8308
 -19.8041 -19.7418 -19.7052 -19.6470 -19.6039 -19.5416 -19.4661 -19.3941
 -19.3268 -19.2447 -19.1939 -19.1374 -19.0660 -19.0360 -18.9363 -18.9291
 -18.7801 -18.6125 -17.4301 -17.3426  -8.2080  -8.1841  -8.0886  -8.0195
  -7.9122  -7.7882  -7.7176  -7.6746  -7.6496  -7.6146  -7.5549  -7.4999
  -7.4534  -7.3871  -7.3718  -7.3041  -7.2283  -7.0740  -6.9794  -6.9543
  -6.9353  -6.8255  -5.8524  -5.4570  -5.3247  -5.1387  -4.9924  -4.8339
  -4.6962  -4.6439  -4.5174  -4.3667  -4.3569  -4.2910  -4.1615  -4.0662
  -3.9274  -3.8395  -3.6582  -3.5865  -3.4900  -3.4094  -3.3043  -3.2153
  -2.9290  -2.8573  -2.4993  -2.3687  -2.2758  -2.2434  -2.1981  -2.1511
  -2.1003  -2.0565  -2.0410  -1.9604  -1.9483  -1.9106  -1.8276  -1.8114
  -1.7721  -1.6825  -1.6351  -1.6009  -1.4817  -1.4309  -1.3940  -1.3140
  -1.2286  -1.1692  -1.0326  -0.9511
     cgsolve_all iterations  55    anorm=    0.67E-07
     cgsolve_all iterations  53    anorm=    0.66E-07
     cgsolve_all iterations  55    anorm=    0.65E-07
     compute_u_kq: q = (    0.0000,   -0.0255,    0.0000)
     Rotating WFCS
     ethr =  1.00E-14,  avg # of iterations = 19.0
     eigenvalues at k:
 -38.2004 -20.3806 -20.2551 -20.1403 -20.0602 -19.9238 -19.9009 -19.8343
 -19.8022 -19.7426 -19.7042 -19.6486 -19.6007 -19.5431 -19.4665 -19.3942
 -19.3253 -19.2435 -19.1894 -19.1369 -19.0640 -19.0365 -18.9389 -18.9319
 -18.7806 -18.6125 -17.4303 -17.3423  -8.2081  -8.1840  -8.0890  -8.0191
  -7.9114  -7.7862  -7.7205  -7.6760  -7.6500  -7.6138  -7.5548  -7.5000
  -7.4527  -7.3886  -7.3714  -7.3050  -7.2292  -7.0732  -6.9810  -6.9529
  -6.9335  -6.8249  -5.8503  -5.4689  -5.3196  -5.1433  -4.9925  -4.8326
  -4.6946  -4.6401  -4.5173  -4.3674  -4.3509  -4.2864  -4.1534  -4.0701
  -3.9309  -3.8345  -3.6598  -3.5937  -3.4857  -3.4208  -3.3011  -3.2125
  -2.9270  -2.8644  -2.4995  -2.3718  -2.2739  -2.2433  -2.2005  -2.1498
  -2.0985  -2.0578  -2.0425  -1.9611  -1.9491  -1.9084  -1.8274  -1.8107
  -1.7710  -1.6817  -1.6354  -1.6010  -1.4812  -1.4315  -1.3919  -1.3140
  -1.2296  -1.1703  -1.0330  -0.9513
     eigenvalues at k+q:
 -38.2004 -20.3784 -20.2544 -20.1409 -20.0626 -19.9262 -19.9005 -19.8376
 -19.7998 -19.7435 -19.7029 -19.6504 -19.5978 -19.5446 -19.4666 -19.3945
 -19.3237 -19.2425 -19.1849 -19.1363 -19.0622 -19.0366 -18.9421 -18.9342
 -18.7811 -18.6124 -17.4305 -17.3420  -8.2083  -8.1838  -8.0891  -8.0186
  -7.9108  -7.7843  -7.7242  -7.6772  -7.6503  -7.6123  -7.5541  -7.5000
  -7.4519  -7.3905  -7.3704  -7.3059  -7.2300  -7.0727  -6.9827  -6.9513
  -6.9317  -6.8243  -5.8486  -5.4803  -5.3144  -5.1474  -4.9923  -4.8313
  -4.6935  -4.6358  -4.5186  -4.3759  -4.3378  -4.2817  -4.1450  -4.0735
  -3.9345  -3.8285  -3.6613  -3.6019  -3.4820  -3.4325  -3.2969  -3.2082
  -2.9289  -2.8692  -2.4996  -2.3748  -2.2719  -2.2431  -2.2029  -2.1487
  -2.0975  -2.0590  -2.0437  -1.9618  -1.9495  -1.9058  -1.8271  -1.8102
  -1.7696  -1.6810  -1.6359  -1.6012  -1.4808  -1.4324  -1.3894  -1.3140
  -1.2307  -1.1715  -1.0331  -0.9515
     cgsolve_all iterations  55    anorm=    0.67E-07
     cgsolve_all iterations  53    anorm=    0.66E-07
     cgsolve_all iterations  55    anorm=    0.64E-07
     compute_u_kq: q = (    0.0000,    0.0000,    0.0255)
     Rotating WFCS
     ethr =  1.00E-14,  avg # of iterations = 22.0
     eigenvalues at k:
 -38.2004 -20.3806 -20.2551 -20.1403 -20.0602 -19.9238 -19.9009 -19.8343
 -19.8022 -19.7426 -19.7042 -19.6486 -19.6007 -19.5431 -19.4665 -19.3942
 -19.3253 -19.2435 -19.1894 -19.1369 -19.0640 -19.0365 -18.9389 -18.9319
 -18.7806 -18.6125 -17.4303 -17.3423  -8.2081  -8.1840  -8.0890  -8.0191
  -7.9114  -7.7862  -7.7205  -7.6760  -7.6500  -7.6138  -7.5548  -7.5000
  -7.4527  -7.3886  -7.3714  -7.3050  -7.2292  -7.0732  -6.9810  -6.9529
  -6.9335  -6.8249  -5.8503  -5.4689  -5.3196  -5.1433  -4.9925  -4.8326
  -4.6946  -4.6401  -4.5173  -4.3674  -4.3509  -4.2864  -4.1534  -4.0701
  -3.9309  -3.8345  -3.6598  -3.5937  -3.4857  -3.4208  -3.3011  -3.2125
  -2.9270  -2.8644  -2.4995  -2.3718  -2.2739  -2.2433  -2.2005  -2.1498
  -2.0985  -2.0578  -2.0425  -1.9611  -1.9491  -1.9084  -1.8274  -1.8107
  -1.7710  -1.6817  -1.6354  -1.6010  -1.4812  -1.4315  -1.3919  -1.3140
  -1.2296  -1.1703  -1.0330  -0.9513
     eigenvalues at k+q:
 -38.2004 -20.3787 -20.2535 -20.1426 -20.0615 -19.9258 -19.8996 -19.8344
 -19.8055 -19.7416 -19.7040 -19.6459 -19.6009 -19.5433 -19.4659 -19.3957
 -19.3265 -19.2393 -19.1911 -19.1352 -19.0635 -19.0377 -18.9392 -18.9306
 -18.7815 -18.6124 -17.4306 -17.3423  -8.2084  -8.1838  -8.0899  -8.0185
  -7.9148  -7.7882  -7.7172  -7.6745  -7.6475  -7.6116  -7.5548  -7.5030
  -7.4528  -7.3861  -7.3714  -7.3035  -7.2291  -7.0726  -6.9806  -6.9538
  -6.9364  -6.8239  -5.8599  -5.4685  -5.3229  -5.1405  -4.9953  -4.8307
  -4.6921  -4.6391  -4.5227  -4.3628  -4.3445  -4.2880  -4.1527  -4.0681
  -3.9290  -3.8276  -3.6601  -3.5898  -3.4854  -3.4207  -3.3032  -3.2156
  -2.9293  -2.8692  -2.4986  -2.3719  -2.2727  -2.2443  -2.2029  -2.1511
  -2.0986  -2.0571  -2.0424  -1.9615  -1.9486  -1.9105  -1.8276  -1.8107
  -1.7715  -1.6818  -1.6364  -1.6014  -1.4816  -1.4307  -1.3909  -1.3152
  -1.2303  -1.1699  -1.0324  -0.9510
     cgsolve_all iterations  55    anorm=    0.67E-07
     cgsolve_all iterations  53    anorm=    0.66E-07
     cgsolve_all iterations  55    anorm=    0.65E-07
     compute_u_kq: q = (    0.0000,    0.0000,   -0.0255)
     Rotating WFCS
     ethr =  1.00E-14,  avg # of iterations = 22.0
     eigenvalues at k:
 -38.2004 -20.3806 -20.2551 -20.1403 -20.0602 -19.9238 -19.9009 -19.8343
 -19.8022 -19.7426 -19.7042 -19.6486 -19.6007 -19.5431 -19.4665 -19.3942
 -19.3253 -19.2435 -19.1894 -19.1369 -19.0640 -19.0365 -18.9389 -18.9319
 -18.7806 -18.6125 -17.4303 -17.3423  -8.2081  -8.1840  -8.0890  -8.0191
  -7.9114  -7.7862  -7.7205  -7.6760  -7.6500  -7.6138  -7.5548  -7.5000
  -7.4527  -7.3886  -7.3714  -7.3050  -7.2292  -7.0732  -6.9810  -6.9529
  -6.9335  -6.8249  -5.8503  -5.4689  -5.3196  -5.1433  -4.9925  -4.8326
  -4.6946  -4.6401  -4.5173  -4.3674  -4.3509  -4.2864  -4.1534  -4.0701
  -3.9309  -3.8345  -3.6598  -3.5937  -3.4857  -3.4208  -3.3011  -3.2125
  -2.9270  -2.8644  -2.4995  -2.3718  -2.2739  -2.2433  -2.2005  -2.1498
  -2.0985  -2.0578  -2.0425  -1.9611  -1.9491  -1.9084  -1.8274  -1.8107
  -1.7710  -1.6817  -1.6354  -1.6010  -1.4812  -1.4315  -1.3919  -1.3140
  -1.2296  -1.1703  -1.0330  -0.9513
     eigenvalues at k+q:
 -38.2004 -20.3825 -20.2566 -20.1380 -20.0589 -19.9237 -19.9001 -19.8347
 -19.7978 -19.7436 -19.7042 -19.6517 -19.6007 -19.5434 -19.4664 -19.3924
 -19.3241 -19.2475 -19.1879 -19.1388 -19.0648 -19.0353 -18.9390 -18.9328
 -18.7796 -18.6125 -17.4299 -17.3422  -8.2077  -8.1842  -8.0882  -8.0193
  -7.9076  -7.7849  -7.7238  -7.6783  -7.6524  -7.6150  -7.5544  -7.4967
  -7.4526  -7.3912  -7.3715  -7.3060  -7.2291  -7.0738  -6.9818  -6.9521
  -6.9309  -6.8257  -5.8409  -5.4703  -5.3151  -5.1457  -4.9893  -4.8350
  -4.6976  -4.6405  -4.5131  -4.3751  -4.3544  -4.2851  -4.1535  -4.0713
  -3.9328  -3.8420  -3.6595  -3.5980  -3.4854  -3.4210  -3.2997  -3.2082
  -2.9269  -2.8581  -2.5002  -2.3716  -2.2751  -2.2422  -2.1984  -2.1486
  -2.0988  -2.0592  -2.0418  -1.9604  -1.9494  -1.9059  -1.8277  -1.8106
  -1.7700  -1.6817  -1.6345  -1.6008  -1.4806  -1.4323  -1.3928  -1.3128
  -1.2291  -1.1707  -1.0334  -0.9515
     cgsolve_all iterations  55    anorm=    0.67E-07
     cgsolve_all iterations  53    anorm=    0.67E-07
     cgsolve_all iterations  55    anorm=    0.65E-07

     k-point #    4 of     4      pool #  1    cpu time:    1384.1
     compute_u_kq: q = (    0.0000,    0.0000,    0.0000)
     Rotating WFCS
     ethr =  1.00E-14,  avg # of iterations =  5.0
     eigenvalues at k:
 -38.2004 -20.3806 -20.2530 -20.1214 -20.0887 -19.9657 -19.8777 -19.8002
 -19.7595 -19.7356 -19.7320 -19.6573 -19.6360 -19.5570 -19.4432 -19.3527
 -19.3420 -19.2301 -19.2029 -19.1515 -19.0917 -19.0363 -18.9511 -18.9062
 -18.7709 -18.6125 -17.4303 -17.3431  -8.2086  -8.1857  -8.0946  -8.0003
  -7.9170  -7.8192  -7.7252  -7.7052  -7.6430  -7.5788  -7.5414  -7.4790
  -7.4555  -7.3994  -7.3670  -7.2765  -7.2266  -7.0665  -7.0076  -6.9825
  -6.9316  -6.8093  -5.8662  -5.5117  -5.2688  -5.0938  -5.0018  -4.8439
  -4.7202  -4.6209  -4.5732  -4.4040  -4.2957  -4.2642  -4.1653  -4.0121
  -3.9418  -3.8717  -3.6827  -3.6021  -3.5086  -3.3892  -3.2572  -3.1563
  -3.0663  -2.8073  -2.4869  -2.3755  -2.2729  -2.2528  -2.1958  -2.1697
  -2.1106  -2.0714  -2.0332  -1.9470  -1.9069  -1.8999  -1.8461  -1.8023
  -1.7615  -1.6957  -1.6500  -1.6052  -1.4755  -1.4327  -1.3883  -1.3132
  -1.2355  -1.1804  -1.0275  -0.9483
     eigenvalues at k+q:
 -38.2004 -20.3806 -20.2530 -20.1214 -20.0887 -19.9657 -19.8777 -19.8002
 -19.7595 -19.7356 -19.7320 -19.6573 -19.6360 -19.5570 -19.4432 -19.3527
 -19.3420 -19.2300 -19.2029 -19.1515 -19.0917 -19.0363 -18.9511 -18.9062
 -18.7709 -18.6125 -17.4302 -17.3431  -8.2086  -8.1857  -8.0946  -8.0003
  -7.9170  -7.8192  -7.7252  -7.7052  -7.6430  -7.5788  -7.5413  -7.4790
  -7.4555  -7.3994  -7.3670  -7.2765  -7.2266  -7.0665  -7.0076  -6.9825
  -6.9316  -6.8093  -5.8662  -5.5117  -5.2688  -5.0938  -5.0018  -4.8439
  -4.7201  -4.6209  -4.5732  -4.4040  -4.2957  -4.2642  -4.1653  -4.0121
  -3.9418  -3.8717  -3.6827  -3.6021  -3.5086  -3.3892  -3.2571  -3.1563
  -3.0663  -2.8073  -2.4869  -2.3754  -2.2729  -2.2527  -2.1958  -2.1697
  -2.1106  -2.0714  -2.0332  -1.9470  -1.9069  -1.8999  -1.8461  -1.8023
  -1.7614  -1.6957  -1.6500  -1.6052  -1.4754  -1.4327  -1.3883  -1.3132
  -1.2355  -1.1804  -1.0275  -0.9483
     cgsolve_all iterations  50    anorm=    0.72E-07
PARA_AUG  1      50.9910338         0.0556345        -0.1201820
     cgsolve_all iterations  50    anorm=    0.70E-07
PARA_AUG  2       0.0305989        50.9315879         0.1173197
     cgsolve_all iterations  50    anorm=    0.68E-07
PARA_AUG  3       0.0165716         0.1161663        50.5867052
     cgsolve_all iterations  54    anorm=    0.68E-07
     cgsolve_all iterations  55    anorm=    0.67E-07
     cgsolve_all iterations  55    anorm=    0.68E-07
     compute_u_kq: q = (    0.0255,    0.0000,    0.0000)
     Rotating WFCS
     ethr =  1.00E-14,  avg # of iterations = 22.0
     eigenvalues at k:
 -38.2004 -20.3806 -20.2530 -20.1214 -20.0887 -19.9657 -19.8777 -19.8002
 -19.7595 -19.7356 -19.7320 -19.6573 -19.6360 -19.5570 -19.4432 -19.3527
 -19.3420 -19.2301 -19.2029 -19.1515 -19.0917 -19.0363 -18.9511 -18.9062
 -18.7709 -18.6125 -17.4303 -17.3431  -8.2086  -8.1857  -8.0946  -8.0003
  -7.9170  -7.8192  -7.7252  -7.7052  -7.6430  -7.5788  -7.5414  -7.4790
  -7.4555  -7.3994  -7.3670  -7.2765  -7.2266  -7.0665  -7.0076  -6.9825
  -6.9316  -6.8093  -5.8662  -5.5117  -5.2688  -5.0938  -5.0018  -4.8439
  -4.7202  -4.6209  -4.5732  -4.4040  -4.2957  -4.2642  -4.1653  -4.0121
  -3.9418  -3.8717  -3.6827  -3.6021  -3.5086  -3.3892  -3.2572  -3.1563
  -3.0663  -2.8073  -2.4869  -2.3755  -2.2729  -2.2528  -2.1958  -2.1697
  -2.1106  -2.0714  -2.0332  -1.9470  -1.9069  -1.8999  -1.8461  -1.8023
  -1.7615  -1.6957  -1.6500  -1.6052  -1.4755  -1.4327  -1.3883  -1.3132
  -1.2355  -1.1804  -1.0275  -0.9483
     eigenvalues at k+q:
 -38.2004 -20.3763 -20.2581 -20.1241 -20.0867 -19.9680 -19.8799 -19.7992
 -19.7573 -19.7350 -19.7311 -19.6564 -19.6355 -19.5560 -19.4434 -19.3531
 -19.3392 -19.2318 -19.2030 -19.1503 -19.0918 -19.0355 -18.9507 -18.9066
 -18.7751 -18.6127 -17.4298 -17.3427  -8.2104  -8.1867  -8.0920  -8.0018
  -7.9163  -7.8200  -7.7249  -7.7049  -7.6413  -7.5781  -7.5425  -7.4796
  -7.4559  -7.3958  -7.3670  -7.2787  -7.2278  -7.0713  -7.0039  -6.9815
  -6.9317  -6.8077  -5.8676  -5.5136  -5.2591  -5.0991  -5.0012  -4.8421
  -4.7225  -4.6193  -4.5740  -4.4072  -4.2954  -4.2643  -4.1642  -4.0118
  -3.9422  -3.8752  -3.6792  -3.6073  -3.5036  -3.3888  -3.2591  -3.1502
  -3.0614  -2.8152  -2.4858  -2.3792  -2.2755  -2.2522  -2.1966  -2.1689
  -2.1103  -2.0714  -2.0321  -1.9475  -1.9073  -1.9018  -1.8459  -1.8021
  -1.7624  -1.6957  -1.6503  -1.6042  -1.4769  -1.4327  -1.3891  -1.3098
  -1.2367  -1.1801  -1.0273  -0.9475
     cgsolve_all iterations  54    anorm=    0.68E-07
     cgsolve_all iterations  55    anorm=    0.67E-07
     cgsolve_all iterations  55    anorm=    0.67E-07
     compute_u_kq: q = (   -0.0255,    0.0000,    0.0000)
     Rotating WFCS
     ethr =  1.00E-14,  avg # of iterations = 22.0
     eigenvalues at k:
 -38.2004 -20.3806 -20.2530 -20.1214 -20.0887 -19.9657 -19.8777 -19.8002
 -19.7595 -19.7356 -19.7320 -19.6573 -19.6360 -19.5570 -19.4432 -19.3527
 -19.3420 -19.2301 -19.2029 -19.1515 -19.0917 -19.0363 -18.9511 -18.9062
 -18.7709 -18.6125 -17.4303 -17.3431  -8.2086  -8.1857  -8.0946  -8.0003
  -7.9170  -7.8192  -7.7252  -7.7052  -7.6430  -7.5788  -7.5414  -7.4790
  -7.4555  -7.3994  -7.3670  -7.2765  -7.2266  -7.0665  -7.0076  -6.9825
  -6.9316  -6.8093  -5.8662  -5.5117  -5.2688  -5.0938  -5.0018  -4.8439
  -4.7202  -4.6209  -4.5732  -4.4040  -4.2957  -4.2642  -4.1653  -4.0121
  -3.9418  -3.8717  -3.6827  -3.6021  -3.5086  -3.3892  -3.2572  -3.1563
  -3.0663  -2.8073  -2.4869  -2.3755  -2.2729  -2.2528  -2.1958  -2.1697
  -2.1106  -2.0714  -2.0332  -1.9470  -1.9069  -1.8999  -1.8461  -1.8023
  -1.7615  -1.6957  -1.6500  -1.6052  -1.4755  -1.4327  -1.3883  -1.3132
  -1.2355  -1.1804  -1.0275  -0.9483
     eigenvalues at k+q:
 -38.2004 -20.3846 -20.2482 -20.1188 -20.0904 -19.9637 -19.8754 -19.8013
 -19.7614 -19.7382 -19.7311 -19.6584 -19.6359 -19.5579 -19.4432 -19.3544
 -19.3434 -19.2287 -19.2025 -19.1524 -19.0917 -19.0371 -18.9512 -18.9058
 -18.7670 -18.6123 -17.4307 -17.3434  -8.2071  -8.1842  -8.0971  -7.9989
  -7.9180  -7.8183  -7.7256  -7.7053  -7.6451  -7.5793  -7.5398  -7.4795
  -7.4541  -7.4031  -7.3668  -7.2746  -7.2256  -7.0616  -7.0111  -6.9834
  -6.9314  -6.8112  -5.8651  -5.5093  -5.2782  -5.0887  -5.0021  -4.8462
  -4.7178  -4.6222  -4.5726  -4.4008  -4.2959  -4.2651  -4.1680  -4.0112
  -3.9423  -3.8669  -3.6860  -3.5962  -3.5132  -3.3897  -3.2566  -3.1618
  -3.0710  -2.7998  -2.4882  -2.3714  -2.2709  -2.2531  -2.1949  -2.1702
  -2.1112  -2.0714  -2.0341  -1.9470  -1.9082  -1.8960  -1.8462  -1.8024
  -1.7604  -1.6957  -1.6495  -1.6063  -1.4738  -1.4326  -1.3876  -1.3168
  -1.2343  -1.1807  -1.0276  -0.9491
     cgsolve_all iterations  54    anorm=    0.68E-07
     cgsolve_all iterations  54    anorm=    0.67E-07
     cgsolve_all iterations  55    anorm=    0.68E-07
     compute_u_kq: q = (    0.0000,    0.0255,    0.0000)
     Rotating WFCS
     ethr =  1.00E-14,  avg # of iterations = 20.0
     eigenvalues at k:
 -38.2004 -20.3806 -20.2530 -20.1214 -20.0887 -19.9657 -19.8777 -19.8002
 -19.7595 -19.7356 -19.7320 -19.6573 -19.6360 -19.5570 -19.4432 -19.3527
 -19.3420 -19.2301 -19.2029 -19.1515 -19.0917 -19.0363 -18.9511 -18.9062
 -18.7709 -18.6125 -17.4303 -17.3431  -8.2086  -8.1857  -8.0946  -8.0003
  -7.9170  -7.8192  -7.7252  -7.7052  -7.6430  -7.5788  -7.5414  -7.4790
  -7.4555  -7.3994  -7.3670  -7.2765  -7.2266  -7.0665  -7.0076  -6.9825
  -6.9316  -6.8093  -5.8662  -5.5117  -5.2688  -5.0938  -5.0018  -4.8439
  -4.7202  -4.6209  -4.5732  -4.4040  -4.2957  -4.2642  -4.1653  -4.0121
  -3.9418  -3.8717  -3.6827  -3.6021  -3.5086  -3.3892  -3.2572  -3.1563
  -3.0663  -2.8073  -2.4869  -2.3755  -2.2729  -2.2528  -2.1958  -2.1697
  -2.1106  -2.0714  -2.0332  -1.9470  -1.9069  -1.8999  -1.8461  -1.8023
  -1.7615  -1.6957  -1.6500  -1.6052  -1.4755  -1.4327  -1.3883  -1.3132
  -1.2355  -1.1804  -1.0275  -0.9483
     eigenvalues at k+q:
 -38.2004 -20.3827 -20.2540 -20.1197 -20.0871 -19.9654 -19.8768 -19.7997
 -19.7597 -19.7353 -19.7296 -19.6555 -19.6358 -19.5607 -19.4438 -19.3546
 -19.3401 -19.2338 -19.2063 -19.1516 -19.0914 -19.0353 -18.9478 -18.9064
 -18.7704 -18.6123 -17.4301 -17.3433  -8.2082  -8.1863  -8.0943  -8.0010
  -7.9163  -7.8209  -7.7229  -7.7036  -7.6434  -7.5793  -7.5434  -7.4798
  -7.4556  -7.4009  -7.3641  -7.2738  -7.2272  -7.0665  -7.0086  -6.9828
  -6.9312  -6.8105  -5.8683  -5.4999  -5.2730  -5.0936  -5.0000  -4.8430
  -4.7219  -4.6346  -4.5715  -4.4071  -4.2953  -4.2694  -4.1717  -4.0026
  -3.9363  -3.8671  -3.6852  -3.5983  -3.5061  -3.3874  -3.2589  -3.1693
  -3.0672  -2.7959  -2.4886  -2.3709  -2.2754  -2.2509  -2.1957  -2.1707
  -2.1080  -2.0716  -2.0317  -1.9475  -1.9064  -1.9006  -1.8459  -1.8057
  -1.7631  -1.6968  -1.6501  -1.6025  -1.4758  -1.4344  -1.3894  -1.3128
  -1.2356  -1.1782  -1.0273  -0.9477
     cgsolve_all iterations  55    anorm=    0.68E-07
     cgsolve_all iterations  55    anorm=    0.65E-07
     cgsolve_all iterations  55    anorm=    0.67E-07
     compute_u_kq: q = (    0.0000,   -0.0255,    0.0000)
     Rotating WFCS
     ethr =  1.00E-14,  avg # of iterations = 19.0
     eigenvalues at k:
 -38.2004 -20.3806 -20.2530 -20.1214 -20.0887 -19.9657 -19.8777 -19.8002
 -19.7595 -19.7356 -19.7320 -19.6573 -19.6360 -19.5570 -19.4432 -19.3527
 -19.3420 -19.2301 -19.2029 -19.1515 -19.0917 -19.0363 -18.9511 -18.9062
 -18.7709 -18.6125 -17.4303 -17.3431  -8.2086  -8.1857  -8.0946  -8.0003
  -7.9170  -7.8192  -7.7252  -7.7052  -7.6430  -7.5788  -7.5414  -7.4790
  -7.4555  -7.3994  -7.3670  -7.2765  -7.2266  -7.0665  -7.0076  -6.9825
  -6.9316  -6.8093  -5.8662  -5.5117  -5.2688  -5.0938  -5.0018  -4.8439
  -4.7202  -4.6209  -4.5732  -4.4040  -4.2957  -4.2642  -4.1653  -4.0121
  -3.9418  -3.8717  -3.6827  -3.6021  -3.5086  -3.3892  -3.2572  -3.1563
  -3.0663  -2.8073  -2.4869  -2.3755  -2.2729  -2.2528  -2.1958  -2.1697
  -2.1106  -2.0714  -2.0332  -1.9470  -1.9069  -1.8999  -1.8461  -1.8023
  -1.7615  -1.6957  -1.6500  -1.6052  -1.4755  -1.4327  -1.3883  -1.3132
  -1.2355  -1.1804  -1.0275  -0.9483
     eigenvalues at k+q:
 -38.2004 -20.3785 -20.2519 -20.1236 -20.0897 -19.9657 -19.8786 -19.8014
 -19.7618 -19.7367 -19.7311 -19.6591 -19.6358 -19.5532 -19.4425 -19.3510
 -19.3441 -19.2273 -19.1987 -19.1512 -19.0919 -19.0374 -18.9545 -18.9063
 -18.7714 -18.6126 -17.4304 -17.3428  -8.2089  -8.1850  -8.0951  -7.9997
  -7.9176  -7.8170  -7.7280  -7.7066  -7.6426  -7.5782  -7.5394  -7.4787
  -7.4552  -7.3983  -7.3697  -7.2792  -7.2259  -7.0663  -7.0069  -6.9817
  -6.9321  -6.8081  -5.8643  -5.5222  -5.2661  -5.0942  -5.0036  -4.8439
  -4.7186  -4.6066  -4.5756  -4.4006  -4.2966  -4.2579  -4.1601  -4.0213
  -3.9471  -3.8762  -3.6800  -3.6059  -3.5110  -3.3923  -3.2555  -3.1444
  -3.0635  -2.8190  -2.4855  -2.3795  -2.2706  -2.2544  -2.1959  -2.1687
  -2.1132  -2.0713  -2.0348  -1.9465  -1.9079  -1.8985  -1.8463  -1.7990
  -1.7600  -1.6945  -1.6498  -1.6079  -1.4752  -1.4319  -1.3863  -1.3137
  -1.2352  -1.1825  -1.0276  -0.9490
     cgsolve_all iterations  54    anorm=    0.68E-07
     cgsolve_all iterations  55    anorm=    0.67E-07
     cgsolve_all iterations  55    anorm=    0.69E-07
     compute_u_kq: q = (    0.0000,    0.0000,    0.0255)
     Rotating WFCS
     ethr =  1.00E-14,  avg # of iterations = 20.0
     eigenvalues at k:
 -38.2004 -20.3806 -20.2530 -20.1214 -20.0887 -19.9657 -19.8777 -19.8002
 -19.7595 -19.7356 -19.7320 -19.6573 -19.6360 -19.5570 -19.4432 -19.3527
 -19.3420 -19.2301 -19.2029 -19.1515 -19.0917 -19.0363 -18.9511 -18.9062
 -18.7709 -18.6125 -17.4303 -17.3431  -8.2086  -8.1857  -8.0946  -8.0003
  -7.9170  -7.8192  -7.7252  -7.7052  -7.6430  -7.5788  -7.5414  -7.4790
  -7.4555  -7.3994  -7.3670  -7.2765  -7.2266  -7.0665  -7.0076  -6.9825
  -6.9316  -6.8093  -5.8662  -5.5117  -5.2688  -5.0938  -5.0018  -4.8439
  -4.7202  -4.6209  -4.5732  -4.4040  -4.2957  -4.2642  -4.1653  -4.0121
  -3.9418  -3.8717  -3.6827  -3.6021  -3.5086  -3.3892  -3.2572  -3.1563
  -3.0663  -2.8073  -2.4869  -2.3755  -2.2729  -2.2528  -2.1958  -2.1697
  -2.1106  -2.0714  -2.0332  -1.9470  -1.9069  -1.8999  -1.8461  -1.8023
  -1.7615  -1.6957  -1.6500  -1.6052  -1.4755  -1.4327  -1.3883  -1.3132
  -1.2355  -1.1804  -1.0275  -0.9483
     eigenvalues at k+q:
 -38.2004 -20.3824 -20.2544 -20.1207 -20.0854 -19.9662 -19.8769 -19.7952
 -19.7617 -19.7357 -19.7327 -19.6603 -19.6344 -19.5589 -19.4415 -19.3531
 -19.3401 -19.2324 -19.2040 -19.1523 -19.0914 -19.0359 -18.9516 -18.9064
 -18.7703 -18.6125 -17.4299 -17.3430  -8.2083  -8.1857  -8.0937  -8.0012
  -7.9126  -7.8186  -7.7269  -7.7079  -7.6449  -7.5803  -7.5396  -7.4801
  -7.4559  -7.3992  -7.3669  -7.2788  -7.2266  -7.0688  -7.0054  -6.9814
  -6.9299  -6.8102  -5.8566  -5.5128  -5.2643  -5.0974  -4.9996  -4.8451
  -4.7232  -4.6164  -4.5747  -4.4070  -4.2997  -4.2654  -4.1675  -4.0093
  -3.9474  -3.8773  -3.6827  -3.6037  -3.5089  -3.3889  -3.2626  -3.1496
  -3.0618  -2.8039  -2.4876  -2.3757  -2.2743  -2.2512  -2.1956  -2.1662
  -2.1106  -2.0722  -2.0334  -1.9472  -1.9066  -1.8987  -1.8437  -1.8027
  -1.7609  -1.6963  -1.6489  -1.6049  -1.4752  -1.4334  -1.3883  -1.3124
  -1.2352  -1.1809  -1.0280  -0.9486
     cgsolve_all iterations  54    anorm=    0.68E-07
     cgsolve_all iterations  55    anorm=    0.67E-07
     cgsolve_all iterations  55    anorm=    0.68E-07
     compute_u_kq: q = (    0.0000,    0.0000,   -0.0255)
     Rotating WFCS
     ethr =  1.00E-14,  avg # of iterations = 20.0
     eigenvalues at k:
 -38.2004 -20.3806 -20.2530 -20.1214 -20.0887 -19.9657 -19.8777 -19.8002
 -19.7595 -19.7356 -19.7320 -19.6573 -19.6360 -19.5570 -19.4432 -19.3527
 -19.3420 -19.2301 -19.2029 -19.1515 -19.0917 -19.0363 -18.9511 -18.9062
 -18.7709 -18.6125 -17.4303 -17.3431  -8.2086  -8.1857  -8.0946  -8.0003
  -7.9170  -7.8192  -7.7252  -7.7052  -7.6430  -7.5788  -7.5414  -7.4790
  -7.4555  -7.3994  -7.3670  -7.2765  -7.2266  -7.0665  -7.0076  -6.9825
  -6.9316  -6.8093  -5.8662  -5.5117  -5.2688  -5.0938  -5.0018  -4.8439
  -4.7202  -4.6209  -4.5732  -4.4040  -4.2957  -4.2642  -4.1653  -4.0121
  -3.9418  -3.8717  -3.6827  -3.6021  -3.5086  -3.3892  -3.2572  -3.1563
  -3.0663  -2.8073  -2.4869  -2.3755  -2.2729  -2.2528  -2.1958  -2.1697
  -2.1106  -2.0714  -2.0332  -1.9470  -1.9069  -1.8999  -1.8461  -1.8023
  -1.7615  -1.6957  -1.6500  -1.6052  -1.4755  -1.4327  -1.3883  -1.3132
  -1.2355  -1.1804  -1.0275  -0.9483
     eigenvalues at k+q:
 -38.2004 -20.3788 -20.2516 -20.1229 -20.0910 -19.9649 -19.8785 -19.8054
 -19.7598 -19.7360 -19.7282 -19.6550 -19.6369 -19.5552 -19.4451 -19.3539
 -19.3426 -19.2282 -19.2014 -19.1505 -19.0918 -19.0368 -18.9504 -18.9062
 -18.7718 -18.6124 -17.4306 -17.3431  -8.2089  -8.1856  -8.0955  -7.9997
  -7.9208  -7.8199  -7.7235  -7.7022  -7.6413  -7.5775  -7.5435  -7.4776
  -7.4555  -7.3996  -7.3671  -7.2744  -7.2266  -7.0641  -7.0099  -6.9830
  -6.9333  -6.8087  -5.8755  -5.5103  -5.2734  -5.0913  -5.0035  -4.8425
  -4.7170  -4.6251  -4.5721  -4.4008  -4.2934  -4.2628  -4.1622  -4.0147
  -3.9361  -3.8665  -3.6823  -3.6008  -3.5072  -3.3903  -3.2523  -3.1647
  -3.0685  -2.8111  -2.4864  -2.3751  -2.2714  -2.2543  -2.1963  -2.1725
  -2.1106  -2.0706  -2.0328  -1.9471  -1.9077  -1.9013  -1.8484  -1.8021
  -1.7618  -1.6950  -1.6508  -1.6056  -1.4757  -1.4320  -1.3883  -1.3141
  -1.2357  -1.1797  -1.0270  -0.9480
     cgsolve_all iterations  55    anorm=    0.68E-07
     cgsolve_all iterations  54    anorm=    0.66E-07
     cgsolve_all iterations  55    anorm=    0.68E-07

     End of magnetic susceptibility calculation

     f-sum rule (1st term):
          -187.9704          0.0143          0.0068
             0.0138       -187.9536          0.0165
             0.0071          0.0163       -187.9496

     f-sum rule (2nd term):
            -4.1882         -0.0144         -0.0069
            -0.0139         -4.2039         -0.0168
            -0.0070         -0.0166         -4.2077

     f-sum rule (should be  -192.1628):
          -192.1587         -0.0001         -0.0001
            -0.0001       -192.1575         -0.0002
             0.0000         -0.0003       -192.1574

     chi_bare pGv (HH) in paratec units:
       -58.278019     -0.145204     -0.039727
        -0.133676    -58.169570     -0.073747
         0.021704     -0.044832    -58.234661

       -58.278019     -0.145204     -0.039727
        -0.133676    -58.169570     -0.073747
         0.021704     -0.044832    -58.234661

     chi_bare vGv (VV) in paratec units:
       -61.554037     -0.134406      0.019501
        -0.134537    -61.581117     -0.034101
         0.019779     -0.034216    -61.544127

       -61.554037     -0.134406      0.019501
        -0.134537    -61.581117     -0.034101
         0.019779     -0.034216    -61.544127

     chi_bare pGv (HH) in 10^{-6} cm^3/mol:
          -276.9426         -0.6900         -0.1888
            -0.6352       -276.4273         -0.3505
             0.1031         -0.2130       -276.7366

     chi_bare vGv (VV) in 10^{-6} cm^3/mol:
          -292.5106         -0.6387          0.0927
            -0.6393       -292.6393         -0.1621
             0.0940         -0.1626       -292.4635

     Contributions to the NMR chemical shifts: -------------------------------

     Macroscopic shape contribution in ppm:                    6.66
             6.6653          0.0000          0.0000
             0.0000          6.6529          0.0000
            -0.0000          0.0000          6.6603


     Core contribution in ppm:

     Atom  1  Ca  pos: ( -0.342459  0.373103  0.327926)  core sigma:        1265.05
     Atom  2  O   pos: (  0.385043  0.382676  0.275060)  core sigma:         271.07
     Atom  3  O   pos: ( -0.295127  0.130740  0.173016)  core sigma:         271.07
     Atom  4  O   pos: ( -0.098285  0.202121 -0.067734)  core sigma:         271.07
     Atom  5  O   pos: ( -0.237649 -0.043090 -0.350241)  core sigma:         271.07
     Atom  6  O   pos: ( -0.030133 -0.042232  0.296222)  core sigma:         271.07
     Atom  7  O   pos: (  0.107352  0.020063 -0.217164)  core sigma:         271.07
     Atom  8  O   pos: (  0.250141  0.113606  0.374234)  core sigma:         271.07
     Atom  9  O   pos: (  0.252407 -0.295718  0.250697)  core sigma:         271.07
     Atom 10  O   pos: ( -0.564365  0.230317  0.028388)  core sigma:         271.07
     Atom 11  O   pos: (  0.216386  0.471739 -0.446911)  core sigma:         271.07
     Atom 12  O   pos: ( -0.465443 -0.371246 -0.163722)  core sigma:         271.07
     Atom 13  O   pos: ( -0.077498  0.393203  0.381218)  core sigma:         271.07
     Atom 14  O   pos: ( -0.356216 -0.083270 -0.055110)  core sigma:         271.07
     Atom 15  O   pos: (  0.335947  0.241349 -0.265639)  core sigma:         271.07
     Atom 16  O   pos: (  0.094785 -0.208233 -0.450652)  core sigma:         271.07
     Atom 17  O   pos: ( -0.391382  0.239384 -0.436314)  core sigma:         271.07
     Atom 18  O   pos: ( -0.486591 -0.080017  0.344159)  core sigma:         271.07
     Atom 19  O   pos: (  0.094306  0.375864  0.112652)  core sigma:         271.07
     Atom 20  O   pos: (  0.315491 -0.066949  0.008645)  core sigma:         271.07
     Atom 21  O   pos: ( -0.069851 -0.503927 -0.235954)  core sigma:         271.07
     Atom 22  O   pos: ( -0.279891 -0.464136  0.104978)  core sigma:         271.07
     Atom 23  O   pos: ( -0.379976 -0.332145  0.501749)  core sigma:         271.07
     Atom 24  O   pos: ( -0.073475 -0.233633  0.035790)  core sigma:         271.07
     Atom 25  O   pos: (  0.212579 -0.387804 -0.091203)  core sigma:         271.07
     Atom 26  H   pos: (  0.349513  0.492523  0.250038)  core sigma:           0.00
     Atom 27  H   pos: ( -0.204960  0.077757  0.224392)  core sigma:           0.00
     Atom 28  H   pos: ( -0.181710  0.191638  0.017011)  core sigma:           0.00
     Atom 29  H   pos: ( -0.115522  0.299292 -0.132620)  core sigma:           0.00
     Atom 30  H   pos: ( -0.122776 -0.047765 -0.342713)  core sigma:           0.00
     Atom 31  H   pos: ( -0.270550 -0.140066 -0.407251)  core sigma:           0.00
     Atom 32  H   pos: (  0.065443  0.024654  0.302600)  core sigma:           0.00
     Atom 33  H   pos: ( -0.012699 -0.120337  0.381169)  core sigma:           0.00
     Atom 34  H   pos: (  0.175197 -0.026976 -0.132631)  core sigma:           0.00
     Atom 35  H   pos: (  0.021103  0.078286 -0.159465)  core sigma:           0.00
     Atom 36  H   pos: (  0.298359  0.216487  0.339166)  core sigma:           0.00
     Atom 37  H   pos: (  0.222314  0.150311 -0.506329)  core sigma:           0.00
     Atom 38  H   pos: (  0.300912 -0.205760  0.196005)  core sigma:           0.00
     Atom 39  H   pos: (  0.210616 -0.254148  0.350499)  core sigma:           0.00
     Atom 40  H   pos: ( -0.457218  0.191697  0.051839)  core sigma:           0.00
     Atom 41  H   pos: (  0.412272  0.297603  0.123406)  core sigma:           0.00
     Atom 42  H   pos: (  0.284215  0.430856  0.451268)  core sigma:           0.00
     Atom 43  H   pos: (  0.256375  0.404166 -0.359960)  core sigma:           0.00
     Atom 44  H   pos: (  0.420575 -0.386378 -0.136170)  core sigma:           0.00
     Atom 45  H   pos: ( -0.431779 -0.267685 -0.122173)  core sigma:           0.00
     Atom 46  H   pos: ( -0.006939  0.396830  0.287402)  core sigma:           0.00
     Atom 47  H   pos: ( -0.003355 -0.552460  0.493001)  core sigma:           0.00
     Atom 48  H   pos: ( -0.335276 -0.002902  0.032022)  core sigma:           0.00
     Atom 49  H   pos: ( -0.314524 -0.042589 -0.157118)  core sigma:           0.00
     Atom 50  H   pos: (  0.249513  0.161974 -0.255317)  core sigma:           0.00
     Atom 51  H   pos: (  0.379706  0.250286 -0.155731)  core sigma:           0.00
     Atom 52  H   pos: (  0.139594 -0.314410 -0.422511)  core sigma:           0.00
     Atom 53  H   pos: (  0.112840 -0.135278 -0.361828)  core sigma:           0.00
     Atom 54  H   pos: ( -0.333403  0.140658 -0.414709)  core sigma:           0.00
     Atom 55  H   pos: ( -0.492836  0.233438 -0.377379)  core sigma:           0.00
     Atom 56  H   pos: ( -0.415794 -0.004846  0.288345)  core sigma:           0.00
     Atom 57  H   pos: (  0.417702 -0.023828  0.366265)  core sigma:           0.00
     Atom 58  H   pos: (  0.039235  0.291074  0.051781)  core sigma:           0.00
     Atom 59  H   pos: (  0.193236  0.338784  0.160726)  core sigma:           0.00
     Atom 60  H   pos: (  0.420433 -0.098483 -0.030864)  core sigma:           0.00
     Atom 61  H   pos: (  0.339555  0.045217  0.037177)  core sigma:           0.00
     Atom 62  H   pos: (  0.018013 -0.441293 -0.190913)  core sigma:           0.00
     Atom 63  H   pos: ( -0.158745 -0.432446 -0.247310)  core sigma:           0.00
     Atom 64  H   pos: ( -0.350392 -0.454812  0.012864)  core sigma:           0.00
     Atom 65  H   pos: ( -0.192921 -0.385569  0.087083)  core sigma:           0.00
     Atom 66  H   pos: ( -0.437039 -0.247098  0.441389)  core sigma:           0.00
     Atom 67  H   pos: ( -0.436961 -0.335368 -0.388753)  core sigma:           0.00
     Atom 68  H   pos: ( -0.041168 -0.173556  0.131452)  core sigma:           0.00
     Atom 69  H   pos: ( -0.163417 -0.172577 -0.005802)  core sigma:           0.00
     Atom 70  H   pos: (  0.185994 -0.283267 -0.050207)  core sigma:           0.00
     Atom 71  H   pos: (  0.177037 -0.458319 -0.002924)  core sigma:           0.00

     Bare contribution in ppm:

     Atom  1  Ca  pos: ( -0.342459  0.373103  0.327926)  bare sigma:         107.21
           113.7488         -0.1650         -0.3253
            -0.4363        103.0418         -1.3394
             0.4299         -1.4111        104.8389

     Atom  2  O   pos: (  0.385043  0.382676  0.275060)  bare sigma:          49.50
            59.7128         -1.9242         -0.4434
             0.8245         38.1852          7.7354
            -0.7403          7.1495         50.6143

     Atom  3  O   pos: ( -0.295127  0.130740  0.173016)  bare sigma:          56.37
            52.4192          2.6953         -5.1449
             3.5377         58.0098          5.8221
            -6.9787          6.7983         58.6774

     Atom  4  O   pos: ( -0.098285  0.202121 -0.067734)  bare sigma:          69.72
            69.4895          2.8333         -6.2718
             0.2752         68.9662         -2.4292
            -6.2943         -2.7517         70.7168

     Atom  5  O   pos: ( -0.237649 -0.043090 -0.350241)  bare sigma:          76.45
            78.5646          2.0870          1.4518
             2.7646         75.2077          4.4105
             2.4171          4.5044         75.5688

     Atom  6  O   pos: ( -0.030133 -0.042232  0.296222)  bare sigma:          76.53
            77.3451          1.7982          5.0916
             1.8258         76.3442         -3.9658
             4.5052         -3.4616         75.9094

     Atom  7  O   pos: (  0.107352  0.020063 -0.217164)  bare sigma:          70.94
            74.1764         -3.0615          1.7185
            -2.0117         70.1332          1.3694
             1.7029          2.0075         68.4973

     Atom  8  O   pos: (  0.250141  0.113606  0.374234)  bare sigma:          74.76
            73.2305          5.3709         -4.3215
             5.3010         77.9184         -4.1312
            -2.4204         -2.1858         73.1173

     Atom  9  O   pos: (  0.252407 -0.295718  0.250697)  bare sigma:          76.15
            71.0372          1.0271         -3.3309
             0.8696         78.3159         -3.3035
            -4.8258         -3.1044         79.0856

     Atom 10  O   pos: ( -0.564365  0.230317  0.028388)  bare sigma:          65.93
            62.3604         -1.1650          1.8118
            -3.6921         65.7367          8.3157
             0.3209          8.0104         69.6797

     Atom 11  O   pos: (  0.216386  0.471739 -0.446911)  bare sigma:          71.31
            66.5670         -6.7338         -2.9135
            -7.2179         69.9221         -1.5321
            -2.9015         -3.5887         77.4318

     Atom 12  O   pos: ( -0.465443 -0.371246 -0.163722)  bare sigma:          77.16
            80.8014          5.8453          0.4174
             6.2853         76.3915          0.5945
             0.6280          2.0766         74.2864

     Atom 13  O   pos: ( -0.077498  0.393203  0.381218)  bare sigma:          72.48
            84.2505          2.4047          2.4734
             2.1707         61.0772          2.5683
             1.5408          2.5018         72.1222

     Atom 14  O   pos: ( -0.356216 -0.083270 -0.055110)  bare sigma:          68.53
            66.2062          0.8499         -1.3660
             2.0416         67.8524          7.4012
            -0.4150          8.0417         71.5437

     Atom 15  O   pos: (  0.335947  0.241349 -0.265639)  bare sigma:          71.16
            70.7609          4.6925          2.7595
             4.0434         67.6860         -3.7471
             1.5020         -3.1676         75.0471

     Atom 16  O   pos: (  0.094785 -0.208233 -0.450652)  bare sigma:          75.69
            67.1680         -6.2234          0.0087
            -5.8295         83.9009          4.0625
             0.1555          3.0028         76.0148

     Atom 17  O   pos: ( -0.391382  0.239384 -0.436314)  bare sigma:          74.28
            72.5908         -1.0400         -4.4750
             0.0581         73.5307         -5.9842
            -5.1377         -6.0663         76.7079

     Atom 18  O   pos: ( -0.486591 -0.080017  0.344159)  bare sigma:          75.08
            79.5924          0.3065         -3.8106
             1.1822         77.1251         -5.7870
            -2.6892         -4.6424         68.5323

     Atom 19  O   pos: (  0.094306  0.375864  0.112652)  bare sigma:          70.98
            74.7734          4.7268          6.0265
             5.5666         66.6673          1.8928
             6.1988          0.7397         71.5037

     Atom 20  O   pos: (  0.315491 -0.066949  0.008645)  bare sigma:          71.14
            72.4419          0.9345          1.7055
             1.5457         76.3373          2.1442
             1.8281          1.5146         64.6522

     Atom 21  O   pos: ( -0.069851 -0.503927 -0.235954)  bare sigma:          78.92
            83.8946          0.8018          3.1137
             1.8177         76.7914         -1.3520
             4.2056         -1.7934         76.0854

     Atom 22  O   pos: ( -0.279891 -0.464136  0.104978)  bare sigma:          72.35
            68.9782          4.7801         -1.4165
             4.7550         73.0056         -8.6799
            -0.4868         -8.5129         75.0613

     Atom 23  O   pos: ( -0.379976 -0.332145  0.501749)  bare sigma:          75.61
            69.1693         -0.6417          0.6810
            -0.3358         79.0595         -3.6048
             0.8709         -3.2355         78.6057

     Atom 24  O   pos: ( -0.073475 -0.233633  0.035790)  bare sigma:          74.67
            77.4321         -0.8526          6.8421
            -0.2531         74.5106          1.5955
             4.9867          1.4204         72.0678

     Atom 25  O   pos: (  0.212579 -0.387804 -0.091203)  bare sigma:          73.50
            73.7361          2.1198         -3.0165
             1.5238         77.2214         -1.0752
            -1.8238         -0.9602         69.5387

     Atom 26  H   pos: (  0.349513  0.492523  0.250038)  bare sigma:          14.45
             9.4781         -9.7059          1.9737
            -8.9082         28.0815         -2.9962
             1.8868         -3.3651          5.7951

     Atom 27  H   pos: ( -0.204960  0.077757  0.224392)  bare sigma:          17.70
            24.3933         -8.6010          7.6114
            -9.0205         14.6607         -4.4608
             7.3753         -4.0926         14.0322

     Atom 28  H   pos: ( -0.181710  0.191638  0.017011)  bare sigma:          13.21
            15.9732          5.0805        -16.4917
             3.8645          4.7122         -4.0140
           -15.5266         -5.0893         18.9387

     Atom 29  H   pos: ( -0.115522  0.299292 -0.132620)  bare sigma:          13.90
             3.7082         -0.4128         -0.1426
             0.1448         24.1174        -14.4827
            -0.5826        -14.0874         13.8868

     Atom 30  H   pos: ( -0.122776 -0.047765 -0.342713)  bare sigma:          19.30
            32.9965          0.7729          2.6236
            -1.0135         11.5364          1.7103
             1.8440          1.7455         13.3533

     Atom 31  H   pos: ( -0.270550 -0.140066 -0.407251)  bare sigma:          16.16
            11.6771          7.8260          4.8963
             9.6448         24.0369         10.2115
             5.9174         10.1669         12.7555

     Atom 32  H   pos: (  0.065443  0.024654  0.302600)  bare sigma:          16.80
            25.8756         13.0292          3.2041
            11.9084         16.9349          0.4400
             3.6475          0.8021          7.6041

     Atom 33  H   pos: ( -0.012699 -0.120337  0.381169)  bare sigma:          16.98
            10.7777         -3.8835          4.7408
            -3.1663         17.7827        -12.6877
             3.5735        -13.1746         22.3769

     Atom 34  H   pos: (  0.175197 -0.026976 -0.132631)  bare sigma:          14.67
            17.1414         -6.0704         13.6422
            -6.3305          8.8115         -7.4961
            14.3616         -7.6372         18.0710

     Atom 35  H   pos: (  0.021103  0.078286 -0.159465)  bare sigma:          13.28
            19.3269        -12.8161         -9.4657
           -12.1418         11.9631          8.2276
           -10.5117          9.3673          8.5445

     Atom 36  H   pos: (  0.298359  0.216487  0.339166)  bare sigma:          13.94
             7.2724         10.7181         -5.4773
            11.2037         26.5379         -9.7651
            -4.7107         -8.0479          8.0132

     Atom 37  H   pos: (  0.222314  0.150311 -0.506329)  bare sigma:          20.83
            14.3922          1.2735         -3.8007
             1.0386         16.4602          2.8838
            -4.0941          1.7711         31.6440

     Atom 38  H   pos: (  0.300912 -0.205760  0.196005)  bare sigma:          17.91
            12.2989          7.0057         -4.5847
             7.7760         22.6899        -10.0419
            -4.1891         -8.2880         18.7281

     Atom 39  H   pos: (  0.210616 -0.254148  0.350499)  bare sigma:          17.93
            12.7842         -2.5023         -9.8385
            -3.4722         12.7293          5.7106
           -10.8310          3.6212         28.2733

     Atom 40  H   pos: ( -0.457218  0.191697  0.051839)  bare sigma:          17.14
            28.7638         -8.3976          6.5142
            -8.3701         12.2111         -1.1952
             7.0179         -1.3661         10.4444

     Atom 41  H   pos: (  0.412272  0.297603  0.123406)  bare sigma:           9.43
            -0.6650         -4.9933         -5.4061
            -6.0613          7.8572         18.2691
            -6.6850         19.0239         21.1082

     Atom 42  H   pos: (  0.284215  0.430856  0.451268)  bare sigma:          16.07
            13.3513         -3.9974        -13.8359
            -4.6329          7.8144          4.8693
           -12.5576          3.4162         27.0509

     Atom 43  H   pos: (  0.256375  0.404166 -0.359960)  bare sigma:          15.01
             7.2430         -8.1763          6.4226
            -7.4680         16.7805        -12.1037
             5.2560        -11.9259         21.0089

     Atom 44  H   pos: (  0.420575 -0.386378 -0.136170)  bare sigma:          15.50
            33.6100          4.4305         -5.8739
             3.1527          6.5399          0.6678
            -6.4481          0.4660          6.3416

     Atom 45  H   pos: ( -0.431779 -0.267685 -0.122173)  bare sigma:          17.50
            12.5531          8.4073          2.5484
             9.7653         29.8821          8.1246
             3.6631          9.3513         10.0602

     Atom 46  H   pos: ( -0.006939  0.396830  0.287402)  bare sigma:          14.64
            15.4766         -0.2377        -13.8829
             0.1218          2.6280          0.8787
           -12.5364          1.3849         25.8014

     Atom 47  H   pos: ( -0.003355 -0.552460  0.493001)  bare sigma:          16.76
            18.7369          2.6772         10.4195
             2.4728          7.2526          3.7509
             8.5457          3.6976         24.2947

     Atom 48  H   pos: ( -0.335276 -0.002902  0.032022)  bare sigma:          12.55
             3.0446          3.5821          3.6671
             3.7578         15.5298         17.6287
             3.4222         16.1941         19.0776

     Atom 49  H   pos: ( -0.314524 -0.042589 -0.157118)  bare sigma:          15.07
             8.3626          2.2839         -9.8469
             2.5960          6.9849         -4.6394
            -9.5933         -3.5998         29.8514

     Atom 50  H   pos: (  0.249513  0.161974 -0.255317)  bare sigma:          15.06
            19.8639         16.1370         -1.7961
            16.3266         18.0832         -2.9364
            -2.4418         -3.5469          7.2250

     Atom 51  H   pos: (  0.379706  0.250286 -0.155731)  bare sigma:          13.31
             5.8750          1.3795         10.9942
             1.0279          2.6943         -0.5985
            11.9749          0.2053         31.3538

     Atom 52  H   pos: (  0.139594 -0.314410 -0.422511)  bare sigma:          13.57
             5.8981        -12.0979          0.7592
           -11.6258         30.2550         -2.7914
             1.1744         -4.3675          4.5639

     Atom 53  H   pos: (  0.112840 -0.135278 -0.361828)  bare sigma:          16.83
             5.7086          0.9229          1.6873
             0.6113         21.4892         13.8761
             1.3407         14.4273         23.2792

     Atom 54  H   pos: ( -0.333403  0.140658 -0.414709)  bare sigma:          16.19
            13.5791        -11.5959          2.5319
           -12.9133         25.9027         -4.5835
             3.1588         -5.5094          9.0953

     Atom 55  H   pos: ( -0.492836  0.233438 -0.377379)  bare sigma:          15.02
            27.2300         -1.8878        -13.5505
            -0.3751          4.2856         -0.7734
           -14.0903          0.0770         13.5427

     Atom 56  H   pos: ( -0.415794 -0.004846  0.288345)  bare sigma:          16.04
            17.8094          9.8547         -9.2953
            11.6062         16.9056         -9.9162
            -9.6230         -9.0603         13.4120

     Atom 57  H   pos: (  0.417702 -0.023828  0.366265)  bare sigma:          17.12
            26.7312        -10.7898         -3.9984
           -11.8655         17.0008          2.6382
            -3.6348          1.9632          7.6322

     Atom 58  H   pos: (  0.039235  0.291074  0.051781)  bare sigma:          14.22
            15.3031          9.8907         10.7182
            11.6487         14.6203         10.7645
            11.2085          9.6675         12.7301

     Atom 59  H   pos: (  0.193236  0.338784  0.160726)  bare sigma:          17.35
            28.2435         -2.4915         11.0166
            -4.1890          9.9289         -2.0032
            10.6504         -1.0414         13.8708

     Atom 60  H   pos: (  0.420433 -0.098483 -0.030864)  bare sigma:          17.70
            31.0599         -4.9492         -6.5358
            -3.8671         12.9910          2.7619
            -6.5254          3.1779          9.0607

     Atom 61  H   pos: (  0.339555  0.045217  0.037177)  bare sigma:          14.94
             7.8419          8.2455          1.5011
             7.3665         31.7088          5.0282
             1.3885          5.0669          5.2742

     Atom 62  H   pos: (  0.018013 -0.441293 -0.190913)  bare sigma:          16.75
            25.3659          7.5842          8.0399
             9.6217         12.2826          4.7278
             8.1226          4.0347         12.5940

     Atom 63  H   pos: ( -0.158745 -0.432446 -0.247310)  bare sigma:          21.08
            27.7337         -7.0870          2.7198
            -8.8196         19.5523         -1.4726
             2.0341         -0.6219         15.9534

     Atom 64  H   pos: ( -0.350392 -0.454812  0.012864)  bare sigma:          17.11
            18.2861         -0.8419         11.2952
            -1.5717         10.0733         -4.8404
            12.6812         -4.0319         22.9845

     Atom 65  H   pos: ( -0.192921 -0.385569  0.087083)  bare sigma:          13.74
            18.9409         15.2138         -2.5564
            15.8891         19.1213         -4.2205
            -3.7201         -5.3203          3.1620

     Atom 66  H   pos: ( -0.437039 -0.247098  0.441389)  bare sigma:          13.80
             6.9028         -8.7951          8.0534
            -7.9658         22.2539        -13.3817
             7.1116        -12.5835         12.2516

     Atom 67  H   pos: ( -0.436961 -0.335368 -0.388753)  bare sigma:          17.14
            11.5990          2.9468         -8.7045
             2.4015          9.6361         -4.3834
            -7.5741         -4.9429         30.1892

     Atom 68  H   pos: ( -0.041168 -0.173556  0.131452)  bare sigma:          15.64
             9.1225          1.9243          7.1130
             2.9350         13.7293         13.5040
             7.8051         12.1150         24.0827

     Atom 69  H   pos: ( -0.163417 -0.172577 -0.005802)  bare sigma:          17.89
            26.5561        -10.3676          9.1630
           -10.9349         15.7656         -4.3445
             7.9574         -3.5702         11.3461

     Atom 70  H   pos: (  0.185994 -0.283267 -0.050207)  bare sigma:          19.30
            13.9311         -2.6832         -1.5401
            -1.6947         29.5796          4.8062
            -1.3262          6.0101         14.3919

     Atom 71  H   pos: (  0.177037 -0.458319 -0.002924)  bare sigma:          14.06
             5.9386          6.5039         -6.8329
             5.7227         17.2937        -13.1730
            -6.3289        -14.6690         18.9591

     Diamagnetic contribution in ppm:

     Atom  1  Ca  pos: ( -0.342459  0.373103  0.327926)  dia sigma:          -4.26
            -4.2805          0.0005         -0.0003
             0.0005         -4.2509          0.0100
            -0.0003          0.0100         -4.2591

     Atom  2  O   pos: (  0.385043  0.382676  0.275060)  dia sigma:          17.82
            17.5546         -0.1873          0.0099
            -0.1873         18.2605         -0.1166
             0.0099         -0.1166         17.6506

     Atom  3  O   pos: ( -0.295127  0.130740  0.173016)  dia sigma:          17.69
            17.8944         -0.2934          0.3211
            -0.2934         17.5469         -0.1709
             0.3211         -0.1709         17.6373

     Atom  4  O   pos: ( -0.098285  0.202121 -0.067734)  dia sigma:          18.19
            18.0918         -0.1035         -0.3642
            -0.1035         18.1945         -0.4615
            -0.3642         -0.4615         18.2956

     Atom  5  O   pos: ( -0.237649 -0.043090 -0.350241)  dia sigma:          18.09
            18.6090          0.1983          0.2085
             0.1983         18.0660          0.4441
             0.2085          0.4441         17.5960

     Atom  6  O   pos: ( -0.030133 -0.042232  0.296222)  dia sigma:          18.07
            18.0529          0.4341          0.1328
             0.4341         18.2294         -0.5077
             0.1328         -0.5077         17.9407

     Atom  7  O   pos: (  0.107352  0.020063 -0.217164)  dia sigma:          18.11
            18.2995         -0.5401          0.0678
            -0.5401         17.8684         -0.0648
             0.0678         -0.0648         18.1572

     Atom  8  O   pos: (  0.250141  0.113606  0.374234)  dia sigma:          18.00
            17.5231          0.2947         -0.4238
             0.2947         18.0040         -0.0757
            -0.4238         -0.0757         18.4855

     Atom  9  O   pos: (  0.252407 -0.295718  0.250697)  dia sigma:          18.11
            17.6661          0.1641         -0.6171
             0.1641         18.2222         -0.0797
            -0.6171         -0.0797         18.4302

     Atom 10  O   pos: ( -0.564365  0.230317  0.028388)  dia sigma:          18.13
            18.4558         -0.4052          0.0441
            -0.4052         17.9236          0.2948
             0.0441          0.2948         17.9985

     Atom 11  O   pos: (  0.216386  0.471739 -0.446911)  dia sigma:          18.18
            17.9573         -0.3464         -0.2333
            -0.3464         17.8811         -0.2687
            -0.2333         -0.2687         18.6886

     Atom 12  O   pos: ( -0.465443 -0.371246 -0.163722)  dia sigma:          17.98
            18.3171          0.3718         -0.1091
             0.3718         18.1211          0.2828
            -0.1091          0.2828         17.5063

     Atom 13  O   pos: ( -0.077498  0.393203  0.381218)  dia sigma:          18.34
            18.3827          0.1140          0.0136
             0.1140         17.6311          0.0974
             0.0136          0.0974         19.0064

     Atom 14  O   pos: ( -0.356216 -0.083270 -0.055110)  dia sigma:          18.11
            17.6689          0.2442         -0.1733
             0.2442         18.0064          0.1439
            -0.1733          0.1439         18.6494

     Atom 15  O   pos: (  0.335947  0.241349 -0.265639)  dia sigma:          18.15
            18.2005          0.5218          0.2657
             0.5218         17.9586          0.0400
             0.2657          0.0400         18.2989

     Atom 16  O   pos: (  0.094785 -0.208233 -0.450652)  dia sigma:          18.15
            17.6190         -0.2319          0.2264
            -0.2319         18.6413          0.2806
             0.2264          0.2806         18.1997

     Atom 17  O   pos: ( -0.391382  0.239384 -0.436314)  dia sigma:          18.30
            18.6277         -0.4267         -0.3664
            -0.4267         18.3586         -0.2344
            -0.3664         -0.2344         17.8991

     Atom 18  O   pos: ( -0.486591 -0.080017  0.344159)  dia sigma:          18.14
            18.5720         -0.0933         -0.5149
            -0.0933         18.1691         -0.2711
            -0.5149         -0.2711         17.6826

     Atom 19  O   pos: (  0.094306  0.375864  0.112652)  dia sigma:          18.08
            18.3537          0.0172          0.5446
             0.0172         18.0202          0.1841
             0.5446          0.1841         17.8655

     Atom 20  O   pos: (  0.315491 -0.066949  0.008645)  dia sigma:          18.02
            18.2163         -0.1743         -0.2548
            -0.1743         18.3043          0.3908
            -0.2548          0.3908         17.5374

     Atom 21  O   pos: ( -0.069851 -0.503927 -0.235954)  dia sigma:          18.02
            18.6092         -0.1553          0.4206
            -0.1553         18.0883          0.0950
             0.4206          0.0950         17.3631

     Atom 22  O   pos: ( -0.279891 -0.464136  0.104978)  dia sigma:          18.26
            18.5105          0.4569          0.4319
             0.4569         17.9613         -0.1716
             0.4319         -0.1716         18.3100

     Atom 23  O   pos: ( -0.379976 -0.332145  0.501749)  dia sigma:          18.07
            17.8729         -0.2145         -0.2120
            -0.2145         17.9384         -0.4670
            -0.2120         -0.4670         18.4128

     Atom 24  O   pos: ( -0.073475 -0.233633  0.035790)  dia sigma:          17.99
            17.9934         -0.2362          0.5797
            -0.2362         17.8679          0.1638
             0.5797          0.1638         18.1050

     Atom 25  O   pos: (  0.212579 -0.387804 -0.091203)  dia sigma:          18.01
            17.5049         -0.0518         -0.2746
            -0.0518         18.6398         -0.0999
            -0.2746         -0.0999         17.9004

     Atom 26  H   pos: (  0.349513  0.492523  0.250038)  dia sigma:           0.96
             0.9638          0.0000          0.0000
             0.0000          0.9638          0.0000
             0.0000          0.0000          0.9638

     Atom 27  H   pos: ( -0.204960  0.077757  0.224392)  dia sigma:           1.01
             1.0083          0.0000          0.0000
             0.0000          1.0083          0.0000
             0.0000          0.0000          1.0083

     Atom 28  H   pos: ( -0.181710  0.191638  0.017011)  dia sigma:           0.93
             0.9282          0.0000          0.0000
             0.0000          0.9282          0.0000
             0.0000          0.0000          0.9282

     Atom 29  H   pos: ( -0.115522  0.299292 -0.132620)  dia sigma:           0.95
             0.9513          0.0000          0.0000
             0.0000          0.9513          0.0000
             0.0000          0.0000          0.9513

     Atom 30  H   pos: ( -0.122776 -0.047765 -0.342713)  dia sigma:           1.04
             1.0362          0.0000          0.0000
             0.0000          1.0362          0.0000
             0.0000          0.0000          1.0362

     Atom 31  H   pos: ( -0.270550 -0.140066 -0.407251)  dia sigma:           0.98
             0.9797          0.0000          0.0000
             0.0000          0.9797          0.0000
             0.0000          0.0000          0.9797

     Atom 32  H   pos: (  0.065443  0.024654  0.302600)  dia sigma:           1.00
             0.9952          0.0000          0.0000
             0.0000          0.9952          0.0000
             0.0000          0.0000          0.9952

     Atom 33  H   pos: ( -0.012699 -0.120337  0.381169)  dia sigma:           1.00
             0.9960          0.0000          0.0000
             0.0000          0.9960          0.0000
             0.0000          0.0000          0.9960

     Atom 34  H   pos: (  0.175197 -0.026976 -0.132631)  dia sigma:           0.96
             0.9634          0.0000          0.0000
             0.0000          0.9634          0.0000
             0.0000          0.0000          0.9634

     Atom 35  H   pos: (  0.021103  0.078286 -0.159465)  dia sigma:           0.94
             0.9371          0.0000          0.0000
             0.0000          0.9371          0.0000
             0.0000          0.0000          0.9371

     Atom 36  H   pos: (  0.298359  0.216487  0.339166)  dia sigma:           0.95
             0.9463          0.0000          0.0000
             0.0000          0.9463          0.0000
             0.0000          0.0000          0.9463

     Atom 37  H   pos: (  0.222314  0.150311 -0.506329)  dia sigma:           1.06
             1.0566          0.0000          0.0000
             0.0000          1.0566          0.0000
             0.0000          0.0000          1.0566

     Atom 38  H   pos: (  0.300912 -0.205760  0.196005)  dia sigma:           1.01
             1.0146          0.0000          0.0000
             0.0000          1.0146          0.0000
             0.0000          0.0000          1.0146

     Atom 39  H   pos: (  0.210616 -0.254148  0.350499)  dia sigma:           1.02
             1.0186          0.0000          0.0000
             0.0000          1.0186          0.0000
             0.0000          0.0000          1.0186

     Atom 40  H   pos: ( -0.457218  0.191697  0.051839)  dia sigma:           1.01
             1.0072          0.0000          0.0000
             0.0000          1.0072          0.0000
             0.0000          0.0000          1.0072

     Atom 41  H   pos: (  0.412272  0.297603  0.123406)  dia sigma:           0.88
             0.8845          0.0000          0.0000
             0.0000          0.8845          0.0000
             0.0000          0.0000          0.8845

     Atom 42  H   pos: (  0.284215  0.430856  0.451268)  dia sigma:           0.99
             0.9891          0.0000          0.0000
             0.0000          0.9891          0.0000
             0.0000          0.0000          0.9891

     Atom 43  H   pos: (  0.256375  0.404166 -0.359960)  dia sigma:           0.98
             0.9767          0.0000          0.0000
             0.0000          0.9767          0.0000
             0.0000          0.0000          0.9767

     Atom 44  H   pos: (  0.420575 -0.386378 -0.136170)  dia sigma:           0.97
             0.9666          0.0000          0.0000
             0.0000          0.9666          0.0000
             0.0000          0.0000          0.9666

     Atom 45  H   pos: ( -0.431779 -0.267685 -0.122173)  dia sigma:           1.01
             1.0095          0.0000          0.0000
             0.0000          1.0095          0.0000
             0.0000          0.0000          1.0095

     Atom 46  H   pos: ( -0.006939  0.396830  0.287402)  dia sigma:           0.97
             0.9711          0.0000          0.0000
             0.0000          0.9711          0.0000
             0.0000          0.0000          0.9711

     Atom 47  H   pos: ( -0.003355 -0.552460  0.493001)  dia sigma:           1.00
             0.9989          0.0000          0.0000
             0.0000          0.9989          0.0000
             0.0000          0.0000          0.9989

     Atom 48  H   pos: ( -0.335276 -0.002902  0.032022)  dia sigma:           0.91
             0.9129          0.0000          0.0000
             0.0000          0.9129          0.0000
             0.0000          0.0000          0.9129

     Atom 49  H   pos: ( -0.314524 -0.042589 -0.157118)  dia sigma:           0.97
             0.9724          0.0000          0.0000
             0.0000          0.9724          0.0000
             0.0000          0.0000          0.9724

     Atom 50  H   pos: (  0.249513  0.161974 -0.255317)  dia sigma:           0.98
             0.9753          0.0000          0.0000
             0.0000          0.9753          0.0000
             0.0000          0.0000          0.9753

     Atom 51  H   pos: (  0.379706  0.250286 -0.155731)  dia sigma:           0.94
             0.9440          0.0000          0.0000
             0.0000          0.9440          0.0000
             0.0000          0.0000          0.9440

     Atom 52  H   pos: (  0.139594 -0.314410 -0.422511)  dia sigma:           0.94
             0.9392          0.0000          0.0000
             0.0000          0.9392          0.0000
             0.0000          0.0000          0.9392

     Atom 53  H   pos: (  0.112840 -0.135278 -0.361828)  dia sigma:           1.00
             1.0029          0.0000          0.0000
             0.0000          1.0029          0.0000
             0.0000          0.0000          1.0029

     Atom 54  H   pos: ( -0.333403  0.140658 -0.414709)  dia sigma:           0.99
             0.9901          0.0000          0.0000
             0.0000          0.9901          0.0000
             0.0000          0.0000          0.9901

     Atom 55  H   pos: ( -0.492836  0.233438 -0.377379)  dia sigma:           0.97
             0.9680          0.0000          0.0000
             0.0000          0.9680          0.0000
             0.0000          0.0000          0.9680

     Atom 56  H   pos: ( -0.415794 -0.004846  0.288345)  dia sigma:           0.98
             0.9805          0.0000          0.0000
             0.0000          0.9805          0.0000
             0.0000          0.0000          0.9805

     Atom 57  H   pos: (  0.417702 -0.023828  0.366265)  dia sigma:           1.00
             1.0042          0.0000          0.0000
             0.0000          1.0042          0.0000
             0.0000          0.0000          1.0042

     Atom 58  H   pos: (  0.039235  0.291074  0.051781)  dia sigma:           0.96
             0.9603          0.0000          0.0000
             0.0000          0.9603          0.0000
             0.0000          0.0000          0.9603

     Atom 59  H   pos: (  0.193236  0.338784  0.160726)  dia sigma:           1.01
             1.0132          0.0000          0.0000
             0.0000          1.0132          0.0000
             0.0000          0.0000          1.0132

     Atom 60  H   pos: (  0.420433 -0.098483 -0.030864)  dia sigma:           1.01
             1.0108          0.0000          0.0000
             0.0000          1.0108          0.0000
             0.0000          0.0000          1.0108

     Atom 61  H   pos: (  0.339555  0.045217  0.037177)  dia sigma:           0.97
             0.9666          0.0000          0.0000
             0.0000          0.9666          0.0000
             0.0000          0.0000          0.9666

     Atom 62  H   pos: (  0.018013 -0.441293 -0.190913)  dia sigma:           0.99
             0.9883          0.0000          0.0000
             0.0000          0.9883          0.0000
             0.0000          0.0000          0.9883

     Atom 63  H   pos: ( -0.158745 -0.432446 -0.247310)  dia sigma:           1.06
             1.0603          0.0000          0.0000
             0.0000          1.0603          0.0000
             0.0000          0.0000          1.0603

     Atom 64  H   pos: ( -0.350392 -0.454812  0.012864)  dia sigma:           1.00
             1.0012          0.0000          0.0000
             0.0000          1.0012          0.0000
             0.0000          0.0000          1.0012

     Atom 65  H   pos: ( -0.192921 -0.385569  0.087083)  dia sigma:           0.95
             0.9457          0.0000          0.0000
             0.0000          0.9457          0.0000
             0.0000          0.0000          0.9457

     Atom 66  H   pos: ( -0.437039 -0.247098  0.441389)  dia sigma:           0.93
             0.9346          0.0000          0.0000
             0.0000          0.9346          0.0000
             0.0000          0.0000          0.9346

     Atom 67  H   pos: ( -0.436961 -0.335368 -0.388753)  dia sigma:           0.99
             0.9923          0.0000          0.0000
             0.0000          0.9923          0.0000
             0.0000          0.0000          0.9923

     Atom 68  H   pos: ( -0.041168 -0.173556  0.131452)  dia sigma:           0.98
             0.9769          0.0000          0.0000
             0.0000          0.9769          0.0000
             0.0000          0.0000          0.9769

     Atom 69  H   pos: ( -0.163417 -0.172577 -0.005802)  dia sigma:           1.02
             1.0188          0.0000          0.0000
             0.0000          1.0188          0.0000
             0.0000          0.0000          1.0188

     Atom 70  H   pos: (  0.185994 -0.283267 -0.050207)  dia sigma:           1.04
             1.0368          0.0000          0.0000
             0.0000          1.0368          0.0000
             0.0000          0.0000          1.0368

     Atom 71  H   pos: (  0.177037 -0.458319 -0.002924)  dia sigma:           0.96
             0.9571          0.0000          0.0000
             0.0000          0.9571          0.0000
             0.0000          0.0000          0.9571

     Paramagnetic contribution in ppm:

     Atom  1  Ca  pos: ( -0.342459  0.373103  0.327926)  para sigma:        -482.42
          -457.5940         -1.8937          2.4934
            -2.6235       -502.1542         -7.8780
             3.1605         -8.1817       -487.5252

     Atom  2  O   pos: (  0.385043  0.382676  0.275060)  para sigma:         -65.06
           -44.6117         -6.8600          0.4047
            -0.2772        -85.8384         14.2347
            -0.2475         13.1470        -64.7164

     Atom  3  O   pos: ( -0.295127  0.130740  0.173016)  para sigma:         -46.20
           -53.8700          2.6356         -7.6750
             4.5366        -42.6577         10.1743
           -12.8425         12.7240        -42.0758

     Atom  4  O   pos: ( -0.098285  0.202121 -0.067734)  para sigma:         -25.56
           -27.0133          4.5057        -14.5710
            -0.7801        -28.9764        -10.9990
           -14.3781        -12.1853        -20.6945

     Atom  5  O   pos: ( -0.237649 -0.043090 -0.350241)  para sigma:          -8.21
             0.1483          7.2071          4.4675
             9.7652         -8.8576         13.5756
             6.8601         14.5255        -15.9154

     Atom  6  O   pos: ( -0.030133 -0.042232  0.296222)  para sigma:          -8.63
            -8.6125          9.3268          9.8539
             9.4882         -6.2869        -12.8623
             8.8719        -11.2661        -10.9946

     Atom  7  O   pos: (  0.107352  0.020063 -0.217164)  para sigma:         -22.62
           -13.8226        -13.7181          3.5742
           -12.1399        -26.5928          0.4895
             3.9975          1.9133        -27.4376

     Atom  8  O   pos: (  0.250141  0.113606  0.374234)  para sigma:         -11.95
           -18.6084         13.9035        -12.2037
            14.0394         -4.5796        -11.9554
            -7.9832         -7.3076        -12.6732

     Atom  9  O   pos: (  0.252407 -0.295718  0.250697)  para sigma:          -9.49
           -20.9070          4.5765        -12.8931
             4.1108         -7.6855         -8.1408
           -16.0667         -7.3291          0.1374

     Atom 10  O   pos: ( -0.564365  0.230317  0.028388)  para sigma:         -34.55
           -40.5594         -4.9758          1.3063
            -9.7573        -35.6414         20.5038
            -2.2826         19.3432        -27.4627

     Atom 11  O   pos: (  0.216386  0.471739 -0.446911)  para sigma:         -22.02
           -33.2880        -13.8665         -6.8381
           -14.9902        -26.9612         -6.3559
            -6.4039        -10.5659         -5.8006

     Atom 12  O   pos: ( -0.465443 -0.371246 -0.163722)  para sigma:          -7.08
             4.4279         15.3228         -0.5731
            16.5317         -6.6205          3.7316
            -0.3078          6.1121        -19.0430

     Atom 13  O   pos: ( -0.077498  0.393203  0.381218)  para sigma:         -20.65
             2.4042          5.1880          4.5441
             4.6641        -47.1066          4.7940
             2.3997          4.4682        -17.2593

     Atom 14  O   pos: ( -0.356216 -0.083270 -0.055110)  para sigma:         -27.83
           -38.2963          3.1524         -3.6832
             5.3310        -31.4851         15.3826
            -1.5008         16.7470        -13.6987

     Atom 15  O   pos: (  0.335947  0.241349 -0.265639)  para sigma:         -22.92
           -21.7767         13.6890          8.5150
            12.1774        -31.0603         -6.0169
             5.9995         -4.6123        -15.9233

     Atom 16  O   pos: (  0.094785 -0.208233 -0.450652)  para sigma:         -10.73
           -30.4491        -13.8564          2.5311
           -13.3507         11.5390         12.2005
             3.3853         10.0686        -13.2836

     Atom 17  O   pos: ( -0.391382  0.239384 -0.436314)  para sigma:         -16.18
           -16.5136         -4.5051        -12.2269
            -1.8093        -17.1386        -14.0712
           -13.8401        -13.8081        -14.8886

     Atom 18  O   pos: ( -0.486591 -0.080017  0.344159)  para sigma:         -12.32
             1.7354         -0.5003        -14.8474
             1.4526         -9.9632        -12.3811
           -12.2659         -9.7456        -28.7422

     Atom 19  O   pos: (  0.094306  0.375864  0.112652)  para sigma:         -22.18
           -12.8731         10.2852         17.2493
            12.7955        -31.1143          7.5328
            17.6722          4.8748        -22.5664

     Atom 20  O   pos: (  0.315491 -0.066949  0.008645)  para sigma:         -22.10
           -18.0639         -0.1895         -0.4054
             0.8541         -9.3930          9.4041
             0.2220          7.5645        -38.8505

     Atom 21  O   pos: ( -0.069851 -0.503927 -0.235954)  para sigma:          -1.31
            15.4540          1.6651         11.3904
             4.6887         -4.6586          0.0792
            14.2461         -1.1346        -14.7266

     Atom 22  O   pos: ( -0.279891 -0.464136  0.104978)  para sigma:         -20.31
           -26.3732         13.6847          0.1207
            13.6450        -21.2910        -17.6710
             1.6721        -17.4184        -13.2777

     Atom 23  O   pos: ( -0.379976 -0.332145  0.501749)  para sigma:         -11.36
           -25.1126         -4.7119         -1.0262
            -3.8236         -6.5227        -14.2472
            -0.5888        -13.3877         -2.4569

     Atom 24  O   pos: ( -0.073475 -0.233633  0.035790)  para sigma:         -13.67
            -9.7918         -2.4932         19.9081
            -2.0232        -16.9840          4.2013
            16.1228          4.2555        -14.2425

     Atom 25  O   pos: (  0.212579 -0.387804 -0.091203)  para sigma:         -15.87
           -20.1299          4.1803         -8.7048
             2.5406         -2.4213         -5.1382
            -6.3587         -5.0691        -25.0656

     Atom 26  H   pos: (  0.349513  0.492523  0.250038)  para sigma:           0.00
             0.0000          0.0000          0.0000
             0.0000          0.0000          0.0000
             0.0000          0.0000          0.0000

     Atom 27  H   pos: ( -0.204960  0.077757  0.224392)  para sigma:           0.00
             0.0000          0.0000          0.0000
             0.0000          0.0000          0.0000
             0.0000          0.0000          0.0000

     Atom 28  H   pos: ( -0.181710  0.191638  0.017011)  para sigma:           0.00
             0.0000          0.0000          0.0000
             0.0000          0.0000          0.0000
             0.0000          0.0000          0.0000

     Atom 29  H   pos: ( -0.115522  0.299292 -0.132620)  para sigma:           0.00
             0.0000          0.0000          0.0000
             0.0000          0.0000          0.0000
             0.0000          0.0000          0.0000

     Atom 30  H   pos: ( -0.122776 -0.047765 -0.342713)  para sigma:           0.00
             0.0000          0.0000          0.0000
             0.0000          0.0000          0.0000
             0.0000          0.0000          0.0000

     Atom 31  H   pos: ( -0.270550 -0.140066 -0.407251)  para sigma:           0.00
             0.0000          0.0000          0.0000
             0.0000          0.0000          0.0000
             0.0000          0.0000          0.0000

     Atom 32  H   pos: (  0.065443  0.024654  0.302600)  para sigma:           0.00
             0.0000          0.0000          0.0000
             0.0000          0.0000          0.0000
             0.0000          0.0000          0.0000

     Atom 33  H   pos: ( -0.012699 -0.120337  0.381169)  para sigma:           0.00
             0.0000          0.0000          0.0000
             0.0000          0.0000          0.0000
             0.0000          0.0000          0.0000

     Atom 34  H   pos: (  0.175197 -0.026976 -0.132631)  para sigma:           0.00
             0.0000          0.0000          0.0000
             0.0000          0.0000          0.0000
             0.0000          0.0000          0.0000

     Atom 35  H   pos: (  0.021103  0.078286 -0.159465)  para sigma:           0.00
             0.0000          0.0000          0.0000
             0.0000          0.0000          0.0000
             0.0000          0.0000          0.0000

     Atom 36  H   pos: (  0.298359  0.216487  0.339166)  para sigma:           0.00
             0.0000          0.0000          0.0000
             0.0000          0.0000          0.0000
             0.0000          0.0000          0.0000

     Atom 37  H   pos: (  0.222314  0.150311 -0.506329)  para sigma:           0.00
             0.0000          0.0000          0.0000
             0.0000          0.0000          0.0000
             0.0000          0.0000          0.0000

     Atom 38  H   pos: (  0.300912 -0.205760  0.196005)  para sigma:           0.00
             0.0000          0.0000          0.0000
             0.0000          0.0000          0.0000
             0.0000          0.0000          0.0000

     Atom 39  H   pos: (  0.210616 -0.254148  0.350499)  para sigma:           0.00
             0.0000          0.0000          0.0000
             0.0000          0.0000          0.0000
             0.0000          0.0000          0.0000

     Atom 40  H   pos: ( -0.457218  0.191697  0.051839)  para sigma:           0.00
             0.0000          0.0000          0.0000
             0.0000          0.0000          0.0000
             0.0000          0.0000          0.0000

     Atom 41  H   pos: (  0.412272  0.297603  0.123406)  para sigma:           0.00
             0.0000          0.0000          0.0000
             0.0000          0.0000          0.0000
             0.0000          0.0000          0.0000

     Atom 42  H   pos: (  0.284215  0.430856  0.451268)  para sigma:           0.00
             0.0000          0.0000          0.0000
             0.0000          0.0000          0.0000
             0.0000          0.0000          0.0000

     Atom 43  H   pos: (  0.256375  0.404166 -0.359960)  para sigma:           0.00
             0.0000          0.0000          0.0000
             0.0000          0.0000          0.0000
             0.0000          0.0000          0.0000

     Atom 44  H   pos: (  0.420575 -0.386378 -0.136170)  para sigma:           0.00
             0.0000          0.0000          0.0000
             0.0000          0.0000          0.0000
             0.0000          0.0000          0.0000

     Atom 45  H   pos: ( -0.431779 -0.267685 -0.122173)  para sigma:           0.00
             0.0000          0.0000          0.0000
             0.0000          0.0000          0.0000
             0.0000          0.0000          0.0000

     Atom 46  H   pos: ( -0.006939  0.396830  0.287402)  para sigma:           0.00
             0.0000          0.0000          0.0000
             0.0000          0.0000          0.0000
             0.0000          0.0000          0.0000

     Atom 47  H   pos: ( -0.003355 -0.552460  0.493001)  para sigma:           0.00
             0.0000          0.0000          0.0000
             0.0000          0.0000          0.0000
             0.0000          0.0000          0.0000

     Atom 48  H   pos: ( -0.335276 -0.002902  0.032022)  para sigma:           0.00
             0.0000          0.0000          0.0000
             0.0000          0.0000          0.0000
             0.0000          0.0000          0.0000

     Atom 49  H   pos: ( -0.314524 -0.042589 -0.157118)  para sigma:           0.00
             0.0000          0.0000          0.0000
             0.0000          0.0000          0.0000
             0.0000          0.0000          0.0000

     Atom 50  H   pos: (  0.249513  0.161974 -0.255317)  para sigma:           0.00
             0.0000          0.0000          0.0000
             0.0000          0.0000          0.0000
             0.0000          0.0000          0.0000

     Atom 51  H   pos: (  0.379706  0.250286 -0.155731)  para sigma:           0.00
             0.0000          0.0000          0.0000
             0.0000          0.0000          0.0000
             0.0000          0.0000          0.0000

     Atom 52  H   pos: (  0.139594 -0.314410 -0.422511)  para sigma:           0.00
             0.0000          0.0000          0.0000
             0.0000          0.0000          0.0000
             0.0000          0.0000          0.0000

     Atom 53  H   pos: (  0.112840 -0.135278 -0.361828)  para sigma:           0.00
             0.0000          0.0000          0.0000
             0.0000          0.0000          0.0000
             0.0000          0.0000          0.0000

     Atom 54  H   pos: ( -0.333403  0.140658 -0.414709)  para sigma:           0.00
             0.0000          0.0000          0.0000
             0.0000          0.0000          0.0000
             0.0000          0.0000          0.0000

     Atom 55  H   pos: ( -0.492836  0.233438 -0.377379)  para sigma:           0.00
             0.0000          0.0000          0.0000
             0.0000          0.0000          0.0000
             0.0000          0.0000          0.0000

     Atom 56  H   pos: ( -0.415794 -0.004846  0.288345)  para sigma:           0.00
             0.0000          0.0000          0.0000
             0.0000          0.0000          0.0000
             0.0000          0.0000          0.0000

     Atom 57  H   pos: (  0.417702 -0.023828  0.366265)  para sigma:           0.00
             0.0000          0.0000          0.0000
             0.0000          0.0000          0.0000
             0.0000          0.0000          0.0000

     Atom 58  H   pos: (  0.039235  0.291074  0.051781)  para sigma:           0.00
             0.0000          0.0000          0.0000
             0.0000          0.0000          0.0000
             0.0000          0.0000          0.0000

     Atom 59  H   pos: (  0.193236  0.338784  0.160726)  para sigma:           0.00
             0.0000          0.0000          0.0000
             0.0000          0.0000          0.0000
             0.0000          0.0000          0.0000

     Atom 60  H   pos: (  0.420433 -0.098483 -0.030864)  para sigma:           0.00
             0.0000          0.0000          0.0000
             0.0000          0.0000          0.0000
             0.0000          0.0000          0.0000

     Atom 61  H   pos: (  0.339555  0.045217  0.037177)  para sigma:           0.00
             0.0000          0.0000          0.0000
             0.0000          0.0000          0.0000
             0.0000          0.0000          0.0000

     Atom 62  H   pos: (  0.018013 -0.441293 -0.190913)  para sigma:           0.00
             0.0000          0.0000          0.0000
             0.0000          0.0000          0.0000
             0.0000          0.0000          0.0000

     Atom 63  H   pos: ( -0.158745 -0.432446 -0.247310)  para sigma:           0.00
             0.0000          0.0000          0.0000
             0.0000          0.0000          0.0000
             0.0000          0.0000          0.0000

     Atom 64  H   pos: ( -0.350392 -0.454812  0.012864)  para sigma:           0.00
             0.0000          0.0000          0.0000
             0.0000          0.0000          0.0000
             0.0000          0.0000          0.0000

     Atom 65  H   pos: ( -0.192921 -0.385569  0.087083)  para sigma:           0.00
             0.0000          0.0000          0.0000
             0.0000          0.0000          0.0000
             0.0000          0.0000          0.0000

     Atom 66  H   pos: ( -0.437039 -0.247098  0.441389)  para sigma:           0.00
             0.0000          0.0000          0.0000
             0.0000          0.0000          0.0000
             0.0000          0.0000          0.0000

     Atom 67  H   pos: ( -0.436961 -0.335368 -0.388753)  para sigma:           0.00
             0.0000          0.0000          0.0000
             0.0000          0.0000          0.0000
             0.0000          0.0000          0.0000

     Atom 68  H   pos: ( -0.041168 -0.173556  0.131452)  para sigma:           0.00
             0.0000          0.0000          0.0000
             0.0000          0.0000          0.0000
             0.0000          0.0000          0.0000

     Atom 69  H   pos: ( -0.163417 -0.172577 -0.005802)  para sigma:           0.00
             0.0000          0.0000          0.0000
             0.0000          0.0000          0.0000
             0.0000          0.0000          0.0000

     Atom 70  H   pos: (  0.185994 -0.283267 -0.050207)  para sigma:           0.00
             0.0000          0.0000          0.0000
             0.0000          0.0000          0.0000
             0.0000          0.0000          0.0000

     Atom 71  H   pos: (  0.177037 -0.458319 -0.002924)  para sigma:           0.00
             0.0000          0.0000          0.0000
             0.0000          0.0000          0.0000
             0.0000          0.0000          0.0000

     Paramagnetic US occ-occ contribution in ppm:

     Atom  1  Ca  pos: ( -0.342459  0.373103  0.327926)  para_oo sigma:          -3.44
            -3.2808          0.2000         -0.0107
             0.2017         -3.4350         -0.1940
            -0.0204         -0.2072         -3.6104

     Atom  2  O   pos: (  0.385043  0.382676  0.275060)  para_oo sigma:          -0.80
            -1.4325          0.1900         -0.1796
             0.1157         -0.2682          0.1314
            -0.1845          0.1929         -0.7121

     Atom  3  O   pos: ( -0.295127  0.130740  0.173016)  para_oo sigma:          -0.83
            -0.5911          0.0678          0.2299
             0.0768         -1.2478         -0.2083
             0.2623         -0.2531         -0.6543

     Atom  4  O   pos: ( -0.098285  0.202121 -0.067734)  para_oo sigma:          -1.09
            -1.1449          0.1537         -0.0999
             0.0696         -1.0955          0.0816
            -0.1017          0.0992         -1.0383

     Atom  5  O   pos: ( -0.237649 -0.043090 -0.350241)  para_oo sigma:          -0.79
            -0.8416         -0.0177         -0.0297
            -0.0309         -0.7923         -0.0084
            -0.0361         -0.0110         -0.7228

     Atom  6  O   pos: ( -0.030133 -0.042232  0.296222)  para_oo sigma:          -0.92
            -0.8303         -0.0048          0.1150
            -0.0020         -0.9817         -0.0380
             0.0718         -0.0310         -0.9440

     Atom  7  O   pos: (  0.107352  0.020063 -0.217164)  para_oo sigma:          -1.10
            -0.9775          0.0120          0.0218
             0.0628         -1.1232          0.1522
            -0.0352          0.1570         -1.1914

     Atom  8  O   pos: (  0.250141  0.113606  0.374234)  para_oo sigma:          -0.86
            -0.8158          0.1153          0.0186
             0.0929         -0.7808         -0.0498
             0.0481         -0.0174         -0.9929

     Atom  9  O   pos: (  0.252407 -0.295718  0.250697)  para_oo sigma:          -0.90
            -0.9027          0.0482          0.0629
             0.0272         -0.9157         -0.0446
             0.0211         -0.0057         -0.8920

     Atom 10  O   pos: ( -0.564365  0.230317  0.028388)  para_oo sigma:          -1.31
            -1.4019          0.0675          0.1065
             0.0302         -1.3823          0.0983
             0.0798          0.1323         -1.1350

     Atom 11  O   pos: (  0.216386  0.471739 -0.446911)  para_oo sigma:          -1.06
            -1.0141         -0.1131         -0.0081
            -0.0996         -1.0329         -0.0131
             0.0077         -0.0474         -1.1307

     Atom 12  O   pos: ( -0.465443 -0.371246 -0.163722)  para_oo sigma:          -0.92
            -0.8803          0.0279          0.0635
             0.0076         -0.9582          0.0325
             0.0944          0.0689         -0.9158

     Atom 13  O   pos: ( -0.077498  0.393203  0.381218)  para_oo sigma:          -0.18
            -0.7479         -0.0516         -0.3028
            -0.0144         -0.3833          0.0567
            -0.1638          0.0811          0.5847

     Atom 14  O   pos: ( -0.356216 -0.083270 -0.055110)  para_oo sigma:          -1.05
            -1.0730         -0.0547         -0.0124
            -0.0184         -1.0341          0.0652
            -0.0101          0.0718         -1.0390

     Atom 15  O   pos: (  0.335947  0.241349 -0.265639)  para_oo sigma:          -1.06
            -1.0750          0.1219          0.0594
             0.0847         -1.1270         -0.0776
             0.0482         -0.0624         -0.9823

     Atom 16  O   pos: (  0.094785 -0.208233 -0.450652)  para_oo sigma:          -0.99
            -1.0248         -0.0888         -0.0326
            -0.0493         -0.8786          0.0724
            -0.0312          0.0327         -1.0755

     Atom 17  O   pos: ( -0.391382  0.239384 -0.436314)  para_oo sigma:          -0.25
             0.1752         -0.4605         -0.1678
            -0.4466         -0.2943          0.1892
            -0.1597          0.1753         -0.6311

     Atom 18  O   pos: ( -0.486591 -0.080017  0.344159)  para_oo sigma:          -0.91
            -0.9593         -0.0028          0.0689
             0.0228         -0.8005         -0.0414
             0.0823         -0.0333         -0.9557

     Atom 19  O   pos: (  0.094306  0.375864  0.112652)  para_oo sigma:          -0.97
            -0.9342          0.0889         -0.0182
             0.0831         -1.0566         -0.0077
            -0.0126         -0.0328         -0.9203

     Atom 20  O   pos: (  0.315491 -0.066949  0.008645)  para_oo sigma:          -0.97
            -0.9870          0.1141          0.1191
             0.1371         -0.8703         -0.0867
             0.1188         -0.0829         -1.0387

     Atom 21  O   pos: ( -0.069851 -0.503927 -0.235954)  para_oo sigma:          -0.75
            -0.8065          0.0694          0.0196
             0.0625         -0.7413         -0.0425
             0.0099         -0.0183         -0.7040

     Atom 22  O   pos: ( -0.279891 -0.464136  0.104978)  para_oo sigma:          -0.29
             0.1012          0.2496          0.3058
             0.2488         -0.3486          0.2172
             0.2943          0.1945         -0.6343

     Atom 23  O   pos: ( -0.379976 -0.332145  0.501749)  para_oo sigma:          -0.64
            -0.8870          0.0256          0.1481
             0.0149         -0.6042         -0.2645
             0.1125         -0.2574         -0.4325

     Atom 24  O   pos: ( -0.073475 -0.233633  0.035790)  para_oo sigma:          -0.89
            -0.8273          0.0220         -0.0104
             0.0583         -0.8439          0.0892
            -0.0613          0.0646         -1.0061

     Atom 25  O   pos: (  0.212579 -0.387804 -0.091203)  para_oo sigma:          -0.96
            -0.8734          0.0960         -0.0697
             0.0448         -1.0336         -0.0338
            -0.0229         -0.0261         -0.9684

     Atom 26  H   pos: (  0.349513  0.492523  0.250038)  para_oo sigma:           0.00
             0.0000          0.0000          0.0000
             0.0000          0.0000          0.0000
             0.0000          0.0000          0.0000

     Atom 27  H   pos: ( -0.204960  0.077757  0.224392)  para_oo sigma:           0.00
             0.0000          0.0000          0.0000
             0.0000          0.0000          0.0000
             0.0000          0.0000          0.0000

     Atom 28  H   pos: ( -0.181710  0.191638  0.017011)  para_oo sigma:           0.00
             0.0000          0.0000          0.0000
             0.0000          0.0000          0.0000
             0.0000          0.0000          0.0000

     Atom 29  H   pos: ( -0.115522  0.299292 -0.132620)  para_oo sigma:           0.00
             0.0000          0.0000          0.0000
             0.0000          0.0000          0.0000
             0.0000          0.0000          0.0000

     Atom 30  H   pos: ( -0.122776 -0.047765 -0.342713)  para_oo sigma:           0.00
             0.0000          0.0000          0.0000
             0.0000          0.0000          0.0000
             0.0000          0.0000          0.0000

     Atom 31  H   pos: ( -0.270550 -0.140066 -0.407251)  para_oo sigma:           0.00
             0.0000          0.0000          0.0000
             0.0000          0.0000          0.0000
             0.0000          0.0000          0.0000

     Atom 32  H   pos: (  0.065443  0.024654  0.302600)  para_oo sigma:           0.00
             0.0000          0.0000          0.0000
             0.0000          0.0000          0.0000
             0.0000          0.0000          0.0000

     Atom 33  H   pos: ( -0.012699 -0.120337  0.381169)  para_oo sigma:           0.00
             0.0000          0.0000          0.0000
             0.0000          0.0000          0.0000
             0.0000          0.0000          0.0000

     Atom 34  H   pos: (  0.175197 -0.026976 -0.132631)  para_oo sigma:           0.00
             0.0000          0.0000          0.0000
             0.0000          0.0000          0.0000
             0.0000          0.0000          0.0000

     Atom 35  H   pos: (  0.021103  0.078286 -0.159465)  para_oo sigma:           0.00
             0.0000          0.0000          0.0000
             0.0000          0.0000          0.0000
             0.0000          0.0000          0.0000

     Atom 36  H   pos: (  0.298359  0.216487  0.339166)  para_oo sigma:           0.00
             0.0000          0.0000          0.0000
             0.0000          0.0000          0.0000
             0.0000          0.0000          0.0000

     Atom 37  H   pos: (  0.222314  0.150311 -0.506329)  para_oo sigma:           0.00
             0.0000          0.0000          0.0000
             0.0000          0.0000          0.0000
             0.0000          0.0000          0.0000

     Atom 38  H   pos: (  0.300912 -0.205760  0.196005)  para_oo sigma:           0.00
             0.0000          0.0000          0.0000
             0.0000          0.0000          0.0000
             0.0000          0.0000          0.0000

     Atom 39  H   pos: (  0.210616 -0.254148  0.350499)  para_oo sigma:           0.00
             0.0000          0.0000          0.0000
             0.0000          0.0000          0.0000
             0.0000          0.0000          0.0000

     Atom 40  H   pos: ( -0.457218  0.191697  0.051839)  para_oo sigma:           0.00
             0.0000          0.0000          0.0000
             0.0000          0.0000          0.0000
             0.0000          0.0000          0.0000

     Atom 41  H   pos: (  0.412272  0.297603  0.123406)  para_oo sigma:           0.00
             0.0000          0.0000          0.0000
             0.0000          0.0000          0.0000
             0.0000          0.0000          0.0000

     Atom 42  H   pos: (  0.284215  0.430856  0.451268)  para_oo sigma:           0.00
             0.0000          0.0000          0.0000
             0.0000          0.0000          0.0000
             0.0000          0.0000          0.0000

     Atom 43  H   pos: (  0.256375  0.404166 -0.359960)  para_oo sigma:           0.00
             0.0000          0.0000          0.0000
             0.0000          0.0000          0.0000
             0.0000          0.0000          0.0000

     Atom 44  H   pos: (  0.420575 -0.386378 -0.136170)  para_oo sigma:           0.00
             0.0000          0.0000          0.0000
             0.0000          0.0000          0.0000
             0.0000          0.0000          0.0000

     Atom 45  H   pos: ( -0.431779 -0.267685 -0.122173)  para_oo sigma:           0.00
             0.0000          0.0000          0.0000
             0.0000          0.0000          0.0000
             0.0000          0.0000          0.0000

     Atom 46  H   pos: ( -0.006939  0.396830  0.287402)  para_oo sigma:           0.00
             0.0000          0.0000          0.0000
             0.0000          0.0000          0.0000
             0.0000          0.0000          0.0000

     Atom 47  H   pos: ( -0.003355 -0.552460  0.493001)  para_oo sigma:           0.00
             0.0000          0.0000          0.0000
             0.0000          0.0000          0.0000
             0.0000          0.0000          0.0000

     Atom 48  H   pos: ( -0.335276 -0.002902  0.032022)  para_oo sigma:           0.00
             0.0000          0.0000          0.0000
             0.0000          0.0000          0.0000
             0.0000          0.0000          0.0000

     Atom 49  H   pos: ( -0.314524 -0.042589 -0.157118)  para_oo sigma:           0.00
             0.0000          0.0000          0.0000
             0.0000          0.0000          0.0000
             0.0000          0.0000          0.0000

     Atom 50  H   pos: (  0.249513  0.161974 -0.255317)  para_oo sigma:           0.00
             0.0000          0.0000          0.0000
             0.0000          0.0000          0.0000
             0.0000          0.0000          0.0000

     Atom 51  H   pos: (  0.379706  0.250286 -0.155731)  para_oo sigma:           0.00
             0.0000          0.0000          0.0000
             0.0000          0.0000          0.0000
             0.0000          0.0000          0.0000

     Atom 52  H   pos: (  0.139594 -0.314410 -0.422511)  para_oo sigma:           0.00
             0.0000          0.0000          0.0000
             0.0000          0.0000          0.0000
             0.0000          0.0000          0.0000

     Atom 53  H   pos: (  0.112840 -0.135278 -0.361828)  para_oo sigma:           0.00
             0.0000          0.0000          0.0000
             0.0000          0.0000          0.0000
             0.0000          0.0000          0.0000

     Atom 54  H   pos: ( -0.333403  0.140658 -0.414709)  para_oo sigma:           0.00
             0.0000          0.0000          0.0000
             0.0000          0.0000          0.0000
             0.0000          0.0000          0.0000

     Atom 55  H   pos: ( -0.492836  0.233438 -0.377379)  para_oo sigma:           0.00
             0.0000          0.0000          0.0000
             0.0000          0.0000          0.0000
             0.0000          0.0000          0.0000

     Atom 56  H   pos: ( -0.415794 -0.004846  0.288345)  para_oo sigma:           0.00
             0.0000          0.0000          0.0000
             0.0000          0.0000          0.0000
             0.0000          0.0000          0.0000

     Atom 57  H   pos: (  0.417702 -0.023828  0.366265)  para_oo sigma:           0.00
             0.0000          0.0000          0.0000
             0.0000          0.0000          0.0000
             0.0000          0.0000          0.0000

     Atom 58  H   pos: (  0.039235  0.291074  0.051781)  para_oo sigma:           0.00
             0.0000          0.0000          0.0000
             0.0000          0.0000          0.0000
             0.0000          0.0000          0.0000

     Atom 59  H   pos: (  0.193236  0.338784  0.160726)  para_oo sigma:           0.00
             0.0000          0.0000          0.0000
             0.0000          0.0000          0.0000
             0.0000          0.0000          0.0000

     Atom 60  H   pos: (  0.420433 -0.098483 -0.030864)  para_oo sigma:           0.00
             0.0000          0.0000          0.0000
             0.0000          0.0000          0.0000
             0.0000          0.0000          0.0000

     Atom 61  H   pos: (  0.339555  0.045217  0.037177)  para_oo sigma:           0.00
             0.0000          0.0000          0.0000
             0.0000          0.0000          0.0000
             0.0000          0.0000          0.0000

     Atom 62  H   pos: (  0.018013 -0.441293 -0.190913)  para_oo sigma:           0.00
             0.0000          0.0000          0.0000
             0.0000          0.0000          0.0000
             0.0000          0.0000          0.0000

     Atom 63  H   pos: ( -0.158745 -0.432446 -0.247310)  para_oo sigma:           0.00
             0.0000          0.0000          0.0000
             0.0000          0.0000          0.0000
             0.0000          0.0000          0.0000

     Atom 64  H   pos: ( -0.350392 -0.454812  0.012864)  para_oo sigma:           0.00
             0.0000          0.0000          0.0000
             0.0000          0.0000          0.0000
             0.0000          0.0000          0.0000

     Atom 65  H   pos: ( -0.192921 -0.385569  0.087083)  para_oo sigma:           0.00
             0.0000          0.0000          0.0000
             0.0000          0.0000          0.0000
             0.0000          0.0000          0.0000

     Atom 66  H   pos: ( -0.437039 -0.247098  0.441389)  para_oo sigma:           0.00
             0.0000          0.0000          0.0000
             0.0000          0.0000          0.0000
             0.0000          0.0000          0.0000

     Atom 67  H   pos: ( -0.436961 -0.335368 -0.388753)  para_oo sigma:           0.00
             0.0000          0.0000          0.0000
             0.0000          0.0000          0.0000
             0.0000          0.0000          0.0000

     Atom 68  H   pos: ( -0.041168 -0.173556  0.131452)  para_oo sigma:           0.00
             0.0000          0.0000          0.0000
             0.0000          0.0000          0.0000
             0.0000          0.0000          0.0000

     Atom 69  H   pos: ( -0.163417 -0.172577 -0.005802)  para_oo sigma:           0.00
             0.0000          0.0000          0.0000
             0.0000          0.0000          0.0000
             0.0000          0.0000          0.0000

     Atom 70  H   pos: (  0.185994 -0.283267 -0.050207)  para_oo sigma:           0.00
             0.0000          0.0000          0.0000
             0.0000          0.0000          0.0000
             0.0000          0.0000          0.0000

     Atom 71  H   pos: (  0.177037 -0.458319 -0.002924)  para_oo sigma:           0.00
             0.0000          0.0000          0.0000
             0.0000          0.0000          0.0000
             0.0000          0.0000          0.0000

     Paramagnetic US L_R Q_R contribution in ppm:

     Atom  1  Ca  pos: ( -0.342459  0.373103  0.327926)  para_lq sigma:         203.36
           203.9808          0.2593         -0.4912
             0.1502        203.7329          0.4594
             0.0592          0.4400        202.3706

     Atom  2  O   pos: (  0.385043  0.382676  0.275060)  para_lq sigma:        -108.31
          -105.3706          3.3805         -0.5793
             3.7511       -113.9150          2.2578
            -0.5768          2.0107       -105.6453

     Atom  3  O   pos: ( -0.295127  0.130740  0.173016)  para_lq sigma:        -109.93
          -112.4397          4.0819         -3.3015
             4.1612       -109.2126          1.9598
            -3.2917          2.0599       -108.1274

     Atom  4  O   pos: ( -0.098285  0.202121 -0.067734)  para_lq sigma:        -100.31
           -99.6391          2.8084          3.2927
             2.2500       -100.9638          4.5767
             3.3736          4.7136       -100.3246

     Atom  5  O   pos: ( -0.237649 -0.043090 -0.350241)  para_lq sigma:        -100.99
          -104.4618         -0.3263         -1.1476
            -0.4213       -102.5645         -5.5723
            -1.2338         -5.6337        -95.9494

     Atom  6  O   pos: ( -0.030133 -0.042232  0.296222)  para_lq sigma:        -100.79
          -101.5834         -3.7231         -3.0170
            -3.6250       -100.9650          4.6346
            -3.2864          4.7061        -99.8087

     Atom  7  O   pos: (  0.107352  0.020063 -0.217164)  para_lq sigma:        -100.44
          -101.0977          5.6197          0.3356
             6.0106        -97.3491          0.5235
            -0.0081          0.5972       -102.8826

     Atom  8  O   pos: (  0.250141  0.113606  0.374234)  para_lq sigma:        -101.72
           -96.3142         -3.9676          2.9541
            -3.7265       -105.4474         -0.2458
             3.0745          0.1204       -103.4097

     Atom  9  O   pos: (  0.252407 -0.295718  0.250697)  para_lq sigma:        -101.18
           -95.8304         -1.7640          5.8203
            -1.8005       -104.7945         -0.3117
             5.4981         -0.6063       -102.9161

     Atom 10  O   pos: ( -0.564365  0.230317  0.028388)  para_lq sigma:        -101.03
          -102.8546          3.6349         -1.0079
             3.2874        -99.0351         -3.3641
            -1.1672         -3.4644       -101.2122

     Atom 11  O   pos: (  0.216386  0.471739 -0.446911)  para_lq sigma:        -100.50
           -98.7815          4.7803          1.4987
             4.6426        -98.2167          3.0366
             1.7053          2.7251       -104.4968

     Atom 12  O   pos: ( -0.465443 -0.371246 -0.163722)  para_lq sigma:        -100.95
          -104.5400         -2.3606          2.2899
            -2.3250       -102.4615         -3.9439
             2.3796         -3.5268        -95.8391

     Atom 13  O   pos: ( -0.077498  0.393203  0.381218)  para_lq sigma:         -99.46
          -102.2589         -1.5429          0.3662
            -1.6734        -91.6866         -0.8088
             0.2469         -0.7927       -104.4399

     Atom 14  O   pos: ( -0.356216 -0.083270 -0.055110)  para_lq sigma:        -101.26
           -96.4857         -3.4370          1.8711
            -3.3135       -101.2010         -0.8248
             1.9552         -1.0154       -106.0895

     Atom 15  O   pos: (  0.335947  0.241349 -0.265639)  para_lq sigma:        -100.03
           -99.3254         -4.2413         -1.7493
            -4.5206        -97.7931          0.7222
            -1.8093          0.6617       -102.9684

     Atom 16  O   pos: (  0.094785 -0.208233 -0.450652)  para_lq sigma:        -100.83
           -95.2490          2.5849         -3.5384
             2.9451       -105.4767         -1.4704
            -3.2674         -1.5268       -101.7538

     Atom 17  O   pos: ( -0.391382  0.239384 -0.436314)  para_lq sigma:         -99.59
          -102.0001          2.7239          4.1402
             3.0283       -100.8097          3.6811
             4.0685          3.6727        -95.9597

     Atom 18  O   pos: ( -0.486591 -0.080017  0.344159)  para_lq sigma:        -101.47
          -104.3014          1.7800          4.6412
             1.9164       -103.7488          3.2605
             4.7745          3.3850        -96.3496

     Atom 19  O   pos: (  0.094306  0.375864  0.112652)  para_lq sigma:        -100.59
          -101.6350          0.3331         -4.4985
             0.0753       -102.3118         -2.6117
            -4.6845         -2.5518        -97.8304

     Atom 20  O   pos: (  0.315491 -0.066949  0.008645)  para_lq sigma:        -100.90
          -103.6447         -0.7067          2.5443
            -0.5734       -103.5897         -3.4810
             2.5026         -3.5990        -95.4601

     Atom 21  O   pos: ( -0.069851 -0.503927 -0.235954)  para_lq sigma:        -101.87
          -105.5544         -0.8016         -4.1808
            -0.8041       -105.1370         -2.5556
            -3.9841         -2.6399        -94.9099

     Atom 22  O   pos: ( -0.279891 -0.464136  0.104978)  para_lq sigma:        -100.37
          -101.8283         -5.1045         -2.9119
            -5.1037        -98.0291          3.3864
            -2.7477          3.4438       -101.2469

     Atom 23  O   pos: ( -0.379976 -0.332145  0.501749)  para_lq sigma:        -100.23
           -99.7968          4.1486          2.2662
             3.9298        -99.0362          4.1863
             2.1630          4.2765       -101.8681

     Atom 24  O   pos: ( -0.073475 -0.233633  0.035790)  para_lq sigma:        -101.00
           -99.7627          2.9895         -4.4357
             3.0540       -101.1724         -3.0136
            -4.8096         -3.2217       -102.0562

     Atom 25  O   pos: (  0.212579 -0.387804 -0.091203)  para_lq sigma:        -100.52
           -95.1449          0.5677          4.1344
             0.4870       -104.1069          0.9414
             4.3825          1.0382       -102.3076

     Atom 26  H   pos: (  0.349513  0.492523  0.250038)  para_lq sigma:           0.00
             0.0000          0.0000          0.0000
             0.0000          0.0000          0.0000
             0.0000          0.0000          0.0000

     Atom 27  H   pos: ( -0.204960  0.077757  0.224392)  para_lq sigma:           0.00
             0.0000          0.0000          0.0000
             0.0000          0.0000          0.0000
             0.0000          0.0000          0.0000

     Atom 28  H   pos: ( -0.181710  0.191638  0.017011)  para_lq sigma:           0.00
             0.0000          0.0000          0.0000
             0.0000          0.0000          0.0000
             0.0000          0.0000          0.0000

     Atom 29  H   pos: ( -0.115522  0.299292 -0.132620)  para_lq sigma:           0.00
             0.0000          0.0000          0.0000
             0.0000          0.0000          0.0000
             0.0000          0.0000          0.0000

     Atom 30  H   pos: ( -0.122776 -0.047765 -0.342713)  para_lq sigma:           0.00
             0.0000          0.0000          0.0000
             0.0000          0.0000          0.0000
             0.0000          0.0000          0.0000

     Atom 31  H   pos: ( -0.270550 -0.140066 -0.407251)  para_lq sigma:           0.00
             0.0000          0.0000          0.0000
             0.0000          0.0000          0.0000
             0.0000          0.0000          0.0000

     Atom 32  H   pos: (  0.065443  0.024654  0.302600)  para_lq sigma:           0.00
             0.0000          0.0000          0.0000
             0.0000          0.0000          0.0000
             0.0000          0.0000          0.0000

     Atom 33  H   pos: ( -0.012699 -0.120337  0.381169)  para_lq sigma:           0.00
             0.0000          0.0000          0.0000
             0.0000          0.0000          0.0000
             0.0000          0.0000          0.0000

     Atom 34  H   pos: (  0.175197 -0.026976 -0.132631)  para_lq sigma:           0.00
             0.0000          0.0000          0.0000
             0.0000          0.0000          0.0000
             0.0000          0.0000          0.0000

     Atom 35  H   pos: (  0.021103  0.078286 -0.159465)  para_lq sigma:           0.00
             0.0000          0.0000          0.0000
             0.0000          0.0000          0.0000
             0.0000          0.0000          0.0000

     Atom 36  H   pos: (  0.298359  0.216487  0.339166)  para_lq sigma:           0.00
             0.0000          0.0000          0.0000
             0.0000          0.0000          0.0000
             0.0000          0.0000          0.0000

     Atom 37  H   pos: (  0.222314  0.150311 -0.506329)  para_lq sigma:           0.00
             0.0000          0.0000          0.0000
             0.0000          0.0000          0.0000
             0.0000          0.0000          0.0000

     Atom 38  H   pos: (  0.300912 -0.205760  0.196005)  para_lq sigma:           0.00
             0.0000          0.0000          0.0000
             0.0000          0.0000          0.0000
             0.0000          0.0000          0.0000

     Atom 39  H   pos: (  0.210616 -0.254148  0.350499)  para_lq sigma:           0.00
             0.0000          0.0000          0.0000
             0.0000          0.0000          0.0000
             0.0000          0.0000          0.0000

     Atom 40  H   pos: ( -0.457218  0.191697  0.051839)  para_lq sigma:           0.00
             0.0000          0.0000          0.0000
             0.0000          0.0000          0.0000
             0.0000          0.0000          0.0000

     Atom 41  H   pos: (  0.412272  0.297603  0.123406)  para_lq sigma:           0.00
             0.0000          0.0000          0.0000
             0.0000          0.0000          0.0000
             0.0000          0.0000          0.0000

     Atom 42  H   pos: (  0.284215  0.430856  0.451268)  para_lq sigma:           0.00
             0.0000          0.0000          0.0000
             0.0000          0.0000          0.0000
             0.0000          0.0000          0.0000

     Atom 43  H   pos: (  0.256375  0.404166 -0.359960)  para_lq sigma:           0.00
             0.0000          0.0000          0.0000
             0.0000          0.0000          0.0000
             0.0000          0.0000          0.0000

     Atom 44  H   pos: (  0.420575 -0.386378 -0.136170)  para_lq sigma:           0.00
             0.0000          0.0000          0.0000
             0.0000          0.0000          0.0000
             0.0000          0.0000          0.0000

     Atom 45  H   pos: ( -0.431779 -0.267685 -0.122173)  para_lq sigma:           0.00
             0.0000          0.0000          0.0000
             0.0000          0.0000          0.0000
             0.0000          0.0000          0.0000

     Atom 46  H   pos: ( -0.006939  0.396830  0.287402)  para_lq sigma:           0.00
             0.0000          0.0000          0.0000
             0.0000          0.0000          0.0000
             0.0000          0.0000          0.0000

     Atom 47  H   pos: ( -0.003355 -0.552460  0.493001)  para_lq sigma:           0.00
             0.0000          0.0000          0.0000
             0.0000          0.0000          0.0000
             0.0000          0.0000          0.0000

     Atom 48  H   pos: ( -0.335276 -0.002902  0.032022)  para_lq sigma:           0.00
             0.0000          0.0000          0.0000
             0.0000          0.0000          0.0000
             0.0000          0.0000          0.0000

     Atom 49  H   pos: ( -0.314524 -0.042589 -0.157118)  para_lq sigma:           0.00
             0.0000          0.0000          0.0000
             0.0000          0.0000          0.0000
             0.0000          0.0000          0.0000

     Atom 50  H   pos: (  0.249513  0.161974 -0.255317)  para_lq sigma:           0.00
             0.0000          0.0000          0.0000
             0.0000          0.0000          0.0000
             0.0000          0.0000          0.0000

     Atom 51  H   pos: (  0.379706  0.250286 -0.155731)  para_lq sigma:           0.00
             0.0000          0.0000          0.0000
             0.0000          0.0000          0.0000
             0.0000          0.0000          0.0000

     Atom 52  H   pos: (  0.139594 -0.314410 -0.422511)  para_lq sigma:           0.00
             0.0000          0.0000          0.0000
             0.0000          0.0000          0.0000
             0.0000          0.0000          0.0000

     Atom 53  H   pos: (  0.112840 -0.135278 -0.361828)  para_lq sigma:           0.00
             0.0000          0.0000          0.0000
             0.0000          0.0000          0.0000
             0.0000          0.0000          0.0000

     Atom 54  H   pos: ( -0.333403  0.140658 -0.414709)  para_lq sigma:           0.00
             0.0000          0.0000          0.0000
             0.0000          0.0000          0.0000
             0.0000          0.0000          0.0000

     Atom 55  H   pos: ( -0.492836  0.233438 -0.377379)  para_lq sigma:           0.00
             0.0000          0.0000          0.0000
             0.0000          0.0000          0.0000
             0.0000          0.0000          0.0000

     Atom 56  H   pos: ( -0.415794 -0.004846  0.288345)  para_lq sigma:           0.00
             0.0000          0.0000          0.0000
             0.0000          0.0000          0.0000
             0.0000          0.0000          0.0000

     Atom 57  H   pos: (  0.417702 -0.023828  0.366265)  para_lq sigma:           0.00
             0.0000          0.0000          0.0000
             0.0000          0.0000          0.0000
             0.0000          0.0000          0.0000

     Atom 58  H   pos: (  0.039235  0.291074  0.051781)  para_lq sigma:           0.00
             0.0000          0.0000          0.0000
             0.0000          0.0000          0.0000
             0.0000          0.0000          0.0000

     Atom 59  H   pos: (  0.193236  0.338784  0.160726)  para_lq sigma:           0.00
             0.0000          0.0000          0.0000
             0.0000          0.0000          0.0000
             0.0000          0.0000          0.0000

     Atom 60  H   pos: (  0.420433 -0.098483 -0.030864)  para_lq sigma:           0.00
             0.0000          0.0000          0.0000
             0.0000          0.0000          0.0000
             0.0000          0.0000          0.0000

     Atom 61  H   pos: (  0.339555  0.045217  0.037177)  para_lq sigma:           0.00
             0.0000          0.0000          0.0000
             0.0000          0.0000          0.0000
             0.0000          0.0000          0.0000

     Atom 62  H   pos: (  0.018013 -0.441293 -0.190913)  para_lq sigma:           0.00
             0.0000          0.0000          0.0000
             0.0000          0.0000          0.0000
             0.0000          0.0000          0.0000

     Atom 63  H   pos: ( -0.158745 -0.432446 -0.247310)  para_lq sigma:           0.00
             0.0000          0.0000          0.0000
             0.0000          0.0000          0.0000
             0.0000          0.0000          0.0000

     Atom 64  H   pos: ( -0.350392 -0.454812  0.012864)  para_lq sigma:           0.00
             0.0000          0.0000          0.0000
             0.0000          0.0000          0.0000
             0.0000          0.0000          0.0000

     Atom 65  H   pos: ( -0.192921 -0.385569  0.087083)  para_lq sigma:           0.00
             0.0000          0.0000          0.0000
             0.0000          0.0000          0.0000
             0.0000          0.0000          0.0000

     Atom 66  H   pos: ( -0.437039 -0.247098  0.441389)  para_lq sigma:           0.00
             0.0000          0.0000          0.0000
             0.0000          0.0000          0.0000
             0.0000          0.0000          0.0000

     Atom 67  H   pos: ( -0.436961 -0.335368 -0.388753)  para_lq sigma:           0.00
             0.0000          0.0000          0.0000
             0.0000          0.0000          0.0000
             0.0000          0.0000          0.0000

     Atom 68  H   pos: ( -0.041168 -0.173556  0.131452)  para_lq sigma:           0.00
             0.0000          0.0000          0.0000
             0.0000          0.0000          0.0000
             0.0000          0.0000          0.0000

     Atom 69  H   pos: ( -0.163417 -0.172577 -0.005802)  para_lq sigma:           0.00
             0.0000          0.0000          0.0000
             0.0000          0.0000          0.0000
             0.0000          0.0000          0.0000

     Atom 70  H   pos: (  0.185994 -0.283267 -0.050207)  para_lq sigma:           0.00
             0.0000          0.0000          0.0000
             0.0000          0.0000          0.0000
             0.0000          0.0000          0.0000

     Atom 71  H   pos: (  0.177037 -0.458319 -0.002924)  para_lq sigma:           0.00
             0.0000          0.0000          0.0000
             0.0000          0.0000          0.0000
             0.0000          0.0000          0.0000


     Total NMR chemical shifts in ppm: ---------------------------------------
     (adopting the Simpson convention for anisotropy and asymmetry)-----------

     Atom  1  Ca  pos: ( -0.342459  0.373103  0.327926)  Total sigma:        1092.16
          1124.2940         -1.5989          1.6660
            -2.7074       1068.6418         -8.9419
             3.6290         -9.3499       1083.5295

     Ca   1    anisotropy:     48.67    eta:   -0.7179
     Ca   1    sigma_11=   1087.58    axis=( -0.089870 -0.424836  0.900798)
     Ca   1    sigma_22=   1064.28    axis=(  0.013564  0.903852  0.427629)
     Ca   1    sigma_33=   1124.60    axis=( -0.995861  0.050649 -0.075466)

     Atom  2  O   pos: (  0.385043  0.382676  0.275060)  Total sigma:         170.89
           203.5928         -5.4010         -0.7877
             4.2268        134.1519         24.2427
            -1.7391         22.3835        174.9264

     O    2    anisotropy:    -70.98    eta:   -0.3867
     O    2    sigma_11=    185.40    axis=(  0.076361  0.412125  0.907922)
     O    2    sigma_22=    203.70    axis=( -0.997080  0.031703  0.069469)
     O    2    sigma_33=    123.57    axis=(  0.000154  0.910576 -0.413343)

     Atom  3  O   pos: ( -0.295127  0.130740  0.173016)  Total sigma:         194.84
           181.1530          9.1872        -15.5705
            12.0190        200.1665         17.5770
           -22.5295         21.1582        203.1924

     O    3    anisotropy:    -51.38    eta:   -0.6210
     O    3    sigma_11=    201.33    axis=(  0.659752  0.679761 -0.320393)
     O    3    sigma_22=    222.60    axis=( -0.213795  0.578514  0.787155)
     O    3    sigma_33=    160.58    axis=( -0.720430  0.450829 -0.527005)

     Atom  4  O   pos: ( -0.098285  0.202121 -0.067734)  Total sigma:         238.69
           237.5243         10.1977        -18.0142
             1.7112        233.8527         -9.2314
           -17.7648        -10.5857        244.6903

     O    4    anisotropy:     37.58    eta:   -0.2923
     O    4    sigma_11=    229.83    axis=(  0.392761 -0.909854 -0.133808)
     O    4    sigma_22=    222.50    axis=(  0.713340  0.209581  0.668746)
     O    4    sigma_33=    263.74    axis=( -0.580418 -0.358108  0.731351)

     Atom  5  O   pos: ( -0.237649 -0.043090 -0.350241)  Total sigma:         262.29
           269.7587          9.1485          4.9504
            12.2759        258.7870         12.8496
             8.2158         13.8294        258.3123

     O    5    anisotropy:     31.40    eta:   -0.6703
     O    5    sigma_11=    258.84    axis=(  0.721011 -0.378570 -0.580368)
     O    5    sigma_22=    244.80    axis=( -0.142990  0.738250 -0.659197)
     O    5    sigma_33=    283.22    axis=( -0.678009 -0.558275 -0.478154)

     Atom  6  O   pos: ( -0.030133 -0.042232  0.296222)  Total sigma:         262.01
           262.1120          7.8312         12.1764
             8.1210        264.0679        -12.7393
            10.2953        -10.5603        259.8379

     O    6    anisotropy:    -31.34    eta:   -0.1554
     O    6    sigma_11=    270.83    axis=(  0.797620  0.561530  0.220198)
     O    6    sigma_22=    274.08    axis=(  0.252044 -0.641970  0.724119)
     O    6    sigma_33=    241.11    axis=(  0.547975 -0.522072 -0.653578)

     Atom  7  O   pos: (  0.107352  0.020063 -0.217164)  Total sigma:         242.62
           254.3183        -11.6880          5.7178
            -8.6183        240.6642          2.4698
             5.7249          4.6102        232.8782

     O    7    anisotropy:     26.32    eta:   -0.6761
     O    7    sigma_11=    239.78    axis=(  0.277607  0.741647  0.610651)
     O    7    sigma_22=    227.91    axis=( -0.364215 -0.506936  0.781258)
     O    7    sigma_33=    260.17    axis=( -0.888978  0.439290 -0.129390)

     Atom  8  O   pos: (  0.250141  0.113606  0.374234)  Total sigma:         255.95
           252.7554         15.7167        -13.9763
            16.0015        262.8425        -16.4579
            -7.7048         -9.4661        252.2623

     O    8    anisotropy:     41.38    eta:   -0.1014
     O    8    sigma_11=    243.56    axis=( -0.038282  0.578937  0.814473)
     O    8    sigma_22=    240.76    axis=(  0.847508 -0.413004  0.333404)
     O    8    sigma_33=    283.54    axis=( -0.529400 -0.703035  0.474843)

     Atom  9  O   pos: (  0.252407 -0.295718  0.250697)  Total sigma:         260.42
           248.8035          4.0519        -10.9579
             3.3711        260.8702        -11.8803
           -15.9904        -11.1252        271.5803

     O    9    anisotropy:     35.46    eta:   -0.5247
     O    9    sigma_11=    254.80    axis=( -0.289752  0.881901  0.371879)
     O    9    sigma_22=    242.40    axis=( -0.887289 -0.101838 -0.449830)
     O    9    sigma_33=    284.06    axis=( -0.358834 -0.460303  0.812009)

     Atom 10  O   pos: ( -0.564365  0.230317  0.028388)  Total sigma:         224.89
           213.7405         -2.8436          2.2608
           -10.5371        225.3293         25.8485
            -3.0050         24.3163        235.6036

     O   10    anisotropy:     47.49    eta:   -0.4088
     O   10    sigma_11=    215.53    axis=(  0.902567 -0.260765  0.342601)
     O   10    sigma_22=    202.59    axis=(  0.417271  0.725884 -0.546788)
     O   10    sigma_33=    256.55    axis=( -0.106105  0.636470  0.763969)

     Atom 11  O   pos: (  0.216386  0.471739 -0.446911)  Total sigma:         243.64
           229.1809        -16.2795         -8.4943
           -18.0114        239.3202         -5.1333
            -7.8258        -11.7457        262.4276

     O   11    anisotropy:    -45.04    eta:   -0.4511
     O   11    sigma_11=    251.88    axis=(  0.626845 -0.768256 -0.129801)
     O   11    sigma_22=    265.43    axis=(  0.101011  0.245319 -0.964166)
     O   11    sigma_33=    213.61    axis=( -0.772568 -0.591271 -0.231380)

     Atom 12  O   pos: ( -0.465443 -0.371246 -0.163722)  Total sigma:         263.93
           275.8662         19.2071          2.0886
            20.8713        262.2002          0.6974
             2.6851          5.0137        253.7301

     O   12    anisotropy:     39.94    eta:   -0.2186
     O   12    sigma_11=    253.53    axis=(  0.172555 -0.075358 -0.982113)
     O   12    sigma_22=    247.71    axis=(  0.563152 -0.810491  0.161134)
     O   12    sigma_33=    290.56    axis=(  0.808136  0.580884  0.097416)

     Atom 13  O   pos: ( -0.077498  0.393203  0.381218)  Total sigma:         248.26
           279.7709          6.1121          7.0945
             5.2610        217.2596          6.7075
             4.0372          6.3556        247.7494

     O   13    anisotropy:     49.74    eta:   -0.9697
     O   13    sigma_11=    247.76    axis=( -0.198004  0.169834  0.965376)
     O   13    sigma_22=    215.60    axis=( -0.070627  0.979844 -0.186865)
     O   13    sigma_33=    281.42    axis=( -0.977654 -0.105182 -0.182018)

     Atom 14  O   pos: ( -0.356216 -0.083270 -0.055110)  Total sigma:         234.24
           225.7605          0.7548         -3.3638
             4.2849        229.8664         22.1681
            -0.1439         23.9890        247.1011

     O   14    anisotropy:     43.31    eta:   -0.4641
     O   14    sigma_11=    226.51    axis=(  0.971817  0.193726 -0.134323)
     O   14    sigma_22=    213.10    axis=( -0.235738  0.798360 -0.554121)
     O   14    sigma_33=    263.12    axis=( -0.000109  0.570169  0.821528)

     Atom 15  O   pos: (  0.335947  0.241349 -0.265639)  Total sigma:         243.04
           244.5246         14.7838          9.8503
            12.3066        233.3920         -9.0794
             6.0061         -7.1406        251.2072

     O   15    anisotropy:    -34.15    eta:   -0.1852
     O   15    sigma_11=    252.32    axis=( -0.575928 -0.633617  0.516561)
     O   15    sigma_22=    256.53    axis=(  0.612942  0.083422  0.785712)
     O   15    sigma_33=    220.28    axis=( -0.540933  0.769136  0.340325)

     Atom 16  O   pos: (  0.094785 -0.208233 -0.450652)  Total sigma:         259.03
           235.8043        -17.8155         -0.8048
           -16.5163        285.4536         15.1457
             0.4687         11.8580        255.8369

     O   16    anisotropy:     54.10    eta:   -0.6205
     O   16    sigma_11=    252.19    axis=( -0.251865  0.249544 -0.935036)
     O   16    sigma_22=    229.81    axis=(  0.930835  0.326818 -0.163512)
     O   16    sigma_33=    295.10    axis=( -0.264783  0.911547  0.314599)

     Atom 17  O   pos: ( -0.391382  0.239384 -0.436314)  Total sigma:         254.29
           250.6203         -3.7084        -13.0959
             0.4037        251.3745        -16.4195
           -15.4354        -16.2608        260.8628

     O   17    anisotropy:     34.94    eta:   -0.8543
     O   17    sigma_11=    252.59    axis=(  0.746482 -0.664896 -0.026040)
     O   17    sigma_22=    232.69    axis=(  0.538847  0.581080  0.609909)
     O   17    sigma_33=    277.58    axis=( -0.390395 -0.469318  0.792043)

     Atom 18  O   pos: ( -0.486591 -0.080017  0.344159)  Total sigma:         256.26
           272.3793          1.4902        -14.4628
             4.4808        258.5096        -15.2200
           -10.6132        -11.3073        237.9026

     O   18    anisotropy:    -40.86    eta:   -0.6829
     O   18    sigma_11=    260.58    axis=( -0.468629  0.850620 -0.238396)
     O   18    sigma_22=    279.18    axis=( -0.852152 -0.364147  0.375811)
     O   18    sigma_33=    229.02    axis=(  0.232861  0.379266  0.895507)

     Atom 19  O   pos: (  0.094306  0.375864  0.112652)  Total sigma:         243.05
           255.4250         15.4512         19.3037
            18.5376        227.9326          6.9902
            19.7186          3.2139        245.7874

     O   19    anisotropy:     50.09    eta:   -0.4393
     O   19    sigma_11=    233.69    axis=(  0.390536  0.433105 -0.812344)
     O   19    sigma_22=    219.02    axis=(  0.502419 -0.839690 -0.206145)
     O   19    sigma_33=    276.44    axis=(  0.771399  0.327630  0.545529)

     Atom 20  O   pos: (  0.315491 -0.066949  0.008645)  Total sigma:         242.93
           245.7028         -0.0220          3.7087
             1.7891        258.5164          8.3714
             4.4166          5.7880        224.5755

     O   20    anisotropy:    -30.60    eta:   -0.6861
     O   20    sigma_11=    246.13    axis=(  0.979621 -0.147718  0.136099)
     O   20    sigma_22=    260.13    axis=(  0.117721  0.971266  0.206845)
     O   20    sigma_33=    222.53    axis=( -0.162743 -0.186608  0.968861)

     Atom 21  O   pos: ( -0.069851 -0.503927 -0.235954)  Total sigma:         270.75
           289.3372          1.5794         10.7634
             5.6095        262.0706         -3.7759
            14.8980         -5.4912        260.8433

     O   21    anisotropy:     35.41    eta:   -0.5401
     O   21    sigma_11=    265.32    axis=(  0.136585  0.857578 -0.495888)
     O   21    sigma_22=    252.57    axis=( -0.327300  0.511534  0.794486)
     O   21    sigma_33=    294.35    axis=( -0.934997 -0.053789 -0.350553)

     Atom 22  O   pos: ( -0.279891 -0.464136  0.104978)  Total sigma:         247.37
           237.1285         14.0668         -3.4700
            14.0020        249.0259        -22.9189
            -0.8361        -22.4644        255.9476

     O   22    anisotropy:     46.52    eta:   -0.5970
     O   22    sigma_11=    241.12    axis=(  0.759163  0.304083  0.575504)
     O   22    sigma_22=    222.60    axis=(  0.595449 -0.681552 -0.425357)
     O   22    sigma_33=    278.38    axis=( -0.262892 -0.665598  0.698475)

     Atom 23  O   pos: ( -0.379976 -0.332145  0.501749)  Total sigma:         259.18
           238.9859         -1.3939          1.8571
            -0.4291        268.5625        -14.3971
             2.3456        -13.0712        269.9963

     O   23    anisotropy:     35.93    eta:   -0.6979
     O   23    sigma_11=    255.56    axis=(  0.046858  0.727027  0.685008)
     O   23    sigma_22=    238.84    axis=(  0.997714 -0.000630 -0.067579)
     O   23    sigma_33=    283.14    axis=(  0.048700 -0.686609  0.725394)

     Atom 24  O   pos: ( -0.073475 -0.233633  0.035790)  Total sigma:         254.83
           262.7839         -0.5706         22.8839
             0.5997        251.1060          3.0362
            16.8183          2.6827        250.6032

     O   24    anisotropy:     34.11    eta:   -0.6925
     O   24    sigma_11=    251.33    axis=( -0.139247  0.987054  0.079588)
     O   24    sigma_22=    235.59    axis=( -0.583167 -0.146694  0.798998)
     O   24    sigma_33=    277.57    axis=( -0.800329 -0.064845 -0.596044)

     Atom 25  O   pos: (  0.212579 -0.387804 -0.091203)  Total sigma:         251.90
           252.8329          6.9120         -7.9312
             4.5444        266.0271         -5.4057
            -4.0973         -5.1170        236.8328

     O   25    anisotropy:     26.71    eta:   -0.9563
     O   25    sigma_11=    251.51    axis=(  0.881341 -0.423580 -0.209328)
     O   25    sigma_22=    234.48    axis=(  0.278785  0.108511  0.954204)
     O   25    sigma_33=    269.71    axis=(  0.381468  0.899336 -0.213723)

     Atom 26  H   pos: (  0.349513  0.492523  0.250038)  Total sigma:          22.07
            17.1072         -9.7059          1.9737
            -8.9082         35.6982         -2.9962
             1.8868         -3.3651         13.4193

     H   26    anisotropy:     26.98    eta:   -0.0650
     H   26    sigma_11=     13.66    axis=(  0.709200  0.384840  0.590706)
     H   26    sigma_22=     12.50    axis=(  0.592525  0.128667 -0.795210)
     H   26    sigma_33=     40.06    axis=(  0.382033 -0.913971  0.136776)

     Atom 27  H   pos: ( -0.204960  0.077757  0.224392)  Total sigma:          25.36
            32.0669         -8.6010          7.6114
            -9.0205         22.3219         -4.4608
             7.3753         -4.0926         21.7008

     H   27    anisotropy:     23.60    eta:   -0.0490
     H   27    sigma_11=     17.88    axis=( -0.271967  0.330686  0.903704)
     H   27    sigma_22=     17.11    axis=(  0.552200  0.822730 -0.134873)
     H   27    sigma_33=     41.10    axis=(  0.788105 -0.462344  0.406361)

     Atom 28  H   pos: ( -0.181710  0.191638  0.017011)  Total sigma:          20.80
            23.5666          5.0805        -16.4917
             3.8645         12.2933         -4.0140
           -15.5266         -5.0893         26.5272

     H   28    anisotropy:     32.51    eta:   -0.0937
     H   28    sigma_11=     10.97    axis=(  0.053098 -0.971806 -0.229726)
     H   28    sigma_22=      8.94    axis=(  0.749126 -0.113351  0.652658)
     H   28    sigma_33=     42.47    axis=( -0.660296 -0.206749  0.721986)

     Atom 29  H   pos: ( -0.115522  0.299292 -0.132620)  Total sigma:          21.51
            11.3248         -0.4128         -0.1426
             0.1448         31.7216        -14.4827
            -0.5826        -14.0874         21.4984

     H   29    anisotropy:     30.40    eta:   -0.0373
     H   29    sigma_11=     11.76    axis=( -0.651834  0.438424  0.618787)
     H   29    sigma_22=     11.00    axis=(  0.758355  0.373329  0.534343)
     H   29    sigma_33=     41.78    axis=( -0.003258 -0.817563  0.575830)

     Atom 30  H   pos: ( -0.122776 -0.047765 -0.342713)  Total sigma:          26.99
            40.6980          0.7729          2.6236
            -1.0135         19.2255          1.7103
             1.8440          1.7455         21.0498

     H   30    anisotropy:     20.94    eta:   -0.2724
     H   30    sigma_11=     21.91    axis=( -0.095867  0.541322  0.835333)
     H   30    sigma_22=     18.11    axis=(  0.057709  0.840809 -0.538247)
     H   30    sigma_33=     40.95    axis=( -0.993720 -0.003394 -0.111845)

     Atom 31  H   pos: ( -0.270550 -0.140066 -0.407251)  Total sigma:          23.80
            19.3221          7.8260          4.8963
             9.6448         31.6695         10.2115
             5.9174         10.1669         20.3956

     H   31    anisotropy:     27.72    eta:   -0.0285
     H   31    sigma_11=     14.82    axis=(  0.826614 -0.534693  0.175535)
     H   31    sigma_22=     14.29    axis=(  0.387093  0.313804 -0.866998)
     H   31    sigma_33=     42.27    axis=(  0.408494  0.784621  0.466371)

     Atom 32  H   pos: (  0.065443  0.024654  0.302600)  Total sigma:          24.46
            33.5360         13.0292          3.2041
            11.9084         24.5830          0.4400
             3.6475          0.8021         15.2597

     H   32    anisotropy:     27.32    eta:   -0.1673
     H   32    sigma_11=     16.88    axis=(  0.404256 -0.701403  0.587035)
     H   32    sigma_22=     13.83    axis=( -0.413051  0.432646  0.801378)
     H   32    sigma_33=     42.67    axis=(  0.816068  0.566437  0.114815)

     Atom 33  H   pos: ( -0.012699 -0.120337  0.381169)  Total sigma:          24.63
            18.4390         -3.8835          4.7408
            -3.1663         25.4316        -12.6877
             3.5735        -13.1746         30.0333

     H   33    anisotropy:     26.23    eta:   -0.1480
     H   33    sigma_11=     17.19    axis=(  0.974451  0.134686 -0.179735)
     H   33    sigma_22=     14.60    axis=(  0.011930  0.768077  0.640247)
     H   33    sigma_33=     42.12    axis=(  0.224283 -0.626033  0.746846)

     Atom 34  H   pos: (  0.175197 -0.026976 -0.132631)  Total sigma:          22.30
            24.7701         -6.0704         13.6422
            -6.3305         16.4279         -7.4961
            14.3616         -7.6372         25.6948

     H   34    anisotropy:     30.82    eta:   -0.1074
     H   34    sigma_11=     13.13    axis=(  0.490698  0.871045 -0.022265)
     H   34    sigma_22=     10.92    axis=( -0.584831  0.348188  0.732624)
     H   34    sigma_33=     42.84    axis=(  0.645901 -0.346476  0.680269)

     Atom 35  H   pos: (  0.021103  0.078286 -0.159465)  Total sigma:          20.87
            26.9294        -12.8161         -9.4657
           -12.1418         19.5531          8.2276
           -10.5117          9.3673         16.1419

     H   35    anisotropy:     32.97    eta:   -0.0923
     H   35    sigma_11=     10.90    axis=(  0.703112  0.492954  0.512475)
     H   35    sigma_22=      8.87    axis=(  0.061112  0.676142 -0.734233)
     H   35    sigma_33=     42.85    axis=( -0.708449  0.547566  0.445278)

     Atom 36  H   pos: (  0.298359  0.216487  0.339166)  Total sigma:          21.55
            14.8840         10.7181         -5.4773
            11.2037         34.1371         -9.7651
            -4.7107         -8.0479         15.6198

     H   36    anisotropy:     32.07    eta:   -0.1221
     H   36    sigma_11=     12.16    axis=( -0.205485  0.453936  0.867017)
     H   36    sigma_22=      9.55    axis=(  0.895170 -0.270872  0.353975)
     H   36    sigma_33=     42.92    axis=( -0.395533 -0.848864  0.350690)

     Atom 37  H   pos: (  0.222314  0.150311 -0.506329)  Total sigma:          28.55
            22.1141          1.2735         -3.8007
             1.0386         24.1697          2.8838
            -4.0941          1.7711         39.3610

     H   37    anisotropy:     17.89    eta:   -0.3508
     H   37    sigma_11=     24.68    axis=(  0.441100  0.897147 -0.023623)
     H   37    sigma_22=     20.49    axis=( -0.874649  0.423843 -0.235259)
     H   37    sigma_33=     40.48    axis=( -0.201050  0.124435  0.971646)

     Atom 38  H   pos: (  0.300912 -0.205760  0.196005)  Total sigma:          25.58
            19.9788          7.0057         -4.5847
             7.7760         30.3574        -10.0419
            -4.1891         -8.2880         26.4031

     H   38    anisotropy:     23.40    eta:   -0.2137
     H   38    sigma_11=     19.45    axis=(  0.334145  0.463158  0.820872)
     H   38    sigma_22=     16.11    axis=(  0.865435 -0.495737 -0.072577)
     H   38    sigma_33=     41.18    axis=( -0.373322 -0.734663  0.566482)

     Atom 39  H   pos: (  0.210616 -0.254148  0.350499)  Total sigma:          25.61
            20.4681         -2.5023         -9.8385
            -3.4722         20.4008          5.7106
           -10.8310          3.6212         35.9523

     H   39    anisotropy:     25.34    eta:   -0.2308
     H   39    sigma_11=     19.11    axis=( -0.023862  0.959559 -0.280494)
     H   39    sigma_22=     15.21    axis=( -0.898270 -0.143729 -0.415274)
     H   39    sigma_33=     42.50    axis=( -0.438795  0.242050  0.865373)

     Atom 40  H   pos: ( -0.457218  0.191697  0.051839)  Total sigma:          24.81
            36.4363         -8.3976          6.5142
            -8.3701         19.8711         -1.1952
             7.0179         -1.3661         18.1119

     H   40    anisotropy:     25.58    eta:   -0.1612
     H   40    sigma_11=     17.66    axis=(  0.097309  0.747903  0.656637)
     H   40    sigma_22=     14.91    axis=(  0.438890  0.559906 -0.702767)
     H   40    sigma_33=     41.86    axis=(  0.893256 -0.356577  0.273764)

     Atom 41  H   pos: (  0.412272  0.297603  0.123406)  Total sigma:          16.98
             6.8848         -4.9933         -5.4061
            -6.0613         15.3946         18.2691
            -6.6850         19.0239         28.6530

     H   41    anisotropy:     39.95    eta:   -0.1311
     H   41    sigma_11=      5.41    axis=(  0.930385 -0.127062  0.343859)
     H   41    sigma_22=      1.91    axis=(  0.296061  0.813588 -0.500423)
     H   41    sigma_33=     43.61    axis=( -0.216174  0.567389  0.794568)

     Atom 42  H   pos: (  0.284215  0.430856  0.451268)  Total sigma:          23.72
            21.0056         -3.9974        -13.8359
            -4.6329         15.4564          4.8693
           -12.5576          3.4162         34.7003

     H   42    anisotropy:     30.27    eta:   -0.1625
     H   42    sigma_11=     15.27    axis=(  0.380129 -0.817576  0.432518)
     H   42    sigma_22=     11.99    axis=( -0.766722 -0.540085 -0.347054)
     H   42    sigma_33=     43.90    axis=( -0.517339  0.199696  0.832155)

     Atom 43  H   pos: (  0.256375  0.404166 -0.359960)  Total sigma:          22.65
            14.8850         -8.1763          6.4226
            -7.4680         24.4101        -12.1037
             5.2560        -11.9259         28.6460

     H   43    anisotropy:     29.14    eta:   -0.2594
     H   43    sigma_11=     15.45    axis=( -0.442133  0.557009  0.703035)
     H   43    sigma_22=     10.42    axis=(  0.833336  0.545011  0.092270)
     H   43    sigma_33=     42.07    axis=(  0.331767 -0.626660  0.705144)

     Atom 44  H   pos: (  0.420575 -0.386378 -0.136170)  Total sigma:          23.12
            41.2419          4.4305         -5.8739
             3.1527         14.1594          0.6678
            -6.4481          0.4660         13.9685

     H   44    anisotropy:     29.84    eta:   -0.1453
     H   44    sigma_11=     14.62    axis=(  0.015028  0.821264  0.570350)
     H   44    sigma_22=     11.73    axis=(  0.237701 -0.556996  0.795772)
     H   44    sigma_33=     43.02    axis=( -0.971222 -0.123614  0.203585)

     Atom 45  H   pos: ( -0.431779 -0.267685 -0.122173)  Total sigma:          25.17
            20.2280          8.4073          2.5484
             9.7653         37.5445          8.1246
             3.6631          9.3513         17.7301

     H   45    anisotropy:     29.18    eta:   -0.1082
     H   45    sigma_11=     16.49    axis=(  0.921564 -0.291160 -0.256799)
     H   45    sigma_22=     14.39    axis=( -0.129087  0.394018 -0.909992)
     H   45    sigma_33=     44.62    axis=(  0.366137  0.871766  0.325528)

     Atom 46  H   pos: ( -0.006939  0.396830  0.287402)  Total sigma:          22.27
            23.1131         -0.2377        -13.8829
             0.1218         10.2520          0.8787
           -12.5364          1.3849         33.4328

     H   46    anisotropy:     30.33    eta:   -0.2000
     H   46    sigma_11=     14.18    axis=( -0.819593 -0.147456 -0.553646)
     H   46    sigma_22=     10.13    axis=( -0.105150  0.988613 -0.107645)
     H   46    sigma_33=     42.48    axis=( -0.563215  0.030009  0.825765)

     Atom 47  H   pos: ( -0.003355 -0.552460  0.493001)  Total sigma:          24.42
            26.4011          2.6772         10.4195
             2.4728         14.9044          3.7509
             8.5457          3.6976         31.9540

     H   47    anisotropy:     23.19    eta:   -0.3379
     H   47    sigma_11=     19.30    axis=(  0.804238 -0.031675 -0.593463)
     H   47    sigma_22=     14.08    axis=(  0.080830 -0.983470  0.162028)
     H   47    sigma_33=     39.88    axis=(  0.588785  0.178279  0.788384)

     Atom 48  H   pos: ( -0.335276 -0.002902  0.032022)  Total sigma:          20.12
            10.6227          3.5821          3.6671
             3.7578         23.0956         17.6287
             3.4222         16.1941         26.6508

     H   48    anisotropy:     33.84    eta:   -0.0917
     H   48    sigma_11=      9.88    axis=(  0.972821  0.024494 -0.230259)
     H   48    sigma_22=      7.81    axis=( -0.170392  0.749068 -0.640206)
     H   48    sigma_33=     42.69    axis=(  0.156799  0.662040  0.732883)

     Atom 49  H   pos: ( -0.314524 -0.042589 -0.157118)  Total sigma:          22.70
            16.0003          2.2839         -9.8469
             2.5960         14.6102         -4.6394
            -9.5933         -3.5998         37.4842

     H   49    anisotropy:     29.02    eta:   -0.1137
     H   49    sigma_11=     14.13    axis=(  0.303724  0.908619  0.286642)
     H   49    sigma_22=     11.93    axis=(  0.882728 -0.381575  0.274211)
     H   49    sigma_33=     42.04    axis=( -0.358528 -0.169743  0.917957)

     Atom 50  H   pos: (  0.249513  0.161974 -0.255317)  Total sigma:          22.69
            27.5045         16.1370         -1.7961
            16.3266         25.7114         -2.9364
            -2.4418         -3.5469         14.8607

     H   50    anisotropy:     31.01    eta:   -0.2123
     H   50    sigma_11=     14.55    axis=(  0.236244 -0.061934  0.969718)
     H   50    sigma_22=     10.16    axis=(  0.655148 -0.726864 -0.206032)
     H   50    sigma_33=     43.36    axis=( -0.717614 -0.683983  0.131141)

     Atom 51  H   pos: (  0.379706  0.250286 -0.155731)  Total sigma:          20.91
            13.4843          1.3795         10.9942
             1.0279         10.2912         -0.5985
            11.9749          0.2053         38.9581

     H   51    anisotropy:     33.69    eta:   -0.1194
     H   51    sigma_11=     11.02    axis=( -0.485214 -0.852725  0.193461)
     H   51    sigma_22=      8.34    axis=(  0.797331 -0.522306 -0.302422)
     H   51    sigma_33=     43.37    axis=(  0.358928  0.007513  0.933335)

     Atom 52  H   pos: (  0.139594 -0.314410 -0.422511)  Total sigma:          21.17
            13.5025        -12.0979          0.7592
           -11.6258         37.8471         -2.7914
             1.1744         -4.3675         12.1634

     H   52    anisotropy:     32.91    eta:   -0.1448
     H   52    sigma_11=     11.79    axis=( -0.176587  0.054618  0.982769)
     H   52    sigma_22=      8.61    axis=(  0.911023  0.387068  0.142184)
     H   52    sigma_33=     43.11    axis=(  0.372633 -0.920432  0.118109)

     Atom 53  H   pos: (  0.112840 -0.135278 -0.361828)  Total sigma:          24.49
            13.3769          0.9229          1.6873
             0.6113         29.1450         13.8761
             1.3407         14.4273         30.9425

     H   53    anisotropy:     29.73    eta:   -0.1384
     H   53    sigma_11=     15.95    axis=( -0.176033  0.724686 -0.666215)
     H   53    sigma_22=     13.21    axis=(  0.982978  0.093243 -0.158304)
     H   53    sigma_33=     44.31    axis=(  0.052601  0.682742  0.728764)

     Atom 54  H   pos: ( -0.333403  0.140658 -0.414709)  Total sigma:          23.84
            21.2345        -11.5959          2.5319
           -12.9133         33.5457         -4.5835
             3.1588         -5.5094         16.7458

     H   54    anisotropy:     27.85    eta:   -0.0979
     H   54    sigma_11=     15.47    axis=( -0.219339  0.121543  0.968048)
     H   54    sigma_22=     13.65    axis=(  0.831374  0.542547  0.120252)
     H   54    sigma_33=     42.41    axis=(  0.510596 -0.831186  0.220049)

     Atom 55  H   pos: ( -0.492836  0.233438 -0.377379)  Total sigma:          22.65
            34.8634         -1.8878        -13.5505
            -0.3751         11.9065         -0.7734
           -14.0903          0.0770         21.1711

     H   55    anisotropy:     31.22    eta:   -0.0922
     H   55    sigma_11=     13.20    axis=(  0.423865 -0.561853  0.710394)
     H   55    sigma_22=     11.28    axis=( -0.313360 -0.826870 -0.467004)
     H   55    sigma_33=     43.46    axis=( -0.849791  0.024662  0.526543)

     Atom 56  H   pos: ( -0.415794 -0.004846  0.288345)  Total sigma:          23.68
            25.4552          9.8547         -9.2953
            11.6062         24.5390         -9.9162
            -9.6230         -9.0603         21.0529

     H   56    anisotropy:     29.98    eta:   -0.0626
     H   56    sigma_11=     14.31    axis=(  0.758127 -0.625949  0.182845)
     H   56    sigma_22=     13.06    axis=(  0.209441  0.499259  0.840758)
     H   56    sigma_33=     43.67    axis=( -0.617559 -0.599106  0.509601)

     Atom 57  H   pos: (  0.417702 -0.023828  0.366265)  Total sigma:          24.79
            34.4006        -10.7898         -3.9984
           -11.8655         24.6578          2.6382
            -3.6348          1.9632         15.2967

     H   57    anisotropy:     26.70    eta:   -0.1490
     H   57    sigma_11=     17.21    axis=( -0.538933 -0.839825  0.065160)
     H   57    sigma_22=     14.56    axis=(  0.170559 -0.033043  0.984793)
     H   57    sigma_33=     42.59    axis=(  0.824901 -0.541851 -0.161047)

     Atom 58  H   pos: (  0.039235  0.291074  0.051781)  Total sigma:          21.84
            22.9287          9.8907         10.7182
            11.6487         22.2335         10.7645
            11.2085          9.6675         20.3507

     H   58    anisotropy:     32.02    eta:   -0.0642
     H   58    sigma_11=     11.85    axis=(  0.611518 -0.777666  0.145883)
     H   58    sigma_22=     10.48    axis=(  0.510940  0.247341 -0.823263)
     H   58    sigma_33=     43.19    axis=(  0.604141  0.577978  0.548594)

     Atom 59  H   pos: (  0.193236  0.338784  0.160726)  Total sigma:          25.02
            35.9220         -2.4915         11.0166
            -4.1890         17.5950         -2.0032
            10.6504         -1.0414         21.5444

     H   59    anisotropy:     25.89    eta:   -0.0812
     H   59    sigma_11=     17.09    axis=(  0.047102  0.974667  0.218645)
     H   59    sigma_22=     15.69    axis=( -0.486801 -0.168737  0.857060)
     H   59    sigma_33=     42.28    axis=(  0.872242 -0.146806  0.466521)

     Atom 60  H   pos: (  0.420433 -0.098483 -0.030864)  Total sigma:          25.37
            38.7360         -4.9492         -6.5358
            -3.8671         20.6547          2.7619
            -6.5254          3.1779         16.7319

     H   60    anisotropy:     24.55    eta:   -0.3419
     H   60    sigma_11=     19.99    axis=(  0.300481  0.923275  0.239321)
     H   60    sigma_22=     14.39    axis=(  0.194858 -0.305049  0.932189)
     H   60    sigma_33=     41.74    axis=( -0.933671  0.233472  0.271569)

     Atom 61  H   pos: (  0.339555  0.045217  0.037177)  Total sigma:          22.57
            15.4737          8.2455          1.5011
             7.3665         39.3282          5.0282
             1.3885          5.0669         12.9011

     H   61    anisotropy:     30.02    eta:   -0.0589
     H   61    sigma_11=     13.15    axis=( -0.959694  0.277024  0.047378)
     H   61    sigma_22=     11.97    axis=( -0.003534 -0.180459  0.983576)
     H   61    sigma_33=     42.58    axis=( -0.281024 -0.943765 -0.174164)

     Atom 62  H   pos: (  0.018013 -0.441293 -0.190913)  Total sigma:          24.40
            33.0195          7.5842          8.0399
             9.6217         19.9238          4.7278
             8.1226          4.0347         20.2426

     H   62    anisotropy:     25.35    eta:   -0.0499
     H   62    sigma_11=     16.37    axis=(  0.507783 -0.194471 -0.839248)
     H   62    sigma_22=     15.52    axis=(  0.267702 -0.890340  0.368281)
     H   62    sigma_33=     41.29    axis=(  0.818836  0.411675  0.400039)

     Atom 63  H   pos: ( -0.158745 -0.432446 -0.247310)  Total sigma:          28.80
            35.4593         -7.0870          2.7198
            -8.8196         27.2655         -1.4726
             2.0341         -0.6219         23.6740

     H   63    anisotropy:     17.85    eta:   -0.0927
     H   63    sigma_11=     23.40    axis=(  0.047962  0.352072  0.934743)
     H   63    sigma_22=     22.30    axis=(  0.531582  0.783289 -0.322303)
     H   63    sigma_33=     40.70    axis=(  0.845648 -0.512351  0.149587)

     Atom 64  H   pos: ( -0.350392 -0.454812  0.012864)  Total sigma:          24.78
            25.9526         -0.8419         11.2952
            -1.5717         17.7274         -4.8404
            12.6812         -4.0319         30.6460

     H   64    anisotropy:     24.74    eta:   -0.2319
     H   64    sigma_11=     18.44    axis=(  0.570429  0.772284 -0.279621)
     H   64    sigma_22=     14.62    axis=( -0.544022  0.610313  0.575811)
     H   64    sigma_33=     41.27    axis=(  0.615346 -0.176340  0.768280)

     Atom 65  H   pos: ( -0.192921 -0.385569  0.087083)  Total sigma:          21.35
            26.5519         15.2138         -2.5564
            15.8891         26.7199         -4.2205
            -3.7201         -5.3203         10.7680

     H   65    anisotropy:     32.71    eta:   -0.1185
     H   65    sigma_11=     11.73    axis=( -0.677151  0.545529 -0.493827)
     H   65    sigma_22=      9.15    axis=( -0.254125  0.456440  0.852692)
     H   65    sigma_33=     43.16    axis=( -0.690571 -0.702894  0.170446)

     Atom 66  H   pos: ( -0.437039 -0.247098  0.441389)  Total sigma:          21.40
            14.5027         -8.7951          8.0534
            -7.9658         29.8414        -13.3817
             7.1116        -12.5835         19.8465

     H   66    anisotropy:     32.62    eta:   -0.1342
     H   66    sigma_11=     11.98    axis=( -0.555705 -0.643462 -0.526449)
     H   66    sigma_22=      9.06    axis=(  0.747015 -0.108517 -0.655891)
     H   66    sigma_33=     43.15    axis=(  0.364912 -0.757747  0.540979)

     Atom 67  H   pos: ( -0.436961 -0.335368 -0.388753)  Total sigma:          24.79
            19.2566          2.9468         -8.7045
             2.4015         17.2812         -4.3834
            -7.5741         -4.9429         37.8418

     H   67    anisotropy:     25.87    eta:   -0.0978
     H   67    sigma_11=     17.01    axis=(  0.618561  0.679864  0.393912)
     H   67    sigma_22=     15.33    axis=(  0.703145 -0.702696  0.108652)
     H   67    sigma_33=     42.04    axis=( -0.350669 -0.209770  0.912704)

     Atom 68  H   pos: ( -0.041168 -0.173556  0.131452)  Total sigma:          23.28
            16.7646          1.9243          7.1130
             2.9350         21.3590         13.5040
             7.8051         12.1150         31.7199

     H   68    anisotropy:     28.94    eta:   -0.2349
     H   68    sigma_11=     15.90    axis=(  0.801898 -0.589203  0.098991)
     H   68    sigma_22=     11.37    axis=(  0.526710  0.618959 -0.582637)
     H   68    sigma_33=     42.57    axis=(  0.282020  0.519356  0.806681)

     Atom 69  H   pos: ( -0.163417 -0.172577 -0.005802)  Total sigma:          25.57
            34.2402        -10.3676          9.1630
           -10.9349         23.4373         -4.3445
             7.9574         -3.5702         19.0252

     H   69    anisotropy:     28.04    eta:   -0.1322
     H   69    sigma_11=     17.46    axis=(  0.307701  0.841606  0.443870)
     H   69    sigma_22=     14.98    axis=( -0.505599 -0.250566  0.825582)
     H   69    sigma_33=     44.26    axis=(  0.806033 -0.478452  0.348416)

     Atom 70  H   pos: (  0.185994 -0.283267 -0.050207)  Total sigma:          27.00
            21.6333         -2.6832         -1.5401
            -1.6947         37.2693          4.8062
            -1.3262          6.0101         22.0891

     H   70    anisotropy:     18.54    eta:   -0.1342
     H   70    sigma_11=     21.65    axis=(  0.871798  0.264805 -0.412125)
     H   70    sigma_22=     19.99    axis=( -0.469123  0.209091 -0.858023)
     H   70    sigma_33=     39.36    axis=( -0.141037  0.941360  0.306511)

     Atom 71  H   pos: (  0.177037 -0.458319 -0.002924)  Total sigma:          21.68
            13.5610          6.5039         -6.8329
             5.7227         24.9038        -13.1730
            -6.3289        -14.6690         26.5765

     H   71    anisotropy:     31.19    eta:   -0.0495
     H   71    sigma_11=     11.80    axis=( -0.054114  0.738773  0.671779)
     H   71    sigma_22=     10.77    axis=(  0.953452 -0.161640  0.254563)
     H   71    sigma_33=     42.48    axis=( -0.296651 -0.654284  0.695637)

     Initialization:
     gipaw_setup  :      0.13s CPU      0.16s WALL (       1 calls)

     Linear response
     greenf       :   1522.68s CPU   1537.99s WALL (      96 calls)
     cgsolve      :   1515.31s CPU   1530.44s WALL (      96 calls)
     ch_psi       :   1444.89s CPU   1459.08s WALL (    5170 calls)
     h_psiq       :   1148.42s CPU   1159.37s WALL (    5170 calls)

     Apply operators
     h_psi        :   1053.25s CPU   1063.51s WALL (    5734 calls)
     apply_vel    :     22.61s CPU     22.88s WALL (      84 calls)

     Induced current
     j_para       :    109.39s CPU    111.18s WALL (     108 calls)
     biot_savart  :      0.03s CPU      0.03s WALL (       1 calls)

     Other routines

     General routines
     calbec       :    288.27s CPU    291.28s WALL (   16886 calls)
     fft          :      0.36s CPU      0.37s WALL (      32 calls)
     fftw         :    926.73s CPU    936.04s WALL ( 1255734 calls)
     davcio       :      0.01s CPU      0.79s WALL (      64 calls)

     Parallel routines
     fft_scatter  :    243.93s CPU    246.61s WALL ( 1255766 calls)

     Plugins


     GIPAW        :  30m23.29s CPU  30m46.48s WALL


   This run was terminated on:   7:27:35   8Sep2023            

=------------------------------------------------------------------------------=
   JOB DONE.
=------------------------------------------------------------------------------=
