# Supplementary material for: Is there a future for 43Ca nuclear magnetic resonance in cement science?
Source: Phys Chem Chem Phys. 2025 Apr 9;27(17):9159–68. doi: 10.1039/d5cp00491h (PMC11997747; doi:10.1039/d5cp00491h)
Supplement: CP-027-D5CP00491H-s001 [file CP-027-D5CP00491H-s001.zip › QE-Files/Ca-Ion/caion17.vc-relax.nmr.out]

     Program GIPAW v.7.2 starts on 11Sep2023 at  0:48: 4 

     This program is part of the open-source Quantum ESPRESSO suite
     for quantum simulation of materials; please cite
         "P. Giannozzi et al., J. Phys.:Condens. Matter 21 395502 (2009);
         "P. Giannozzi et al., J. Phys.:Condens. Matter 29 465901 (2017);
         "P. Giannozzi et al., J. Chem. Phys. 152 154105 (2020);
          URL http://www.quantum-espresso.org", 
     in publications or presentations arising from this work. More details at
     http://www.quantum-espresso.org/quote

     Parallel version (MPI), running on    72 processors

     MPI processes distributed on     1 nodes
     R & G space division:  proc/nbgrp/npool/nimage =      72
     487169 MiB available memory on the printing compute node when the environment starts


     ***** This is GIPAW git revision                                          *****
     ***** you can cite: N. Varini et al., Comp. Phys. Comm. 184, 1827 (2013)  *****
     ***** in publications or presentations arising from this work.            *****

     Parallelizing q-star over 1 images
     Reading input from caion17.vc-relax.nmr.in

     ------------------- Input file: --------------------
&inputgipaw
	job = 'nmr'
	prefix = 'caion17.vc-relax_nmr'
	tmp_dir = './tmpCaion17/',
	verbosity = 'high'
	diagonalization = 'david'
/


     Reading xml data from directory:

     ./tmpCaion17/caion17.vc-relax_nmr.save/
     file Ca.pbe-spn-kjpaw_psl.1.0.0.UPF: wavefunction(s)  3S renormalized
     file O.pbe-n-kjpaw_psl.1.0.0.UPF: wavefunction(s)  2S 2P renormalized
     file H.pbe-kjpaw_psl.1.0.0.UPF: wavefunction(s)  1S renormalized

     IMPORTANT: XC functional enforced from input :
     Exchange-correlation= PBE
                           (   1   4   3   4   0   0   0)
     Any further DFT definition will be discarded
     Please, verify this is what you really want


     Parallelization info
     --------------------
     sticks:   dense  smooth     PW     G-vecs:    dense   smooth      PW
     Min         174     174     59                15205    15205    3029
     Max         175     175     60                15212    15212    3033
     Sum       12565   12565   4289              1094997  1094997  218219

     Using Slab Decomposition

     Reading collected, re-writing distributed wavefunctions
     Subspace diagonalization in iterative solution of the eigenvalue problem:
     a serial algorithm will be used

     GIPAW projectors -----------------------------------------------
     atom=  Ca   l=0  rc=    1.3000  rs=    0.8667
     atom=  Ca   l=0  rc=    1.3000  rs=    0.8667
     atom=  Ca   l=1  rc=    1.6000  rs=    1.0667
     atom=  Ca   l=1  rc=    1.6000  rs=    1.0667
     atom=  Ca   l=2  rc=    1.7000  rs=    1.1333
     atom=  Ca   l=2  rc=    1.7000  rs=    1.1333
     projs nearly linearly dependent: l=0  n1,n2= 1, 2  s=  0.99170013
     projs nearly linearly dependent: l=2  n1,n2= 1, 2  s=  0.99334936

     atom=  O    l=0  rc=    1.3000  rs=    0.8667
     atom=  O    l=0  rc=    1.3000  rs=    0.8667
     atom=  O    l=1  rc=    1.3500  rs=    0.9000
     atom=  O    l=1  rc=    1.3500  rs=    0.9000
     projs nearly linearly dependent: l=1  n1,n2= 1, 2  s=  0.99790099

     atom=  H    l=0  rc=    1.0000  rs=    0.6667
     atom=  H    l=0  rc=    1.0000  rs=    0.6667
     projs nearly linearly dependent: l=0  n1,n2= 1, 2  s=  0.99968852
     -----------------------------------------------------------------

     GIPAW integrals: -------------------------------------------
     Atom  i/j   nmr_para   nmr_dia   epr_rmc  epr_para   epr_dia
       Ca  1 1   0.25E+04 -0.66E+00  0.13E+02  0.81E+09  0.75E+03
       Ca  2 1   0.26E+04 -0.73E+00  0.13E+02  0.86E+09  0.79E+03
       Ca  2 2   0.28E+04 -0.80E+00  0.13E+02  0.92E+09  0.84E+03
       Ca  3 3   0.30E+02  0.22E+00  0.11E+02  0.47E+05  0.19E+03
       Ca  4 3   0.33E+02  0.20E+00  0.12E+02  0.54E+05  0.22E+03
       Ca  4 4   0.37E+02  0.17E+00  0.13E+02  0.60E+05  0.24E+03
       Ca  5 5   0.29E+01  0.74E+00  0.81E+01  0.47E+03  0.66E+02
       Ca  6 5   0.36E+01  0.91E+00  0.10E+02  0.59E+03  0.81E+02
       Ca  6 6   0.45E+01  0.11E+01  0.13E+02  0.74E+03  0.10E+03
       O   1 1   0.81E+03 -0.32E+00  0.65E+01  0.43E+08  0.24E+03
       O   2 1   0.91E+03 -0.39E+00  0.71E+01  0.48E+08  0.27E+03
       O   2 2   0.10E+04 -0.48E+00  0.78E+01  0.55E+08  0.31E+03
       O   3 3   0.99E+01  0.87E+00  0.58E+01  0.24E+04  0.75E+02
       O   4 3   0.11E+02  0.97E+00  0.67E+01  0.27E+04  0.83E+02
       O   4 4   0.12E+02  0.11E+01  0.76E+01  0.31E+04  0.93E+02
       H   1 1   0.39E+02  0.19E+00  0.29E+00  0.78E+05  0.13E+02
       H   2 1   0.41E+02  0.21E+00  0.32E+00  0.82E+05  0.14E+02
       H   2 2   0.43E+02  0.22E+00  0.36E+00  0.86E+05  0.15E+02
     ------------------------------------------------------------

     alpha_pv=     76.2996 eV

     Number of occupied bands for each k-point:
     k-point:     1    nbnd_occ= 100
     k-point:     2    nbnd_occ= 100
     k-point:     3    nbnd_occ= 100
     k-point:     4    nbnd_occ= 100


     q-space interpolation up to   240.00 Rydberg

     GIPAW job: nmr                                                                             
     NMR macroscopic correction: yes
             0.6667          0.0000          0.0000
             0.0000          0.6667          0.0000
             0.0000          0.0000          0.6667


     Largest allocated arrays     est. size (Mb)     dimensions
        KS wavefunctions at k           4.49 Mb     (    2942,  100)
        KS wavefunctions at k+q         4.49 Mb     (    2942,  100)
        First-order wavefunctions      44.89 Mb     (    2942,  100, 10)
        First-order wavefunct (US)     26.93 Mb     (    2942,  100,  6)
        Charge/spin density             0.26 Mb     (   33750,    1)
        Induced current                 2.32 Mb     (   33750,    3,3,1)
        Induced magnetic field          2.32 Mb     (   33750,    3,3,1)
        NL pseudopotentials            13.56 Mb     (    2942,  302)
        GIPAW NL terms                 13.56 Mb     (    2942,  302)

     Computing the magnetic susceptibility     isolve=0    ethr=  0.1000E-13
     k-point #    1 of     4      pool #  1    cpu time:       4.5
     compute_u_kq: q = (    0.0000,    0.0000,    0.0000)
     Rotating WFCS
     ethr =  1.00E-14,  avg # of iterations =  6.0
     eigenvalues at k:
 -39.5008 -21.2846 -21.2102 -21.0422 -21.0055 -20.9800 -20.8151 -20.7674
 -20.7075 -20.6628 -20.6141 -20.4053 -20.3888 -20.3098 -20.2252 -20.1951
 -20.1237 -20.0989 -19.9469 -19.7204 -19.6743 -19.6574 -19.4849 -19.3963
 -19.3544 -18.9860 -18.5662 -18.1223  -9.1893  -8.9021  -8.8259  -8.7699
  -8.7064  -8.5499  -8.5134  -8.3764  -8.2151  -8.1848  -8.0661  -7.9847
  -7.9294  -7.9116  -7.8539  -7.7832  -7.5069  -7.4514  -7.0665  -7.0196
  -6.8809  -6.6605  -6.2460  -6.0496  -5.8494  -5.8166  -5.7283  -5.5948
  -5.4886  -5.3523  -5.1145  -5.0341  -4.9403  -4.8632  -4.7958  -4.6843
  -4.6216  -4.5583  -4.4537  -4.3365  -4.2044  -4.1457  -4.0122  -3.9349
  -3.8520  -3.7395  -3.2492  -3.1215  -3.0642  -3.0228  -2.9951  -2.8886
  -2.8369  -2.8195  -2.7051  -2.5883  -2.5665  -2.4331  -2.3551  -2.3135
  -2.2859  -2.2364  -2.1637  -2.0560  -2.0042  -1.9742  -1.9381  -1.9062
  -1.7978  -1.6516  -1.5124  -1.3537
     eigenvalues at k+q:
 -39.5008 -21.2846 -21.2102 -21.0422 -21.0055 -20.9800 -20.8151 -20.7674
 -20.7075 -20.6628 -20.6141 -20.4053 -20.3888 -20.3098 -20.2252 -20.1951
 -20.1237 -20.0989 -19.9469 -19.7204 -19.6743 -19.6574 -19.4849 -19.3963
 -19.3544 -18.9860 -18.5663 -18.1224  -9.1893  -8.9021  -8.8259  -8.7699
  -8.7064  -8.5499  -8.5134  -8.3764  -8.2151  -8.1848  -8.0661  -7.9847
  -7.9293  -7.9116  -7.8539  -7.7832  -7.5069  -7.4514  -7.0665  -7.0196
  -6.8809  -6.6605  -6.2460  -6.0496  -5.8494  -5.8166  -5.7283  -5.5947
  -5.4886  -5.3523  -5.1145  -5.0341  -4.9403  -4.8632  -4.7958  -4.6843
  -4.6216  -4.5583  -4.4537  -4.3365  -4.2044  -4.1457  -4.0122  -3.9349
  -3.8520  -3.7395  -3.2492  -3.1215  -3.0642  -3.0228  -2.9951  -2.8886
  -2.8369  -2.8195  -2.7051  -2.5883  -2.5665  -2.4331  -2.3551  -2.3135
  -2.2859  -2.2364  -2.1637  -2.0560  -2.0042  -1.9742  -1.9381  -1.9062
  -1.7977  -1.6516  -1.5125  -1.3536
     cgsolve_all iterations  54    anorm=    0.70E-07
PARA_AUG  1      51.0182108         0.1605021        -0.0368962
     cgsolve_all iterations  55    anorm=    0.71E-07
PARA_AUG  2       0.1205979        50.6792230        -0.0206046
     cgsolve_all iterations  53    anorm=    0.70E-07
PARA_AUG  3       0.0545798         0.0528545        51.2726408
     cgsolve_all iterations  58    anorm=    0.68E-07
     cgsolve_all iterations  57    anorm=    0.71E-07
     cgsolve_all iterations  58    anorm=    0.74E-07
     compute_u_kq: q = (    0.0267,    0.0000,    0.0000)
     Rotating WFCS
     ethr =  1.00E-14,  avg # of iterations = 22.0
     eigenvalues at k:
 -39.5008 -21.2846 -21.2102 -21.0422 -21.0055 -20.9800 -20.8151 -20.7674
 -20.7075 -20.6628 -20.6141 -20.4053 -20.3888 -20.3098 -20.2252 -20.1951
 -20.1237 -20.0989 -19.9469 -19.7204 -19.6743 -19.6574 -19.4849 -19.3963
 -19.3544 -18.9860 -18.5662 -18.1223  -9.1893  -8.9021  -8.8259  -8.7699
  -8.7064  -8.5499  -8.5134  -8.3764  -8.2151  -8.1848  -8.0661  -7.9847
  -7.9294  -7.9116  -7.8539  -7.7832  -7.5069  -7.4514  -7.0665  -7.0196
  -6.8809  -6.6605  -6.2460  -6.0496  -5.8494  -5.8166  -5.7283  -5.5948
  -5.4886  -5.3523  -5.1145  -5.0341  -4.9403  -4.8632  -4.7958  -4.6843
  -4.6216  -4.5583  -4.4537  -4.3365  -4.2044  -4.1457  -4.0122  -3.9349
  -3.8520  -3.7395  -3.2492  -3.1215  -3.0642  -3.0228  -2.9951  -2.8886
  -2.8369  -2.8195  -2.7051  -2.5883  -2.5665  -2.4331  -2.3551  -2.3135
  -2.2859  -2.2364  -2.1637  -2.0560  -2.0042  -1.9742  -1.9381  -1.9062
  -1.7978  -1.6516  -1.5124  -1.3537
     eigenvalues at k+q:
 -39.5008 -21.2844 -21.2102 -21.0426 -21.0061 -20.9798 -20.8159 -20.7675
 -20.7066 -20.6627 -20.6141 -20.4050 -20.3881 -20.3076 -20.2255 -20.1953
 -20.1237 -20.1008 -19.9473 -19.7211 -19.6743 -19.6575 -19.4854 -19.3958
 -19.3537 -18.9860 -18.5663 -18.1223  -9.1895  -8.8998  -8.8280  -8.7702
  -8.7057  -8.5515  -8.5145  -8.3740  -8.2156  -8.1850  -8.0660  -7.9852
  -7.9284  -7.9120  -7.8531  -7.7833  -7.5085  -7.4514  -7.0665  -7.0194
  -6.8808  -6.6604  -6.2464  -6.0488  -5.8515  -5.8150  -5.7264  -5.5938
  -5.4876  -5.3541  -5.1169  -5.0335  -4.9390  -4.8651  -4.7948  -4.6841
  -4.6213  -4.5602  -4.4534  -4.3353  -4.2035  -4.1448  -4.0138  -3.9336
  -3.8528  -3.7369  -3.2494  -3.1228  -3.0649  -3.0242  -2.9923  -2.8895
  -2.8371  -2.8194  -2.7056  -2.5896  -2.5671  -2.4335  -2.3539  -2.3147
  -2.2873  -2.2366  -2.1612  -2.0565  -2.0040  -1.9748  -1.9383  -1.9066
  -1.7978  -1.6512  -1.5123  -1.3536
     cgsolve_all iterations  58    anorm=    0.67E-07
     cgsolve_all iterations  58    anorm=    0.71E-07
     cgsolve_all iterations  58    anorm=    0.74E-07
     compute_u_kq: q = (   -0.0267,    0.0000,    0.0000)
     Rotating WFCS
     ethr =  1.00E-14,  avg # of iterations = 21.0
     eigenvalues at k:
 -39.5008 -21.2846 -21.2102 -21.0422 -21.0055 -20.9800 -20.8151 -20.7674
 -20.7075 -20.6628 -20.6141 -20.4053 -20.3888 -20.3098 -20.2252 -20.1951
 -20.1237 -20.0989 -19.9469 -19.7204 -19.6743 -19.6574 -19.4849 -19.3963
 -19.3544 -18.9860 -18.5662 -18.1223  -9.1893  -8.9021  -8.8259  -8.7699
  -8.7064  -8.5499  -8.5134  -8.3764  -8.2151  -8.1848  -8.0661  -7.9847
  -7.9294  -7.9116  -7.8539  -7.7832  -7.5069  -7.4514  -7.0665  -7.0196
  -6.8809  -6.6605  -6.2460  -6.0496  -5.8494  -5.8166  -5.7283  -5.5948
  -5.4886  -5.3523  -5.1145  -5.0341  -4.9403  -4.8632  -4.7958  -4.6843
  -4.6216  -4.5583  -4.4537  -4.3365  -4.2044  -4.1457  -4.0122  -3.9349
  -3.8520  -3.7395  -3.2492  -3.1215  -3.0642  -3.0228  -2.9951  -2.8886
  -2.8369  -2.8195  -2.7051  -2.5883  -2.5665  -2.4331  -2.3551  -2.3135
  -2.2859  -2.2364  -2.1637  -2.0560  -2.0042  -1.9742  -1.9381  -1.9062
  -1.7978  -1.6516  -1.5124  -1.3537
     eigenvalues at k+q:
 -39.5008 -21.2849 -21.2102 -21.0419 -21.0050 -20.9802 -20.8142 -20.7672
 -20.7085 -20.6629 -20.6141 -20.4055 -20.3895 -20.3118 -20.2250 -20.1951
 -20.1237 -20.0969 -19.9466 -19.7198 -19.6744 -19.6574 -19.4842 -19.3967
 -19.3551 -18.9860 -18.5663 -18.1225  -9.1892  -8.9043  -8.8239  -8.7696
  -8.7071  -8.5486  -8.5121  -8.3788  -8.2147  -8.1844  -8.0663  -7.9844
  -7.9305  -7.9110  -7.8546  -7.7834  -7.5053  -7.4514  -7.0665  -7.0198
  -6.8809  -6.6606  -6.2457  -6.0504  -5.8482  -5.8174  -5.7303  -5.5958
  -5.4895  -5.3504  -5.1121  -5.0345  -4.9419  -4.8620  -4.7962  -4.6847
  -4.6224  -4.5551  -4.4535  -4.3379  -4.2059  -4.1465  -4.0103  -3.9369
  -3.8510  -3.7421  -3.2490  -3.1201  -3.0635  -3.0214  -2.9978  -2.8878
  -2.8366  -2.8196  -2.7046  -2.5870  -2.5658  -2.4327  -2.3562  -2.3125
  -2.2845  -2.2359  -2.1663  -2.0554  -2.0044  -1.9738  -1.9377  -1.9057
  -1.7977  -1.6520  -1.5127  -1.3537
     cgsolve_all iterations  58    anorm=    0.69E-07
     cgsolve_all iterations  58    anorm=    0.71E-07
     cgsolve_all iterations  58    anorm=    0.72E-07
     compute_u_kq: q = (    0.0000,    0.0267,    0.0000)
     Rotating WFCS
     ethr =  1.00E-14,  avg # of iterations = 19.0
     eigenvalues at k:
 -39.5008 -21.2846 -21.2102 -21.0422 -21.0055 -20.9800 -20.8151 -20.7674
 -20.7075 -20.6628 -20.6141 -20.4053 -20.3888 -20.3098 -20.2252 -20.1951
 -20.1237 -20.0989 -19.9469 -19.7204 -19.6743 -19.6574 -19.4849 -19.3963
 -19.3544 -18.9860 -18.5662 -18.1223  -9.1893  -8.9021  -8.8259  -8.7699
  -8.7064  -8.5499  -8.5134  -8.3764  -8.2151  -8.1848  -8.0661  -7.9847
  -7.9294  -7.9116  -7.8539  -7.7832  -7.5069  -7.4514  -7.0665  -7.0196
  -6.8809  -6.6605  -6.2460  -6.0496  -5.8494  -5.8166  -5.7283  -5.5948
  -5.4886  -5.3523  -5.1145  -5.0341  -4.9403  -4.8632  -4.7958  -4.6843
  -4.6216  -4.5583  -4.4537  -4.3365  -4.2044  -4.1457  -4.0122  -3.9349
  -3.8520  -3.7395  -3.2492  -3.1215  -3.0642  -3.0228  -2.9951  -2.8886
  -2.8369  -2.8195  -2.7051  -2.5883  -2.5665  -2.4331  -2.3551  -2.3135
  -2.2859  -2.2364  -2.1637  -2.0560  -2.0042  -1.9742  -1.9381  -1.9062
  -1.7978  -1.6516  -1.5124  -1.3537
     eigenvalues at k+q:
 -39.5008 -21.2835 -21.2111 -21.0427 -21.0049 -20.9805 -20.8153 -20.7709
 -20.7067 -20.6617 -20.6115 -20.4055 -20.3858 -20.3123 -20.2259 -20.1958
 -20.1234 -20.0990 -19.9469 -19.7202 -19.6743 -19.6575 -19.4853 -19.3956
 -19.3548 -18.9859 -18.5663 -18.1221  -9.1896  -8.9064  -8.8258  -8.7708
  -8.7068  -8.5491  -8.5133  -8.3760  -8.2125  -8.1835  -8.0657  -7.9855
  -7.9285  -7.9122  -7.8537  -7.7834  -7.5069  -7.4513  -7.0657  -7.0213
  -6.8815  -6.6606  -6.2468  -6.0495  -5.8445  -5.8156  -5.7236  -5.5970
  -5.4876  -5.3555  -5.1176  -5.0331  -4.9439  -4.8623  -4.7921  -4.6838
  -4.6190  -4.5596  -4.4544  -4.3354  -4.2042  -4.1421  -4.0126  -3.9357
  -3.8518  -3.7421  -3.2485  -3.1251  -3.0639  -3.0225  -2.9948  -2.8902
  -2.8374  -2.8179  -2.7020  -2.5889  -2.5667  -2.4334  -2.3555  -2.3135
  -2.2849  -2.2396  -2.1615  -2.0565  -2.0063  -1.9767  -1.9402  -1.9062
  -1.7997  -1.6520  -1.5126  -1.3537
     cgsolve_all iterations  58    anorm=    0.69E-07
     cgsolve_all iterations  57    anorm=    0.71E-07
     cgsolve_all iterations  58    anorm=    0.72E-07
     compute_u_kq: q = (    0.0000,   -0.0267,    0.0000)
     Rotating WFCS
     ethr =  1.00E-14,  avg # of iterations = 19.0
     eigenvalues at k:
 -39.5008 -21.2846 -21.2102 -21.0422 -21.0055 -20.9800 -20.8151 -20.7674
 -20.7075 -20.6628 -20.6141 -20.4053 -20.3888 -20.3098 -20.2252 -20.1951
 -20.1237 -20.0989 -19.9469 -19.7204 -19.6743 -19.6574 -19.4849 -19.3963
 -19.3544 -18.9860 -18.5662 -18.1223  -9.1893  -8.9021  -8.8259  -8.7699
  -8.7064  -8.5499  -8.5134  -8.3764  -8.2151  -8.1848  -8.0661  -7.9847
  -7.9294  -7.9116  -7.8539  -7.7832  -7.5069  -7.4514  -7.0665  -7.0196
  -6.8809  -6.6605  -6.2460  -6.0496  -5.8494  -5.8166  -5.7283  -5.5948
  -5.4886  -5.3523  -5.1145  -5.0341  -4.9403  -4.8632  -4.7958  -4.6843
  -4.6216  -4.5583  -4.4537  -4.3365  -4.2044  -4.1457  -4.0122  -3.9349
  -3.8520  -3.7395  -3.2492  -3.1215  -3.0642  -3.0228  -2.9951  -2.8886
  -2.8369  -2.8195  -2.7051  -2.5883  -2.5665  -2.4331  -2.3551  -2.3135
  -2.2859  -2.2364  -2.1637  -2.0560  -2.0042  -1.9742  -1.9381  -1.9062
  -1.7978  -1.6516  -1.5124  -1.3537
     eigenvalues at k+q:
 -39.5008 -21.2858 -21.2093 -21.0418 -21.0061 -20.9795 -20.8149 -20.7635
 -20.7084 -20.6643 -20.6166 -20.4050 -20.3917 -20.3075 -20.2244 -20.1945
 -20.1240 -20.0988 -19.9469 -19.7207 -19.6743 -19.6573 -19.4845 -19.3968
 -19.3541 -18.9861 -18.5662 -18.1226  -9.1891  -8.8980  -8.8257  -8.7690
  -8.7059  -8.5509  -8.5135  -8.3768  -8.2179  -8.1859  -8.0666  -7.9840
  -7.9301  -7.9109  -7.8541  -7.7833  -7.5070  -7.4515  -7.0673  -7.0178
  -6.8802  -6.6603  -6.2452  -6.0500  -5.8541  -5.8177  -5.7327  -5.5927
  -5.4896  -5.3493  -5.1116  -5.0350  -4.9368  -4.8647  -4.7985  -4.6852
  -4.6252  -4.5554  -4.4531  -4.3378  -4.2045  -4.1487  -4.0119  -3.9348
  -3.8519  -3.7372  -3.2496  -3.1180  -3.0646  -3.0240  -2.9945  -2.8869
  -2.8363  -2.8209  -2.7086  -2.5876  -2.5663  -2.4329  -2.3546  -2.3137
  -2.2865  -2.2329  -2.1660  -2.0555  -2.0024  -1.9716  -1.9360  -1.9062
  -1.7956  -1.6511  -1.5124  -1.3535
     cgsolve_all iterations  58    anorm=    0.68E-07
     cgsolve_all iterations  58    anorm=    0.71E-07
     cgsolve_all iterations  58    anorm=    0.73E-07
     compute_u_kq: q = (    0.0000,    0.0000,    0.0267)
     Rotating WFCS
     ethr =  1.00E-14,  avg # of iterations = 22.0
     eigenvalues at k:
 -39.5008 -21.2846 -21.2102 -21.0422 -21.0055 -20.9800 -20.8151 -20.7674
 -20.7075 -20.6628 -20.6141 -20.4053 -20.3888 -20.3098 -20.2252 -20.1951
 -20.1237 -20.0989 -19.9469 -19.7204 -19.6743 -19.6574 -19.4849 -19.3963
 -19.3544 -18.9860 -18.5662 -18.1223  -9.1893  -8.9021  -8.8259  -8.7699
  -8.7064  -8.5499  -8.5134  -8.3764  -8.2151  -8.1848  -8.0661  -7.9847
  -7.9294  -7.9116  -7.8539  -7.7832  -7.5069  -7.4514  -7.0665  -7.0196
  -6.8809  -6.6605  -6.2460  -6.0496  -5.8494  -5.8166  -5.7283  -5.5948
  -5.4886  -5.3523  -5.1145  -5.0341  -4.9403  -4.8632  -4.7958  -4.6843
  -4.6216  -4.5583  -4.4537  -4.3365  -4.2044  -4.1457  -4.0122  -3.9349
  -3.8520  -3.7395  -3.2492  -3.1215  -3.0642  -3.0228  -2.9951  -2.8886
  -2.8369  -2.8195  -2.7051  -2.5883  -2.5665  -2.4331  -2.3551  -2.3135
  -2.2859  -2.2364  -2.1637  -2.0560  -2.0042  -1.9742  -1.9381  -1.9062
  -1.7978  -1.6516  -1.5124  -1.3537
     eigenvalues at k+q:
 -39.5008 -21.2856 -21.2123 -21.0403 -21.0040 -20.9796 -20.8147 -20.7674
 -20.7046 -20.6622 -20.6141 -20.4103 -20.3899 -20.3086 -20.2255 -20.1952
 -20.1237 -20.1003 -19.9465 -19.7191 -19.6735 -19.6574 -19.4856 -19.3958
 -19.3546 -18.9862 -18.5659 -18.1223  -9.1893  -8.9019  -8.8265  -8.7703
  -8.7055  -8.5477  -8.5167  -8.3748  -8.2157  -8.1859  -8.0658  -7.9847
  -7.9295  -7.9121  -7.8543  -7.7837  -7.5068  -7.4549  -7.0668  -7.0149
  -6.8797  -6.6576  -6.2461  -6.0525  -5.8512  -5.8184  -5.7235  -5.5952
  -5.4877  -5.3469  -5.1130  -5.0404  -4.9537  -4.8650  -4.7862  -4.6868
  -4.6161  -4.5605  -4.4558  -4.3363  -4.2000  -4.1429  -4.0081  -3.9321
  -3.8513  -3.7420  -3.2508  -3.1239  -3.0615  -3.0249  -2.9958  -2.8870
  -2.8358  -2.8191  -2.7068  -2.5897  -2.5694  -2.4360  -2.3558  -2.3135
  -2.2848  -2.2329  -2.1627  -2.0562  -2.0045  -1.9742  -1.9396  -1.9078
  -1.7979  -1.6536  -1.5125  -1.3542
     cgsolve_all iterations  58    anorm=    0.68E-07
     cgsolve_all iterations  58    anorm=    0.70E-07
     cgsolve_all iterations  58    anorm=    0.73E-07
     compute_u_kq: q = (    0.0000,    0.0000,   -0.0267)
     Rotating WFCS
     ethr =  1.00E-14,  avg # of iterations = 22.0
     eigenvalues at k:
 -39.5008 -21.2846 -21.2102 -21.0422 -21.0055 -20.9800 -20.8151 -20.7674
 -20.7075 -20.6628 -20.6141 -20.4053 -20.3888 -20.3098 -20.2252 -20.1951
 -20.1237 -20.0989 -19.9469 -19.7204 -19.6743 -19.6574 -19.4849 -19.3963
 -19.3544 -18.9860 -18.5662 -18.1223  -9.1893  -8.9021  -8.8259  -8.7699
  -8.7064  -8.5499  -8.5134  -8.3764  -8.2151  -8.1848  -8.0661  -7.9847
  -7.9294  -7.9116  -7.8539  -7.7832  -7.5069  -7.4514  -7.0665  -7.0196
  -6.8809  -6.6605  -6.2460  -6.0496  -5.8494  -5.8166  -5.7283  -5.5948
  -5.4886  -5.3523  -5.1145  -5.0341  -4.9403  -4.8632  -4.7958  -4.6843
  -4.6216  -4.5583  -4.4537  -4.3365  -4.2044  -4.1457  -4.0122  -3.9349
  -3.8520  -3.7395  -3.2492  -3.1215  -3.0642  -3.0228  -2.9951  -2.8886
  -2.8369  -2.8195  -2.7051  -2.5883  -2.5665  -2.4331  -2.3551  -2.3135
  -2.2859  -2.2364  -2.1637  -2.0560  -2.0042  -1.9742  -1.9381  -1.9062
  -1.7978  -1.6516  -1.5124  -1.3537
     eigenvalues at k+q:
 -39.5008 -21.2837 -21.2079 -21.0444 -21.0069 -20.9804 -20.8154 -20.7674
 -20.7101 -20.6634 -20.6141 -20.4014 -20.3868 -20.3109 -20.2249 -20.1951
 -20.1237 -20.0974 -19.9474 -19.7218 -19.6751 -19.6575 -19.4840 -19.3967
 -19.3543 -18.9858 -18.5666 -18.1224  -9.1894  -8.9023  -8.8252  -8.7696
  -8.7072  -8.5524  -8.5101  -8.3777  -8.2145  -8.1838  -8.0664  -7.9848
  -7.9293  -7.9109  -7.8536  -7.7829  -7.5069  -7.4478  -7.0661  -7.0246
  -6.8818  -6.6633  -6.2460  -6.0465  -5.8483  -5.8149  -5.7328  -5.5940
  -5.4888  -5.3584  -5.1159  -5.0275  -4.9272  -4.8622  -4.8046  -4.6821
  -4.6280  -4.5545  -4.4519  -4.3367  -4.2100  -4.1471  -4.0162  -3.9383
  -3.8526  -3.7372  -3.2474  -3.1192  -3.0675  -3.0206  -2.9941  -2.8901
  -2.8381  -2.8199  -2.7034  -2.5872  -2.5633  -2.4303  -2.3542  -2.3135
  -2.2872  -2.2393  -2.1648  -2.0558  -2.0040  -1.9741  -1.9366  -1.9046
  -1.7975  -1.6496  -1.5125  -1.3531
     cgsolve_all iterations  58    anorm=    0.69E-07
     cgsolve_all iterations  58    anorm=    0.71E-07
     cgsolve_all iterations  58    anorm=    0.73E-07

     k-point #    2 of     4      pool #  1    cpu time:     507.7
     compute_u_kq: q = (    0.0000,    0.0000,    0.0000)
     Rotating WFCS
     ethr =  1.00E-14,  avg # of iterations =  6.0
     eigenvalues at k:
 -39.5008 -21.2876 -21.2031 -21.0515 -21.0046 -20.9778 -20.8116 -20.7690
 -20.7021 -20.6693 -20.6123 -20.4071 -20.3922 -20.3011 -20.2242 -20.1998
 -20.1251 -20.0956 -19.9510 -19.7207 -19.6737 -19.6577 -19.4817 -19.3923
 -19.3601 -18.9855 -18.5667 -18.1222  -9.1897  -8.8999  -8.8254  -8.7779
  -8.6966  -8.5708  -8.4992  -8.3597  -8.2232  -8.1881  -8.0666  -7.9860
  -7.9335  -7.9021  -7.8618  -7.7928  -7.4990  -7.4448  -7.0764  -7.0186
  -6.8816  -6.6499  -6.2503  -6.0352  -5.8711  -5.8358  -5.7093  -5.5888
  -5.4638  -5.3427  -5.1623  -5.0341  -4.9513  -4.9185  -4.7281  -4.6638
  -4.6205  -4.5492  -4.4512  -4.3580  -4.1534  -4.1215  -4.0427  -3.9909
  -3.8392  -3.7434  -3.2271  -3.1495  -3.0861  -3.0128  -2.9822  -2.8898
  -2.8454  -2.8156  -2.7066  -2.5897  -2.5656  -2.4398  -2.3498  -2.3125
  -2.2846  -2.2034  -2.1693  -2.0566  -2.0052  -1.9755  -1.9462  -1.9093
  -1.7927  -1.6473  -1.5197  -1.3509
     eigenvalues at k+q:
 -39.5008 -21.2876 -21.2031 -21.0515 -21.0046 -20.9777 -20.8117 -20.7690
 -20.7021 -20.6693 -20.6123 -20.4071 -20.3922 -20.3011 -20.2242 -20.1997
 -20.1251 -20.0956 -19.9510 -19.7207 -19.6737 -19.6577 -19.4817 -19.3923
 -19.3601 -18.9855 -18.5667 -18.1222  -9.1897  -8.8999  -8.8254  -8.7779
  -8.6966  -8.5709  -8.4992  -8.3597  -8.2232  -8.1881  -8.0666  -7.9860
  -7.9335  -7.9021  -7.8618  -7.7928  -7.4990  -7.4448  -7.0764  -7.0186
  -6.8815  -6.6499  -6.2504  -6.0352  -5.8711  -5.8358  -5.7093  -5.5888
  -5.4638  -5.3427  -5.1623  -5.0341  -4.9513  -4.9185  -4.7281  -4.6638
  -4.6205  -4.5492  -4.4512  -4.3580  -4.1534  -4.1216  -4.0427  -3.9909
  -3.8392  -3.7434  -3.2271  -3.1496  -3.0861  -3.0128  -2.9822  -2.8898
  -2.8454  -2.8156  -2.7066  -2.5897  -2.5655  -2.4399  -2.3498  -2.3125
  -2.2846  -2.2034  -2.1693  -2.0566  -2.0052  -1.9755  -1.9462  -1.9094
  -1.7927  -1.6473  -1.5197  -1.3509
     cgsolve_all iterations  54    anorm=    0.71E-07
PARA_AUG  1      51.0208788         0.1601528        -0.0365384
     cgsolve_all iterations  55    anorm=    0.70E-07
PARA_AUG  2       0.1217388        50.6830604        -0.0218803
     cgsolve_all iterations  54    anorm=    0.69E-07
PARA_AUG  3       0.0536987         0.0455409        51.2715419
     cgsolve_all iterations  58    anorm=    0.71E-07
     cgsolve_all iterations  58    anorm=    0.72E-07
     cgsolve_all iterations  58    anorm=    0.73E-07
     compute_u_kq: q = (    0.0267,    0.0000,    0.0000)
     Rotating WFCS
     ethr =  1.00E-14,  avg # of iterations = 22.0
     eigenvalues at k:
 -39.5008 -21.2876 -21.2031 -21.0515 -21.0046 -20.9778 -20.8116 -20.7690
 -20.7021 -20.6693 -20.6123 -20.4071 -20.3922 -20.3011 -20.2242 -20.1998
 -20.1251 -20.0956 -19.9510 -19.7207 -19.6737 -19.6577 -19.4817 -19.3923
 -19.3601 -18.9855 -18.5667 -18.1222  -9.1897  -8.8999  -8.8254  -8.7779
  -8.6966  -8.5708  -8.4992  -8.3597  -8.2232  -8.1881  -8.0666  -7.9860
  -7.9335  -7.9021  -7.8618  -7.7928  -7.4990  -7.4448  -7.0764  -7.0186
  -6.8816  -6.6499  -6.2503  -6.0352  -5.8711  -5.8358  -5.7093  -5.5888
  -5.4638  -5.3427  -5.1623  -5.0341  -4.9513  -4.9185  -4.7281  -4.6638
  -4.6205  -4.5492  -4.4512  -4.3580  -4.1534  -4.1215  -4.0427  -3.9909
  -3.8392  -3.7434  -3.2271  -3.1495  -3.0861  -3.0128  -2.9822  -2.8898
  -2.8454  -2.8156  -2.7066  -2.5897  -2.5656  -2.4398  -2.3498  -2.3125
  -2.2846  -2.2034  -2.1693  -2.0566  -2.0052  -1.9755  -1.9462  -1.9093
  -1.7927  -1.6473  -1.5197  -1.3509
     eigenvalues at k+q:
 -39.5008 -21.2874 -21.2031 -21.0521 -21.0042 -20.9782 -20.8126 -20.7691
 -20.7010 -20.6694 -20.6123 -20.4065 -20.3919 -20.2987 -20.2247 -20.1997
 -20.1251 -20.0976 -19.9514 -19.7214 -19.6736 -19.6577 -19.4824 -19.3916
 -19.3595 -18.9855 -18.5667 -18.1222  -9.1899  -8.8975  -8.8278  -8.7775
  -8.6966  -8.5719  -8.5003  -8.3578  -8.2231  -8.1887  -8.0667  -7.9861
  -7.9331  -7.9023  -7.8606  -7.7929  -7.5004  -7.4450  -7.0764  -7.0183
  -6.8819  -6.6493  -6.2504  -6.0344  -5.8724  -5.8358  -5.7066  -5.5897
  -5.4623  -5.3436  -5.1631  -5.0349  -4.9487  -4.9207  -4.7278  -4.6656
  -4.6235  -4.5444  -4.4505  -4.3576  -4.1522  -4.1234  -4.0456  -3.9883
  -3.8395  -3.7407  -3.2271  -3.1511  -3.0870  -3.0139  -2.9792  -2.8913
  -2.8451  -2.8156  -2.7067  -2.5915  -2.5656  -2.4402  -2.3493  -2.3139
  -2.2851  -2.2012  -2.1706  -2.0560  -2.0042  -1.9759  -1.9483  -1.9094
  -1.7925  -1.6470  -1.5195  -1.3509
     cgsolve_all iterations  58    anorm=    0.71E-07
     cgsolve_all iterations  58    anorm=    0.70E-07
     cgsolve_all iterations  58    anorm=    0.73E-07
     compute_u_kq: q = (   -0.0267,    0.0000,    0.0000)
     Rotating WFCS
     ethr =  1.00E-14,  avg # of iterations = 22.0
     eigenvalues at k:
 -39.5008 -21.2876 -21.2031 -21.0515 -21.0046 -20.9778 -20.8116 -20.7690
 -20.7021 -20.6693 -20.6123 -20.4071 -20.3922 -20.3011 -20.2242 -20.1998
 -20.1251 -20.0956 -19.9510 -19.7207 -19.6737 -19.6577 -19.4817 -19.3923
 -19.3601 -18.9855 -18.5667 -18.1222  -9.1897  -8.8999  -8.8254  -8.7779
  -8.6966  -8.5708  -8.4992  -8.3597  -8.2232  -8.1881  -8.0666  -7.9860
  -7.9335  -7.9021  -7.8618  -7.7928  -7.4990  -7.4448  -7.0764  -7.0186
  -6.8816  -6.6499  -6.2503  -6.0352  -5.8711  -5.8358  -5.7093  -5.5888
  -5.4638  -5.3427  -5.1623  -5.0341  -4.9513  -4.9185  -4.7281  -4.6638
  -4.6205  -4.5492  -4.4512  -4.3580  -4.1534  -4.1215  -4.0427  -3.9909
  -3.8392  -3.7434  -3.2271  -3.1495  -3.0861  -3.0128  -2.9822  -2.8898
  -2.8454  -2.8156  -2.7066  -2.5897  -2.5656  -2.4398  -2.3498  -2.3125
  -2.2846  -2.2034  -2.1693  -2.0566  -2.0052  -1.9755  -1.9462  -1.9093
  -1.7927  -1.6473  -1.5197  -1.3509
     eigenvalues at k+q:
 -39.5008 -21.2878 -21.2032 -21.0508 -21.0050 -20.9773 -20.8108 -20.7688
 -20.7033 -20.6693 -20.6123 -20.4077 -20.3924 -20.3034 -20.2236 -20.1998
 -20.1251 -20.0936 -19.9506 -19.7201 -19.6737 -19.6577 -19.4811 -19.3928
 -19.3608 -18.9855 -18.5667 -18.1223  -9.1896  -8.9022  -8.8231  -8.7783
  -8.6966  -8.5697  -8.4981  -8.3618  -8.2235  -8.1873  -8.0665  -7.9860
  -7.9339  -7.9016  -7.8629  -7.7928  -7.4977  -7.4446  -7.0763  -7.0189
  -6.8813  -6.6504  -6.2502  -6.0361  -5.8699  -5.8356  -5.7120  -5.5879
  -5.4654  -5.3421  -5.1615  -5.0329  -4.9539  -4.9160  -4.7284  -4.6621
  -4.6186  -4.5531  -4.4519  -4.3582  -4.1552  -4.1193  -4.0398  -3.9932
  -3.8389  -3.7462  -3.2269  -3.1481  -3.0853  -3.0116  -2.9850  -2.8886
  -2.8456  -2.8156  -2.7066  -2.5879  -2.5656  -2.4395  -2.3501  -2.3112
  -2.2841  -2.2059  -2.1681  -2.0570  -2.0061  -1.9751  -1.9442  -1.9094
  -1.7928  -1.6476  -1.5199  -1.3510
     cgsolve_all iterations  58    anorm=    0.71E-07
     cgsolve_all iterations  58    anorm=    0.71E-07
     cgsolve_all iterations  58    anorm=    0.72E-07
     compute_u_kq: q = (    0.0000,    0.0267,    0.0000)
     Rotating WFCS
     ethr =  1.00E-14,  avg # of iterations = 19.0
     eigenvalues at k:
 -39.5008 -21.2876 -21.2031 -21.0515 -21.0046 -20.9778 -20.8116 -20.7690
 -20.7021 -20.6693 -20.6123 -20.4071 -20.3922 -20.3011 -20.2242 -20.1998
 -20.1251 -20.0956 -19.9510 -19.7207 -19.6737 -19.6577 -19.4817 -19.3923
 -19.3601 -18.9855 -18.5667 -18.1222  -9.1897  -8.8999  -8.8254  -8.7779
  -8.6966  -8.5708  -8.4992  -8.3597  -8.2232  -8.1881  -8.0666  -7.9860
  -7.9335  -7.9021  -7.8618  -7.7928  -7.4990  -7.4448  -7.0764  -7.0186
  -6.8816  -6.6499  -6.2503  -6.0352  -5.8711  -5.8358  -5.7093  -5.5888
  -5.4638  -5.3427  -5.1623  -5.0341  -4.9513  -4.9185  -4.7281  -4.6638
  -4.6205  -4.5492  -4.4512  -4.3580  -4.1534  -4.1215  -4.0427  -3.9909
  -3.8392  -3.7434  -3.2271  -3.1495  -3.0861  -3.0128  -2.9822  -2.8898
  -2.8454  -2.8156  -2.7066  -2.5897  -2.5656  -2.4398  -2.3498  -2.3125
  -2.2846  -2.2034  -2.1693  -2.0566  -2.0052  -1.9755  -1.9462  -1.9093
  -1.7927  -1.6473  -1.5197  -1.3509
     eigenvalues at k+q:
 -39.5008 -21.2866 -21.2039 -21.0518 -21.0047 -20.9776 -20.8118 -20.7724
 -20.7023 -20.6674 -20.6099 -20.4064 -20.3904 -20.3032 -20.2245 -20.2010
 -20.1247 -20.0956 -19.9510 -19.7204 -19.6737 -19.6577 -19.4821 -19.3914
 -19.3607 -18.9854 -18.5668 -18.1220  -9.1900  -8.9041  -8.8253  -8.7792
  -8.6966  -8.5704  -8.4988  -8.3597  -8.2196  -8.1874  -8.0661  -7.9866
  -7.9335  -7.9021  -7.8614  -7.7930  -7.4990  -7.4448  -7.0757  -7.0200
  -6.8821  -6.6502  -6.2509  -6.0352  -5.8659  -5.8364  -5.7034  -5.5916
  -5.4623  -5.3472  -5.1620  -5.0353  -4.9494  -4.9195  -4.7302  -4.6611
  -4.6221  -4.5452  -4.4505  -4.3576  -4.1539  -4.1203  -4.0431  -3.9909
  -3.8387  -3.7453  -3.2275  -3.1508  -3.0863  -3.0130  -2.9830  -2.8912
  -2.8454  -2.8144  -2.7032  -2.5902  -2.5656  -2.4399  -2.3513  -2.3129
  -2.2831  -2.2036  -2.1707  -2.0562  -2.0051  -1.9794  -1.9499  -1.9087
  -1.7943  -1.6478  -1.5198  -1.3511
     cgsolve_all iterations  58    anorm=    0.70E-07
     cgsolve_all iterations  58    anorm=    0.71E-07
     cgsolve_all iterations  58    anorm=    0.73E-07
     compute_u_kq: q = (    0.0000,   -0.0267,    0.0000)
     Rotating WFCS
     ethr =  1.00E-14,  avg # of iterations = 19.0
     eigenvalues at k:
 -39.5008 -21.2876 -21.2031 -21.0515 -21.0046 -20.9778 -20.8116 -20.7690
 -20.7021 -20.6693 -20.6123 -20.4071 -20.3922 -20.3011 -20.2242 -20.1998
 -20.1251 -20.0956 -19.9510 -19.7207 -19.6737 -19.6577 -19.4817 -19.3923
 -19.3601 -18.9855 -18.5667 -18.1222  -9.1897  -8.8999  -8.8254  -8.7779
  -8.6966  -8.5708  -8.4992  -8.3597  -8.2232  -8.1881  -8.0666  -7.9860
  -7.9335  -7.9021  -7.8618  -7.7928  -7.4990  -7.4448  -7.0764  -7.0186
  -6.8816  -6.6499  -6.2503  -6.0352  -5.8711  -5.8358  -5.7093  -5.5888
  -5.4638  -5.3427  -5.1623  -5.0341  -4.9513  -4.9185  -4.7281  -4.6638
  -4.6205  -4.5492  -4.4512  -4.3580  -4.1534  -4.1215  -4.0427  -3.9909
  -3.8392  -3.7434  -3.2271  -3.1495  -3.0861  -3.0128  -2.9822  -2.8898
  -2.8454  -2.8156  -2.7066  -2.5897  -2.5656  -2.4398  -2.3498  -2.3125
  -2.2846  -2.2034  -2.1693  -2.0566  -2.0052  -1.9755  -1.9462  -1.9093
  -1.7927  -1.6473  -1.5197  -1.3509
     eigenvalues at k+q:
 -39.5008 -21.2886 -21.2025 -21.0511 -21.0045 -20.9779 -20.8116 -20.7653
 -20.7020 -20.6716 -20.6147 -20.4078 -20.3936 -20.2993 -20.2238 -20.1985
 -20.1255 -20.0955 -19.9510 -19.7210 -19.6736 -19.6576 -19.4813 -19.3931
 -19.3596 -18.9855 -18.5667 -18.1225  -9.1894  -8.8959  -8.8252  -8.7767
  -8.6967  -8.5712  -8.4997  -8.3599  -8.2269  -8.1886  -8.0671  -7.9854
  -7.9337  -7.9017  -7.8622  -7.7927  -7.4990  -7.4449  -7.0769  -7.0171
  -6.8810  -6.6496  -6.2497  -6.0357  -5.8758  -5.8345  -5.7155  -5.5864
  -5.4654  -5.3385  -5.1616  -5.0328  -4.9537  -4.9172  -4.7266  -4.6669
  -4.6194  -4.5521  -4.4517  -4.3583  -4.1545  -4.1226  -4.0416  -3.9906
  -3.8397  -3.7415  -3.2271  -3.1477  -3.0856  -3.0136  -2.9807  -2.8883
  -2.8453  -2.8167  -2.7103  -2.5891  -2.5654  -2.4397  -2.3484  -2.3125
  -2.2857  -2.2035  -2.1680  -2.0567  -2.0054  -1.9721  -1.9423  -1.9100
  -1.7910  -1.6467  -1.5196  -1.3508
     cgsolve_all iterations  58    anorm=    0.72E-07
     cgsolve_all iterations  58    anorm=    0.72E-07
     cgsolve_all iterations  58    anorm=    0.73E-07
     compute_u_kq: q = (    0.0000,    0.0000,    0.0267)
     Rotating WFCS
     ethr =  1.00E-14,  avg # of iterations = 22.0
     eigenvalues at k:
 -39.5008 -21.2876 -21.2031 -21.0515 -21.0046 -20.9778 -20.8116 -20.7690
 -20.7021 -20.6693 -20.6123 -20.4071 -20.3922 -20.3011 -20.2242 -20.1998
 -20.1251 -20.0956 -19.9510 -19.7207 -19.6737 -19.6577 -19.4817 -19.3923
 -19.3601 -18.9855 -18.5667 -18.1222  -9.1897  -8.8999  -8.8254  -8.7779
  -8.6966  -8.5708  -8.4992  -8.3597  -8.2232  -8.1881  -8.0666  -7.9860
  -7.9335  -7.9021  -7.8618  -7.7928  -7.4990  -7.4448  -7.0764  -7.0186
  -6.8816  -6.6499  -6.2503  -6.0352  -5.8711  -5.8358  -5.7093  -5.5888
  -5.4638  -5.3427  -5.1623  -5.0341  -4.9513  -4.9185  -4.7281  -4.6638
  -4.6205  -4.5492  -4.4512  -4.3580  -4.1534  -4.1215  -4.0427  -3.9909
  -3.8392  -3.7434  -3.2271  -3.1495  -3.0861  -3.0128  -2.9822  -2.8898
  -2.8454  -2.8156  -2.7066  -2.5897  -2.5656  -2.4398  -2.3498  -2.3125
  -2.2846  -2.2034  -2.1693  -2.0566  -2.0052  -1.9755  -1.9462  -1.9093
  -1.7927  -1.6473  -1.5197  -1.3509
     eigenvalues at k+q:
 -39.5008 -21.2867 -21.2006 -21.0540 -21.0059 -20.9782 -20.8121 -20.7688
 -20.7058 -20.6688 -20.6125 -20.4047 -20.3888 -20.3022 -20.2238 -20.1995
 -20.1252 -20.0941 -19.9515 -19.7220 -19.6744 -19.6578 -19.4809 -19.3929
 -19.3598 -18.9853 -18.5671 -18.1223  -9.1897  -8.9001  -8.8252  -8.7764
  -8.6984  -8.5716  -8.4975  -8.3610  -8.2223  -8.1872  -8.0669  -7.9860
  -7.9338  -7.9014  -7.8610  -7.7924  -7.4994  -7.4409  -7.0770  -7.0227
  -6.8821  -6.6530  -6.2504  -6.0319  -5.8713  -5.8337  -5.7127  -5.5879
  -5.4645  -5.3519  -5.1566  -5.0246  -4.9548  -4.9127  -4.7303  -4.6651
  -4.6263  -4.5422  -4.4503  -4.3597  -4.1589  -4.1252  -4.0426  -3.9953
  -3.8403  -3.7408  -3.2249  -3.1486  -3.0872  -3.0112  -2.9816  -2.8914
  -2.8464  -2.8161  -2.7049  -2.5889  -2.5620  -2.4371  -2.3497  -2.3122
  -2.2862  -2.2060  -2.1708  -2.0559  -2.0051  -1.9754  -1.9444  -1.9080
  -1.7924  -1.6453  -1.5197  -1.3504
     cgsolve_all iterations  58    anorm=    0.70E-07
     cgsolve_all iterations  58    anorm=    0.70E-07
     cgsolve_all iterations  58    anorm=    0.73E-07
     compute_u_kq: q = (    0.0000,    0.0000,   -0.0267)
     Rotating WFCS
     ethr =  1.00E-14,  avg # of iterations = 22.0
     eigenvalues at k:
 -39.5008 -21.2876 -21.2031 -21.0515 -21.0046 -20.9778 -20.8116 -20.7690
 -20.7021 -20.6693 -20.6123 -20.4071 -20.3922 -20.3011 -20.2242 -20.1998
 -20.1251 -20.0956 -19.9510 -19.7207 -19.6737 -19.6577 -19.4817 -19.3923
 -19.3601 -18.9855 -18.5667 -18.1222  -9.1897  -8.8999  -8.8254  -8.7779
  -8.6966  -8.5708  -8.4992  -8.3597  -8.2232  -8.1881  -8.0666  -7.9860
  -7.9335  -7.9021  -7.8618  -7.7928  -7.4990  -7.4448  -7.0764  -7.0186
  -6.8816  -6.6499  -6.2503  -6.0352  -5.8711  -5.8358  -5.7093  -5.5888
  -5.4638  -5.3427  -5.1623  -5.0341  -4.9513  -4.9185  -4.7281  -4.6638
  -4.6205  -4.5492  -4.4512  -4.3580  -4.1534  -4.1215  -4.0427  -3.9909
  -3.8392  -3.7434  -3.2271  -3.1495  -3.0861  -3.0128  -2.9822  -2.8898
  -2.8454  -2.8156  -2.7066  -2.5897  -2.5656  -2.4398  -2.3498  -2.3125
  -2.2846  -2.2034  -2.1693  -2.0566  -2.0052  -1.9755  -1.9462  -1.9093
  -1.7927  -1.6473  -1.5197  -1.3509
     eigenvalues at k+q:
 -39.5008 -21.2885 -21.2056 -21.0491 -21.0032 -20.9774 -20.8113 -20.7692
 -20.6982 -20.6699 -20.6122 -20.4108 -20.3943 -20.3002 -20.2245 -20.2000
 -20.1250 -20.0971 -19.9505 -19.7194 -19.6729 -19.6576 -19.4825 -19.3917
 -19.3604 -18.9857 -18.5664 -18.1222  -9.1897  -8.8997  -8.8256  -8.7793
  -8.6950  -8.5700  -8.5010  -8.3586  -8.2240  -8.1890  -8.0663  -7.9859
  -7.9332  -7.9028  -7.8625  -7.7930  -7.4986  -7.4488  -7.0756  -7.0146
  -6.8808  -6.6468  -6.2503  -6.0387  -5.8710  -5.8375  -5.7060  -5.5894
  -5.4630  -5.3342  -5.1671  -5.0432  -4.9475  -4.9246  -4.7263  -4.6633
  -4.6150  -4.5552  -4.4525  -4.3560  -4.1508  -4.1175  -4.0408  -3.9859
  -3.8384  -3.7460  -3.2296  -3.1500  -3.0848  -3.0146  -2.9828  -2.8881
  -2.8444  -2.8152  -2.7082  -2.5906  -2.5689  -2.4425  -2.3499  -2.3128
  -2.2833  -2.2011  -2.1677  -2.0573  -2.0054  -1.9755  -1.9479  -1.9106
  -1.7931  -1.6494  -1.5196  -1.3515
     cgsolve_all iterations  58    anorm=    0.70E-07
     cgsolve_all iterations  58    anorm=    0.71E-07
     cgsolve_all iterations  58    anorm=    0.74E-07

     k-point #    3 of     4      pool #  1    cpu time:    1012.3
     compute_u_kq: q = (    0.0000,    0.0000,    0.0000)
     Rotating WFCS
     ethr =  1.00E-14,  avg # of iterations =  6.0
     eigenvalues at k:
 -39.5008 -21.2877 -21.2032 -21.0500 -21.0051 -20.9781 -20.8155 -20.7660
 -20.7000 -20.6707 -20.6116 -20.4075 -20.3940 -20.3054 -20.2189 -20.1977
 -20.1260 -20.0982 -19.9471 -19.7213 -19.6738 -19.6574 -19.4890 -19.3827
 -19.3644 -18.9854 -18.5665 -18.1223  -9.1881  -8.9062  -8.8239  -8.7741
  -8.7008  -8.5551  -8.5099  -8.3702  -8.2325  -8.1704  -8.0687  -7.9937
  -7.9303  -7.8904  -7.8493  -7.8015  -7.5071  -7.4479  -7.0723  -7.0181
  -6.8855  -6.6464  -6.2469  -6.0404  -5.8777  -5.8177  -5.7108  -5.5899
  -5.4694  -5.3656  -5.1616  -5.0123  -4.9610  -4.8764  -4.7357  -4.7138
  -4.6477  -4.4986  -4.4596  -4.3340  -4.1966  -4.1186  -4.0225  -3.9757
  -3.8459  -3.7479  -3.2212  -3.1536  -3.0848  -3.0178  -2.9689  -2.8950
  -2.8427  -2.8114  -2.7166  -2.5872  -2.5670  -2.4383  -2.3446  -2.3122
  -2.2894  -2.2262  -2.1673  -2.0411  -2.0109  -1.9793  -1.9432  -1.9123
  -1.7878  -1.6465  -1.5165  -1.3515
     eigenvalues at k+q:
 -39.5008 -21.2877 -21.2032 -21.0500 -21.0051 -20.9781 -20.8155 -20.7660
 -20.7000 -20.6707 -20.6116 -20.4075 -20.3940 -20.3054 -20.2189 -20.1977
 -20.1260 -20.0982 -19.9470 -19.7213 -19.6738 -19.6574 -19.4890 -19.3827
 -19.3644 -18.9854 -18.5665 -18.1223  -9.1881  -8.9062  -8.8239  -8.7741
  -8.7008  -8.5551  -8.5099  -8.3702  -8.2325  -8.1704  -8.0687  -7.9937
  -7.9303  -7.8904  -7.8492  -7.8015  -7.5071  -7.4479  -7.0723  -7.0181
  -6.8855  -6.6464  -6.2469  -6.0404  -5.8777  -5.8177  -5.7108  -5.5899
  -5.4694  -5.3656  -5.1616  -5.0123  -4.9610  -4.8764  -4.7357  -4.7138
  -4.6477  -4.4986  -4.4596  -4.3339  -4.1966  -4.1186  -4.0225  -3.9757
  -3.8459  -3.7479  -3.2212  -3.1536  -3.0848  -3.0178  -2.9689  -2.8950
  -2.8427  -2.8114  -2.7166  -2.5872  -2.5670  -2.4384  -2.3446  -2.3122
  -2.2894  -2.2262  -2.1673  -2.0411  -2.0109  -1.9793  -1.9432  -1.9123
  -1.7878  -1.6466  -1.5165  -1.3515
     cgsolve_all iterations  54    anorm=    0.72E-07
PARA_AUG  1      51.0197342         0.1565385        -0.0374819
     cgsolve_all iterations  55    anorm=    0.71E-07
PARA_AUG  2       0.1187863        50.6790212        -0.0281144
     cgsolve_all iterations  55    anorm=    0.70E-07
PARA_AUG  3       0.0539649         0.0470096        51.2697013
     cgsolve_all iterations  58    anorm=    0.70E-07
     cgsolve_all iterations  58    anorm=    0.72E-07
     cgsolve_all iterations  58    anorm=    0.74E-07
     compute_u_kq: q = (    0.0267,    0.0000,    0.0000)
     Rotating WFCS
     ethr =  1.00E-14,  avg # of iterations = 21.0
     eigenvalues at k:
 -39.5008 -21.2877 -21.2032 -21.0500 -21.0051 -20.9781 -20.8155 -20.7660
 -20.7000 -20.6707 -20.6116 -20.4075 -20.3940 -20.3054 -20.2189 -20.1977
 -20.1260 -20.0982 -19.9471 -19.7213 -19.6738 -19.6574 -19.4890 -19.3827
 -19.3644 -18.9854 -18.5665 -18.1223  -9.1881  -8.9062  -8.8239  -8.7741
  -8.7008  -8.5551  -8.5099  -8.3702  -8.2325  -8.1704  -8.0687  -7.9937
  -7.9303  -7.8904  -7.8493  -7.8015  -7.5071  -7.4479  -7.0723  -7.0181
  -6.8855  -6.6464  -6.2469  -6.0404  -5.8777  -5.8177  -5.7108  -5.5899
  -5.4694  -5.3656  -5.1616  -5.0123  -4.9610  -4.8764  -4.7357  -4.7138
  -4.6477  -4.4986  -4.4596  -4.3340  -4.1966  -4.1186  -4.0225  -3.9757
  -3.8459  -3.7479  -3.2212  -3.1536  -3.0848  -3.0178  -2.9689  -2.8950
  -2.8427  -2.8114  -2.7166  -2.5872  -2.5670  -2.4383  -2.3446  -2.3122
  -2.2894  -2.2262  -2.1673  -2.0411  -2.0109  -1.9793  -1.9432  -1.9123
  -1.7878  -1.6465  -1.5165  -1.3515
     eigenvalues at k+q:
 -39.5008 -21.2875 -21.2031 -21.0507 -21.0047 -20.9785 -20.8163 -20.7663
 -20.6989 -20.6707 -20.6116 -20.4069 -20.3937 -20.3031 -20.2193 -20.1976
 -20.1261 -20.1002 -19.9475 -19.7220 -19.6738 -19.6574 -19.4894 -19.3825
 -19.3635 -18.9854 -18.5666 -18.1222  -9.1883  -8.9041  -8.8257  -8.7740
  -8.7008  -8.5557  -8.5116  -8.3680  -8.2325  -8.1710  -8.0687  -7.9937
  -7.9299  -7.8906  -7.8484  -7.8014  -7.5086  -7.4479  -7.0725  -7.0177
  -6.8858  -6.6460  -6.2471  -6.0394  -5.8784  -5.8187  -5.7080  -5.5906
  -5.4679  -5.3663  -5.1617  -5.0143  -4.9592  -4.8787  -4.7346  -4.7142
  -4.6488  -4.4937  -4.4622  -4.3337  -4.1947  -4.1208  -4.0251  -3.9735
  -3.8462  -3.7450  -3.2213  -3.1549  -3.0858  -3.0179  -2.9667  -2.8964
  -2.8430  -2.8112  -2.7166  -2.5892  -2.5667  -2.4386  -2.3445  -2.3134
  -2.2906  -2.2233  -2.1681  -2.0407  -2.0101  -1.9797  -1.9453  -1.9121
  -1.7877  -1.6463  -1.5164  -1.3515
     cgsolve_all iterations  58    anorm=    0.69E-07
     cgsolve_all iterations  58    anorm=    0.71E-07
     cgsolve_all iterations  58    anorm=    0.75E-07
     compute_u_kq: q = (   -0.0267,    0.0000,    0.0000)
     Rotating WFCS
     ethr =  1.00E-14,  avg # of iterations = 22.0
     eigenvalues at k:
 -39.5008 -21.2877 -21.2032 -21.0500 -21.0051 -20.9781 -20.8155 -20.7660
 -20.7000 -20.6707 -20.6116 -20.4075 -20.3940 -20.3054 -20.2189 -20.1977
 -20.1260 -20.0982 -19.9471 -19.7213 -19.6738 -19.6574 -19.4890 -19.3827
 -19.3644 -18.9854 -18.5665 -18.1223  -9.1881  -8.9062  -8.8239  -8.7741
  -8.7008  -8.5551  -8.5099  -8.3702  -8.2325  -8.1704  -8.0687  -7.9937
  -7.9303  -7.8904  -7.8493  -7.8015  -7.5071  -7.4479  -7.0723  -7.0181
  -6.8855  -6.6464  -6.2469  -6.0404  -5.8777  -5.8177  -5.7108  -5.5899
  -5.4694  -5.3656  -5.1616  -5.0123  -4.9610  -4.8764  -4.7357  -4.7138
  -4.6477  -4.4986  -4.4596  -4.3340  -4.1966  -4.1186  -4.0225  -3.9757
  -3.8459  -3.7479  -3.2212  -3.1536  -3.0848  -3.0178  -2.9689  -2.8950
  -2.8427  -2.8114  -2.7166  -2.5872  -2.5670  -2.4383  -2.3446  -2.3122
  -2.2894  -2.2262  -2.1673  -2.0411  -2.0109  -1.9793  -1.9432  -1.9123
  -1.7878  -1.6465  -1.5165  -1.3515
     eigenvalues at k+q:
 -39.5008 -21.2880 -21.2032 -21.0494 -21.0055 -20.9776 -20.8147 -20.7658
 -20.7011 -20.6707 -20.6116 -20.4082 -20.3942 -20.3075 -20.2185 -20.1979
 -20.1259 -20.0962 -19.9467 -19.7206 -19.6738 -19.6574 -19.4884 -19.3831
 -19.3652 -18.9854 -18.5665 -18.1224  -9.1880  -8.9082  -8.8224  -8.7741
  -8.7006  -8.5549  -8.5079  -8.3723  -8.2325  -8.1700  -8.0686  -7.9936
  -7.9307  -7.8903  -7.8504  -7.8013  -7.5056  -7.4477  -7.0722  -7.0184
  -6.8852  -6.6470  -6.2468  -6.0413  -5.8770  -5.8168  -5.7136  -5.5892
  -5.4708  -5.3646  -5.1616  -5.0106  -4.9626  -4.8749  -4.7362  -4.7127
  -4.6465  -4.5034  -4.4574  -4.3348  -4.1978  -4.1165  -4.0202  -3.9782
  -3.8455  -3.7507  -3.2212  -3.1522  -3.0838  -3.0177  -2.9711  -2.8938
  -2.8423  -2.8117  -2.7165  -2.5852  -2.5673  -2.4381  -2.3448  -2.3112
  -2.2881  -2.2287  -2.1665  -2.0419  -2.0114  -1.9790  -1.9412  -1.9126
  -1.7879  -1.6468  -1.5167  -1.3516
     cgsolve_all iterations  58    anorm=    0.71E-07
     cgsolve_all iterations  58    anorm=    0.72E-07
     cgsolve_all iterations  58    anorm=    0.74E-07
     compute_u_kq: q = (    0.0000,    0.0267,    0.0000)
     Rotating WFCS
     ethr =  1.00E-14,  avg # of iterations = 20.0
     eigenvalues at k:
 -39.5008 -21.2877 -21.2032 -21.0500 -21.0051 -20.9781 -20.8155 -20.7660
 -20.7000 -20.6707 -20.6116 -20.4075 -20.3940 -20.3054 -20.2189 -20.1977
 -20.1260 -20.0982 -19.9471 -19.7213 -19.6738 -19.6574 -19.4890 -19.3827
 -19.3644 -18.9854 -18.5665 -18.1223  -9.1881  -8.9062  -8.8239  -8.7741
  -8.7008  -8.5551  -8.5099  -8.3702  -8.2325  -8.1704  -8.0687  -7.9937
  -7.9303  -7.8904  -7.8493  -7.8015  -7.5071  -7.4479  -7.0723  -7.0181
  -6.8855  -6.6464  -6.2469  -6.0404  -5.8777  -5.8177  -5.7108  -5.5899
  -5.4694  -5.3656  -5.1616  -5.0123  -4.9610  -4.8764  -4.7357  -4.7138
  -4.6477  -4.4986  -4.4596  -4.3340  -4.1966  -4.1186  -4.0225  -3.9757
  -3.8459  -3.7479  -3.2212  -3.1536  -3.0848  -3.0178  -2.9689  -2.8950
  -2.8427  -2.8114  -2.7166  -2.5872  -2.5670  -2.4383  -2.3446  -2.3122
  -2.2894  -2.2262  -2.1673  -2.0411  -2.0109  -1.9793  -1.9432  -1.9123
  -1.7878  -1.6465  -1.5165  -1.3515
     eigenvalues at k+q:
 -39.5008 -21.2887 -21.2025 -21.0496 -21.0056 -20.9777 -20.8153 -20.7622
 -20.7001 -20.6731 -20.6139 -20.4081 -20.3956 -20.3036 -20.2182 -20.1969
 -20.1264 -20.0981 -19.9470 -19.7216 -19.6738 -19.6573 -19.4886 -19.3838
 -19.3635 -18.9855 -18.5665 -18.1226  -9.1879  -8.9022  -8.8240  -8.7728
  -8.7003  -8.5561  -8.5099  -8.3706  -8.2354  -8.1716  -8.0690  -7.9930
  -7.9303  -7.8912  -7.8489  -7.8013  -7.5072  -7.4480  -7.0729  -7.0164
  -6.8849  -6.6463  -6.2462  -6.0409  -5.8808  -5.8191  -5.7163  -5.5885
  -5.4712  -5.3609  -5.1591  -5.0119  -4.9603  -4.8770  -4.7370  -4.7158
  -4.6483  -4.4966  -4.4610  -4.3344  -4.1992  -4.1201  -4.0254  -3.9718
  -3.8467  -3.7449  -3.2221  -3.1505  -3.0850  -3.0195  -2.9670  -2.8934
  -2.8421  -2.8126  -2.7203  -2.5870  -2.5662  -2.4378  -2.3438  -2.3129
  -2.2891  -2.2245  -2.1701  -2.0406  -2.0091  -1.9756  -1.9419  -1.9119
  -1.7857  -1.6461  -1.5165  -1.3514
     cgsolve_all iterations  58    anorm=    0.70E-07
     cgsolve_all iterations  58    anorm=    0.73E-07
     cgsolve_all iterations  58    anorm=    0.75E-07
     compute_u_kq: q = (    0.0000,   -0.0267,    0.0000)
     Rotating WFCS
     ethr =  1.00E-14,  avg # of iterations = 19.0
     eigenvalues at k:
 -39.5008 -21.2877 -21.2032 -21.0500 -21.0051 -20.9781 -20.8155 -20.7660
 -20.7000 -20.6707 -20.6116 -20.4075 -20.3940 -20.3054 -20.2189 -20.1977
 -20.1260 -20.0982 -19.9471 -19.7213 -19.6738 -19.6574 -19.4890 -19.3827
 -19.3644 -18.9854 -18.5665 -18.1223  -9.1881  -8.9062  -8.8239  -8.7741
  -8.7008  -8.5551  -8.5099  -8.3702  -8.2325  -8.1704  -8.0687  -7.9937
  -7.9303  -7.8904  -7.8493  -7.8015  -7.5071  -7.4479  -7.0723  -7.0181
  -6.8855  -6.6464  -6.2469  -6.0404  -5.8777  -5.8177  -5.7108  -5.5899
  -5.4694  -5.3656  -5.1616  -5.0123  -4.9610  -4.8764  -4.7357  -4.7138
  -4.6477  -4.4986  -4.4596  -4.3340  -4.1966  -4.1186  -4.0225  -3.9757
  -3.8459  -3.7479  -3.2212  -3.1536  -3.0848  -3.0178  -2.9689  -2.8950
  -2.8427  -2.8114  -2.7166  -2.5872  -2.5670  -2.4383  -2.3446  -2.3122
  -2.2894  -2.2262  -2.1673  -2.0411  -2.0109  -1.9793  -1.9432  -1.9123
  -1.7878  -1.6465  -1.5165  -1.3515
     eigenvalues at k+q:
 -39.5008 -21.2867 -21.2040 -21.0504 -21.0045 -20.9785 -20.8157 -20.7695
 -20.6999 -20.6686 -20.6093 -20.4071 -20.3921 -20.3074 -20.2196 -20.1985
 -20.1256 -20.0983 -19.9470 -19.7211 -19.6738 -19.6575 -19.4894 -19.3818
 -19.3651 -18.9854 -18.5666 -18.1220  -9.1884  -8.9103  -8.8237  -8.7753
  -8.7012  -8.5541  -8.5100  -8.3700  -8.2295  -8.1693  -8.0682  -7.9943
  -7.9302  -7.8899  -7.8496  -7.8014  -7.5071  -7.4478  -7.0717  -7.0197
  -6.8860  -6.6467  -6.2477  -6.0403  -5.8739  -5.8161  -5.7053  -5.5917
  -5.4679  -5.3705  -5.1632  -5.0131  -4.9615  -4.8756  -4.7348  -4.7117
  -4.6470  -4.5005  -4.4586  -4.3337  -4.1943  -4.1171  -4.0190  -3.9799
  -3.8449  -3.7509  -3.2208  -3.1560  -3.0843  -3.0166  -2.9711  -2.8962
  -2.8432  -2.8103  -2.7131  -2.5874  -2.5677  -2.4388  -2.3455  -2.3118
  -2.2896  -2.2274  -2.1645  -2.0424  -2.0126  -1.9829  -1.9445  -1.9126
  -1.7899  -1.6471  -1.5165  -1.3517
     cgsolve_all iterations  58    anorm=    0.69E-07
     cgsolve_all iterations  58    anorm=    0.72E-07
     cgsolve_all iterations  58    anorm=    0.74E-07
     compute_u_kq: q = (    0.0000,    0.0000,    0.0267)
     Rotating WFCS
     ethr =  1.00E-14,  avg # of iterations = 22.0
     eigenvalues at k:
 -39.5008 -21.2877 -21.2032 -21.0500 -21.0051 -20.9781 -20.8155 -20.7660
 -20.7000 -20.6707 -20.6116 -20.4075 -20.3940 -20.3054 -20.2189 -20.1977
 -20.1260 -20.0982 -19.9471 -19.7213 -19.6738 -19.6574 -19.4890 -19.3827
 -19.3644 -18.9854 -18.5665 -18.1223  -9.1881  -8.9062  -8.8239  -8.7741
  -8.7008  -8.5551  -8.5099  -8.3702  -8.2325  -8.1704  -8.0687  -7.9937
  -7.9303  -7.8904  -7.8493  -7.8015  -7.5071  -7.4479  -7.0723  -7.0181
  -6.8855  -6.6464  -6.2469  -6.0404  -5.8777  -5.8177  -5.7108  -5.5899
  -5.4694  -5.3656  -5.1616  -5.0123  -4.9610  -4.8764  -4.7357  -4.7138
  -4.6477  -4.4986  -4.4596  -4.3340  -4.1966  -4.1186  -4.0225  -3.9757
  -3.8459  -3.7479  -3.2212  -3.1536  -3.0848  -3.0178  -2.9689  -2.8950
  -2.8427  -2.8114  -2.7166  -2.5872  -2.5670  -2.4383  -2.3446  -2.3122
  -2.2894  -2.2262  -2.1673  -2.0411  -2.0109  -1.9793  -1.9432  -1.9123
  -1.7878  -1.6465  -1.5165  -1.3515
     eigenvalues at k+q:
 -39.5008 -21.2886 -21.2056 -21.0476 -21.0041 -20.9773 -20.8153 -20.7662
 -20.6959 -20.6713 -20.6115 -20.4115 -20.3958 -20.3046 -20.2193 -20.1976
 -20.1259 -20.0997 -19.9466 -19.7200 -19.6730 -19.6573 -19.4896 -19.3824
 -19.3646 -18.9856 -18.5662 -18.1223  -9.1881  -8.9061  -8.8235  -8.7757
  -8.6997  -8.5534  -8.5122  -8.3697  -8.2326  -8.1714  -8.0686  -7.9934
  -7.9305  -7.8903  -7.8509  -7.8013  -7.5070  -7.4513  -7.0722  -7.0138
  -6.8850  -6.6432  -6.2470  -6.0442  -5.8744  -5.8217  -5.7080  -5.5908
  -5.4679  -5.3584  -5.1651  -5.0203  -4.9658  -4.8774  -4.7311  -4.7139
  -4.6420  -4.5064  -4.4606  -4.3334  -4.1930  -4.1117  -4.0158  -3.9760
  -3.8452  -3.7514  -3.2246  -3.1527  -3.0843  -3.0176  -2.9699  -2.8948
  -2.8423  -2.8111  -2.7180  -2.5886  -2.5698  -2.4410  -2.3448  -2.3125
  -2.2862  -2.2261  -2.1646  -2.0417  -2.0116  -1.9800  -1.9431  -1.9140
  -1.7884  -1.6487  -1.5164  -1.3521
     cgsolve_all iterations  58    anorm=    0.69E-07
     cgsolve_all iterations  58    anorm=    0.72E-07
     cgsolve_all iterations  58    anorm=    0.73E-07
     compute_u_kq: q = (    0.0000,    0.0000,   -0.0267)
     Rotating WFCS
     ethr =  1.00E-14,  avg # of iterations = 22.0
     eigenvalues at k:
 -39.5008 -21.2877 -21.2032 -21.0500 -21.0051 -20.9781 -20.8155 -20.7660
 -20.7000 -20.6707 -20.6116 -20.4075 -20.3940 -20.3054 -20.2189 -20.1977
 -20.1260 -20.0982 -19.9471 -19.7213 -19.6738 -19.6574 -19.4890 -19.3827
 -19.3644 -18.9854 -18.5665 -18.1223  -9.1881  -8.9062  -8.8239  -8.7741
  -8.7008  -8.5551  -8.5099  -8.3702  -8.2325  -8.1704  -8.0687  -7.9937
  -7.9303  -7.8904  -7.8493  -7.8015  -7.5071  -7.4479  -7.0723  -7.0181
  -6.8855  -6.6464  -6.2469  -6.0404  -5.8777  -5.8177  -5.7108  -5.5899
  -5.4694  -5.3656  -5.1616  -5.0123  -4.9610  -4.8764  -4.7357  -4.7138
  -4.6477  -4.4986  -4.4596  -4.3340  -4.1966  -4.1186  -4.0225  -3.9757
  -3.8459  -3.7479  -3.2212  -3.1536  -3.0848  -3.0178  -2.9689  -2.8950
  -2.8427  -2.8114  -2.7166  -2.5872  -2.5670  -2.4383  -2.3446  -2.3122
  -2.2894  -2.2262  -2.1673  -2.0411  -2.0109  -1.9793  -1.9432  -1.9123
  -1.7878  -1.6465  -1.5165  -1.3515
     eigenvalues at k+q:
 -39.5008 -21.2868 -21.2006 -21.0526 -21.0061 -20.9788 -20.8157 -20.7659
 -20.7038 -20.6702 -20.6118 -20.4050 -20.3907 -20.3062 -20.2185 -20.1979
 -20.1261 -20.0966 -19.9475 -19.7226 -19.6746 -19.6575 -19.4883 -19.3832
 -19.3641 -18.9852 -18.5669 -18.1223  -9.1882  -8.9063  -8.8244  -8.7724
  -8.7019  -8.5568  -8.5076  -8.3708  -8.2323  -8.1694  -8.0687  -7.9940
  -7.9302  -7.8906  -7.8475  -7.8016  -7.5071  -7.4445  -7.0723  -7.0226
  -6.8858  -6.6498  -6.2469  -6.0364  -5.8812  -5.8136  -5.7136  -5.5889
  -5.4705  -5.3736  -5.1569  -5.0044  -4.9564  -4.8756  -4.7403  -4.7138
  -4.6533  -4.4908  -4.4581  -4.3348  -4.2011  -4.1259  -4.0285  -3.9755
  -3.8468  -3.7442  -3.2183  -3.1539  -3.0850  -3.0182  -2.9680  -2.8951
  -2.8431  -2.8119  -2.7151  -2.5860  -2.5640  -2.4355  -2.3445  -2.3121
  -2.2928  -2.2260  -2.1700  -2.0405  -2.0103  -1.9788  -1.9432  -1.9106
  -1.7872  -1.6445  -1.5166  -1.3510
     cgsolve_all iterations  58    anorm=    0.70E-07
     cgsolve_all iterations  58    anorm=    0.71E-07
     cgsolve_all iterations  58    anorm=    0.75E-07

     k-point #    4 of     4      pool #  1    cpu time:    1516.8
     compute_u_kq: q = (    0.0000,    0.0000,    0.0000)
     Rotating WFCS
     ethr =  1.00E-14,  avg # of iterations =  6.0
     eigenvalues at k:
 -39.5008 -21.2844 -21.2102 -21.0425 -21.0075 -20.9788 -20.8108 -20.7674
 -20.7126 -20.6639 -20.6131 -20.4029 -20.3874 -20.3079 -20.2231 -20.2022
 -20.1229 -20.0961 -19.9514 -19.7202 -19.6743 -19.6579 -19.4817 -19.3896
 -19.3618 -18.9862 -18.5663 -18.1223  -9.1885  -8.9036  -8.8251  -8.7681
  -8.7090  -8.5584  -8.5052  -8.3758  -8.2234  -8.1682  -8.0681  -7.9966
  -7.9356  -7.8992  -7.8447  -7.8006  -7.4988  -7.4495  -7.0696  -7.0201
  -6.8778  -6.6580  -6.2511  -6.0415  -5.8827  -5.7819  -5.7369  -5.6000
  -5.4792  -5.3523  -5.1042  -5.0394  -4.9513  -4.9039  -4.7691  -4.6900
  -4.6408  -4.4791  -4.4334  -4.3513  -4.2486  -4.1290  -4.0268  -3.9592
  -3.8431  -3.7346  -3.2515  -3.1137  -3.0628  -3.0372  -2.9800  -2.8859
  -2.8435  -2.8128  -2.7095  -2.5911  -2.5640  -2.4307  -2.3548  -2.3291
  -2.2827  -2.2248  -2.1675  -2.0332  -2.0133  -1.9861  -1.9375  -1.9029
  -1.7925  -1.6526  -1.5162  -1.3543
     eigenvalues at k+q:
 -39.5008 -21.2844 -21.2102 -21.0425 -21.0075 -20.9788 -20.8109 -20.7674
 -20.7126 -20.6639 -20.6131 -20.4029 -20.3874 -20.3079 -20.2231 -20.2022
 -20.1229 -20.0961 -19.9513 -19.7202 -19.6743 -19.6579 -19.4817 -19.3896
 -19.3618 -18.9862 -18.5664 -18.1223  -9.1885  -8.9036  -8.8251  -8.7680
  -8.7090  -8.5584  -8.5052  -8.3758  -8.2234  -8.1682  -8.0681  -7.9966
  -7.9356  -7.8992  -7.8447  -7.8006  -7.4988  -7.4496  -7.0696  -7.0201
  -6.8778  -6.6580  -6.2511  -6.0415  -5.8827  -5.7819  -5.7369  -5.6000
  -5.4792  -5.3523  -5.1042  -5.0394  -4.9513  -4.9039  -4.7691  -4.6900
  -4.6408  -4.4791  -4.4334  -4.3512  -4.2486  -4.1290  -4.0268  -3.9592
  -3.8431  -3.7346  -3.2515  -3.1137  -3.0628  -3.0372  -2.9800  -2.8859
  -2.8435  -2.8128  -2.7095  -2.5911  -2.5640  -2.4307  -2.3548  -2.3291
  -2.2827  -2.2248  -2.1674  -2.0332  -2.0133  -1.9861  -1.9375  -1.9029
  -1.7924  -1.6526  -1.5162  -1.3543
     cgsolve_all iterations  54    anorm=    0.72E-07
PARA_AUG  1      51.0172912         0.1557996        -0.0375305
     cgsolve_all iterations  55    anorm=    0.67E-07
PARA_AUG  2       0.1155672        50.6797386        -0.0217830
     cgsolve_all iterations  53    anorm=    0.69E-07
PARA_AUG  3       0.0520710         0.0497996        51.2689097
     cgsolve_all iterations  58    anorm=    0.70E-07
     cgsolve_all iterations  58    anorm=    0.73E-07
     cgsolve_all iterations  58    anorm=    0.73E-07
     compute_u_kq: q = (    0.0267,    0.0000,    0.0000)
     Rotating WFCS
     ethr =  1.00E-14,  avg # of iterations = 22.0
     eigenvalues at k:
 -39.5008 -21.2844 -21.2102 -21.0425 -21.0075 -20.9788 -20.8108 -20.7674
 -20.7126 -20.6639 -20.6131 -20.4029 -20.3874 -20.3079 -20.2231 -20.2022
 -20.1229 -20.0961 -19.9514 -19.7202 -19.6743 -19.6579 -19.4817 -19.3896
 -19.3618 -18.9862 -18.5663 -18.1223  -9.1885  -8.9036  -8.8251  -8.7681
  -8.7090  -8.5584  -8.5052  -8.3758  -8.2234  -8.1682  -8.0681  -7.9966
  -7.9356  -7.8992  -7.8447  -7.8006  -7.4988  -7.4495  -7.0696  -7.0201
  -6.8778  -6.6580  -6.2511  -6.0415  -5.8827  -5.7819  -5.7369  -5.6000
  -5.4792  -5.3523  -5.1042  -5.0394  -4.9513  -4.9039  -4.7691  -4.6900
  -4.6408  -4.4791  -4.4334  -4.3513  -4.2486  -4.1290  -4.0268  -3.9592
  -3.8431  -3.7346  -3.2515  -3.1137  -3.0628  -3.0372  -2.9800  -2.8859
  -2.8435  -2.8128  -2.7095  -2.5911  -2.5640  -2.4307  -2.3548  -2.3291
  -2.2827  -2.2248  -2.1675  -2.0332  -2.0133  -1.9861  -1.9375  -1.9029
  -1.7925  -1.6526  -1.5162  -1.3543
     eigenvalues at k+q:
 -39.5008 -21.2841 -21.2102 -21.0428 -21.0080 -20.9787 -20.8118 -20.7675
 -20.7116 -20.6638 -20.6132 -20.4028 -20.3867 -20.3056 -20.2235 -20.2022
 -20.1229 -20.0981 -19.9517 -19.7208 -19.6743 -19.6579 -19.4823 -19.3893
 -19.3609 -18.9862 -18.5664 -18.1222  -9.1887  -8.9013  -8.8271  -8.7684
  -8.7083  -8.5595  -8.5068  -8.3734  -8.2239  -8.1687  -8.0679  -7.9968
  -7.9352  -7.8989  -7.8445  -7.8003  -7.5003  -7.4496  -7.0696  -7.0200
  -6.8778  -6.6579  -6.2513  -6.0408  -5.8834  -5.7819  -5.7348  -5.5989
  -5.4782  -5.3542  -5.1080  -5.0370  -4.9517  -4.9032  -4.7688  -4.6895
  -4.6420  -4.4806  -4.4344  -4.3497  -4.2461  -4.1289  -4.0285  -3.9571
  -3.8436  -3.7325  -3.2517  -3.1150  -3.0637  -3.0372  -2.9783  -2.8871
  -2.8432  -2.8130  -2.7101  -2.5924  -2.5645  -2.4314  -2.3536  -2.3299
  -2.2841  -2.2255  -2.1647  -2.0345  -2.0123  -1.9869  -1.9375  -1.9032
  -1.7926  -1.6522  -1.5159  -1.3542
     cgsolve_all iterations  58    anorm=    0.69E-07
     cgsolve_all iterations  58    anorm=    0.72E-07
     cgsolve_all iterations  58    anorm=    0.73E-07
     compute_u_kq: q = (   -0.0267,    0.0000,    0.0000)
     Rotating WFCS
     ethr =  1.00E-14,  avg # of iterations = 21.0
     eigenvalues at k:
 -39.5008 -21.2844 -21.2102 -21.0425 -21.0075 -20.9788 -20.8108 -20.7674
 -20.7126 -20.6639 -20.6131 -20.4029 -20.3874 -20.3079 -20.2231 -20.2022
 -20.1229 -20.0961 -19.9514 -19.7202 -19.6743 -19.6579 -19.4817 -19.3896
 -19.3618 -18.9862 -18.5663 -18.1223  -9.1885  -8.9036  -8.8251  -8.7681
  -8.7090  -8.5584  -8.5052  -8.3758  -8.2234  -8.1682  -8.0681  -7.9966
  -7.9356  -7.8992  -7.8447  -7.8006  -7.4988  -7.4495  -7.0696  -7.0201
  -6.8778  -6.6580  -6.2511  -6.0415  -5.8827  -5.7819  -5.7369  -5.6000
  -5.4792  -5.3523  -5.1042  -5.0394  -4.9513  -4.9039  -4.7691  -4.6900
  -4.6408  -4.4791  -4.4334  -4.3513  -4.2486  -4.1290  -4.0268  -3.9592
  -3.8431  -3.7346  -3.2515  -3.1137  -3.0628  -3.0372  -2.9800  -2.8859
  -2.8435  -2.8128  -2.7095  -2.5911  -2.5640  -2.4307  -2.3548  -2.3291
  -2.2827  -2.2248  -2.1675  -2.0332  -2.0133  -1.9861  -1.9375  -1.9029
  -1.7925  -1.6526  -1.5162  -1.3543
     eigenvalues at k+q:
 -39.5008 -21.2846 -21.2102 -21.0421 -21.0069 -20.9790 -20.8100 -20.7673
 -20.7136 -20.6640 -20.6131 -20.4030 -20.3882 -20.3101 -20.2227 -20.2020
 -20.1229 -20.0941 -19.9509 -19.7196 -19.6744 -19.6579 -19.4811 -19.3900
 -19.3626 -18.9862 -18.5663 -18.1224  -9.1884  -8.9057  -8.8233  -8.7677
  -8.7096  -8.5572  -8.5037  -8.3783  -8.2229  -8.1680  -8.0683  -7.9962
  -7.9360  -7.8996  -7.8450  -7.8006  -7.4974  -7.4495  -7.0696  -7.0203
  -6.8778  -6.6582  -6.2507  -6.0423  -5.8817  -5.7822  -5.7388  -5.6009
  -5.4803  -5.3504  -5.1006  -5.0416  -4.9509  -4.9040  -4.7695  -4.6904
  -4.6395  -4.4789  -4.4323  -4.3527  -4.2504  -4.1296  -4.0241  -3.9614
  -3.8427  -3.7368  -3.2513  -3.1125  -3.0619  -3.0370  -2.9819  -2.8849
  -2.8435  -2.8128  -2.7089  -2.5898  -2.5635  -2.4301  -2.3560  -2.3282
  -2.2812  -2.2243  -2.1702  -2.0325  -2.0137  -1.9851  -1.9374  -1.9026
  -1.7923  -1.6530  -1.5164  -1.3543
     cgsolve_all iterations  58    anorm=    0.70E-07
     cgsolve_all iterations  58    anorm=    0.72E-07
     cgsolve_all iterations  58    anorm=    0.73E-07
     compute_u_kq: q = (    0.0000,    0.0267,    0.0000)
     Rotating WFCS
     ethr =  1.00E-14,  avg # of iterations = 19.0
     eigenvalues at k:
 -39.5008 -21.2844 -21.2102 -21.0425 -21.0075 -20.9788 -20.8108 -20.7674
 -20.7126 -20.6639 -20.6131 -20.4029 -20.3874 -20.3079 -20.2231 -20.2022
 -20.1229 -20.0961 -19.9514 -19.7202 -19.6743 -19.6579 -19.4817 -19.3896
 -19.3618 -18.9862 -18.5663 -18.1223  -9.1885  -8.9036  -8.8251  -8.7681
  -8.7090  -8.5584  -8.5052  -8.3758  -8.2234  -8.1682  -8.0681  -7.9966
  -7.9356  -7.8992  -7.8447  -7.8006  -7.4988  -7.4495  -7.0696  -7.0201
  -6.8778  -6.6580  -6.2511  -6.0415  -5.8827  -5.7819  -5.7369  -5.6000
  -5.4792  -5.3523  -5.1042  -5.0394  -4.9513  -4.9039  -4.7691  -4.6900
  -4.6408  -4.4791  -4.4334  -4.3513  -4.2486  -4.1290  -4.0268  -3.9592
  -3.8431  -3.7346  -3.2515  -3.1137  -3.0628  -3.0372  -2.9800  -2.8859
  -2.8435  -2.8128  -2.7095  -2.5911  -2.5640  -2.4307  -2.3548  -2.3291
  -2.2827  -2.2248  -2.1675  -2.0332  -2.0133  -1.9861  -1.9375  -1.9029
  -1.7925  -1.6526  -1.5162  -1.3543
     eigenvalues at k+q:
 -39.5008 -21.2855 -21.2094 -21.0422 -21.0073 -20.9789 -20.8108 -20.7633
 -20.7136 -20.6654 -20.6155 -20.4028 -20.3903 -20.3055 -20.2227 -20.2011
 -20.1232 -20.0960 -19.9513 -19.7205 -19.6743 -19.6578 -19.4813 -19.3906
 -19.3612 -18.9863 -18.5663 -18.1226  -9.1883  -8.8998  -8.8244  -8.7669
  -8.7091  -8.5589  -8.5057  -8.3760  -8.2268  -8.1692  -8.0685  -7.9957
  -7.9359  -7.8989  -7.8454  -7.8003  -7.4988  -7.4496  -7.0704  -7.0186
  -6.8772  -6.6577  -6.2505  -6.0422  -5.8843  -5.7849  -5.7423  -5.5964
  -5.4802  -5.3495  -5.1034  -5.0389  -4.9503  -4.9042  -4.7710  -4.6906
  -4.6402  -4.4824  -4.4330  -4.3521  -4.2475  -4.1308  -4.0263  -3.9581
  -3.8442  -3.7329  -3.2513  -3.1105  -3.0634  -3.0391  -2.9771  -2.8857
  -2.8434  -2.8142  -2.7128  -2.5904  -2.5640  -2.4306  -2.3548  -2.3268
  -2.2828  -2.2251  -2.1676  -2.0340  -2.0123  -1.9826  -1.9343  -1.9031
  -1.7907  -1.6520  -1.5161  -1.3541
     cgsolve_all iterations  58    anorm=    0.69E-07
     cgsolve_all iterations  58    anorm=    0.72E-07
     cgsolve_all iterations  58    anorm=    0.73E-07
     compute_u_kq: q = (    0.0000,   -0.0267,    0.0000)
     Rotating WFCS
     ethr =  1.00E-14,  avg # of iterations = 20.0
     eigenvalues at k:
 -39.5008 -21.2844 -21.2102 -21.0425 -21.0075 -20.9788 -20.8108 -20.7674
 -20.7126 -20.6639 -20.6131 -20.4029 -20.3874 -20.3079 -20.2231 -20.2022
 -20.1229 -20.0961 -19.9514 -19.7202 -19.6743 -19.6579 -19.4817 -19.3896
 -19.3618 -18.9862 -18.5663 -18.1223  -9.1885  -8.9036  -8.8251  -8.7681
  -8.7090  -8.5584  -8.5052  -8.3758  -8.2234  -8.1682  -8.0681  -7.9966
  -7.9356  -7.8992  -7.8447  -7.8006  -7.4988  -7.4495  -7.0696  -7.0201
  -6.8778  -6.6580  -6.2511  -6.0415  -5.8827  -5.7819  -5.7369  -5.6000
  -5.4792  -5.3523  -5.1042  -5.0394  -4.9513  -4.9039  -4.7691  -4.6900
  -4.6408  -4.4791  -4.4334  -4.3513  -4.2486  -4.1290  -4.0268  -3.9592
  -3.8431  -3.7346  -3.2515  -3.1137  -3.0628  -3.0372  -2.9800  -2.8859
  -2.8435  -2.8128  -2.7095  -2.5911  -2.5640  -2.4307  -2.3548  -2.3291
  -2.2827  -2.2248  -2.1675  -2.0332  -2.0133  -1.9861  -1.9375  -1.9029
  -1.7925  -1.6526  -1.5162  -1.3543
     eigenvalues at k+q:
 -39.5008 -21.2833 -21.2110 -21.0429 -21.0076 -20.9787 -20.8109 -20.7713
 -20.7117 -20.6627 -20.6107 -20.4029 -20.3844 -20.3105 -20.2234 -20.2032
 -20.1227 -20.0961 -19.9513 -19.7199 -19.6744 -19.6580 -19.4821 -19.3886
 -19.3626 -18.9862 -18.5664 -18.1220  -9.1888  -8.9074  -8.8256  -8.7694
  -8.7087  -8.5580  -8.5048  -8.3755  -8.2202  -8.1674  -8.0676  -7.9973
  -7.9353  -7.8994  -7.8444  -7.8007  -7.4988  -7.4495  -7.0689  -7.0217
  -6.8784  -6.6583  -6.2516  -6.0410  -5.8806  -5.7790  -5.7311  -5.6038
  -5.4780  -5.3551  -5.1055  -5.0394  -4.9529  -4.9031  -4.7670  -4.6890
  -4.6413  -4.4764  -4.4340  -4.3505  -4.2487  -4.1270  -4.0273  -3.9606
  -3.8420  -3.7365  -3.2515  -3.1169  -3.0627  -3.0352  -2.9828  -2.8862
  -2.8434  -2.8114  -2.7065  -2.5918  -2.5639  -2.4310  -2.3544  -2.3317
  -2.2822  -2.2243  -2.1674  -2.0325  -2.0144  -1.9894  -1.9409  -1.9027
  -1.7941  -1.6531  -1.5163  -1.3543
     cgsolve_all iterations  58    anorm=    0.71E-07
     cgsolve_all iterations  58    anorm=    0.73E-07
     cgsolve_all iterations  58    anorm=    0.73E-07
     compute_u_kq: q = (    0.0000,    0.0000,    0.0267)
     Rotating WFCS
     ethr =  1.00E-14,  avg # of iterations = 22.0
     eigenvalues at k:
 -39.5008 -21.2844 -21.2102 -21.0425 -21.0075 -20.9788 -20.8108 -20.7674
 -20.7126 -20.6639 -20.6131 -20.4029 -20.3874 -20.3079 -20.2231 -20.2022
 -20.1229 -20.0961 -19.9514 -19.7202 -19.6743 -19.6579 -19.4817 -19.3896
 -19.3618 -18.9862 -18.5663 -18.1223  -9.1885  -8.9036  -8.8251  -8.7681
  -8.7090  -8.5584  -8.5052  -8.3758  -8.2234  -8.1682  -8.0681  -7.9966
  -7.9356  -7.8992  -7.8447  -7.8006  -7.4988  -7.4495  -7.0696  -7.0201
  -6.8778  -6.6580  -6.2511  -6.0415  -5.8827  -5.7819  -5.7369  -5.6000
  -5.4792  -5.3523  -5.1042  -5.0394  -4.9513  -4.9039  -4.7691  -4.6900
  -4.6408  -4.4791  -4.4334  -4.3513  -4.2486  -4.1290  -4.0268  -3.9592
  -3.8431  -3.7346  -3.2515  -3.1137  -3.0628  -3.0372  -2.9800  -2.8859
  -2.8435  -2.8128  -2.7095  -2.5911  -2.5640  -2.4307  -2.3548  -2.3291
  -2.2827  -2.2248  -2.1675  -2.0332  -2.0133  -1.9861  -1.9375  -1.9029
  -1.7925  -1.6526  -1.5162  -1.3543
     eigenvalues at k+q:
 -39.5008 -21.2835 -21.2078 -21.0449 -21.0085 -20.9796 -20.8112 -20.7672
 -20.7154 -20.6645 -20.6131 -20.3991 -20.3854 -20.3091 -20.2225 -20.2023
 -20.1231 -20.0945 -19.9518 -19.7215 -19.6751 -19.6580 -19.4810 -19.3900
 -19.3616 -18.9860 -18.5667 -18.1223  -9.1886  -8.9037  -8.8249  -8.7681
  -8.7089  -8.5593  -8.5040  -8.3762  -8.2236  -8.1671  -8.0681  -7.9968
  -7.9352  -7.8995  -7.8432  -7.8005  -7.4993  -7.4457  -7.0694  -7.0249
  -6.8785  -6.6611  -6.2508  -6.0377  -5.8856  -5.7760  -5.7410  -5.6001
  -5.4817  -5.3573  -5.1030  -5.0358  -4.9442  -4.8943  -4.7765  -4.6945
  -4.6426  -4.4730  -4.4319  -4.3522  -4.2524  -4.1363  -4.0293  -3.9615
  -3.8446  -3.7314  -3.2496  -3.1124  -3.0648  -3.0364  -2.9791  -2.8864
  -2.8435  -2.8138  -2.7079  -2.5891  -2.5616  -2.4282  -2.3539  -2.3299
  -2.2853  -2.2251  -2.1697  -2.0330  -2.0131  -1.9852  -1.9372  -1.9013
  -1.7918  -1.6506  -1.5161  -1.3537
     cgsolve_all iterations  58    anorm=    0.69E-07
     cgsolve_all iterations  58    anorm=    0.72E-07
     cgsolve_all iterations  58    anorm=    0.72E-07
     compute_u_kq: q = (    0.0000,    0.0000,   -0.0267)
     Rotating WFCS
     ethr =  1.00E-14,  avg # of iterations = 21.0
     eigenvalues at k:
 -39.5008 -21.2844 -21.2102 -21.0425 -21.0075 -20.9788 -20.8108 -20.7674
 -20.7126 -20.6639 -20.6131 -20.4029 -20.3874 -20.3079 -20.2231 -20.2022
 -20.1229 -20.0961 -19.9514 -19.7202 -19.6743 -19.6579 -19.4817 -19.3896
 -19.3618 -18.9862 -18.5663 -18.1223  -9.1885  -8.9036  -8.8251  -8.7681
  -8.7090  -8.5584  -8.5052  -8.3758  -8.2234  -8.1682  -8.0681  -7.9966
  -7.9356  -7.8992  -7.8447  -7.8006  -7.4988  -7.4495  -7.0696  -7.0201
  -6.8778  -6.6580  -6.2511  -6.0415  -5.8827  -5.7819  -5.7369  -5.6000
  -5.4792  -5.3523  -5.1042  -5.0394  -4.9513  -4.9039  -4.7691  -4.6900
  -4.6408  -4.4791  -4.4334  -4.3513  -4.2486  -4.1290  -4.0268  -3.9592
  -3.8431  -3.7346  -3.2515  -3.1137  -3.0628  -3.0372  -2.9800  -2.8859
  -2.8435  -2.8128  -2.7095  -2.5911  -2.5640  -2.4307  -2.3548  -2.3291
  -2.2827  -2.2248  -2.1675  -2.0332  -2.0133  -1.9861  -1.9375  -1.9029
  -1.7925  -1.6526  -1.5162  -1.3543
     eigenvalues at k+q:
 -39.5008 -21.2853 -21.2124 -21.0404 -21.0064 -20.9780 -20.8106 -20.7677
 -20.7095 -20.6633 -20.6131 -20.4078 -20.3885 -20.3068 -20.2236 -20.2020
 -20.1228 -20.0977 -19.9508 -19.7189 -19.6735 -19.6578 -19.4825 -19.3891
 -19.3621 -18.9864 -18.5660 -18.1222  -9.1885  -8.9035  -8.8253  -8.7682
  -8.7089  -8.5574  -8.5065  -8.3753  -8.2234  -8.1694  -8.0681  -7.9963
  -7.9360  -7.8988  -7.8463  -7.8006  -7.4983  -7.4534  -7.0697  -7.0157
  -6.8771  -6.6548  -6.2513  -6.0451  -5.8798  -5.7884  -5.7323  -5.5994
  -5.4763  -5.3483  -5.1052  -5.0428  -4.9593  -4.9115  -4.7620  -4.6859
  -4.6394  -4.4851  -4.4354  -4.3503  -4.2438  -4.1218  -4.0242  -3.9568
  -3.8417  -3.7380  -3.2531  -3.1155  -3.0613  -3.0376  -2.9807  -2.8856
  -2.8434  -2.8119  -2.7112  -2.5934  -2.5662  -2.4332  -2.3554  -2.3283
  -2.2802  -2.2245  -2.1652  -2.0335  -2.0135  -1.9868  -1.9378  -1.9047
  -1.7930  -1.6546  -1.5162  -1.3547
     cgsolve_all iterations  58    anorm=    0.72E-07
     cgsolve_all iterations  58    anorm=    0.73E-07
     cgsolve_all iterations  58    anorm=    0.73E-07

     End of magnetic susceptibility calculation

     f-sum rule (1st term):
          -188.0857          0.0006          0.0159
             0.0013       -187.9402          0.1131
             0.0169          0.1133       -188.0768

     f-sum rule (2nd term):
            -4.1520         -0.0006         -0.0159
            -0.0013         -4.2886         -0.1131
            -0.0169         -0.1133         -4.1582

     f-sum rule (should be  -192.2403):
          -192.2377          0.0001          0.0000
            -0.0000       -192.2288          0.0001
            -0.0000          0.0000       -192.2350

     chi_bare pGv (HH) in paratec units:
       -59.510382     -0.091318     -0.183378
        -0.110629    -59.763540     -0.336841
        -0.149670     -0.349452    -60.143789

       -59.510382     -0.091318     -0.183378
        -0.110629    -59.763540     -0.336841
        -0.149670     -0.349452    -60.143789

     chi_bare vGv (VV) in paratec units:
       -63.116280     -0.076561     -0.084951
        -0.076347    -63.276161      0.023334
        -0.085383      0.023192    -63.914641

       -63.116280     -0.076561     -0.084951
        -0.076347    -63.276161      0.023334
        -0.085383      0.023192    -63.914641

     chi_bare pGv (HH) in 10^{-6} cm^3/mol:
          -282.7989         -0.4340         -0.8714
            -0.5257       -284.0020         -1.6007
            -0.7112         -1.6606       -285.8090

     chi_bare vGv (VV) in 10^{-6} cm^3/mol:
          -299.9345         -0.3638         -0.4037
            -0.3628       -300.6943          0.1109
            -0.4057          0.1102       -303.7284

     Contributions to the NMR chemical shifts: -------------------------------

     Macroscopic shape contribution in ppm:                    6.05
             6.0185          0.0000          0.0000
             0.0000          6.0441          0.0000
             0.0000          0.0000          6.0825


     Core contribution in ppm:

     Atom  1  Ca  pos: ( -0.284691  0.126253 -0.449115)  core sigma:        1265.05
     Atom  2  O   pos: ( -0.499834 -0.016436 -0.361545)  core sigma:         271.07
     Atom  3  O   pos: ( -0.331238  0.138696  0.282651)  core sigma:         271.07
     Atom  4  O   pos: (  0.446729  0.345813  0.371555)  core sigma:         271.07
     Atom  5  O   pos: (  0.237548 -0.324032  0.047333)  core sigma:         271.07
     Atom  6  O   pos: ( -0.105518 -0.225701  0.243302)  core sigma:         271.07
     Atom  7  O   pos: (  0.454647  0.187439  0.056310)  core sigma:         271.07
     Atom  8  O   pos: (  0.156825  0.391680 -0.104803)  core sigma:         271.07
     Atom  9  O   pos: ( -0.252380 -0.467483 -0.141345)  core sigma:         271.07
     Atom 10  O   pos: ( -0.433683 -0.327856 -0.346015)  core sigma:         271.07
     Atom 11  O   pos: ( -0.149414  0.370343  0.135758)  core sigma:         271.07
     Atom 12  O   pos: ( -0.386713 -0.384208  0.263281)  core sigma:         271.07
     Atom 13  O   pos: ( -0.033267 -0.182791 -0.180209)  core sigma:         271.07
     Atom 14  O   pos: (  0.438831 -0.074710 -0.084077)  core sigma:         271.07
     Atom 15  O   pos: (  0.412096 -0.016977  0.347247)  core sigma:         271.07
     Atom 16  O   pos: ( -0.164493  0.118779 -0.206551)  core sigma:         271.07
     Atom 17  O   pos: (  0.123118  0.416049 -0.398857)  core sigma:         271.07
     Atom 18  O   pos: ( -0.499092  0.255337 -0.309368)  core sigma:         271.07
     Atom 19  O   pos: ( -0.208695 -0.153620 -0.461072)  core sigma:         271.07
     Atom 20  O   pos: (  0.179931  0.147348  0.221975)  core sigma:         271.07
     Atom 21  O   pos: ( -0.015303  0.102545 -0.502503)  core sigma:         271.07
     Atom 22  O   pos: (  0.210337  0.053803 -0.267549)  core sigma:         271.07
     Atom 23  O   pos: ( -0.243822 -0.018407  0.070383)  core sigma:         271.07
     Atom 24  O   pos: ( -0.194409  0.406847 -0.474220)  core sigma:         271.07
     Atom 25  O   pos: (  0.217719 -0.304926  0.372637)  core sigma:         271.07
     Atom 26  H   pos: ( -0.486911 -0.125328 -0.350900)  core sigma:           0.00
     Atom 27  H   pos: ( -0.268743  0.219231  0.241440)  core sigma:           0.00
     Atom 28  H   pos: ( -0.476675  0.261101  0.337351)  core sigma:           0.00
     Atom 29  H   pos: ( -0.498653  0.427334  0.312084)  core sigma:           0.00
     Atom 30  H   pos: (  0.286368 -0.245693 -0.010668)  core sigma:           0.00
     Atom 31  H   pos: (  0.220039 -0.404502 -0.025858)  core sigma:           0.00
     Atom 32  H   pos: (  0.002281 -0.231126  0.228621)  core sigma:           0.00
     Atom 33  H   pos: ( -0.137338 -0.145273  0.175161)  core sigma:           0.00
     Atom 34  H   pos: ( -0.448988  0.173775  0.130589)  core sigma:           0.00
     Atom 35  H   pos: ( -0.475972  0.225158 -0.028959)  core sigma:           0.00
     Atom 36  H   pos: (  0.162373  0.413629 -0.211880)  core sigma:           0.00
     Atom 37  H   pos: (  0.234690  0.317543 -0.088608)  core sigma:           0.00
     Atom 38  H   pos: ( -0.193705  0.394598 -0.199616)  core sigma:           0.00
     Atom 39  H   pos: ( -0.323079 -0.466390 -0.221681)  core sigma:           0.00
     Atom 40  H   pos: ( -0.488900 -0.385899 -0.419360)  core sigma:           0.00
     Atom 41  H   pos: ( -0.339637 -0.303039 -0.397078)  core sigma:           0.00
     Atom 42  H   pos: ( -0.044820  0.374091  0.106165)  core sigma:           0.00
     Atom 43  H   pos: ( -0.201976  0.417387  0.051933)  core sigma:           0.00
     Atom 44  H   pos: ( -0.446716 -0.334541  0.187628)  core sigma:           0.00
     Atom 45  H   pos: ( -0.284874 -0.350072  0.243779)  core sigma:           0.00
     Atom 46  H   pos: (  0.016367 -0.269558 -0.136602)  core sigma:           0.00
     Atom 47  H   pos: ( -0.126434 -0.175416 -0.124362)  core sigma:           0.00
     Atom 48  H   pos: (  0.459166  0.021468 -0.035448)  core sigma:           0.00
     Atom 49  H   pos: (  0.463824 -0.055176 -0.189597)  core sigma:           0.00
     Atom 50  H   pos: (  0.439171 -0.022819  0.453923)  core sigma:           0.00
     Atom 51  H   pos: (  0.491161  0.045019  0.303977)  core sigma:           0.00
     Atom 52  H   pos: ( -0.055956  0.111661 -0.205506)  core sigma:           0.00
     Atom 53  H   pos: ( -0.194622  0.078421 -0.108877)  core sigma:           0.00
     Atom 54  H   pos: (  0.175536 -0.432876 -0.485997)  core sigma:           0.00
     Atom 55  H   pos: (  0.169320  0.354862 -0.498537)  core sigma:           0.00
     Atom 56  H   pos: (  0.419898  0.309022 -0.359217)  core sigma:           0.00
     Atom 57  H   pos: (  0.479843  0.149925 -0.330564)  core sigma:           0.00
     Atom 58  H   pos: ( -0.154861 -0.176159  0.429718)  core sigma:           0.00
     Atom 59  H   pos: ( -0.138563 -0.175065 -0.378535)  core sigma:           0.00
     Atom 60  H   pos: (  0.234990  0.223070  0.165438)  core sigma:           0.00
     Atom 61  H   pos: (  0.258644  0.094270  0.277196)  core sigma:           0.00
     Atom 62  H   pos: (  0.037205  0.101291  0.385798)  core sigma:           0.00
     Atom 63  H   pos: (  0.060315  0.079389 -0.425081)  core sigma:           0.00
     Atom 64  H   pos: (  0.203286 -0.022157 -0.189414)  core sigma:           0.00
     Atom 65  H   pos: (  0.313318  0.043197 -0.304456)  core sigma:           0.00
     Atom 66  H   pos: ( -0.270966  0.043831  0.158769)  core sigma:           0.00
     Atom 67  H   pos: ( -0.336649 -0.070226  0.047071)  core sigma:           0.00
     Atom 68  H   pos: ( -0.249529  0.457160  0.432427)  core sigma:           0.00
     Atom 69  H   pos: ( -0.089545  0.434920 -0.491753)  core sigma:           0.00
     Atom 70  H   pos: (  0.280074 -0.215226  0.369688)  core sigma:           0.00
     Atom 71  H   pos: (  0.218029 -0.340075  0.269293)  core sigma:           0.00

     Bare contribution in ppm:

     Atom  1  Ca  pos: ( -0.284691  0.126253 -0.449115)  bare sigma:         111.99
           113.5731          3.1234         -0.8973
             2.8146        105.3440         -3.1114
            -0.1637         -2.9609        117.0531

     Atom  2  O   pos: ( -0.499834 -0.016436 -0.361545)  bare sigma:          52.12
            51.2271         10.6998         -5.5868
             4.6945         44.1504         -1.5053
            -4.7625         -3.2767         60.9716

     Atom  3  O   pos: ( -0.331238  0.138696  0.282651)  bare sigma:          52.33
            49.0565        -10.0814          2.4855
           -10.9860         41.6498          7.7706
             2.1638          6.7358         66.2883

     Atom  4  O   pos: (  0.446729  0.345813  0.371555)  bare sigma:          66.42
            64.5282         -4.8906         -1.3287
            -4.9006         74.4761         -0.4635
            -1.7245         -1.1747         60.2473

     Atom  5  O   pos: (  0.237548 -0.324032  0.047333)  bare sigma:          82.81
            75.6181          7.6797          1.4898
             8.5697         91.1029          5.0262
             3.1856          8.2946         81.7190

     Atom  6  O   pos: ( -0.105518 -0.225701  0.243302)  bare sigma:          79.05
            81.7061         -4.9558          2.0230
            -5.7120         76.5834         -2.5909
             2.2907         -3.2986         78.8583

     Atom  7  O   pos: (  0.454647  0.187439  0.056310)  bare sigma:          66.86
            60.8694         -1.4808          4.2141
            -1.6293         65.0741          1.8649
             4.2929          0.8866         74.6300

     Atom  8  O   pos: (  0.156825  0.391680 -0.104803)  bare sigma:          80.68
            73.5326         -1.5528          5.1281
            -2.3408         82.1623          4.2626
             4.6710          2.1445         86.3448

     Atom  9  O   pos: ( -0.252380 -0.467483 -0.141345)  bare sigma:          84.12
            83.9504         -4.5482          1.8447
            -5.3096         83.1546         -5.4993
             4.0865         -5.6878         85.2438

     Atom 10  O   pos: ( -0.433683 -0.327856 -0.346015)  bare sigma:          78.96
            82.7432          2.3726         -0.1443
             1.9961         82.4674          0.2639
            -1.0234         -1.2379         71.6570

     Atom 11  O   pos: ( -0.149414  0.370343  0.135758)  bare sigma:          84.10
            88.0596         -2.5245          1.4983
            -3.6334         79.2226         -4.4223
             0.0267         -3.8528         85.0050

     Atom 12  O   pos: ( -0.386713 -0.384208  0.263281)  bare sigma:          82.97
            89.6044          3.8526          0.2203
             4.7865         82.6107         -4.7302
            -0.8268         -4.3808         76.6900

     Atom 13  O   pos: ( -0.033267 -0.182791 -0.180209)  bare sigma:          83.64
            88.1727         -4.9204         -1.2535
            -5.5887         85.5209         -2.7864
            -0.5076         -2.1724         77.2240

     Atom 14  O   pos: (  0.438831 -0.074710 -0.084077)  bare sigma:          76.10
            68.4845          1.6876         -0.6448
             2.8078         73.5592          2.7723
            -0.2305          2.9723         86.2694

     Atom 15  O   pos: (  0.412096 -0.016977  0.347247)  bare sigma:          77.91
            76.6193          3.8384          3.4892
             5.1328         72.8271         -5.9561
             1.2865         -6.6645         84.2843

     Atom 16  O   pos: ( -0.164493  0.118779 -0.206551)  bare sigma:          79.68
            77.4699         -1.2389          0.2370
            -0.9043         76.2509         -3.2311
            -0.8261         -3.9147         85.3249

     Atom 17  O   pos: (  0.123118  0.416049 -0.398857)  bare sigma:          61.71
            69.3180          1.8629          1.7765
             0.1560         48.4028         -4.9625
             1.9492         -3.7093         67.4057

     Atom 18  O   pos: ( -0.499092  0.255337 -0.309368)  bare sigma:          75.65
            71.9912         -4.2664          0.1584
            -5.1519         82.3926         -2.0208
            -1.7647          0.7077         72.5656

     Atom 19  O   pos: ( -0.208695 -0.153620 -0.461072)  bare sigma:          68.60
            63.3222          1.5106         -6.4851
             2.9156         67.0255          2.3453
            -5.7358          2.2765         75.4581

     Atom 20  O   pos: (  0.179931  0.147348  0.221975)  bare sigma:          82.86
            86.5779         -2.0955         -0.9926
            -0.5050         80.0499         -8.5763
            -1.7720         -9.4081         81.9507

     Atom 21  O   pos: ( -0.015303  0.102545 -0.502503)  bare sigma:          69.92
            73.7410          1.1306         -7.3194
             2.3700         60.9614         -0.0502
            -8.3184          0.1335         75.0494

     Atom 22  O   pos: (  0.210337  0.053803 -0.267549)  bare sigma:          78.37
            90.8187         -0.0311         -2.0649
             2.1403         70.8808         -8.2116
             0.0412         -7.2042         73.4113

     Atom 23  O   pos: ( -0.243822 -0.018407  0.070383)  bare sigma:          74.13
            70.0912         -3.8502         -0.4681
            -3.3005         73.8533          4.9585
            -0.8940          5.3179         78.4595

     Atom 24  O   pos: ( -0.194409  0.406847 -0.474220)  bare sigma:          72.58
            73.8313         -5.5537          8.4217
            -5.8065         70.7240         -3.6220
             7.4714         -3.2217         73.1874

     Atom 25  O   pos: (  0.217719 -0.304926  0.372637)  bare sigma:          82.13
            75.5425          5.4101         -0.2969
             5.3342         83.4606         -1.3726
            -0.9758         -3.6335         87.3758

     Atom 26  H   pos: ( -0.486911 -0.125328 -0.350900)  bare sigma:          17.25
             8.9466         -4.0126         -1.2586
            -5.4167         33.2823         -0.5714
            -0.9831         -1.1906          9.5099

     Atom 27  H   pos: ( -0.268743  0.219231  0.241440)  bare sigma:          18.90
            18.0696          8.5925         -4.9785
             9.3564         22.3045         -4.9356
            -5.1907         -5.0969         16.3290

     Atom 28  H   pos: ( -0.476675  0.261101  0.337351)  bare sigma:          16.71
            17.9336        -11.6080         -5.7932
           -11.1354         22.5927          4.7599
            -5.4576          5.2081          9.6063

     Atom 29  H   pos: ( -0.498653  0.427334  0.312084)  bare sigma:          15.12
            13.2010         13.4322         -8.1547
            10.9755         23.9572         -9.4612
            -7.1661        -10.5136          8.1874

     Atom 30  H   pos: (  0.286368 -0.245693 -0.010668)  bare sigma:          20.27
            17.8274          9.9428         -4.4807
            10.0649         26.4693         -7.6753
            -4.8979         -8.1020         16.5205

     Atom 31  H   pos: (  0.220039 -0.404502 -0.025858)  bare sigma:          13.92
             1.8985          8.6207          5.6547
             8.5473         26.4469         18.3410
             6.1024         20.0844         13.4026

     Atom 32  H   pos: (  0.002281 -0.231126  0.228621)  bare sigma:          20.30
            34.3359         -3.8735         -0.7753
            -3.0236         12.9328         -0.1846
            -1.5498         -0.2165         13.6338

     Atom 33  H   pos: ( -0.137338 -0.145273  0.175161)  bare sigma:          16.29
            11.2574         -9.5262          6.8771
           -10.6747         20.8417        -13.7597
             7.7611        -13.7087         16.7859

     Atom 34  H   pos: ( -0.448988  0.173775  0.130589)  bare sigma:          14.61
            18.2092         -2.9121         13.9124
            -2.2070          3.8805         -2.7145
            12.2556         -2.4531         21.7461

     Atom 35  H   pos: ( -0.475972  0.225158 -0.028959)  bare sigma:          20.58
            18.3341          3.0332         -5.2874
             2.4835         15.4544         -4.8893
            -3.1967         -4.4286         27.9412

     Atom 36  H   pos: (  0.162373  0.413629 -0.211880)  bare sigma:          16.49
             6.1619         -1.3484          1.7935
            -1.6834          5.9109         -3.1075
             2.7597         -4.4820         37.3936

     Atom 37  H   pos: (  0.234690  0.317543 -0.088608)  bare sigma:          21.21
            22.7564        -10.2801          3.6064
            -9.9266         23.6315         -2.9302
             2.6033         -1.6227         17.2381

     Atom 38  H   pos: ( -0.193705  0.394598 -0.199616)  bare sigma:          22.57
            20.9283         -7.4303         -3.0760
            -7.4946         24.3530          6.0642
            -3.3631          6.1481         22.4167

     Atom 39  H   pos: ( -0.323079 -0.466390 -0.221681)  bare sigma:          19.83
            21.4544         -4.5874         12.8338
            -3.2730         13.0768         -2.7326
            14.0791         -3.7491         24.9726

     Atom 40  H   pos: ( -0.488900 -0.385899 -0.419360)  bare sigma:          21.69
            21.3090          5.8449          4.9994
             6.3364         22.5056          6.3039
             6.7985          6.9665         21.2695

     Atom 41  H   pos: ( -0.339637 -0.303039 -0.397078)  bare sigma:          18.03
            26.3401          8.1235         -7.9232
             7.3335         15.6991         -2.3191
            -9.5803         -3.5679         12.0567

     Atom 42  H   pos: ( -0.044820  0.374091  0.106165)  bare sigma:          21.87
            33.9704         -0.7743         -3.3248
            -0.0565         14.3995         -0.9579
            -5.4032         -0.6493         17.2523

     Atom 43  H   pos: ( -0.201976  0.417387  0.051933)  bare sigma:          18.76
            15.1345         -4.0071          8.2954
            -4.9235         12.3659         -8.3348
             9.5436         -7.5589         28.7838

     Atom 44  H   pos: ( -0.446716 -0.334541  0.187628)  bare sigma:          21.42
            22.6798         -3.8671          6.4565
            -4.8802         19.3692         -6.1767
             7.6860         -5.9870         22.2049

     Atom 45  H   pos: ( -0.284874 -0.350072  0.243779)  bare sigma:          18.38
            31.2122          8.0508         -2.8822
             9.1221         14.1397         -1.0589
            -4.0071         -1.4039          9.7794

     Atom 46  H   pos: (  0.016367 -0.269558 -0.136602)  bare sigma:          21.50
            21.5502         -7.4516          3.1445
            -9.7763         26.3210         -5.1704
             4.5813         -6.1600         16.6206

     Atom 47  H   pos: ( -0.126434 -0.175416 -0.124362)  bare sigma:          22.14
            27.6732         -4.5963         -7.0828
            -2.7908         18.0393          0.5268
            -8.4459          1.2371         20.7127

     Atom 48  H   pos: (  0.459166  0.021468 -0.035448)  bare sigma:          17.20
             5.5442          3.5317          2.4429
             3.1310         29.3220         14.4470
             2.3478         14.6935         16.7379

     Atom 49  H   pos: (  0.463824 -0.055176 -0.189597)  bare sigma:          16.05
             4.0951          0.4946         -8.0757
             0.3932          4.9783         -5.9633
            -6.9439         -4.4380         39.0641

     Atom 50  H   pos: (  0.439171 -0.022819  0.453923)  bare sigma:          16.19
             6.7673          0.8310          8.6679
             1.1333          4.7987         -1.8305
             7.5680         -2.9713         37.0010

     Atom 51  H   pos: (  0.491161  0.045019  0.303977)  bare sigma:          19.10
            24.1909         11.5883         -7.3447
            11.4286         17.3188         -6.7758
            -6.3951         -6.2779         15.7941

     Atom 52  H   pos: ( -0.055956  0.111661 -0.205506)  bare sigma:          20.66
            33.0735         -1.3608         -2.0855
            -1.2420         13.9879         -0.5354
            -0.9931         -0.3645         14.9169

     Atom 53  H   pos: ( -0.194622  0.078421 -0.108877)  bare sigma:          17.27
            10.0338          1.9977         -7.3015
             2.7847         11.2380         -9.7381
            -9.3984         -9.9878         30.5446

     Atom 54  H   pos: (  0.175536 -0.432876 -0.485997)  bare sigma:          13.49
             7.3111          5.7317         -6.5128
             4.5477         18.5782        -10.5622
            -6.4369        -12.5401         14.5929

     Atom 55  H   pos: (  0.169320  0.354862 -0.498537)  bare sigma:          19.74
            16.7441         -1.8990         -4.2341
            -0.9841         21.9340          3.8745
            -3.9653          5.6145         20.5561

     Atom 56  H   pos: (  0.419898  0.309022 -0.359217)  bare sigma:          21.49
            24.3616         -7.2852          5.3416
            -6.1896         21.3122         -4.7241
             4.8367         -4.9962         18.8030

     Atom 57  H   pos: (  0.479843  0.149925 -0.330564)  bare sigma:          14.59
             3.4276          2.7663         -0.3799
             1.2621         38.6259          4.6508
            -0.7525          5.3675          1.7075

     Atom 58  H   pos: ( -0.154861 -0.176159  0.429718)  bare sigma:          13.31
             6.7956         -1.3497         -8.9865
            -1.1831          6.1035          5.2017
            -7.5114          4.3160         27.0399

     Atom 59  H   pos: ( -0.138563 -0.175065 -0.378535)  bare sigma:          18.12
            16.1320         -1.2907         12.1097
            -1.1745         11.6869         -2.6837
             9.2636         -2.1087         26.5321

     Atom 60  H   pos: (  0.234990  0.223070  0.165438)  bare sigma:          21.05
            21.5092          5.2128         -5.5715
             4.1220         21.2152         -8.4239
            -4.4338         -7.7805         20.4364

     Atom 61  H   pos: (  0.258644  0.094270  0.277196)  bare sigma:          17.86
            24.7039        -11.1968          9.3775
            -9.8188         15.2652         -8.2605
             8.9786         -9.0712         13.6170

     Atom 62  H   pos: (  0.037205  0.101291  0.385798)  bare sigma:          15.54
            15.4773          1.2416         -9.2817
             1.3908          6.9526         -1.4159
            -7.8803         -1.6940         24.1983

     Atom 63  H   pos: (  0.060315  0.079389 -0.425081)  bare sigma:          17.26
            20.6846         -2.8867         13.1365
            -2.2754          8.3020         -3.9730
             9.7609         -3.3137         22.7996

     Atom 64  H   pos: (  0.203286 -0.022157 -0.189414)  bare sigma:          20.86
            19.5345          1.6615         -0.2434
             1.8858         20.7215        -10.6756
            -1.4011         -9.5034         22.3113

     Atom 65  H   pos: (  0.313318  0.043197 -0.304456)  bare sigma:          17.61
            34.7245         -2.5865         -9.6762
            -3.3610          6.9795         -0.6415
            -8.3046         -0.6701         11.1171

     Atom 66  H   pos: ( -0.270966  0.043831  0.158769)  bare sigma:          12.14
             0.6241         -8.3626         -9.0111
            -6.8430         12.3872         18.7280
            -7.9248         20.5631         23.4209

     Atom 67  H   pos: ( -0.336649 -0.070226  0.047071)  bare sigma:          21.11
            27.6518          5.4075          5.8059
             5.4331         18.2579          2.6446
             5.1582          2.6413         17.4083

     Atom 68  H   pos: ( -0.249529  0.457160  0.432427)  bare sigma:          18.80
            18.0077         -2.7512          6.5299
            -3.3187         15.8659         -5.8239
             7.7202         -5.8050         22.5160

     Atom 69  H   pos: ( -0.089545  0.434920 -0.491753)  bare sigma:          18.84
            34.4953          1.8366          2.6998
             3.3747         11.3614         -1.0154
             0.4895         -1.6311         10.6678

     Atom 70  H   pos: (  0.280074 -0.215226  0.369688)  bare sigma:          19.46
            18.9864         11.8048          0.7766
            11.4484         28.7020          1.2622
            -0.4121         -0.8012         10.6796

     Atom 71  H   pos: (  0.218029 -0.340075  0.269293)  bare sigma:          18.71
            10.7662         -0.3135         -0.2964
            -0.2499         11.7772          5.3993
             0.3716          6.1573         33.5987

     Diamagnetic contribution in ppm:

     Atom  1  Ca  pos: ( -0.284691  0.126253 -0.449115)  dia sigma:          -4.25
            -4.2597         -0.0055          0.0083
            -0.0055         -4.2441          0.0084
             0.0083          0.0084         -4.2558

     Atom  2  O   pos: ( -0.499834 -0.016436 -0.361545)  dia sigma:          17.97
            17.6458         -0.1065         -0.0164
            -0.1065         18.5472         -0.1039
            -0.0164         -0.1039         17.7203

     Atom  3  O   pos: ( -0.331238  0.138696  0.282651)  dia sigma:          17.75
            17.7674          0.3539         -0.1751
             0.3539         17.8801         -0.2182
            -0.1751         -0.2182         17.6073

     Atom  4  O   pos: (  0.446729  0.345813  0.371555)  dia sigma:          17.51
            17.3904         -0.2484         -0.4343
            -0.2484         18.0029         -0.1857
            -0.4343         -0.1857         17.1407

     Atom  5  O   pos: (  0.237548 -0.324032  0.047333)  dia sigma:          18.18
            17.7282          0.4572         -0.1831
             0.4572         18.5544         -0.0400
            -0.1831         -0.0400         18.2530

     Atom  6  O   pos: ( -0.105518 -0.225701  0.243302)  dia sigma:          18.15
            18.6611         -0.2825         -0.0032
            -0.2825         17.9066         -0.4328
            -0.0032         -0.4328         17.8683

     Atom  7  O   pos: (  0.454647  0.187439  0.056310)  dia sigma:          17.15
            17.4355          0.1539         -0.0257
             0.1539         16.4611         -0.4509
            -0.0257         -0.4509         17.5648

     Atom  8  O   pos: (  0.156825  0.391680 -0.104803)  dia sigma:          18.21
            18.0630         -0.5799          0.1050
            -0.5799         18.1146         -0.3552
             0.1050         -0.3552         18.4428

     Atom  9  O   pos: ( -0.252380 -0.467483 -0.141345)  dia sigma:          18.01
            18.1872         -0.5393          0.2016
            -0.5393         17.7451          0.3912
             0.2016          0.3912         18.0958

     Atom 10  O   pos: ( -0.433683 -0.327856 -0.346015)  dia sigma:          18.03
            18.4104          0.5297          0.0238
             0.5297         17.6928          0.3457
             0.0238          0.3457         17.9954

     Atom 11  O   pos: ( -0.149414  0.370343  0.135758)  dia sigma:          18.10
            18.7846         -0.1798          0.0870
            -0.1798         17.5164         -0.4186
             0.0870         -0.4186         18.0011

     Atom 12  O   pos: ( -0.386713 -0.384208  0.263281)  dia sigma:          18.26
            18.8584          0.0488          0.3347
             0.0488         17.8293         -0.5413
             0.3347         -0.5413         18.0880

     Atom 13  O   pos: ( -0.033267 -0.182791 -0.180209)  dia sigma:          17.95
            18.3230         -0.5774         -0.3189
            -0.5774         17.8794         -0.3562
            -0.3189         -0.3562         17.6615

     Atom 14  O   pos: (  0.438831 -0.074710 -0.084077)  dia sigma:          18.16
            17.6556          0.2367         -0.0814
             0.2367         18.2496          0.2584
            -0.0814          0.2584         18.5790

     Atom 15  O   pos: (  0.412096 -0.016977  0.347247)  dia sigma:          18.20
            18.1396          0.4265         -0.1058
             0.4265         17.8678         -0.3462
            -0.1058         -0.3462         18.5886

     Atom 16  O   pos: ( -0.164493  0.118779 -0.206551)  dia sigma:          18.30
            18.8639          0.0554         -0.2524
             0.0554         17.6383         -0.3625
            -0.2524         -0.3625         18.4104

     Atom 17  O   pos: (  0.123118  0.416049 -0.398857)  dia sigma:          16.50
            15.9132          0.0465         -0.6895
             0.0465         16.6326          0.0922
            -0.6895          0.0922         16.9657

     Atom 18  O   pos: ( -0.499092  0.255337 -0.309368)  dia sigma:          18.15
            18.1882         -0.3070          0.4008
            -0.3070         18.5750         -0.0840
             0.4008         -0.0840         17.6811

     Atom 19  O   pos: ( -0.208695 -0.153620 -0.461072)  dia sigma:          17.83
            17.7362         -0.2669          0.0696
            -0.2669         17.2121          0.0095
             0.0696          0.0095         18.5559

     Atom 20  O   pos: (  0.179931  0.147348  0.221975)  dia sigma:          18.11
            18.1628          0.0441          0.0289
             0.0441         18.1963         -0.7612
             0.0289         -0.7612         17.9707

     Atom 21  O   pos: ( -0.015303  0.102545 -0.502503)  dia sigma:          17.91
            17.9512         -0.2041         -0.0019
            -0.2041         17.0697         -0.1421
            -0.0019         -0.1421         18.7030

     Atom 22  O   pos: (  0.210337  0.053803 -0.267549)  dia sigma:          18.13
            18.3335          0.0025         -0.4114
             0.0025         17.9276         -0.6006
            -0.4114         -0.6006         18.1302

     Atom 23  O   pos: ( -0.243822 -0.018407  0.070383)  dia sigma:          18.20
            18.3883          0.3841          0.1126
             0.3841         18.0987          0.4297
             0.1126          0.4297         18.1051

     Atom 24  O   pos: ( -0.194409  0.406847 -0.474220)  dia sigma:          17.67
            18.1769          0.0386          0.3484
             0.0386         17.1708         -0.5699
             0.3484         -0.5699         17.6611

     Atom 25  O   pos: (  0.217719 -0.304926  0.372637)  dia sigma:          18.20
            17.7359          0.5956          0.0171
             0.5956         18.3871          0.2738
             0.0171          0.2738         18.4800

     Atom 26  H   pos: ( -0.486911 -0.125328 -0.350900)  dia sigma:           1.01
             1.0126          0.0000          0.0000
             0.0000          1.0126          0.0000
             0.0000          0.0000          1.0126

     Atom 27  H   pos: ( -0.268743  0.219231  0.241440)  dia sigma:           1.03
             1.0298          0.0000          0.0000
             0.0000          1.0298          0.0000
             0.0000          0.0000          1.0298

     Atom 28  H   pos: ( -0.476675  0.261101  0.337351)  dia sigma:           0.92
             0.9177          0.0000          0.0000
             0.0000          0.9177          0.0000
             0.0000          0.0000          0.9177

     Atom 29  H   pos: ( -0.498653  0.427334  0.312084)  dia sigma:           0.94
             0.9405          0.0000          0.0000
             0.0000          0.9405          0.0000
             0.0000          0.0000          0.9405

     Atom 30  H   pos: (  0.286368 -0.245693 -0.010668)  dia sigma:           1.05
             1.0492          0.0000          0.0000
             0.0000          1.0492          0.0000
             0.0000          0.0000          1.0492

     Atom 31  H   pos: (  0.220039 -0.404502 -0.025858)  dia sigma:           1.01
             1.0062          0.0000          0.0000
             0.0000          1.0062          0.0000
             0.0000          0.0000          1.0062

     Atom 32  H   pos: (  0.002281 -0.231126  0.228621)  dia sigma:           1.05
             1.0507          0.0000          0.0000
             0.0000          1.0507          0.0000
             0.0000          0.0000          1.0507

     Atom 33  H   pos: ( -0.137338 -0.145273  0.175161)  dia sigma:           1.01
             1.0071          0.0000          0.0000
             0.0000          1.0071          0.0000
             0.0000          0.0000          1.0071

     Atom 34  H   pos: ( -0.448988  0.173775  0.130589)  dia sigma:           0.86
             0.8582          0.0000          0.0000
             0.0000          0.8582          0.0000
             0.0000          0.0000          0.8582

     Atom 35  H   pos: ( -0.475972  0.225158 -0.028959)  dia sigma:           0.95
             0.9515          0.0000          0.0000
             0.0000          0.9515          0.0000
             0.0000          0.0000          0.9515

     Atom 36  H   pos: (  0.162373  0.413629 -0.211880)  dia sigma:           1.02
             1.0179          0.0000          0.0000
             0.0000          1.0179          0.0000
             0.0000          0.0000          1.0179

     Atom 37  H   pos: (  0.234690  0.317543 -0.088608)  dia sigma:           1.06
             1.0627          0.0000          0.0000
             0.0000          1.0627          0.0000
             0.0000          0.0000          1.0627

     Atom 38  H   pos: ( -0.193705  0.394598 -0.199616)  dia sigma:           1.08
             1.0835          0.0000          0.0000
             0.0000          1.0835          0.0000
             0.0000          0.0000          1.0835

     Atom 39  H   pos: ( -0.323079 -0.466390 -0.221681)  dia sigma:           1.08
             1.0832          0.0000          0.0000
             0.0000          1.0832          0.0000
             0.0000          0.0000          1.0832

     Atom 40  H   pos: ( -0.488900 -0.385899 -0.419360)  dia sigma:           1.07
             1.0747          0.0000          0.0000
             0.0000          1.0747          0.0000
             0.0000          0.0000          1.0747

     Atom 41  H   pos: ( -0.339637 -0.303039 -0.397078)  dia sigma:           1.02
             1.0228          0.0000          0.0000
             0.0000          1.0228          0.0000
             0.0000          0.0000          1.0228

     Atom 42  H   pos: ( -0.044820  0.374091  0.106165)  dia sigma:           1.07
             1.0688          0.0000          0.0000
             0.0000          1.0688          0.0000
             0.0000          0.0000          1.0688

     Atom 43  H   pos: ( -0.201976  0.417387  0.051933)  dia sigma:           1.03
             1.0287          0.0000          0.0000
             0.0000          1.0287          0.0000
             0.0000          0.0000          1.0287

     Atom 44  H   pos: ( -0.446716 -0.334541  0.187628)  dia sigma:           1.06
             1.0623          0.0000          0.0000
             0.0000          1.0623          0.0000
             0.0000          0.0000          1.0623

     Atom 45  H   pos: ( -0.284874 -0.350072  0.243779)  dia sigma:           1.03
             1.0259          0.0000          0.0000
             0.0000          1.0259          0.0000
             0.0000          0.0000          1.0259

     Atom 46  H   pos: (  0.016367 -0.269558 -0.136602)  dia sigma:           1.06
             1.0614          0.0000          0.0000
             0.0000          1.0614          0.0000
             0.0000          0.0000          1.0614

     Atom 47  H   pos: ( -0.126434 -0.175416 -0.124362)  dia sigma:           1.07
             1.0688          0.0000          0.0000
             0.0000          1.0688          0.0000
             0.0000          0.0000          1.0688

     Atom 48  H   pos: (  0.459166  0.021468 -0.035448)  dia sigma:           1.03
             1.0318          0.0000          0.0000
             0.0000          1.0318          0.0000
             0.0000          0.0000          1.0318

     Atom 49  H   pos: (  0.463824 -0.055176 -0.189597)  dia sigma:           1.02
             1.0220          0.0000          0.0000
             0.0000          1.0220          0.0000
             0.0000          0.0000          1.0220

     Atom 50  H   pos: (  0.439171 -0.022819  0.453923)  dia sigma:           1.01
             1.0073          0.0000          0.0000
             0.0000          1.0073          0.0000
             0.0000          0.0000          1.0073

     Atom 51  H   pos: (  0.491161  0.045019  0.303977)  dia sigma:           1.04
             1.0405          0.0000          0.0000
             0.0000          1.0405          0.0000
             0.0000          0.0000          1.0405

     Atom 52  H   pos: ( -0.055956  0.111661 -0.205506)  dia sigma:           1.06
             1.0554          0.0000          0.0000
             0.0000          1.0554          0.0000
             0.0000          0.0000          1.0554

     Atom 53  H   pos: ( -0.194622  0.078421 -0.108877)  dia sigma:           1.01
             1.0080          0.0000          0.0000
             0.0000          1.0080          0.0000
             0.0000          0.0000          1.0080

     Atom 54  H   pos: (  0.175536 -0.432876 -0.485997)  dia sigma:           0.73
             0.7347          0.0000          0.0000
             0.0000          0.7347          0.0000
             0.0000          0.0000          0.7347

     Atom 55  H   pos: (  0.169320  0.354862 -0.498537)  dia sigma:           0.84
             0.8374          0.0000          0.0000
             0.0000          0.8374          0.0000
             0.0000          0.0000          0.8374

     Atom 56  H   pos: (  0.419898  0.309022 -0.359217)  dia sigma:           1.07
             1.0671          0.0000          0.0000
             0.0000          1.0671          0.0000
             0.0000          0.0000          1.0671

     Atom 57  H   pos: (  0.479843  0.149925 -0.330564)  dia sigma:           1.01
             1.0057          0.0000          0.0000
             0.0000          1.0057          0.0000
             0.0000          0.0000          1.0057

     Atom 58  H   pos: ( -0.154861 -0.176159  0.429718)  dia sigma:           0.82
             0.8162          0.0000          0.0000
             0.0000          0.8162          0.0000
             0.0000          0.0000          0.8162

     Atom 59  H   pos: ( -0.138563 -0.175065 -0.378535)  dia sigma:           1.01
             1.0121          0.0000          0.0000
             0.0000          1.0121          0.0000
             0.0000          0.0000          1.0121

     Atom 60  H   pos: (  0.234990  0.223070  0.165438)  dia sigma:           1.05
             1.0506          0.0000          0.0000
             0.0000          1.0506          0.0000
             0.0000          0.0000          1.0506

     Atom 61  H   pos: (  0.258644  0.094270  0.277196)  dia sigma:           1.02
             1.0217          0.0000          0.0000
             0.0000          1.0217          0.0000
             0.0000          0.0000          1.0217

     Atom 62  H   pos: (  0.037205  0.101291  0.385798)  dia sigma:           0.82
             0.8234          0.0000          0.0000
             0.0000          0.8234          0.0000
             0.0000          0.0000          0.8234

     Atom 63  H   pos: (  0.060315  0.079389 -0.425081)  dia sigma:           1.00
             0.9977          0.0000          0.0000
             0.0000          0.9977          0.0000
             0.0000          0.0000          0.9977

     Atom 64  H   pos: (  0.203286 -0.022157 -0.189414)  dia sigma:           1.05
             1.0530          0.0000          0.0000
             0.0000          1.0530          0.0000
             0.0000          0.0000          1.0530

     Atom 65  H   pos: (  0.313318  0.043197 -0.304456)  dia sigma:           1.03
             1.0251          0.0000          0.0000
             0.0000          1.0251          0.0000
             0.0000          0.0000          1.0251

     Atom 66  H   pos: ( -0.270966  0.043831  0.158769)  dia sigma:           0.97
             0.9679          0.0000          0.0000
             0.0000          0.9679          0.0000
             0.0000          0.0000          0.9679

     Atom 67  H   pos: ( -0.336649 -0.070226  0.047071)  dia sigma:           1.06
             1.0627          0.0000          0.0000
             0.0000          1.0627          0.0000
             0.0000          0.0000          1.0627

     Atom 68  H   pos: ( -0.249529  0.457160  0.432427)  dia sigma:           0.90
             0.9016          0.0000          0.0000
             0.0000          0.9016          0.0000
             0.0000          0.0000          0.9016

     Atom 69  H   pos: ( -0.089545  0.434920 -0.491753)  dia sigma:           1.03
             1.0257          0.0000          0.0000
             0.0000          1.0257          0.0000
             0.0000          0.0000          1.0257

     Atom 70  H   pos: (  0.280074 -0.215226  0.369688)  dia sigma:           1.03
             1.0314          0.0000          0.0000
             0.0000          1.0314          0.0000
             0.0000          0.0000          1.0314

     Atom 71  H   pos: (  0.218029 -0.340075  0.269293)  dia sigma:           1.03
             1.0318          0.0000          0.0000
             0.0000          1.0318          0.0000
             0.0000          0.0000          1.0318

     Paramagnetic contribution in ppm:

     Atom  1  Ca  pos: ( -0.284691  0.126253 -0.449115)  para sigma:        -450.11
          -446.8872         12.0952          2.1858
            10.2815       -481.8876        -11.8330
             3.7554        -12.1621       -421.5483

     Atom  2  O   pos: ( -0.499834 -0.016436 -0.361545)  para sigma:         -60.16
           -62.7227         24.9920         -9.6394
            10.8930        -72.7490         -4.4562
            -7.7089         -7.6224        -45.0200

     Atom  3  O   pos: ( -0.331238  0.138696  0.282651)  para sigma:         -59.27
           -65.0485        -17.4151          4.2444
           -20.1958        -80.4111         13.7791
             2.0558         10.3461        -32.3436

     Atom  4  O   pos: (  0.446729  0.345813  0.371555)  para sigma:         -28.38
           -33.7121        -11.2212         -4.9518
           -10.1442         -7.5841         -4.6150
            -6.7245         -6.3102        -43.8538

     Atom  5  O   pos: (  0.237548 -0.324032  0.047333)  para sigma:           3.98
           -15.7669         20.5622          1.9534
            22.7139         28.4132         12.7210
             6.3470         20.2805         -0.7014

     Atom  6  O   pos: ( -0.105518 -0.225701  0.243302)  para sigma:          -4.97
             3.5888        -13.9181          6.6879
           -16.2680        -11.0682        -10.8899
             8.0016        -12.3581         -7.4403

     Atom  7  O   pos: (  0.454647  0.187439  0.056310)  para sigma:         -23.71
           -34.9103         -1.9266         11.2831
            -2.0521        -29.1569         -0.4619
            10.7194         -3.4809         -7.0606

     Atom  8  O   pos: (  0.156825  0.391680 -0.104803)  para sigma:          -1.52
           -19.1979         -6.0180          9.7148
            -7.9944         -0.4272          3.3996
             9.2501         -1.9543         15.0526

     Atom  9  O   pos: ( -0.252380 -0.467483 -0.141345)  para sigma:           6.57
            12.3732        -14.1846          5.9083
           -16.6847          1.0450         -9.1489
            10.7501         -9.2679          6.2940

     Atom 10  O   pos: ( -0.433683 -0.327856 -0.346015)  para sigma:          -4.27
            10.8271         11.3583         -2.2531
            10.4236         -5.4957          2.3288
            -4.9309         -1.1229        -18.1348

     Atom 11  O   pos: ( -0.149414  0.370343  0.135758)  para sigma:           8.52
            22.4297         -9.0927          7.9008
           -12.2831         -6.8408        -13.2987
             5.0883        -12.4243          9.9801

     Atom 12  O   pos: ( -0.386713 -0.384208  0.263281)  para sigma:           4.74
            26.2301          6.8538          3.9647
             9.9202         -2.4435        -12.2643
            -0.2011        -11.0780         -9.5652

     Atom 13  O   pos: ( -0.033267 -0.182791 -0.180209)  para sigma:           8.98
            22.8972        -15.2975         -6.8797
           -16.4604         11.2351         -8.0724
            -5.0590         -5.6507         -7.1888

     Atom 14  O   pos: (  0.438831 -0.074710 -0.084077)  para sigma:         -12.82
           -34.4557          3.3762         -3.9382
             6.5741        -16.6968         10.9902
            -2.9342         10.0744         12.6881

     Atom 15  O   pos: (  0.412096 -0.016977  0.347247)  para sigma:          -9.06
           -13.8124         10.2757          5.9279
            13.0574        -24.1385        -15.0070
             0.8287        -15.8966         10.7641

     Atom 16  O   pos: ( -0.164493  0.118779 -0.206551)  para sigma:          -4.59
            -5.6605         -0.4561         -1.1324
            -0.0836        -16.8409        -10.0075
            -3.4504        -11.8169          8.7173

     Atom 17  O   pos: (  0.123118  0.416049 -0.398857)  para sigma:         -23.95
           -13.0901          5.6658          2.0876
             2.0293        -45.6825        -10.1036
             2.0635         -6.6483        -13.0840

     Atom 18  O   pos: ( -0.499092  0.255337 -0.309368)  para sigma:         -13.50
           -22.5485        -11.5085          3.0795
           -14.0909          5.7527         -4.2278
            -1.0513          2.0712        -23.6940

     Atom 19  O   pos: ( -0.208695 -0.153620 -0.461072)  para sigma:         -24.26
           -34.8739          0.1700        -10.7652
             2.9378        -35.5554          4.0416
            -8.6231          4.1876         -2.3536

     Atom 20  O   pos: (  0.179931  0.147348  0.221975)  para sigma:           6.00
            11.6603         -6.0660          1.8965
            -1.9984          3.0146        -24.1889
            -0.7558        -26.2982          3.3126

     Atom 21  O   pos: ( -0.015303  0.102545 -0.502503)  para sigma:         -19.84
           -12.4494         -0.7083        -11.8065
             1.3100        -43.7516         -1.9634
           -13.4070         -1.6955         -3.3072

     Atom 22  O   pos: (  0.210337  0.053803 -0.267549)  para sigma:          -5.25
            20.0635         -0.5123        -10.9612
             4.9358        -20.8046        -20.2781
            -5.2900        -18.7927        -15.0204

     Atom 23  O   pos: ( -0.243822 -0.018407  0.070383)  para sigma:         -17.91
           -24.3764         -2.7396         -0.9783
            -2.1169        -19.0435         16.7530
            -1.2058         16.8026        -10.2954

     Atom 24  O   pos: ( -0.194409  0.406847 -0.474220)  para sigma:         -13.39
            -3.0685         -9.1910         18.5485
            -9.8950        -22.9254        -10.5008
            16.3056         -9.6069        -14.1793

     Atom 25  O   pos: (  0.217719 -0.304926  0.372637)  para sigma:           3.95
           -15.7036         16.7315         -0.4816
            17.1711          7.3207          2.3179
            -1.7115         -1.6569         20.2426

     Atom 26  H   pos: ( -0.486911 -0.125328 -0.350900)  para sigma:           0.00
             0.0000          0.0000          0.0000
             0.0000          0.0000          0.0000
             0.0000          0.0000          0.0000

     Atom 27  H   pos: ( -0.268743  0.219231  0.241440)  para sigma:           0.00
             0.0000          0.0000          0.0000
             0.0000          0.0000          0.0000
             0.0000          0.0000          0.0000

     Atom 28  H   pos: ( -0.476675  0.261101  0.337351)  para sigma:           0.00
             0.0000          0.0000          0.0000
             0.0000          0.0000          0.0000
             0.0000          0.0000          0.0000

     Atom 29  H   pos: ( -0.498653  0.427334  0.312084)  para sigma:           0.00
             0.0000          0.0000          0.0000
             0.0000          0.0000          0.0000
             0.0000          0.0000          0.0000

     Atom 30  H   pos: (  0.286368 -0.245693 -0.010668)  para sigma:           0.00
             0.0000          0.0000          0.0000
             0.0000          0.0000          0.0000
             0.0000          0.0000          0.0000

     Atom 31  H   pos: (  0.220039 -0.404502 -0.025858)  para sigma:           0.00
             0.0000          0.0000          0.0000
             0.0000          0.0000          0.0000
             0.0000          0.0000          0.0000

     Atom 32  H   pos: (  0.002281 -0.231126  0.228621)  para sigma:           0.00
             0.0000          0.0000          0.0000
             0.0000          0.0000          0.0000
             0.0000          0.0000          0.0000

     Atom 33  H   pos: ( -0.137338 -0.145273  0.175161)  para sigma:           0.00
             0.0000          0.0000          0.0000
             0.0000          0.0000          0.0000
             0.0000          0.0000          0.0000

     Atom 34  H   pos: ( -0.448988  0.173775  0.130589)  para sigma:           0.00
             0.0000          0.0000          0.0000
             0.0000          0.0000          0.0000
             0.0000          0.0000          0.0000

     Atom 35  H   pos: ( -0.475972  0.225158 -0.028959)  para sigma:           0.00
             0.0000          0.0000          0.0000
             0.0000          0.0000          0.0000
             0.0000          0.0000          0.0000

     Atom 36  H   pos: (  0.162373  0.413629 -0.211880)  para sigma:           0.00
             0.0000          0.0000          0.0000
             0.0000          0.0000          0.0000
             0.0000          0.0000          0.0000

     Atom 37  H   pos: (  0.234690  0.317543 -0.088608)  para sigma:           0.00
             0.0000          0.0000          0.0000
             0.0000          0.0000          0.0000
             0.0000          0.0000          0.0000

     Atom 38  H   pos: ( -0.193705  0.394598 -0.199616)  para sigma:           0.00
             0.0000          0.0000          0.0000
             0.0000          0.0000          0.0000
             0.0000          0.0000          0.0000

     Atom 39  H   pos: ( -0.323079 -0.466390 -0.221681)  para sigma:           0.00
             0.0000          0.0000          0.0000
             0.0000          0.0000          0.0000
             0.0000          0.0000          0.0000

     Atom 40  H   pos: ( -0.488900 -0.385899 -0.419360)  para sigma:           0.00
             0.0000          0.0000          0.0000
             0.0000          0.0000          0.0000
             0.0000          0.0000          0.0000

     Atom 41  H   pos: ( -0.339637 -0.303039 -0.397078)  para sigma:           0.00
             0.0000          0.0000          0.0000
             0.0000          0.0000          0.0000
             0.0000          0.0000          0.0000

     Atom 42  H   pos: ( -0.044820  0.374091  0.106165)  para sigma:           0.00
             0.0000          0.0000          0.0000
             0.0000          0.0000          0.0000
             0.0000          0.0000          0.0000

     Atom 43  H   pos: ( -0.201976  0.417387  0.051933)  para sigma:           0.00
             0.0000          0.0000          0.0000
             0.0000          0.0000          0.0000
             0.0000          0.0000          0.0000

     Atom 44  H   pos: ( -0.446716 -0.334541  0.187628)  para sigma:           0.00
             0.0000          0.0000          0.0000
             0.0000          0.0000          0.0000
             0.0000          0.0000          0.0000

     Atom 45  H   pos: ( -0.284874 -0.350072  0.243779)  para sigma:           0.00
             0.0000          0.0000          0.0000
             0.0000          0.0000          0.0000
             0.0000          0.0000          0.0000

     Atom 46  H   pos: (  0.016367 -0.269558 -0.136602)  para sigma:           0.00
             0.0000          0.0000          0.0000
             0.0000          0.0000          0.0000
             0.0000          0.0000          0.0000

     Atom 47  H   pos: ( -0.126434 -0.175416 -0.124362)  para sigma:           0.00
             0.0000          0.0000          0.0000
             0.0000          0.0000          0.0000
             0.0000          0.0000          0.0000

     Atom 48  H   pos: (  0.459166  0.021468 -0.035448)  para sigma:           0.00
             0.0000          0.0000          0.0000
             0.0000          0.0000          0.0000
             0.0000          0.0000          0.0000

     Atom 49  H   pos: (  0.463824 -0.055176 -0.189597)  para sigma:           0.00
             0.0000          0.0000          0.0000
             0.0000          0.0000          0.0000
             0.0000          0.0000          0.0000

     Atom 50  H   pos: (  0.439171 -0.022819  0.453923)  para sigma:           0.00
             0.0000          0.0000          0.0000
             0.0000          0.0000          0.0000
             0.0000          0.0000          0.0000

     Atom 51  H   pos: (  0.491161  0.045019  0.303977)  para sigma:           0.00
             0.0000          0.0000          0.0000
             0.0000          0.0000          0.0000
             0.0000          0.0000          0.0000

     Atom 52  H   pos: ( -0.055956  0.111661 -0.205506)  para sigma:           0.00
             0.0000          0.0000          0.0000
             0.0000          0.0000          0.0000
             0.0000          0.0000          0.0000

     Atom 53  H   pos: ( -0.194622  0.078421 -0.108877)  para sigma:           0.00
             0.0000          0.0000          0.0000
             0.0000          0.0000          0.0000
             0.0000          0.0000          0.0000

     Atom 54  H   pos: (  0.175536 -0.432876 -0.485997)  para sigma:           0.00
             0.0000          0.0000          0.0000
             0.0000          0.0000          0.0000
             0.0000          0.0000          0.0000

     Atom 55  H   pos: (  0.169320  0.354862 -0.498537)  para sigma:           0.00
             0.0000          0.0000          0.0000
             0.0000          0.0000          0.0000
             0.0000          0.0000          0.0000

     Atom 56  H   pos: (  0.419898  0.309022 -0.359217)  para sigma:           0.00
             0.0000          0.0000          0.0000
             0.0000          0.0000          0.0000
             0.0000          0.0000          0.0000

     Atom 57  H   pos: (  0.479843  0.149925 -0.330564)  para sigma:           0.00
             0.0000          0.0000          0.0000
             0.0000          0.0000          0.0000
             0.0000          0.0000          0.0000

     Atom 58  H   pos: ( -0.154861 -0.176159  0.429718)  para sigma:           0.00
             0.0000          0.0000          0.0000
             0.0000          0.0000          0.0000
             0.0000          0.0000          0.0000

     Atom 59  H   pos: ( -0.138563 -0.175065 -0.378535)  para sigma:           0.00
             0.0000          0.0000          0.0000
             0.0000          0.0000          0.0000
             0.0000          0.0000          0.0000

     Atom 60  H   pos: (  0.234990  0.223070  0.165438)  para sigma:           0.00
             0.0000          0.0000          0.0000
             0.0000          0.0000          0.0000
             0.0000          0.0000          0.0000

     Atom 61  H   pos: (  0.258644  0.094270  0.277196)  para sigma:           0.00
             0.0000          0.0000          0.0000
             0.0000          0.0000          0.0000
             0.0000          0.0000          0.0000

     Atom 62  H   pos: (  0.037205  0.101291  0.385798)  para sigma:           0.00
             0.0000          0.0000          0.0000
             0.0000          0.0000          0.0000
             0.0000          0.0000          0.0000

     Atom 63  H   pos: (  0.060315  0.079389 -0.425081)  para sigma:           0.00
             0.0000          0.0000          0.0000
             0.0000          0.0000          0.0000
             0.0000          0.0000          0.0000

     Atom 64  H   pos: (  0.203286 -0.022157 -0.189414)  para sigma:           0.00
             0.0000          0.0000          0.0000
             0.0000          0.0000          0.0000
             0.0000          0.0000          0.0000

     Atom 65  H   pos: (  0.313318  0.043197 -0.304456)  para sigma:           0.00
             0.0000          0.0000          0.0000
             0.0000          0.0000          0.0000
             0.0000          0.0000          0.0000

     Atom 66  H   pos: ( -0.270966  0.043831  0.158769)  para sigma:           0.00
             0.0000          0.0000          0.0000
             0.0000          0.0000          0.0000
             0.0000          0.0000          0.0000

     Atom 67  H   pos: ( -0.336649 -0.070226  0.047071)  para sigma:           0.00
             0.0000          0.0000          0.0000
             0.0000          0.0000          0.0000
             0.0000          0.0000          0.0000

     Atom 68  H   pos: ( -0.249529  0.457160  0.432427)  para sigma:           0.00
             0.0000          0.0000          0.0000
             0.0000          0.0000          0.0000
             0.0000          0.0000          0.0000

     Atom 69  H   pos: ( -0.089545  0.434920 -0.491753)  para sigma:           0.00
             0.0000          0.0000          0.0000
             0.0000          0.0000          0.0000
             0.0000          0.0000          0.0000

     Atom 70  H   pos: (  0.280074 -0.215226  0.369688)  para sigma:           0.00
             0.0000          0.0000          0.0000
             0.0000          0.0000          0.0000
             0.0000          0.0000          0.0000

     Atom 71  H   pos: (  0.218029 -0.340075  0.269293)  para sigma:           0.00
             0.0000          0.0000          0.0000
             0.0000          0.0000          0.0000
             0.0000          0.0000          0.0000

     Paramagnetic US occ-occ contribution in ppm:

     Atom  1  Ca  pos: ( -0.284691  0.126253 -0.449115)  para_oo sigma:          -2.56
            -2.6729          0.0799          0.1753
             0.0369         -2.8066          0.1174
             0.0847          0.0397         -2.2024

     Atom  2  O   pos: ( -0.499834 -0.016436 -0.361545)  para_oo sigma:          -0.95
            -1.3764         -0.5987          0.0637
            -0.4872         -0.6428          0.1854
             0.0548          0.2445         -0.8304

     Atom  3  O   pos: ( -0.331238  0.138696  0.282651)  para_oo sigma:          -0.81
            -0.6643          0.0474         -0.1787
             0.0658         -0.5577          0.2404
            -0.1771          0.2511         -1.2064

     Atom  4  O   pos: (  0.446729  0.345813  0.371555)  para_oo sigma:          -1.05
            -1.1492          0.1480         -0.0933
             0.0627         -1.0150          0.0305
            -0.1769          0.0684         -0.9930

     Atom  5  O   pos: (  0.237548 -0.324032  0.047333)  para_oo sigma:          -0.92
            -0.9183          0.1268          0.0319
             0.1031         -0.8384          0.1727
             0.0693          0.2138         -0.9885

     Atom  6  O   pos: ( -0.105518 -0.225701  0.243302)  para_oo sigma:          -0.78
            -0.8350         -0.0280          0.0005
            -0.0220         -0.7676         -0.0323
            -0.0094         -0.0529         -0.7245

     Atom  7  O   pos: (  0.454647  0.187439  0.056310)  para_oo sigma:          -0.82
            -0.8155         -0.0048          0.0698
            -0.0201         -0.7482          0.1136
             0.0685          0.1165         -0.8888

     Atom  8  O   pos: (  0.156825  0.391680 -0.104803)  para_oo sigma:          -0.99
            -1.0489          0.0766          0.0998
             0.1130         -1.0887          0.1719
             0.0978          0.1704         -0.8207

     Atom  9  O   pos: ( -0.252380 -0.467483 -0.141345)  para_oo sigma:          -0.79
            -0.9112         -0.0424          0.0902
            -0.0077         -0.8192         -0.0408
             0.1824         -0.0385         -0.6505

     Atom 10  O   pos: ( -0.433683 -0.327856 -0.346015)  para_oo sigma:          -0.84
            -0.8297         -0.0159         -0.0312
             0.0183         -0.7186         -0.0480
            -0.0506         -0.1129         -0.9790

     Atom 11  O   pos: ( -0.149414  0.370343  0.135758)  para_oo sigma:          -0.77
            -0.8499          0.0041          0.0778
             0.0240         -0.7742         -0.0978
             0.0399         -0.0531         -0.6748

     Atom 12  O   pos: ( -0.386713 -0.384208  0.263281)  para_oo sigma:          -0.82
            -0.7457          0.1856         -0.1122
             0.2280         -0.8282          0.0442
            -0.1080          0.0083         -0.8844

     Atom 13  O   pos: ( -0.033267 -0.182791 -0.180209)  para_oo sigma:          -0.61
            -0.5858         -0.0135          0.0071
            -0.0131         -0.5908         -0.0248
             0.0381         -0.0506         -0.6470

     Atom 14  O   pos: (  0.438831 -0.074710 -0.084077)  para_oo sigma:          -1.07
            -1.0909          0.0322          0.0519
             0.0043         -1.1702         -0.0398
            -0.0216          0.0086         -0.9612

     Atom 15  O   pos: (  0.412096 -0.016977  0.347247)  para_oo sigma:          -1.03
            -0.9399          0.0317          0.0721
             0.0856         -1.1290         -0.0210
             0.0334         -0.0392         -1.0066

     Atom 16  O   pos: ( -0.164493  0.118779 -0.206551)  para_oo sigma:          -0.35
            -0.1409          0.0502         -0.4392
             0.0323         -0.4110         -0.1201
            -0.3881         -0.0625         -0.5096

     Atom 17  O   pos: (  0.123118  0.416049 -0.398857)  para_oo sigma:          -0.84
            -0.7861          0.0637         -0.0988
             0.0147         -0.9884         -0.2204
            -0.0969         -0.1910         -0.7384

     Atom 18  O   pos: ( -0.499092  0.255337 -0.309368)  para_oo sigma:          -0.80
            -1.2104          0.2049          0.0591
            -0.0182         -0.2511         -0.0162
             0.1135         -0.0433         -0.9303

     Atom 19  O   pos: ( -0.208695 -0.153620 -0.461072)  para_oo sigma:          -0.63
            -0.6668          0.1495         -0.0611
             0.1606         -0.7781         -0.0175
            -0.0323         -0.0141         -0.4371

     Atom 20  O   pos: (  0.179931  0.147348  0.221975)  para_oo sigma:          -0.78
            -0.7411         -0.0291         -0.0582
            -0.0672         -0.7693         -0.0213
            -0.0562         -0.0401         -0.8192

     Atom 21  O   pos: ( -0.015303  0.102545 -0.502503)  para_oo sigma:          -0.41
            -0.7606          0.0347          0.1573
             0.0562         -0.4777         -0.0322
             0.1104         -0.0298          0.0113

     Atom 22  O   pos: (  0.210337  0.053803 -0.267549)  para_oo sigma:          -0.77
            -0.6280         -0.0259          0.0494
            -0.0157         -0.8805         -0.0063
             0.0595          0.0243         -0.8159

     Atom 23  O   pos: ( -0.243822 -0.018407  0.070383)  para_oo sigma:          -1.08
            -1.3312         -0.2511         -0.0338
            -0.2365         -1.0523          0.1045
            -0.0215          0.1315         -0.8506

     Atom 24  O   pos: ( -0.194409  0.406847 -0.474220)  para_oo sigma:          -0.47
            -0.2947         -0.1048          0.1316
            -0.1299         -0.6350          0.0005
             0.0822         -0.0094         -0.4680

     Atom 25  O   pos: (  0.217719 -0.304926  0.372637)  para_oo sigma:          -0.77
            -0.7517         -0.0549          0.0009
            -0.0694         -0.8546          0.0033
            -0.0247         -0.0594         -0.7045

     Atom 26  H   pos: ( -0.486911 -0.125328 -0.350900)  para_oo sigma:           0.00
             0.0000          0.0000          0.0000
             0.0000          0.0000          0.0000
             0.0000          0.0000          0.0000

     Atom 27  H   pos: ( -0.268743  0.219231  0.241440)  para_oo sigma:           0.00
             0.0000          0.0000          0.0000
             0.0000          0.0000          0.0000
             0.0000          0.0000          0.0000

     Atom 28  H   pos: ( -0.476675  0.261101  0.337351)  para_oo sigma:           0.00
             0.0000          0.0000          0.0000
             0.0000          0.0000          0.0000
             0.0000          0.0000          0.0000

     Atom 29  H   pos: ( -0.498653  0.427334  0.312084)  para_oo sigma:           0.00
             0.0000          0.0000          0.0000
             0.0000          0.0000          0.0000
             0.0000          0.0000          0.0000

     Atom 30  H   pos: (  0.286368 -0.245693 -0.010668)  para_oo sigma:           0.00
             0.0000          0.0000          0.0000
             0.0000          0.0000          0.0000
             0.0000          0.0000          0.0000

     Atom 31  H   pos: (  0.220039 -0.404502 -0.025858)  para_oo sigma:           0.00
             0.0000          0.0000          0.0000
             0.0000          0.0000          0.0000
             0.0000          0.0000          0.0000

     Atom 32  H   pos: (  0.002281 -0.231126  0.228621)  para_oo sigma:           0.00
             0.0000          0.0000          0.0000
             0.0000          0.0000          0.0000
             0.0000          0.0000          0.0000

     Atom 33  H   pos: ( -0.137338 -0.145273  0.175161)  para_oo sigma:           0.00
             0.0000          0.0000          0.0000
             0.0000          0.0000          0.0000
             0.0000          0.0000          0.0000

     Atom 34  H   pos: ( -0.448988  0.173775  0.130589)  para_oo sigma:           0.00
             0.0000          0.0000          0.0000
             0.0000          0.0000          0.0000
             0.0000          0.0000          0.0000

     Atom 35  H   pos: ( -0.475972  0.225158 -0.028959)  para_oo sigma:           0.00
             0.0000          0.0000          0.0000
             0.0000          0.0000          0.0000
             0.0000          0.0000          0.0000

     Atom 36  H   pos: (  0.162373  0.413629 -0.211880)  para_oo sigma:           0.00
             0.0000          0.0000          0.0000
             0.0000          0.0000          0.0000
             0.0000          0.0000          0.0000

     Atom 37  H   pos: (  0.234690  0.317543 -0.088608)  para_oo sigma:           0.00
             0.0000          0.0000          0.0000
             0.0000          0.0000          0.0000
             0.0000          0.0000          0.0000

     Atom 38  H   pos: ( -0.193705  0.394598 -0.199616)  para_oo sigma:           0.00
             0.0000          0.0000          0.0000
             0.0000          0.0000          0.0000
             0.0000          0.0000          0.0000

     Atom 39  H   pos: ( -0.323079 -0.466390 -0.221681)  para_oo sigma:           0.00
             0.0000          0.0000          0.0000
             0.0000          0.0000          0.0000
             0.0000          0.0000          0.0000

     Atom 40  H   pos: ( -0.488900 -0.385899 -0.419360)  para_oo sigma:           0.00
             0.0000          0.0000          0.0000
             0.0000          0.0000          0.0000
             0.0000          0.0000          0.0000

     Atom 41  H   pos: ( -0.339637 -0.303039 -0.397078)  para_oo sigma:           0.00
             0.0000          0.0000          0.0000
             0.0000          0.0000          0.0000
             0.0000          0.0000          0.0000

     Atom 42  H   pos: ( -0.044820  0.374091  0.106165)  para_oo sigma:           0.00
             0.0000          0.0000          0.0000
             0.0000          0.0000          0.0000
             0.0000          0.0000          0.0000

     Atom 43  H   pos: ( -0.201976  0.417387  0.051933)  para_oo sigma:           0.00
             0.0000          0.0000          0.0000
             0.0000          0.0000          0.0000
             0.0000          0.0000          0.0000

     Atom 44  H   pos: ( -0.446716 -0.334541  0.187628)  para_oo sigma:           0.00
             0.0000          0.0000          0.0000
             0.0000          0.0000          0.0000
             0.0000          0.0000          0.0000

     Atom 45  H   pos: ( -0.284874 -0.350072  0.243779)  para_oo sigma:           0.00
             0.0000          0.0000          0.0000
             0.0000          0.0000          0.0000
             0.0000          0.0000          0.0000

     Atom 46  H   pos: (  0.016367 -0.269558 -0.136602)  para_oo sigma:           0.00
             0.0000          0.0000          0.0000
             0.0000          0.0000          0.0000
             0.0000          0.0000          0.0000

     Atom 47  H   pos: ( -0.126434 -0.175416 -0.124362)  para_oo sigma:           0.00
             0.0000          0.0000          0.0000
             0.0000          0.0000          0.0000
             0.0000          0.0000          0.0000

     Atom 48  H   pos: (  0.459166  0.021468 -0.035448)  para_oo sigma:           0.00
             0.0000          0.0000          0.0000
             0.0000          0.0000          0.0000
             0.0000          0.0000          0.0000

     Atom 49  H   pos: (  0.463824 -0.055176 -0.189597)  para_oo sigma:           0.00
             0.0000          0.0000          0.0000
             0.0000          0.0000          0.0000
             0.0000          0.0000          0.0000

     Atom 50  H   pos: (  0.439171 -0.022819  0.453923)  para_oo sigma:           0.00
             0.0000          0.0000          0.0000
             0.0000          0.0000          0.0000
             0.0000          0.0000          0.0000

     Atom 51  H   pos: (  0.491161  0.045019  0.303977)  para_oo sigma:           0.00
             0.0000          0.0000          0.0000
             0.0000          0.0000          0.0000
             0.0000          0.0000          0.0000

     Atom 52  H   pos: ( -0.055956  0.111661 -0.205506)  para_oo sigma:           0.00
             0.0000          0.0000          0.0000
             0.0000          0.0000          0.0000
             0.0000          0.0000          0.0000

     Atom 53  H   pos: ( -0.194622  0.078421 -0.108877)  para_oo sigma:           0.00
             0.0000          0.0000          0.0000
             0.0000          0.0000          0.0000
             0.0000          0.0000          0.0000

     Atom 54  H   pos: (  0.175536 -0.432876 -0.485997)  para_oo sigma:           0.00
             0.0000          0.0000          0.0000
             0.0000          0.0000          0.0000
             0.0000          0.0000          0.0000

     Atom 55  H   pos: (  0.169320  0.354862 -0.498537)  para_oo sigma:           0.00
             0.0000          0.0000          0.0000
             0.0000          0.0000          0.0000
             0.0000          0.0000          0.0000

     Atom 56  H   pos: (  0.419898  0.309022 -0.359217)  para_oo sigma:           0.00
             0.0000          0.0000          0.0000
             0.0000          0.0000          0.0000
             0.0000          0.0000          0.0000

     Atom 57  H   pos: (  0.479843  0.149925 -0.330564)  para_oo sigma:           0.00
             0.0000          0.0000          0.0000
             0.0000          0.0000          0.0000
             0.0000          0.0000          0.0000

     Atom 58  H   pos: ( -0.154861 -0.176159  0.429718)  para_oo sigma:           0.00
             0.0000          0.0000          0.0000
             0.0000          0.0000          0.0000
             0.0000          0.0000          0.0000

     Atom 59  H   pos: ( -0.138563 -0.175065 -0.378535)  para_oo sigma:           0.00
             0.0000          0.0000          0.0000
             0.0000          0.0000          0.0000
             0.0000          0.0000          0.0000

     Atom 60  H   pos: (  0.234990  0.223070  0.165438)  para_oo sigma:           0.00
             0.0000          0.0000          0.0000
             0.0000          0.0000          0.0000
             0.0000          0.0000          0.0000

     Atom 61  H   pos: (  0.258644  0.094270  0.277196)  para_oo sigma:           0.00
             0.0000          0.0000          0.0000
             0.0000          0.0000          0.0000
             0.0000          0.0000          0.0000

     Atom 62  H   pos: (  0.037205  0.101291  0.385798)  para_oo sigma:           0.00
             0.0000          0.0000          0.0000
             0.0000          0.0000          0.0000
             0.0000          0.0000          0.0000

     Atom 63  H   pos: (  0.060315  0.079389 -0.425081)  para_oo sigma:           0.00
             0.0000          0.0000          0.0000
             0.0000          0.0000          0.0000
             0.0000          0.0000          0.0000

     Atom 64  H   pos: (  0.203286 -0.022157 -0.189414)  para_oo sigma:           0.00
             0.0000          0.0000          0.0000
             0.0000          0.0000          0.0000
             0.0000          0.0000          0.0000

     Atom 65  H   pos: (  0.313318  0.043197 -0.304456)  para_oo sigma:           0.00
             0.0000          0.0000          0.0000
             0.0000          0.0000          0.0000
             0.0000          0.0000          0.0000

     Atom 66  H   pos: ( -0.270966  0.043831  0.158769)  para_oo sigma:           0.00
             0.0000          0.0000          0.0000
             0.0000          0.0000          0.0000
             0.0000          0.0000          0.0000

     Atom 67  H   pos: ( -0.336649 -0.070226  0.047071)  para_oo sigma:           0.00
             0.0000          0.0000          0.0000
             0.0000          0.0000          0.0000
             0.0000          0.0000          0.0000

     Atom 68  H   pos: ( -0.249529  0.457160  0.432427)  para_oo sigma:           0.00
             0.0000          0.0000          0.0000
             0.0000          0.0000          0.0000
             0.0000          0.0000          0.0000

     Atom 69  H   pos: ( -0.089545  0.434920 -0.491753)  para_oo sigma:           0.00
             0.0000          0.0000          0.0000
             0.0000          0.0000          0.0000
             0.0000          0.0000          0.0000

     Atom 70  H   pos: (  0.280074 -0.215226  0.369688)  para_oo sigma:           0.00
             0.0000          0.0000          0.0000
             0.0000          0.0000          0.0000
             0.0000          0.0000          0.0000

     Atom 71  H   pos: (  0.218029 -0.340075  0.269293)  para_oo sigma:           0.00
             0.0000          0.0000          0.0000
             0.0000          0.0000          0.0000
             0.0000          0.0000          0.0000

     Paramagnetic US L_R Q_R contribution in ppm:

     Atom  1  Ca  pos: ( -0.284691  0.126253 -0.449115)  para_lq sigma:         203.96
           204.0761          0.6330         -0.1484
             0.4767        202.7210         -0.0924
             0.2143          0.1952        205.0828

     Atom  2  O   pos: ( -0.499834 -0.016436 -0.361545)  para_lq sigma:        -108.38
          -105.4396          1.7121          0.0655
             1.2512       -115.7335          0.6923
             0.1063          0.1960       -103.9781

     Atom  3  O   pos: ( -0.331238  0.138696  0.282651)  para_lq sigma:        -109.32
          -109.3114         -5.4751          2.6308
            -5.7287       -111.6796          3.3918
             2.5471          3.2010       -106.9710

     Atom  4  O   pos: (  0.446729  0.345813  0.371555)  para_lq sigma:        -107.29
          -106.4998         -0.4848          6.2692
            -1.0056       -111.4264          3.9224
             6.2205          4.0047       -103.9481

     Atom  5  O   pos: (  0.237548 -0.324032  0.047333)  para_lq sigma:        -100.56
           -94.6022         -4.7160          1.3668
            -4.5937       -104.5783         -2.6091
             1.6009         -2.1398       -102.5027

     Atom  6  O   pos: ( -0.105518 -0.225701  0.243302)  para_lq sigma:        -100.16
          -103.2972          2.3272         -0.0118
             2.3473        -99.1138          6.6737
            -0.1936          6.6266        -98.0739

     Atom  7  O   pos: (  0.454647  0.187439  0.056310)  para_lq sigma:        -110.23
          -114.5675         -1.5317         -1.5293
            -1.4309       -102.1824          4.9716
            -1.6741          4.9542       -113.9462

     Atom  8  O   pos: (  0.156825  0.391680 -0.104803)  para_lq sigma:         -99.54
           -97.1723          4.7081          1.7381
             4.6628        -96.4833          2.5802
             1.7369          2.0302       -104.9733

     Atom  9  O   pos: ( -0.252380 -0.467483 -0.141345)  para_lq sigma:        -100.29
          -102.4682          4.9610         -5.0245
             5.1265        -95.7309         -4.0118
            -4.7843         -4.1820       -102.6703

     Atom 10  O   pos: ( -0.433683 -0.327856 -0.346015)  para_lq sigma:        -101.11
          -104.2610         -4.3463          3.2028
            -4.2780        -96.0156         -3.2008
             2.9899         -3.2921       -103.0580

     Atom 11  O   pos: ( -0.149414  0.370343  0.135758)  para_lq sigma:        -101.45
          -105.0511          1.7504         -0.7858
             1.8810        -95.6565          6.2467
            -1.1313          6.1988       -103.6416

     Atom 12  O   pos: ( -0.386713 -0.384208  0.263281)  para_lq sigma:        -100.65
          -106.6014         -2.3800         -0.5663
            -2.1656        -96.7732          6.2133
            -0.3692          6.1848        -98.5813

     Atom 13  O   pos: ( -0.033267 -0.182791 -0.180209)  para_lq sigma:        -102.67
          -104.3465          4.1076          4.2904
             4.0636       -102.0009          5.7546
             4.5886          5.6341       -101.6498

     Atom 14  O   pos: (  0.438831 -0.074710 -0.084077)  para_lq sigma:        -100.99
           -94.2392         -2.3349          2.5055
            -2.5803       -103.2917         -2.3102
             2.2082         -1.7081       -105.4436

     Atom 15  O   pos: (  0.412096 -0.016977  0.347247)  para_lq sigma:        -100.11
           -99.6341         -4.4816         -0.5542
            -4.2201        -96.0946          2.2763
            -0.8143          2.2173       -104.5985

     Atom 16  O   pos: ( -0.164493  0.118779 -0.206551)  para_lq sigma:         -99.44
          -103.0090          0.0033          0.5974
             0.0703        -92.1901          4.9925
             0.6143          4.8466       -103.1262

     Atom 17  O   pos: (  0.123118  0.416049 -0.398857)  para_lq sigma:        -120.46
          -112.1666         -1.4256          2.9565
            -1.6858       -130.7821         -0.8382
             3.1775         -0.4914       -118.4310

     Atom 18  O   pos: ( -0.499092  0.255337 -0.309368)  para_lq sigma:        -100.39
           -99.8377         -0.3753         -3.8683
            -0.6133       -106.0411         -0.8068
            -4.1258         -0.5539        -95.2903

     Atom 19  O   pos: ( -0.208695 -0.153620 -0.461072)  para_lq sigma:        -104.49
          -107.0803          4.2158         -3.0840
             4.1635        -98.5274          0.3562
            -2.7423          0.6407       -107.8612

     Atom 20  O   pos: (  0.179931  0.147348  0.221975)  para_lq sigma:        -101.92
          -106.6727          0.8912         -2.3815
             0.8787       -100.4438          6.5070
            -2.2362          6.3358        -98.6458

     Atom 21  O   pos: ( -0.015303  0.102545 -0.502503)  para_lq sigma:        -106.25
          -112.1058          3.6852         -3.8196
             3.9597        -97.6514          2.4585
            -4.0899          2.3819       -108.9883

     Atom 22  O   pos: (  0.210337  0.053803 -0.267549)  para_lq sigma:        -101.72
          -105.2794          2.5726          3.1035
             2.5814        -99.7748          5.2172
             3.5098          5.2314       -100.1112

     Atom 23  O   pos: ( -0.243822 -0.018407  0.070383)  para_lq sigma:        -100.34
          -101.4634         -1.9773          1.5796
            -1.5541        -98.3709         -5.0131
             1.7909         -4.9262       -101.1830

     Atom 24  O   pos: ( -0.194409  0.406847 -0.474220)  para_lq sigma:        -106.13
          -114.2622         -4.5061          1.1329
            -4.3700       -100.8215          5.7786
             0.8856          5.8467       -103.3066

     Atom 25  O   pos: (  0.217719 -0.304926  0.372637)  para_lq sigma:        -101.15
           -95.8215         -6.2554          1.3689
            -6.3753       -101.9218         -2.5709
             1.0743         -2.9282       -105.7027

     Atom 26  H   pos: ( -0.486911 -0.125328 -0.350900)  para_lq sigma:           0.00
             0.0000          0.0000          0.0000
             0.0000          0.0000          0.0000
             0.0000          0.0000          0.0000

     Atom 27  H   pos: ( -0.268743  0.219231  0.241440)  para_lq sigma:           0.00
             0.0000          0.0000          0.0000
             0.0000          0.0000          0.0000
             0.0000          0.0000          0.0000

     Atom 28  H   pos: ( -0.476675  0.261101  0.337351)  para_lq sigma:           0.00
             0.0000          0.0000          0.0000
             0.0000          0.0000          0.0000
             0.0000          0.0000          0.0000

     Atom 29  H   pos: ( -0.498653  0.427334  0.312084)  para_lq sigma:           0.00
             0.0000          0.0000          0.0000
             0.0000          0.0000          0.0000
             0.0000          0.0000          0.0000

     Atom 30  H   pos: (  0.286368 -0.245693 -0.010668)  para_lq sigma:           0.00
             0.0000          0.0000          0.0000
             0.0000          0.0000          0.0000
             0.0000          0.0000          0.0000

     Atom 31  H   pos: (  0.220039 -0.404502 -0.025858)  para_lq sigma:           0.00
             0.0000          0.0000          0.0000
             0.0000          0.0000          0.0000
             0.0000          0.0000          0.0000

     Atom 32  H   pos: (  0.002281 -0.231126  0.228621)  para_lq sigma:           0.00
             0.0000          0.0000          0.0000
             0.0000          0.0000          0.0000
             0.0000          0.0000          0.0000

     Atom 33  H   pos: ( -0.137338 -0.145273  0.175161)  para_lq sigma:           0.00
             0.0000          0.0000          0.0000
             0.0000          0.0000          0.0000
             0.0000          0.0000          0.0000

     Atom 34  H   pos: ( -0.448988  0.173775  0.130589)  para_lq sigma:           0.00
             0.0000          0.0000          0.0000
             0.0000          0.0000          0.0000
             0.0000          0.0000          0.0000

     Atom 35  H   pos: ( -0.475972  0.225158 -0.028959)  para_lq sigma:           0.00
             0.0000          0.0000          0.0000
             0.0000          0.0000          0.0000
             0.0000          0.0000          0.0000

     Atom 36  H   pos: (  0.162373  0.413629 -0.211880)  para_lq sigma:           0.00
             0.0000          0.0000          0.0000
             0.0000          0.0000          0.0000
             0.0000          0.0000          0.0000

     Atom 37  H   pos: (  0.234690  0.317543 -0.088608)  para_lq sigma:           0.00
             0.0000          0.0000          0.0000
             0.0000          0.0000          0.0000
             0.0000          0.0000          0.0000

     Atom 38  H   pos: ( -0.193705  0.394598 -0.199616)  para_lq sigma:           0.00
             0.0000          0.0000          0.0000
             0.0000          0.0000          0.0000
             0.0000          0.0000          0.0000

     Atom 39  H   pos: ( -0.323079 -0.466390 -0.221681)  para_lq sigma:           0.00
             0.0000          0.0000          0.0000
             0.0000          0.0000          0.0000
             0.0000          0.0000          0.0000

     Atom 40  H   pos: ( -0.488900 -0.385899 -0.419360)  para_lq sigma:           0.00
             0.0000          0.0000          0.0000
             0.0000          0.0000          0.0000
             0.0000          0.0000          0.0000

     Atom 41  H   pos: ( -0.339637 -0.303039 -0.397078)  para_lq sigma:           0.00
             0.0000          0.0000          0.0000
             0.0000          0.0000          0.0000
             0.0000          0.0000          0.0000

     Atom 42  H   pos: ( -0.044820  0.374091  0.106165)  para_lq sigma:           0.00
             0.0000          0.0000          0.0000
             0.0000          0.0000          0.0000
             0.0000          0.0000          0.0000

     Atom 43  H   pos: ( -0.201976  0.417387  0.051933)  para_lq sigma:           0.00
             0.0000          0.0000          0.0000
             0.0000          0.0000          0.0000
             0.0000          0.0000          0.0000

     Atom 44  H   pos: ( -0.446716 -0.334541  0.187628)  para_lq sigma:           0.00
             0.0000          0.0000          0.0000
             0.0000          0.0000          0.0000
             0.0000          0.0000          0.0000

     Atom 45  H   pos: ( -0.284874 -0.350072  0.243779)  para_lq sigma:           0.00
             0.0000          0.0000          0.0000
             0.0000          0.0000          0.0000
             0.0000          0.0000          0.0000

     Atom 46  H   pos: (  0.016367 -0.269558 -0.136602)  para_lq sigma:           0.00
             0.0000          0.0000          0.0000
             0.0000          0.0000          0.0000
             0.0000          0.0000          0.0000

     Atom 47  H   pos: ( -0.126434 -0.175416 -0.124362)  para_lq sigma:           0.00
             0.0000          0.0000          0.0000
             0.0000          0.0000          0.0000
             0.0000          0.0000          0.0000

     Atom 48  H   pos: (  0.459166  0.021468 -0.035448)  para_lq sigma:           0.00
             0.0000          0.0000          0.0000
             0.0000          0.0000          0.0000
             0.0000          0.0000          0.0000

     Atom 49  H   pos: (  0.463824 -0.055176 -0.189597)  para_lq sigma:           0.00
             0.0000          0.0000          0.0000
             0.0000          0.0000          0.0000
             0.0000          0.0000          0.0000

     Atom 50  H   pos: (  0.439171 -0.022819  0.453923)  para_lq sigma:           0.00
             0.0000          0.0000          0.0000
             0.0000          0.0000          0.0000
             0.0000          0.0000          0.0000

     Atom 51  H   pos: (  0.491161  0.045019  0.303977)  para_lq sigma:           0.00
             0.0000          0.0000          0.0000
             0.0000          0.0000          0.0000
             0.0000          0.0000          0.0000

     Atom 52  H   pos: ( -0.055956  0.111661 -0.205506)  para_lq sigma:           0.00
             0.0000          0.0000          0.0000
             0.0000          0.0000          0.0000
             0.0000          0.0000          0.0000

     Atom 53  H   pos: ( -0.194622  0.078421 -0.108877)  para_lq sigma:           0.00
             0.0000          0.0000          0.0000
             0.0000          0.0000          0.0000
             0.0000          0.0000          0.0000

     Atom 54  H   pos: (  0.175536 -0.432876 -0.485997)  para_lq sigma:           0.00
             0.0000          0.0000          0.0000
             0.0000          0.0000          0.0000
             0.0000          0.0000          0.0000

     Atom 55  H   pos: (  0.169320  0.354862 -0.498537)  para_lq sigma:           0.00
             0.0000          0.0000          0.0000
             0.0000          0.0000          0.0000
             0.0000          0.0000          0.0000

     Atom 56  H   pos: (  0.419898  0.309022 -0.359217)  para_lq sigma:           0.00
             0.0000          0.0000          0.0000
             0.0000          0.0000          0.0000
             0.0000          0.0000          0.0000

     Atom 57  H   pos: (  0.479843  0.149925 -0.330564)  para_lq sigma:           0.00
             0.0000          0.0000          0.0000
             0.0000          0.0000          0.0000
             0.0000          0.0000          0.0000

     Atom 58  H   pos: ( -0.154861 -0.176159  0.429718)  para_lq sigma:           0.00
             0.0000          0.0000          0.0000
             0.0000          0.0000          0.0000
             0.0000          0.0000          0.0000

     Atom 59  H   pos: ( -0.138563 -0.175065 -0.378535)  para_lq sigma:           0.00
             0.0000          0.0000          0.0000
             0.0000          0.0000          0.0000
             0.0000          0.0000          0.0000

     Atom 60  H   pos: (  0.234990  0.223070  0.165438)  para_lq sigma:           0.00
             0.0000          0.0000          0.0000
             0.0000          0.0000          0.0000
             0.0000          0.0000          0.0000

     Atom 61  H   pos: (  0.258644  0.094270  0.277196)  para_lq sigma:           0.00
             0.0000          0.0000          0.0000
             0.0000          0.0000          0.0000
             0.0000          0.0000          0.0000

     Atom 62  H   pos: (  0.037205  0.101291  0.385798)  para_lq sigma:           0.00
             0.0000          0.0000          0.0000
             0.0000          0.0000          0.0000
             0.0000          0.0000          0.0000

     Atom 63  H   pos: (  0.060315  0.079389 -0.425081)  para_lq sigma:           0.00
             0.0000          0.0000          0.0000
             0.0000          0.0000          0.0000
             0.0000          0.0000          0.0000

     Atom 64  H   pos: (  0.203286 -0.022157 -0.189414)  para_lq sigma:           0.00
             0.0000          0.0000          0.0000
             0.0000          0.0000          0.0000
             0.0000          0.0000          0.0000

     Atom 65  H   pos: (  0.313318  0.043197 -0.304456)  para_lq sigma:           0.00
             0.0000          0.0000          0.0000
             0.0000          0.0000          0.0000
             0.0000          0.0000          0.0000

     Atom 66  H   pos: ( -0.270966  0.043831  0.158769)  para_lq sigma:           0.00
             0.0000          0.0000          0.0000
             0.0000          0.0000          0.0000
             0.0000          0.0000          0.0000

     Atom 67  H   pos: ( -0.336649 -0.070226  0.047071)  para_lq sigma:           0.00
             0.0000          0.0000          0.0000
             0.0000          0.0000          0.0000
             0.0000          0.0000          0.0000

     Atom 68  H   pos: ( -0.249529  0.457160  0.432427)  para_lq sigma:           0.00
             0.0000          0.0000          0.0000
             0.0000          0.0000          0.0000
             0.0000          0.0000          0.0000

     Atom 69  H   pos: ( -0.089545  0.434920 -0.491753)  para_lq sigma:           0.00
             0.0000          0.0000          0.0000
             0.0000          0.0000          0.0000
             0.0000          0.0000          0.0000

     Atom 70  H   pos: (  0.280074 -0.215226  0.369688)  para_lq sigma:           0.00
             0.0000          0.0000          0.0000
             0.0000          0.0000          0.0000
             0.0000          0.0000          0.0000

     Atom 71  H   pos: (  0.218029 -0.340075  0.269293)  para_lq sigma:           0.00
             0.0000          0.0000          0.0000
             0.0000          0.0000          0.0000
             0.0000          0.0000          0.0000


     Total NMR chemical shifts in ppm: ---------------------------------------
     (adopting the Simpson convention for anisotropy and asymmetry)-----------

     Atom  1  Ca  pos: ( -0.284691  0.126253 -0.449115)  Total sigma:        1130.13
          1134.9022         15.9259          1.3236
            13.6042       1090.2252        -14.9110
             3.8990        -14.8797       1165.2662

     Ca   1    anisotropy:    -70.63    eta:   -0.6133
     Ca   1    sigma_11=   1139.24    axis=(  0.960635  0.271481  0.058980)
     Ca   1    sigma_22=   1168.12    axis=( -0.006853 -0.189078  0.981938)
     Ca   1    sigma_33=   1083.04    axis=( -0.277729  0.943688  0.179775)

     Atom  2  O   pos: ( -0.499834 -0.016436 -0.361545)  Total sigma:         177.71
           176.4275         36.6988        -15.1135
            16.2451        150.6914         -5.1876
           -12.3268        -10.5626        206.0209

     O    2    anisotropy:    -65.39    eta:   -0.7844
     O    2    sigma_11=    182.41    axis=(  0.700750  0.446708  0.556238)
     O    2    sigma_22=    216.61    axis=( -0.474775 -0.289947  0.830975)
     O    2    sigma_33=    134.12    axis=(  0.532483 -0.846394  0.008906)

     Atom  3  O   pos: ( -0.331238  0.138696  0.282651)  Total sigma:         177.81
           168.8932        -32.5704          9.0069
           -36.4909        144.0004         24.9638
             6.4145         20.3158        220.5320

     O    3    anisotropy:    -94.61    eta:   -0.5532
     O    3    sigma_11=    191.90    axis=(  0.836498 -0.516469  0.183114)
     O    3    sigma_22=    226.79    axis=(  0.038212 -0.278376 -0.959712)
     O    3    sigma_33=    114.73    axis=( -0.546636 -0.809794  0.213125)

     Atom  4  O   pos: (  0.446729  0.345813  0.371555)  Total sigma:         224.32
           217.6508        -16.6971         -0.5389
           -16.2362        249.5725         -1.3114
            -2.8396         -3.5974        205.7505

     O    4    anisotropy:     48.41    eta:   -0.2192
     O    4    sigma_11=    211.73    axis=(  0.855357  0.347222 -0.384449)
     O    4    sigma_22=    204.65    axis=(  0.343147  0.176204  0.922606)
     O    4    sigma_33=    256.59    axis=( -0.388091  0.921080 -0.031569)

     Atom  5  O   pos: (  0.237548 -0.324032  0.047333)  Total sigma:         280.62
           259.1522         24.1099          4.6587
            27.2502        309.7729         15.2708
            11.0197         26.6090        272.9369

     O    5    anisotropy:     73.12    eta:   -0.3234
     O    5    sigma_11=    264.13    axis=(  0.188425  0.319964 -0.928504)
     O    5    sigma_22=    248.36    axis=(  0.915550 -0.399305  0.048195)
     O    5    sigma_33=    329.37    axis=(  0.355336  0.859173  0.368182)

     Atom  6  O   pos: ( -0.105518 -0.225701  0.243302)  Total sigma:         268.41
           276.9173        -16.8571          8.6965
           -19.9372        260.6594         -7.2722
            10.0861         -9.5158        267.6454

     O    6    anisotropy:     39.37    eta:   -0.5214
     O    6    sigma_11=    262.13    axis=( -0.420026  0.121405  0.899355)
     O    6    sigma_22=    248.44    axis=(  0.509561  0.851594  0.123023)
     O    6    sigma_33=    294.66    axis=(  0.750950 -0.509949  0.419555)

     Atom  7  O   pos: (  0.454647  0.187439  0.056310)  Total sigma:         226.38
           205.1049         -4.7900         14.0120
            -4.9785        226.5667          6.0373
            13.3810          2.0255        247.4567

     O    7    anisotropy:    -39.88    eta:   -0.9088
     O    7    sigma_11=    227.59    axis=(  0.233255 -0.971735  0.036372)
     O    7    sigma_22=    251.75    axis=(  0.270565  0.100782  0.957412)
     O    7    sigma_33=    199.79    axis=(  0.934017  0.213480 -0.286425)

     Atom  8  O   pos: (  0.156825  0.391680 -0.104803)  Total sigma:         273.96
           251.2699         -3.3661         16.7857
            -6.1394        279.3966         10.0591
            15.8608          2.0356        291.2036

     O    8    anisotropy:    -44.59    eta:   -0.6158
     O    8    sigma_11=    279.67    axis=(  0.247348 -0.956984  0.151661)
     O    8    sigma_22=    297.97    axis=( -0.301054 -0.224683 -0.926760)
     O    8    sigma_33=    244.23    axis=( -0.920970 -0.183574  0.343678)

     Atom  9  O   pos: ( -0.252380 -0.467483 -0.141345)  Total sigma:         284.74
           288.2248        -14.3535          3.0204
           -17.4148        282.5135        -18.3096
            10.4362        -18.7850        283.4703

     O    9    anisotropy:     41.52    eta:   -0.6306
     O    9    sigma_11=    279.62    axis=( -0.762518 -0.145901  0.630301)
     O    9    sigma_22=    262.17    axis=(  0.319377  0.762368  0.562844)
     O    9    sigma_33=    312.42    axis=(  0.562640 -0.630483  0.534722)

     Atom 10  O   pos: ( -0.433683 -0.327856 -0.346015)  Total sigma:         267.89
           283.9834          9.8983          0.7979
             8.6897        275.0493         -0.3105
            -2.9913         -5.4201        244.6380

     O   10    anisotropy:    -35.28    eta:   -0.8767
     O   10    sigma_11=    269.34    axis=( -0.538343  0.839516 -0.073479)
     O   10    sigma_22=    289.96    axis=( -0.842703 -0.535638  0.054253)
     O   10    sigma_33=    244.37    axis=(  0.006188  0.091128  0.995820)

     Atom 11  O   pos: ( -0.149414  0.370343  0.135758)  Total sigma:         285.63
           300.4663        -10.0424          8.7782
           -14.1912        270.5864        -11.9907
             4.1106        -10.5499        285.8272

     O   11    anisotropy:     35.39    eta:   -0.9329
     O   11    sigma_11=    284.84    axis=( -0.512820 -0.220225  0.829769)
     O   11    sigma_22=    262.82    axis=(  0.224619  0.898449  0.377273)
     O   11    sigma_33=    309.22    axis=(  0.828590 -0.379855  0.411276)

     Atom 12  O   pos: ( -0.386713 -0.384208  0.263281)  Total sigma:         281.62
           304.4392          8.5608          3.8411
            12.8179        277.5140        -11.2783
            -1.1704         -9.8069        262.9045

     O   12    anisotropy:     39.99    eta:   -0.8809
     O   12    sigma_11=    280.03    axis=( -0.320195  0.795410 -0.514585)
     O   12    sigma_22=    256.54    axis=( -0.135279  0.499227  0.855846)
     O   12    sigma_33=    308.28    axis=( -0.937643 -0.343651  0.052248)

     Atom 13  O   pos: ( -0.033267 -0.182791 -0.180209)  Total sigma:         284.42
           301.5538        -16.7012         -4.1546
           -18.5760        289.1627         -5.4853
            -1.2589         -2.5958        262.5572

     O   13    anisotropy:     44.44    eta:   -0.5782
     O   13    sigma_11=    278.18    axis=(  0.552926  0.778427 -0.297193)
     O   13    sigma_22=    261.04    axis=(  0.169957  0.243813  0.954814)
     O   13    sigma_33=    314.05    axis=( -0.815713  0.578451 -0.002511)

     Atom 14  O   pos: (  0.438831 -0.074710 -0.084077)  Total sigma:         256.50
           233.4476          2.9978         -2.1070
             7.0426        247.7691         11.6709
            -1.0595         11.6056        288.2890

     O   14    anisotropy:     52.34    eta:   -0.4407
     O   14    sigma_11=    246.74    axis=(  0.367752  0.898998 -0.237826)
     O   14    sigma_22=    231.37    axis=(  0.929915 -0.354388  0.098324)
     O   14    sigma_33=    291.39    axis=( -0.004110  0.257317  0.966318)

     Atom 15  O   pos: (  0.412096 -0.016977  0.347247)  Total sigma:         263.04
           257.4658         10.0906          8.8292
            14.4822        246.4517        -19.0539
             1.2285        -20.7293        285.1893

     O   15    anisotropy:    -47.58    eta:   -0.9263
     O   15    sigma_11=    264.20    axis=(  0.891660  0.415362  0.180045)
     O   15    sigma_22=    293.58    axis=( -0.004375 -0.389786  0.920895)
     O   15    sigma_33=    231.32    axis=( -0.452684  0.821913  0.345739)

     Atom 16  O   pos: ( -0.164493  0.118779 -0.206551)  Total sigma:         270.72
           264.6167         -1.5861         -0.9896
            -0.8300        261.5661         -8.7286
            -4.3026        -11.3099        285.9742

     O   16    anisotropy:     28.52    eta:   -0.4010
     O   16    sigma_11=    265.02    axis=(  0.957743 -0.287160 -0.016366)
     O   16    sigma_22=    257.40    axis=(  0.275354  0.898949  0.340693)
     O   16    sigma_33=    289.73    axis=( -0.083121 -0.330803  0.940032)

     Atom 17  O   pos: (  0.123118  0.416049 -0.398857)  Total sigma:         210.09
           236.2817          6.2134          6.0323
             0.5607        164.7013        -16.0325
             6.4039        -10.9478        229.2754

     O   17    anisotropy:    -72.55    eta:   -0.2433
     O   17    sigma_11=    228.39    axis=( -0.551487 -0.200834  0.809646)
     O   17    sigma_22=    240.15    axis=(  0.831938 -0.061253  0.551477)
     O   17    sigma_33=    161.72    axis=( -0.061163  0.977708  0.200862)

     Atom 18  O   pos: ( -0.499092  0.255337 -0.309368)  Total sigma:         256.24
           243.6760        -16.2524         -0.1704
           -20.1813        277.5471         -7.1555
            -6.4275          2.0978        247.4895

     O   18    anisotropy:     43.91    eta:   -0.4862
     O   18    sigma_11=    248.72    axis=( -0.282434 -0.094726  0.954598)
     O   18    sigma_22=    234.49    axis=(  0.873130  0.386791  0.296711)
     O   18    sigma_33=    285.51    axis=( -0.397336  0.917289 -0.026535)

     Atom 19  O   pos: ( -0.208695 -0.153620 -0.461072)  Total sigma:         234.18
           215.5307          5.7790        -20.3258
             9.9105        226.4958          6.7350
           -17.0638          7.1001        260.5195

     O   19    anisotropy:     50.20    eta:   -0.7776
     O   19    sigma_11=    230.46    axis=(  0.415452  0.908275  0.049361)
     O   19    sigma_22=    204.44    axis=( -0.850280  0.407057 -0.333658)
     O   19    sigma_33=    267.65    axis=( -0.323146  0.096648  0.941401)

     Atom 20  O   pos: (  0.179931  0.147348  0.221975)  Total sigma:         281.39
           286.0806         -7.2553         -1.5069
            -1.6477        277.1667        -27.0407
            -4.7913        -30.1717        280.9264

     O   20    anisotropy:    -47.72    eta:   -0.6566
     O   20    sigma_11=    286.85    axis=(  0.988596 -0.082759 -0.125813)
     O   20    sigma_22=    307.74    axis=(  0.035160 -0.685520  0.727204)
     O   20    sigma_33=    249.58    axis=( -0.146430 -0.723335 -0.674793)

     Atom 21  O   pos: ( -0.015303  0.102545 -0.502503)  Total sigma:         238.45
           243.4697          3.9381        -22.7901
             7.4918        213.2694          0.2706
           -25.7069          0.6481        258.6256

     O   21    anisotropy:     57.21    eta:   -0.4158
     O   21    sigma_11=    227.31    axis=( -0.750246 -0.324136 -0.576253)
     O   21    sigma_22=    211.45    axis=( -0.287579  0.944797 -0.157028)
     O   21    sigma_33=    276.60    axis=( -0.595340 -0.047908  0.802044)

     Atom 22  O   pos: (  0.210337  0.053803 -0.267549)  Total sigma:         265.87
           300.4017          2.0059        -10.2846
             9.6443        244.4675        -23.8794
            -2.0910        -21.3418        252.7515

     O   22    anisotropy:    -60.38    eta:   -0.8305
     O   22    sigma_11=    269.28    axis=(  0.262960 -0.615329  0.743117)
     O   22    sigma_22=    302.72    axis=( -0.964781 -0.173298  0.197900)
     O   22    sigma_33=    225.62    axis=( -0.007007  0.768985  0.639228)

     Atom 23  O   pos: ( -0.243822 -0.018407  0.070383)  Total sigma:         250.13
           238.4018         -8.4341          0.2121
            -6.8239        250.6042         17.2326
            -0.2177         17.7555        261.3930

     O   23    anisotropy:     37.13    eta:   -0.4920
     O   23    sigma_11=    243.85    axis=(  0.704230 -0.502729  0.501323)
     O   23    sigma_22=    231.67    axis=( -0.698570 -0.616698  0.362883)
     O   23    sigma_33=    274.88    axis=( -0.126733  0.605762  0.785488)

     Atom 24  O   pos: ( -0.194409  0.406847 -0.474220)  Total sigma:         247.39
           251.4761        -19.3171         28.5831
           -20.1629        240.6318         -8.9136
            25.0931         -7.5611        250.0520

     O   24    anisotropy:     58.58    eta:   -0.4247
     O   24    sigma_11=    236.15    axis=( -0.081940  0.779950  0.620454)
     O   24    sigma_22=    219.57    axis=(  0.719578  0.477030 -0.504628)
     O   24    sigma_33=    286.44    axis=(  0.689560 -0.405116  0.600323)

     Atom 25  O   pos: (  0.217719 -0.304926  0.372637)  Total sigma:         279.48
           258.0950         16.4270          0.6083
            16.6562        283.5110         -1.3485
            -1.6207         -8.0041        296.8486

     O   25    anisotropy:    -44.40    eta:   -0.3470
     O   25    sigma_11=    289.15    axis=(  0.402369  0.770502  0.494395)
     O   25    sigma_22=    299.42    axis=( -0.193315 -0.456353  0.868546)
     O   25    sigma_33=    249.89    axis=(  0.894834 -0.445050 -0.034673)

     Atom 26  H   pos: ( -0.486911 -0.125328 -0.350900)  Total sigma:          24.31
            15.9776         -4.0126         -1.2586
            -5.4167         40.3389         -0.5714
            -0.9831         -1.1906         16.6050

     H   26    anisotropy:     25.40    eta:   -0.1732
     H   26    sigma_11=     17.31    axis=(  0.491898  0.067495 -0.868033)
     H   26    sigma_22=     14.38    axis=( -0.851362 -0.171420 -0.495780)
     H   26    sigma_33=     41.24    axis=( -0.182261  0.982883 -0.026859)

     Atom 27  H   pos: ( -0.268743  0.219231  0.241440)  Total sigma:          25.98
            25.1179          8.5925         -4.9785
             9.3564         29.3784         -4.9356
            -5.1907         -5.0969         23.4413

     H   27    anisotropy:     20.42    eta:   -0.2068
     H   27    sigma_11=     20.58    axis=(  0.006178  0.490570  0.871380)
     H   27    sigma_22=     17.77    axis=(  0.814312 -0.508231  0.280351)
     H   27    sigma_33=     39.59    axis=( -0.580394 -0.707843  0.402617)

     Atom 28  H   pos: ( -0.476675  0.261101  0.337351)  Total sigma:          23.68
            24.8697        -11.6080         -5.7932
           -11.1354         29.5545          4.7599
            -5.4576          5.2081         16.6065

     H   28    anisotropy:     26.10    eta:   -0.1511
     H   28    sigma_11=     16.29    axis=(  0.563171  0.666469 -0.488527)
     H   28    sigma_22=     13.66    axis=( -0.551763 -0.136804 -0.822704)
     H   28    sigma_33=     41.08    axis=( -0.615139  0.732874  0.290689)

     Atom 29  H   pos: ( -0.498653  0.427334  0.312084)  Total sigma:          22.10
            20.1600         13.4322         -8.1547
            10.9755         30.9418         -9.4612
            -7.1661        -10.5136         15.2105

     H   29    anisotropy:     33.31    eta:   -0.1347
     H   29    sigma_11=     12.50    axis=(  0.722628 -0.630966 -0.282295)
     H   29    sigma_22=      9.51    axis=(  0.465363  0.142101  0.873638)
     H   29    sigma_33=     44.31    axis=( -0.511122 -0.762685  0.396315)

     Atom 30  H   pos: (  0.286368 -0.245693 -0.010668)  Total sigma:          27.37
            24.8951          9.9428         -4.4807
            10.0649         33.5625         -7.6753
            -4.8979         -8.1020         23.6522

     H   30    anisotropy:     25.27    eta:   -0.0860
     H   30    sigma_11=     19.67    axis=(  0.440522  0.181967  0.879107)
     H   30    sigma_22=     18.22    axis=(  0.748360 -0.615332 -0.247636)
     H   30    sigma_33=     44.22    axis=( -0.495881 -0.766977  0.407244)

     Atom 31  H   pos: (  0.220039 -0.404502 -0.025858)  Total sigma:          20.97
             8.9231          8.6207          5.6547
             8.5473         33.4971         18.3410
             6.1024         20.0844         20.4913

     H   31    anisotropy:     43.42    eta:   -0.0211
     H   31    sigma_11=      6.80    axis=(  0.376671  0.458293 -0.805038)
     H   31    sigma_22=      6.19    axis=(  0.893101 -0.410396  0.184244)
     H   31    sigma_33=     49.92    axis=(  0.245947  0.788380  0.563886)

     Atom 32  H   pos: (  0.002281 -0.231126  0.228621)  Total sigma:          27.40
            41.4051         -3.8735         -0.7753
            -3.0236         20.0275         -0.1846
            -1.5498         -0.2165         20.7670

     H   32    anisotropy:     21.91    eta:   -0.0985
     H   32    sigma_11=     20.82    axis=(  0.007679 -0.277976  0.960557)
     H   32    sigma_22=     19.38    axis=(  0.162844  0.948111  0.273072)
     H   32    sigma_33=     42.01    axis=( -0.986622  0.154324  0.052547)

     Atom 33  H   pos: ( -0.137338 -0.145273  0.175161)  Total sigma:          23.35
            18.2829         -9.5262          6.8771
           -10.6747         27.8928        -13.7597
             7.7611        -13.7087         23.8754

     H   33    anisotropy:     33.16    eta:   -0.0920
     H   33    sigma_11=     13.31    axis=( -0.728356  0.129290  0.672890)
     H   33    sigma_22=     11.28    axis=(  0.544220  0.705832  0.453460)
     H   33    sigma_33=     45.46    axis=(  0.416319 -0.696481  0.584459)

     Atom 34  H   pos: ( -0.448988  0.173775  0.130589)  Total sigma:          21.52
            25.0858         -2.9121         13.9124
            -2.2070         10.7828         -2.7145
            12.2556         -2.4531         28.6868

     H   34    anisotropy:     28.53    eta:   -0.1772
     H   34    sigma_11=     13.69    axis=( -0.745891  0.067672  0.662621)
     H   34    sigma_22=     10.32    axis=(  0.130828  0.990331  0.046128)
     H   34    sigma_33=     40.54    axis=(  0.653093 -0.121096  0.747533)

     Atom 35  H   pos: ( -0.475972  0.225158 -0.028959)  Total sigma:          27.58
            25.3041          3.0332         -5.2874
             2.4835         22.4500         -4.8893
            -3.1967         -4.4286         34.9752

     H   35    anisotropy:     16.18    eta:   -0.3265
     H   35    sigma_11=     23.94    axis=(  0.866919  0.242217  0.435639)
     H   35    sigma_22=     20.42    axis=(  0.351906 -0.916388 -0.190775)
     H   35    sigma_33=     38.37    axis=( -0.353006 -0.318691  0.879672)

     Atom 36  H   pos: (  0.162373  0.413629 -0.211880)  Total sigma:          23.56
            13.1983         -1.3484          1.7935
            -1.6834         12.9729         -3.1075
             2.7597         -4.4820         44.4941

     H   36    anisotropy:     32.36    eta:   -0.1166
     H   36    sigma_11=     14.02    axis=( -0.770503  0.622943  0.135153)
     H   36    sigma_22=     11.51    axis=(  0.632856  0.772947  0.045246)
     H   36    sigma_33=     45.13    axis=(  0.076281 -0.120394  0.989791)

     Atom 37  H   pos: (  0.234690  0.317543 -0.088608)  Total sigma:          28.32
            29.8376        -10.2801          3.6064
            -9.9266         30.7383         -2.9302
             2.6033         -1.6227         24.3834

     H   37    anisotropy:     19.40    eta:   -0.2786
     H   37    sigma_11=     23.65    axis=( -0.016532  0.284454  0.958547)
     H   37    sigma_22=     20.05    axis=(  0.733625  0.654821 -0.181669)
     H   37    sigma_33=     41.25    axis=(  0.679353 -0.700211  0.219508)

     Atom 38  H   pos: ( -0.193705  0.394598 -0.199616)  Total sigma:          29.70
            28.0303         -7.4303         -3.0760
            -7.4946         31.4805          6.0642
            -3.3631          6.1481         29.5827

     H   38    anisotropy:     17.48    eta:   -0.3621
     H   38    sigma_11=     25.98    axis=( -0.519012  0.214435 -0.827432)
     H   38    sigma_22=     21.76    axis=(  0.684565  0.683955 -0.252146)
     H   38    sigma_33=     41.35    axis=( -0.511857  0.697298  0.501775)

     Atom 39  H   pos: ( -0.323079 -0.466390 -0.221681)  Total sigma:          26.97
            28.5561         -4.5874         12.8338
            -3.2730         20.2040         -2.7326
            14.0791         -3.7491         32.1384

     H   39    anisotropy:     26.97    eta:   -0.1613
     H   39    sigma_11=     19.43    axis=( -0.091544  0.937437  0.335905)
     H   39    sigma_22=     16.53    axis=( -0.754442 -0.285458  0.591042)
     H   39    sigma_33=     44.94    axis=(  0.649952 -0.199314  0.733374)

     Atom 40  H   pos: ( -0.488900 -0.385899 -0.419360)  Total sigma:          28.82
            28.4022          5.8449          4.9994
             6.3364         29.6243          6.3039
             6.7985          6.9665         28.4267

     H   40    anisotropy:     18.68    eta:   -0.0494
     H   40    sigma_11=     22.90    axis=(  0.778413 -0.622119 -0.083917)
     H   40    sigma_22=     22.28    axis=(  0.302411  0.488769 -0.818323)
     H   40    sigma_33=     41.27    axis=(  0.550110  0.611616  0.568599)

     Atom 41  H   pos: ( -0.339637 -0.303039 -0.397078)  Total sigma:          25.10
            33.3813          8.1235         -7.9232
             7.3335         22.7660         -2.3191
            -9.5803         -3.5679         19.1620

     H   41    anisotropy:     24.19    eta:   -0.2646
     H   41    sigma_11=     19.17    axis=(  0.304073 -0.902938 -0.303715)
     H   41    sigma_22=     14.91    axis=(  0.469786 -0.135225  0.872362)
     H   41    sigma_33=     41.23    axis=(  0.828758  0.407943 -0.383069)

     Atom 42  H   pos: ( -0.044820  0.374091  0.106165)  Total sigma:          28.99
            41.0577         -0.7743         -3.3248
            -0.0565         21.5123         -0.9579
            -5.4032         -0.6493         24.4036

     H   42    anisotropy:     19.71    eta:   -0.1925
     H   42    sigma_11=     23.68    axis=(  0.217421 -0.374884  0.901216)
     H   42    sigma_22=     21.15    axis=( -0.098677 -0.927015 -0.361810)
     H   42    sigma_33=     42.13    axis=( -0.971077  0.010264  0.238545)

     Atom 43  H   pos: ( -0.201976  0.417387  0.051933)  Total sigma:          25.84
            22.1817         -4.0071          8.2954
            -4.9235         19.4387         -8.3348
             9.5436         -7.5589         35.8950

     H   43    anisotropy:     26.80    eta:   -0.1114
     H   43    sigma_11=     17.90    axis=( -0.831135  0.221781  0.509929)
     H   43    sigma_22=     15.91    axis=(  0.364757  0.909609  0.198906)
     H   43    sigma_33=     43.70    axis=(  0.419723 -0.351318  0.836904)

     Atom 44  H   pos: ( -0.446716 -0.334541  0.187628)  Total sigma:          28.53
            29.7606         -3.8671          6.4565
            -4.8802         26.4755         -6.1767
             7.6860         -5.9870         29.3497

     H   44    anisotropy:     18.00    eta:   -0.1943
     H   44    sigma_11=     23.70    axis=(  0.736229  0.632667 -0.240205)
     H   44    sigma_22=     21.36    axis=( -0.292797  0.617804  0.729787)
     H   44    sigma_33=     40.53    axis=(  0.610112 -0.466959  0.640088)

     Atom 45  H   pos: ( -0.284874 -0.350072  0.243779)  Total sigma:          25.45
            38.2566          8.0508         -2.8822
             9.1221         21.2097         -1.0589
            -4.0071         -1.4039         16.8879

     H   45    anisotropy:     25.36    eta:   -0.0783
     H   45    sigma_11=     17.66    axis=(  0.360997 -0.922014 -0.139896)
     H   45    sigma_22=     16.34    axis=(  0.184018 -0.076635  0.979931)
     H   45    sigma_33=     42.36    axis=(  0.914231  0.379496 -0.142002)

     Atom 46  H   pos: (  0.016367 -0.269558 -0.136602)  Total sigma:          28.61
            28.6301         -7.4516          3.1445
            -9.7763         33.4265         -5.1704
             4.5813         -6.1600         23.7646

     H   46    anisotropy:     20.80    eta:   -0.0763
     H   46    sigma_11=     22.20    axis=(  0.823484  0.476539 -0.307872)
     H   46    sigma_22=     21.14    axis=(  0.067502  0.456507  0.887156)
     H   46    sigma_33=     42.48    axis=(  0.563309 -0.751340  0.343759)

     Atom 47  H   pos: ( -0.126434 -0.175416 -0.124362)  Total sigma:          29.26
            34.7604         -4.5963         -7.0828
            -2.7908         25.1522          0.5268
            -8.4459          1.2371         27.8640

     H   47    anisotropy:     17.07    eta:   -0.2554
     H   47    sigma_11=     25.02    axis=( -0.094836  0.847569 -0.522143)
     H   47    sigma_22=     22.12    axis=( -0.556575 -0.480014 -0.678093)
     H   47    sigma_33=     40.64    axis=( -0.825367  0.226304  0.517258)

     Atom 48  H   pos: (  0.459166  0.021468 -0.035448)  Total sigma:          24.28
            12.5944          3.5317          2.4429
             3.1310         36.3978         14.4470
             2.3478         14.6935         23.8522

     H   48    anisotropy:     33.30    eta:   -0.0986
     H   48    sigma_11=     14.27    axis=( -0.076353  0.556416 -0.827388)
     H   48    sigma_22=     12.09    axis=(  0.989822 -0.057651 -0.130113)
     H   48    sigma_33=     46.48    axis=(  0.120097  0.828901  0.546351)

     Atom 49  H   pos: (  0.463824 -0.055176 -0.189597)  Total sigma:          23.12
            11.1356          0.4946         -8.0757
             0.3932         12.0444         -5.9633
            -6.9439         -4.4380         46.1686

     H   49    anisotropy:     38.00    eta:   -0.0828
     H   49    sigma_11=     11.50    axis=(  0.323685 -0.943466 -0.071411)
     H   49    sigma_22=      9.40    axis=(  0.925440  0.299982  0.231455)
     H   49    sigma_33=     48.45    axis=( -0.196948 -0.141005  0.970221)

     Atom 50  H   pos: (  0.439171 -0.022819  0.453923)  Total sigma:          23.24
            13.7931          0.8310          8.6679
             1.1333         11.8501         -1.8305
             7.5680         -2.9713         44.0909

     H   50    anisotropy:     34.52    eta:   -0.1334
     H   50    sigma_11=     13.27    axis=( -0.700216 -0.702040  0.129757)
     H   50    sigma_22=     10.20    axis=(  0.672232 -0.709542 -0.211315)
     H   50    sigma_33=     46.26    axis=(  0.240420 -0.060739  0.968767)

     Atom 51  H   pos: (  0.491161  0.045019  0.303977)  Total sigma:          26.19
            31.2499         11.5883         -7.3447
            11.4286         24.4034         -6.7758
            -6.3951         -6.2779         22.9171

     H   51    anisotropy:     26.77    eta:   -0.1997
     H   51    sigma_11=     19.05    axis=(  0.495907 -0.007383  0.868344)
     H   51    sigma_22=     15.49    axis=(  0.482284 -0.829221 -0.282480)
     H   51    sigma_33=     44.03    axis=( -0.722135 -0.558872  0.407656)

     Atom 52  H   pos: ( -0.055956  0.111661 -0.205506)  Total sigma:          27.76
            40.1474         -1.3608         -2.0855
            -1.2420         21.0874         -0.5354
            -0.9931         -0.3645         22.0549

     H   52    anisotropy:     18.89    eta:   -0.1146
     H   52    sigma_11=     22.19    axis=(  0.046666 -0.425124  0.903931)
     H   52    sigma_22=     20.74    axis=(  0.093843  0.902781  0.419738)
     H   52    sigma_33=     40.36    axis=( -0.994493  0.065240  0.082024)

     Atom 53  H   pos: ( -0.194622  0.078421 -0.108877)  Total sigma:          24.33
            17.0602          1.9977         -7.3015
             2.7847         18.2901         -9.7381
            -9.3984         -9.9878         37.6351

     H   53    anisotropy:     30.25    eta:   -0.0978
     H   53    sigma_11=     15.23    axis=(  0.706318 -0.706286 -0.047687)
     H   53    sigma_22=     13.26    axis=(  0.641061  0.609608  0.466281)
     H   53    sigma_33=     44.49    axis=( -0.300258 -0.359913  0.883350)

     Atom 54  H   pos: (  0.175536 -0.432876 -0.485997)  Total sigma:          20.28
            14.0642          5.7317         -6.5128
             4.5477         25.3569        -10.5622
            -6.4369        -12.5401         21.4101

     H   54    anisotropy:     26.39    eta:   -0.1770
     H   54    sigma_11=     13.04    axis=(  0.625561 -0.656366 -0.421730)
     H   54    sigma_22=      9.92    axis=(  0.709992  0.254874  0.656468)
     H   54    sigma_33=     37.87    axis=( -0.323396 -0.710086  0.625454)

     Atom 55  H   pos: (  0.169320  0.354862 -0.498537)  Total sigma:          26.63
            23.6000         -1.8990         -4.2341
            -0.9841         28.8154          3.8745
            -3.9653          5.6145         27.4760

     H   55    anisotropy:     11.54    eta:   -0.5430
     H   55    sigma_11=     24.87    axis=(  0.557087  0.714026 -0.424053)
     H   55    sigma_22=     20.70    axis=( -0.756097  0.224904 -0.614602)
     H   55    sigma_33=     34.32    axis=( -0.343470  0.663012  0.665164)

     Atom 56  H   pos: (  0.419898  0.309022 -0.359217)  Total sigma:          28.61
            31.4472         -7.2852          5.3416
            -6.1896         28.4233         -4.7241
             4.8367         -4.9962         25.9526

     H   56    anisotropy:     17.50    eta:   -0.1040
     H   56    sigma_11=     23.38    axis=(  0.720692  0.501003 -0.479165)
     H   56    sigma_22=     22.17    axis=(  0.054222  0.648327  0.759428)
     H   56    sigma_33=     40.28    axis=(  0.691132 -0.573295  0.440079)

     Atom 57  H   pos: (  0.479843  0.149925 -0.330564)  Total sigma:          21.64
            10.4517          2.7663         -0.3799
             1.2621         45.6757          4.6508
            -0.7525          5.3675          8.7958

     H   57    anisotropy:     37.21    eta:   -0.1116
     H   57    sigma_11=     10.62    axis=( -0.947929  0.008976  0.318355)
     H   57    sigma_22=      7.85    axis=(  0.313984 -0.141069  0.938890)
     H   57    sigma_33=     46.45    axis=( -0.053337 -0.989959 -0.130905)

     Atom 58  H   pos: ( -0.154861 -0.176159  0.429718)  Total sigma:          20.18
            13.6302         -1.3497         -8.9865
            -1.1831         12.9637          5.2017
            -7.5114          4.3160         33.9387

     H   58    anisotropy:     26.49    eta:   -0.0856
     H   58    sigma_11=     12.10    axis=(  0.315757  0.944876 -0.086646)
     H   58    sigma_22=     10.59    axis=( -0.891252  0.264024 -0.368729)
     H   58    sigma_33=     37.84    axis=( -0.325526  0.193653  0.925490)

     Atom 59  H   pos: ( -0.138563 -0.175065 -0.378535)  Total sigma:          25.18
            23.1625         -1.2907         12.1097
            -1.1745         18.7430         -2.6837
             9.2636         -2.1087         33.6267

     H   59    anisotropy:     23.17    eta:   -0.1274
     H   59    sigma_11=     18.44    axis=(  0.159958  0.986185  0.043039)
     H   59    sigma_22=     16.47    axis=( -0.836321  0.112231  0.536630)
     H   59    sigma_33=     40.62    axis=(  0.524386 -0.121832  0.842719)

     Atom 60  H   pos: (  0.234990  0.223070  0.165438)  Total sigma:          28.15
            28.5783          5.2128         -5.5715
             4.1220         28.3098         -8.4239
            -4.4338         -7.7805         27.5695

     H   60    anisotropy:     17.92    eta:   -0.3975
     H   60    sigma_11=     24.55    axis=(  0.857531 -0.417662  0.300331)
     H   60    sigma_22=     19.80    axis=(  0.066408  0.668801  0.740470)
     H   60    sigma_33=     40.10    axis=( -0.510128 -0.615031  0.601254)

     Atom 61  H   pos: (  0.258644  0.094270  0.277196)  Total sigma:          24.93
            31.7440        -11.1968          9.3775
            -9.8188         22.3310         -8.2605
             8.9786         -9.0712         20.7212

     H   61    anisotropy:     30.04    eta:   -0.2105
     H   61    sigma_11=     17.03    axis=( -0.686604 -0.503718  0.524254)
     H   61    sigma_22=     12.81    axis=( -0.037944 -0.695278 -0.717739)
     H   61    sigma_33=     44.96    axis=(  0.726040 -0.512695  0.458268)

     Atom 62  H   pos: (  0.037205  0.101291  0.385798)  Total sigma:          22.41
            22.3192          1.2416         -9.2817
             1.3908         13.8201         -1.4159
            -7.8803         -1.6940         31.1043

     H   62    anisotropy:     21.17    eta:   -0.2470
     H   62    sigma_11=     17.10    axis=(  0.844859  0.088955  0.527542)
     H   62    sigma_22=     13.61    axis=(  0.122123 -0.992112 -0.028287)
     H   62    sigma_33=     36.53    axis=( -0.520864 -0.088324  0.849058)

     Atom 63  H   pos: (  0.060315  0.079389 -0.425081)  Total sigma:          24.31
            27.7008         -2.8867         13.1365
            -2.2754         15.3438         -3.9730
             9.7609         -3.3137         29.8798

     H   63    anisotropy:     25.12    eta:   -0.1739
     H   63    sigma_11=     17.39    axis=( -0.750703 -0.183176  0.634738)
     H   63    sigma_22=     14.48    axis=( -0.026154  0.968279  0.248499)
     H   63    sigma_33=     41.06    axis=(  0.660122 -0.169947  0.731680)

     Atom 64  H   pos: (  0.203286 -0.022157 -0.189414)  Total sigma:          27.96
            26.6059          1.6615         -0.2434
             1.8858         27.8185        -10.6756
            -1.4011         -9.5034         29.4468

     H   64    anisotropy:     16.59    eta:   -0.7206
     H   64    sigma_11=     26.41    axis=(  0.985162 -0.029428  0.169084)
     H   64    sigma_22=     18.44    axis=( -0.092804  0.737394  0.669057)
     H   64    sigma_33=     39.02    axis=( -0.144371 -0.674822  0.723722)

     Atom 65  H   pos: (  0.313318  0.043197 -0.304456)  Total sigma:          24.68
            41.7681         -2.5865         -9.6762
            -3.3610         14.0487         -0.6415
            -8.3046         -0.6701         18.2247

     H   65    anisotropy:     30.52    eta:   -0.1679
     H   65    sigma_11=     16.21    axis=(  0.220438 -0.547113  0.807512)
     H   65    sigma_22=     12.80    axis=( -0.240248 -0.832826 -0.498680)
     H   65    sigma_33=     45.03    axis=( -0.945351  0.084075  0.315029)

     Atom 66  H   pos: ( -0.270966  0.043831  0.158769)  Total sigma:          19.16
             7.6104         -8.3626         -9.0111
            -6.8430         19.3991         18.7280
            -7.9248         20.5631         30.4714

     H   66    anisotropy:     44.00    eta:   -0.0624
     H   66    sigma_11=      5.41    axis=( -0.669272  0.457949 -0.585114)
     H   66    sigma_22=      3.58    axis=(  0.693227  0.668275 -0.269898)
     H   66    sigma_33=     48.49    axis=( -0.267418  0.586252  0.764720)

     Atom 67  H   pos: ( -0.336649 -0.070226  0.047071)  Total sigma:          28.22
            34.7330          5.4075          5.8059
             5.4331         25.3647          2.6446
             5.1582          2.6413         24.5535

     H   67    anisotropy:     17.17    eta:   -0.0711
     H   67    sigma_11=     22.90    axis=(  0.462127 -0.877225 -0.130061)
     H   67    sigma_22=     22.09    axis=(  0.277189  0.282196 -0.918440)
     H   67    sigma_33=     39.66    axis=(  0.842380  0.388384  0.373568)

     Atom 68  H   pos: ( -0.249529  0.457160  0.432427)  Total sigma:          25.75
            24.9278         -2.7512          6.5299
            -3.3187         22.8116         -5.8239
             7.7202         -5.8050         29.5001

     H   68    anisotropy:     17.72    eta:   -0.1522
     H   68    sigma_11=     20.74    axis=(  0.719295  0.681977 -0.132369)
     H   68    sigma_22=     18.94    axis=( -0.459380  0.609862  0.645785)
     H   68    sigma_33=     37.56    axis=(  0.521137 -0.403702  0.751958)

     Atom 69  H   pos: ( -0.089545  0.434920 -0.491753)  Total sigma:          25.92
            41.5395          1.8366          2.6998
             3.3747         18.4312         -1.0154
             0.4895         -1.6311         17.7761

     H   69    anisotropy:     24.00    eta:   -0.1882
     H   69    sigma_11=     19.42    axis=( -0.042390  0.758096 -0.650764)
     H   69    sigma_22=     16.41    axis=( -0.114739  0.643346  0.756929)
     H   69    sigma_33=     41.92    axis=( -0.992491 -0.106754 -0.059712)

     Atom 70  H   pos: (  0.280074 -0.215226  0.369688)  Total sigma:          26.54
            26.0363         11.8048          0.7766
            11.4484         35.7774          1.2622
            -0.4121         -0.8012         17.7935

     H   70    anisotropy:     25.47    eta:   -0.0302
     H   70    sigma_11=     18.30    axis=(  0.831365 -0.553748  0.046851)
     H   70    sigma_22=     17.79    axis=( -0.045309  0.016484  0.998837)
     H   70    sigma_33=     43.52    axis=(  0.553876  0.832521  0.011385)

     Atom 71  H   pos: (  0.218029 -0.340075  0.269293)  Total sigma:          25.79
            17.8164         -0.3135         -0.2964
            -0.2499         18.8531          5.3993
             0.3716          6.1573         40.7130

     H   71    anisotropy:     24.53    eta:   -0.0422
     H   71    sigma_11=     17.96    axis=(  0.887326 -0.447299  0.112145)
     H   71    sigma_22=     17.27    axis=(  0.461142  0.861363 -0.213078)
     H   71    sigma_33=     42.15    axis=( -0.001288  0.240784  0.970578)

     Initialization:
     gipaw_setup  :      0.14s CPU      0.17s WALL (       1 calls)

     Linear response
     greenf       :   1688.91s CPU   1703.20s WALL (      96 calls)
     cgsolve      :   1680.47s CPU   1694.58s WALL (      96 calls)
     ch_psi       :   1596.46s CPU   1609.73s WALL (    5521 calls)
     h_psiq       :   1241.01s CPU   1251.44s WALL (    5521 calls)

     Apply operators
     h_psi        :   1109.10s CPU   1119.04s WALL (    6087 calls)
     apply_vel    :     25.67s CPU     25.95s WALL (      84 calls)

     Induced current
     j_para       :    107.01s CPU    108.16s WALL (     108 calls)
     biot_savart  :      0.03s CPU      0.03s WALL (       1 calls)

     Other routines

     General routines
     calbec       :    342.15s CPU    344.71s WALL (   17941 calls)
     fft          :      0.09s CPU      0.09s WALL (      32 calls)
     fftw         :    938.34s CPU    946.83s WALL ( 1326580 calls)
     davcio       :      0.02s CPU      0.77s WALL (      64 calls)

     Parallel routines
     fft_scatter  :    277.67s CPU    280.61s WALL ( 1326612 calls)

     Plugins


     GIPAW        :  33m17.29s CPU  33m38.85s WALL


   This run was terminated on:   1:21:43  11Sep2023            

=------------------------------------------------------------------------------=
   JOB DONE.
=------------------------------------------------------------------------------=
