# Supplementary material for: Is there a future for 43Ca nuclear magnetic resonance in cement science?
Source: Phys Chem Chem Phys. 2025 Apr 9;27(17):9159–68. doi: 10.1039/d5cp00491h (PMC11997747; doi:10.1039/d5cp00491h)
Supplement: CP-027-D5CP00491H-s001 [file CP-027-D5CP00491H-s001.zip › QE-Files/Ca-Ion/caion13.vc-relax.nmr.out]

     Program GIPAW v.7.2 starts on 11Sep2023 at  0:39:34 

     This program is part of the open-source Quantum ESPRESSO suite
     for quantum simulation of materials; please cite
         "P. Giannozzi et al., J. Phys.:Condens. Matter 21 395502 (2009);
         "P. Giannozzi et al., J. Phys.:Condens. Matter 29 465901 (2017);
         "P. Giannozzi et al., J. Chem. Phys. 152 154105 (2020);
          URL http://www.quantum-espresso.org", 
     in publications or presentations arising from this work. More details at
     http://www.quantum-espresso.org/quote

     Parallel version (MPI), running on    72 processors

     MPI processes distributed on     1 nodes
     R & G space division:  proc/nbgrp/npool/nimage =      72
     467218 MiB available memory on the printing compute node when the environment starts


     ***** This is GIPAW git revision                                          *****
     ***** you can cite: N. Varini et al., Comp. Phys. Comm. 184, 1827 (2013)  *****
     ***** in publications or presentations arising from this work.            *****

     Parallelizing q-star over 1 images
     Reading input from caion13.vc-relax.nmr.in

     ------------------- Input file: --------------------
&inputgipaw
	job = 'nmr'
	prefix = 'caion13.vc-relax_nmr'
	tmp_dir = './tmpCaion13/',
	verbosity = 'high'
	diagonalization = 'david'
/


     Reading xml data from directory:

     ./tmpCaion13/caion13.vc-relax_nmr.save/
     file Ca.pbe-spn-kjpaw_psl.1.0.0.UPF: wavefunction(s)  3S renormalized
     file O.pbe-n-kjpaw_psl.1.0.0.UPF: wavefunction(s)  2S 2P renormalized
     file H.pbe-kjpaw_psl.1.0.0.UPF: wavefunction(s)  1S renormalized

     IMPORTANT: XC functional enforced from input :
     Exchange-correlation= PBE
                           (   1   4   3   4   0   0   0)
     Any further DFT definition will be discarded
     Please, verify this is what you really want


     Parallelization info
     --------------------
     sticks:   dense  smooth     PW     G-vecs:    dense   smooth      PW
     Min         199     199     68                17400    17400    3459
     Max         200     200     69                17407    17407    3464
     Sum       14393   14393   4899              1253153  1253153  249313

     Using Slab Decomposition

     Reading collected, re-writing distributed wavefunctions
     Subspace diagonalization in iterative solution of the eigenvalue problem:
     a serial algorithm will be used

     GIPAW projectors -----------------------------------------------
     atom=  Ca   l=0  rc=    1.3000  rs=    0.8667
     atom=  Ca   l=0  rc=    1.3000  rs=    0.8667
     atom=  Ca   l=1  rc=    1.6000  rs=    1.0667
     atom=  Ca   l=1  rc=    1.6000  rs=    1.0667
     atom=  Ca   l=2  rc=    1.7000  rs=    1.1333
     atom=  Ca   l=2  rc=    1.7000  rs=    1.1333
     projs nearly linearly dependent: l=0  n1,n2= 1, 2  s=  0.99170013
     projs nearly linearly dependent: l=2  n1,n2= 1, 2  s=  0.99334936

     atom=  O    l=0  rc=    1.3000  rs=    0.8667
     atom=  O    l=0  rc=    1.3000  rs=    0.8667
     atom=  O    l=1  rc=    1.3500  rs=    0.9000
     atom=  O    l=1  rc=    1.3500  rs=    0.9000
     projs nearly linearly dependent: l=1  n1,n2= 1, 2  s=  0.99790099

     atom=  H    l=0  rc=    1.0000  rs=    0.6667
     atom=  H    l=0  rc=    1.0000  rs=    0.6667
     projs nearly linearly dependent: l=0  n1,n2= 1, 2  s=  0.99968852
     -----------------------------------------------------------------

     GIPAW integrals: -------------------------------------------
     Atom  i/j   nmr_para   nmr_dia   epr_rmc  epr_para   epr_dia
       Ca  1 1   0.25E+04 -0.66E+00  0.13E+02  0.81E+09  0.75E+03
       Ca  2 1   0.26E+04 -0.73E+00  0.13E+02  0.86E+09  0.79E+03
       Ca  2 2   0.28E+04 -0.80E+00  0.13E+02  0.92E+09  0.84E+03
       Ca  3 3   0.30E+02  0.22E+00  0.11E+02  0.47E+05  0.19E+03
       Ca  4 3   0.33E+02  0.20E+00  0.12E+02  0.54E+05  0.22E+03
       Ca  4 4   0.37E+02  0.17E+00  0.13E+02  0.60E+05  0.24E+03
       Ca  5 5   0.29E+01  0.74E+00  0.81E+01  0.47E+03  0.66E+02
       Ca  6 5   0.36E+01  0.91E+00  0.10E+02  0.59E+03  0.81E+02
       Ca  6 6   0.45E+01  0.11E+01  0.13E+02  0.74E+03  0.10E+03
       O   1 1   0.81E+03 -0.32E+00  0.65E+01  0.43E+08  0.24E+03
       O   2 1   0.91E+03 -0.39E+00  0.71E+01  0.48E+08  0.27E+03
       O   2 2   0.10E+04 -0.48E+00  0.78E+01  0.55E+08  0.31E+03
       O   3 3   0.99E+01  0.87E+00  0.58E+01  0.24E+04  0.75E+02
       O   4 3   0.11E+02  0.97E+00  0.67E+01  0.27E+04  0.83E+02
       O   4 4   0.12E+02  0.11E+01  0.76E+01  0.31E+04  0.93E+02
       H   1 1   0.39E+02  0.19E+00  0.29E+00  0.78E+05  0.13E+02
       H   2 1   0.41E+02  0.21E+00  0.32E+00  0.82E+05  0.14E+02
       H   2 2   0.43E+02  0.22E+00  0.36E+00  0.86E+05  0.15E+02
     ------------------------------------------------------------

     alpha_pv=     77.8410 eV

     Number of occupied bands for each k-point:
     k-point:     1    nbnd_occ= 100
     k-point:     2    nbnd_occ= 100
     k-point:     3    nbnd_occ= 100
     k-point:     4    nbnd_occ= 100


     q-space interpolation up to   240.00 Rydberg

     GIPAW job: nmr                                                                             
     NMR macroscopic correction: yes
             0.6667          0.0000          0.0000
             0.0000          0.6667          0.0000
             0.0000          0.0000          0.6667


     Largest allocated arrays     est. size (Mb)     dimensions
        KS wavefunctions at k           5.12 Mb     (    3355,  100)
        KS wavefunctions at k+q         5.12 Mb     (    3355,  100)
        First-order wavefunctions      51.19 Mb     (    3355,  100, 10)
        First-order wavefunct (US)     30.72 Mb     (    3355,  100,  6)
        Charge/spin density             0.30 Mb     (   38880,    1)
        Induced current                 2.67 Mb     (   38880,    3,3,1)
        Induced magnetic field          2.67 Mb     (   38880,    3,3,1)
        NL pseudopotentials            15.46 Mb     (    3355,  302)
        GIPAW NL terms                 15.46 Mb     (    3355,  302)

     Computing the magnetic susceptibility     isolve=0    ethr=  0.1000E-13
     k-point #    1 of     4      pool #  1    cpu time:       4.9
     compute_u_kq: q = (    0.0000,    0.0000,    0.0000)
     Rotating WFCS
     ethr =  1.00E-14,  avg # of iterations =  6.0
     eigenvalues at k:
 -40.6904 -21.9654 -21.9069 -21.8695 -21.7916 -21.7389 -21.5944 -21.3684
 -21.3504 -21.2570 -21.1615 -20.9845 -20.9557 -20.8764 -20.7473 -20.7201
 -20.6114 -20.5672 -20.3914 -20.3185 -20.1300 -20.0600 -19.9698 -19.9102
 -19.8516 -19.6145 -18.6909 -18.2380  -9.6628  -9.4438  -9.2533  -9.2002
  -9.0743  -8.9805  -8.9274  -8.8767  -8.7804  -8.6279  -8.5504  -8.4497
  -8.3888  -8.3450  -8.2645  -8.1207  -8.0319  -8.0047  -7.9103  -7.7614
  -7.5220  -7.3409  -6.6574  -6.5129  -6.4485  -6.2950  -6.2470  -6.1838
  -6.0539  -5.8732  -5.8518  -5.7499  -5.6706  -5.6196  -5.5426  -5.3805
  -5.2764  -5.2136  -5.0420  -4.9845  -4.8818  -4.7701  -4.6479  -4.6064
  -4.4365  -4.3115  -3.9955  -3.8008  -3.7558  -3.6675  -3.6582  -3.5886
  -3.5088  -3.4805  -3.2840  -3.1903  -3.1069  -3.0551  -3.0034  -2.9331
  -2.8561  -2.7977  -2.7084  -2.6203  -2.5451  -2.4677  -2.2859  -2.1717
  -2.0520  -1.9820  -1.8192  -1.7702
     eigenvalues at k+q:
 -40.6904 -21.9654 -21.9069 -21.8695 -21.7916 -21.7389 -21.5944 -21.3684
 -21.3504 -21.2570 -21.1615 -20.9845 -20.9557 -20.8764 -20.7473 -20.7201
 -20.6113 -20.5672 -20.3914 -20.3185 -20.1300 -20.0600 -19.9698 -19.9102
 -19.8516 -19.6145 -18.6909 -18.2380  -9.6628  -9.4438  -9.2533  -9.2002
  -9.0743  -8.9805  -8.9274  -8.8767  -8.7804  -8.6279  -8.5504  -8.4497
  -8.3888  -8.3450  -8.2645  -8.1207  -8.0319  -8.0047  -7.9103  -7.7614
  -7.5220  -7.3410  -6.6574  -6.5130  -6.4485  -6.2950  -6.2470  -6.1838
  -6.0539  -5.8732  -5.8518  -5.7499  -5.6706  -5.6196  -5.5426  -5.3805
  -5.2764  -5.2136  -5.0420  -4.9845  -4.8818  -4.7701  -4.6479  -4.6064
  -4.4365  -4.3115  -3.9955  -3.8008  -3.7558  -3.6675  -3.6582  -3.5886
  -3.5088  -3.4805  -3.2840  -3.1903  -3.1069  -3.0551  -3.0034  -2.9331
  -2.8561  -2.7977  -2.7084  -2.6203  -2.5451  -2.4677  -2.2859  -2.1717
  -2.0520  -1.9820  -1.8192  -1.7701
     cgsolve_all iterations  55    anorm=    0.73E-07
PARA_AUG  1      50.6891100         0.0897261         0.1223564
     cgsolve_all iterations  55    anorm=    0.70E-07
PARA_AUG  2       0.0110085        51.3308692        -0.1326070
     cgsolve_all iterations  55    anorm=    0.71E-07
PARA_AUG  3       0.2012116        -0.1458128        51.8499187
     cgsolve_all iterations  60    anorm=    0.72E-07
     cgsolve_all iterations  61    anorm=    0.71E-07
     cgsolve_all iterations  62    anorm=    0.72E-07
     compute_u_kq: q = (    0.0285,    0.0000,    0.0000)
     Rotating WFCS
     ethr =  1.00E-14,  avg # of iterations = 21.0
     eigenvalues at k:
 -40.6904 -21.9654 -21.9069 -21.8695 -21.7916 -21.7389 -21.5944 -21.3684
 -21.3504 -21.2570 -21.1615 -20.9845 -20.9557 -20.8764 -20.7473 -20.7201
 -20.6114 -20.5672 -20.3914 -20.3185 -20.1300 -20.0600 -19.9698 -19.9102
 -19.8516 -19.6145 -18.6909 -18.2380  -9.6628  -9.4438  -9.2533  -9.2002
  -9.0743  -8.9805  -8.9274  -8.8767  -8.7804  -8.6279  -8.5504  -8.4497
  -8.3888  -8.3450  -8.2645  -8.1207  -8.0319  -8.0047  -7.9103  -7.7614
  -7.5220  -7.3409  -6.6574  -6.5129  -6.4485  -6.2950  -6.2470  -6.1838
  -6.0539  -5.8732  -5.8518  -5.7499  -5.6706  -5.6196  -5.5426  -5.3805
  -5.2764  -5.2136  -5.0420  -4.9845  -4.8818  -4.7701  -4.6479  -4.6064
  -4.4365  -4.3115  -3.9955  -3.8008  -3.7558  -3.6675  -3.6582  -3.5886
  -3.5088  -3.4805  -3.2840  -3.1903  -3.1069  -3.0551  -3.0034  -2.9331
  -2.8561  -2.7977  -2.7084  -2.6203  -2.5451  -2.4677  -2.2859  -2.1717
  -2.0520  -1.9820  -1.8192  -1.7702
     eigenvalues at k+q:
 -40.6904 -21.9654 -21.9068 -21.8697 -21.7916 -21.7389 -21.5944 -21.3686
 -21.3502 -21.2570 -21.1615 -20.9840 -20.9560 -20.8764 -20.7474 -20.7203
 -20.6114 -20.5669 -20.3912 -20.3183 -20.1304 -20.0599 -19.9706 -19.9099
 -19.8512 -19.6145 -18.6908 -18.2380  -9.6628  -9.4437  -9.2532  -9.1999
  -9.0741  -8.9815  -8.9264  -8.8785  -8.7802  -8.6263  -8.5509  -8.4486
  -8.3895  -8.3447  -8.2655  -8.1200  -8.0346  -8.0074  -7.9059  -7.7618
  -7.5215  -7.3410  -6.6567  -6.5142  -6.4504  -6.2975  -6.2428  -6.1829
  -6.0529  -5.8744  -5.8540  -5.7489  -5.6724  -5.6178  -5.5410  -5.3782
  -5.2788  -5.2124  -5.0386  -4.9844  -4.8821  -4.7689  -4.6491  -4.6083
  -4.4367  -4.3127  -3.9957  -3.8023  -3.7558  -3.6681  -3.6578  -3.5890
  -3.5078  -3.4808  -3.2845  -3.1893  -3.1073  -3.0544  -3.0035  -2.9327
  -2.8578  -2.7971  -2.7087  -2.6201  -2.5459  -2.4673  -2.2860  -2.1721
  -2.0520  -1.9820  -1.8192  -1.7701
     cgsolve_all iterations  60    anorm=    0.71E-07
     cgsolve_all iterations  60    anorm=    0.72E-07
     cgsolve_all iterations  62    anorm=    0.72E-07
     compute_u_kq: q = (   -0.0285,    0.0000,    0.0000)
     Rotating WFCS
     ethr =  1.00E-14,  avg # of iterations = 21.0
     eigenvalues at k:
 -40.6904 -21.9654 -21.9069 -21.8695 -21.7916 -21.7389 -21.5944 -21.3684
 -21.3504 -21.2570 -21.1615 -20.9845 -20.9557 -20.8764 -20.7473 -20.7201
 -20.6114 -20.5672 -20.3914 -20.3185 -20.1300 -20.0600 -19.9698 -19.9102
 -19.8516 -19.6145 -18.6909 -18.2380  -9.6628  -9.4438  -9.2533  -9.2002
  -9.0743  -8.9805  -8.9274  -8.8767  -8.7804  -8.6279  -8.5504  -8.4497
  -8.3888  -8.3450  -8.2645  -8.1207  -8.0319  -8.0047  -7.9103  -7.7614
  -7.5220  -7.3409  -6.6574  -6.5129  -6.4485  -6.2950  -6.2470  -6.1838
  -6.0539  -5.8732  -5.8518  -5.7499  -5.6706  -5.6196  -5.5426  -5.3805
  -5.2764  -5.2136  -5.0420  -4.9845  -4.8818  -4.7701  -4.6479  -4.6064
  -4.4365  -4.3115  -3.9955  -3.8008  -3.7558  -3.6675  -3.6582  -3.5886
  -3.5088  -3.4805  -3.2840  -3.1903  -3.1069  -3.0551  -3.0034  -2.9331
  -2.8561  -2.7977  -2.7084  -2.6203  -2.5451  -2.4677  -2.2859  -2.1717
  -2.0520  -1.9820  -1.8192  -1.7702
     eigenvalues at k+q:
 -40.6904 -21.9654 -21.9070 -21.8694 -21.7916 -21.7390 -21.5944 -21.3681
 -21.3506 -21.2569 -21.1615 -20.9850 -20.9553 -20.8765 -20.7472 -20.7200
 -20.6113 -20.5676 -20.3916 -20.3186 -20.1295 -20.0601 -19.9690 -19.9105
 -19.8521 -19.6145 -18.6909 -18.2380  -9.6629  -9.4439  -9.2534  -9.2006
  -9.0744  -8.9795  -8.9283  -8.8753  -8.7806  -8.6292  -8.5499  -8.4509
  -8.3880  -8.3452  -8.2633  -8.1216  -8.0299  -8.0012  -7.9148  -7.7613
  -7.5225  -7.3409  -6.6581  -6.5124  -6.4462  -6.2925  -6.2508  -6.1846
  -6.0548  -5.8719  -5.8497  -5.7512  -5.6687  -5.6210  -5.5441  -5.3832
  -5.2746  -5.2145  -5.0452  -4.9840  -4.8819  -4.7711  -4.6470  -4.6045
  -4.4365  -4.3103  -3.9953  -3.7994  -3.7559  -3.6670  -3.6584  -3.5882
  -3.5101  -3.4802  -3.2834  -3.1911  -3.1065  -3.0561  -3.0032  -2.9336
  -2.8542  -2.7985  -2.7082  -2.6201  -2.5443  -2.4683  -2.2858  -2.1714
  -2.0519  -1.9820  -1.8191  -1.7702
     cgsolve_all iterations  61    anorm=    0.73E-07
     cgsolve_all iterations  62    anorm=    0.71E-07
     cgsolve_all iterations  62    anorm=    0.73E-07
     compute_u_kq: q = (    0.0000,    0.0285,    0.0000)
     Rotating WFCS
     ethr =  1.00E-14,  avg # of iterations = 22.0
     eigenvalues at k:
 -40.6904 -21.9654 -21.9069 -21.8695 -21.7916 -21.7389 -21.5944 -21.3684
 -21.3504 -21.2570 -21.1615 -20.9845 -20.9557 -20.8764 -20.7473 -20.7201
 -20.6114 -20.5672 -20.3914 -20.3185 -20.1300 -20.0600 -19.9698 -19.9102
 -19.8516 -19.6145 -18.6909 -18.2380  -9.6628  -9.4438  -9.2533  -9.2002
  -9.0743  -8.9805  -8.9274  -8.8767  -8.7804  -8.6279  -8.5504  -8.4497
  -8.3888  -8.3450  -8.2645  -8.1207  -8.0319  -8.0047  -7.9103  -7.7614
  -7.5220  -7.3409  -6.6574  -6.5129  -6.4485  -6.2950  -6.2470  -6.1838
  -6.0539  -5.8732  -5.8518  -5.7499  -5.6706  -5.6196  -5.5426  -5.3805
  -5.2764  -5.2136  -5.0420  -4.9845  -4.8818  -4.7701  -4.6479  -4.6064
  -4.4365  -4.3115  -3.9955  -3.8008  -3.7558  -3.6675  -3.6582  -3.5886
  -3.5088  -3.4805  -3.2840  -3.1903  -3.1069  -3.0551  -3.0034  -2.9331
  -2.8561  -2.7977  -2.7084  -2.6203  -2.5451  -2.4677  -2.2859  -2.1717
  -2.0520  -1.9820  -1.8192  -1.7702
     eigenvalues at k+q:
 -40.6904 -21.9653 -21.9074 -21.8693 -21.7916 -21.7383 -21.5957 -21.3678
 -21.3500 -21.2552 -21.1614 -20.9852 -20.9561 -20.8782 -20.7480 -20.7202
 -20.6100 -20.5668 -20.3915 -20.3184 -20.1299 -20.0602 -19.9699 -19.9102
 -19.8514 -19.6145 -18.6909 -18.2380  -9.6627  -9.4436  -9.2543  -9.1999
  -9.0751  -8.9802  -8.9269  -8.8786  -8.7797  -8.6273  -8.5501  -8.4494
  -8.3880  -8.3450  -8.2646  -8.1206  -8.0320  -8.0050  -7.9102  -7.7611
  -7.5221  -7.3420  -6.6574  -6.5079  -6.4521  -6.2906  -6.2504  -6.1843
  -6.0504  -5.8740  -5.8565  -5.7486  -5.6675  -5.6252  -5.5414  -5.3819
  -5.2739  -5.2095  -5.0425  -4.9865  -4.8816  -4.7712  -4.6465  -4.6086
  -4.4351  -4.3129  -3.9967  -3.8006  -3.7561  -3.6676  -3.6579  -3.5874
  -3.5092  -3.4814  -3.2836  -3.1900  -3.1064  -3.0558  -3.0033  -2.9330
  -2.8562  -2.7975  -2.7087  -2.6203  -2.5448  -2.4675  -2.2857  -2.1717
  -2.0538  -1.9827  -1.8188  -1.7701
     cgsolve_all iterations  61    anorm=    0.73E-07
     cgsolve_all iterations  61    anorm=    0.72E-07
     cgsolve_all iterations  62    anorm=    0.72E-07
     compute_u_kq: q = (    0.0000,   -0.0285,    0.0000)
     Rotating WFCS
     ethr =  1.00E-14,  avg # of iterations = 21.0
     eigenvalues at k:
 -40.6904 -21.9654 -21.9069 -21.8695 -21.7916 -21.7389 -21.5944 -21.3684
 -21.3504 -21.2570 -21.1615 -20.9845 -20.9557 -20.8764 -20.7473 -20.7201
 -20.6114 -20.5672 -20.3914 -20.3185 -20.1300 -20.0600 -19.9698 -19.9102
 -19.8516 -19.6145 -18.6909 -18.2380  -9.6628  -9.4438  -9.2533  -9.2002
  -9.0743  -8.9805  -8.9274  -8.8767  -8.7804  -8.6279  -8.5504  -8.4497
  -8.3888  -8.3450  -8.2645  -8.1207  -8.0319  -8.0047  -7.9103  -7.7614
  -7.5220  -7.3409  -6.6574  -6.5129  -6.4485  -6.2950  -6.2470  -6.1838
  -6.0539  -5.8732  -5.8518  -5.7499  -5.6706  -5.6196  -5.5426  -5.3805
  -5.2764  -5.2136  -5.0420  -4.9845  -4.8818  -4.7701  -4.6479  -4.6064
  -4.4365  -4.3115  -3.9955  -3.8008  -3.7558  -3.6675  -3.6582  -3.5886
  -3.5088  -3.4805  -3.2840  -3.1903  -3.1069  -3.0551  -3.0034  -2.9331
  -2.8561  -2.7977  -2.7084  -2.6203  -2.5451  -2.4677  -2.2859  -2.1717
  -2.0520  -1.9820  -1.8192  -1.7702
     eigenvalues at k+q:
 -40.6904 -21.9654 -21.9064 -21.8698 -21.7916 -21.7396 -21.5930 -21.3690
 -21.3509 -21.2587 -21.1616 -20.9838 -20.9552 -20.8746 -20.7466 -20.7201
 -20.6127 -20.5677 -20.3913 -20.3186 -20.1301 -20.0598 -19.9698 -19.9102
 -19.8519 -19.6146 -18.6909 -18.2380  -9.6629  -9.4441  -9.2523  -9.2006
  -9.0735  -8.9808  -8.9278  -8.8750  -8.7810  -8.6284  -8.5506  -8.4500
  -8.3895  -8.3448  -8.2642  -8.1209  -8.0319  -8.0044  -7.9106  -7.7617
  -7.5220  -7.3399  -6.6575  -6.5181  -6.4448  -6.3004  -6.2420  -6.1832
  -6.0577  -5.8721  -5.8475  -5.7509  -5.6739  -5.6133  -5.5438  -5.3794
  -5.2800  -5.2173  -5.0414  -4.9822  -4.8822  -4.7689  -4.6492  -4.6040
  -4.4383  -4.3100  -3.9943  -3.8011  -3.7554  -3.6674  -3.6584  -3.5897
  -3.5088  -3.4796  -3.2844  -3.1905  -3.1074  -3.0545  -3.0037  -2.9332
  -2.8558  -2.7979  -2.7082  -2.6203  -2.5454  -2.4678  -2.2860  -2.1717
  -2.0502  -1.9813  -1.8195  -1.7702
     cgsolve_all iterations  60    anorm=    0.72E-07
     cgsolve_all iterations  60    anorm=    0.71E-07
     cgsolve_all iterations  62    anorm=    0.72E-07
     compute_u_kq: q = (    0.0000,    0.0000,    0.0285)
     Rotating WFCS
     ethr =  1.00E-14,  avg # of iterations = 24.0
     eigenvalues at k:
 -40.6904 -21.9654 -21.9069 -21.8695 -21.7916 -21.7389 -21.5944 -21.3684
 -21.3504 -21.2570 -21.1615 -20.9845 -20.9557 -20.8764 -20.7473 -20.7201
 -20.6114 -20.5672 -20.3914 -20.3185 -20.1300 -20.0600 -19.9698 -19.9102
 -19.8516 -19.6145 -18.6909 -18.2380  -9.6628  -9.4438  -9.2533  -9.2002
  -9.0743  -8.9805  -8.9274  -8.8767  -8.7804  -8.6279  -8.5504  -8.4497
  -8.3888  -8.3450  -8.2645  -8.1207  -8.0319  -8.0047  -7.9103  -7.7614
  -7.5220  -7.3409  -6.6574  -6.5129  -6.4485  -6.2950  -6.2470  -6.1838
  -6.0539  -5.8732  -5.8518  -5.7499  -5.6706  -5.6196  -5.5426  -5.3805
  -5.2764  -5.2136  -5.0420  -4.9845  -4.8818  -4.7701  -4.6479  -4.6064
  -4.4365  -4.3115  -3.9955  -3.8008  -3.7558  -3.6675  -3.6582  -3.5886
  -3.5088  -3.4805  -3.2840  -3.1903  -3.1069  -3.0551  -3.0034  -2.9331
  -2.8561  -2.7977  -2.7084  -2.6203  -2.5451  -2.4677  -2.2859  -2.1717
  -2.0520  -1.9820  -1.8192  -1.7702
     eigenvalues at k+q:
 -40.6904 -21.9656 -21.9066 -21.8694 -21.7916 -21.7394 -21.5944 -21.3682
 -21.3500 -21.2568 -21.1617 -20.9834 -20.9573 -20.8762 -20.7474 -20.7199
 -20.6115 -20.5675 -20.3893 -20.3203 -20.1301 -20.0596 -19.9704 -19.9100
 -19.8516 -19.6145 -18.6908 -18.2379  -9.6620  -9.4448  -9.2533  -9.2001
  -9.0741  -8.9800  -8.9282  -8.8789  -8.7772  -8.6275  -8.5511  -8.4486
  -8.3902  -8.3451  -8.2644  -8.1204  -8.0349  -8.0048  -7.9095  -7.7626
  -7.5196  -7.3408  -6.6590  -6.5118  -6.4499  -6.2944  -6.2461  -6.1829
  -6.0532  -5.8727  -5.8513  -5.7475  -5.6773  -5.6171  -5.5459  -5.3781
  -5.2765  -5.2099  -5.0386  -4.9848  -4.8835  -4.7703  -4.6512  -4.6059
  -4.4375  -4.3080  -3.9962  -3.8005  -3.7573  -3.6672  -3.6586  -3.5878
  -3.5094  -3.4833  -3.2834  -3.1912  -3.1073  -3.0542  -3.0044  -2.9367
  -2.8544  -2.7965  -2.7058  -2.6204  -2.5465  -2.4690  -2.2841  -2.1722
  -2.0524  -1.9824  -1.8192  -1.7707
     cgsolve_all iterations  60    anorm=    0.72E-07
     cgsolve_all iterations  60    anorm=    0.72E-07
     cgsolve_all iterations  62    anorm=    0.72E-07
     compute_u_kq: q = (    0.0000,    0.0000,   -0.0285)
     Rotating WFCS
     ethr =  1.00E-14,  avg # of iterations = 25.0
     eigenvalues at k:
 -40.6904 -21.9654 -21.9069 -21.8695 -21.7916 -21.7389 -21.5944 -21.3684
 -21.3504 -21.2570 -21.1615 -20.9845 -20.9557 -20.8764 -20.7473 -20.7201
 -20.6114 -20.5672 -20.3914 -20.3185 -20.1300 -20.0600 -19.9698 -19.9102
 -19.8516 -19.6145 -18.6909 -18.2380  -9.6628  -9.4438  -9.2533  -9.2002
  -9.0743  -8.9805  -8.9274  -8.8767  -8.7804  -8.6279  -8.5504  -8.4497
  -8.3888  -8.3450  -8.2645  -8.1207  -8.0319  -8.0047  -7.9103  -7.7614
  -7.5220  -7.3409  -6.6574  -6.5129  -6.4485  -6.2950  -6.2470  -6.1838
  -6.0539  -5.8732  -5.8518  -5.7499  -5.6706  -5.6196  -5.5426  -5.3805
  -5.2764  -5.2136  -5.0420  -4.9845  -4.8818  -4.7701  -4.6479  -4.6064
  -4.4365  -4.3115  -3.9955  -3.8008  -3.7558  -3.6675  -3.6582  -3.5886
  -3.5088  -3.4805  -3.2840  -3.1903  -3.1069  -3.0551  -3.0034  -2.9331
  -2.8561  -2.7977  -2.7084  -2.6203  -2.5451  -2.4677  -2.2859  -2.1717
  -2.0520  -1.9820  -1.8192  -1.7702
     eigenvalues at k+q:
 -40.6904 -21.9652 -21.9072 -21.8696 -21.7916 -21.7385 -21.5943 -21.3686
 -21.3508 -21.2571 -21.1613 -20.9854 -20.9541 -20.8767 -20.7473 -20.7204
 -20.6112 -20.5669 -20.3935 -20.3168 -20.1298 -20.0605 -19.9692 -19.9104
 -19.8517 -19.6145 -18.6909 -18.2380  -9.6637  -9.4428  -9.2533  -9.2004
  -9.0743  -8.9810  -8.9264  -8.8747  -8.7836  -8.6283  -8.5496  -8.4510
  -8.3873  -8.3447  -8.2645  -8.1211  -8.0291  -8.0046  -7.9109  -7.7604
  -7.5244  -7.3412  -6.6557  -6.5145  -6.4467  -6.2966  -6.2470  -6.1844
  -6.0549  -5.8738  -5.8518  -5.7523  -5.6641  -5.6219  -5.5391  -5.3832
  -5.2768  -5.2175  -5.0455  -4.9839  -4.8799  -4.7693  -4.6449  -4.6068
  -4.4357  -4.3151  -3.9949  -3.8011  -3.7544  -3.6689  -3.6566  -3.5894
  -3.5088  -3.4775  -3.2846  -3.1892  -3.1068  -3.0561  -3.0018  -2.9299
  -2.8578  -2.7988  -2.7110  -2.6200  -2.5437  -2.4665  -2.2876  -2.1713
  -2.0515  -1.9816  -1.8191  -1.7696
     cgsolve_all iterations  61    anorm=    0.73E-07
     cgsolve_all iterations  61    anorm=    0.71E-07
     cgsolve_all iterations  62    anorm=    0.73E-07

     k-point #    2 of     4      pool #  1    cpu time:     572.7
     compute_u_kq: q = (    0.0000,    0.0000,    0.0000)
     Rotating WFCS
     ethr =  1.00E-14,  avg # of iterations =  6.0
     eigenvalues at k:
 -40.6904 -21.9654 -21.9069 -21.8697 -21.7917 -21.7387 -21.5943 -21.3683
 -21.3505 -21.2573 -21.1605 -20.9858 -20.9546 -20.8773 -20.7470 -20.7197
 -20.6122 -20.5672 -20.3938 -20.3144 -20.1269 -20.0660 -19.9680 -19.9108
 -19.8510 -19.6145 -18.6909 -18.2380  -9.6633  -9.4437  -9.2556  -9.1985
  -9.0692  -8.9766  -8.9218  -8.8953  -8.7754  -8.6318  -8.5452  -8.4589
  -8.3842  -8.3410  -8.2609  -8.1268  -8.0439  -7.9995  -7.8866  -7.7799
  -7.5153  -7.3447  -6.6579  -6.5296  -6.4243  -6.3311  -6.2027  -6.1833
  -6.0700  -5.8667  -5.8337  -5.7898  -5.6587  -5.5903  -5.5215  -5.4045
  -5.3295  -5.2111  -5.0552  -4.9751  -4.8606  -4.7453  -4.6536  -4.5943
  -4.4539  -4.3083  -3.9985  -3.8016  -3.7559  -3.6810  -3.6383  -3.5962
  -3.5262  -3.4705  -3.2857  -3.1808  -3.1101  -3.0486  -3.0053  -2.9473
  -2.8540  -2.7961  -2.7078  -2.5947  -2.5518  -2.4760  -2.2881  -2.1766
  -2.0424  -1.9878  -1.8183  -1.7708
     eigenvalues at k+q:
 -40.6904 -21.9654 -21.9069 -21.8697 -21.7917 -21.7387 -21.5943 -21.3683
 -21.3505 -21.2573 -21.1605 -20.9858 -20.9546 -20.8773 -20.7470 -20.7197
 -20.6122 -20.5672 -20.3938 -20.3144 -20.1269 -20.0660 -19.9680 -19.9108
 -19.8510 -19.6145 -18.6909 -18.2380  -9.6633  -9.4437  -9.2557  -9.1985
  -9.0692  -8.9766  -8.9218  -8.8953  -8.7754  -8.6318  -8.5452  -8.4589
  -8.3842  -8.3410  -8.2609  -8.1268  -8.0439  -7.9995  -7.8865  -7.7799
  -7.5153  -7.3447  -6.6579  -6.5296  -6.4243  -6.3311  -6.2027  -6.1833
  -6.0700  -5.8667  -5.8337  -5.7898  -5.6587  -5.5903  -5.5215  -5.4045
  -5.3295  -5.2111  -5.0552  -4.9751  -4.8606  -4.7453  -4.6536  -4.5943
  -4.4539  -4.3083  -3.9985  -3.8016  -3.7559  -3.6810  -3.6383  -3.5962
  -3.5262  -3.4706  -3.2858  -3.1808  -3.1101  -3.0486  -3.0053  -2.9473
  -2.8540  -2.7962  -2.7078  -2.5947  -2.5518  -2.4760  -2.2881  -2.1766
  -2.0424  -1.9878  -1.8184  -1.7708
     cgsolve_all iterations  55    anorm=    0.74E-07
PARA_AUG  1      50.6898401         0.0881505         0.1238299
     cgsolve_all iterations  55    anorm=    0.69E-07
PARA_AUG  2       0.0078198        51.3284847        -0.1321971
     cgsolve_all iterations  55    anorm=    0.72E-07
PARA_AUG  3       0.1990820        -0.1480515        51.8502456
     cgsolve_all iterations  60    anorm=    0.73E-07
     cgsolve_all iterations  60    anorm=    0.71E-07
     cgsolve_all iterations  62    anorm=    0.73E-07
     compute_u_kq: q = (    0.0285,    0.0000,    0.0000)
     Rotating WFCS
     ethr =  1.00E-14,  avg # of iterations = 21.0
     eigenvalues at k:
 -40.6904 -21.9654 -21.9069 -21.8697 -21.7917 -21.7387 -21.5943 -21.3683
 -21.3505 -21.2573 -21.1605 -20.9858 -20.9546 -20.8773 -20.7470 -20.7197
 -20.6122 -20.5672 -20.3938 -20.3144 -20.1269 -20.0660 -19.9680 -19.9108
 -19.8510 -19.6145 -18.6909 -18.2380  -9.6633  -9.4437  -9.2556  -9.1985
  -9.0692  -8.9766  -8.9218  -8.8953  -8.7754  -8.6318  -8.5452  -8.4589
  -8.3842  -8.3410  -8.2609  -8.1268  -8.0439  -7.9995  -7.8866  -7.7799
  -7.5153  -7.3447  -6.6579  -6.5296  -6.4243  -6.3311  -6.2027  -6.1833
  -6.0700  -5.8667  -5.8337  -5.7898  -5.6587  -5.5903  -5.5215  -5.4045
  -5.3295  -5.2111  -5.0552  -4.9751  -4.8606  -4.7453  -4.6536  -4.5943
  -4.4539  -4.3083  -3.9985  -3.8016  -3.7559  -3.6810  -3.6383  -3.5962
  -3.5262  -3.4705  -3.2857  -3.1808  -3.1101  -3.0486  -3.0053  -2.9473
  -2.8540  -2.7961  -2.7078  -2.5947  -2.5518  -2.4760  -2.2881  -2.1766
  -2.0424  -1.9878  -1.8183  -1.7708
     eigenvalues at k+q:
 -40.6904 -21.9654 -21.9067 -21.8698 -21.7917 -21.7386 -21.5943 -21.3685
 -21.3504 -21.2574 -21.1605 -20.9855 -20.9548 -20.8773 -20.7473 -20.7196
 -20.6125 -20.5667 -20.3936 -20.3143 -20.1274 -20.0659 -19.9688 -19.9106
 -19.8505 -19.6145 -18.6908 -18.2380  -9.6632  -9.4436  -9.2555  -9.1982
  -9.0693  -8.9765  -8.9225  -8.8959  -8.7754  -8.6305  -8.5455  -8.4582
  -8.3846  -8.3405  -8.2624  -8.1259  -8.0460  -8.0011  -7.8831  -7.7806
  -7.5148  -7.3447  -6.6579  -6.5314  -6.4248  -6.3314  -6.2000  -6.1826
  -6.0705  -5.8679  -5.8291  -5.7955  -5.6591  -5.5907  -5.5179  -5.4060
  -5.3282  -5.2114  -5.0497  -4.9760  -4.8612  -4.7431  -4.6578  -4.5939
  -4.4546  -4.3095  -3.9986  -3.8031  -3.7558  -3.6819  -3.6375  -3.5964
  -3.5252  -3.4709  -3.2859  -3.1805  -3.1102  -3.0480  -3.0056  -2.9469
  -2.8552  -2.7958  -2.7079  -2.5950  -2.5528  -2.4752  -2.2881  -2.1770
  -2.0424  -1.9879  -1.8183  -1.7708
     cgsolve_all iterations  61    anorm=    0.73E-07
     cgsolve_all iterations  61    anorm=    0.71E-07
     cgsolve_all iterations  62    anorm=    0.73E-07
     compute_u_kq: q = (   -0.0285,    0.0000,    0.0000)
     Rotating WFCS
     ethr =  1.00E-14,  avg # of iterations = 21.0
     eigenvalues at k:
 -40.6904 -21.9654 -21.9069 -21.8697 -21.7917 -21.7387 -21.5943 -21.3683
 -21.3505 -21.2573 -21.1605 -20.9858 -20.9546 -20.8773 -20.7470 -20.7197
 -20.6122 -20.5672 -20.3938 -20.3144 -20.1269 -20.0660 -19.9680 -19.9108
 -19.8510 -19.6145 -18.6909 -18.2380  -9.6633  -9.4437  -9.2556  -9.1985
  -9.0692  -8.9766  -8.9218  -8.8953  -8.7754  -8.6318  -8.5452  -8.4589
  -8.3842  -8.3410  -8.2609  -8.1268  -8.0439  -7.9995  -7.8866  -7.7799
  -7.5153  -7.3447  -6.6579  -6.5296  -6.4243  -6.3311  -6.2027  -6.1833
  -6.0700  -5.8667  -5.8337  -5.7898  -5.6587  -5.5903  -5.5215  -5.4045
  -5.3295  -5.2111  -5.0552  -4.9751  -4.8606  -4.7453  -4.6536  -4.5943
  -4.4539  -4.3083  -3.9985  -3.8016  -3.7559  -3.6810  -3.6383  -3.5962
  -3.5262  -3.4705  -3.2857  -3.1808  -3.1101  -3.0486  -3.0053  -2.9473
  -2.8540  -2.7961  -2.7078  -2.5947  -2.5518  -2.4760  -2.2881  -2.1766
  -2.0424  -1.9878  -1.8183  -1.7708
     eigenvalues at k+q:
 -40.6904 -21.9654 -21.9070 -21.8695 -21.7917 -21.7387 -21.5944 -21.3680
 -21.3507 -21.2573 -21.1605 -20.9861 -20.9546 -20.8772 -20.7467 -20.7198
 -20.6119 -20.5676 -20.3940 -20.3146 -20.1265 -20.0660 -19.9673 -19.9111
 -19.8515 -19.6145 -18.6909 -18.2380  -9.6633  -9.4439  -9.2557  -9.1988
  -9.0692  -8.9766  -8.9214  -8.8944  -8.7755  -8.6329  -8.5450  -8.4594
  -8.3839  -8.3416  -8.2595  -8.1275  -8.0418  -7.9976  -7.8906  -7.7788
  -7.5160  -7.3447  -6.6580  -6.5282  -6.4234  -6.3309  -6.2051  -6.1840
  -6.0696  -5.8657  -5.8381  -5.7841  -5.6585  -5.5895  -5.5256  -5.4031
  -5.3309  -5.2105  -5.0604  -4.9741  -4.8603  -4.7480  -4.6491  -4.5948
  -4.4534  -4.3071  -3.9984  -3.8001  -3.7560  -3.6800  -3.6391  -3.5960
  -3.5272  -3.4703  -3.2856  -3.1811  -3.1100  -3.0491  -3.0051  -2.9476
  -2.8527  -2.7966  -2.7077  -2.5950  -2.5505  -2.4766  -2.2880  -2.1761
  -2.0425  -1.9877  -1.8184  -1.7706
     cgsolve_all iterations  60    anorm=    0.72E-07
     cgsolve_all iterations  61    anorm=    0.71E-07
     cgsolve_all iterations  62    anorm=    0.72E-07
     compute_u_kq: q = (    0.0000,    0.0285,    0.0000)
     Rotating WFCS
     ethr =  1.00E-14,  avg # of iterations = 21.0
     eigenvalues at k:
 -40.6904 -21.9654 -21.9069 -21.8697 -21.7917 -21.7387 -21.5943 -21.3683
 -21.3505 -21.2573 -21.1605 -20.9858 -20.9546 -20.8773 -20.7470 -20.7197
 -20.6122 -20.5672 -20.3938 -20.3144 -20.1269 -20.0660 -19.9680 -19.9108
 -19.8510 -19.6145 -18.6909 -18.2380  -9.6633  -9.4437  -9.2556  -9.1985
  -9.0692  -8.9766  -8.9218  -8.8953  -8.7754  -8.6318  -8.5452  -8.4589
  -8.3842  -8.3410  -8.2609  -8.1268  -8.0439  -7.9995  -7.8866  -7.7799
  -7.5153  -7.3447  -6.6579  -6.5296  -6.4243  -6.3311  -6.2027  -6.1833
  -6.0700  -5.8667  -5.8337  -5.7898  -5.6587  -5.5903  -5.5215  -5.4045
  -5.3295  -5.2111  -5.0552  -4.9751  -4.8606  -4.7453  -4.6536  -4.5943
  -4.4539  -4.3083  -3.9985  -3.8016  -3.7559  -3.6810  -3.6383  -3.5962
  -3.5262  -3.4705  -3.2857  -3.1808  -3.1101  -3.0486  -3.0053  -2.9473
  -2.8540  -2.7961  -2.7078  -2.5947  -2.5518  -2.4760  -2.2881  -2.1766
  -2.0424  -1.9878  -1.8183  -1.7708
     eigenvalues at k+q:
 -40.6904 -21.9653 -21.9074 -21.8694 -21.7917 -21.7381 -21.5957 -21.3677
 -21.3501 -21.2556 -21.1604 -20.9866 -20.9549 -20.8791 -20.7479 -20.7195
 -20.6110 -20.5666 -20.3939 -20.3144 -20.1268 -20.0662 -19.9681 -19.9109
 -19.8508 -19.6144 -18.6909 -18.2380  -9.6632  -9.4435  -9.2567  -9.1981
  -9.0698  -8.9762  -8.9225  -8.8958  -8.7751  -8.6314  -8.5447  -8.4589
  -8.3833  -8.3410  -8.2611  -8.1270  -8.0438  -7.9993  -7.8866  -7.7798
  -7.5153  -7.3457  -6.6590  -6.5241  -6.4298  -6.3235  -6.2083  -6.1844
  -6.0644  -5.8687  -5.8342  -5.7921  -5.6573  -5.5914  -5.5239  -5.4072
  -5.3251  -5.2073  -5.0551  -4.9764  -4.8600  -4.7467  -4.6547  -4.5950
  -4.4525  -4.3097  -3.9994  -3.8014  -3.7564  -3.6820  -3.6368  -3.5949
  -3.5272  -3.4706  -3.2858  -3.1808  -3.1093  -3.0496  -3.0047  -2.9474
  -2.8538  -2.7963  -2.7078  -2.5950  -2.5514  -2.4759  -2.2878  -2.1766
  -2.0444  -1.9883  -1.8179  -1.7708
     cgsolve_all iterations  60    anorm=    0.73E-07
     cgsolve_all iterations  60    anorm=    0.71E-07
     cgsolve_all iterations  62    anorm=    0.73E-07
     compute_u_kq: q = (    0.0000,   -0.0285,    0.0000)
     Rotating WFCS
     ethr =  1.00E-14,  avg # of iterations = 21.0
     eigenvalues at k:
 -40.6904 -21.9654 -21.9069 -21.8697 -21.7917 -21.7387 -21.5943 -21.3683
 -21.3505 -21.2573 -21.1605 -20.9858 -20.9546 -20.8773 -20.7470 -20.7197
 -20.6122 -20.5672 -20.3938 -20.3144 -20.1269 -20.0660 -19.9680 -19.9108
 -19.8510 -19.6145 -18.6909 -18.2380  -9.6633  -9.4437  -9.2556  -9.1985
  -9.0692  -8.9766  -8.9218  -8.8953  -8.7754  -8.6318  -8.5452  -8.4589
  -8.3842  -8.3410  -8.2609  -8.1268  -8.0439  -7.9995  -7.8866  -7.7799
  -7.5153  -7.3447  -6.6579  -6.5296  -6.4243  -6.3311  -6.2027  -6.1833
  -6.0700  -5.8667  -5.8337  -5.7898  -5.6587  -5.5903  -5.5215  -5.4045
  -5.3295  -5.2111  -5.0552  -4.9751  -4.8606  -4.7453  -4.6536  -4.5943
  -4.4539  -4.3083  -3.9985  -3.8016  -3.7559  -3.6810  -3.6383  -3.5962
  -3.5262  -3.4705  -3.2857  -3.1808  -3.1101  -3.0486  -3.0053  -2.9473
  -2.8540  -2.7961  -2.7078  -2.5947  -2.5518  -2.4760  -2.2881  -2.1766
  -2.0424  -1.9878  -1.8183  -1.7708
     eigenvalues at k+q:
 -40.6904 -21.9654 -21.9063 -21.8699 -21.7917 -21.7393 -21.5930 -21.3688
 -21.3510 -21.2591 -21.1607 -20.9850 -20.9543 -20.8754 -20.7461 -20.7199
 -20.6134 -20.5678 -20.3938 -20.3144 -20.1270 -20.0658 -19.9680 -19.9108
 -19.8512 -19.6145 -18.6909 -18.2380  -9.6634  -9.4439  -9.2546  -9.1988
  -9.0687  -8.9770  -8.9213  -8.8946  -8.7759  -8.6319  -8.5457  -8.4589
  -8.3851  -8.3411  -8.2606  -8.1266  -8.0440  -7.9996  -7.8865  -7.7800
  -7.5154  -7.3436  -6.6568  -6.5350  -6.4189  -6.3386  -6.1972  -6.1820
  -6.0755  -5.8651  -5.8343  -5.7866  -5.6600  -5.5892  -5.5193  -5.4022
  -5.3332  -5.2149  -5.0549  -4.9740  -4.8615  -4.7441  -4.6524  -4.5940
  -4.4551  -4.3069  -3.9975  -3.8017  -3.7555  -3.6798  -3.6400  -3.5974
  -3.5253  -3.4706  -3.2857  -3.1808  -3.1108  -3.0478  -3.0057  -2.9472
  -2.8542  -2.7961  -2.7078  -2.5944  -2.5521  -2.4761  -2.2883  -2.1765
  -2.0405  -1.9873  -1.8188  -1.7707
     cgsolve_all iterations  60    anorm=    0.72E-07
     cgsolve_all iterations  60    anorm=    0.72E-07
     cgsolve_all iterations  62    anorm=    0.72E-07
     compute_u_kq: q = (    0.0000,    0.0000,    0.0285)
     Rotating WFCS
     ethr =  1.00E-14,  avg # of iterations = 25.0
     eigenvalues at k:
 -40.6904 -21.9654 -21.9069 -21.8697 -21.7917 -21.7387 -21.5943 -21.3683
 -21.3505 -21.2573 -21.1605 -20.9858 -20.9546 -20.8773 -20.7470 -20.7197
 -20.6122 -20.5672 -20.3938 -20.3144 -20.1269 -20.0660 -19.9680 -19.9108
 -19.8510 -19.6145 -18.6909 -18.2380  -9.6633  -9.4437  -9.2556  -9.1985
  -9.0692  -8.9766  -8.9218  -8.8953  -8.7754  -8.6318  -8.5452  -8.4589
  -8.3842  -8.3410  -8.2609  -8.1268  -8.0439  -7.9995  -7.8866  -7.7799
  -7.5153  -7.3447  -6.6579  -6.5296  -6.4243  -6.3311  -6.2027  -6.1833
  -6.0700  -5.8667  -5.8337  -5.7898  -5.6587  -5.5903  -5.5215  -5.4045
  -5.3295  -5.2111  -5.0552  -4.9751  -4.8606  -4.7453  -4.6536  -4.5943
  -4.4539  -4.3083  -3.9985  -3.8016  -3.7559  -3.6810  -3.6383  -3.5962
  -3.5262  -3.4705  -3.2857  -3.1808  -3.1101  -3.0486  -3.0053  -2.9473
  -2.8540  -2.7961  -2.7078  -2.5947  -2.5518  -2.4760  -2.2881  -2.1766
  -2.0424  -1.9878  -1.8183  -1.7708
     eigenvalues at k+q:
 -40.6904 -21.9652 -21.9072 -21.8698 -21.7917 -21.7382 -21.5943 -21.3685
 -21.3509 -21.2575 -21.1603 -20.9867 -20.9532 -20.8775 -20.7469 -20.7200
 -20.6121 -20.5669 -20.3957 -20.3129 -20.1267 -20.0665 -19.9675 -19.9110
 -19.8511 -19.6145 -18.6909 -18.2380  -9.6641  -9.4427  -9.2557  -9.1986
  -9.0694  -8.9773  -8.9203  -8.8937  -8.7787  -8.6319  -8.5438  -8.4605
  -8.3832  -8.3408  -8.2608  -8.1269  -8.0418  -7.9989  -7.8871  -7.7787
  -7.5176  -7.3449  -6.6561  -6.5311  -6.4224  -6.3315  -6.2039  -6.1847
  -6.0712  -5.8675  -5.8300  -5.7939  -5.6561  -5.5886  -5.5190  -5.4075
  -5.3310  -5.2131  -5.0577  -4.9760  -4.8592  -4.7449  -4.6503  -4.5952
  -4.4527  -4.3118  -3.9978  -3.8019  -3.7544  -3.6806  -3.6398  -3.5957
  -3.5252  -3.4684  -3.2862  -3.1800  -3.1098  -3.0502  -3.0036  -2.9440
  -2.8551  -2.7979  -2.7099  -2.5953  -2.5500  -2.4747  -2.2897  -2.1761
  -2.0421  -1.9873  -1.8183  -1.7702
     cgsolve_all iterations  61    anorm=    0.73E-07
     cgsolve_all iterations  60    anorm=    0.71E-07
     cgsolve_all iterations  62    anorm=    0.73E-07
     compute_u_kq: q = (    0.0000,    0.0000,   -0.0285)
     Rotating WFCS
     ethr =  1.00E-14,  avg # of iterations = 25.0
     eigenvalues at k:
 -40.6904 -21.9654 -21.9069 -21.8697 -21.7917 -21.7387 -21.5943 -21.3683
 -21.3505 -21.2573 -21.1605 -20.9858 -20.9546 -20.8773 -20.7470 -20.7197
 -20.6122 -20.5672 -20.3938 -20.3144 -20.1269 -20.0660 -19.9680 -19.9108
 -19.8510 -19.6145 -18.6909 -18.2380  -9.6633  -9.4437  -9.2556  -9.1985
  -9.0692  -8.9766  -8.9218  -8.8953  -8.7754  -8.6318  -8.5452  -8.4589
  -8.3842  -8.3410  -8.2609  -8.1268  -8.0439  -7.9995  -7.8866  -7.7799
  -7.5153  -7.3447  -6.6579  -6.5296  -6.4243  -6.3311  -6.2027  -6.1833
  -6.0700  -5.8667  -5.8337  -5.7898  -5.6587  -5.5903  -5.5215  -5.4045
  -5.3295  -5.2111  -5.0552  -4.9751  -4.8606  -4.7453  -4.6536  -4.5943
  -4.4539  -4.3083  -3.9985  -3.8016  -3.7559  -3.6810  -3.6383  -3.5962
  -3.5262  -3.4705  -3.2857  -3.1808  -3.1101  -3.0486  -3.0053  -2.9473
  -2.8540  -2.7961  -2.7078  -2.5947  -2.5518  -2.4760  -2.2881  -2.1766
  -2.0424  -1.9878  -1.8183  -1.7708
     eigenvalues at k+q:
 -40.6904 -21.9656 -21.9066 -21.8695 -21.7917 -21.7392 -21.5944 -21.3681
 -21.3501 -21.2572 -21.1607 -20.9848 -20.9562 -20.8770 -20.7471 -20.7194
 -20.6124 -20.5675 -20.3919 -20.3160 -20.1271 -20.0655 -19.9686 -19.9107
 -19.8509 -19.6145 -18.6908 -18.2379  -9.6624  -9.4447  -9.2556  -9.1984
  -9.0691  -8.9760  -8.9232  -8.8967  -8.7722  -8.6316  -8.5467  -8.4572
  -8.3852  -8.3413  -8.2611  -8.1265  -8.0458  -8.0001  -7.8863  -7.7807
  -7.5131  -7.3444  -6.6596  -6.5280  -6.4265  -6.3303  -6.2027  -6.1812
  -6.0686  -5.8666  -5.8365  -5.7858  -5.6616  -5.5923  -5.5243  -5.4013
  -5.3271  -5.2093  -5.0526  -4.9742  -4.8623  -4.7460  -4.6569  -4.5937
  -4.4548  -4.3049  -3.9992  -3.8012  -3.7576  -3.6815  -3.6366  -3.5967
  -3.5271  -3.4727  -3.2853  -3.1816  -3.1105  -3.0471  -3.0062  -2.9509
  -2.8530  -2.7944  -2.7057  -2.5947  -2.5533  -2.4772  -2.2864  -2.1770
  -2.0429  -1.9882  -1.8184  -1.7713
     cgsolve_all iterations  60    anorm=    0.73E-07
     cgsolve_all iterations  60    anorm=    0.70E-07
     cgsolve_all iterations  62    anorm=    0.72E-07

     k-point #    3 of     4      pool #  1    cpu time:    1135.3
     compute_u_kq: q = (    0.0000,    0.0000,    0.0000)
     Rotating WFCS
     ethr =  1.00E-14,  avg # of iterations =  5.0
     eigenvalues at k:
 -40.6904 -21.9654 -21.9068 -21.8696 -21.7917 -21.7390 -21.5943 -21.3691
 -21.3495 -21.2572 -21.1604 -20.9820 -20.9599 -20.8776 -20.7456 -20.7195
 -20.6125 -20.5663 -20.3916 -20.3173 -20.1313 -20.0604 -19.9696 -19.9103
 -19.8513 -19.6143 -18.6909 -18.2380  -9.6622  -9.4436  -9.2541  -9.2004
  -9.0718  -8.9709  -8.9325  -8.8905  -8.7785  -8.6215  -8.5517  -8.4525
  -8.3924  -8.3401  -8.2620  -8.1195  -8.0362  -8.0000  -7.9134  -7.7587
  -7.5228  -7.3428  -6.6635  -6.5449  -6.4078  -6.3394  -6.1876  -6.1709
  -6.0749  -5.8966  -5.8313  -5.7505  -5.6670  -5.5857  -5.5403  -5.4083
  -5.3372  -5.1947  -5.0339  -4.9545  -4.8973  -4.7772  -4.6308  -4.5944
  -4.4637  -4.3052  -3.9976  -3.8059  -3.7496  -3.6697  -3.6422  -3.5927
  -3.5269  -3.4764  -3.2818  -3.1879  -3.1051  -3.0479  -3.0135  -2.9380
  -2.8451  -2.7982  -2.7072  -2.6257  -2.5469  -2.4654  -2.2847  -2.1723
  -2.0500  -1.9864  -1.8178  -1.7698
     eigenvalues at k+q:
 -40.6904 -21.9654 -21.9068 -21.8696 -21.7917 -21.7390 -21.5943 -21.3691
 -21.3495 -21.2572 -21.1604 -20.9820 -20.9599 -20.8776 -20.7456 -20.7195
 -20.6125 -20.5663 -20.3916 -20.3173 -20.1313 -20.0604 -19.9697 -19.9103
 -19.8513 -19.6143 -18.6909 -18.2380  -9.6622  -9.4436  -9.2541  -9.2005
  -9.0718  -8.9709  -8.9325  -8.8905  -8.7785  -8.6215  -8.5517  -8.4525
  -8.3924  -8.3401  -8.2620  -8.1195  -8.0362  -8.0000  -7.9134  -7.7587
  -7.5228  -7.3428  -6.6635  -6.5449  -6.4078  -6.3394  -6.1876  -6.1709
  -6.0749  -5.8966  -5.8313  -5.7505  -5.6670  -5.5857  -5.5403  -5.4083
  -5.3372  -5.1947  -5.0339  -4.9545  -4.8973  -4.7772  -4.6309  -4.5944
  -4.4637  -4.3052  -3.9977  -3.8059  -3.7496  -3.6697  -3.6422  -3.5927
  -3.5269  -3.4764  -3.2818  -3.1879  -3.1052  -3.0479  -3.0135  -2.9380
  -2.8451  -2.7982  -2.7072  -2.6257  -2.5469  -2.4654  -2.2847  -2.1723
  -2.0500  -1.9864  -1.8178  -1.7698
     cgsolve_all iterations  55    anorm=    0.74E-07
PARA_AUG  1      50.6900440         0.0890069         0.1248714
     cgsolve_all iterations  55    anorm=    0.71E-07
PARA_AUG  2       0.0096820        51.3293558        -0.1350626
     cgsolve_all iterations  55    anorm=    0.71E-07
PARA_AUG  3       0.1982576        -0.1500007        51.8478886
     cgsolve_all iterations  60    anorm=    0.70E-07
     cgsolve_all iterations  60    anorm=    0.70E-07
     cgsolve_all iterations  61    anorm=    0.72E-07
     compute_u_kq: q = (    0.0285,    0.0000,    0.0000)
     Rotating WFCS
     ethr =  1.00E-14,  avg # of iterations = 21.0
     eigenvalues at k:
 -40.6904 -21.9654 -21.9068 -21.8696 -21.7917 -21.7390 -21.5943 -21.3691
 -21.3495 -21.2572 -21.1604 -20.9820 -20.9599 -20.8776 -20.7456 -20.7195
 -20.6125 -20.5663 -20.3916 -20.3173 -20.1313 -20.0604 -19.9696 -19.9103
 -19.8513 -19.6143 -18.6909 -18.2380  -9.6622  -9.4436  -9.2541  -9.2004
  -9.0718  -8.9709  -8.9325  -8.8905  -8.7785  -8.6215  -8.5517  -8.4525
  -8.3924  -8.3401  -8.2620  -8.1195  -8.0362  -8.0000  -7.9134  -7.7587
  -7.5228  -7.3428  -6.6635  -6.5449  -6.4078  -6.3394  -6.1876  -6.1709
  -6.0749  -5.8966  -5.8313  -5.7505  -5.6670  -5.5857  -5.5403  -5.4083
  -5.3372  -5.1947  -5.0339  -4.9545  -4.8973  -4.7772  -4.6308  -4.5944
  -4.4637  -4.3052  -3.9976  -3.8059  -3.7496  -3.6697  -3.6422  -3.5927
  -3.5269  -3.4764  -3.2818  -3.1879  -3.1051  -3.0479  -3.0135  -2.9380
  -2.8451  -2.7982  -2.7072  -2.6257  -2.5469  -2.4654  -2.2847  -2.1723
  -2.0500  -1.9864  -1.8178  -1.7698
     eigenvalues at k+q:
 -40.6904 -21.9654 -21.9067 -21.8697 -21.7917 -21.7389 -21.5943 -21.3693
 -21.3494 -21.2573 -21.1604 -20.9816 -20.9601 -20.8776 -20.7459 -20.7194
 -20.6128 -20.5659 -20.3914 -20.3172 -20.1318 -20.0603 -19.9704 -19.9100
 -19.8508 -19.6143 -18.6909 -18.2380  -9.6622  -9.4434  -9.2540  -9.2001
  -9.0719  -8.9708  -8.9329  -8.8914  -8.7782  -8.6205  -8.5520  -8.4516
  -8.3930  -8.3396  -8.2634  -8.1189  -8.0385  -8.0024  -7.9092  -7.7594
  -7.5221  -7.3428  -6.6634  -6.5462  -6.4090  -6.3392  -6.1867  -6.1684
  -6.0759  -5.8969  -5.8304  -5.7527  -5.6691  -5.5849  -5.5375  -5.4089
  -5.3358  -5.1950  -5.0300  -4.9516  -4.9002  -4.7762  -4.6336  -4.5943
  -4.4642  -4.3064  -3.9978  -3.8072  -3.7496  -3.6714  -3.6408  -3.5930
  -3.5258  -3.4767  -3.2820  -3.1875  -3.1053  -3.0472  -3.0138  -2.9378
  -2.8465  -2.7976  -2.7072  -2.6258  -2.5476  -2.4650  -2.2848  -2.1728
  -2.0499  -1.9865  -1.8178  -1.7699
     cgsolve_all iterations  60    anorm=    0.70E-07
     cgsolve_all iterations  60    anorm=    0.71E-07
     cgsolve_all iterations  61    anorm=    0.71E-07
     compute_u_kq: q = (   -0.0285,    0.0000,    0.0000)
     Rotating WFCS
     ethr =  1.00E-14,  avg # of iterations = 21.0
     eigenvalues at k:
 -40.6904 -21.9654 -21.9068 -21.8696 -21.7917 -21.7390 -21.5943 -21.3691
 -21.3495 -21.2572 -21.1604 -20.9820 -20.9599 -20.8776 -20.7456 -20.7195
 -20.6125 -20.5663 -20.3916 -20.3173 -20.1313 -20.0604 -19.9696 -19.9103
 -19.8513 -19.6143 -18.6909 -18.2380  -9.6622  -9.4436  -9.2541  -9.2004
  -9.0718  -8.9709  -8.9325  -8.8905  -8.7785  -8.6215  -8.5517  -8.4525
  -8.3924  -8.3401  -8.2620  -8.1195  -8.0362  -8.0000  -7.9134  -7.7587
  -7.5228  -7.3428  -6.6635  -6.5449  -6.4078  -6.3394  -6.1876  -6.1709
  -6.0749  -5.8966  -5.8313  -5.7505  -5.6670  -5.5857  -5.5403  -5.4083
  -5.3372  -5.1947  -5.0339  -4.9545  -4.8973  -4.7772  -4.6308  -4.5944
  -4.4637  -4.3052  -3.9976  -3.8059  -3.7496  -3.6697  -3.6422  -3.5927
  -3.5269  -3.4764  -3.2818  -3.1879  -3.1051  -3.0479  -3.0135  -2.9380
  -2.8451  -2.7982  -2.7072  -2.6257  -2.5469  -2.4654  -2.2847  -2.1723
  -2.0500  -1.9864  -1.8178  -1.7698
     eigenvalues at k+q:
 -40.6904 -21.9654 -21.9069 -21.8694 -21.7917 -21.7390 -21.5943 -21.3689
 -21.3497 -21.2572 -21.1604 -20.9824 -20.9597 -20.8775 -20.7453 -20.7196
 -20.6122 -20.5668 -20.3918 -20.3175 -20.1308 -20.0605 -19.9688 -19.9105
 -19.8518 -19.6144 -18.6909 -18.2380  -9.6622  -9.4437  -9.2542  -9.2008
  -9.0716  -8.9710  -8.9319  -8.8896  -8.7788  -8.6226  -8.5514  -8.4534
  -8.3918  -8.3406  -8.2607  -8.1203  -8.0342  -7.9973  -7.9176  -7.7583
  -7.5234  -7.3428  -6.6635  -6.5433  -6.4068  -6.3395  -6.1887  -6.1736
  -6.0739  -5.8958  -5.8325  -5.7488  -5.6646  -5.5865  -5.5431  -5.4075
  -5.3385  -5.1945  -5.0383  -4.9573  -4.8938  -4.7778  -4.6284  -4.5945
  -4.4631  -4.3040  -3.9975  -3.8046  -3.7498  -3.6679  -3.6438  -3.5925
  -3.5279  -3.4760  -3.2817  -3.1881  -3.1051  -3.0486  -3.0131  -2.9384
  -2.8437  -2.7989  -2.7071  -2.6252  -2.5462  -2.4660  -2.2847  -2.1719
  -2.0500  -1.9863  -1.8179  -1.7697
     cgsolve_all iterations  60    anorm=    0.71E-07
     cgsolve_all iterations  60    anorm=    0.72E-07
     cgsolve_all iterations  61    anorm=    0.71E-07
     compute_u_kq: q = (    0.0000,    0.0285,    0.0000)
     Rotating WFCS
     ethr =  1.00E-14,  avg # of iterations = 21.0
     eigenvalues at k:
 -40.6904 -21.9654 -21.9068 -21.8696 -21.7917 -21.7390 -21.5943 -21.3691
 -21.3495 -21.2572 -21.1604 -20.9820 -20.9599 -20.8776 -20.7456 -20.7195
 -20.6125 -20.5663 -20.3916 -20.3173 -20.1313 -20.0604 -19.9696 -19.9103
 -19.8513 -19.6143 -18.6909 -18.2380  -9.6622  -9.4436  -9.2541  -9.2004
  -9.0718  -8.9709  -8.9325  -8.8905  -8.7785  -8.6215  -8.5517  -8.4525
  -8.3924  -8.3401  -8.2620  -8.1195  -8.0362  -8.0000  -7.9134  -7.7587
  -7.5228  -7.3428  -6.6635  -6.5449  -6.4078  -6.3394  -6.1876  -6.1709
  -6.0749  -5.8966  -5.8313  -5.7505  -5.6670  -5.5857  -5.5403  -5.4083
  -5.3372  -5.1947  -5.0339  -4.9545  -4.8973  -4.7772  -4.6308  -4.5944
  -4.4637  -4.3052  -3.9976  -3.8059  -3.7496  -3.6697  -3.6422  -3.5927
  -3.5269  -3.4764  -3.2818  -3.1879  -3.1051  -3.0479  -3.0135  -2.9380
  -2.8451  -2.7982  -2.7072  -2.6257  -2.5469  -2.4654  -2.2847  -2.1723
  -2.0500  -1.9864  -1.8178  -1.7698
     eigenvalues at k+q:
 -40.6904 -21.9654 -21.9063 -21.8698 -21.7917 -21.7396 -21.5930 -21.3697
 -21.3500 -21.2590 -21.1605 -20.9813 -20.9594 -20.8758 -20.7449 -20.7195
 -20.6138 -20.5668 -20.3915 -20.3174 -20.1314 -20.0601 -19.9696 -19.9103
 -19.8515 -19.6144 -18.6909 -18.2380  -9.6623  -9.4438  -9.2531  -9.2007
  -9.0710  -8.9713  -8.9329  -8.8888  -8.7789  -8.6221  -8.5520  -8.4527
  -8.3931  -8.3401  -8.2618  -8.1197  -8.0361  -7.9998  -7.9136  -7.7590
  -7.5227  -7.3417  -6.6634  -6.5484  -6.4028  -6.3449  -6.1871  -6.1685
  -6.0788  -5.8950  -5.8320  -5.7446  -5.6694  -5.5862  -5.5391  -5.4070
  -5.3394  -5.1984  -5.0338  -4.9519  -4.8982  -4.7765  -4.6319  -4.5920
  -4.4651  -4.3040  -3.9964  -3.8061  -3.7494  -3.6696  -3.6424  -3.5941
  -3.5260  -3.4763  -3.2821  -3.1882  -3.1056  -3.0473  -3.0136  -2.9381
  -2.8451  -2.7985  -2.7069  -2.6257  -2.5471  -2.4655  -2.2848  -2.1723
  -2.0482  -1.9857  -1.8182  -1.7698
     cgsolve_all iterations  60    anorm=    0.70E-07
     cgsolve_all iterations  60    anorm=    0.71E-07
     cgsolve_all iterations  61    anorm=    0.73E-07
     compute_u_kq: q = (    0.0000,   -0.0285,    0.0000)
     Rotating WFCS
     ethr =  1.00E-14,  avg # of iterations = 21.0
     eigenvalues at k:
 -40.6904 -21.9654 -21.9068 -21.8696 -21.7917 -21.7390 -21.5943 -21.3691
 -21.3495 -21.2572 -21.1604 -20.9820 -20.9599 -20.8776 -20.7456 -20.7195
 -20.6125 -20.5663 -20.3916 -20.3173 -20.1313 -20.0604 -19.9696 -19.9103
 -19.8513 -19.6143 -18.6909 -18.2380  -9.6622  -9.4436  -9.2541  -9.2004
  -9.0718  -8.9709  -8.9325  -8.8905  -8.7785  -8.6215  -8.5517  -8.4525
  -8.3924  -8.3401  -8.2620  -8.1195  -8.0362  -8.0000  -7.9134  -7.7587
  -7.5228  -7.3428  -6.6635  -6.5449  -6.4078  -6.3394  -6.1876  -6.1709
  -6.0749  -5.8966  -5.8313  -5.7505  -5.6670  -5.5857  -5.5403  -5.4083
  -5.3372  -5.1947  -5.0339  -4.9545  -4.8973  -4.7772  -4.6308  -4.5944
  -4.4637  -4.3052  -3.9976  -3.8059  -3.7496  -3.6697  -3.6422  -3.5927
  -3.5269  -3.4764  -3.2818  -3.1879  -3.1051  -3.0479  -3.0135  -2.9380
  -2.8451  -2.7982  -2.7072  -2.6257  -2.5469  -2.4654  -2.2847  -2.1723
  -2.0500  -1.9864  -1.8178  -1.7698
     eigenvalues at k+q:
 -40.6904 -21.9653 -21.9073 -21.8693 -21.7917 -21.7383 -21.5957 -21.3685
 -21.3491 -21.2555 -21.1603 -20.9827 -20.9604 -20.8794 -20.7463 -20.7196
 -20.6112 -20.5659 -20.3917 -20.3173 -20.1312 -20.0606 -19.9697 -19.9103
 -19.8511 -19.6143 -18.6909 -18.2380  -9.6621  -9.4434  -9.2550  -9.2001
  -9.0726  -8.9706  -8.9319  -8.8920  -8.7781  -8.6209  -8.5515  -8.4522
  -8.3916  -8.3402  -8.2622  -8.1194  -8.0362  -8.0004  -7.9132  -7.7584
  -7.5228  -7.3439  -6.6635  -6.5408  -6.4131  -6.3341  -6.1883  -6.1735
  -6.0709  -5.8979  -5.8308  -5.7562  -5.6652  -5.5854  -5.5416  -5.4090
  -5.3342  -5.1911  -5.0342  -4.9576  -4.8961  -4.7776  -4.6302  -4.5970
  -4.4619  -4.3065  -3.9989  -3.8057  -3.7499  -3.6697  -3.6424  -3.5913
  -3.5276  -3.4766  -3.2816  -3.1876  -3.1046  -3.0486  -3.0133  -2.9379
  -2.8452  -2.7980  -2.7074  -2.6256  -2.5467  -2.4652  -2.2846  -2.1723
  -2.0518  -1.9869  -1.8176  -1.7698
     cgsolve_all iterations  60    anorm=    0.70E-07
     cgsolve_all iterations  60    anorm=    0.70E-07
     cgsolve_all iterations  61    anorm=    0.71E-07
     compute_u_kq: q = (    0.0000,    0.0000,    0.0285)
     Rotating WFCS
     ethr =  1.00E-14,  avg # of iterations = 24.0
     eigenvalues at k:
 -40.6904 -21.9654 -21.9068 -21.8696 -21.7917 -21.7390 -21.5943 -21.3691
 -21.3495 -21.2572 -21.1604 -20.9820 -20.9599 -20.8776 -20.7456 -20.7195
 -20.6125 -20.5663 -20.3916 -20.3173 -20.1313 -20.0604 -19.9696 -19.9103
 -19.8513 -19.6143 -18.6909 -18.2380  -9.6622  -9.4436  -9.2541  -9.2004
  -9.0718  -8.9709  -8.9325  -8.8905  -8.7785  -8.6215  -8.5517  -8.4525
  -8.3924  -8.3401  -8.2620  -8.1195  -8.0362  -8.0000  -7.9134  -7.7587
  -7.5228  -7.3428  -6.6635  -6.5449  -6.4078  -6.3394  -6.1876  -6.1709
  -6.0749  -5.8966  -5.8313  -5.7505  -5.6670  -5.5857  -5.5403  -5.4083
  -5.3372  -5.1947  -5.0339  -4.9545  -4.8973  -4.7772  -4.6308  -4.5944
  -4.4637  -4.3052  -3.9976  -3.8059  -3.7496  -3.6697  -3.6422  -3.5927
  -3.5269  -3.4764  -3.2818  -3.1879  -3.1051  -3.0479  -3.0135  -2.9380
  -2.8451  -2.7982  -2.7072  -2.6257  -2.5469  -2.4654  -2.2847  -2.1723
  -2.0500  -1.9864  -1.8178  -1.7698
     eigenvalues at k+q:
 -40.6904 -21.9656 -21.9065 -21.8695 -21.7917 -21.7395 -21.5944 -21.3689
 -21.3492 -21.2571 -21.1606 -20.9808 -20.9616 -20.8774 -20.7456 -20.7194
 -20.6125 -20.5667 -20.3895 -20.3191 -20.1315 -20.0599 -19.9703 -19.9101
 -19.8512 -19.6143 -18.6909 -18.2379  -9.6613  -9.4446  -9.2540  -9.2004
  -9.0713  -8.9709  -8.9332  -8.8921  -8.7754  -8.6215  -8.5522  -8.4516
  -8.3934  -8.3405  -8.2620  -8.1192  -8.0390  -8.0006  -7.9123  -7.7597
  -7.5206  -7.3425  -6.6658  -6.5431  -6.4096  -6.3386  -6.1888  -6.1670
  -6.0743  -5.8967  -5.8313  -5.7501  -5.6682  -5.5879  -5.5409  -5.4090
  -5.3345  -5.1911  -5.0313  -4.9538  -4.8996  -4.7771  -4.6336  -4.5948
  -4.4646  -4.3018  -3.9983  -3.8057  -3.7509  -3.6690  -3.6426  -3.5927
  -3.5267  -3.4795  -3.2815  -3.1883  -3.1056  -3.0462  -3.0157  -2.9409
  -2.8446  -2.7963  -2.7048  -2.6256  -2.5483  -2.4666  -2.2830  -2.1729
  -2.0503  -1.9868  -1.8180  -1.7703
     cgsolve_all iterations  60    anorm=    0.70E-07
     cgsolve_all iterations  60    anorm=    0.71E-07
     cgsolve_all iterations  61    anorm=    0.71E-07
     compute_u_kq: q = (    0.0000,    0.0000,   -0.0285)
     Rotating WFCS
     ethr =  1.00E-14,  avg # of iterations = 24.0
     eigenvalues at k:
 -40.6904 -21.9654 -21.9068 -21.8696 -21.7917 -21.7390 -21.5943 -21.3691
 -21.3495 -21.2572 -21.1604 -20.9820 -20.9599 -20.8776 -20.7456 -20.7195
 -20.6125 -20.5663 -20.3916 -20.3173 -20.1313 -20.0604 -19.9696 -19.9103
 -19.8513 -19.6143 -18.6909 -18.2380  -9.6622  -9.4436  -9.2541  -9.2004
  -9.0718  -8.9709  -8.9325  -8.8905  -8.7785  -8.6215  -8.5517  -8.4525
  -8.3924  -8.3401  -8.2620  -8.1195  -8.0362  -8.0000  -7.9134  -7.7587
  -7.5228  -7.3428  -6.6635  -6.5449  -6.4078  -6.3394  -6.1876  -6.1709
  -6.0749  -5.8966  -5.8313  -5.7505  -5.6670  -5.5857  -5.5403  -5.4083
  -5.3372  -5.1947  -5.0339  -4.9545  -4.8973  -4.7772  -4.6308  -4.5944
  -4.4637  -4.3052  -3.9976  -3.8059  -3.7496  -3.6697  -3.6422  -3.5927
  -3.5269  -3.4764  -3.2818  -3.1879  -3.1051  -3.0479  -3.0135  -2.9380
  -2.8451  -2.7982  -2.7072  -2.6257  -2.5469  -2.4654  -2.2847  -2.1723
  -2.0500  -1.9864  -1.8178  -1.7698
     eigenvalues at k+q:
 -40.6904 -21.9652 -21.9071 -21.8697 -21.7917 -21.7385 -21.5943 -21.3693
 -21.3499 -21.2574 -21.1602 -20.9830 -20.9584 -20.8778 -20.7456 -20.7196
 -20.6124 -20.5661 -20.3936 -20.3156 -20.1311 -20.0609 -19.9690 -19.9105
 -19.8513 -19.6144 -18.6909 -18.2380  -9.6630  -9.4426  -9.2542  -9.2004
  -9.0723  -8.9710  -8.9315  -8.8889  -8.7816  -8.6214  -8.5512  -8.4534
  -8.3913  -8.3397  -8.2620  -8.1200  -8.0335  -7.9995  -7.9141  -7.7580
  -7.5249  -7.3430  -6.6612  -6.5466  -6.4065  -6.3397  -6.1865  -6.1750
  -6.0750  -5.8966  -5.8316  -5.7509  -5.6652  -5.5851  -5.5390  -5.4073
  -5.3392  -5.1984  -5.0363  -4.9553  -4.8950  -4.7772  -4.6285  -4.5943
  -4.4623  -4.3087  -3.9969  -3.8061  -3.7484  -3.6706  -3.6416  -3.5929
  -3.5270  -3.4733  -3.2823  -3.1873  -3.1046  -3.0500  -3.0105  -2.9355
  -2.8458  -2.8002  -2.7094  -2.6256  -2.5455  -2.4642  -2.2865  -2.1718
  -2.0497  -1.9858  -1.8177  -1.7694
     cgsolve_all iterations  60    anorm=    0.70E-07
     cgsolve_all iterations  60    anorm=    0.71E-07
     cgsolve_all iterations  61    anorm=    0.72E-07

     k-point #    4 of     4      pool #  1    cpu time:    1694.9
     compute_u_kq: q = (    0.0000,    0.0000,    0.0000)
     Rotating WFCS
     ethr =  1.00E-14,  avg # of iterations =  6.0
     eigenvalues at k:
 -40.6904 -21.9654 -21.9068 -21.8695 -21.7917 -21.7390 -21.5941 -21.3691
 -21.3498 -21.2570 -21.1615 -20.9864 -20.9537 -20.8769 -20.7465 -20.7194
 -20.6111 -20.5696 -20.3935 -20.3138 -20.1281 -20.0658 -19.9680 -19.9109
 -19.8506 -19.6144 -18.6909 -18.2380  -9.6629  -9.4423  -9.2559  -9.1963
  -9.0735  -8.9760  -8.9236  -8.8952  -8.7838  -8.6162  -8.5487  -8.4575
  -8.3859  -8.3440  -8.2562  -8.1294  -8.0462  -7.9970  -7.8836  -7.7846
  -7.5177  -7.3396  -6.6642  -6.5416  -6.4311  -6.3069  -6.2136  -6.1759
  -6.0456  -5.8942  -5.8487  -5.7536  -5.6728  -5.6004  -5.5245  -5.4198
  -5.3011  -5.1973  -5.0232  -4.9627  -4.9026  -4.7691  -4.6543  -4.6108
  -4.4398  -4.3093  -3.9917  -3.8020  -3.7559  -3.6717  -3.6437  -3.5920
  -3.5230  -3.4767  -3.2832  -3.1823  -3.0988  -3.0670  -2.9974  -2.9455
  -2.8540  -2.8027  -2.7077  -2.5951  -2.5499  -2.4762  -2.2878  -2.1766
  -2.0460  -1.9843  -1.8185  -1.7716
     eigenvalues at k+q:
 -40.6904 -21.9654 -21.9068 -21.8695 -21.7917 -21.7390 -21.5941 -21.3691
 -21.3498 -21.2570 -21.1615 -20.9864 -20.9536 -20.8769 -20.7465 -20.7194
 -20.6111 -20.5696 -20.3935 -20.3137 -20.1281 -20.0658 -19.9680 -19.9109
 -19.8506 -19.6144 -18.6909 -18.2380  -9.6629  -9.4423  -9.2559  -9.1963
  -9.0735  -8.9760  -8.9236  -8.8952  -8.7838  -8.6162  -8.5487  -8.4575
  -8.3859  -8.3440  -8.2562  -8.1294  -8.0462  -7.9970  -7.8836  -7.7846
  -7.5177  -7.3396  -6.6642  -6.5416  -6.4311  -6.3069  -6.2136  -6.1759
  -6.0456  -5.8942  -5.8487  -5.7536  -5.6728  -5.6004  -5.5245  -5.4198
  -5.3011  -5.1973  -5.0232  -4.9627  -4.9026  -4.7691  -4.6543  -4.6108
  -4.4398  -4.3093  -3.9917  -3.8020  -3.7559  -3.6717  -3.6437  -3.5920
  -3.5230  -3.4767  -3.2832  -3.1823  -3.0988  -3.0670  -2.9974  -2.9455
  -2.8540  -2.8027  -2.7077  -2.5951  -2.5499  -2.4762  -2.2878  -2.1765
  -2.0460  -1.9843  -1.8185  -1.7716
     cgsolve_all iterations  55    anorm=    0.74E-07
PARA_AUG  1      50.6887002         0.0849454         0.1231610
     cgsolve_all iterations  55    anorm=    0.70E-07
PARA_AUG  2       0.0047712        51.3284953        -0.1332675
     cgsolve_all iterations  55    anorm=    0.72E-07
PARA_AUG  3       0.1993480        -0.1472998        51.8480080
     cgsolve_all iterations  61    anorm=    0.71E-07
     cgsolve_all iterations  60    anorm=    0.71E-07
     cgsolve_all iterations  62    anorm=    0.73E-07
     compute_u_kq: q = (    0.0285,    0.0000,    0.0000)
     Rotating WFCS
     ethr =  1.00E-14,  avg # of iterations = 22.0
     eigenvalues at k:
 -40.6904 -21.9654 -21.9068 -21.8695 -21.7917 -21.7390 -21.5941 -21.3691
 -21.3498 -21.2570 -21.1615 -20.9864 -20.9537 -20.8769 -20.7465 -20.7194
 -20.6111 -20.5696 -20.3935 -20.3138 -20.1281 -20.0658 -19.9680 -19.9109
 -19.8506 -19.6144 -18.6909 -18.2380  -9.6629  -9.4423  -9.2559  -9.1963
  -9.0735  -8.9760  -8.9236  -8.8952  -8.7838  -8.6162  -8.5487  -8.4575
  -8.3859  -8.3440  -8.2562  -8.1294  -8.0462  -7.9970  -7.8836  -7.7846
  -7.5177  -7.3396  -6.6642  -6.5416  -6.4311  -6.3069  -6.2136  -6.1759
  -6.0456  -5.8942  -5.8487  -5.7536  -5.6728  -5.6004  -5.5245  -5.4198
  -5.3011  -5.1973  -5.0232  -4.9627  -4.9026  -4.7691  -4.6543  -4.6108
  -4.4398  -4.3093  -3.9917  -3.8020  -3.7559  -3.6717  -3.6437  -3.5920
  -3.5230  -3.4767  -3.2832  -3.1823  -3.0988  -3.0670  -2.9974  -2.9455
  -2.8540  -2.8027  -2.7077  -2.5951  -2.5499  -2.4762  -2.2878  -2.1766
  -2.0460  -1.9843  -1.8185  -1.7716
     eigenvalues at k+q:
 -40.6904 -21.9654 -21.9067 -21.8696 -21.7917 -21.7390 -21.5941 -21.3693
 -21.3496 -21.2570 -21.1615 -20.9860 -20.9540 -20.8769 -20.7467 -20.7195
 -20.6112 -20.5692 -20.3933 -20.3137 -20.1286 -20.0657 -19.9687 -19.9106
 -19.8502 -19.6144 -18.6909 -18.2380  -9.6629  -9.4422  -9.2558  -9.1960
  -9.0733  -8.9770  -8.9223  -8.8971  -8.7836  -8.6150  -8.5492  -8.4564
  -8.3866  -8.3437  -8.2574  -8.1286  -8.0484  -7.9990  -7.8800  -7.7850
  -7.5173  -7.3397  -6.6633  -6.5426  -6.4331  -6.3077  -6.2113  -6.1753
  -6.0445  -5.8963  -5.8499  -5.7524  -5.6727  -5.6038  -5.5192  -5.4186
  -5.3024  -5.1965  -5.0207  -4.9609  -4.9041  -4.7679  -4.6561  -4.6122
  -4.4398  -4.3105  -3.9920  -3.8033  -3.7560  -3.6720  -3.6438  -3.5924
  -3.5218  -3.4769  -3.2837  -3.1815  -3.0995  -3.0659  -2.9976  -2.9449
  -2.8559  -2.8019  -2.7080  -2.5950  -2.5511  -2.4755  -2.2879  -2.1768
  -2.0461  -1.9843  -1.8185  -1.7716
     cgsolve_all iterations  61    anorm=    0.71E-07
     cgsolve_all iterations  60    anorm=    0.72E-07
     cgsolve_all iterations  62    anorm=    0.73E-07
     compute_u_kq: q = (   -0.0285,    0.0000,    0.0000)
     Rotating WFCS
     ethr =  1.00E-14,  avg # of iterations = 21.0
     eigenvalues at k:
 -40.6904 -21.9654 -21.9068 -21.8695 -21.7917 -21.7390 -21.5941 -21.3691
 -21.3498 -21.2570 -21.1615 -20.9864 -20.9537 -20.8769 -20.7465 -20.7194
 -20.6111 -20.5696 -20.3935 -20.3138 -20.1281 -20.0658 -19.9680 -19.9109
 -19.8506 -19.6144 -18.6909 -18.2380  -9.6629  -9.4423  -9.2559  -9.1963
  -9.0735  -8.9760  -8.9236  -8.8952  -8.7838  -8.6162  -8.5487  -8.4575
  -8.3859  -8.3440  -8.2562  -8.1294  -8.0462  -7.9970  -7.8836  -7.7846
  -7.5177  -7.3396  -6.6642  -6.5416  -6.4311  -6.3069  -6.2136  -6.1759
  -6.0456  -5.8942  -5.8487  -5.7536  -5.6728  -5.6004  -5.5245  -5.4198
  -5.3011  -5.1973  -5.0232  -4.9627  -4.9026  -4.7691  -4.6543  -4.6108
  -4.4398  -4.3093  -3.9917  -3.8020  -3.7559  -3.6717  -3.6437  -3.5920
  -3.5230  -3.4767  -3.2832  -3.1823  -3.0988  -3.0670  -2.9974  -2.9455
  -2.8540  -2.8027  -2.7077  -2.5951  -2.5499  -2.4762  -2.2878  -2.1766
  -2.0460  -1.9843  -1.8185  -1.7716
     eigenvalues at k+q:
 -40.6904 -21.9654 -21.9069 -21.8694 -21.7917 -21.7391 -21.5941 -21.3688
 -21.3499 -21.2569 -21.1615 -20.9868 -20.9534 -20.8770 -20.7464 -20.7192
 -20.6110 -20.5699 -20.3937 -20.3139 -20.1277 -20.0658 -19.9672 -19.9112
 -19.8511 -19.6144 -18.6909 -18.2380  -9.6629  -9.4425  -9.2560  -9.1966
  -9.0737  -8.9751  -8.9250  -8.8932  -8.7839  -8.6177  -8.5483  -8.4584
  -8.3854  -8.3442  -8.2551  -8.1300  -8.0440  -7.9948  -7.8879  -7.7838
  -7.5183  -7.3395  -6.6649  -6.5401  -6.4292  -6.3060  -6.2163  -6.1767
  -6.0469  -5.8915  -5.8477  -5.7548  -5.6728  -5.5967  -5.5308  -5.4200
  -5.2995  -5.1983  -5.0262  -4.9644  -4.9011  -4.7703  -4.6526  -4.6093
  -4.4397  -4.3082  -3.9916  -3.8006  -3.7559  -3.6714  -3.6438  -3.5915
  -3.5240  -3.4766  -3.2826  -3.1833  -3.0982  -3.0678  -2.9973  -2.9459
  -2.8521  -2.8035  -2.7075  -2.5957  -2.5485  -2.4769  -2.2877  -2.1762
  -2.0459  -1.9842  -1.8185  -1.7716
     cgsolve_all iterations  61    anorm=    0.72E-07
     cgsolve_all iterations  61    anorm=    0.72E-07
     cgsolve_all iterations  62    anorm=    0.73E-07
     compute_u_kq: q = (    0.0000,    0.0285,    0.0000)
     Rotating WFCS
     ethr =  1.00E-14,  avg # of iterations = 21.0
     eigenvalues at k:
 -40.6904 -21.9654 -21.9068 -21.8695 -21.7917 -21.7390 -21.5941 -21.3691
 -21.3498 -21.2570 -21.1615 -20.9864 -20.9537 -20.8769 -20.7465 -20.7194
 -20.6111 -20.5696 -20.3935 -20.3138 -20.1281 -20.0658 -19.9680 -19.9109
 -19.8506 -19.6144 -18.6909 -18.2380  -9.6629  -9.4423  -9.2559  -9.1963
  -9.0735  -8.9760  -8.9236  -8.8952  -8.7838  -8.6162  -8.5487  -8.4575
  -8.3859  -8.3440  -8.2562  -8.1294  -8.0462  -7.9970  -7.8836  -7.7846
  -7.5177  -7.3396  -6.6642  -6.5416  -6.4311  -6.3069  -6.2136  -6.1759
  -6.0456  -5.8942  -5.8487  -5.7536  -5.6728  -5.6004  -5.5245  -5.4198
  -5.3011  -5.1973  -5.0232  -4.9627  -4.9026  -4.7691  -4.6543  -4.6108
  -4.4398  -4.3093  -3.9917  -3.8020  -3.7559  -3.6717  -3.6437  -3.5920
  -3.5230  -3.4767  -3.2832  -3.1823  -3.0988  -3.0670  -2.9974  -2.9455
  -2.8540  -2.8027  -2.7077  -2.5951  -2.5499  -2.4762  -2.2878  -2.1766
  -2.0460  -1.9843  -1.8185  -1.7716
     eigenvalues at k+q:
 -40.6904 -21.9654 -21.9063 -21.8697 -21.7917 -21.7396 -21.5928 -21.3696
 -21.3502 -21.2587 -21.1617 -20.9856 -20.9534 -20.8751 -20.7456 -20.7195
 -20.6123 -20.5701 -20.3935 -20.3138 -20.1282 -20.0656 -19.9679 -19.9108
 -19.8508 -19.6145 -18.6909 -18.2380  -9.6630  -9.4425  -9.2549  -9.1967
  -9.0729  -8.9764  -8.9230  -8.8945  -8.7842  -8.6165  -8.5492  -8.4575
  -8.3869  -8.3439  -8.2560  -8.1292  -8.0464  -7.9971  -7.8836  -7.7846
  -7.5177  -7.3386  -6.6630  -6.5467  -6.4274  -6.3127  -6.2091  -6.1751
  -6.0503  -5.8941  -5.8473  -5.7487  -5.6766  -5.5990  -5.5209  -5.4185
  -5.3052  -5.2013  -5.0227  -4.9608  -4.9043  -4.7674  -4.6539  -4.6093
  -4.4411  -4.3080  -3.9908  -3.8022  -3.7555  -3.6707  -3.6453  -3.5932
  -3.5226  -3.4761  -3.2832  -3.1824  -3.0998  -3.0659  -2.9978  -2.9455
  -2.8539  -2.8027  -2.7077  -2.5949  -2.5502  -2.4763  -2.2881  -2.1765
  -2.0440  -1.9837  -1.8189  -1.7716
     cgsolve_all iterations  61    anorm=    0.72E-07
     cgsolve_all iterations  60    anorm=    0.72E-07
     cgsolve_all iterations  62    anorm=    0.72E-07
     compute_u_kq: q = (    0.0000,   -0.0285,    0.0000)
     Rotating WFCS
     ethr =  1.00E-14,  avg # of iterations = 21.0
     eigenvalues at k:
 -40.6904 -21.9654 -21.9068 -21.8695 -21.7917 -21.7390 -21.5941 -21.3691
 -21.3498 -21.2570 -21.1615 -20.9864 -20.9537 -20.8769 -20.7465 -20.7194
 -20.6111 -20.5696 -20.3935 -20.3138 -20.1281 -20.0658 -19.9680 -19.9109
 -19.8506 -19.6144 -18.6909 -18.2380  -9.6629  -9.4423  -9.2559  -9.1963
  -9.0735  -8.9760  -8.9236  -8.8952  -8.7838  -8.6162  -8.5487  -8.4575
  -8.3859  -8.3440  -8.2562  -8.1294  -8.0462  -7.9970  -7.8836  -7.7846
  -7.5177  -7.3396  -6.6642  -6.5416  -6.4311  -6.3069  -6.2136  -6.1759
  -6.0456  -5.8942  -5.8487  -5.7536  -5.6728  -5.6004  -5.5245  -5.4198
  -5.3011  -5.1973  -5.0232  -4.9627  -4.9026  -4.7691  -4.6543  -4.6108
  -4.4398  -4.3093  -3.9917  -3.8020  -3.7559  -3.6717  -3.6437  -3.5920
  -3.5230  -3.4767  -3.2832  -3.1823  -3.0988  -3.0670  -2.9974  -2.9455
  -2.8540  -2.8027  -2.7077  -2.5951  -2.5499  -2.4762  -2.2878  -2.1766
  -2.0460  -1.9843  -1.8185  -1.7716
     eigenvalues at k+q:
 -40.6904 -21.9654 -21.9073 -21.8693 -21.7917 -21.7384 -21.5955 -21.3685
 -21.3493 -21.2552 -21.1614 -20.9873 -20.9539 -20.8788 -20.7474 -20.7192
 -20.6099 -20.5690 -20.3936 -20.3137 -20.1280 -20.0660 -19.9680 -19.9109
 -19.8504 -19.6144 -18.6909 -18.2380  -9.6628  -9.4422  -9.2570  -9.1960
  -9.0740  -8.9756  -8.9244  -8.8958  -8.7832  -8.6162  -8.5481  -8.4575
  -8.3849  -8.3440  -8.2564  -8.1295  -8.0461  -7.9969  -7.8837  -7.7845
  -7.5177  -7.3407  -6.6652  -6.5360  -6.4349  -6.3014  -6.2179  -6.1767
  -6.0413  -5.8939  -5.8503  -5.7588  -5.6684  -5.6017  -5.5282  -5.4209
  -5.2971  -5.1935  -5.0241  -4.9655  -4.9000  -4.7704  -4.6545  -4.6122
  -4.4386  -4.3107  -3.9927  -3.8019  -3.7563  -3.6728  -3.6421  -3.5908
  -3.5236  -3.4771  -3.2831  -3.1823  -3.0979  -3.0677  -2.9971  -2.9455
  -2.8541  -2.8026  -2.7077  -2.5954  -2.5495  -2.4761  -2.2876  -2.1766
  -2.0479  -1.9848  -1.8181  -1.7716
     cgsolve_all iterations  60    anorm=    0.72E-07
     cgsolve_all iterations  61    anorm=    0.72E-07
     cgsolve_all iterations  62    anorm=    0.73E-07
     compute_u_kq: q = (    0.0000,    0.0000,    0.0285)
     Rotating WFCS
     ethr =  1.00E-14,  avg # of iterations = 24.0
     eigenvalues at k:
 -40.6904 -21.9654 -21.9068 -21.8695 -21.7917 -21.7390 -21.5941 -21.3691
 -21.3498 -21.2570 -21.1615 -20.9864 -20.9537 -20.8769 -20.7465 -20.7194
 -20.6111 -20.5696 -20.3935 -20.3138 -20.1281 -20.0658 -19.9680 -19.9109
 -19.8506 -19.6144 -18.6909 -18.2380  -9.6629  -9.4423  -9.2559  -9.1963
  -9.0735  -8.9760  -8.9236  -8.8952  -8.7838  -8.6162  -8.5487  -8.4575
  -8.3859  -8.3440  -8.2562  -8.1294  -8.0462  -7.9970  -7.8836  -7.7846
  -7.5177  -7.3396  -6.6642  -6.5416  -6.4311  -6.3069  -6.2136  -6.1759
  -6.0456  -5.8942  -5.8487  -5.7536  -5.6728  -5.6004  -5.5245  -5.4198
  -5.3011  -5.1973  -5.0232  -4.9627  -4.9026  -4.7691  -4.6543  -4.6108
  -4.4398  -4.3093  -3.9917  -3.8020  -3.7559  -3.6717  -3.6437  -3.5920
  -3.5230  -3.4767  -3.2832  -3.1823  -3.0988  -3.0670  -2.9974  -2.9455
  -2.8540  -2.8027  -2.7077  -2.5951  -2.5499  -2.4762  -2.2878  -2.1766
  -2.0460  -1.9843  -1.8185  -1.7716
     eigenvalues at k+q:
 -40.6904 -21.9652 -21.9071 -21.8696 -21.7917 -21.7385 -21.5941 -21.3693
 -21.3501 -21.2571 -21.1613 -20.9871 -20.9525 -20.8771 -20.7465 -20.7195
 -20.6110 -20.5693 -20.3954 -20.3122 -20.1279 -20.0663 -19.9674 -19.9111
 -19.8507 -19.6145 -18.6909 -18.2380  -9.6637  -9.4413  -9.2560  -9.1963
  -9.0739  -8.9760  -8.9227  -8.8940  -8.7865  -8.6167  -8.5474  -8.4588
  -8.3853  -8.3436  -8.2559  -8.1295  -8.0442  -7.9961  -7.8844  -7.7838
  -7.5198  -7.3399  -6.6620  -6.5430  -6.4299  -6.3076  -6.2152  -6.1763
  -6.0458  -5.8947  -5.8491  -5.7551  -5.6680  -5.6008  -5.5242  -5.4193
  -5.3019  -5.2014  -5.0267  -4.9629  -4.8998  -4.7695  -4.6524  -4.6096
  -4.4384  -4.3131  -3.9911  -3.8023  -3.7545  -3.6730  -3.6424  -3.5926
  -3.5228  -3.4739  -3.2837  -3.1817  -3.0982  -3.0679  -2.9966  -2.9414
  -2.8554  -2.8044  -2.7096  -2.5962  -2.5480  -2.4749  -2.2895  -2.1760
  -2.0458  -1.9837  -1.8183  -1.7712
     cgsolve_all iterations  61    anorm=    0.72E-07
     cgsolve_all iterations  60    anorm=    0.72E-07
     cgsolve_all iterations  61    anorm=    0.74E-07
     compute_u_kq: q = (    0.0000,    0.0000,   -0.0285)
     Rotating WFCS
     ethr =  1.00E-14,  avg # of iterations = 22.0
     eigenvalues at k:
 -40.6904 -21.9654 -21.9068 -21.8695 -21.7917 -21.7390 -21.5941 -21.3691
 -21.3498 -21.2570 -21.1615 -20.9864 -20.9537 -20.8769 -20.7465 -20.7194
 -20.6111 -20.5696 -20.3935 -20.3138 -20.1281 -20.0658 -19.9680 -19.9109
 -19.8506 -19.6144 -18.6909 -18.2380  -9.6629  -9.4423  -9.2559  -9.1963
  -9.0735  -8.9760  -8.9236  -8.8952  -8.7838  -8.6162  -8.5487  -8.4575
  -8.3859  -8.3440  -8.2562  -8.1294  -8.0462  -7.9970  -7.8836  -7.7846
  -7.5177  -7.3396  -6.6642  -6.5416  -6.4311  -6.3069  -6.2136  -6.1759
  -6.0456  -5.8942  -5.8487  -5.7536  -5.6728  -5.6004  -5.5245  -5.4198
  -5.3011  -5.1973  -5.0232  -4.9627  -4.9026  -4.7691  -4.6543  -4.6108
  -4.4398  -4.3093  -3.9917  -3.8020  -3.7559  -3.6717  -3.6437  -3.5920
  -3.5230  -3.4767  -3.2832  -3.1823  -3.0988  -3.0670  -2.9974  -2.9455
  -2.8540  -2.8027  -2.7077  -2.5951  -2.5499  -2.4762  -2.2878  -2.1766
  -2.0460  -1.9843  -1.8185  -1.7716
     eigenvalues at k+q:
 -40.6904 -21.9656 -21.9065 -21.8694 -21.7917 -21.7395 -21.5942 -21.3688
 -21.3494 -21.2568 -21.1617 -20.9857 -20.9549 -20.8767 -20.7466 -20.7193
 -20.6112 -20.5699 -20.3916 -20.3154 -20.1284 -20.0653 -19.9686 -19.9107
 -19.8505 -19.6144 -18.6909 -18.2379  -9.6620  -9.4434  -9.2558  -9.1963
  -9.0730  -8.9760  -8.9245  -8.8965  -8.7809  -8.6159  -8.5501  -8.4562
  -8.3867  -8.3442  -8.2565  -8.1291  -8.0481  -7.9979  -7.8833  -7.7850
  -7.5158  -7.3394  -6.6663  -6.5402  -6.4320  -6.3066  -6.2116  -6.1753
  -6.0458  -5.8939  -5.8478  -5.7520  -5.6770  -5.6009  -5.5246  -5.4200
  -5.3003  -5.1935  -5.0196  -4.9626  -4.9054  -4.7689  -4.6560  -4.6118
  -4.4412  -4.3056  -3.9924  -3.8018  -3.7573  -3.6705  -3.6448  -3.5914
  -3.5233  -3.4796  -3.2826  -3.1830  -3.0995  -3.0660  -2.9976  -2.9498
  -2.8527  -2.8009  -2.7058  -2.5946  -2.5516  -2.4774  -2.2861  -2.1771
  -2.0463  -1.9848  -1.8187  -1.7720
     cgsolve_all iterations  61    anorm=    0.71E-07
     cgsolve_all iterations  61    anorm=    0.71E-07
     cgsolve_all iterations  62    anorm=    0.73E-07

     End of magnetic susceptibility calculation

     f-sum rule (1st term):
          -188.2632         -0.0049         -0.0125
            -0.0046       -188.1352          0.0313
            -0.0118          0.0318       -188.0088

     f-sum rule (2nd term):
            -4.0651          0.0049          0.0125
             0.0047         -4.1912         -0.0313
             0.0118         -0.0318         -4.3162

     f-sum rule (should be  -192.3294):
          -192.3283         -0.0000         -0.0000
             0.0000       -192.3264          0.0000
            -0.0000          0.0001       -192.3250

     chi_bare pGv (HH) in paratec units:
       -60.956556     -0.073168     -0.163391
        -0.069291    -61.489766     -0.115905
        -0.112677     -0.134862    -61.602521

       -60.956556     -0.073168     -0.163391
        -0.069291    -61.489766     -0.115905
        -0.112677     -0.134862    -61.602521

     chi_bare vGv (VV) in paratec units:
       -64.697057     -0.082462     -0.264987
        -0.082318    -65.465778     -0.009210
        -0.264650     -0.008449    -65.307749

       -64.697057     -0.082462     -0.264987
        -0.082318    -65.465778     -0.009210
        -0.264650     -0.008449    -65.307749

     chi_bare pGv (HH) in 10^{-6} cm^3/mol:
          -289.6713         -0.3477         -0.7764
            -0.3293       -292.2052         -0.5508
            -0.5355         -0.6409       -292.7410

     chi_bare vGv (VV) in 10^{-6} cm^3/mol:
          -307.4465         -0.3919         -1.2592
            -0.3912       -311.0996         -0.0438
            -1.2576         -0.0402       -310.3486

     Contributions to the NMR chemical shifts: -------------------------------

     Macroscopic shape contribution in ppm:                    5.42
             5.3857          0.0000          0.0000
             0.0000          5.4328          0.0000
             0.0000          0.0000          5.4428


     Core contribution in ppm:

     Atom  1  Ca  pos: ( -0.319680  0.444057 -0.240090)  core sigma:        1265.05
     Atom  2  O   pos: (  0.373854  0.450508 -0.148943)  core sigma:         271.07
     Atom  3  O   pos: ( -0.359721 -0.383855 -0.466075)  core sigma:         271.07
     Atom  4  O   pos: ( -0.287989 -0.030511  0.417481)  core sigma:         271.07
     Atom  5  O   pos: (  0.128786  0.056717 -0.302410)  core sigma:         271.07
     Atom  6  O   pos: (  0.024630  0.186986  0.354437)  core sigma:         271.07
     Atom  7  O   pos: ( -0.141426  0.381123 -0.428157)  core sigma:         271.07
     Atom  8  O   pos: (  0.142482 -0.296248 -0.103744)  core sigma:         271.07
     Atom  9  O   pos: (  0.029505  0.140605 -0.003909)  core sigma:         271.07
     Atom 10  O   pos: ( -0.502771 -0.385654  0.211527)  core sigma:         271.07
     Atom 11  O   pos: ( -0.417545 -0.101244  0.086517)  core sigma:         271.07
     Atom 12  O   pos: ( -0.309298  0.193336 -0.219203)  core sigma:         271.07
     Atom 13  O   pos: (  0.024392 -0.127886  0.299639)  core sigma:         271.07
     Atom 14  O   pos: (  0.334338  0.184277 -0.137699)  core sigma:         271.07
     Atom 15  O   pos: ( -0.240636  0.136736  0.157553)  core sigma:         271.07
     Atom 16  O   pos: ( -0.495721 -0.240800 -0.182382)  core sigma:         271.07
     Atom 17  O   pos: (  0.206133 -0.094046  0.073742)  core sigma:         271.07
     Atom 18  O   pos: (  0.345128  0.404716 -0.418505)  core sigma:         271.07
     Atom 19  O   pos: ( -0.276134  0.406142  0.016035)  core sigma:         271.07
     Atom 20  O   pos: ( -0.140906 -0.051412 -0.240199)  core sigma:         271.07
     Atom 21  O   pos: ( -0.118618 -0.342228 -0.189570)  core sigma:         271.07
     Atom 22  O   pos: (  0.113083 -0.341269 -0.446977)  core sigma:         271.07
     Atom 23  O   pos: ( -0.202854 -0.291494  0.176511)  core sigma:         271.07
     Atom 24  O   pos: (  0.376980 -0.178975 -0.448067)  core sigma:         271.07
     Atom 25  O   pos: (  0.199855  0.370978  0.095602)  core sigma:         271.07
     Atom 26  H   pos: (  0.319619  0.421852 -0.068699)  core sigma:           0.00
     Atom 27  H   pos: ( -0.300626 -0.319606  0.413437)  core sigma:           0.00
     Atom 28  H   pos: ( -0.287228 -0.001477  0.315983)  core sigma:           0.00
     Atom 29  H   pos: ( -0.389085 -0.044013  0.436710)  core sigma:           0.00
     Atom 30  H   pos: (  0.206259  0.020993 -0.364075)  core sigma:           0.00
     Atom 31  H   pos: (  0.080843  0.126895 -0.364561)  core sigma:           0.00
     Atom 32  H   pos: (  0.100881  0.229140  0.297083)  core sigma:           0.00
     Atom 33  H   pos: (  0.021894  0.086387  0.321713)  core sigma:           0.00
     Atom 34  H   pos: ( -0.218735  0.429375  0.453312)  core sigma:           0.00
     Atom 35  H   pos: ( -0.107459  0.314652  0.438347)  core sigma:           0.00
     Atom 36  H   pos: (  0.229205 -0.350905 -0.128160)  core sigma:           0.00
     Atom 37  H   pos: (  0.181133 -0.215210 -0.044486)  core sigma:           0.00
     Atom 38  H   pos: (  0.037666  0.112492 -0.104270)  core sigma:           0.00
     Atom 39  H   pos: (  0.082635  0.231876 -0.001013)  core sigma:           0.00
     Atom 40  H   pos: ( -0.486025 -0.287529  0.179229)  core sigma:           0.00
     Atom 41  H   pos: ( -0.442606 -0.388250  0.303544)  core sigma:           0.00
     Atom 42  H   pos: ( -0.349410 -0.019093  0.093439)  core sigma:           0.00
     Atom 43  H   pos: ( -0.419056 -0.122387 -0.016942)  core sigma:           0.00
     Atom 44  H   pos: ( -0.251073  0.103227 -0.217884)  core sigma:           0.00
     Atom 45  H   pos: ( -0.404365  0.160516 -0.192738)  core sigma:           0.00
     Atom 46  H   pos: (  0.102746 -0.101782  0.232635)  core sigma:           0.00
     Atom 47  H   pos: (  0.064781 -0.215275  0.346547)  core sigma:           0.00
     Atom 48  H   pos: (  0.255129  0.163421 -0.201824)  core sigma:           0.00
     Atom 49  H   pos: (  0.336963  0.294033 -0.143085)  core sigma:           0.00
     Atom 50  H   pos: ( -0.144912  0.119139  0.117939)  core sigma:           0.00
     Atom 51  H   pos: ( -0.265680  0.230329  0.111163)  core sigma:           0.00
     Atom 52  H   pos: (  0.468550 -0.215210 -0.278091)  core sigma:           0.00
     Atom 53  H   pos: (  0.429905 -0.315608 -0.152490)  core sigma:           0.00
     Atom 54  H   pos: (  0.305952 -0.068167  0.085450)  core sigma:           0.00
     Atom 55  H   pos: (  0.162273 -0.004819  0.034599)  core sigma:           0.00
     Atom 56  H   pos: (  0.349930  0.427309 -0.309130)  core sigma:           0.00
     Atom 57  H   pos: (  0.416488 -0.469117 -0.456046)  core sigma:           0.00
     Atom 58  H   pos: ( -0.213711 -0.470964  0.066724)  core sigma:           0.00
     Atom 59  H   pos: ( -0.372126  0.438922  0.052245)  core sigma:           0.00
     Atom 60  H   pos: ( -0.189406 -0.043732 -0.334459)  core sigma:           0.00
     Atom 61  H   pos: ( -0.038279 -0.040456 -0.268113)  core sigma:           0.00
     Atom 62  H   pos: ( -0.133706 -0.236782 -0.181039)  core sigma:           0.00
     Atom 63  H   pos: ( -0.015937 -0.349235 -0.154505)  core sigma:           0.00
     Atom 64  H   pos: (  0.183538 -0.420965 -0.430275)  core sigma:           0.00
     Atom 65  H   pos: (  0.021384 -0.387968 -0.424694)  core sigma:           0.00
     Atom 66  H   pos: ( -0.126251 -0.241381  0.229258)  core sigma:           0.00
     Atom 67  H   pos: ( -0.268113 -0.211173  0.150043)  core sigma:           0.00
     Atom 68  H   pos: (  0.451642 -0.252937 -0.467887)  core sigma:           0.00
     Atom 69  H   pos: (  0.289149 -0.231532 -0.466556)  core sigma:           0.00
     Atom 70  H   pos: (  0.126012  0.443185  0.079708)  core sigma:           0.00
     Atom 71  H   pos: (  0.273621  0.424875  0.148907)  core sigma:           0.00

     Bare contribution in ppm:

     Atom  1  Ca  pos: ( -0.319680  0.444057 -0.240090)  bare sigma:         118.86
           110.3783          0.9616          1.0916
             0.4477        119.4061         -6.1300
             2.0539         -5.9225        126.7958

     Atom  2  O   pos: (  0.373854  0.450508 -0.148943)  bare sigma:          60.30
            55.1550          3.6660         -1.7792
             3.4837         73.8822         -0.4994
            -0.7711          2.3831         51.8578

     Atom  3  O   pos: ( -0.359721 -0.383855 -0.466075)  bare sigma:          57.61
            51.8540        -14.8546         13.8606
           -11.0474         49.7857         -4.0526
             8.1672         -8.4248         71.2029

     Atom  4  O   pos: ( -0.287989 -0.030511  0.417481)  bare sigma:          84.57
            83.5318          3.5872         -3.9279
             4.2675         78.3855         -3.8874
            -5.0532         -3.8542         91.7847

     Atom  5  O   pos: (  0.128786  0.056717 -0.302410)  bare sigma:          77.40
            81.5169         -4.4860          1.0394
            -1.1121         73.3831         -0.0360
             1.1726          0.3622         77.3077

     Atom  6  O   pos: (  0.024630  0.186986  0.354437)  bare sigma:          82.19
            77.0897          2.1189         -1.8964
             3.2110         89.4044          1.4630
            -1.3560          1.4617         80.0694

     Atom  7  O   pos: ( -0.141426  0.381123 -0.428157)  bare sigma:          80.52
            86.4153        -11.0386         -2.9735
            -7.9810         82.5310          2.7859
            -3.7357          2.3819         72.6017

     Atom  8  O   pos: (  0.142482 -0.296248 -0.103744)  bare sigma:          75.21
            78.5124         -4.5461          1.1486
            -3.1817         77.6755          7.6876
             0.8186          7.9343         69.4397

     Atom  9  O   pos: (  0.029505  0.140605 -0.003909)  bare sigma:          78.83
            77.6737          3.7662         -0.8717
             2.7963         80.0318          5.1595
            -1.5308          4.6715         78.7773

     Atom 10  O   pos: ( -0.502771 -0.385654  0.211527)  bare sigma:          76.71
            74.5458          0.7271          6.1968
            -0.1519         70.0805         -3.5308
             5.7917         -4.0804         85.5060

     Atom 11  O   pos: ( -0.417545 -0.101244  0.086517)  bare sigma:          78.93
            76.7415          5.7028          6.9979
             6.1741         81.3656          3.8939
             6.9939          4.1804         78.6700

     Atom 12  O   pos: ( -0.309298  0.193336 -0.219203)  bare sigma:          78.51
            76.2048         -5.2930         -1.5013
            -7.7163         88.7772          0.6221
            -0.6050         -0.1534         70.5390

     Atom 13  O   pos: (  0.024392 -0.127886  0.299639)  bare sigma:          78.21
            74.7189          1.7905         -2.3269
             2.8499         80.2559         -7.4889
            -3.2990         -7.6218         79.6631

     Atom 14  O   pos: (  0.334338  0.184277 -0.137699)  bare sigma:          76.44
            73.3635          9.3622          1.5000
             9.5742         90.1242          5.5720
             1.1014          4.4258         65.8242

     Atom 15  O   pos: ( -0.240636  0.136736  0.157553)  bare sigma:          78.30
            79.1742         -2.1692         -1.0210
            -1.9522         82.4071         -5.1339
            -0.1331         -5.7516         73.3278

     Atom 16  O   pos: ( -0.495721 -0.240800 -0.182382)  bare sigma:          73.52
            70.0736          7.0910         -1.2560
             5.4953         74.9173         -2.9984
            -1.5229         -4.3927         75.5665

     Atom 17  O   pos: (  0.206133 -0.094046  0.073742)  bare sigma:          78.29
            79.1097         -4.0841          0.6836
            -4.9500         79.5486         -0.9514
             0.5465         -0.8720         76.2101

     Atom 18  O   pos: (  0.345128  0.404716 -0.418505)  bare sigma:          75.68
            74.0834          1.2191         -1.5604
             1.1820         68.7520         -2.2200
            -3.1324         -3.3105         84.1923

     Atom 19  O   pos: ( -0.276134  0.406142  0.016035)  bare sigma:          75.50
            76.3181         -1.8807         -0.6873
            -3.2160         74.0804          2.4335
             0.5178          3.4693         76.1061

     Atom 20  O   pos: ( -0.140906 -0.051412 -0.240199)  bare sigma:          77.04
            83.2074          0.1393          2.9686
            -1.8884         77.1692         -0.9790
             3.0989         -1.5423         70.7560

     Atom 21  O   pos: ( -0.118618 -0.342228 -0.189570)  bare sigma:          70.07
            76.9898          6.0305          4.4872
             4.6664         71.6003          0.7310
             3.5395          2.2275         61.6064

     Atom 22  O   pos: (  0.113083 -0.341269 -0.446977)  bare sigma:          78.74
            88.8140         -2.6099          0.1290
            -5.9688         76.5516         -3.8560
             1.0809         -4.9619         70.8499

     Atom 23  O   pos: ( -0.202854 -0.291494  0.176511)  bare sigma:          78.04
            84.4127         -1.6023          8.1952
            -1.4394         76.3587          0.9954
             7.6834          1.1415         73.3404

     Atom 24  O   pos: (  0.376980 -0.178975 -0.448067)  bare sigma:          80.00
            89.5334         -4.8019          0.9721
            -6.0595         75.8707          0.3766
             0.7770          0.6114         74.6016

     Atom 25  O   pos: (  0.199855  0.370978  0.095602)  bare sigma:          82.78
            86.2588          1.1032          2.5568
             1.8619         81.7185         -0.3635
             2.2660         -0.3998         80.3540

     Atom 26  H   pos: (  0.319619  0.421852 -0.068699)  bare sigma:          21.76
            19.4336          3.6101        -10.9323
             3.6084         17.9222         -4.2757
           -10.3803         -4.1166         27.9233

     Atom 27  H   pos: ( -0.300626 -0.319606  0.413437)  bare sigma:          22.46
            21.0661          4.3750         -3.6311
             5.2768         22.1810         -6.0491
            -5.2016         -7.1940         24.1360

     Atom 28  H   pos: ( -0.287228 -0.001477  0.315983)  bare sigma:          19.81
            12.0520          2.2085         -0.9131
             2.9814         14.6390         -7.4204
            -3.6018         -7.7375         32.7517

     Atom 29  H   pos: ( -0.389085 -0.044013  0.436710)  bare sigma:          22.58
            32.3762          4.9639         -6.2889
             4.1897         16.4585         -1.2362
            -4.1181         -1.0307         18.9120

     Atom 30  H   pos: (  0.206259  0.020993 -0.364075)  bare sigma:          20.44
            23.9804         -6.9607         -5.1412
            -5.8426         18.4604          3.6042
            -6.8016          4.9738         18.8706

     Atom 31  H   pos: (  0.080843  0.126895 -0.364561)  bare sigma:          19.82
            16.9147         -5.9957          5.5893
            -6.4212         20.1876         -7.3194
             6.6300         -8.3413         22.3536

     Atom 32  H   pos: (  0.100881  0.229140  0.297083)  bare sigma:          21.38
            21.8079          8.3108         -7.2440
             6.4346         20.7413         -3.4237
            -7.5018         -5.3731         21.5911

     Atom 33  H   pos: (  0.021894  0.086387  0.321713)  bare sigma:          19.61
            10.6637          0.6286         -0.5094
             2.2684         34.3818          4.5337
             0.1451          5.4966         13.7893

     Atom 34  H   pos: ( -0.218735  0.429375  0.453312)  bare sigma:          16.93
            23.5294        -15.8240          5.7358
           -14.5885         15.3676         -4.0091
             6.1254         -4.5706         11.8888

     Atom 35  H   pos: ( -0.107459  0.314652  0.438347)  bare sigma:          19.79
            16.0049         -9.5774         -6.6289
           -10.2244         24.0369         11.4195
            -7.9725         12.1324         19.3299

     Atom 36  H   pos: (  0.229205 -0.350905 -0.128160)  bare sigma:          18.70
            26.7480        -13.5093         -5.4370
           -12.0627         19.0226          3.6218
            -4.6962          3.9215         10.3434

     Atom 37  H   pos: (  0.181133 -0.215210 -0.044486)  bare sigma:          14.85
             6.1111          6.1775          5.1538
             4.8096         23.5602         16.0877
             4.4658         16.8600         14.8765

     Atom 38  H   pos: (  0.037666  0.112492 -0.104270)  bare sigma:          20.69
            14.2986          0.8383         -2.2270
             1.3672         15.7986          6.5749
            -0.9833          8.3004         31.9737

     Atom 39  H   pos: (  0.082635  0.231876 -0.001013)  bare sigma:          19.48
            17.4898         11.8205          1.6669
            10.6977         27.6552          5.4135
             0.3548          3.7453         13.2992

     Atom 40  H   pos: ( -0.486025 -0.287529  0.179229)  bare sigma:          21.23
            15.4923          3.9363         -0.8367
             2.9550         29.2887         -9.4505
            -0.1007         -7.2692         18.9159

     Atom 41  H   pos: ( -0.442606 -0.388250  0.303544)  bare sigma:          15.88
            13.2708         -0.2054         13.0488
             0.2490          3.8646         -1.7458
            12.7505         -2.4893         30.5081

     Atom 42  H   pos: ( -0.349410 -0.019093  0.093439)  bare sigma:          17.76
            16.6647         14.2039          4.2879
            13.7203         25.7019          3.9032
             3.0448          2.8894         10.9262

     Atom 43  H   pos: ( -0.419056 -0.122387 -0.016942)  bare sigma:          19.17
            12.1442          2.5390          3.1194
             2.7781         13.9049          6.1156
             4.7556          7.7715         31.4485

     Atom 44  H   pos: ( -0.251073  0.103227 -0.217884)  bare sigma:          16.60
            16.6937        -13.4467         -1.7888
           -15.7007         26.8333          2.0891
            -0.7964          1.3131          6.2770

     Atom 45  H   pos: ( -0.404365  0.160516 -0.192738)  bare sigma:          20.81
            31.9390          2.1066         -4.5663
             3.6715         17.4960         -1.2626
            -4.7537         -1.2272         12.9838

     Atom 46  H   pos: (  0.102746 -0.101782  0.232635)  bare sigma:          17.99
            19.7447          3.6914        -14.6469
             2.6173         10.4402         -5.3401
           -13.3693         -5.9834         23.7760

     Atom 47  H   pos: (  0.064781 -0.215275  0.346547)  bare sigma:          17.75
            11.5918         -7.4154          5.5454
            -5.5774         24.0932        -13.4566
             4.0337        -12.5146         17.5567

     Atom 48  H   pos: (  0.255129  0.163421 -0.201824)  bare sigma:          20.60
            24.9180          9.7882         11.0338
             8.4497         17.7381          6.0266
            10.7083          6.7551         19.1292

     Atom 49  H   pos: (  0.336963  0.294033 -0.143085)  bare sigma:          14.58
             1.6231          6.1715         -0.7312
             7.3737         41.3829          0.7840
            -0.9245         -0.5413          0.7234

     Atom 50  H   pos: ( -0.144912  0.119139  0.117939)  bare sigma:          19.75
            30.5220         -3.6603         -7.0701
            -2.6564         13.0075         -0.9152
            -8.0354         -0.1601         15.7311

     Atom 51  H   pos: ( -0.265680  0.230329  0.111163)  bare sigma:          17.59
             9.4974         -5.3921          1.6593
            -6.9179         30.3178         -9.5353
             2.8854        -11.0172         12.9413

     Atom 52  H   pos: (  0.468550 -0.215210 -0.278091)  bare sigma:          18.58
            13.0391         -1.5726          8.6061
            -1.0579         11.0297         -5.5060
             6.9416         -6.5895         31.6595

     Atom 53  H   pos: (  0.429905 -0.315608 -0.152490)  bare sigma:          16.18
            16.3603         13.6411         -4.3950
            12.4931         23.9238         -5.6068
            -3.2790         -4.8403          8.2662

     Atom 54  H   pos: (  0.305952 -0.068167  0.085450)  bare sigma:          20.61
            33.3992          0.8170          2.3972
             2.7226         14.7691         -0.4874
             2.0386         -0.6046         13.6616

     Atom 55  H   pos: (  0.162273 -0.004819  0.034599)  bare sigma:          17.33
            14.8839        -10.1023          3.3246
           -11.7951         26.1245         -8.3402
             3.7588         -7.5153         10.9802

     Atom 56  H   pos: (  0.349930  0.427309 -0.309130)  bare sigma:          13.20
             1.1542          1.3164          1.6628
             1.2424          1.6722          3.9700
             0.7764          2.3281         36.7882

     Atom 57  H   pos: (  0.416488 -0.469117 -0.456046)  bare sigma:          22.42
            26.2461          7.9321         -6.8036
             8.6558         20.2132         -5.8636
            -5.8678         -4.3656         20.7902

     Atom 58  H   pos: ( -0.213711 -0.470964  0.066724)  bare sigma:          19.10
            18.1986          7.1493          4.5660
             8.3524         21.9339          8.3900
             6.4342          9.1050         17.1652

     Atom 59  H   pos: ( -0.372126  0.438922  0.052245)  bare sigma:          18.95
            26.7041         -4.8942         -5.2833
            -6.0384         13.8158          4.5194
            -5.9745          4.6273         16.3183

     Atom 60  H   pos: ( -0.189406 -0.043732 -0.334459)  bare sigma:          18.59
            16.9847         -0.5317          9.4541
            -1.0575         10.6093         -0.9208
            11.6760         -0.5038         28.1752

     Atom 61  H   pos: ( -0.038279 -0.040456 -0.268113)  bare sigma:          17.66
            32.4651          5.4295         -3.4112
             5.1799         10.4436         -1.1296
            -4.9311         -1.1268         10.0713

     Atom 62  H   pos: ( -0.133706 -0.236782 -0.181039)  bare sigma:          17.47
            10.4428         -2.1760          0.5697
            -3.0770         33.6064         -2.6079
             0.3243         -1.1257          8.3622

     Atom 63  H   pos: ( -0.015937 -0.349235 -0.154505)  bare sigma:          14.51
            32.9626          0.7791          9.1582
             2.9307          4.2602          0.4337
             9.5849         -0.0553          6.3002

     Atom 64  H   pos: (  0.183538 -0.420965 -0.430275)  bare sigma:          17.31
            25.6132        -11.9151          2.9328
           -13.8225         19.4351         -2.8693
             3.1634         -3.0178          6.8702

     Atom 65  H   pos: (  0.021384 -0.387968 -0.424694)  bare sigma:          19.56
            30.3163          7.0904         -3.7089
             8.7723         15.7449         -1.7352
            -3.8899         -1.7129         12.6113

     Atom 66  H   pos: ( -0.126251 -0.241381  0.229258)  bare sigma:          18.69
            26.5867          7.9482         10.0828
            10.2606         14.7685          5.9728
            10.2807          4.8355         14.7095

     Atom 67  H   pos: ( -0.268113 -0.211173  0.150043)  bare sigma:          18.59
            22.5236        -10.3303          6.8808
           -11.6844         21.6703         -5.3233
             6.4055         -4.2984         11.5716

     Atom 68  H   pos: (  0.451642 -0.252937 -0.467887)  bare sigma:          20.00
            26.8185         -8.8872         -2.8826
           -10.7777         20.1522          2.4619
            -3.2050          2.3722         13.0225

     Atom 69  H   pos: (  0.289149 -0.231532 -0.466556)  bare sigma:          20.35
            33.2903          7.2215          2.2696
             9.0879         16.5790          0.6039
             2.8798          0.3439         11.1918

     Atom 70  H   pos: (  0.126012  0.443185  0.079708)  bare sigma:          21.84
            25.0121         -6.6524          2.7177
            -8.4204         24.1287         -3.3768
             1.9443         -2.1073         16.3815

     Atom 71  H   pos: (  0.273621  0.424875  0.148907)  bare sigma:          20.14
            24.7844          6.0952          6.8508
             8.3614         16.3710          5.2644
             7.7039          4.1237         19.2715

     Diamagnetic contribution in ppm:

     Atom  1  Ca  pos: ( -0.319680  0.444057 -0.240090)  dia sigma:          -4.26
            -4.2363         -0.0023         -0.0021
            -0.0023         -4.2718          0.0165
            -0.0021          0.0165         -4.2864

     Atom  2  O   pos: (  0.373854  0.450508 -0.148943)  dia sigma:          17.70
            17.5942          0.1565         -0.4119
             0.1565         17.5427         -0.1911
            -0.4119         -0.1911         17.9714

     Atom  3  O   pos: ( -0.359721 -0.383855 -0.466075)  dia sigma:          17.57
            17.5979          0.3157         -0.2659
             0.3157         17.5922         -0.3809
            -0.2659         -0.3809         17.5091

     Atom  4  O   pos: ( -0.287989 -0.030511  0.417481)  dia sigma:          17.80
            18.2258          0.1881         -0.2447
             0.1881         16.9580         -0.3608
            -0.2447         -0.3608         18.2106

     Atom  5  O   pos: (  0.128786  0.056717 -0.302410)  dia sigma:          17.82
            17.9636         -0.6997         -0.2439
            -0.6997         17.6974         -0.2162
            -0.2439         -0.2162         17.8024

     Atom  6  O   pos: (  0.024630  0.186986  0.354437)  dia sigma:          17.79
            17.6181          0.4208         -0.5337
             0.4208         18.2780          0.0898
            -0.5337          0.0898         17.4612

     Atom  7  O   pos: ( -0.141426  0.381123 -0.428157)  dia sigma:          18.10
            18.0993         -0.6001          0.1258
            -0.6001         18.0607          0.2299
             0.1258          0.2299         18.1518

     Atom  8  O   pos: (  0.142482 -0.296248 -0.103744)  dia sigma:          17.95
            18.1851         -0.1701         -0.0228
            -0.1701         18.1410          0.5819
            -0.0228          0.5819         17.5276

     Atom  9  O   pos: (  0.029505  0.140605 -0.003909)  dia sigma:          17.78
            17.2116          0.4723         -0.0601
             0.4723         18.0212          0.3499
            -0.0601          0.3499         18.1198

     Atom 10  O   pos: ( -0.502771 -0.385654  0.211527)  dia sigma:          17.66
            17.2053          0.1311          0.4270
             0.1311         17.9943         -0.3929
             0.4270         -0.3929         17.7951

     Atom 11  O   pos: ( -0.417545 -0.101244  0.086517)  dia sigma:          17.75
            17.4468          0.5630          0.0900
             0.5630         17.6844          0.2692
             0.0900          0.2692         18.1083

     Atom 12  O   pos: ( -0.309298  0.193336 -0.219203)  dia sigma:          18.03
            18.6421         -0.1676         -0.3058
            -0.1676         18.2157         -0.1303
            -0.3058         -0.1303         17.2246

     Atom 13  O   pos: (  0.024392 -0.127886  0.299639)  dia sigma:          17.75
            17.7582         -0.0813         -0.3153
            -0.0813         17.9082         -0.6081
            -0.3153         -0.6081         17.5924

     Atom 14  O   pos: (  0.334338  0.184277 -0.137699)  dia sigma:          17.71
            17.7144          0.1848          0.5463
             0.1848         18.0156          0.1425
             0.5463          0.1425         17.4023

     Atom 15  O   pos: ( -0.240636  0.136736  0.157553)  dia sigma:          17.81
            18.1085         -0.4393         -0.2785
            -0.4393         17.9999         -0.3510
            -0.2785         -0.3510         17.3118

     Atom 16  O   pos: ( -0.495721 -0.240800 -0.182382)  dia sigma:          17.71
            17.5976          0.3887          0.1038
             0.3887         17.5119         -0.4715
             0.1038         -0.4715         18.0258

     Atom 17  O   pos: (  0.206133 -0.094046  0.073742)  dia sigma:          17.87
            18.3970         -0.1169          0.3179
            -0.1169         17.9185         -0.2649
             0.3179         -0.2649         17.2923

     Atom 18  O   pos: (  0.345128  0.404716 -0.418505)  dia sigma:          17.60
            17.5019          0.5061         -0.2825
             0.5061         17.3718         -0.1334
            -0.2825         -0.1334         17.9315

     Atom 19  O   pos: ( -0.276134  0.406142  0.016035)  dia sigma:          17.97
            18.6561          0.0730          0.0153
             0.0730         17.6474          0.3702
             0.0153          0.3702         17.6131

     Atom 20  O   pos: ( -0.140906 -0.051412 -0.240199)  dia sigma:          17.76
            18.3246          0.0294          0.2206
             0.0294         17.0403         -0.1090
             0.2206         -0.1090         17.9252

     Atom 21  O   pos: ( -0.118618 -0.342228 -0.189570)  dia sigma:          17.99
            18.2441         -0.2816          0.3234
            -0.2816         18.4127          0.0813
             0.3234          0.0813         17.3070

     Atom 22  O   pos: (  0.113083 -0.341269 -0.446977)  dia sigma:          17.85
            18.5224         -0.0835         -0.1043
            -0.0835         17.9061         -0.3266
            -0.1043         -0.3266         17.1228

     Atom 23  O   pos: ( -0.202854 -0.291494  0.176511)  dia sigma:          17.78
            18.0448         -0.1840          0.6381
            -0.1840         17.9324          0.0746
             0.6381          0.0746         17.3748

     Atom 24  O   pos: (  0.376980 -0.178975 -0.448067)  dia sigma:          17.74
            18.4333         -0.1114          0.0572
            -0.1114         17.7872          0.2782
             0.0572          0.2782         16.9974

     Atom 25  O   pos: (  0.199855  0.370978  0.095602)  dia sigma:          17.72
            18.1793         -0.1772          0.6065
            -0.1772         17.7699          0.2035
             0.6065          0.2035         17.2154

     Atom 26  H   pos: (  0.319619  0.421852 -0.068699)  dia sigma:           1.09
             1.0878          0.0000          0.0000
             0.0000          1.0878          0.0000
             0.0000          0.0000          1.0878

     Atom 27  H   pos: ( -0.300626 -0.319606  0.413437)  dia sigma:           1.06
             1.0635          0.0000          0.0000
             0.0000          1.0635          0.0000
             0.0000          0.0000          1.0635

     Atom 28  H   pos: ( -0.287228 -0.001477  0.315983)  dia sigma:           0.98
             0.9812          0.0000          0.0000
             0.0000          0.9812          0.0000
             0.0000          0.0000          0.9812

     Atom 29  H   pos: ( -0.389085 -0.044013  0.436710)  dia sigma:           1.04
             1.0390          0.0000          0.0000
             0.0000          1.0390          0.0000
             0.0000          0.0000          1.0390

     Atom 30  H   pos: (  0.206259  0.020993 -0.364075)  dia sigma:           0.99
             0.9856          0.0000          0.0000
             0.0000          0.9856          0.0000
             0.0000          0.0000          0.9856

     Atom 31  H   pos: (  0.080843  0.126895 -0.364561)  dia sigma:           0.99
             0.9879          0.0000          0.0000
             0.0000          0.9879          0.0000
             0.0000          0.0000          0.9879

     Atom 32  H   pos: (  0.100881  0.229140  0.297083)  dia sigma:           1.02
             1.0176          0.0000          0.0000
             0.0000          1.0176          0.0000
             0.0000          0.0000          1.0176

     Atom 33  H   pos: (  0.021894  0.086387  0.321713)  dia sigma:           0.98
             0.9768          0.0000          0.0000
             0.0000          0.9768          0.0000
             0.0000          0.0000          0.9768

     Atom 34  H   pos: ( -0.218735  0.429375  0.453312)  dia sigma:           0.97
             0.9666          0.0000          0.0000
             0.0000          0.9666          0.0000
             0.0000          0.0000          0.9666

     Atom 35  H   pos: ( -0.107459  0.314652  0.438347)  dia sigma:           1.07
             1.0677          0.0000          0.0000
             0.0000          1.0677          0.0000
             0.0000          0.0000          1.0677

     Atom 36  H   pos: (  0.229205 -0.350905 -0.128160)  dia sigma:           0.99
             0.9870          0.0000          0.0000
             0.0000          0.9870          0.0000
             0.0000          0.0000          0.9870

     Atom 37  H   pos: (  0.181133 -0.215210 -0.044486)  dia sigma:           0.93
             0.9274          0.0000          0.0000
             0.0000          0.9274          0.0000
             0.0000          0.0000          0.9274

     Atom 38  H   pos: (  0.037666  0.112492 -0.104270)  dia sigma:           1.01
             1.0127          0.0000          0.0000
             0.0000          1.0127          0.0000
             0.0000          0.0000          1.0127

     Atom 39  H   pos: (  0.082635  0.231876 -0.001013)  dia sigma:           0.98
             0.9798          0.0000          0.0000
             0.0000          0.9798          0.0000
             0.0000          0.0000          0.9798

     Atom 40  H   pos: ( -0.486025 -0.287529  0.179229)  dia sigma:           1.02
             1.0173          0.0000          0.0000
             0.0000          1.0173          0.0000
             0.0000          0.0000          1.0173

     Atom 41  H   pos: ( -0.442606 -0.388250  0.303544)  dia sigma:           0.90
             0.8965          0.0000          0.0000
             0.0000          0.8965          0.0000
             0.0000          0.0000          0.8965

     Atom 42  H   pos: ( -0.349410 -0.019093  0.093439)  dia sigma:           0.95
             0.9501          0.0000          0.0000
             0.0000          0.9501          0.0000
             0.0000          0.0000          0.9501

     Atom 43  H   pos: ( -0.419056 -0.122387 -0.016942)  dia sigma:           0.98
             0.9762          0.0000          0.0000
             0.0000          0.9762          0.0000
             0.0000          0.0000          0.9762

     Atom 44  H   pos: ( -0.251073  0.103227 -0.217884)  dia sigma:           0.93
             0.9288          0.0000          0.0000
             0.0000          0.9288          0.0000
             0.0000          0.0000          0.9288

     Atom 45  H   pos: ( -0.404365  0.160516 -0.192738)  dia sigma:           1.02
             1.0165          0.0000          0.0000
             0.0000          1.0165          0.0000
             0.0000          0.0000          1.0165

     Atom 46  H   pos: (  0.102746 -0.101782  0.232635)  dia sigma:           0.97
             0.9697          0.0000          0.0000
             0.0000          0.9697          0.0000
             0.0000          0.0000          0.9697

     Atom 47  H   pos: (  0.064781 -0.215275  0.346547)  dia sigma:           0.95
             0.9467          0.0000          0.0000
             0.0000          0.9467          0.0000
             0.0000          0.0000          0.9467

     Atom 48  H   pos: (  0.255129  0.163421 -0.201824)  dia sigma:           1.03
             1.0337          0.0000          0.0000
             0.0000          1.0337          0.0000
             0.0000          0.0000          1.0337

     Atom 49  H   pos: (  0.336963  0.294033 -0.143085)  dia sigma:           0.92
             0.9184          0.0000          0.0000
             0.0000          0.9184          0.0000
             0.0000          0.0000          0.9184

     Atom 50  H   pos: ( -0.144912  0.119139  0.117939)  dia sigma:           1.00
             0.9962          0.0000          0.0000
             0.0000          0.9962          0.0000
             0.0000          0.0000          0.9962

     Atom 51  H   pos: ( -0.265680  0.230329  0.111163)  dia sigma:           0.94
             0.9401          0.0000          0.0000
             0.0000          0.9401          0.0000
             0.0000          0.0000          0.9401

     Atom 52  H   pos: (  0.468550 -0.215210 -0.278091)  dia sigma:           0.97
             0.9733          0.0000          0.0000
             0.0000          0.9733          0.0000
             0.0000          0.0000          0.9733

     Atom 53  H   pos: (  0.429905 -0.315608 -0.152490)  dia sigma:           0.91
             0.9111          0.0000          0.0000
             0.0000          0.9111          0.0000
             0.0000          0.0000          0.9111

     Atom 54  H   pos: (  0.305952 -0.068167  0.085450)  dia sigma:           1.02
             1.0179          0.0000          0.0000
             0.0000          1.0179          0.0000
             0.0000          0.0000          1.0179

     Atom 55  H   pos: (  0.162273 -0.004819  0.034599)  dia sigma:           0.95
             0.9460          0.0000          0.0000
             0.0000          0.9460          0.0000
             0.0000          0.0000          0.9460

     Atom 56  H   pos: (  0.349930  0.427309 -0.309130)  dia sigma:           0.87
             0.8659          0.0000          0.0000
             0.0000          0.8659          0.0000
             0.0000          0.0000          0.8659

     Atom 57  H   pos: (  0.416488 -0.469117 -0.456046)  dia sigma:           1.04
             1.0398          0.0000          0.0000
             0.0000          1.0398          0.0000
             0.0000          0.0000          1.0398

     Atom 58  H   pos: ( -0.213711 -0.470964  0.066724)  dia sigma:           1.04
             1.0351          0.0000          0.0000
             0.0000          1.0351          0.0000
             0.0000          0.0000          1.0351

     Atom 59  H   pos: ( -0.372126  0.438922  0.052245)  dia sigma:           0.94
             0.9409          0.0000          0.0000
             0.0000          0.9409          0.0000
             0.0000          0.0000          0.9409

     Atom 60  H   pos: ( -0.189406 -0.043732 -0.334459)  dia sigma:           0.96
             0.9627          0.0000          0.0000
             0.0000          0.9627          0.0000
             0.0000          0.0000          0.9627

     Atom 61  H   pos: ( -0.038279 -0.040456 -0.268113)  dia sigma:           0.95
             0.9519          0.0000          0.0000
             0.0000          0.9519          0.0000
             0.0000          0.0000          0.9519

     Atom 62  H   pos: ( -0.133706 -0.236782 -0.181039)  dia sigma:           0.95
             0.9528          0.0000          0.0000
             0.0000          0.9528          0.0000
             0.0000          0.0000          0.9528

     Atom 63  H   pos: ( -0.015937 -0.349235 -0.154505)  dia sigma:           0.90
             0.8997          0.0000          0.0000
             0.0000          0.8997          0.0000
             0.0000          0.0000          0.8997

     Atom 64  H   pos: (  0.183538 -0.420965 -0.430275)  dia sigma:           0.93
             0.9335          0.0000          0.0000
             0.0000          0.9335          0.0000
             0.0000          0.0000          0.9335

     Atom 65  H   pos: (  0.021384 -0.387968 -0.424694)  dia sigma:           0.98
             0.9819          0.0000          0.0000
             0.0000          0.9819          0.0000
             0.0000          0.0000          0.9819

     Atom 66  H   pos: ( -0.126251 -0.241381  0.229258)  dia sigma:           0.98
             0.9809          0.0000          0.0000
             0.0000          0.9809          0.0000
             0.0000          0.0000          0.9809

     Atom 67  H   pos: ( -0.268113 -0.211173  0.150043)  dia sigma:           0.96
             0.9644          0.0000          0.0000
             0.0000          0.9644          0.0000
             0.0000          0.0000          0.9644

     Atom 68  H   pos: (  0.451642 -0.252937 -0.467887)  dia sigma:           0.96
             0.9636          0.0000          0.0000
             0.0000          0.9636          0.0000
             0.0000          0.0000          0.9636

     Atom 69  H   pos: (  0.289149 -0.231532 -0.466556)  dia sigma:           1.01
             1.0129          0.0000          0.0000
             0.0000          1.0129          0.0000
             0.0000          0.0000          1.0129

     Atom 70  H   pos: (  0.126012  0.443185  0.079708)  dia sigma:           1.02
             1.0204          0.0000          0.0000
             0.0000          1.0204          0.0000
             0.0000          0.0000          1.0204

     Atom 71  H   pos: (  0.273621  0.424875  0.148907)  dia sigma:           0.97
             0.9729          0.0000          0.0000
             0.0000          0.9729          0.0000
             0.0000          0.0000          0.9729

     Paramagnetic contribution in ppm:

     Atom  1  Ca  pos: ( -0.319680  0.444057 -0.240090)  para sigma:        -415.47
          -438.8878          0.2637         10.9063
             0.3398       -408.9004        -18.5442
            12.8587        -18.2341       -398.6075

     Atom  2  O   pos: (  0.373854  0.450508 -0.148943)  para sigma:         -39.87
           -50.7344          7.9087         -4.7581
             8.0393        -14.6197         -3.0356
            -3.2305          3.4231        -54.2477

     Atom  3  O   pos: ( -0.359721 -0.383855 -0.466075)  para sigma:         -41.21
           -57.4975        -26.5533         27.5411
           -17.4028        -53.3534         -9.3515
            15.0403        -20.0699        -12.7734

     Atom  4  O   pos: ( -0.287989 -0.030511  0.417481)  para sigma:          12.54
            14.5716          7.0403        -11.2327
             8.4858         -6.9622        -12.7441
           -13.8922        -12.5763         30.0104

     Atom  5  O   pos: (  0.128786  0.056717 -0.302410)  para sigma:          -6.08
             3.2126        -17.3323         -0.3198
           -10.2237        -15.0608         -4.5146
             0.0583         -3.7241         -6.3825

     Atom  6  O   pos: (  0.024630  0.186986  0.354437)  para sigma:           6.11
            -4.0614          9.0720         -7.7953
            11.6922         25.9183          1.9035
            -6.8041          3.4598         -3.5131

     Atom  7  O   pos: ( -0.141426  0.381123 -0.428157)  para sigma:          -2.97
            10.1849        -28.1666         -4.4549
           -21.1183          0.9478          6.8450
            -5.4483          6.0698        -20.0513

     Atom  8  O   pos: (  0.142482 -0.296248 -0.103744)  para sigma:         -12.93
            -8.6866         -9.3603          1.2913
            -7.3600         -3.6363         21.2670
             0.1989         21.5137        -26.4794

     Atom  9  O   pos: (  0.029505  0.140605 -0.003909)  para sigma:          -2.64
            -9.6856         12.4794         -0.2954
             9.8116          2.7127         13.8704
            -1.6815         12.0226         -0.9425

     Atom 10  O   pos: ( -0.502771 -0.385654  0.211527)  para sigma:          -6.33
           -15.7301          0.9425         18.2647
            -0.3594        -14.2878        -11.8040
            16.9968        -14.2553         11.0226

     Atom 11  O   pos: ( -0.417545 -0.101244  0.086517)  para sigma:          -2.53
            -9.9973         16.3771         14.4982
            17.8029          2.9005         13.3406
            14.4108         13.4517         -0.4928

     Atom 12  O   pos: ( -0.309298  0.193336 -0.219203)  para sigma:          -5.03
            -4.3192        -11.8497         -3.6997
           -17.4480         15.3453         -0.1291
            -1.9821         -1.2809        -26.1136

     Atom 13  O   pos: (  0.024392 -0.127886  0.299639)  para sigma:          -4.71
           -12.0949          3.6605         -8.9881
             5.2635          0.0477        -20.8604
           -11.0274        -21.5365         -2.0869

     Atom 14  O   pos: (  0.334338  0.184277 -0.137699)  para sigma:          -8.10
           -17.1921         20.8506          8.4387
            22.0618         22.3230         14.1940
             8.1091         11.6026        -29.4200

     Atom 15  O   pos: ( -0.240636  0.136736  0.157553)  para sigma:          -3.74
             3.1884         -9.9281         -5.5488
            -9.0575          4.2605        -11.8489
            -3.7488        -13.6228        -18.6740

     Atom 16  O   pos: ( -0.495721 -0.240800 -0.182382)  para sigma:         -15.28
           -24.2629         17.6354         -3.9645
            14.0403        -12.2824        -13.0082
            -3.5819        -15.7059         -9.2938

     Atom 17  O   pos: (  0.206133 -0.094046  0.073742)  para sigma:          -5.72
             0.9173         -9.2654          5.9922
           -11.6633         -2.0383         -5.0936
             5.4691         -5.3873        -16.0324

     Atom 18  O   pos: (  0.345128  0.404716 -0.418505)  para sigma:          -9.07
           -15.2327          5.6209         -6.3153
             4.8664        -26.7553         -4.1791
           -10.2840         -7.0684         14.7914

     Atom 19  O   pos: ( -0.276134  0.406142  0.016035)  para sigma:         -13.83
            -4.5177         -1.2557         -0.2955
            -3.5774        -20.3251          8.9362
             1.6310         11.0651        -16.6383

     Atom 20  O   pos: ( -0.140906 -0.051412 -0.240199)  para sigma:          -7.53
            11.9624          0.9680          7.7384
            -3.0383        -16.3271         -2.8781
             7.6191         -4.2564        -18.2273

     Atom 21  O   pos: ( -0.118618 -0.342228 -0.189570)  para sigma:         -24.22
            -8.0158          8.8315         12.8178
             4.8205        -17.4324          2.0059
            10.3228          5.2672        -47.1977

     Atom 22  O   pos: (  0.113083 -0.341269 -0.446977)  para sigma:          -3.00
            22.3092         -6.6695         -1.9120
           -15.2822         -5.6953         -8.6103
             0.3416        -10.5877        -25.5991

     Atom 23  O   pos: ( -0.202854 -0.291494  0.176511)  para sigma:          -4.72
            12.0321         -5.7476         23.6434
            -6.3677         -7.2156          0.8694
            22.2460          1.2476        -18.9822

     Atom 24  O   pos: (  0.376980 -0.178975 -0.448067)  para sigma:           0.13
            25.1771         -9.6397          2.3829
           -12.3050         -7.3845          3.4908
             2.2102          4.4365        -17.3988

     Atom 25  O   pos: (  0.199855  0.370978  0.095602)  para sigma:           7.85
            20.6014         -2.2119         13.4522
            -0.3734          5.7599          0.2177
            12.5972          0.0367         -2.8178

     Atom 26  H   pos: (  0.319619  0.421852 -0.068699)  para sigma:           0.00
             0.0000          0.0000          0.0000
             0.0000          0.0000          0.0000
             0.0000          0.0000          0.0000

     Atom 27  H   pos: ( -0.300626 -0.319606  0.413437)  para sigma:           0.00
             0.0000          0.0000          0.0000
             0.0000          0.0000          0.0000
             0.0000          0.0000          0.0000

     Atom 28  H   pos: ( -0.287228 -0.001477  0.315983)  para sigma:           0.00
             0.0000          0.0000          0.0000
             0.0000          0.0000          0.0000
             0.0000          0.0000          0.0000

     Atom 29  H   pos: ( -0.389085 -0.044013  0.436710)  para sigma:           0.00
             0.0000          0.0000          0.0000
             0.0000          0.0000          0.0000
             0.0000          0.0000          0.0000

     Atom 30  H   pos: (  0.206259  0.020993 -0.364075)  para sigma:           0.00
             0.0000          0.0000          0.0000
             0.0000          0.0000          0.0000
             0.0000          0.0000          0.0000

     Atom 31  H   pos: (  0.080843  0.126895 -0.364561)  para sigma:           0.00
             0.0000          0.0000          0.0000
             0.0000          0.0000          0.0000
             0.0000          0.0000          0.0000

     Atom 32  H   pos: (  0.100881  0.229140  0.297083)  para sigma:           0.00
             0.0000          0.0000          0.0000
             0.0000          0.0000          0.0000
             0.0000          0.0000          0.0000

     Atom 33  H   pos: (  0.021894  0.086387  0.321713)  para sigma:           0.00
             0.0000          0.0000          0.0000
             0.0000          0.0000          0.0000
             0.0000          0.0000          0.0000

     Atom 34  H   pos: ( -0.218735  0.429375  0.453312)  para sigma:           0.00
             0.0000          0.0000          0.0000
             0.0000          0.0000          0.0000
             0.0000          0.0000          0.0000

     Atom 35  H   pos: ( -0.107459  0.314652  0.438347)  para sigma:           0.00
             0.0000          0.0000          0.0000
             0.0000          0.0000          0.0000
             0.0000          0.0000          0.0000

     Atom 36  H   pos: (  0.229205 -0.350905 -0.128160)  para sigma:           0.00
             0.0000          0.0000          0.0000
             0.0000          0.0000          0.0000
             0.0000          0.0000          0.0000

     Atom 37  H   pos: (  0.181133 -0.215210 -0.044486)  para sigma:           0.00
             0.0000          0.0000          0.0000
             0.0000          0.0000          0.0000
             0.0000          0.0000          0.0000

     Atom 38  H   pos: (  0.037666  0.112492 -0.104270)  para sigma:           0.00
             0.0000          0.0000          0.0000
             0.0000          0.0000          0.0000
             0.0000          0.0000          0.0000

     Atom 39  H   pos: (  0.082635  0.231876 -0.001013)  para sigma:           0.00
             0.0000          0.0000          0.0000
             0.0000          0.0000          0.0000
             0.0000          0.0000          0.0000

     Atom 40  H   pos: ( -0.486025 -0.287529  0.179229)  para sigma:           0.00
             0.0000          0.0000          0.0000
             0.0000          0.0000          0.0000
             0.0000          0.0000          0.0000

     Atom 41  H   pos: ( -0.442606 -0.388250  0.303544)  para sigma:           0.00
             0.0000          0.0000          0.0000
             0.0000          0.0000          0.0000
             0.0000          0.0000          0.0000

     Atom 42  H   pos: ( -0.349410 -0.019093  0.093439)  para sigma:           0.00
             0.0000          0.0000          0.0000
             0.0000          0.0000          0.0000
             0.0000          0.0000          0.0000

     Atom 43  H   pos: ( -0.419056 -0.122387 -0.016942)  para sigma:           0.00
             0.0000          0.0000          0.0000
             0.0000          0.0000          0.0000
             0.0000          0.0000          0.0000

     Atom 44  H   pos: ( -0.251073  0.103227 -0.217884)  para sigma:           0.00
             0.0000          0.0000          0.0000
             0.0000          0.0000          0.0000
             0.0000          0.0000          0.0000

     Atom 45  H   pos: ( -0.404365  0.160516 -0.192738)  para sigma:           0.00
             0.0000          0.0000          0.0000
             0.0000          0.0000          0.0000
             0.0000          0.0000          0.0000

     Atom 46  H   pos: (  0.102746 -0.101782  0.232635)  para sigma:           0.00
             0.0000          0.0000          0.0000
             0.0000          0.0000          0.0000
             0.0000          0.0000          0.0000

     Atom 47  H   pos: (  0.064781 -0.215275  0.346547)  para sigma:           0.00
             0.0000          0.0000          0.0000
             0.0000          0.0000          0.0000
             0.0000          0.0000          0.0000

     Atom 48  H   pos: (  0.255129  0.163421 -0.201824)  para sigma:           0.00
             0.0000          0.0000          0.0000
             0.0000          0.0000          0.0000
             0.0000          0.0000          0.0000

     Atom 49  H   pos: (  0.336963  0.294033 -0.143085)  para sigma:           0.00
             0.0000          0.0000          0.0000
             0.0000          0.0000          0.0000
             0.0000          0.0000          0.0000

     Atom 50  H   pos: ( -0.144912  0.119139  0.117939)  para sigma:           0.00
             0.0000          0.0000          0.0000
             0.0000          0.0000          0.0000
             0.0000          0.0000          0.0000

     Atom 51  H   pos: ( -0.265680  0.230329  0.111163)  para sigma:           0.00
             0.0000          0.0000          0.0000
             0.0000          0.0000          0.0000
             0.0000          0.0000          0.0000

     Atom 52  H   pos: (  0.468550 -0.215210 -0.278091)  para sigma:           0.00
             0.0000          0.0000          0.0000
             0.0000          0.0000          0.0000
             0.0000          0.0000          0.0000

     Atom 53  H   pos: (  0.429905 -0.315608 -0.152490)  para sigma:           0.00
             0.0000          0.0000          0.0000
             0.0000          0.0000          0.0000
             0.0000          0.0000          0.0000

     Atom 54  H   pos: (  0.305952 -0.068167  0.085450)  para sigma:           0.00
             0.0000          0.0000          0.0000
             0.0000          0.0000          0.0000
             0.0000          0.0000          0.0000

     Atom 55  H   pos: (  0.162273 -0.004819  0.034599)  para sigma:           0.00
             0.0000          0.0000          0.0000
             0.0000          0.0000          0.0000
             0.0000          0.0000          0.0000

     Atom 56  H   pos: (  0.349930  0.427309 -0.309130)  para sigma:           0.00
             0.0000          0.0000          0.0000
             0.0000          0.0000          0.0000
             0.0000          0.0000          0.0000

     Atom 57  H   pos: (  0.416488 -0.469117 -0.456046)  para sigma:           0.00
             0.0000          0.0000          0.0000
             0.0000          0.0000          0.0000
             0.0000          0.0000          0.0000

     Atom 58  H   pos: ( -0.213711 -0.470964  0.066724)  para sigma:           0.00
             0.0000          0.0000          0.0000
             0.0000          0.0000          0.0000
             0.0000          0.0000          0.0000

     Atom 59  H   pos: ( -0.372126  0.438922  0.052245)  para sigma:           0.00
             0.0000          0.0000          0.0000
             0.0000          0.0000          0.0000
             0.0000          0.0000          0.0000

     Atom 60  H   pos: ( -0.189406 -0.043732 -0.334459)  para sigma:           0.00
             0.0000          0.0000          0.0000
             0.0000          0.0000          0.0000
             0.0000          0.0000          0.0000

     Atom 61  H   pos: ( -0.038279 -0.040456 -0.268113)  para sigma:           0.00
             0.0000          0.0000          0.0000
             0.0000          0.0000          0.0000
             0.0000          0.0000          0.0000

     Atom 62  H   pos: ( -0.133706 -0.236782 -0.181039)  para sigma:           0.00
             0.0000          0.0000          0.0000
             0.0000          0.0000          0.0000
             0.0000          0.0000          0.0000

     Atom 63  H   pos: ( -0.015937 -0.349235 -0.154505)  para sigma:           0.00
             0.0000          0.0000          0.0000
             0.0000          0.0000          0.0000
             0.0000          0.0000          0.0000

     Atom 64  H   pos: (  0.183538 -0.420965 -0.430275)  para sigma:           0.00
             0.0000          0.0000          0.0000
             0.0000          0.0000          0.0000
             0.0000          0.0000          0.0000

     Atom 65  H   pos: (  0.021384 -0.387968 -0.424694)  para sigma:           0.00
             0.0000          0.0000          0.0000
             0.0000          0.0000          0.0000
             0.0000          0.0000          0.0000

     Atom 66  H   pos: ( -0.126251 -0.241381  0.229258)  para sigma:           0.00
             0.0000          0.0000          0.0000
             0.0000          0.0000          0.0000
             0.0000          0.0000          0.0000

     Atom 67  H   pos: ( -0.268113 -0.211173  0.150043)  para sigma:           0.00
             0.0000          0.0000          0.0000
             0.0000          0.0000          0.0000
             0.0000          0.0000          0.0000

     Atom 68  H   pos: (  0.451642 -0.252937 -0.467887)  para sigma:           0.00
             0.0000          0.0000          0.0000
             0.0000          0.0000          0.0000
             0.0000          0.0000          0.0000

     Atom 69  H   pos: (  0.289149 -0.231532 -0.466556)  para sigma:           0.00
             0.0000          0.0000          0.0000
             0.0000          0.0000          0.0000
             0.0000          0.0000          0.0000

     Atom 70  H   pos: (  0.126012  0.443185  0.079708)  para sigma:           0.00
             0.0000          0.0000          0.0000
             0.0000          0.0000          0.0000
             0.0000          0.0000          0.0000

     Atom 71  H   pos: (  0.273621  0.424875  0.148907)  para sigma:           0.00
             0.0000          0.0000          0.0000
             0.0000          0.0000          0.0000
             0.0000          0.0000          0.0000

     Paramagnetic US occ-occ contribution in ppm:

     Atom  1  Ca  pos: ( -0.319680  0.444057 -0.240090)  para_oo sigma:          -2.43
            -3.2915          0.1824          0.3213
             0.1224         -2.1473         -0.1685
             0.2543         -0.1400         -1.8519

     Atom  2  O   pos: (  0.373854  0.450508 -0.148943)  para_oo sigma:          -1.43
            -1.6773         -0.0647         -0.1544
            -0.0148         -0.9919          0.0101
            -0.0838          0.0381         -1.6185

     Atom  3  O   pos: ( -0.359721 -0.383855 -0.466075)  para_oo sigma:          -0.42
             0.1415          0.0231         -0.0080
            -0.0791         -0.4330          0.2796
             0.0208          0.3649         -0.9680

     Atom  4  O   pos: ( -0.287989 -0.030511  0.417481)  para_oo sigma:          -0.61
            -0.6969          0.0289          0.0192
             0.0710         -0.6259         -0.0299
             0.0081         -0.0481         -0.5112

     Atom  5  O   pos: (  0.128786  0.056717 -0.302410)  para_oo sigma:          -0.72
            -0.6330          0.0261          0.0290
             0.0685         -0.8275          0.0123
             0.0056          0.0313         -0.7035

     Atom  6  O   pos: (  0.024630  0.186986  0.354437)  para_oo sigma:          -0.65
            -0.7109         -0.0663          0.0269
            -0.0245         -0.5687          0.0541
             0.0141          0.0498         -0.6608

     Atom  7  O   pos: ( -0.141426  0.381123 -0.428157)  para_oo sigma:          -0.62
            -0.5610         -0.2889          0.1341
            -0.3432         -0.5181          0.0399
             0.2516         -0.0941         -0.7710

     Atom  8  O   pos: (  0.142482 -0.296248 -0.103744)  para_oo sigma:          -0.96
            -0.9766          0.0638          0.0552
             0.0994         -0.9744          0.0449
             0.0309          0.0671         -0.9222

     Atom  9  O   pos: (  0.029505  0.140605 -0.003909)  para_oo sigma:          -0.72
            -0.7739          0.0247         -0.0043
             0.0411         -0.6965          0.0518
            -0.0186          0.0286         -0.7009

     Atom 10  O   pos: ( -0.502771 -0.385654  0.211527)  para_oo sigma:          -0.79
            -0.7932         -0.0505          0.0182
            -0.0687         -0.8759          0.0011
             0.0492         -0.0102         -0.6875

     Atom 11  O   pos: ( -0.417545 -0.101244  0.086517)  para_oo sigma:          -0.76
            -0.7829          0.0238          0.0461
             0.0036         -0.7308          0.0120
             0.0600          0.0390         -0.7653

     Atom 12  O   pos: ( -0.309298  0.193336 -0.219203)  para_oo sigma:          -0.21
             0.2180         -0.1886         -0.1077
            -0.1156         -0.5324          0.0530
            -0.1387          0.0689         -0.3172

     Atom 13  O   pos: (  0.024392 -0.127886  0.299639)  para_oo sigma:          -0.87
            -1.0118          0.0280          0.0109
             0.0517         -0.8211         -0.0111
            -0.0193          0.0185         -0.7907

     Atom 14  O   pos: (  0.334338  0.184277 -0.137699)  para_oo sigma:          -0.98
            -1.0585          0.1926          0.0155
             0.1584         -0.7129          0.0647
            -0.0738          0.0359         -1.1799

     Atom 15  O   pos: ( -0.240636  0.136736  0.157553)  para_oo sigma:          -0.74
            -0.7919          0.0602         -0.0167
             0.0184         -0.6817         -0.0651
             0.0003         -0.0813         -0.7333

     Atom 16  O   pos: ( -0.495721 -0.240800 -0.182382)  para_oo sigma:          -0.85
            -0.9032          0.1065          0.0048
             0.1012         -0.7192         -0.0475
            -0.0147         -0.0719         -0.9193

     Atom 17  O   pos: (  0.206133 -0.094046  0.073742)  para_oo sigma:          -0.77
            -0.8818          0.0309         -0.0383
             0.0367         -0.7141          0.0439
            -0.0517          0.0277         -0.7128

     Atom 18  O   pos: (  0.345128  0.404716 -0.418505)  para_oo sigma:          -0.96
            -1.0155         -0.1869          0.0811
            -0.1724         -1.1480          0.1062
             0.0517          0.0930         -0.7212

     Atom 19  O   pos: ( -0.276134  0.406142  0.016035)  para_oo sigma:          -0.43
            -0.3067          0.1574         -0.0215
             0.1683         -0.3255          0.1294
            -0.0539          0.1231         -0.6447

     Atom 20  O   pos: ( -0.140906 -0.051412 -0.240199)  para_oo sigma:          -0.91
            -1.0077         -0.0425          0.0355
            -0.1168         -0.7933          0.0066
             0.0473          0.0401         -0.9431

     Atom 21  O   pos: ( -0.118618 -0.342228 -0.189570)  para_oo sigma:          -0.48
            -0.4370         -0.2789          0.0707
            -0.3667         -0.4087         -0.2238
             0.0489         -0.1805         -0.5988

     Atom 22  O   pos: (  0.113083 -0.341269 -0.446977)  para_oo sigma:          -0.73
            -0.7377         -0.0132          0.0556
            -0.0081         -0.7069         -0.0317
             0.0898         -0.0607         -0.7352

     Atom 23  O   pos: ( -0.202854 -0.291494  0.176511)  para_oo sigma:          -0.75
            -0.7065          0.0119          0.0331
             0.0543         -0.7672          0.0299
             0.0426          0.0328         -0.7892

     Atom 24  O   pos: (  0.376980 -0.178975 -0.448067)  para_oo sigma:          -0.69
            -0.6185          0.0149          0.0471
            -0.0010         -0.7880          0.0236
             0.0736          0.0034         -0.6678

     Atom 25  O   pos: (  0.199855  0.370978  0.095602)  para_oo sigma:          -0.61
            -0.5812          0.0580          0.0030
             0.0668         -0.6280          0.0201
            -0.0015         -0.0155         -0.6095

     Atom 26  H   pos: (  0.319619  0.421852 -0.068699)  para_oo sigma:           0.00
             0.0000          0.0000          0.0000
             0.0000          0.0000          0.0000
             0.0000          0.0000          0.0000

     Atom 27  H   pos: ( -0.300626 -0.319606  0.413437)  para_oo sigma:           0.00
             0.0000          0.0000          0.0000
             0.0000          0.0000          0.0000
             0.0000          0.0000          0.0000

     Atom 28  H   pos: ( -0.287228 -0.001477  0.315983)  para_oo sigma:           0.00
             0.0000          0.0000          0.0000
             0.0000          0.0000          0.0000
             0.0000          0.0000          0.0000

     Atom 29  H   pos: ( -0.389085 -0.044013  0.436710)  para_oo sigma:           0.00
             0.0000          0.0000          0.0000
             0.0000          0.0000          0.0000
             0.0000          0.0000          0.0000

     Atom 30  H   pos: (  0.206259  0.020993 -0.364075)  para_oo sigma:           0.00
             0.0000          0.0000          0.0000
             0.0000          0.0000          0.0000
             0.0000          0.0000          0.0000

     Atom 31  H   pos: (  0.080843  0.126895 -0.364561)  para_oo sigma:           0.00
             0.0000          0.0000          0.0000
             0.0000          0.0000          0.0000
             0.0000          0.0000          0.0000

     Atom 32  H   pos: (  0.100881  0.229140  0.297083)  para_oo sigma:           0.00
             0.0000          0.0000          0.0000
             0.0000          0.0000          0.0000
             0.0000          0.0000          0.0000

     Atom 33  H   pos: (  0.021894  0.086387  0.321713)  para_oo sigma:           0.00
             0.0000          0.0000          0.0000
             0.0000          0.0000          0.0000
             0.0000          0.0000          0.0000

     Atom 34  H   pos: ( -0.218735  0.429375  0.453312)  para_oo sigma:           0.00
             0.0000          0.0000          0.0000
             0.0000          0.0000          0.0000
             0.0000          0.0000          0.0000

     Atom 35  H   pos: ( -0.107459  0.314652  0.438347)  para_oo sigma:           0.00
             0.0000          0.0000          0.0000
             0.0000          0.0000          0.0000
             0.0000          0.0000          0.0000

     Atom 36  H   pos: (  0.229205 -0.350905 -0.128160)  para_oo sigma:           0.00
             0.0000          0.0000          0.0000
             0.0000          0.0000          0.0000
             0.0000          0.0000          0.0000

     Atom 37  H   pos: (  0.181133 -0.215210 -0.044486)  para_oo sigma:           0.00
             0.0000          0.0000          0.0000
             0.0000          0.0000          0.0000
             0.0000          0.0000          0.0000

     Atom 38  H   pos: (  0.037666  0.112492 -0.104270)  para_oo sigma:           0.00
             0.0000          0.0000          0.0000
             0.0000          0.0000          0.0000
             0.0000          0.0000          0.0000

     Atom 39  H   pos: (  0.082635  0.231876 -0.001013)  para_oo sigma:           0.00
             0.0000          0.0000          0.0000
             0.0000          0.0000          0.0000
             0.0000          0.0000          0.0000

     Atom 40  H   pos: ( -0.486025 -0.287529  0.179229)  para_oo sigma:           0.00
             0.0000          0.0000          0.0000
             0.0000          0.0000          0.0000
             0.0000          0.0000          0.0000

     Atom 41  H   pos: ( -0.442606 -0.388250  0.303544)  para_oo sigma:           0.00
             0.0000          0.0000          0.0000
             0.0000          0.0000          0.0000
             0.0000          0.0000          0.0000

     Atom 42  H   pos: ( -0.349410 -0.019093  0.093439)  para_oo sigma:           0.00
             0.0000          0.0000          0.0000
             0.0000          0.0000          0.0000
             0.0000          0.0000          0.0000

     Atom 43  H   pos: ( -0.419056 -0.122387 -0.016942)  para_oo sigma:           0.00
             0.0000          0.0000          0.0000
             0.0000          0.0000          0.0000
             0.0000          0.0000          0.0000

     Atom 44  H   pos: ( -0.251073  0.103227 -0.217884)  para_oo sigma:           0.00
             0.0000          0.0000          0.0000
             0.0000          0.0000          0.0000
             0.0000          0.0000          0.0000

     Atom 45  H   pos: ( -0.404365  0.160516 -0.192738)  para_oo sigma:           0.00
             0.0000          0.0000          0.0000
             0.0000          0.0000          0.0000
             0.0000          0.0000          0.0000

     Atom 46  H   pos: (  0.102746 -0.101782  0.232635)  para_oo sigma:           0.00
             0.0000          0.0000          0.0000
             0.0000          0.0000          0.0000
             0.0000          0.0000          0.0000

     Atom 47  H   pos: (  0.064781 -0.215275  0.346547)  para_oo sigma:           0.00
             0.0000          0.0000          0.0000
             0.0000          0.0000          0.0000
             0.0000          0.0000          0.0000

     Atom 48  H   pos: (  0.255129  0.163421 -0.201824)  para_oo sigma:           0.00
             0.0000          0.0000          0.0000
             0.0000          0.0000          0.0000
             0.0000          0.0000          0.0000

     Atom 49  H   pos: (  0.336963  0.294033 -0.143085)  para_oo sigma:           0.00
             0.0000          0.0000          0.0000
             0.0000          0.0000          0.0000
             0.0000          0.0000          0.0000

     Atom 50  H   pos: ( -0.144912  0.119139  0.117939)  para_oo sigma:           0.00
             0.0000          0.0000          0.0000
             0.0000          0.0000          0.0000
             0.0000          0.0000          0.0000

     Atom 51  H   pos: ( -0.265680  0.230329  0.111163)  para_oo sigma:           0.00
             0.0000          0.0000          0.0000
             0.0000          0.0000          0.0000
             0.0000          0.0000          0.0000

     Atom 52  H   pos: (  0.468550 -0.215210 -0.278091)  para_oo sigma:           0.00
             0.0000          0.0000          0.0000
             0.0000          0.0000          0.0000
             0.0000          0.0000          0.0000

     Atom 53  H   pos: (  0.429905 -0.315608 -0.152490)  para_oo sigma:           0.00
             0.0000          0.0000          0.0000
             0.0000          0.0000          0.0000
             0.0000          0.0000          0.0000

     Atom 54  H   pos: (  0.305952 -0.068167  0.085450)  para_oo sigma:           0.00
             0.0000          0.0000          0.0000
             0.0000          0.0000          0.0000
             0.0000          0.0000          0.0000

     Atom 55  H   pos: (  0.162273 -0.004819  0.034599)  para_oo sigma:           0.00
             0.0000          0.0000          0.0000
             0.0000          0.0000          0.0000
             0.0000          0.0000          0.0000

     Atom 56  H   pos: (  0.349930  0.427309 -0.309130)  para_oo sigma:           0.00
             0.0000          0.0000          0.0000
             0.0000          0.0000          0.0000
             0.0000          0.0000          0.0000

     Atom 57  H   pos: (  0.416488 -0.469117 -0.456046)  para_oo sigma:           0.00
             0.0000          0.0000          0.0000
             0.0000          0.0000          0.0000
             0.0000          0.0000          0.0000

     Atom 58  H   pos: ( -0.213711 -0.470964  0.066724)  para_oo sigma:           0.00
             0.0000          0.0000          0.0000
             0.0000          0.0000          0.0000
             0.0000          0.0000          0.0000

     Atom 59  H   pos: ( -0.372126  0.438922  0.052245)  para_oo sigma:           0.00
             0.0000          0.0000          0.0000
             0.0000          0.0000          0.0000
             0.0000          0.0000          0.0000

     Atom 60  H   pos: ( -0.189406 -0.043732 -0.334459)  para_oo sigma:           0.00
             0.0000          0.0000          0.0000
             0.0000          0.0000          0.0000
             0.0000          0.0000          0.0000

     Atom 61  H   pos: ( -0.038279 -0.040456 -0.268113)  para_oo sigma:           0.00
             0.0000          0.0000          0.0000
             0.0000          0.0000          0.0000
             0.0000          0.0000          0.0000

     Atom 62  H   pos: ( -0.133706 -0.236782 -0.181039)  para_oo sigma:           0.00
             0.0000          0.0000          0.0000
             0.0000          0.0000          0.0000
             0.0000          0.0000          0.0000

     Atom 63  H   pos: ( -0.015937 -0.349235 -0.154505)  para_oo sigma:           0.00
             0.0000          0.0000          0.0000
             0.0000          0.0000          0.0000
             0.0000          0.0000          0.0000

     Atom 64  H   pos: (  0.183538 -0.420965 -0.430275)  para_oo sigma:           0.00
             0.0000          0.0000          0.0000
             0.0000          0.0000          0.0000
             0.0000          0.0000          0.0000

     Atom 65  H   pos: (  0.021384 -0.387968 -0.424694)  para_oo sigma:           0.00
             0.0000          0.0000          0.0000
             0.0000          0.0000          0.0000
             0.0000          0.0000          0.0000

     Atom 66  H   pos: ( -0.126251 -0.241381  0.229258)  para_oo sigma:           0.00
             0.0000          0.0000          0.0000
             0.0000          0.0000          0.0000
             0.0000          0.0000          0.0000

     Atom 67  H   pos: ( -0.268113 -0.211173  0.150043)  para_oo sigma:           0.00
             0.0000          0.0000          0.0000
             0.0000          0.0000          0.0000
             0.0000          0.0000          0.0000

     Atom 68  H   pos: (  0.451642 -0.252937 -0.467887)  para_oo sigma:           0.00
             0.0000          0.0000          0.0000
             0.0000          0.0000          0.0000
             0.0000          0.0000          0.0000

     Atom 69  H   pos: (  0.289149 -0.231532 -0.466556)  para_oo sigma:           0.00
             0.0000          0.0000          0.0000
             0.0000          0.0000          0.0000
             0.0000          0.0000          0.0000

     Atom 70  H   pos: (  0.126012  0.443185  0.079708)  para_oo sigma:           0.00
             0.0000          0.0000          0.0000
             0.0000          0.0000          0.0000
             0.0000          0.0000          0.0000

     Atom 71  H   pos: (  0.273621  0.424875  0.148907)  para_oo sigma:           0.00
             0.0000          0.0000          0.0000
             0.0000          0.0000          0.0000
             0.0000          0.0000          0.0000

     Paramagnetic US L_R Q_R contribution in ppm:

     Atom  1  Ca  pos: ( -0.319680  0.444057 -0.240090)  para_lq sigma:         205.16
           202.7577          0.3518          0.4942
             0.0333        205.3172         -0.5331
             0.7979         -0.5912        207.3961

     Atom  2  O   pos: (  0.373854  0.450508 -0.148943)  para_lq sigma:        -111.47
          -110.5687         -1.4503          3.1833
            -2.1001       -107.7032          1.7856
             3.6721          2.3560       -116.1386

     Atom  3  O   pos: ( -0.359721 -0.383855 -0.466075)  para_lq sigma:        -114.96
          -115.0753         -5.2961          4.4020
            -4.8083       -115.9019          3.9633
             3.1686          4.0412       -113.9132

     Atom  4  O   pos: ( -0.287989 -0.030511  0.417481)  para_lq sigma:        -105.05
          -110.0457         -1.2882         -0.2683
            -1.1458        -95.2425          4.3710
            -0.4319          4.3149       -109.8667

     Atom  5  O   pos: (  0.128786  0.056717 -0.302410)  para_lq sigma:        -103.61
          -102.4974          5.8318          2.4525
             6.3255       -101.9864          4.3447
             2.6160          4.2363       -106.3413

     Atom  6  O   pos: (  0.024630  0.186986  0.354437)  para_lq sigma:        -104.25
          -102.3648         -3.0581          6.7533
            -2.8552       -108.8600         -2.3868
             6.8495         -2.6345       -101.5271

     Atom  7  O   pos: ( -0.141426  0.381123 -0.428157)  para_lq sigma:        -100.20
           -98.5448          5.8810         -1.0902
             5.9353        -99.1882         -3.1383
            -1.2208         -3.4795       -102.8817

     Atom  8  O   pos: (  0.142482 -0.296248 -0.103744)  para_lq sigma:        -103.36
          -106.2422         -0.0399         -0.8573
             0.3399       -104.6789         -6.7344
            -0.9997         -6.7920        -99.1656

     Atom  9  O   pos: (  0.029505  0.140605 -0.003909)  para_lq sigma:        -103.65
           -98.0559         -6.1161          1.6814
            -5.8749       -105.4535         -1.5722
             1.8088         -1.4087       -107.4286

     Atom 10  O   pos: ( -0.502771 -0.385654  0.211527)  para_lq sigma:        -105.92
          -101.6392         -3.0416         -5.6108
            -3.2366       -109.5137          2.6380
            -5.2863          2.9181       -106.6031

     Atom 11  O   pos: ( -0.417545 -0.101244  0.086517)  para_lq sigma:        -103.72
          -100.0882         -6.5825          0.5879
            -6.4555       -103.0671         -1.7065
             0.5363         -1.7320       -107.9937

     Atom 12  O   pos: ( -0.309298  0.193336 -0.219203)  para_lq sigma:        -102.87
          -107.3061          0.7751          2.9283
             0.6919       -107.4143          2.0980
             3.0713          2.0594        -93.8785

     Atom 13  O   pos: (  0.024392 -0.127886  0.299639)  para_lq sigma:        -103.66
          -106.2047          2.8616          3.9812
             2.9462       -102.9864          5.2101
             3.9750          5.5863       -101.8004

     Atom 14  O   pos: (  0.334338  0.184277 -0.137699)  para_lq sigma:        -105.55
          -104.4546         -0.6179         -6.0288
            -0.7392       -109.4773         -0.1956
            -6.3801         -0.5131       -102.7308

     Atom 15  O   pos: ( -0.240636  0.136736  0.157553)  para_lq sigma:        -103.76
          -106.7045          2.5606          4.3365
             2.4989       -104.8833          4.8273
             4.4985          4.9578        -99.6867

     Atom 16  O   pos: ( -0.495721 -0.240800 -0.182382)  para_lq sigma:        -104.83
          -104.8809         -4.5897         -2.0730
            -4.7469       -102.0969          4.5401
            -2.8105          3.8883       -107.5237

     Atom 17  O   pos: (  0.206133 -0.094046  0.073742)  para_lq sigma:        -101.86
          -105.6479         -0.2041         -2.5504
            -0.0608       -104.6895          3.3418
            -2.5221          3.4134        -95.2403

     Atom 18  O   pos: (  0.345128  0.404716 -0.418505)  para_lq sigma:        -105.75
          -103.4972         -5.7464          1.4734
            -5.3010       -102.8863         -0.4579
             1.4551         -0.3574       -110.8647

     Atom 19  O   pos: ( -0.276134  0.406142  0.016035)  para_lq sigma:        -101.11
          -103.6416         -2.0903         -1.1625
            -2.3775       -100.1042         -6.3608
            -1.0479         -6.1808        -99.5844

     Atom 20  O   pos: ( -0.140906 -0.051412 -0.240199)  para_lq sigma:        -103.02
          -107.4336         -0.9588         -0.1145
            -1.3034        -94.6699          1.3816
            -0.1461          1.2616       -106.9442

     Atom 21  O   pos: ( -0.118618 -0.342228 -0.189570)  para_lq sigma:        -103.41
          -107.0495          0.9572         -4.1883
             0.9495       -107.1202         -1.6561
            -4.3155         -1.6974        -96.0509

     Atom 22  O   pos: (  0.113083 -0.341269 -0.446977)  para_lq sigma:        -104.19
          -109.0585          0.8838          1.4284
             0.5081       -107.2509          4.2116
             1.8292          3.9698        -96.2582

     Atom 23  O   pos: ( -0.202854 -0.291494  0.176511)  para_lq sigma:        -104.59
          -106.1246          0.4237         -6.4659
             0.5789       -108.1034         -1.9465
            -6.5149         -2.0395        -99.5560

     Atom 24  O   pos: (  0.376980 -0.178975 -0.448067)  para_lq sigma:        -104.69
          -109.9691         -1.3356         -0.5656
            -1.7408       -107.5566         -3.9687
            -0.5573         -3.9801        -96.5490

     Atom 25  O   pos: (  0.199855  0.370978  0.095602)  para_lq sigma:        -104.70
          -106.6027          1.6228         -5.7823
             1.7753       -108.8652         -3.7667
            -5.7995         -3.5695        -98.6441

     Atom 26  H   pos: (  0.319619  0.421852 -0.068699)  para_lq sigma:           0.00
             0.0000          0.0000          0.0000
             0.0000          0.0000          0.0000
             0.0000          0.0000          0.0000

     Atom 27  H   pos: ( -0.300626 -0.319606  0.413437)  para_lq sigma:           0.00
             0.0000          0.0000          0.0000
             0.0000          0.0000          0.0000
             0.0000          0.0000          0.0000

     Atom 28  H   pos: ( -0.287228 -0.001477  0.315983)  para_lq sigma:           0.00
             0.0000          0.0000          0.0000
             0.0000          0.0000          0.0000
             0.0000          0.0000          0.0000

     Atom 29  H   pos: ( -0.389085 -0.044013  0.436710)  para_lq sigma:           0.00
             0.0000          0.0000          0.0000
             0.0000          0.0000          0.0000
             0.0000          0.0000          0.0000

     Atom 30  H   pos: (  0.206259  0.020993 -0.364075)  para_lq sigma:           0.00
             0.0000          0.0000          0.0000
             0.0000          0.0000          0.0000
             0.0000          0.0000          0.0000

     Atom 31  H   pos: (  0.080843  0.126895 -0.364561)  para_lq sigma:           0.00
             0.0000          0.0000          0.0000
             0.0000          0.0000          0.0000
             0.0000          0.0000          0.0000

     Atom 32  H   pos: (  0.100881  0.229140  0.297083)  para_lq sigma:           0.00
             0.0000          0.0000          0.0000
             0.0000          0.0000          0.0000
             0.0000          0.0000          0.0000

     Atom 33  H   pos: (  0.021894  0.086387  0.321713)  para_lq sigma:           0.00
             0.0000          0.0000          0.0000
             0.0000          0.0000          0.0000
             0.0000          0.0000          0.0000

     Atom 34  H   pos: ( -0.218735  0.429375  0.453312)  para_lq sigma:           0.00
             0.0000          0.0000          0.0000
             0.0000          0.0000          0.0000
             0.0000          0.0000          0.0000

     Atom 35  H   pos: ( -0.107459  0.314652  0.438347)  para_lq sigma:           0.00
             0.0000          0.0000          0.0000
             0.0000          0.0000          0.0000
             0.0000          0.0000          0.0000

     Atom 36  H   pos: (  0.229205 -0.350905 -0.128160)  para_lq sigma:           0.00
             0.0000          0.0000          0.0000
             0.0000          0.0000          0.0000
             0.0000          0.0000          0.0000

     Atom 37  H   pos: (  0.181133 -0.215210 -0.044486)  para_lq sigma:           0.00
             0.0000          0.0000          0.0000
             0.0000          0.0000          0.0000
             0.0000          0.0000          0.0000

     Atom 38  H   pos: (  0.037666  0.112492 -0.104270)  para_lq sigma:           0.00
             0.0000          0.0000          0.0000
             0.0000          0.0000          0.0000
             0.0000          0.0000          0.0000

     Atom 39  H   pos: (  0.082635  0.231876 -0.001013)  para_lq sigma:           0.00
             0.0000          0.0000          0.0000
             0.0000          0.0000          0.0000
             0.0000          0.0000          0.0000

     Atom 40  H   pos: ( -0.486025 -0.287529  0.179229)  para_lq sigma:           0.00
             0.0000          0.0000          0.0000
             0.0000          0.0000          0.0000
             0.0000          0.0000          0.0000

     Atom 41  H   pos: ( -0.442606 -0.388250  0.303544)  para_lq sigma:           0.00
             0.0000          0.0000          0.0000
             0.0000          0.0000          0.0000
             0.0000          0.0000          0.0000

     Atom 42  H   pos: ( -0.349410 -0.019093  0.093439)  para_lq sigma:           0.00
             0.0000          0.0000          0.0000
             0.0000          0.0000          0.0000
             0.0000          0.0000          0.0000

     Atom 43  H   pos: ( -0.419056 -0.122387 -0.016942)  para_lq sigma:           0.00
             0.0000          0.0000          0.0000
             0.0000          0.0000          0.0000
             0.0000          0.0000          0.0000

     Atom 44  H   pos: ( -0.251073  0.103227 -0.217884)  para_lq sigma:           0.00
             0.0000          0.0000          0.0000
             0.0000          0.0000          0.0000
             0.0000          0.0000          0.0000

     Atom 45  H   pos: ( -0.404365  0.160516 -0.192738)  para_lq sigma:           0.00
             0.0000          0.0000          0.0000
             0.0000          0.0000          0.0000
             0.0000          0.0000          0.0000

     Atom 46  H   pos: (  0.102746 -0.101782  0.232635)  para_lq sigma:           0.00
             0.0000          0.0000          0.0000
             0.0000          0.0000          0.0000
             0.0000          0.0000          0.0000

     Atom 47  H   pos: (  0.064781 -0.215275  0.346547)  para_lq sigma:           0.00
             0.0000          0.0000          0.0000
             0.0000          0.0000          0.0000
             0.0000          0.0000          0.0000

     Atom 48  H   pos: (  0.255129  0.163421 -0.201824)  para_lq sigma:           0.00
             0.0000          0.0000          0.0000
             0.0000          0.0000          0.0000
             0.0000          0.0000          0.0000

     Atom 49  H   pos: (  0.336963  0.294033 -0.143085)  para_lq sigma:           0.00
             0.0000          0.0000          0.0000
             0.0000          0.0000          0.0000
             0.0000          0.0000          0.0000

     Atom 50  H   pos: ( -0.144912  0.119139  0.117939)  para_lq sigma:           0.00
             0.0000          0.0000          0.0000
             0.0000          0.0000          0.0000
             0.0000          0.0000          0.0000

     Atom 51  H   pos: ( -0.265680  0.230329  0.111163)  para_lq sigma:           0.00
             0.0000          0.0000          0.0000
             0.0000          0.0000          0.0000
             0.0000          0.0000          0.0000

     Atom 52  H   pos: (  0.468550 -0.215210 -0.278091)  para_lq sigma:           0.00
             0.0000          0.0000          0.0000
             0.0000          0.0000          0.0000
             0.0000          0.0000          0.0000

     Atom 53  H   pos: (  0.429905 -0.315608 -0.152490)  para_lq sigma:           0.00
             0.0000          0.0000          0.0000
             0.0000          0.0000          0.0000
             0.0000          0.0000          0.0000

     Atom 54  H   pos: (  0.305952 -0.068167  0.085450)  para_lq sigma:           0.00
             0.0000          0.0000          0.0000
             0.0000          0.0000          0.0000
             0.0000          0.0000          0.0000

     Atom 55  H   pos: (  0.162273 -0.004819  0.034599)  para_lq sigma:           0.00
             0.0000          0.0000          0.0000
             0.0000          0.0000          0.0000
             0.0000          0.0000          0.0000

     Atom 56  H   pos: (  0.349930  0.427309 -0.309130)  para_lq sigma:           0.00
             0.0000          0.0000          0.0000
             0.0000          0.0000          0.0000
             0.0000          0.0000          0.0000

     Atom 57  H   pos: (  0.416488 -0.469117 -0.456046)  para_lq sigma:           0.00
             0.0000          0.0000          0.0000
             0.0000          0.0000          0.0000
             0.0000          0.0000          0.0000

     Atom 58  H   pos: ( -0.213711 -0.470964  0.066724)  para_lq sigma:           0.00
             0.0000          0.0000          0.0000
             0.0000          0.0000          0.0000
             0.0000          0.0000          0.0000

     Atom 59  H   pos: ( -0.372126  0.438922  0.052245)  para_lq sigma:           0.00
             0.0000          0.0000          0.0000
             0.0000          0.0000          0.0000
             0.0000          0.0000          0.0000

     Atom 60  H   pos: ( -0.189406 -0.043732 -0.334459)  para_lq sigma:           0.00
             0.0000          0.0000          0.0000
             0.0000          0.0000          0.0000
             0.0000          0.0000          0.0000

     Atom 61  H   pos: ( -0.038279 -0.040456 -0.268113)  para_lq sigma:           0.00
             0.0000          0.0000          0.0000
             0.0000          0.0000          0.0000
             0.0000          0.0000          0.0000

     Atom 62  H   pos: ( -0.133706 -0.236782 -0.181039)  para_lq sigma:           0.00
             0.0000          0.0000          0.0000
             0.0000          0.0000          0.0000
             0.0000          0.0000          0.0000

     Atom 63  H   pos: ( -0.015937 -0.349235 -0.154505)  para_lq sigma:           0.00
             0.0000          0.0000          0.0000
             0.0000          0.0000          0.0000
             0.0000          0.0000          0.0000

     Atom 64  H   pos: (  0.183538 -0.420965 -0.430275)  para_lq sigma:           0.00
             0.0000          0.0000          0.0000
             0.0000          0.0000          0.0000
             0.0000          0.0000          0.0000

     Atom 65  H   pos: (  0.021384 -0.387968 -0.424694)  para_lq sigma:           0.00
             0.0000          0.0000          0.0000
             0.0000          0.0000          0.0000
             0.0000          0.0000          0.0000

     Atom 66  H   pos: ( -0.126251 -0.241381  0.229258)  para_lq sigma:           0.00
             0.0000          0.0000          0.0000
             0.0000          0.0000          0.0000
             0.0000          0.0000          0.0000

     Atom 67  H   pos: ( -0.268113 -0.211173  0.150043)  para_lq sigma:           0.00
             0.0000          0.0000          0.0000
             0.0000          0.0000          0.0000
             0.0000          0.0000          0.0000

     Atom 68  H   pos: (  0.451642 -0.252937 -0.467887)  para_lq sigma:           0.00
             0.0000          0.0000          0.0000
             0.0000          0.0000          0.0000
             0.0000          0.0000          0.0000

     Atom 69  H   pos: (  0.289149 -0.231532 -0.466556)  para_lq sigma:           0.00
             0.0000          0.0000          0.0000
             0.0000          0.0000          0.0000
             0.0000          0.0000          0.0000

     Atom 70  H   pos: (  0.126012  0.443185  0.079708)  para_lq sigma:           0.00
             0.0000          0.0000          0.0000
             0.0000          0.0000          0.0000
             0.0000          0.0000          0.0000

     Atom 71  H   pos: (  0.273621  0.424875  0.148907)  para_lq sigma:           0.00
             0.0000          0.0000          0.0000
             0.0000          0.0000          0.0000
             0.0000          0.0000          0.0000


     Total NMR chemical shifts in ppm: ---------------------------------------
     (adopting the Simpson convention for anisotropy and asymmetry)-----------

     Atom  1  Ca  pos: ( -0.319680  0.444057 -0.240090)  Total sigma:        1172.33
          1137.1605          1.7573         12.8114
             0.9409       1179.8910        -25.3593
            15.9628        -24.8714       1199.9431

     Ca   1    anisotropy:     69.28    eta:   -0.7089
     Ca   1    sigma_11=   1165.61    axis=(  0.284682  0.826650  0.485392)
     Ca   1    sigma_22=   1132.87    axis=(  0.948590 -0.169859 -0.267067)
     Ca   1    sigma_33=   1218.52    axis=(  0.138323 -0.536468  0.832508)

     Atom  2  O   pos: (  0.373854  0.450508 -0.148943)  Total sigma:         201.73
           186.2293         10.2161         -3.9202
             9.5646        244.6178         -1.9303
            -0.8253          8.0093        174.3421

     O    2    anisotropy:     66.92    eta:   -0.2645
     O    2    sigma_11=    185.32    axis=( -0.957638  0.147045  0.247603)
     O    2    sigma_22=    173.52    axis=(  0.238870 -0.074622  0.968180)
     O    2    sigma_33=    246.34    axis=( -0.160842 -0.986311 -0.036337)

     Atom  3  O   pos: ( -0.359721 -0.383855 -0.466075)  Total sigma:         195.08
           173.4812        -46.3651         45.5298
           -33.0219        174.1973         -9.5420
            26.1309        -24.4694        237.5752

     O    3    anisotropy:    105.85    eta:   -0.7854
     O    3    sigma_11=    187.51    axis=( -0.469783  0.677227  0.566275)
     O    3    sigma_22=    132.09    axis=(  0.748984  0.645299 -0.150376)
     O    3    sigma_33=    265.65    axis=(  0.467255 -0.353487  0.810382)

     Atom  4  O   pos: ( -0.287989 -0.030511  0.417481)  Total sigma:         285.74
           282.0473          9.5562        -15.6543
            11.8665        269.0205        -12.6512
           -19.6138        -12.5244        306.1456

     O    4    anisotropy:     52.19    eta:   -0.3196
     O    4    sigma_11=    273.90    axis=(  0.780402  0.305010  0.545841)
     O    4    sigma_22=    262.78    axis=(  0.417878 -0.903790 -0.092422)
     O    4    sigma_33=    320.53    axis=( -0.465135 -0.300221  0.832776)

     Atom  5  O   pos: (  0.128786  0.056717 -0.302410)  Total sigma:         261.31
           276.0233        -16.6601          2.9572
            -5.6414        249.7137         -0.4098
             3.6086          0.6893        258.2006

     O    5    anisotropy:     28.82    eta:   -0.6464
     O    5    sigma_11=    257.92    axis=(  0.091641 -0.141386 -0.985704)
     O    5    sigma_22=    245.50    axis=( -0.350900 -0.930960  0.100911)
     O    5    sigma_33=    280.53    axis=(  0.931918 -0.336636  0.134926)

     Atom  6  O   pos: (  0.024630  0.186986  0.354437)  Total sigma:         277.69
           264.0314          8.4873         -3.4452
            12.4442        300.6798          1.1235
            -1.8302          2.4267        268.3472

     O    6    anisotropy:     38.70    eta:   -0.3594
     O    6    sigma_11=    269.42    axis=( -0.340921  0.060870  0.938119)
     O    6    sigma_22=    260.15    axis=( -0.905014  0.248799 -0.345034)
     O    6    sigma_33=    303.49    axis=( -0.254406 -0.966640 -0.029733)

     Atom  7  O   pos: ( -0.141426  0.381123 -0.428157)  Total sigma:         271.32
           292.0543        -34.2132         -8.2587
           -24.1073        278.3409          6.7624
           -10.0275          5.1081        243.5672

     O    7    anisotropy:     68.16    eta:   -0.2957
     O    7    sigma_11=    255.32    axis=( -0.608558 -0.790006  0.074478)
     O    7    sigma_22=    241.88    axis=(  0.161492 -0.031410  0.986374)
     O    7    sigma_33=    316.76    axis=(  0.776902 -0.612294 -0.146695)

     Atom  8  O   pos: (  0.142482 -0.296248 -0.103744)  Total sigma:         252.40
           257.2528        -14.0525          1.6150
           -10.2725        263.0346         22.8471
             0.0259         23.3050        236.9177

     O    8    anisotropy:    -45.51    eta:   -0.8813
     O    8    sigma_11=    254.20    axis=(  0.892817  0.249258  0.375163)
     O    8    sigma_22=    280.94    axis=( -0.403178  0.813600  0.418931)
     O    8    sigma_33=    222.06    axis=( -0.200810 -0.525287  0.826891)

     Atom  9  O   pos: (  0.029505  0.140605 -0.003909)  Total sigma:         266.10
           262.8305         10.6265          0.4499
             7.2465        271.1234         17.8595
            -1.4822         15.6639        264.3428

     O    9    anisotropy:     30.95    eta:   -0.7589
     O    9    sigma_11=    263.61    axis=(  0.872290  0.048101 -0.486618)
     O    9    sigma_22=    247.95    axis=( -0.403357  0.633346 -0.660436)
     O    9    sigma_33=    286.73    axis=(  0.276430  0.772372  0.571863)

     Atom 10  O   pos: ( -0.502771 -0.385654  0.211527)  Total sigma:         257.84
           250.0493         -1.2914         19.2959
            -3.6855        239.9051        -13.0887
            17.9785        -15.8207        283.5509

     O   10    anisotropy:     56.51    eta:   -0.2356
     O   10    sigma_11=    243.44    axis=( -0.870965 -0.421301  0.252834)
     O   10    sigma_22=    234.56    axis=(  0.312650 -0.872162 -0.376276)
     O   10    sigma_33=    295.51    axis=(  0.379038 -0.248675  0.891342)

     Atom 11  O   pos: ( -0.417545 -0.101244  0.086517)  Total sigma:         266.16
           259.7805         16.0841         22.2201
            18.0882        274.6603         15.8093
            22.0910         16.2084        264.0443

     O   11    anisotropy:     55.64    eta:   -0.4375
     O   11    sigma_11=    255.73    axis=(  0.358046 -0.769893  0.528269)
     O   11    sigma_22=    239.50    axis=(  0.765728 -0.081635 -0.637962)
     O   11    sigma_33=    303.26    axis=(  0.534288  0.632931  0.560299)

     Atom 12  O   pos: ( -0.309298  0.193336 -0.219203)  Total sigma:         264.92
           259.9003        -16.7238         -2.6862
           -24.7556        290.8991          2.5137
             0.0398          0.5637        243.9720

     O   12    anisotropy:     54.65    eta:   -0.1562
     O   12    sigma_11=    249.55    axis=( -0.889169 -0.449236  0.086982)
     O   12    sigma_22=    243.86    axis=(  0.093109  0.008485  0.995620)
     O   12    sigma_33=    301.36    axis=(  0.448006 -0.893373 -0.034283)

     Atom 13  O   pos: (  0.024392 -0.127886  0.299639)  Total sigma:         263.21
           249.6263          8.2593         -7.6381
            11.0299        270.9119        -23.7584
           -10.6860        -24.1616        269.0951

     O   13    anisotropy:     51.68    eta:   -0.0055
     O   13    sigma_11=    246.08    axis=(  0.511147  0.485686  0.709111)
     O   13    sigma_22=    245.89    axis=(  0.817012 -0.530736 -0.225412)
     O   13    sigma_33=    297.66    axis=( -0.266871 -0.694570  0.668095)

     Atom 14  O   pos: (  0.334338  0.184277 -0.137699)  Total sigma:         256.01
           244.8333         29.9723          4.4717
            31.2401        296.7803         19.7776
             3.3028         15.6937        226.4136

     O   14    anisotropy:     87.77    eta:   -0.1874
     O   14    sigma_11=    232.23    axis=( -0.874704  0.313110  0.369938)
     O   14    sigma_22=    221.27    axis=(  0.268631 -0.322106  0.907791)
     O   14    sigma_33=    314.52    axis=( -0.403398 -0.893426 -0.197636)

     Atom 15  O   pos: ( -0.240636  0.136736  0.157553)  Total sigma:         264.37
           269.4354         -9.9158         -2.5285
            -8.9317        275.6102        -12.5715
             0.3384        -14.8489        248.0632

     O   15    anisotropy:    -34.17    eta:   -0.8679
     O   15    sigma_11=    265.87    axis=(  0.867555  0.366893 -0.335765)
     O   15    sigma_22=    285.65    axis=( -0.466030  0.835473 -0.291206)
     O   15    sigma_33=    241.59    axis=(  0.173682  0.409113  0.895802)

     Atom 16  O   pos: ( -0.495721 -0.240800 -0.182382)  Total sigma:         246.77
           234.0848         20.6319         -7.1848
            15.2787        253.8384        -11.9854
            -7.8262        -16.7537        252.3731

     O   16    anisotropy:     43.40    eta:   -0.6126
     O   16    sigma_11=    241.16    axis=(  0.324263  0.470786  0.820496)
     O   16    sigma_22=    223.44    axis=(  0.852507 -0.521349 -0.037774)
     O   16    sigma_33=    275.70    axis=( -0.409981 -0.711728  0.570402)

     Atom 17  O   pos: (  0.206133 -0.094046  0.073742)  Total sigma:         264.31
           268.3550        -13.6396          4.4050
           -16.7543        266.5330         -2.9241
             3.7597         -3.0831        258.0345

     O   17    anisotropy:     29.02    eta:   -0.2571
     O   17    sigma_11=    257.12    axis=( -0.056160  0.220089  0.973862)
     O   17    sigma_22=    252.15    axis=(  0.694938  0.708961 -0.120147)
     O   17    sigma_33=    283.66    axis=(  0.716873 -0.670026  0.192764)

     Atom 18  O   pos: (  0.345128  0.404716 -0.418505)  Total sigma:         254.00
           248.3004          1.4128         -6.6038
             1.0810        231.8419         -6.8842
           -12.1922        -10.7768        281.8470

     O   18    anisotropy:     47.64    eta:   -0.4909
     O   18    sigma_11=    245.91    axis=(  0.969219 -0.063412  0.237895)
     O   18    sigma_22=    230.32    axis=( -0.022019 -0.984715 -0.172774)
     O   18    sigma_33=    285.76    axis=( -0.245215 -0.162217  0.955801)

     Atom 19  O   pos: ( -0.276134  0.406142  0.016035)  Total sigma:         254.61
           262.9688         -4.9963         -2.1514
            -8.9296        247.4808          5.5084
             1.0623          8.8470        253.3696

     O   19    anisotropy:    -20.09    eta:   -0.7742
     O   19    sigma_11=    256.12    axis=(  0.423919  0.351792  0.834587)
     O   19    sigma_22=    266.49    axis=(  0.868790 -0.418330 -0.264959)
     O   19    sigma_33=    241.21    axis=( -0.255922 -0.837402  0.482971)

     Atom 20  O   pos: ( -0.140906 -0.051412 -0.240199)  Total sigma:         259.84
           281.5139          0.1352         10.8487
            -6.3176        258.9268         -2.5780
            10.8397         -4.6059        239.0844

     O   20    anisotropy:     37.29    eta:   -0.9074
     O   20    sigma_11=    258.69    axis=(  0.172896  0.981338 -0.084158)
     O   20    sigma_22=    236.13    axis=( -0.222791  0.122196  0.967177)
     O   20    sigma_33=    284.70    axis=( -0.959412  0.148471 -0.239761)

     Atom 21  O   pos: ( -0.118618 -0.342228 -0.189570)  Total sigma:         236.45
           256.1921         15.2588         13.5108
             9.7881        241.5595          0.9383
             9.9191          5.6981        211.5836

     O   21    anisotropy:     44.27    eta:   -0.8806
     O   21    sigma_11=    234.68    axis=(  0.457095 -0.883205  0.104943)
     O   21    sigma_22=    208.69    axis=( -0.237576 -0.007540  0.971340)
     O   21    sigma_33=    265.96    axis=(  0.857101  0.468927  0.213275)

     Atom 22  O   pos: (  0.113083 -0.341269 -0.446977)  Total sigma:         265.17
           296.3100         -8.4921         -0.4033
           -20.8343        257.3123         -8.6131
             3.2373        -11.9670        241.8978

     O   22    anisotropy:     54.60    eta:   -0.5909
     O   22    sigma_11=    257.73    axis=(  0.324516  0.806058 -0.494935)
     O   22    sigma_22=    236.22    axis=(  0.099473  0.491269  0.865309)
     O   22    sigma_33=    301.57    axis=( -0.940635  0.330039 -0.079244)

     Atom 23  O   pos: ( -0.202854 -0.291494  0.176511)  Total sigma:         262.25
           284.1191         -7.0983         26.0440
            -7.3579        254.7128          0.0228
            24.0951          0.4570        247.9054

     O   23    anisotropy:     53.43    eta:   -0.5599
     O   23    sigma_11=    254.41    axis=(  0.048558  0.973574  0.223151)
     O   23    sigma_22=    234.46    axis=( -0.463927 -0.175868  0.868241)
     O   23    sigma_33=    297.87    axis=( -0.884541  0.145686 -0.443128)

     Atom 24  O   pos: (  0.376980 -0.178975 -0.448067)  Total sigma:         268.98
           299.0166        -15.8737          2.8937
           -20.2177        254.4365          0.2005
             2.5607          1.3494        253.5011

     O   24    anisotropy:     54.79    eta:   -0.1718
     O   24    sigma_11=    253.86    axis=(  0.049915  0.270213  0.961506)
     O   24    sigma_22=    247.59    axis=(  0.331447  0.903666 -0.271165)
     O   24    sigma_33=    305.51    axis=( -0.942153  0.332223 -0.044455)

     Atom 25  O   pos: (  0.199855  0.370978  0.095602)  Total sigma:         279.53
           294.3163          0.3950         10.8363
             3.1534        272.2628         -3.6889
             9.6686         -3.7445        272.0158

     O   25    anisotropy:     28.18    eta:   -0.4921
     O   25    sigma_11=    274.76    axis=(  0.178726  0.853963 -0.488676)
     O   25    sigma_22=    265.52    axis=( -0.314692  0.520199  0.793954)
     O   25    sigma_33=    298.32    axis=( -0.932216 -0.011882 -0.361708)

     Atom 26  H   pos: (  0.319619  0.421852 -0.068699)  Total sigma:          28.27
            25.9071          3.6101        -10.9323
             3.6084         24.4428         -4.2757
           -10.3803         -4.1166         34.4539

     H   26    anisotropy:     22.50    eta:   -0.2878
     H   26    sigma_11=     22.93    axis=(  0.037276 -0.949613 -0.311200)
     H   26    sigma_22=     18.61    axis=(  0.838394 -0.139743  0.526846)
     H   26    sigma_33=     43.27    axis=( -0.543789 -0.280547  0.790941)

     Atom 27  H   pos: ( -0.300626 -0.319606  0.413437)  Total sigma:          28.94
            27.5152          4.3750         -3.6311
             5.2768         28.6773         -6.0491
            -5.2016         -7.1940         30.6422

     H   27    anisotropy:     16.28    eta:   -0.1623
     H   27    sigma_11=     24.40    axis=(  0.794608  0.041168  0.605725)
     H   27    sigma_22=     22.64    axis=(  0.386220 -0.804067 -0.452007)
     H   27    sigma_33=     39.80    axis=( -0.468435 -0.593112  0.654818)

     Atom 28  H   pos: ( -0.287228 -0.001477  0.315983)  Total sigma:          26.22
            18.4189          2.2085         -0.9131
             2.9814         21.0530         -7.4204
            -3.6018         -7.7375         39.1757

     H   28    anisotropy:     24.14    eta:   -0.2064
     H   28    sigma_11=     19.83    axis=(  0.672781  0.658826  0.336621)
     H   28    sigma_22=     16.51    axis=(  0.729119 -0.667609 -0.150613)
     H   28    sigma_33=     42.31    axis=( -0.125503 -0.346766  0.929517)

     Atom 29  H   pos: ( -0.389085 -0.044013  0.436710)  Total sigma:          29.04
            38.8009          4.9639         -6.2889
             4.1897         22.9303         -1.2362
            -4.1181         -1.0307         25.3938

     H   29    anisotropy:     19.07    eta:   -0.1586
     H   29    sigma_11=     23.69    axis=(  0.266218  0.194557  0.944074)
     H   29    sigma_22=     21.68    axis=(  0.288812 -0.950521  0.114444)
     H   29    sigma_33=     41.76    axis=( -0.919628 -0.242193  0.309236)

     Atom 30  H   pos: (  0.206259  0.020993 -0.364075)  Total sigma:          26.84
            30.3517         -6.9607         -5.1412
            -5.8426         24.8789          3.6042
            -6.8016          4.9738         25.2991

     H   30    anisotropy:     17.68    eta:   -0.0665
     H   30    sigma_11=     21.34    axis=( -0.570241 -0.036983 -0.820645)
     H   30    sigma_22=     20.56    axis=(  0.383358  0.871555 -0.305661)
     H   30    sigma_33=     38.63    axis=( -0.726541  0.488901  0.482819)

     Atom 31  H   pos: (  0.080843  0.126895 -0.364561)  Total sigma:          26.23
            23.2883         -5.9957          5.5893
            -6.4212         26.6083         -7.3194
             6.6300         -8.3413         28.7842

     H   31    anisotropy:     20.80    eta:   -0.1115
     H   31    sigma_11=     20.07    axis=( -0.371629  0.546012  0.750842)
     H   31    sigma_22=     18.52    axis=(  0.806700  0.590203 -0.029920)
     H   31    sigma_33=     40.10    axis=(  0.459486 -0.594585  0.659804)

     Atom 32  H   pos: (  0.100881  0.229140  0.297083)  Total sigma:          27.82
            28.2112          8.3108         -7.2440
             6.4346         27.1917         -3.4237
            -7.5018         -5.3731         28.0515

     H   32    anisotropy:     19.35    eta:   -0.2900
     H   32    sigma_11=     23.24    axis=(  0.068703  0.681893  0.728219)
     H   32    sigma_22=     19.50    axis=(  0.765183 -0.504387  0.400110)
     H   32    sigma_33=     40.72    axis=( -0.640136 -0.529732  0.556426)

     Atom 33  H   pos: (  0.021894  0.086387  0.321713)  Total sigma:          26.01
            17.0262          0.6286         -0.5094
             2.2684         40.7914          4.5337
             0.1451          5.4966         20.2089

     H   33    anisotropy:     24.02    eta:   -0.1454
     H   33    sigma_11=     19.17    axis=(  0.220794  0.206279 -0.953257)
     H   33    sigma_22=     16.84    axis=(  0.973782 -0.101507  0.203582)
     H   33    sigma_33=     42.02    axis=(  0.054767  0.973214  0.223283)

     Atom 34  H   pos: ( -0.218735  0.429375  0.453312)  Total sigma:          23.32
            29.8817        -15.8240          5.7358
           -14.5885         21.7671         -4.0091
             6.1254         -4.5706         18.2983

     H   34    anisotropy:     30.53    eta:   -0.3004
     H   34    sigma_11=     16.20    axis=( -0.199460  0.195007  0.960306)
     H   34    sigma_22=     10.08    axis=(  0.614801  0.788020 -0.032324)
     H   34    sigma_33=     43.67    axis=(  0.763044 -0.583950  0.277068)

     Atom 35  H   pos: ( -0.107459  0.314652  0.438347)  Total sigma:          26.28
            22.4583         -9.5774         -6.6289
           -10.2244         30.5374         11.4195
            -7.9725         12.1324         25.8403

     H   35    anisotropy:     30.31    eta:   -0.0559
     H   35    sigma_11=     16.74    axis=( -0.625606  0.195655 -0.755206)
     H   35    sigma_22=     15.61    axis=(  0.633374  0.692556 -0.345258)
     H   35    sigma_33=     46.48    axis=( -0.455471  0.694324  0.557190)

     Atom 36  H   pos: (  0.229205 -0.350905 -0.128160)  Total sigma:          25.11
            33.1207        -13.5093         -5.4370
           -12.0627         25.4425          3.6218
            -4.6962          3.9215         16.7732

     H   36    anisotropy:     28.47    eta:   -0.0326
     H   36    sigma_11=     15.93    axis=(  0.597493  0.801866  0.003491)
     H   36    sigma_22=     15.31    axis=( -0.178603  0.137324 -0.974291)
     H   36    sigma_33=     44.09    axis=( -0.781730  0.581509  0.225266)

     Atom 37  H   pos: (  0.181133 -0.215210 -0.044486)  Total sigma:          21.20
            12.4243          6.1775          5.1538
             4.8096         29.9205         16.0877
             4.4658         16.8600         21.2468

     H   37    anisotropy:     34.63    eta:   -0.1031
     H   37    sigma_11=     10.84    axis=(  0.956942 -0.289810  0.016493)
     H   37    sigma_22=      8.46    axis=(  0.185831  0.567975 -0.801793)
     H   37    sigma_33=     44.29    axis=(  0.223000  0.770334  0.597375)

     Atom 38  H   pos: (  0.037666  0.112492 -0.104270)  Total sigma:          27.12
            20.6970          0.8383         -2.2270
             1.3672         22.2441          6.5749
            -0.9833          8.3004         38.4292

     H   38    anisotropy:     21.39    eta:   -0.2431
     H   38    sigma_11=     21.73    axis=(  0.827343  0.538363 -0.160212)
     H   38    sigma_22=     18.26    axis=( -0.559175  0.762422 -0.325632)
     H   38    sigma_33=     41.39    axis=( -0.053160  0.358996  0.931824)

     Atom 39  H   pos: (  0.082635  0.231876 -0.001013)  Total sigma:          25.88
            23.8553         11.8205          1.6669
            10.6977         34.0679          5.4135
             0.3548          3.7453         19.7218

     H   39    anisotropy:     24.46    eta:   -0.2405
     H   39    sigma_11=     19.69    axis=(  0.481984 -0.100194 -0.870432)
     H   39    sigma_22=     15.77    axis=(  0.704311 -0.546635  0.452920)
     H   39    sigma_33=     42.19    axis=(  0.521189  0.831355  0.192902)

     Atom 40  H   pos: ( -0.486025 -0.287529  0.179229)  Total sigma:          27.67
            21.8953          3.9363         -0.8367
             2.9550         35.7389         -9.4505
            -0.1007         -7.2692         25.3760

     H   40    anisotropy:     19.91    eta:   -0.1939
     H   40    sigma_11=     22.32    axis=( -0.775953 -0.177789 -0.605217)
     H   40    sigma_22=     19.75    axis=(  0.607934 -0.466719 -0.642331)
     H   40    sigma_33=     40.95    axis=( -0.168267 -0.866351  0.470236)

     Atom 41  H   pos: ( -0.442606 -0.388250  0.303544)  Total sigma:          22.20
            19.5529         -0.2054         13.0488
             0.2490         10.1939         -1.7458
            12.7505         -2.4893         36.8474

     H   41    anisotropy:     32.45    eta:   -0.1517
     H   41    sigma_11=     13.02    axis=( -0.843021 -0.326569  0.427398)
     H   41    sigma_22=      9.74    axis=( -0.264366  0.943560  0.199513)
     H   41    sigma_33=     43.83    axis=(  0.468430 -0.055204  0.881774)

     Atom 42  H   pos: ( -0.349410 -0.019093  0.093439)  Total sigma:          24.13
            23.0005         14.2039          4.2879
            13.7203         32.0848          3.9032
             3.0448          2.8894         17.3191

     H   42    anisotropy:     28.53    eta:   -0.2109
     H   42    sigma_11=     16.63    axis=( -0.091214  0.291648 -0.952167)
     H   42    sigma_22=     12.62    axis=(  0.807955 -0.537273 -0.241965)
     H   42    sigma_33=     43.16    axis=(  0.582142  0.791378  0.186631)

     Atom 43  H   pos: ( -0.419056 -0.122387 -0.016942)  Total sigma:          25.56
            18.5062          2.5390          3.1194
             2.7781         20.3140          6.1156
             4.7556          7.7715         37.8675

     H   43    anisotropy:     23.48    eta:   -0.1539
     H   43    sigma_11=     18.94    axis=(  0.643828  0.665272 -0.378019)
     H   43    sigma_22=     16.53    axis=(  0.738907 -0.668881  0.081322)
     H   43    sigma_33=     41.21    axis=(  0.198749  0.331678  0.922219)

     Atom 44  H   pos: ( -0.251073  0.103227 -0.217884)  Total sigma:          22.95
            23.0082        -13.4467         -1.7888
           -15.7007         33.1950          2.0891
            -0.7964          1.3131         12.6486

     H   44    anisotropy:     31.10    eta:   -0.0103
     H   44    sigma_11=     12.69    axis=( -0.750987 -0.562432  0.345959)
     H   44    sigma_22=     12.48    axis=(  0.320020  0.148276  0.935736)
     H   44    sigma_33=     43.69    axis=(  0.577585 -0.813440 -0.068636)

     Atom 45  H   pos: ( -0.404365  0.160516 -0.192738)  Total sigma:          27.24
            38.3412          2.1066         -4.5663
             3.6715         23.9453         -1.2626
            -4.7537         -1.2272         19.4430

     H   45    anisotropy:     19.17    eta:   -0.3999
     H   45    sigma_11=     23.41    axis=( -0.208149  0.976140 -0.061846)
     H   45    sigma_22=     18.30    axis=(  0.210575  0.106471  0.971762)
     H   45    sigma_33=     40.02    axis=( -0.955161 -0.189248  0.227712)

     Atom 46  H   pos: (  0.102746 -0.101782  0.232635)  Total sigma:          24.38
            26.1002          3.6914        -14.6469
             2.6173         16.8427         -5.3401
           -13.3693         -5.9834         30.1886

     H   46    anisotropy:     29.13    eta:   -0.1495
     H   46    sigma_11=     16.12    axis=(  0.521596 -0.833102  0.184063)
     H   46    sigma_22=     13.21    axis=(  0.576584  0.503207  0.643688)
     H   46    sigma_33=     43.80    axis=( -0.628879 -0.229618  0.742823)

     Atom 47  H   pos: (  0.064781 -0.215275  0.346547)  Total sigma:          24.11
            17.9242         -7.4154          5.5454
            -5.5774         30.4728        -13.4566
             4.0337        -12.5146         23.9462

     H   47    anisotropy:     28.59    eta:   -0.0830
     H   47    sigma_11=     15.37    axis=(  0.944083  0.156724 -0.290077)
     H   47    sigma_22=     13.79    axis=(  0.126776  0.639607  0.758176)
     H   47    sigma_33=     43.18    axis=(  0.304360 -0.752556  0.583974)

     Atom 48  H   pos: (  0.255129  0.163421 -0.201824)  Total sigma:          27.05
            31.3375          9.7882         11.0338
             8.4497         24.2047          6.0266
            10.7083          6.7551         25.6057

     H   48    anisotropy:     27.71    eta:   -0.0798
     H   48    sigma_11=     18.55    axis=(  0.154019 -0.838704  0.522354)
     H   48    sigma_22=     17.08    axis=(  0.690040 -0.287078 -0.664402)
     H   48    sigma_33=     45.52    axis=(  0.707193  0.462776  0.534524)

     Atom 49  H   pos: (  0.336963  0.294033 -0.143085)  Total sigma:          20.92
             7.9273          6.1715         -0.7312
             7.3737         47.7342          0.7840
            -0.9245         -0.5413          7.0846

     H   49    anisotropy:     41.91    eta:   -0.0607
     H   49    sigma_11=      7.79    axis=( -0.637830  0.105838  0.762871)
     H   49    sigma_22=      6.10    axis=( -0.752674  0.124314 -0.646551)
     H   49    sigma_33=     48.85    axis=( -0.163265 -0.986582  0.000370)

     Atom 50  H   pos: ( -0.144912  0.119139  0.117939)  Total sigma:          26.17
            36.9039         -3.6603         -7.0701
            -2.6564         19.4366         -0.9152
            -8.0354         -0.1601         22.1701

     H   50    anisotropy:     21.40    eta:   -0.2396
     H   50    sigma_11=     20.75    axis=(  0.178888 -0.711015  0.680042)
     H   50    sigma_22=     17.33    axis=( -0.354448 -0.691353 -0.629601)
     H   50    sigma_33=     40.44    axis=( -0.917805  0.128411  0.375693)

     Atom 51  H   pos: ( -0.265680  0.230329  0.111163)  Total sigma:          23.95
            15.8232         -5.3921          1.6593
            -6.9179         36.6908         -9.5353
             2.8854        -11.0172         19.3242

     H   51    anisotropy:     28.63    eta:   -0.0563
     H   51    sigma_11=     14.94    axis=( -0.582224  0.206735  0.786305)
     H   51    sigma_22=     13.86    axis=(  0.778699  0.419862  0.466202)
     H   51    sigma_33=     43.03    axis=(  0.233759 -0.883729  0.405438)

     Atom 52  H   pos: (  0.468550 -0.215210 -0.278091)  Total sigma:          24.97
            19.3981         -1.5726          8.6061
            -1.0579         17.4358         -5.5060
             6.9416         -6.5895         38.0755

     H   52    anisotropy:     26.14    eta:   -0.0989
     H   52    sigma_11=     17.12    axis=(  0.828628  0.538802 -0.151883)
     H   52    sigma_22=     15.39    axis=( -0.457092  0.807852  0.372078)
     H   52    sigma_33=     42.40    axis=(  0.323175 -0.238889  0.915691)

     Atom 53  H   pos: (  0.429905 -0.315608 -0.152490)  Total sigma:          22.51
            22.6571         13.6411         -4.3950
            12.4931         30.2678         -5.6068
            -3.2790         -4.8403         14.6201

     H   53    anisotropy:     28.67    eta:   -0.0130
     H   53    sigma_11=     13.08    axis=(  0.349455  0.019019  0.936760)
     H   53    sigma_22=     12.83    axis=(  0.733344 -0.627836 -0.260824)
     H   53    sigma_33=     41.63    axis=( -0.583171 -0.778113  0.233348)

     Atom 54  H   pos: (  0.305952 -0.068167  0.085450)  Total sigma:          27.05
            39.8028          0.8170          2.3972
             2.7226         21.2198         -0.4874
             2.0386         -0.6046         20.1223

     H   54    anisotropy:     19.73    eta:   -0.1440
     H   54    sigma_11=     21.42    axis=( -0.033864  0.898986 -0.436667)
     H   54    sigma_22=     19.52    axis=( -0.135120  0.428788  0.893243)
     H   54    sigma_33=     40.20    axis=( -0.990250 -0.089252 -0.106951)

     Atom 55  H   pos: (  0.162273 -0.004819  0.034599)  Total sigma:          23.70
            21.2157        -10.1023          3.3246
           -11.7951         32.5033         -8.3402
             3.7588         -7.5153         17.3691

     H   55    anisotropy:     27.72    eta:   -0.1130
     H   55    sigma_11=     15.50    axis=( -0.747240 -0.183357  0.638759)
     H   55    sigma_22=     13.41    axis=( -0.459219 -0.552312 -0.695751)
     H   55    sigma_33=     42.17    axis=(  0.480365 -0.813223  0.328508)

     Atom 56  H   pos: (  0.349930  0.427309 -0.309130)  Total sigma:          19.49
             7.4057          1.3164          1.6628
             1.2424          7.9709          3.9700
             0.7764          2.3281         43.0969

     H   56    anisotropy:     35.90    eta:   -0.0984
     H   56    sigma_11=      8.70    axis=(  0.654559  0.750403 -0.091913)
     H   56    sigma_22=      6.35    axis=(  0.755111 -0.654862  0.031055)
     H   56    sigma_33=     43.43    axis=(  0.036887  0.089731  0.995283)

     Atom 57  H   pos: (  0.416488 -0.469117 -0.456046)  Total sigma:          28.88
            32.6716          7.9321         -6.8036
             8.6558         26.6859         -5.8636
            -5.8678         -4.3656         27.2728

     H   57    anisotropy:     20.83    eta:   -0.1699
     H   57    sigma_11=     23.11    axis=(  0.493875  0.091402  0.864716)
     H   57    sigma_22=     20.76    axis=(  0.490637 -0.850321 -0.190342)
     H   57    sigma_33=     42.76    axis=( -0.717888 -0.518267  0.464797)

     Atom 58  H   pos: ( -0.213711 -0.470964  0.066724)  Total sigma:          25.55
            24.6194          7.1493          4.5660
             8.3524         28.4018          8.3900
             6.4342          9.1050         23.6431

     H   58    anisotropy:     22.72    eta:   -0.1409
     H   58    sigma_11=     19.05    axis=(  0.852296 -0.317642 -0.415565)
     H   58    sigma_22=     16.92    axis=( -0.121828  0.652086 -0.748292)
     H   58    sigma_33=     40.70    axis=(  0.508673  0.688394  0.517073)

     Atom 59  H   pos: ( -0.372126  0.438922  0.052245)  Total sigma:          25.31
            33.0307         -4.8942         -5.2833
            -6.0384         20.1896          4.5194
            -5.9745          4.6273         22.7020

     H   59    anisotropy:     19.26    eta:   -0.3538
     H   59    sigma_11=     21.16    axis=(  0.538900  0.416216  0.732360)
     H   59    sigma_22=     16.62    axis=( -0.092105 -0.835078  0.542367)
     H   59    sigma_33=     38.15    axis=( -0.837319  0.359735  0.411688)

     Atom 60  H   pos: ( -0.189406 -0.043732 -0.334459)  Total sigma:          24.97
            23.3332         -0.5317          9.4541
            -1.0575         17.0048         -0.9208
            11.6760         -0.5038         34.5807

     H   60    anisotropy:     23.99    eta:   -0.0393
     H   60    sigma_11=     17.29    axis=( -0.603657  0.691189  0.397310)
     H   60    sigma_22=     16.66    axis=(  0.608706  0.721422 -0.330193)
     H   60    sigma_33=     40.97    axis=(  0.514854 -0.042522  0.856223)

     Atom 61  H   pos: ( -0.038279 -0.040456 -0.268113)  Total sigma:          24.03
            38.8027          5.4295         -3.4112
             5.1799         16.8284         -1.1296
            -4.9311         -1.1268         16.4660

     H   61    anisotropy:     25.13    eta:   -0.0206
     H   61    sigma_11=     15.83    axis=(  0.272164 -0.567828  0.776851)
     H   61    sigma_22=     15.48    axis=(  0.072193 -0.793002 -0.604926)
     H   61    sigma_33=     40.78    axis=( -0.959539 -0.220723  0.174833)

     Atom 62  H   pos: ( -0.133706 -0.236782 -0.181039)  Total sigma:          23.84
            16.7813         -2.1760          0.5697
            -3.0770         39.9921         -2.6079
             0.3243         -1.1257         14.7578

     H   62    anisotropy:     24.87    eta:   -0.1164
     H   62    sigma_11=     16.52    axis=( -0.985130 -0.120000 -0.122957)
     H   62    sigma_22=     14.59    axis=( -0.130733  0.059206  0.989648)
     H   62    sigma_33=     40.43    axis=(  0.111478 -0.991007  0.074014)

     Atom 63  H   pos: ( -0.015937 -0.349235 -0.154505)  Total sigma:          20.83
            39.2479          0.7791          9.1582
             2.9307         10.5927          0.4337
             9.5849         -0.0553         12.6426

     H   63    anisotropy:     32.24    eta:   -0.0518
     H   63    sigma_11=     10.64    axis=( -0.059425 -0.928993  0.365295)
     H   63    sigma_22=      9.52    axis=(  0.300551 -0.365612 -0.880907)
     H   63    sigma_33=     42.32    axis=(  0.951913  0.057442  0.300937)

     Atom 64  H   pos: (  0.183538 -0.420965 -0.430275)  Total sigma:          23.66
            31.9324        -11.9151          2.9328
           -13.8225         25.8015         -2.8693
             3.1634         -3.0178         13.2465

     H   64    anisotropy:     28.56    eta:   -0.1633
     H   64    sigma_11=     15.69    axis=(  0.630833  0.764336 -0.133568)
     H   64    sigma_22=     12.59    axis=( -0.026161  0.192996  0.980851)
     H   64    sigma_33=     42.70    axis=( -0.775477  0.615259 -0.141744)

     Atom 65  H   pos: (  0.021384 -0.387968 -0.424694)  Total sigma:          25.96
            36.6839          7.0904         -3.7089
             8.7723         22.1597         -1.7352
            -3.8899         -1.7129         19.0360

     H   65    anisotropy:     22.51    eta:   -0.0290
     H   65    sigma_11=     18.67    axis=(  0.419227 -0.901815  0.104775)
     H   65    sigma_22=     18.24    axis=(  0.127007  0.172527  0.976782)
     H   65    sigma_33=     40.97    axis=( -0.898954 -0.396186  0.186864)

     Atom 66  H   pos: ( -0.126251 -0.241381  0.229258)  Total sigma:          25.09
            32.9533          7.9482         10.0828
            10.2606         21.1823          5.9728
            10.2807          4.8355         21.1332

     H   66    anisotropy:     28.03    eta:   -0.0527
     H   66    sigma_11=     16.24    axis=(  0.429678 -0.897719  0.097354)
     H   66    sigma_22=     15.25    axis=(  0.448563  0.118631 -0.885843)
     H   66    sigma_33=     43.78    axis=(  0.783689  0.424297  0.453657)

     Atom 67  H   pos: ( -0.268113 -0.211173  0.150043)  Total sigma:          24.97
            28.8736        -10.3303          6.8808
           -11.6844         28.0675         -5.3233
             6.4055         -4.2984         17.9787

     H   67    anisotropy:     25.86    eta:   -0.1792
     H   67    sigma_11=     17.90    axis=(  0.545146  0.758745  0.356542)
     H   67    sigma_22=     14.81    axis=( -0.472315 -0.073403  0.878368)
     H   67    sigma_33=     42.21    axis=(  0.692629 -0.647239  0.318351)

     Atom 68  H   pos: (  0.451642 -0.252937 -0.467887)  Total sigma:          26.38
            33.1678         -8.8872         -2.8826
           -10.7777         26.5486          2.4619
            -3.2050          2.3722         19.4288

     H   68    anisotropy:     21.83    eta:   -0.0577
     H   68    sigma_11=     19.53    axis=(  0.602220  0.767247  0.220598)
     H   68    sigma_22=     18.69    axis=(  0.009366 -0.283094  0.959046)
     H   68    sigma_33=     40.93    axis=( -0.798275  0.575491  0.177671)

     Atom 69  H   pos: (  0.289149 -0.231532 -0.466556)  Total sigma:          26.79
            39.6889          7.2215          2.2696
             9.0879         23.0247          0.6039
             2.8798          0.3439         17.6475

     H   69    anisotropy:     24.73    eta:   -0.1541
     H   69    sigma_11=     19.81    axis=(  0.347188 -0.913340  0.212770)
     H   69    sigma_22=     17.27    axis=( -0.170462  0.161641  0.972016)
     H   69    sigma_33=     43.27    axis=(  0.922173  0.373742  0.099570)

     Atom 70  H   pos: (  0.126012  0.443185  0.079708)  Total sigma:          28.28
            31.4182         -6.6524          2.7177
            -8.4204         30.5819         -3.3768
             1.9443         -2.1073         22.8446

     H   70    anisotropy:     16.57    eta:   -0.1430
     H   70    sigma_11=     23.55    axis=(  0.707563  0.663792 -0.242352)
     H   70    sigma_22=     21.97    axis=(  0.022776  0.321358  0.946684)
     H   70    sigma_33=     39.33    axis=( -0.706283  0.675359 -0.212262)

     Atom 71  H   pos: (  0.273621  0.424875  0.148907)  Total sigma:          26.54
            31.1430          6.0952          6.8508
             8.3614         22.7767          5.2644
             7.7039          4.1237         25.6872

     H   71    anisotropy:     20.80    eta:   -0.1536
     H   71    sigma_11=     20.67    axis=(  0.522143  0.096493 -0.847382)
     H   71    sigma_22=     18.54    axis=(  0.421132 -0.893169  0.157787)
     H   71    sigma_33=     40.40    axis=(  0.741630  0.439247  0.506998)

     Initialization:
     gipaw_setup  :      0.15s CPU      0.20s WALL (       1 calls)

     Linear response
     greenf       :   1902.11s CPU   1917.34s WALL (      96 calls)
     cgsolve      :   1892.79s CPU   1907.83s WALL (      96 calls)
     ch_psi       :   1797.24s CPU   1811.41s WALL (    5769 calls)
     h_psiq       :   1377.23s CPU   1388.35s WALL (    5769 calls)

     Apply operators
     h_psi        :   1214.92s CPU   1225.51s WALL (    6361 calls)
     apply_vel    :     29.21s CPU     29.52s WALL (      84 calls)

     Induced current
     j_para       :    115.05s CPU    116.17s WALL (     108 calls)
     biot_savart  :      0.03s CPU      0.03s WALL (       1 calls)

     Other routines

     General routines
     calbec       :    391.79s CPU    394.62s WALL (   18711 calls)
     fft          :      0.10s CPU      0.10s WALL (      32 calls)
     fftw         :   1001.06s CPU   1010.05s WALL ( 1375352 calls)
     davcio       :      0.01s CPU      1.93s WALL (      64 calls)

     Parallel routines
     fft_scatter  :    289.20s CPU    292.10s WALL ( 1375384 calls)

     Plugins


     GIPAW        :  37m16.37s CPU  37m40.55s WALL


   This run was terminated on:   1:17:14  11Sep2023            

=------------------------------------------------------------------------------=
   JOB DONE.
=------------------------------------------------------------------------------=
