# Supplementary material for: Is there a future for 43Ca nuclear magnetic resonance in cement science?
Source: Phys Chem Chem Phys. 2025 Apr 9;27(17):9159–68. doi: 10.1039/d5cp00491h (PMC11997747; doi:10.1039/d5cp00491h)
Supplement: CP-027-D5CP00491H-s001 [file CP-027-D5CP00491H-s001.zip › QE-Files/Ca-Ion/caion5.vc-relax.nmr.out]

     Program GIPAW v.7.2 starts on 11Sep2023 at  0:17: 7 

     This program is part of the open-source Quantum ESPRESSO suite
     for quantum simulation of materials; please cite
         "P. Giannozzi et al., J. Phys.:Condens. Matter 21 395502 (2009);
         "P. Giannozzi et al., J. Phys.:Condens. Matter 29 465901 (2017);
         "P. Giannozzi et al., J. Chem. Phys. 152 154105 (2020);
          URL http://www.quantum-espresso.org", 
     in publications or presentations arising from this work. More details at
     http://www.quantum-espresso.org/quote

     Parallel version (MPI), running on    72 processors

     MPI processes distributed on     1 nodes
     R & G space division:  proc/nbgrp/npool/nimage =      72
     485350 MiB available memory on the printing compute node when the environment starts


     ***** This is GIPAW git revision                                          *****
     ***** you can cite: N. Varini et al., Comp. Phys. Comm. 184, 1827 (2013)  *****
     ***** in publications or presentations arising from this work.            *****

     Parallelizing q-star over 1 images
     Reading input from caion5.vc-relax.nmr.in

     ------------------- Input file: --------------------
&inputgipaw
	job = 'nmr'
	prefix = 'caion5.vc-relax_nmr'
	tmp_dir = './tmpCaion5/',
	verbosity = 'high'
	diagonalization = 'david'
/


     Reading xml data from directory:

     ./tmpCaion5/caion5.vc-relax_nmr.save/
     file Ca.pbe-spn-kjpaw_psl.1.0.0.UPF: wavefunction(s)  3S renormalized
     file O.pbe-n-kjpaw_psl.1.0.0.UPF: wavefunction(s)  2S 2P renormalized
     file H.pbe-kjpaw_psl.1.0.0.UPF: wavefunction(s)  1S renormalized

     IMPORTANT: XC functional enforced from input :
     Exchange-correlation= PBE
                           (   1   4   3   4   0   0   0)
     Any further DFT definition will be discarded
     Please, verify this is what you really want


     Parallelization info
     --------------------
     sticks:   dense  smooth     PW     G-vecs:    dense   smooth      PW
     Min         177     177     60                14687    14687    2926
     Max         178     178     61                14694    14694    2931
     Sum       12779   12779   4373              1057677  1057677  210849

     Using Slab Decomposition

     Reading collected, re-writing distributed wavefunctions
     Subspace diagonalization in iterative solution of the eigenvalue problem:
     a serial algorithm will be used

     GIPAW projectors -----------------------------------------------
     atom=  Ca   l=0  rc=    1.3000  rs=    0.8667
     atom=  Ca   l=0  rc=    1.3000  rs=    0.8667
     atom=  Ca   l=1  rc=    1.6000  rs=    1.0667
     atom=  Ca   l=1  rc=    1.6000  rs=    1.0667
     atom=  Ca   l=2  rc=    1.7000  rs=    1.1333
     atom=  Ca   l=2  rc=    1.7000  rs=    1.1333
     projs nearly linearly dependent: l=0  n1,n2= 1, 2  s=  0.99170013
     projs nearly linearly dependent: l=2  n1,n2= 1, 2  s=  0.99334936

     atom=  O    l=0  rc=    1.3000  rs=    0.8667
     atom=  O    l=0  rc=    1.3000  rs=    0.8667
     atom=  O    l=1  rc=    1.3500  rs=    0.9000
     atom=  O    l=1  rc=    1.3500  rs=    0.9000
     projs nearly linearly dependent: l=1  n1,n2= 1, 2  s=  0.99790099

     atom=  H    l=0  rc=    1.0000  rs=    0.6667
     atom=  H    l=0  rc=    1.0000  rs=    0.6667
     projs nearly linearly dependent: l=0  n1,n2= 1, 2  s=  0.99968852
     -----------------------------------------------------------------

     GIPAW integrals: -------------------------------------------
     Atom  i/j   nmr_para   nmr_dia   epr_rmc  epr_para   epr_dia
       Ca  1 1   0.25E+04 -0.66E+00  0.13E+02  0.81E+09  0.75E+03
       Ca  2 1   0.26E+04 -0.73E+00  0.13E+02  0.86E+09  0.79E+03
       Ca  2 2   0.28E+04 -0.80E+00  0.13E+02  0.92E+09  0.84E+03
       Ca  3 3   0.30E+02  0.22E+00  0.11E+02  0.47E+05  0.19E+03
       Ca  4 3   0.33E+02  0.20E+00  0.12E+02  0.54E+05  0.22E+03
       Ca  4 4   0.37E+02  0.17E+00  0.13E+02  0.60E+05  0.24E+03
       Ca  5 5   0.29E+01  0.74E+00  0.81E+01  0.47E+03  0.66E+02
       Ca  6 5   0.36E+01  0.91E+00  0.10E+02  0.59E+03  0.81E+02
       Ca  6 6   0.45E+01  0.11E+01  0.13E+02  0.74E+03  0.10E+03
       O   1 1   0.81E+03 -0.32E+00  0.65E+01  0.43E+08  0.24E+03
       O   2 1   0.91E+03 -0.39E+00  0.71E+01  0.48E+08  0.27E+03
       O   2 2   0.10E+04 -0.48E+00  0.78E+01  0.55E+08  0.31E+03
       O   3 3   0.99E+01  0.87E+00  0.58E+01  0.24E+04  0.75E+02
       O   4 3   0.11E+02  0.97E+00  0.67E+01  0.27E+04  0.83E+02
       O   4 4   0.12E+02  0.11E+01  0.76E+01  0.31E+04  0.93E+02
       H   1 1   0.39E+02  0.19E+00  0.29E+00  0.78E+05  0.13E+02
       H   2 1   0.41E+02  0.21E+00  0.32E+00  0.82E+05  0.14E+02
       H   2 2   0.43E+02  0.22E+00  0.36E+00  0.86E+05  0.15E+02
     ------------------------------------------------------------

     alpha_pv=     75.6662 eV

     Number of occupied bands for each k-point:
     k-point:     1    nbnd_occ= 100
     k-point:     2    nbnd_occ= 100
     k-point:     3    nbnd_occ= 100
     k-point:     4    nbnd_occ= 100


     q-space interpolation up to   240.00 Rydberg

     GIPAW job: nmr                                                                             
     NMR macroscopic correction: yes
             0.6667          0.0000          0.0000
             0.0000          0.6667          0.0000
             0.0000          0.0000          0.6667


     Largest allocated arrays     est. size (Mb)     dimensions
        KS wavefunctions at k           4.34 Mb     (    2842,  100)
        KS wavefunctions at k+q         4.34 Mb     (    2842,  100)
        First-order wavefunctions      43.37 Mb     (    2842,  100, 10)
        First-order wavefunct (US)     26.02 Mb     (    2842,  100,  6)
        Charge/spin density             0.25 Mb     (   32768,    1)
        Induced current                 2.25 Mb     (   32768,    3,3,1)
        Induced magnetic field          2.25 Mb     (   32768,    3,3,1)
        NL pseudopotentials            13.10 Mb     (    2842,  302)
        GIPAW NL terms                 13.10 Mb     (    2842,  302)

     Computing the magnetic susceptibility     isolve=0    ethr=  0.1000E-13
     k-point #    1 of     4      pool #  1    cpu time:       4.4
     compute_u_kq: q = (    0.0000,    0.0000,    0.0000)
     Rotating WFCS
     ethr =  1.00E-14,  avg # of iterations =  5.0
     eigenvalues at k:
 -39.0728 -21.0499 -20.8906 -20.7935 -20.7540 -20.6464 -20.5791 -20.5484
 -20.4872 -20.4356 -20.3288 -20.3075 -20.2412 -20.1973 -20.1187 -20.0794
 -20.0038 -19.9072 -19.7379 -19.6352 -19.6200 -19.5974 -19.4554 -19.3847
 -19.3254 -18.7653 -18.5600 -18.5024  -9.1189  -8.7925  -8.7086  -8.6273
  -8.4224  -8.3795  -8.2403  -8.1744  -8.0946  -8.0235  -7.9476  -7.8953
  -7.8747  -7.7577  -7.6199  -7.5337  -7.4889  -7.3837  -7.3052  -7.1910
  -7.0462  -6.6282  -6.2233  -6.0917  -5.7941  -5.6630  -5.5380  -5.3468
  -5.2988  -5.1891  -5.1049  -5.0512  -4.9290  -4.8195  -4.6733  -4.6305
  -4.5568  -4.4672  -4.3597  -4.2607  -4.1896  -4.0401  -3.8876  -3.7844
  -3.6224  -3.3192  -3.0285  -2.9526  -2.8808  -2.8585  -2.7809  -2.7217
  -2.6906  -2.6323  -2.5472  -2.5174  -2.4771  -2.4436  -2.3871  -2.3317
  -2.3006  -2.2083  -2.1506  -2.0874  -2.0521  -2.0096  -1.9336  -1.8953
  -1.7483  -1.7331  -1.6558  -1.2450
     eigenvalues at k+q:
 -39.0728 -21.0499 -20.8907 -20.7935 -20.7540 -20.6464 -20.5791 -20.5484
 -20.4872 -20.4356 -20.3288 -20.3075 -20.2412 -20.1973 -20.1187 -20.0794
 -20.0038 -19.9072 -19.7379 -19.6352 -19.6201 -19.5974 -19.4554 -19.3847
 -19.3254 -18.7653 -18.5600 -18.5024  -9.1189  -8.7925  -8.7086  -8.6273
  -8.4225  -8.3795  -8.2403  -8.1744  -8.0946  -8.0235  -7.9476  -7.8953
  -7.8747  -7.7577  -7.6199  -7.5337  -7.4889  -7.3837  -7.3052  -7.1910
  -7.0462  -6.6282  -6.2233  -6.0917  -5.7941  -5.6630  -5.5380  -5.3468
  -5.2988  -5.1891  -5.1049  -5.0512  -4.9290  -4.8195  -4.6733  -4.6305
  -4.5568  -4.4673  -4.3597  -4.2607  -4.1896  -4.0401  -3.8876  -3.7845
  -3.6224  -3.3192  -3.0285  -2.9526  -2.8808  -2.8585  -2.7809  -2.7217
  -2.6906  -2.6323  -2.5472  -2.5174  -2.4771  -2.4436  -2.3871  -2.3317
  -2.3006  -2.2083  -2.1506  -2.0874  -2.0521  -2.0096  -1.9336  -1.8953
  -1.7483  -1.7331  -1.6558  -1.2450
     cgsolve_all iterations  51    anorm=    0.69E-07
PARA_AUG  1      50.7635175         0.2481823         0.3375638
     cgsolve_all iterations  53    anorm=    0.69E-07
PARA_AUG  2      -0.1109226        50.5320864        -0.1962237
     cgsolve_all iterations  51    anorm=    0.68E-07
PARA_AUG  3       0.3363096        -0.1106671        50.9018766
     cgsolve_all iterations  56    anorm=    0.71E-07
     cgsolve_all iterations  56    anorm=    0.70E-07
     cgsolve_all iterations  54    anorm=    0.73E-07
     compute_u_kq: q = (    0.0260,    0.0000,    0.0000)
     Rotating WFCS
     ethr =  1.00E-14,  avg # of iterations = 19.0
     eigenvalues at k:
 -39.0728 -21.0499 -20.8906 -20.7935 -20.7540 -20.6464 -20.5791 -20.5484
 -20.4872 -20.4356 -20.3288 -20.3075 -20.2412 -20.1973 -20.1187 -20.0794
 -20.0038 -19.9072 -19.7379 -19.6352 -19.6200 -19.5974 -19.4554 -19.3847
 -19.3254 -18.7653 -18.5600 -18.5024  -9.1189  -8.7925  -8.7086  -8.6273
  -8.4224  -8.3795  -8.2403  -8.1744  -8.0946  -8.0235  -7.9476  -7.8953
  -7.8747  -7.7577  -7.6199  -7.5337  -7.4889  -7.3837  -7.3052  -7.1910
  -7.0462  -6.6282  -6.2233  -6.0917  -5.7941  -5.6630  -5.5380  -5.3468
  -5.2988  -5.1891  -5.1049  -5.0512  -4.9290  -4.8195  -4.6733  -4.6305
  -4.5568  -4.4672  -4.3597  -4.2607  -4.1896  -4.0401  -3.8876  -3.7844
  -3.6224  -3.3192  -3.0285  -2.9526  -2.8808  -2.8585  -2.7809  -2.7217
  -2.6906  -2.6323  -2.5472  -2.5174  -2.4771  -2.4436  -2.3871  -2.3317
  -2.3006  -2.2083  -2.1506  -2.0874  -2.0521  -2.0096  -1.9336  -1.8953
  -1.7483  -1.7331  -1.6558  -1.2450
     eigenvalues at k+q:
 -39.0728 -21.0468 -20.8960 -20.7938 -20.7531 -20.6450 -20.5799 -20.5495
 -20.4880 -20.4333 -20.3287 -20.3069 -20.2401 -20.1967 -20.1191 -20.0786
 -20.0051 -19.9085 -19.7388 -19.6352 -19.6199 -19.5970 -19.4560 -19.3839
 -19.3247 -18.7657 -18.5589 -18.5033  -9.1196  -8.7906  -8.7112  -8.6258
  -8.4210  -8.3794  -8.2417  -8.1772  -8.0973  -8.0215  -7.9469  -7.8949
  -7.8734  -7.7559  -7.6218  -7.5354  -7.4866  -7.3860  -7.3070  -7.1877
  -7.0430  -6.6280  -6.2246  -6.0906  -5.7940  -5.6681  -5.5407  -5.3514
  -5.3012  -5.1885  -5.1060  -5.0469  -4.9241  -4.8214  -4.6657  -4.6290
  -4.5488  -4.4642  -4.3586  -4.2621  -4.1951  -4.0437  -3.8873  -3.7917
  -3.6213  -3.3184  -3.0281  -2.9521  -2.8825  -2.8567  -2.7816  -2.7235
  -2.6875  -2.6317  -2.5483  -2.5163  -2.4746  -2.4446  -2.3865  -2.3323
  -2.3018  -2.2094  -2.1514  -2.0880  -2.0570  -2.0066  -1.9326  -1.8963
  -1.7487  -1.7325  -1.6564  -1.2453
     cgsolve_all iterations  56    anorm=    0.71E-07
     cgsolve_all iterations  56    anorm=    0.71E-07
     cgsolve_all iterations  54    anorm=    0.73E-07
     compute_u_kq: q = (   -0.0260,    0.0000,    0.0000)
     Rotating WFCS
     ethr =  1.00E-14,  avg # of iterations = 19.0
     eigenvalues at k:
 -39.0728 -21.0499 -20.8906 -20.7935 -20.7540 -20.6464 -20.5791 -20.5484
 -20.4872 -20.4356 -20.3288 -20.3075 -20.2412 -20.1973 -20.1187 -20.0794
 -20.0038 -19.9072 -19.7379 -19.6352 -19.6200 -19.5974 -19.4554 -19.3847
 -19.3254 -18.7653 -18.5600 -18.5024  -9.1189  -8.7925  -8.7086  -8.6273
  -8.4224  -8.3795  -8.2403  -8.1744  -8.0946  -8.0235  -7.9476  -7.8953
  -7.8747  -7.7577  -7.6199  -7.5337  -7.4889  -7.3837  -7.3052  -7.1910
  -7.0462  -6.6282  -6.2233  -6.0917  -5.7941  -5.6630  -5.5380  -5.3468
  -5.2988  -5.1891  -5.1049  -5.0512  -4.9290  -4.8195  -4.6733  -4.6305
  -4.5568  -4.4672  -4.3597  -4.2607  -4.1896  -4.0401  -3.8876  -3.7844
  -3.6224  -3.3192  -3.0285  -2.9526  -2.8808  -2.8585  -2.7809  -2.7217
  -2.6906  -2.6323  -2.5472  -2.5174  -2.4771  -2.4436  -2.3871  -2.3317
  -2.3006  -2.2083  -2.1506  -2.0874  -2.0521  -2.0096  -1.9336  -1.8953
  -1.7483  -1.7331  -1.6558  -1.2450
     eigenvalues at k+q:
 -39.0728 -21.0528 -20.8857 -20.7935 -20.7544 -20.6477 -20.5784 -20.5478
 -20.4863 -20.4376 -20.3296 -20.3080 -20.2422 -20.1975 -20.1183 -20.0804
 -20.0022 -19.9062 -19.7368 -19.6352 -19.6204 -19.5978 -19.4549 -19.3853
 -19.3261 -18.7648 -18.5612 -18.5015  -9.1182  -8.7942  -8.7061  -8.6291
  -8.4235  -8.3795  -8.2394  -8.1715  -8.0918  -8.0253  -7.9488  -7.8959
  -7.8758  -7.7594  -7.6182  -7.5322  -7.4909  -7.3813  -7.3037  -7.1940
  -7.0496  -6.6285  -6.2220  -6.0926  -5.7942  -5.6582  -5.5358  -5.3428
  -5.2959  -5.1882  -5.1041  -5.0553  -4.9339  -4.8182  -4.6807  -4.6317
  -4.5653  -4.4705  -4.3606  -4.2604  -4.1834  -4.0363  -3.8878  -3.7775
  -3.6239  -3.3201  -3.0289  -2.9531  -2.8791  -2.8599  -2.7804  -2.7200
  -2.6936  -2.6326  -2.5465  -2.5184  -2.4802  -2.4421  -2.3877  -2.3313
  -2.2990  -2.2073  -2.1496  -2.0866  -2.0473  -2.0124  -1.9349  -1.8941
  -1.7480  -1.7337  -1.6555  -1.2446
     cgsolve_all iterations  56    anorm=    0.70E-07
     cgsolve_all iterations  56    anorm=    0.69E-07
     cgsolve_all iterations  54    anorm=    0.73E-07
     compute_u_kq: q = (    0.0000,    0.0260,    0.0000)
     Rotating WFCS
     ethr =  1.00E-14,  avg # of iterations = 20.0
     eigenvalues at k:
 -39.0728 -21.0499 -20.8906 -20.7935 -20.7540 -20.6464 -20.5791 -20.5484
 -20.4872 -20.4356 -20.3288 -20.3075 -20.2412 -20.1973 -20.1187 -20.0794
 -20.0038 -19.9072 -19.7379 -19.6352 -19.6200 -19.5974 -19.4554 -19.3847
 -19.3254 -18.7653 -18.5600 -18.5024  -9.1189  -8.7925  -8.7086  -8.6273
  -8.4224  -8.3795  -8.2403  -8.1744  -8.0946  -8.0235  -7.9476  -7.8953
  -7.8747  -7.7577  -7.6199  -7.5337  -7.4889  -7.3837  -7.3052  -7.1910
  -7.0462  -6.6282  -6.2233  -6.0917  -5.7941  -5.6630  -5.5380  -5.3468
  -5.2988  -5.1891  -5.1049  -5.0512  -4.9290  -4.8195  -4.6733  -4.6305
  -4.5568  -4.4672  -4.3597  -4.2607  -4.1896  -4.0401  -3.8876  -3.7844
  -3.6224  -3.3192  -3.0285  -2.9526  -2.8808  -2.8585  -2.7809  -2.7217
  -2.6906  -2.6323  -2.5472  -2.5174  -2.4771  -2.4436  -2.3871  -2.3317
  -2.3006  -2.2083  -2.1506  -2.0874  -2.0521  -2.0096  -1.9336  -1.8953
  -1.7483  -1.7331  -1.6558  -1.2450
     eigenvalues at k+q:
 -39.0728 -21.0487 -20.8907 -20.7949 -20.7560 -20.6443 -20.5794 -20.5488
 -20.4864 -20.4365 -20.3281 -20.3090 -20.2394 -20.1988 -20.1178 -20.0793
 -20.0036 -19.9071 -19.7374 -19.6349 -19.6196 -19.5968 -19.4574 -19.3869
 -19.3232 -18.7650 -18.5605 -18.5021  -9.1184  -8.7932  -8.7096  -8.6261
  -8.4222  -8.3787  -8.2399  -8.1755  -8.0952  -8.0256  -7.9486  -7.8956
  -7.8754  -7.7546  -7.6194  -7.5337  -7.4870  -7.3828  -7.3061  -7.1901
  -7.0467  -6.6278  -6.2296  -6.0926  -5.7916  -5.6627  -5.5376  -5.3484
  -5.2998  -5.1895  -5.0927  -5.0535  -4.9308  -4.8193  -4.6779  -4.6306
  -4.5558  -4.4616  -4.3626  -4.2578  -4.1884  -4.0379  -3.8952  -3.7829
  -3.6274  -3.3164  -3.0318  -2.9520  -2.8802  -2.8567  -2.7795  -2.7202
  -2.6950  -2.6354  -2.5454  -2.5203  -2.4772  -2.4401  -2.3865  -2.3315
  -2.2983  -2.2072  -2.1510  -2.0916  -2.0518  -2.0090  -1.9356  -1.8961
  -1.7469  -1.7332  -1.6553  -1.2445
     cgsolve_all iterations  56    anorm=    0.70E-07
     cgsolve_all iterations  56    anorm=    0.70E-07
     cgsolve_all iterations  54    anorm=    0.73E-07
     compute_u_kq: q = (    0.0000,   -0.0260,    0.0000)
     Rotating WFCS
     ethr =  1.00E-14,  avg # of iterations = 20.0
     eigenvalues at k:
 -39.0728 -21.0499 -20.8906 -20.7935 -20.7540 -20.6464 -20.5791 -20.5484
 -20.4872 -20.4356 -20.3288 -20.3075 -20.2412 -20.1973 -20.1187 -20.0794
 -20.0038 -19.9072 -19.7379 -19.6352 -19.6200 -19.5974 -19.4554 -19.3847
 -19.3254 -18.7653 -18.5600 -18.5024  -9.1189  -8.7925  -8.7086  -8.6273
  -8.4224  -8.3795  -8.2403  -8.1744  -8.0946  -8.0235  -7.9476  -7.8953
  -7.8747  -7.7577  -7.6199  -7.5337  -7.4889  -7.3837  -7.3052  -7.1910
  -7.0462  -6.6282  -6.2233  -6.0917  -5.7941  -5.6630  -5.5380  -5.3468
  -5.2988  -5.1891  -5.1049  -5.0512  -4.9290  -4.8195  -4.6733  -4.6305
  -4.5568  -4.4672  -4.3597  -4.2607  -4.1896  -4.0401  -3.8876  -3.7844
  -3.6224  -3.3192  -3.0285  -2.9526  -2.8808  -2.8585  -2.7809  -2.7217
  -2.6906  -2.6323  -2.5472  -2.5174  -2.4771  -2.4436  -2.3871  -2.3317
  -2.3006  -2.2083  -2.1506  -2.0874  -2.0521  -2.0096  -1.9336  -1.8953
  -1.7483  -1.7331  -1.6558  -1.2450
     eigenvalues at k+q:
 -39.0728 -21.0512 -20.8906 -20.7923 -20.7519 -20.6483 -20.5789 -20.5482
 -20.4879 -20.4349 -20.3297 -20.3062 -20.2427 -20.1956 -20.1200 -20.0794
 -20.0036 -19.9076 -19.7385 -19.6358 -19.6203 -19.5979 -19.4535 -19.3822
 -19.3277 -18.7655 -18.5593 -18.5029  -9.1194  -8.7917  -8.7075  -8.6288
  -8.4224  -8.3804  -8.2409  -8.1734  -8.0941  -8.0211  -7.9465  -7.8951
  -7.8741  -7.7607  -7.6205  -7.5336  -7.4908  -7.3847  -7.3044  -7.1914
  -7.0459  -6.6289  -6.2166  -6.0906  -5.7966  -5.6632  -5.5383  -5.3460
  -5.2988  -5.1910  -5.1148  -5.0484  -4.9268  -4.8199  -4.6699  -4.6302
  -4.5563  -4.4723  -4.3573  -4.2642  -4.1904  -4.0428  -3.8802  -3.7855
  -3.6177  -3.3221  -3.0251  -2.9534  -2.8814  -2.8599  -2.7823  -2.7232
  -2.6866  -2.6289  -2.5494  -2.5140  -2.4773  -2.4472  -2.3878  -2.3321
  -2.3029  -2.2094  -2.1499  -2.0833  -2.0528  -2.0097  -1.9318  -1.8941
  -1.7499  -1.7332  -1.6562  -1.2454
     cgsolve_all iterations  56    anorm=    0.70E-07
     cgsolve_all iterations  56    anorm=    0.70E-07
     cgsolve_all iterations  54    anorm=    0.72E-07
     compute_u_kq: q = (    0.0000,    0.0000,    0.0260)
     Rotating WFCS
     ethr =  1.00E-14,  avg # of iterations = 22.0
     eigenvalues at k:
 -39.0728 -21.0499 -20.8906 -20.7935 -20.7540 -20.6464 -20.5791 -20.5484
 -20.4872 -20.4356 -20.3288 -20.3075 -20.2412 -20.1973 -20.1187 -20.0794
 -20.0038 -19.9072 -19.7379 -19.6352 -19.6200 -19.5974 -19.4554 -19.3847
 -19.3254 -18.7653 -18.5600 -18.5024  -9.1189  -8.7925  -8.7086  -8.6273
  -8.4224  -8.3795  -8.2403  -8.1744  -8.0946  -8.0235  -7.9476  -7.8953
  -7.8747  -7.7577  -7.6199  -7.5337  -7.4889  -7.3837  -7.3052  -7.1910
  -7.0462  -6.6282  -6.2233  -6.0917  -5.7941  -5.6630  -5.5380  -5.3468
  -5.2988  -5.1891  -5.1049  -5.0512  -4.9290  -4.8195  -4.6733  -4.6305
  -4.5568  -4.4672  -4.3597  -4.2607  -4.1896  -4.0401  -3.8876  -3.7844
  -3.6224  -3.3192  -3.0285  -2.9526  -2.8808  -2.8585  -2.7809  -2.7217
  -2.6906  -2.6323  -2.5472  -2.5174  -2.4771  -2.4436  -2.3871  -2.3317
  -2.3006  -2.2083  -2.1506  -2.0874  -2.0521  -2.0096  -1.9336  -1.8953
  -1.7483  -1.7331  -1.6558  -1.2450
     eigenvalues at k+q:
 -39.0728 -21.0499 -20.8886 -20.7965 -20.7558 -20.6425 -20.5800 -20.5445
 -20.4884 -20.4360 -20.3328 -20.3072 -20.2425 -20.1967 -20.1184 -20.0798
 -20.0035 -19.9072 -19.7376 -19.6341 -19.6203 -19.5974 -19.4555 -19.3841
 -19.3253 -18.7640 -18.5608 -18.5032  -9.1197  -8.7918  -8.7088  -8.6288
  -8.4229  -8.3793  -8.2385  -8.1742  -8.0899  -8.0240  -7.9476  -7.8952
  -7.8767  -7.7587  -7.6204  -7.5352  -7.4869  -7.3836  -7.3071  -7.1910
  -7.0458  -6.6314  -6.2234  -6.0916  -5.7893  -5.6645  -5.5348  -5.3474
  -5.2939  -5.1889  -5.1157  -5.0471  -4.9335  -4.8169  -4.6756  -4.6291
  -4.5635  -4.4666  -4.3642  -4.2602  -4.1788  -4.0333  -3.8763  -3.7913
  -3.6298  -3.3186  -3.0282  -2.9543  -2.8797  -2.8603  -2.7825  -2.7212
  -2.6917  -2.6307  -2.5473  -2.5174  -2.4768  -2.4437  -2.3911  -2.3304
  -2.3016  -2.2115  -2.1513  -2.0845  -2.0525  -2.0079  -1.9297  -1.8948
  -1.7492  -1.7347  -1.6578  -1.2450
     cgsolve_all iterations  56    anorm=    0.71E-07
     cgsolve_all iterations  56    anorm=    0.69E-07
     cgsolve_all iterations  54    anorm=    0.75E-07
     compute_u_kq: q = (    0.0000,    0.0000,   -0.0260)
     Rotating WFCS
     ethr =  1.00E-14,  avg # of iterations = 22.0
     eigenvalues at k:
 -39.0728 -21.0499 -20.8906 -20.7935 -20.7540 -20.6464 -20.5791 -20.5484
 -20.4872 -20.4356 -20.3288 -20.3075 -20.2412 -20.1973 -20.1187 -20.0794
 -20.0038 -19.9072 -19.7379 -19.6352 -19.6200 -19.5974 -19.4554 -19.3847
 -19.3254 -18.7653 -18.5600 -18.5024  -9.1189  -8.7925  -8.7086  -8.6273
  -8.4224  -8.3795  -8.2403  -8.1744  -8.0946  -8.0235  -7.9476  -7.8953
  -7.8747  -7.7577  -7.6199  -7.5337  -7.4889  -7.3837  -7.3052  -7.1910
  -7.0462  -6.6282  -6.2233  -6.0917  -5.7941  -5.6630  -5.5380  -5.3468
  -5.2988  -5.1891  -5.1049  -5.0512  -4.9290  -4.8195  -4.6733  -4.6305
  -4.5568  -4.4672  -4.3597  -4.2607  -4.1896  -4.0401  -3.8876  -3.7844
  -3.6224  -3.3192  -3.0285  -2.9526  -2.8808  -2.8585  -2.7809  -2.7217
  -2.6906  -2.6323  -2.5472  -2.5174  -2.4771  -2.4436  -2.3871  -2.3317
  -2.3006  -2.2083  -2.1506  -2.0874  -2.0521  -2.0096  -1.9336  -1.8953
  -1.7483  -1.7331  -1.6558  -1.2450
     eigenvalues at k+q:
 -39.0728 -21.0499 -20.8928 -20.7904 -20.7519 -20.6506 -20.5785 -20.5521
 -20.4860 -20.4352 -20.3254 -20.3075 -20.2397 -20.1979 -20.1195 -20.0787
 -20.0040 -19.9072 -19.7381 -19.6365 -19.6200 -19.5973 -19.4553 -19.3852
 -19.3256 -18.7665 -18.5592 -18.5017  -9.1181  -8.7931  -8.7088  -8.6254
  -8.4221  -8.3795  -8.2423  -8.1744  -8.0995  -8.0231  -7.9476  -7.8963
  -7.8720  -7.7566  -7.6192  -7.5326  -7.4903  -7.3839  -7.3034  -7.1913
  -7.0465  -6.6252  -6.2229  -6.0915  -5.7991  -5.6615  -5.5414  -5.3493
  -5.3019  -5.1889  -5.0939  -5.0547  -4.9236  -4.8224  -4.6728  -4.6315
  -4.5493  -4.4680  -4.3557  -4.2622  -4.1985  -4.0471  -3.8988  -3.7774
  -3.6155  -3.3200  -3.0287  -2.9511  -2.8817  -2.8564  -2.7792  -2.7221
  -2.6898  -2.6341  -2.5486  -2.5162  -2.4773  -2.4434  -2.3832  -2.3331
  -2.2999  -2.2052  -2.1500  -2.0900  -2.0516  -2.0112  -1.9382  -1.8950
  -1.7477  -1.7316  -1.6540  -1.2450
     cgsolve_all iterations  56    anorm=    0.69E-07
     cgsolve_all iterations  56    anorm=    0.71E-07
     cgsolve_all iterations  56    anorm=    0.71E-07

     k-point #    2 of     4      pool #  1    cpu time:     451.5
     compute_u_kq: q = (    0.0000,    0.0000,    0.0000)
     Rotating WFCS
     ethr =  1.00E-14,  avg # of iterations =  5.0
     eigenvalues at k:
 -39.0728 -21.0444 -20.9106 -20.7726 -20.7527 -20.6377 -20.6116 -20.5434
 -20.4795 -20.4260 -20.3517 -20.2922 -20.2312 -20.1861 -20.1485 -20.0721
 -20.0016 -19.9046 -19.7262 -19.6458 -19.6265 -19.5953 -19.4566 -19.3858
 -19.3256 -18.7573 -18.5544 -18.5122  -9.1191  -8.7862  -8.7378  -8.6041
  -8.4173  -8.3729  -8.2505  -8.1686  -8.0986  -8.0293  -7.9586  -7.9209
  -7.8405  -7.7531  -7.6012  -7.5654  -7.4508  -7.3957  -7.3102  -7.2068
  -7.0333  -6.6376  -6.2116  -6.0653  -5.7972  -5.6674  -5.5589  -5.4787
  -5.2730  -5.1655  -5.0916  -4.9485  -4.8634  -4.8446  -4.7574  -4.6180
  -4.5423  -4.4859  -4.4000  -4.2946  -4.1475  -4.0249  -3.8785  -3.7651
  -3.6110  -3.3337  -3.0278  -2.9626  -2.8778  -2.8184  -2.7560  -2.7382
  -2.6978  -2.6681  -2.5762  -2.5156  -2.4862  -2.4173  -2.3826  -2.3548
  -2.2855  -2.2242  -2.1767  -2.0622  -2.0364  -1.9779  -1.9643  -1.8631
  -1.7745  -1.7296  -1.6676  -1.2425
     eigenvalues at k+q:
 -39.0728 -21.0445 -20.9106 -20.7726 -20.7527 -20.6377 -20.6116 -20.5434
 -20.4795 -20.4261 -20.3517 -20.2922 -20.2312 -20.1861 -20.1485 -20.0721
 -20.0016 -19.9046 -19.7262 -19.6458 -19.6265 -19.5953 -19.4566 -19.3858
 -19.3256 -18.7573 -18.5544 -18.5122  -9.1191  -8.7862  -8.7378  -8.6041
  -8.4173  -8.3729  -8.2505  -8.1686  -8.0986  -8.0293  -7.9586  -7.9209
  -7.8405  -7.7531  -7.6012  -7.5654  -7.4508  -7.3957  -7.3102  -7.2068
  -7.0333  -6.6376  -6.2116  -6.0654  -5.7972  -5.6675  -5.5589  -5.4787
  -5.2730  -5.1655  -5.0916  -4.9485  -4.8634  -4.8446  -4.7574  -4.6180
  -4.5423  -4.4859  -4.4000  -4.2947  -4.1475  -4.0249  -3.8785  -3.7652
  -3.6110  -3.3337  -3.0278  -2.9626  -2.8778  -2.8184  -2.7560  -2.7382
  -2.6978  -2.6682  -2.5762  -2.5156  -2.4862  -2.4173  -2.3827  -2.3548
  -2.2855  -2.2242  -2.1768  -2.0622  -2.0364  -1.9779  -1.9643  -1.8632
  -1.7745  -1.7296  -1.6676  -1.2425
     cgsolve_all iterations  51    anorm=    0.67E-07
PARA_AUG  1      50.7638583         0.2429753         0.3361530
     cgsolve_all iterations  53    anorm=    0.69E-07
PARA_AUG  2      -0.1113517        50.5326145        -0.2060438
     cgsolve_all iterations  51    anorm=    0.71E-07
PARA_AUG  3       0.3393690        -0.1171625        50.8954095
     cgsolve_all iterations  56    anorm=    0.71E-07
     cgsolve_all iterations  56    anorm=    0.71E-07
     cgsolve_all iterations  56    anorm=    0.73E-07
     compute_u_kq: q = (    0.0260,    0.0000,    0.0000)
     Rotating WFCS
     ethr =  1.00E-14,  avg # of iterations = 20.0
     eigenvalues at k:
 -39.0728 -21.0444 -20.9106 -20.7726 -20.7527 -20.6377 -20.6116 -20.5434
 -20.4795 -20.4260 -20.3517 -20.2922 -20.2312 -20.1861 -20.1485 -20.0721
 -20.0016 -19.9046 -19.7262 -19.6458 -19.6265 -19.5953 -19.4566 -19.3858
 -19.3256 -18.7573 -18.5544 -18.5122  -9.1191  -8.7862  -8.7378  -8.6041
  -8.4173  -8.3729  -8.2505  -8.1686  -8.0986  -8.0293  -7.9586  -7.9209
  -7.8405  -7.7531  -7.6012  -7.5654  -7.4508  -7.3957  -7.3102  -7.2068
  -7.0333  -6.6376  -6.2116  -6.0653  -5.7972  -5.6674  -5.5589  -5.4787
  -5.2730  -5.1655  -5.0916  -4.9485  -4.8634  -4.8446  -4.7574  -4.6180
  -4.5423  -4.4859  -4.4000  -4.2946  -4.1475  -4.0249  -3.8785  -3.7651
  -3.6110  -3.3337  -3.0278  -2.9626  -2.8778  -2.8184  -2.7560  -2.7382
  -2.6978  -2.6681  -2.5762  -2.5156  -2.4862  -2.4173  -2.3826  -2.3548
  -2.2855  -2.2242  -2.1767  -2.0622  -2.0364  -1.9779  -1.9643  -1.8631
  -1.7745  -1.7296  -1.6676  -1.2425
     eigenvalues at k+q:
 -39.0728 -21.0410 -20.9158 -20.7714 -20.7533 -20.6370 -20.6136 -20.5423
 -20.4804 -20.4238 -20.3520 -20.2933 -20.2276 -20.1854 -20.1496 -20.0718
 -20.0027 -19.9060 -19.7273 -19.6454 -19.6263 -19.5949 -19.4573 -19.3852
 -19.3247 -18.7573 -18.5551 -18.5118  -9.1198  -8.7840  -8.7401  -8.6034
  -8.4162  -8.3711  -8.2529  -8.1714  -8.1012  -8.0286  -7.9561  -7.9202
  -7.8412  -7.7510  -7.6012  -7.5661  -7.4501  -7.3990  -7.3119  -7.2025
  -7.0305  -6.6364  -6.2123  -6.0680  -5.7996  -5.6679  -5.5570  -5.4814
  -5.2775  -5.1733  -5.0912  -4.9490  -4.8569  -4.8324  -4.7521  -4.6209
  -4.5384  -4.4839  -4.3997  -4.2915  -4.1531  -4.0286  -3.8801  -3.7692
  -3.6099  -3.3340  -3.0284  -2.9617  -2.8767  -2.8194  -2.7543  -2.7382
  -2.6968  -2.6698  -2.5754  -2.5159  -2.4838  -2.4194  -2.3824  -2.3553
  -2.2833  -2.2259  -2.1784  -2.0652  -2.0387  -1.9768  -1.9637  -1.8633
  -1.7726  -1.7306  -1.6683  -1.2428
     cgsolve_all iterations  56    anorm=    0.72E-07
     cgsolve_all iterations  56    anorm=    0.70E-07
     cgsolve_all iterations  56    anorm=    0.74E-07
     compute_u_kq: q = (   -0.0260,    0.0000,    0.0000)
     Rotating WFCS
     ethr =  1.00E-14,  avg # of iterations = 19.0
     eigenvalues at k:
 -39.0728 -21.0444 -20.9106 -20.7726 -20.7527 -20.6377 -20.6116 -20.5434
 -20.4795 -20.4260 -20.3517 -20.2922 -20.2312 -20.1861 -20.1485 -20.0721
 -20.0016 -19.9046 -19.7262 -19.6458 -19.6265 -19.5953 -19.4566 -19.3858
 -19.3256 -18.7573 -18.5544 -18.5122  -9.1191  -8.7862  -8.7378  -8.6041
  -8.4173  -8.3729  -8.2505  -8.1686  -8.0986  -8.0293  -7.9586  -7.9209
  -7.8405  -7.7531  -7.6012  -7.5654  -7.4508  -7.3957  -7.3102  -7.2068
  -7.0333  -6.6376  -6.2116  -6.0653  -5.7972  -5.6674  -5.5589  -5.4787
  -5.2730  -5.1655  -5.0916  -4.9485  -4.8634  -4.8446  -4.7574  -4.6180
  -4.5423  -4.4859  -4.4000  -4.2946  -4.1475  -4.0249  -3.8785  -3.7651
  -3.6110  -3.3337  -3.0278  -2.9626  -2.8778  -2.8184  -2.7560  -2.7382
  -2.6978  -2.6681  -2.5762  -2.5156  -2.4862  -2.4173  -2.3826  -2.3548
  -2.2855  -2.2242  -2.1767  -2.0622  -2.0364  -1.9779  -1.9643  -1.8631
  -1.7745  -1.7296  -1.6676  -1.2425
     eigenvalues at k+q:
 -39.0728 -21.0478 -20.9054 -20.7741 -20.7521 -20.6388 -20.6088 -20.5447
 -20.4787 -20.4285 -20.3515 -20.2913 -20.2349 -20.1865 -20.1474 -20.0724
 -20.0002 -19.9035 -19.7252 -19.6461 -19.6265 -19.5958 -19.4559 -19.3863
 -19.3264 -18.7575 -18.5537 -18.5126  -9.1184  -8.7883  -8.7353  -8.6053
  -8.4183  -8.3745  -8.2483  -8.1658  -8.0956  -8.0296  -7.9614  -7.9217
  -7.8401  -7.7549  -7.6016  -7.5644  -7.4519  -7.3919  -7.3087  -7.2105
  -7.0364  -6.6388  -6.2110  -6.0628  -5.7947  -5.6666  -5.5601  -5.4759
  -5.2691  -5.1588  -5.0909  -4.9491  -4.8746  -4.8520  -4.7621  -4.6166
  -4.5439  -4.4872  -4.4000  -4.2983  -4.1423  -4.0215  -3.8776  -3.7608
  -3.6125  -3.3330  -3.0271  -2.9637  -2.8790  -2.8175  -2.7587  -2.7376
  -2.6987  -2.6660  -2.5769  -2.5152  -2.4888  -2.4156  -2.3831  -2.3543
  -2.2877  -2.2221  -2.1752  -2.0593  -2.0344  -1.9792  -1.9645  -1.8631
  -1.7764  -1.7289  -1.6666  -1.2422
     cgsolve_all iterations  56    anorm=    0.71E-07
     cgsolve_all iterations  56    anorm=    0.71E-07
     cgsolve_all iterations  56    anorm=    0.71E-07
     compute_u_kq: q = (    0.0000,    0.0260,    0.0000)
     Rotating WFCS
     ethr =  1.00E-14,  avg # of iterations = 21.0
     eigenvalues at k:
 -39.0728 -21.0444 -20.9106 -20.7726 -20.7527 -20.6377 -20.6116 -20.5434
 -20.4795 -20.4260 -20.3517 -20.2922 -20.2312 -20.1861 -20.1485 -20.0721
 -20.0016 -19.9046 -19.7262 -19.6458 -19.6265 -19.5953 -19.4566 -19.3858
 -19.3256 -18.7573 -18.5544 -18.5122  -9.1191  -8.7862  -8.7378  -8.6041
  -8.4173  -8.3729  -8.2505  -8.1686  -8.0986  -8.0293  -7.9586  -7.9209
  -7.8405  -7.7531  -7.6012  -7.5654  -7.4508  -7.3957  -7.3102  -7.2068
  -7.0333  -6.6376  -6.2116  -6.0653  -5.7972  -5.6674  -5.5589  -5.4787
  -5.2730  -5.1655  -5.0916  -4.9485  -4.8634  -4.8446  -4.7574  -4.6180
  -4.5423  -4.4859  -4.4000  -4.2946  -4.1475  -4.0249  -3.8785  -3.7651
  -3.6110  -3.3337  -3.0278  -2.9626  -2.8778  -2.8184  -2.7560  -2.7382
  -2.6978  -2.6681  -2.5762  -2.5156  -2.4862  -2.4173  -2.3826  -2.3548
  -2.2855  -2.2242  -2.1767  -2.0622  -2.0364  -1.9779  -1.9643  -1.8631
  -1.7745  -1.7296  -1.6676  -1.2425
     eigenvalues at k+q:
 -39.0728 -21.0432 -20.9105 -20.7754 -20.7531 -20.6360 -20.6115 -20.5448
 -20.4792 -20.4257 -20.3512 -20.2919 -20.2323 -20.1857 -20.1485 -20.0718
 -20.0014 -19.9044 -19.7258 -19.6453 -19.6259 -19.5950 -19.4586 -19.3879
 -19.3234 -18.7575 -18.5538 -18.5128  -9.1186  -8.7869  -8.7383  -8.6032
  -8.4172  -8.3726  -8.2500  -8.1687  -8.1000  -8.0326  -7.9598  -7.9198
  -7.8408  -7.7507  -7.6002  -7.5642  -7.4500  -7.3942  -7.3119  -7.2049
  -7.0349  -6.6383  -6.2181  -6.0629  -5.7945  -5.6735  -5.5560  -5.4789
  -5.2710  -5.1565  -5.0930  -4.9497  -4.8661  -4.8472  -4.7575  -4.6112
  -4.5402  -4.4894  -4.3984  -4.2922  -4.1534  -4.0205  -3.8840  -3.7657
  -3.6156  -3.3283  -3.0332  -2.9601  -2.8788  -2.8169  -2.7535  -2.7382
  -2.7006  -2.6699  -2.5767  -2.5156  -2.4857  -2.4174  -2.3826  -2.3529
  -2.2835  -2.2227  -2.1778  -2.0626  -2.0364  -1.9825  -1.9650  -1.8634
  -1.7743  -1.7288  -1.6667  -1.2420
     cgsolve_all iterations  56    anorm=    0.72E-07
     cgsolve_all iterations  56    anorm=    0.71E-07
     cgsolve_all iterations  56    anorm=    0.73E-07
     compute_u_kq: q = (    0.0000,   -0.0260,    0.0000)
     Rotating WFCS
     ethr =  1.00E-14,  avg # of iterations = 21.0
     eigenvalues at k:
 -39.0728 -21.0444 -20.9106 -20.7726 -20.7527 -20.6377 -20.6116 -20.5434
 -20.4795 -20.4260 -20.3517 -20.2922 -20.2312 -20.1861 -20.1485 -20.0721
 -20.0016 -19.9046 -19.7262 -19.6458 -19.6265 -19.5953 -19.4566 -19.3858
 -19.3256 -18.7573 -18.5544 -18.5122  -9.1191  -8.7862  -8.7378  -8.6041
  -8.4173  -8.3729  -8.2505  -8.1686  -8.0986  -8.0293  -7.9586  -7.9209
  -7.8405  -7.7531  -7.6012  -7.5654  -7.4508  -7.3957  -7.3102  -7.2068
  -7.0333  -6.6376  -6.2116  -6.0653  -5.7972  -5.6674  -5.5589  -5.4787
  -5.2730  -5.1655  -5.0916  -4.9485  -4.8634  -4.8446  -4.7574  -4.6180
  -4.5423  -4.4859  -4.4000  -4.2946  -4.1475  -4.0249  -3.8785  -3.7651
  -3.6110  -3.3337  -3.0278  -2.9626  -2.8778  -2.8184  -2.7560  -2.7382
  -2.6978  -2.6681  -2.5762  -2.5156  -2.4862  -2.4173  -2.3826  -2.3548
  -2.2855  -2.2242  -2.1767  -2.0622  -2.0364  -1.9779  -1.9643  -1.8631
  -1.7745  -1.7296  -1.6676  -1.2425
     eigenvalues at k+q:
 -39.0728 -21.0456 -20.9107 -20.7708 -20.7512 -20.6396 -20.6115 -20.5422
 -20.4799 -20.4264 -20.3522 -20.2928 -20.2305 -20.1860 -20.1484 -20.0727
 -20.0015 -19.9049 -19.7266 -19.6466 -19.6269 -19.5955 -19.4546 -19.3835
 -19.3279 -18.7572 -18.5553 -18.5115  -9.1195  -8.7854  -8.7372  -8.6055
  -8.4171  -8.3732  -8.2510  -8.1686  -8.0975  -8.0253  -7.9575  -7.9219
  -7.8404  -7.7555  -7.6028  -7.5664  -7.4516  -7.3972  -7.3086  -7.2082
  -7.0320  -6.6368  -6.2052  -6.0679  -5.8000  -5.6614  -5.5629  -5.4761
  -5.2751  -5.1740  -5.0902  -4.9478  -4.8619  -4.8415  -4.7567  -4.6259
  -4.5446  -4.4817  -4.4015  -4.2965  -4.1420  -4.0292  -3.8738  -3.7644
  -3.6069  -3.3389  -3.0223  -2.9650  -2.8771  -2.8199  -2.7595  -2.7384
  -2.6953  -2.6651  -2.5758  -2.5161  -2.4863  -2.4174  -2.3828  -2.3565
  -2.2870  -2.2257  -2.1754  -2.0622  -2.0364  -1.9740  -1.9630  -1.8633
  -1.7743  -1.7306  -1.6686  -1.2429
     cgsolve_all iterations  56    anorm=    0.72E-07
     cgsolve_all iterations  56    anorm=    0.71E-07
     cgsolve_all iterations  56    anorm=    0.71E-07
     compute_u_kq: q = (    0.0000,    0.0000,    0.0260)
     Rotating WFCS
     ethr =  1.00E-14,  avg # of iterations = 22.0
     eigenvalues at k:
 -39.0728 -21.0444 -20.9106 -20.7726 -20.7527 -20.6377 -20.6116 -20.5434
 -20.4795 -20.4260 -20.3517 -20.2922 -20.2312 -20.1861 -20.1485 -20.0721
 -20.0016 -19.9046 -19.7262 -19.6458 -19.6265 -19.5953 -19.4566 -19.3858
 -19.3256 -18.7573 -18.5544 -18.5122  -9.1191  -8.7862  -8.7378  -8.6041
  -8.4173  -8.3729  -8.2505  -8.1686  -8.0986  -8.0293  -7.9586  -7.9209
  -7.8405  -7.7531  -7.6012  -7.5654  -7.4508  -7.3957  -7.3102  -7.2068
  -7.0333  -6.6376  -6.2116  -6.0653  -5.7972  -5.6674  -5.5589  -5.4787
  -5.2730  -5.1655  -5.0916  -4.9485  -4.8634  -4.8446  -4.7574  -4.6180
  -4.5423  -4.4859  -4.4000  -4.2946  -4.1475  -4.0249  -3.8785  -3.7651
  -3.6110  -3.3337  -3.0278  -2.9626  -2.8778  -2.8184  -2.7560  -2.7382
  -2.6978  -2.6681  -2.5762  -2.5156  -2.4862  -2.4173  -2.3826  -2.3548
  -2.2855  -2.2242  -2.1767  -2.0622  -2.0364  -1.9779  -1.9643  -1.8631
  -1.7745  -1.7296  -1.6676  -1.2425
     eigenvalues at k+q:
 -39.0728 -21.0445 -20.9120 -20.7704 -20.7503 -20.6429 -20.6116 -20.5447
 -20.4788 -20.4261 -20.3492 -20.2914 -20.2305 -20.1852 -20.1490 -20.0724
 -20.0016 -19.9046 -19.7268 -19.6459 -19.6270 -19.5953 -19.4564 -19.3863
 -19.3257 -18.7587 -18.5537 -18.5114  -9.1183  -8.7871  -8.7371  -8.6029
  -8.4170  -8.3724  -8.2527  -8.1694  -8.1026  -8.0287  -7.9584  -7.9211
  -7.8387  -7.7523  -7.6009  -7.5648  -7.4527  -7.3949  -7.3084  -7.2069
  -7.0338  -6.6345  -6.2111  -6.0656  -5.8020  -5.6652  -5.5631  -5.4795
  -5.2739  -5.1644  -5.0914  -4.9420  -4.8651  -4.8421  -4.7573  -4.6102
  -4.5501  -4.4852  -4.3975  -4.2945  -4.1485  -4.0368  -3.8890  -3.7587
  -3.6034  -3.3349  -3.0278  -2.9616  -2.8778  -2.8161  -2.7581  -2.7343
  -2.6985  -2.6701  -2.5737  -2.5186  -2.4862  -2.4165  -2.3806  -2.3546
  -2.2846  -2.2201  -2.1776  -2.0631  -2.0360  -1.9822  -1.9666  -1.8645
  -1.7721  -1.7296  -1.6651  -1.2425
     cgsolve_all iterations  56    anorm=    0.71E-07
     cgsolve_all iterations  56    anorm=    0.72E-07
     cgsolve_all iterations  56    anorm=    0.71E-07
     compute_u_kq: q = (    0.0000,    0.0000,   -0.0260)
     Rotating WFCS
     ethr =  1.00E-14,  avg # of iterations = 22.0
     eigenvalues at k:
 -39.0728 -21.0444 -20.9106 -20.7726 -20.7527 -20.6377 -20.6116 -20.5434
 -20.4795 -20.4260 -20.3517 -20.2922 -20.2312 -20.1861 -20.1485 -20.0721
 -20.0016 -19.9046 -19.7262 -19.6458 -19.6265 -19.5953 -19.4566 -19.3858
 -19.3256 -18.7573 -18.5544 -18.5122  -9.1191  -8.7862  -8.7378  -8.6041
  -8.4173  -8.3729  -8.2505  -8.1686  -8.0986  -8.0293  -7.9586  -7.9209
  -7.8405  -7.7531  -7.6012  -7.5654  -7.4508  -7.3957  -7.3102  -7.2068
  -7.0333  -6.6376  -6.2116  -6.0653  -5.7972  -5.6674  -5.5589  -5.4787
  -5.2730  -5.1655  -5.0916  -4.9485  -4.8634  -4.8446  -4.7574  -4.6180
  -4.5423  -4.4859  -4.4000  -4.2946  -4.1475  -4.0249  -3.8785  -3.7651
  -3.6110  -3.3337  -3.0278  -2.9626  -2.8778  -2.8184  -2.7560  -2.7382
  -2.6978  -2.6681  -2.5762  -2.5156  -2.4862  -2.4173  -2.3826  -2.3548
  -2.2855  -2.2242  -2.1767  -2.0622  -2.0364  -1.9779  -1.9643  -1.8631
  -1.7745  -1.7296  -1.6676  -1.2425
     eigenvalues at k+q:
 -39.0728 -21.0445 -20.9089 -20.7753 -20.7546 -20.6333 -20.6107 -20.5423
 -20.4803 -20.4261 -20.3542 -20.2930 -20.2321 -20.1873 -20.1477 -20.0719
 -20.0015 -19.9045 -19.7258 -19.6456 -19.6259 -19.5952 -19.4567 -19.3853
 -19.3254 -18.7561 -18.5553 -18.5129  -9.1199  -8.7853  -8.7382  -8.6055
  -8.4178  -8.3733  -8.2481  -8.1677  -8.0946  -8.0298  -7.9586  -7.9207
  -7.8427  -7.7539  -7.6019  -7.5657  -7.4492  -7.3964  -7.3119  -7.2066
  -7.0330  -6.6405  -6.2122  -6.0654  -5.7926  -5.6696  -5.5541  -5.4767
  -5.2722  -5.1667  -5.0924  -4.9555  -4.8670  -4.8428  -4.7567  -4.6249
  -4.5357  -4.4861  -4.4018  -4.2951  -4.1453  -4.0134  -3.8691  -3.7712
  -3.6193  -3.3324  -3.0278  -2.9634  -2.8779  -2.8213  -2.7550  -2.7411
  -2.6971  -2.6657  -2.5787  -2.5121  -2.4864  -2.4183  -2.3852  -2.3544
  -2.2868  -2.2279  -2.1755  -2.0617  -2.0367  -1.9744  -1.9617  -1.8620
  -1.7766  -1.7298  -1.6699  -1.2425
     cgsolve_all iterations  56    anorm=    0.72E-07
     cgsolve_all iterations  56    anorm=    0.71E-07
     cgsolve_all iterations  56    anorm=    0.72E-07

     k-point #    3 of     4      pool #  1    cpu time:     903.0
     compute_u_kq: q = (    0.0000,    0.0000,    0.0000)
     Rotating WFCS
     ethr =  1.00E-14,  avg # of iterations =  5.0
     eigenvalues at k:
 -39.0728 -21.0492 -20.8926 -20.7955 -20.7575 -20.6128 -20.5975 -20.5590
 -20.4800 -20.4369 -20.3455 -20.3169 -20.2217 -20.1822 -20.1378 -20.0703
 -19.9863 -19.9210 -19.7431 -19.6410 -19.6263 -19.5915 -19.4633 -19.3764
 -19.3207 -18.7626 -18.5522 -18.5125  -9.1190  -8.7893  -8.7032  -8.6508
  -8.4010  -8.3776  -8.2469  -8.1825  -8.0973  -8.0018  -7.9395  -7.9188
  -7.8738  -7.7485  -7.6208  -7.5380  -7.4846  -7.3944  -7.3144  -7.1510
  -7.0663  -6.6415  -6.2197  -6.0736  -5.7723  -5.6528  -5.5171  -5.4536
  -5.3415  -5.2494  -5.0729  -4.9730  -4.8965  -4.8414  -4.6998  -4.6244
  -4.4790  -4.4177  -4.3566  -4.3378  -4.1685  -4.0699  -3.8905  -3.7593
  -3.6429  -3.3052  -3.0188  -2.9774  -2.8793  -2.8265  -2.7822  -2.7322
  -2.7119  -2.6259  -2.5521  -2.5170  -2.5020  -2.4286  -2.3905  -2.3464
  -2.3064  -2.1961  -2.1552  -2.0770  -2.0635  -1.9813  -1.9477  -1.8747
  -1.7731  -1.7382  -1.6463  -1.2397
     eigenvalues at k+q:
 -39.0728 -21.0492 -20.8926 -20.7955 -20.7575 -20.6129 -20.5975 -20.5590
 -20.4800 -20.4369 -20.3455 -20.3169 -20.2217 -20.1822 -20.1378 -20.0703
 -19.9863 -19.9210 -19.7431 -19.6410 -19.6263 -19.5915 -19.4633 -19.3764
 -19.3207 -18.7627 -18.5522 -18.5125  -9.1190  -8.7893  -8.7032  -8.6508
  -8.4010  -8.3776  -8.2469  -8.1825  -8.0973  -8.0018  -7.9395  -7.9188
  -7.8738  -7.7485  -7.6208  -7.5380  -7.4846  -7.3944  -7.3144  -7.1510
  -7.0663  -6.6415  -6.2197  -6.0736  -5.7723  -5.6528  -5.5171  -5.4536
  -5.3415  -5.2494  -5.0729  -4.9730  -4.8965  -4.8414  -4.6998  -4.6244
  -4.4790  -4.4177  -4.3566  -4.3378  -4.1685  -4.0699  -3.8905  -3.7593
  -3.6429  -3.3052  -3.0188  -2.9774  -2.8793  -2.8265  -2.7822  -2.7322
  -2.7119  -2.6259  -2.5521  -2.5170  -2.5020  -2.4286  -2.3905  -2.3465
  -2.3064  -2.1961  -2.1552  -2.0771  -2.0635  -1.9814  -1.9477  -1.8747
  -1.7731  -1.7382  -1.6463  -1.2396
     cgsolve_all iterations  51    anorm=    0.70E-07
PARA_AUG  1      50.7642202         0.2457736         0.3347715
     cgsolve_all iterations  53    anorm=    0.68E-07
PARA_AUG  2      -0.1082663        50.5304558        -0.2071784
     cgsolve_all iterations  51    anorm=    0.68E-07
PARA_AUG  3       0.3370111        -0.1162428        50.9017903
     cgsolve_all iterations  56    anorm=    0.70E-07
     cgsolve_all iterations  56    anorm=    0.72E-07
     cgsolve_all iterations  56    anorm=    0.71E-07
     compute_u_kq: q = (    0.0260,    0.0000,    0.0000)
     Rotating WFCS
     ethr =  1.00E-14,  avg # of iterations = 19.0
     eigenvalues at k:
 -39.0728 -21.0492 -20.8926 -20.7955 -20.7575 -20.6128 -20.5975 -20.5590
 -20.4800 -20.4369 -20.3455 -20.3169 -20.2217 -20.1822 -20.1378 -20.0703
 -19.9863 -19.9210 -19.7431 -19.6410 -19.6263 -19.5915 -19.4633 -19.3764
 -19.3207 -18.7626 -18.5522 -18.5125  -9.1190  -8.7893  -8.7032  -8.6508
  -8.4010  -8.3776  -8.2469  -8.1825  -8.0973  -8.0018  -7.9395  -7.9188
  -7.8738  -7.7485  -7.6208  -7.5380  -7.4846  -7.3944  -7.3144  -7.1510
  -7.0663  -6.6415  -6.2197  -6.0736  -5.7723  -5.6528  -5.5171  -5.4536
  -5.3415  -5.2494  -5.0729  -4.9730  -4.8965  -4.8414  -4.6998  -4.6244
  -4.4790  -4.4177  -4.3566  -4.3378  -4.1685  -4.0699  -3.8905  -3.7593
  -3.6429  -3.3052  -3.0188  -2.9774  -2.8793  -2.8265  -2.7822  -2.7322
  -2.7119  -2.6259  -2.5521  -2.5170  -2.5020  -2.4286  -2.3905  -2.3464
  -2.3064  -2.1961  -2.1552  -2.0770  -2.0635  -1.9813  -1.9477  -1.8747
  -1.7731  -1.7382  -1.6463  -1.2397
     eigenvalues at k+q:
 -39.0728 -21.0461 -20.8985 -20.7929 -20.7586 -20.6130 -20.5982 -20.5588
 -20.4813 -20.4344 -20.3437 -20.3181 -20.2199 -20.1814 -20.1382 -20.0705
 -19.9873 -19.9223 -19.7441 -19.6407 -19.6260 -19.5912 -19.4639 -19.3761
 -19.3198 -18.7625 -18.5529 -18.5121  -9.1197  -8.7875  -8.7070  -8.6479
  -8.4001  -8.3757  -8.2497  -8.1843  -8.1000  -8.0025  -7.9374  -7.9157
  -7.8759  -7.7465  -7.6209  -7.5386  -7.4839  -7.3968  -7.3153  -7.1492
  -7.0627  -6.6403  -6.2202  -6.0762  -5.7746  -5.6530  -5.5195  -5.4520
  -5.3486  -5.2508  -5.0753  -4.9702  -4.8896  -4.8355  -4.6983  -4.6217
  -4.4775  -4.4144  -4.3546  -4.3328  -4.1799  -4.0710  -3.8939  -3.7621
  -3.6413  -3.3058  -3.0195  -2.9764  -2.8778  -2.8285  -2.7792  -2.7330
  -2.7119  -2.6253  -2.5532  -2.5161  -2.4996  -2.4306  -2.3897  -2.3472
  -2.3068  -2.1969  -2.1544  -2.0813  -2.0653  -1.9790  -1.9491  -1.8742
  -1.7712  -1.7392  -1.6472  -1.2400
     cgsolve_all iterations  56    anorm=    0.71E-07
     cgsolve_all iterations  56    anorm=    0.72E-07
     cgsolve_all iterations  56    anorm=    0.70E-07
     compute_u_kq: q = (   -0.0260,    0.0000,    0.0000)
     Rotating WFCS
     ethr =  1.00E-14,  avg # of iterations = 19.0
     eigenvalues at k:
 -39.0728 -21.0492 -20.8926 -20.7955 -20.7575 -20.6128 -20.5975 -20.5590
 -20.4800 -20.4369 -20.3455 -20.3169 -20.2217 -20.1822 -20.1378 -20.0703
 -19.9863 -19.9210 -19.7431 -19.6410 -19.6263 -19.5915 -19.4633 -19.3764
 -19.3207 -18.7626 -18.5522 -18.5125  -9.1190  -8.7893  -8.7032  -8.6508
  -8.4010  -8.3776  -8.2469  -8.1825  -8.0973  -8.0018  -7.9395  -7.9188
  -7.8738  -7.7485  -7.6208  -7.5380  -7.4846  -7.3944  -7.3144  -7.1510
  -7.0663  -6.6415  -6.2197  -6.0736  -5.7723  -5.6528  -5.5171  -5.4536
  -5.3415  -5.2494  -5.0729  -4.9730  -4.8965  -4.8414  -4.6998  -4.6244
  -4.4790  -4.4177  -4.3566  -4.3378  -4.1685  -4.0699  -3.8905  -3.7593
  -3.6429  -3.3052  -3.0188  -2.9774  -2.8793  -2.8265  -2.7822  -2.7322
  -2.7119  -2.6259  -2.5521  -2.5170  -2.5020  -2.4286  -2.3905  -2.3464
  -2.3064  -2.1961  -2.1552  -2.0770  -2.0635  -1.9813  -1.9477  -1.8747
  -1.7731  -1.7382  -1.6463  -1.2397
     eigenvalues at k+q:
 -39.0728 -21.0522 -20.8871 -20.7978 -20.7564 -20.6143 -20.5960 -20.5589
 -20.4786 -20.4393 -20.3473 -20.3154 -20.2236 -20.1829 -20.1376 -20.0702
 -19.9855 -19.9197 -19.7417 -19.6414 -19.6264 -19.5921 -19.4626 -19.3768
 -19.3216 -18.7627 -18.5515 -18.5129  -9.1183  -8.7909  -8.6999  -8.6530
  -8.4023  -8.3791  -8.2446  -8.1804  -8.0943  -8.0014  -7.9429  -7.9214
  -7.8713  -7.7505  -7.6204  -7.5378  -7.4848  -7.3918  -7.3137  -7.1537
  -7.0694  -6.6427  -6.2192  -6.0709  -5.7704  -5.6524  -5.5155  -5.4555
  -5.3333  -5.2473  -5.0702  -4.9765  -4.9031  -4.8471  -4.7021  -4.6271
  -4.4811  -4.4216  -4.3592  -4.3416  -4.1579  -4.0677  -3.8875  -3.7562
  -3.6441  -3.3049  -3.0181  -2.9782  -2.8808  -2.8243  -2.7850  -2.7311
  -2.7119  -2.6270  -2.5514  -2.5179  -2.5040  -2.4265  -2.3913  -2.3460
  -2.3057  -2.1954  -2.1563  -2.0729  -2.0611  -1.9837  -1.9465  -1.8750
  -1.7749  -1.7371  -1.6457  -1.2394
     cgsolve_all iterations  56    anorm=    0.71E-07
     cgsolve_all iterations  56    anorm=    0.72E-07
     cgsolve_all iterations  56    anorm=    0.70E-07
     compute_u_kq: q = (    0.0000,    0.0260,    0.0000)
     Rotating WFCS
     ethr =  1.00E-14,  avg # of iterations = 20.0
     eigenvalues at k:
 -39.0728 -21.0492 -20.8926 -20.7955 -20.7575 -20.6128 -20.5975 -20.5590
 -20.4800 -20.4369 -20.3455 -20.3169 -20.2217 -20.1822 -20.1378 -20.0703
 -19.9863 -19.9210 -19.7431 -19.6410 -19.6263 -19.5915 -19.4633 -19.3764
 -19.3207 -18.7626 -18.5522 -18.5125  -9.1190  -8.7893  -8.7032  -8.6508
  -8.4010  -8.3776  -8.2469  -8.1825  -8.0973  -8.0018  -7.9395  -7.9188
  -7.8738  -7.7485  -7.6208  -7.5380  -7.4846  -7.3944  -7.3144  -7.1510
  -7.0663  -6.6415  -6.2197  -6.0736  -5.7723  -5.6528  -5.5171  -5.4536
  -5.3415  -5.2494  -5.0729  -4.9730  -4.8965  -4.8414  -4.6998  -4.6244
  -4.4790  -4.4177  -4.3566  -4.3378  -4.1685  -4.0699  -3.8905  -3.7593
  -3.6429  -3.3052  -3.0188  -2.9774  -2.8793  -2.8265  -2.7822  -2.7322
  -2.7119  -2.6259  -2.5521  -2.5170  -2.5020  -2.4286  -2.3905  -2.3464
  -2.3064  -2.1961  -2.1552  -2.0770  -2.0635  -1.9813  -1.9477  -1.8747
  -1.7731  -1.7382  -1.6463  -1.2397
     eigenvalues at k+q:
 -39.0728 -21.0505 -20.8927 -20.7936 -20.7563 -20.6164 -20.5955 -20.5587
 -20.4811 -20.4356 -20.3454 -20.3167 -20.2233 -20.1802 -20.1388 -20.0708
 -19.9862 -19.9214 -19.7435 -19.6406 -19.6275 -19.5919 -19.4614 -19.3739
 -19.3231 -18.7629 -18.5514 -18.5130  -9.1195  -8.7886  -8.7010  -8.6529
  -8.4013  -8.3786  -8.2469  -8.1816  -8.0968  -7.9987  -7.9378  -7.9208
  -7.8728  -7.7512  -7.6217  -7.5377  -7.4866  -7.3950  -7.3137  -7.1525
  -7.0652  -6.6419  -6.2133  -6.0727  -5.7753  -5.6527  -5.5188  -5.4515
  -5.3398  -5.2527  -5.0769  -4.9754  -4.8946  -4.8428  -4.6941  -4.6256
  -4.4786  -4.4223  -4.3564  -4.3410  -4.1670  -4.0722  -3.8860  -3.7595
  -3.6369  -3.3089  -3.0131  -2.9799  -2.8796  -2.8295  -2.7839  -2.7311
  -2.7079  -2.6236  -2.5547  -2.5156  -2.5007  -2.4302  -2.3912  -2.3474
  -2.3080  -2.1990  -2.1515  -2.0780  -2.0617  -1.9809  -1.9464  -1.8723
  -1.7750  -1.7385  -1.6468  -1.2401
     cgsolve_all iterations  56    anorm=    0.70E-07
     cgsolve_all iterations  56    anorm=    0.72E-07
     cgsolve_all iterations  56    anorm=    0.70E-07
     compute_u_kq: q = (    0.0000,   -0.0260,    0.0000)
     Rotating WFCS
     ethr =  1.00E-14,  avg # of iterations = 20.0
     eigenvalues at k:
 -39.0728 -21.0492 -20.8926 -20.7955 -20.7575 -20.6128 -20.5975 -20.5590
 -20.4800 -20.4369 -20.3455 -20.3169 -20.2217 -20.1822 -20.1378 -20.0703
 -19.9863 -19.9210 -19.7431 -19.6410 -19.6263 -19.5915 -19.4633 -19.3764
 -19.3207 -18.7626 -18.5522 -18.5125  -9.1190  -8.7893  -8.7032  -8.6508
  -8.4010  -8.3776  -8.2469  -8.1825  -8.0973  -8.0018  -7.9395  -7.9188
  -7.8738  -7.7485  -7.6208  -7.5380  -7.4846  -7.3944  -7.3144  -7.1510
  -7.0663  -6.6415  -6.2197  -6.0736  -5.7723  -5.6528  -5.5171  -5.4536
  -5.3415  -5.2494  -5.0729  -4.9730  -4.8965  -4.8414  -4.6998  -4.6244
  -4.4790  -4.4177  -4.3566  -4.3378  -4.1685  -4.0699  -3.8905  -3.7593
  -3.6429  -3.3052  -3.0188  -2.9774  -2.8793  -2.8265  -2.7822  -2.7322
  -2.7119  -2.6259  -2.5521  -2.5170  -2.5020  -2.4286  -2.3905  -2.3464
  -2.3064  -2.1961  -2.1552  -2.0770  -2.0635  -1.9813  -1.9477  -1.8747
  -1.7731  -1.7382  -1.6463  -1.2397
     eigenvalues at k+q:
 -39.0728 -21.0480 -20.8926 -20.7975 -20.7585 -20.6097 -20.5994 -20.5592
 -20.4788 -20.4384 -20.3452 -20.3171 -20.2203 -20.1844 -20.1367 -20.0701
 -19.9866 -19.9204 -19.7425 -19.6414 -19.6248 -19.5912 -19.4651 -19.3787
 -19.3185 -18.7624 -18.5531 -18.5118  -9.1186  -8.7900  -8.7053  -8.6484
  -8.4009  -8.3766  -8.2469  -8.1833  -8.0977  -8.0053  -7.9410  -7.9168
  -7.8749  -7.7459  -7.6198  -7.5381  -7.4827  -7.3937  -7.3151  -7.1501
  -7.0671  -6.6410  -6.2260  -6.0748  -5.7698  -5.6531  -5.5155  -5.4542
  -5.3428  -5.2459  -5.0694  -4.9711  -4.8984  -4.8399  -4.7058  -4.6231
  -4.4797  -4.4147  -4.3585  -4.3313  -4.1702  -4.0675  -3.8951  -3.7591
  -3.6485  -3.3018  -3.0243  -2.9748  -2.8792  -2.8239  -2.7803  -2.7330
  -2.7156  -2.6280  -2.5500  -2.5181  -2.5029  -2.4272  -2.3898  -2.3453
  -2.3046  -2.1932  -2.1588  -2.0764  -2.0653  -1.9821  -1.9487  -1.8773
  -1.7708  -1.7378  -1.6460  -1.2393
     cgsolve_all iterations  56    anorm=    0.71E-07
     cgsolve_all iterations  56    anorm=    0.72E-07
     cgsolve_all iterations  56    anorm=    0.72E-07
     compute_u_kq: q = (    0.0000,    0.0000,    0.0260)
     Rotating WFCS
     ethr =  1.00E-14,  avg # of iterations = 22.0
     eigenvalues at k:
 -39.0728 -21.0492 -20.8926 -20.7955 -20.7575 -20.6128 -20.5975 -20.5590
 -20.4800 -20.4369 -20.3455 -20.3169 -20.2217 -20.1822 -20.1378 -20.0703
 -19.9863 -19.9210 -19.7431 -19.6410 -19.6263 -19.5915 -19.4633 -19.3764
 -19.3207 -18.7626 -18.5522 -18.5125  -9.1190  -8.7893  -8.7032  -8.6508
  -8.4010  -8.3776  -8.2469  -8.1825  -8.0973  -8.0018  -7.9395  -7.9188
  -7.8738  -7.7485  -7.6208  -7.5380  -7.4846  -7.3944  -7.3144  -7.1510
  -7.0663  -6.6415  -6.2197  -6.0736  -5.7723  -5.6528  -5.5171  -5.4536
  -5.3415  -5.2494  -5.0729  -4.9730  -4.8965  -4.8414  -4.6998  -4.6244
  -4.4790  -4.4177  -4.3566  -4.3378  -4.1685  -4.0699  -3.8905  -3.7593
  -3.6429  -3.3052  -3.0188  -2.9774  -2.8793  -2.8265  -2.7822  -2.7322
  -2.7119  -2.6259  -2.5521  -2.5170  -2.5020  -2.4286  -2.3905  -2.3464
  -2.3064  -2.1961  -2.1552  -2.0770  -2.0635  -1.9813  -1.9477  -1.8747
  -1.7731  -1.7382  -1.6463  -1.2397
     eigenvalues at k+q:
 -39.0728 -21.0492 -20.8906 -20.7992 -20.7580 -20.6116 -20.5942 -20.5576
 -20.4804 -20.4374 -20.3476 -20.3201 -20.2190 -20.1851 -20.1370 -20.0701
 -19.9865 -19.9208 -19.7427 -19.6399 -19.6259 -19.5920 -19.4634 -19.3760
 -19.3205 -18.7609 -18.5552 -18.5115  -9.1199  -8.7888  -8.7018  -8.6535
  -8.4015  -8.3775  -8.2452  -8.1832  -8.0918  -8.0014  -7.9396  -7.9186
  -7.8764  -7.7492  -7.6226  -7.5375  -7.4841  -7.3944  -7.3155  -7.1503
  -7.0668  -6.6457  -6.2201  -6.0700  -5.7689  -5.6522  -5.5224  -5.4508
  -5.3385  -5.2482  -5.0750  -4.9740  -4.8977  -4.8415  -4.7043  -4.6240
  -4.4841  -4.4199  -4.3611  -4.3334  -4.1617  -4.0580  -3.8864  -3.7594
  -3.6511  -3.3052  -3.0194  -2.9777  -2.8803  -2.8258  -2.7829  -2.7337
  -2.7149  -2.6222  -2.5512  -2.5204  -2.4987  -2.4291  -2.3949  -2.3453
  -2.3070  -2.1983  -2.1571  -2.0755  -2.0632  -1.9777  -1.9438  -1.8745
  -1.7762  -1.7381  -1.6482  -1.2397
     cgsolve_all iterations  56    anorm=    0.71E-07
     cgsolve_all iterations  56    anorm=    0.72E-07
     cgsolve_all iterations  56    anorm=    0.72E-07
     compute_u_kq: q = (    0.0000,    0.0000,   -0.0260)
     Rotating WFCS
     ethr =  1.00E-14,  avg # of iterations = 22.0
     eigenvalues at k:
 -39.0728 -21.0492 -20.8926 -20.7955 -20.7575 -20.6128 -20.5975 -20.5590
 -20.4800 -20.4369 -20.3455 -20.3169 -20.2217 -20.1822 -20.1378 -20.0703
 -19.9863 -19.9210 -19.7431 -19.6410 -19.6263 -19.5915 -19.4633 -19.3764
 -19.3207 -18.7626 -18.5522 -18.5125  -9.1190  -8.7893  -8.7032  -8.6508
  -8.4010  -8.3776  -8.2469  -8.1825  -8.0973  -8.0018  -7.9395  -7.9188
  -7.8738  -7.7485  -7.6208  -7.5380  -7.4846  -7.3944  -7.3144  -7.1510
  -7.0663  -6.6415  -6.2197  -6.0736  -5.7723  -5.6528  -5.5171  -5.4536
  -5.3415  -5.2494  -5.0729  -4.9730  -4.8965  -4.8414  -4.6998  -4.6244
  -4.4790  -4.4177  -4.3566  -4.3378  -4.1685  -4.0699  -3.8905  -3.7593
  -3.6429  -3.3052  -3.0188  -2.9774  -2.8793  -2.8265  -2.7822  -2.7322
  -2.7119  -2.6259  -2.5521  -2.5170  -2.5020  -2.4286  -2.3905  -2.3464
  -2.3064  -2.1961  -2.1552  -2.0770  -2.0635  -1.9813  -1.9477  -1.8747
  -1.7731  -1.7382  -1.6463  -1.2397
     eigenvalues at k+q:
 -39.0728 -21.0492 -20.8948 -20.7920 -20.7566 -20.6147 -20.6009 -20.5598
 -20.4798 -20.4362 -20.3435 -20.3136 -20.2245 -20.1791 -20.1387 -20.0707
 -19.9861 -19.9211 -19.7433 -19.6423 -19.6266 -19.5910 -19.4633 -19.3767
 -19.3209 -18.7644 -18.5494 -18.5133  -9.1182  -8.7896  -8.7046  -8.6481
  -8.4004  -8.3776  -8.2487  -8.1818  -8.1029  -8.0022  -7.9403  -7.9187
  -7.8709  -7.7480  -7.6190  -7.5387  -7.4848  -7.3945  -7.3133  -7.1520
  -7.0657  -6.6372  -6.2195  -6.0773  -5.7761  -5.6539  -5.5120  -5.4549
  -5.3447  -5.2496  -5.0705  -4.9721  -4.8955  -4.8418  -4.6967  -4.6233
  -4.4739  -4.4187  -4.3562  -4.3357  -4.1751  -4.0812  -3.8964  -3.7578
  -3.6353  -3.3054  -3.0185  -2.9766  -2.8785  -2.8272  -2.7817  -2.7313
  -2.7078  -2.6297  -2.5533  -2.5149  -2.5036  -2.4284  -2.3862  -2.3475
  -2.3052  -2.1945  -2.1524  -2.0792  -2.0633  -1.9854  -1.9515  -1.8750
  -1.7698  -1.7383  -1.6447  -1.2396
     cgsolve_all iterations  56    anorm=    0.70E-07
     cgsolve_all iterations  56    anorm=    0.70E-07
     cgsolve_all iterations  56    anorm=    0.70E-07

     k-point #    4 of     4      pool #  1    cpu time:    1352.9
     compute_u_kq: q = (    0.0000,    0.0000,    0.0000)
     Rotating WFCS
     ethr =  1.00E-14,  avg # of iterations =  6.0
     eigenvalues at k:
 -39.0728 -21.0423 -20.9113 -20.7971 -20.7274 -20.6409 -20.5975 -20.5509
 -20.4851 -20.4295 -20.3399 -20.3191 -20.2375 -20.1732 -20.1157 -20.0916
 -19.9887 -19.9148 -19.7309 -19.6503 -19.6286 -19.5892 -19.4642 -19.3775
 -19.3229 -18.7604 -18.5666 -18.4991  -9.1188  -8.7771  -8.7220  -8.6445
  -8.3907  -8.3738  -8.2558  -8.1797  -8.1060  -7.9995  -7.9684  -7.8987
  -7.8610  -7.7567  -7.6283  -7.5494  -7.4564  -7.4036  -7.3134  -7.1679
  -7.0539  -6.6343  -6.2286  -6.0753  -5.7952  -5.6760  -5.5713  -5.3534
  -5.2989  -5.1609  -5.0595  -4.9864  -4.9113  -4.8322  -4.7706  -4.6327
  -4.5345  -4.4532  -4.4162  -4.2636  -4.1548  -4.0308  -3.9047  -3.7705
  -3.6483  -3.3149  -3.0329  -2.9556  -2.8788  -2.8351  -2.7919  -2.7420
  -2.6827  -2.6112  -2.5773  -2.5197  -2.5074  -2.4042  -2.3936  -2.3399
  -2.2578  -2.2207  -2.1456  -2.0807  -2.0570  -1.9831  -1.9493  -1.8912
  -1.7534  -1.7347  -1.6739  -1.2416
     eigenvalues at k+q:
 -39.0728 -21.0423 -20.9113 -20.7971 -20.7274 -20.6409 -20.5975 -20.5509
 -20.4851 -20.4295 -20.3399 -20.3191 -20.2375 -20.1732 -20.1158 -20.0916
 -19.9887 -19.9148 -19.7309 -19.6503 -19.6286 -19.5892 -19.4642 -19.3775
 -19.3229 -18.7605 -18.5666 -18.4991  -9.1188  -8.7771  -8.7220  -8.6445
  -8.3907  -8.3738  -8.2558  -8.1797  -8.1060  -7.9995  -7.9684  -7.8987
  -7.8610  -7.7567  -7.6283  -7.5494  -7.4564  -7.4036  -7.3134  -7.1679
  -7.0539  -6.6344  -6.2286  -6.0754  -5.7952  -5.6760  -5.5713  -5.3534
  -5.2989  -5.1609  -5.0595  -4.9864  -4.9113  -4.8322  -4.7706  -4.6327
  -4.5345  -4.4532  -4.4162  -4.2636  -4.1548  -4.0308  -3.9047  -3.7705
  -3.6483  -3.3149  -3.0329  -2.9556  -2.8788  -2.8351  -2.7919  -2.7420
  -2.6827  -2.6112  -2.5773  -2.5197  -2.5074  -2.4042  -2.3937  -2.3400
  -2.2578  -2.2207  -2.1456  -2.0807  -2.0570  -1.9832  -1.9493  -1.8913
  -1.7534  -1.7347  -1.6739  -1.2416
     cgsolve_all iterations  51    anorm=    0.68E-07
PARA_AUG  1      50.7646143         0.2391827         0.3305520
     cgsolve_all iterations  53    anorm=    0.67E-07
PARA_AUG  2      -0.1211886        50.5328234        -0.1951569
     cgsolve_all iterations  51    anorm=    0.71E-07
PARA_AUG  3       0.3351284        -0.1124211        50.8962324
     cgsolve_all iterations  56    anorm=    0.69E-07
     cgsolve_all iterations  54    anorm=    0.70E-07
     cgsolve_all iterations  56    anorm=    0.70E-07
     compute_u_kq: q = (    0.0260,    0.0000,    0.0000)
     Rotating WFCS
     ethr =  1.00E-14,  avg # of iterations = 19.0
     eigenvalues at k:
 -39.0728 -21.0423 -20.9113 -20.7971 -20.7274 -20.6409 -20.5975 -20.5509
 -20.4851 -20.4295 -20.3399 -20.3191 -20.2375 -20.1732 -20.1157 -20.0916
 -19.9887 -19.9148 -19.7309 -19.6503 -19.6286 -19.5892 -19.4642 -19.3775
 -19.3229 -18.7604 -18.5666 -18.4991  -9.1188  -8.7771  -8.7220  -8.6445
  -8.3907  -8.3738  -8.2558  -8.1797  -8.1060  -7.9995  -7.9684  -7.8987
  -7.8610  -7.7567  -7.6283  -7.5494  -7.4564  -7.4036  -7.3134  -7.1679
  -7.0539  -6.6343  -6.2286  -6.0753  -5.7952  -5.6760  -5.5713  -5.3534
  -5.2989  -5.1609  -5.0595  -4.9864  -4.9113  -4.8322  -4.7706  -4.6327
  -4.5345  -4.4532  -4.4162  -4.2636  -4.1548  -4.0308  -3.9047  -3.7705
  -3.6483  -3.3149  -3.0329  -2.9556  -2.8788  -2.8351  -2.7919  -2.7420
  -2.6827  -2.6112  -2.5773  -2.5197  -2.5074  -2.4042  -2.3936  -2.3399
  -2.2578  -2.2207  -2.1456  -2.0807  -2.0570  -1.9831  -1.9493  -1.8912
  -1.7534  -1.7347  -1.6739  -1.2416
     eigenvalues at k+q:
 -39.0728 -21.0387 -20.9165 -20.7971 -20.7278 -20.6393 -20.5980 -20.5513
 -20.4864 -20.4282 -20.3378 -20.3196 -20.2363 -20.1733 -20.1159 -20.0908
 -19.9901 -19.9159 -19.7320 -19.6505 -19.6282 -19.5886 -19.4646 -19.3771
 -19.3222 -18.7610 -18.5655 -18.5000  -9.1196  -8.7741  -8.7260  -8.6425
  -8.3906  -8.3714  -8.2588  -8.1826  -8.1079  -7.9977  -7.9669  -7.8985
  -7.8604  -7.7549  -7.6297  -7.5502  -7.4553  -7.4061  -7.3140  -7.1666
  -7.0498  -6.6342  -6.2297  -6.0746  -5.7944  -5.6809  -5.5745  -5.3555
  -5.3014  -5.1588  -5.0656  -4.9862  -4.9134  -4.8298  -4.7513  -4.6299
  -4.5285  -4.4515  -4.4225  -4.2618  -4.1575  -4.0341  -3.9055  -3.7784
  -3.6464  -3.3138  -3.0324  -2.9552  -2.8802  -2.8341  -2.7913  -2.7442
  -2.6800  -2.6107  -2.5774  -2.5190  -2.5070  -2.4033  -2.3936  -2.3408
  -2.2583  -2.2222  -2.1448  -2.0817  -2.0630  -1.9808  -1.9483  -1.8921
  -1.7535  -1.7344  -1.6740  -1.2420
     cgsolve_all iterations  56    anorm=    0.69E-07
     cgsolve_all iterations  54    anorm=    0.70E-07
     cgsolve_all iterations  56    anorm=    0.70E-07
     compute_u_kq: q = (   -0.0260,    0.0000,    0.0000)
     Rotating WFCS
     ethr =  1.00E-14,  avg # of iterations = 20.0
     eigenvalues at k:
 -39.0728 -21.0423 -20.9113 -20.7971 -20.7274 -20.6409 -20.5975 -20.5509
 -20.4851 -20.4295 -20.3399 -20.3191 -20.2375 -20.1732 -20.1157 -20.0916
 -19.9887 -19.9148 -19.7309 -19.6503 -19.6286 -19.5892 -19.4642 -19.3775
 -19.3229 -18.7604 -18.5666 -18.4991  -9.1188  -8.7771  -8.7220  -8.6445
  -8.3907  -8.3738  -8.2558  -8.1797  -8.1060  -7.9995  -7.9684  -7.8987
  -7.8610  -7.7567  -7.6283  -7.5494  -7.4564  -7.4036  -7.3134  -7.1679
  -7.0539  -6.6343  -6.2286  -6.0753  -5.7952  -5.6760  -5.5713  -5.3534
  -5.2989  -5.1609  -5.0595  -4.9864  -4.9113  -4.8322  -4.7706  -4.6327
  -4.5345  -4.4532  -4.4162  -4.2636  -4.1548  -4.0308  -3.9047  -3.7705
  -3.6483  -3.3149  -3.0329  -2.9556  -2.8788  -2.8351  -2.7919  -2.7420
  -2.6827  -2.6112  -2.5773  -2.5197  -2.5074  -2.4042  -2.3936  -2.3399
  -2.2578  -2.2207  -2.1456  -2.0807  -2.0570  -1.9831  -1.9493  -1.8912
  -1.7534  -1.7347  -1.6739  -1.2416
     eigenvalues at k+q:
 -39.0728 -21.0457 -20.9061 -20.7972 -20.7273 -20.6423 -20.5971 -20.5506
 -20.4837 -20.4309 -20.3421 -20.3184 -20.2387 -20.1734 -20.1156 -20.0923
 -19.9874 -19.9138 -19.7298 -19.6498 -19.6290 -19.5899 -19.4637 -19.3781
 -19.3236 -18.7600 -18.5676 -18.4984  -9.1181  -8.7800  -8.7179  -8.6464
  -8.3915  -8.3757  -8.2530  -8.1765  -8.1037  -8.0019  -7.9699  -7.8989
  -7.8618  -7.7584  -7.6268  -7.5486  -7.4579  -7.4005  -7.3130  -7.1694
  -7.0580  -6.6345  -6.2274  -6.0763  -5.7958  -5.6712  -5.5676  -5.3515
  -5.2963  -5.1627  -5.0539  -4.9873  -4.9106  -4.8350  -4.7874  -4.6353
  -4.5404  -4.4561  -4.4091  -4.2656  -4.1524  -4.0277  -3.9034  -3.7631
  -3.6499  -3.3161  -3.0334  -2.9558  -2.8775  -2.8363  -2.7924  -2.7395
  -2.6854  -2.6120  -2.5770  -2.5202  -2.5077  -2.4055  -2.3936  -2.3391
  -2.2580  -2.2187  -2.1461  -2.0796  -2.0515  -1.9859  -1.9501  -1.8904
  -1.7532  -1.7349  -1.6735  -1.2413
     cgsolve_all iterations  56    anorm=    0.68E-07
     cgsolve_all iterations  54    anorm=    0.70E-07
     cgsolve_all iterations  56    anorm=    0.70E-07
     compute_u_kq: q = (    0.0000,    0.0260,    0.0000)
     Rotating WFCS
     ethr =  1.00E-14,  avg # of iterations = 20.0
     eigenvalues at k:
 -39.0728 -21.0423 -20.9113 -20.7971 -20.7274 -20.6409 -20.5975 -20.5509
 -20.4851 -20.4295 -20.3399 -20.3191 -20.2375 -20.1732 -20.1157 -20.0916
 -19.9887 -19.9148 -19.7309 -19.6503 -19.6286 -19.5892 -19.4642 -19.3775
 -19.3229 -18.7604 -18.5666 -18.4991  -9.1188  -8.7771  -8.7220  -8.6445
  -8.3907  -8.3738  -8.2558  -8.1797  -8.1060  -7.9995  -7.9684  -7.8987
  -7.8610  -7.7567  -7.6283  -7.5494  -7.4564  -7.4036  -7.3134  -7.1679
  -7.0539  -6.6343  -6.2286  -6.0753  -5.7952  -5.6760  -5.5713  -5.3534
  -5.2989  -5.1609  -5.0595  -4.9864  -4.9113  -4.8322  -4.7706  -4.6327
  -4.5345  -4.4532  -4.4162  -4.2636  -4.1548  -4.0308  -3.9047  -3.7705
  -3.6483  -3.3149  -3.0329  -2.9556  -2.8788  -2.8351  -2.7919  -2.7420
  -2.6827  -2.6112  -2.5773  -2.5197  -2.5074  -2.4042  -2.3936  -2.3399
  -2.2578  -2.2207  -2.1456  -2.0807  -2.0570  -1.9831  -1.9493  -1.8912
  -1.7534  -1.7347  -1.6739  -1.2416
     eigenvalues at k+q:
 -39.0728 -21.0435 -20.9114 -20.7955 -20.7254 -20.6429 -20.5985 -20.5486
 -20.4854 -20.4298 -20.3402 -20.3202 -20.2364 -20.1730 -20.1161 -20.0919
 -19.9888 -19.9152 -19.7313 -19.6498 -19.6302 -19.5894 -19.4621 -19.3751
 -19.3254 -18.7603 -18.5671 -18.4988  -9.1193  -8.7767  -8.7204  -8.6461
  -8.3911  -8.3741  -8.2560  -8.1792  -8.1045  -7.9961  -7.9679  -7.8990
  -7.8613  -7.7592  -7.6294  -7.5505  -7.4571  -7.4050  -7.3121  -7.1703
  -7.0516  -6.6337  -6.2224  -6.0775  -5.7971  -5.6725  -5.5719  -5.3560
  -5.2977  -5.1683  -5.0617  -4.9838  -4.9040  -4.8345  -4.7750  -4.6343
  -4.5375  -4.4501  -4.4170  -4.2667  -4.1483  -4.0357  -3.8986  -3.7705
  -3.6448  -3.3189  -3.0276  -2.9579  -2.8798  -2.8336  -2.7946  -2.7428
  -2.6781  -2.6122  -2.5769  -2.5224  -2.5042  -2.4066  -2.3934  -2.3407
  -2.2596  -2.2221  -2.1458  -2.0768  -2.0580  -1.9814  -1.9464  -1.8920
  -1.7530  -1.7353  -1.6753  -1.2421
     cgsolve_all iterations  56    anorm=    0.70E-07
     cgsolve_all iterations  54    anorm=    0.71E-07
     cgsolve_all iterations  56    anorm=    0.71E-07
     compute_u_kq: q = (    0.0000,   -0.0260,    0.0000)
     Rotating WFCS
     ethr =  1.00E-14,  avg # of iterations = 20.0
     eigenvalues at k:
 -39.0728 -21.0423 -20.9113 -20.7971 -20.7274 -20.6409 -20.5975 -20.5509
 -20.4851 -20.4295 -20.3399 -20.3191 -20.2375 -20.1732 -20.1157 -20.0916
 -19.9887 -19.9148 -19.7309 -19.6503 -19.6286 -19.5892 -19.4642 -19.3775
 -19.3229 -18.7604 -18.5666 -18.4991  -9.1188  -8.7771  -8.7220  -8.6445
  -8.3907  -8.3738  -8.2558  -8.1797  -8.1060  -7.9995  -7.9684  -7.8987
  -7.8610  -7.7567  -7.6283  -7.5494  -7.4564  -7.4036  -7.3134  -7.1679
  -7.0539  -6.6343  -6.2286  -6.0753  -5.7952  -5.6760  -5.5713  -5.3534
  -5.2989  -5.1609  -5.0595  -4.9864  -4.9113  -4.8322  -4.7706  -4.6327
  -4.5345  -4.4532  -4.4162  -4.2636  -4.1548  -4.0308  -3.9047  -3.7705
  -3.6483  -3.3149  -3.0329  -2.9556  -2.8788  -2.8351  -2.7919  -2.7420
  -2.6827  -2.6112  -2.5773  -2.5197  -2.5074  -2.4042  -2.3936  -2.3399
  -2.2578  -2.2207  -2.1456  -2.0807  -2.0570  -1.9831  -1.9493  -1.8912
  -1.7534  -1.7347  -1.6739  -1.2416
     eigenvalues at k+q:
 -39.0728 -21.0411 -20.9112 -20.7986 -20.7294 -20.6391 -20.5965 -20.5531
 -20.4847 -20.4292 -20.3400 -20.3174 -20.2386 -20.1734 -20.1162 -20.0909
 -19.9887 -19.9144 -19.7305 -19.6507 -19.6268 -19.5890 -19.4662 -19.3798
 -19.3206 -18.7606 -18.5661 -18.4996  -9.1184  -8.7776  -8.7238  -8.6422
  -8.3906  -8.3735  -8.2554  -8.1800  -8.1075  -8.0032  -7.9688  -7.8988
  -7.8604  -7.7543  -7.6269  -7.5485  -7.4557  -7.4020  -7.3147  -7.1661
  -7.0559  -6.6351  -6.2344  -6.0730  -5.7935  -5.6794  -5.5710  -5.3526
  -5.2991  -5.1540  -5.0575  -4.9884  -4.9177  -4.8298  -4.7666  -4.6312
  -4.5324  -4.4557  -4.4151  -4.2608  -4.1615  -4.0255  -3.9110  -3.7700
  -3.6515  -3.3111  -3.0381  -2.9533  -2.8778  -2.8362  -2.7890  -2.7412
  -2.6877  -2.6107  -2.5778  -2.5172  -2.5100  -2.4022  -2.3938  -2.3393
  -2.2562  -2.2194  -2.1455  -2.0847  -2.0557  -1.9851  -1.9521  -1.8902
  -1.7539  -1.7341  -1.6725  -1.2412
     cgsolve_all iterations  56    anorm=    0.69E-07
     cgsolve_all iterations  54    anorm=    0.70E-07
     cgsolve_all iterations  56    anorm=    0.70E-07
     compute_u_kq: q = (    0.0000,    0.0000,    0.0260)
     Rotating WFCS
     ethr =  1.00E-14,  avg # of iterations = 21.0
     eigenvalues at k:
 -39.0728 -21.0423 -20.9113 -20.7971 -20.7274 -20.6409 -20.5975 -20.5509
 -20.4851 -20.4295 -20.3399 -20.3191 -20.2375 -20.1732 -20.1157 -20.0916
 -19.9887 -19.9148 -19.7309 -19.6503 -19.6286 -19.5892 -19.4642 -19.3775
 -19.3229 -18.7604 -18.5666 -18.4991  -9.1188  -8.7771  -8.7220  -8.6445
  -8.3907  -8.3738  -8.2558  -8.1797  -8.1060  -7.9995  -7.9684  -7.8987
  -7.8610  -7.7567  -7.6283  -7.5494  -7.4564  -7.4036  -7.3134  -7.1679
  -7.0539  -6.6343  -6.2286  -6.0753  -5.7952  -5.6760  -5.5713  -5.3534
  -5.2989  -5.1609  -5.0595  -4.9864  -4.9113  -4.8322  -4.7706  -4.6327
  -4.5345  -4.4532  -4.4162  -4.2636  -4.1548  -4.0308  -3.9047  -3.7705
  -3.6483  -3.3149  -3.0329  -2.9556  -2.8788  -2.8351  -2.7919  -2.7420
  -2.6827  -2.6112  -2.5773  -2.5197  -2.5074  -2.4042  -2.3936  -2.3399
  -2.2578  -2.2207  -2.1456  -2.0807  -2.0570  -1.9831  -1.9493  -1.8912
  -1.7534  -1.7347  -1.6739  -1.2416
     eigenvalues at k+q:
 -39.0728 -21.0423 -20.9128 -20.7948 -20.7251 -20.6447 -20.5989 -20.5519
 -20.4850 -20.4301 -20.3388 -20.3143 -20.2382 -20.1722 -20.1177 -20.0910
 -19.9884 -19.9150 -19.7315 -19.6501 -19.6300 -19.5887 -19.4642 -19.3779
 -19.3230 -18.7623 -18.5643 -18.4994  -9.1180  -8.7775  -8.7227  -8.6424
  -8.3915  -8.3720  -8.2577  -8.1798  -8.1102  -8.0000  -7.9693  -7.8991
  -7.8582  -7.7562  -7.6258  -7.5503  -7.4579  -7.4026  -7.3123  -7.1688
  -7.0534  -6.6300  -6.2285  -6.0789  -5.7978  -5.6756  -5.5711  -5.3555
  -5.3001  -5.1618  -5.0561  -4.9873  -4.9107  -4.8236  -4.7785  -4.6252
  -4.5361  -4.4512  -4.4108  -4.2661  -4.1608  -4.0405  -3.9153  -3.7622
  -3.6434  -3.3147  -3.0325  -2.9555  -2.8788  -2.8345  -2.7911  -2.7387
  -2.6833  -2.6134  -2.5779  -2.5204  -2.5053  -2.4060  -2.3897  -2.3403
  -2.2575  -2.2173  -2.1445  -2.0822  -2.0558  -1.9869  -1.9540  -1.8922
  -1.7504  -1.7336  -1.6727  -1.2416
     cgsolve_all iterations  56    anorm=    0.69E-07
     cgsolve_all iterations  54    anorm=    0.71E-07
     cgsolve_all iterations  56    anorm=    0.71E-07
     compute_u_kq: q = (    0.0000,    0.0000,   -0.0260)
     Rotating WFCS
     ethr =  1.00E-14,  avg # of iterations = 21.0
     eigenvalues at k:
 -39.0728 -21.0423 -20.9113 -20.7971 -20.7274 -20.6409 -20.5975 -20.5509
 -20.4851 -20.4295 -20.3399 -20.3191 -20.2375 -20.1732 -20.1157 -20.0916
 -19.9887 -19.9148 -19.7309 -19.6503 -19.6286 -19.5892 -19.4642 -19.3775
 -19.3229 -18.7604 -18.5666 -18.4991  -9.1188  -8.7771  -8.7220  -8.6445
  -8.3907  -8.3738  -8.2558  -8.1797  -8.1060  -7.9995  -7.9684  -7.8987
  -7.8610  -7.7567  -7.6283  -7.5494  -7.4564  -7.4036  -7.3134  -7.1679
  -7.0539  -6.6343  -6.2286  -6.0753  -5.7952  -5.6760  -5.5713  -5.3534
  -5.2989  -5.1609  -5.0595  -4.9864  -4.9113  -4.8322  -4.7706  -4.6327
  -4.5345  -4.4532  -4.4162  -4.2636  -4.1548  -4.0308  -3.9047  -3.7705
  -3.6483  -3.3149  -3.0329  -2.9556  -2.8788  -2.8351  -2.7919  -2.7420
  -2.6827  -2.6112  -2.5773  -2.5197  -2.5074  -2.4042  -2.3936  -2.3399
  -2.2578  -2.2207  -2.1456  -2.0807  -2.0570  -1.9831  -1.9493  -1.8912
  -1.7534  -1.7347  -1.6739  -1.2416
     eigenvalues at k+q:
 -39.0728 -21.0423 -20.9096 -20.7995 -20.7298 -20.6372 -20.5960 -20.5497
 -20.4853 -20.4288 -20.3413 -20.3239 -20.2367 -20.1741 -20.1146 -20.0916
 -19.9891 -19.9147 -19.7306 -19.6503 -19.6272 -19.5896 -19.4642 -19.3772
 -19.3226 -18.7587 -18.5689 -18.4990  -9.1196  -8.7767  -8.7209  -8.6467
  -8.3899  -8.3757  -8.2537  -8.1797  -8.1017  -7.9990  -7.9673  -7.8987
  -7.8638  -7.7572  -7.6306  -7.5485  -7.4553  -7.4044  -7.3145  -7.1669
  -7.0545  -6.6387  -6.2286  -6.0719  -5.7925  -5.6762  -5.5708  -5.3520
  -5.2988  -5.1615  -5.0626  -4.9850  -4.9124  -4.8402  -4.7627  -4.6385
  -4.5337  -4.4561  -4.4197  -4.2610  -4.1493  -4.0211  -3.8941  -3.7790
  -3.6534  -3.3150  -3.0333  -2.9558  -2.8789  -2.8354  -2.7927  -2.7454
  -2.6824  -2.6091  -2.5765  -2.5211  -2.5069  -2.4035  -2.3973  -2.3396
  -2.2587  -2.2237  -2.1466  -2.0792  -2.0581  -1.9796  -1.9451  -1.8896
  -1.7571  -1.7358  -1.6746  -1.2417
     cgsolve_all iterations  56    anorm=    0.69E-07
     cgsolve_all iterations  54    anorm=    0.70E-07
     cgsolve_all iterations  56    anorm=    0.71E-07

     End of magnetic susceptibility calculation

     f-sum rule (1st term):
          -187.9670         -0.0009         -0.0047
            -0.0001       -188.0249          0.0703
            -0.0058          0.0698       -188.0242

     f-sum rule (2nd term):
            -4.2405          0.0009          0.0048
             0.0001         -4.1833         -0.0702
             0.0058         -0.0698         -4.1827

     f-sum rule (should be  -192.2110):
          -192.2075          0.0000          0.0000
             0.0000       -192.2083          0.0001
            -0.0000          0.0001       -192.2068

     chi_bare pGv (HH) in paratec units:
       -58.873258     -0.115399     -0.162829
        -0.166587    -58.777105      0.132341
        -0.199042      0.047339    -59.138432

       -58.873258     -0.115399     -0.162829
        -0.166587    -58.777105      0.132341
        -0.199042      0.047339    -59.138432

     chi_bare vGv (VV) in paratec units:
       -62.142434     -0.161005     -0.178565
        -0.161184    -62.172268      0.278840
        -0.178731      0.279000    -62.542612

       -62.142434     -0.161005     -0.178565
        -0.161184    -62.172268      0.278840
        -0.178731      0.279000    -62.542612

     chi_bare pGv (HH) in 10^{-6} cm^3/mol:
          -279.7713         -0.5484         -0.7738
            -0.7916       -279.3143          0.6289
            -0.9459          0.2250       -281.0314

     chi_bare vGv (VV) in 10^{-6} cm^3/mol:
          -295.3067         -0.7651         -0.8486
            -0.7660       -295.4485          1.3251
            -0.8493          1.3258       -297.2084

     Contributions to the NMR chemical shifts: -------------------------------

     Macroscopic shape contribution in ppm:                    6.17
             6.1627          0.0000          0.0000
             0.0000          6.1526         -0.0000
             0.0000         -0.0000          6.1904


     Core contribution in ppm:

     Atom  1  Ca  pos: (  0.322461 -0.335859 -0.072273)  core sigma:        1265.05
     Atom  2  O   pos: (  0.391349  0.474303  0.095562)  core sigma:         271.07
     Atom  3  O   pos: (  0.123621 -0.368775 -0.253954)  core sigma:         271.07
     Atom  4  O   pos: (  0.142143  0.500768  0.240900)  core sigma:         271.07
     Atom  5  O   pos: ( -0.089268  0.109117  0.031861)  core sigma:         271.07
     Atom  6  O   pos: ( -0.440954 -0.380416 -0.192915)  core sigma:         271.07
     Atom  7  O   pos: (  0.199828 -0.194108 -0.486762)  core sigma:         271.07
     Atom  8  O   pos: (  0.477702 -0.417655  0.385084)  core sigma:         271.07
     Atom  9  O   pos: ( -0.266891  0.428261  0.113003)  core sigma:         271.07
     Atom 10  O   pos: ( -0.029696  0.398110 -0.133300)  core sigma:         271.07
     Atom 11  O   pos: ( -0.107182  0.346751  0.373692)  core sigma:         271.07
     Atom 12  O   pos: ( -0.202520 -0.288148  0.207652)  core sigma:         271.07
     Atom 13  O   pos: (  0.250365  0.431368 -0.446768)  core sigma:         271.07
     Atom 14  O   pos: ( -0.305857  0.304836 -0.247692)  core sigma:         271.07
     Atom 15  O   pos: ( -0.490806  0.094302 -0.422826)  core sigma:         271.07
     Atom 16  O   pos: ( -0.124473 -0.367198 -0.441210)  core sigma:         271.07
     Atom 17  O   pos: (  0.333010 -0.083981 -0.209443)  core sigma:         271.07
     Atom 18  O   pos: ( -0.131277 -0.197604 -0.095130)  core sigma:         271.07
     Atom 19  O   pos: (  0.486302 -0.182239  0.091643)  core sigma:         271.07
     Atom 20  O   pos: ( -0.396951  0.114227 -0.003245)  core sigma:         271.07
     Atom 21  O   pos: (  0.104789  0.050788  0.281199)  core sigma:         271.07
     Atom 22  O   pos: (  0.125543 -0.220860  0.103837)  core sigma:         271.07
     Atom 23  O   pos: (  0.423197  0.214803  0.244350)  core sigma:         271.07
     Atom 24  O   pos: ( -0.366060 -0.181759 -0.439730)  core sigma:         271.07
     Atom 25  O   pos: (  0.286443  0.306684 -0.131347)  core sigma:         271.07
     Atom 26  H   pos: ( -0.500143  0.467235  0.062815)  core sigma:           0.00
     Atom 27  H   pos: (  0.028713 -0.312318 -0.226974)  core sigma:           0.00
     Atom 28  H   pos: (  0.168265 -0.502009  0.352813)  core sigma:           0.00
     Atom 29  H   pos: (  0.243931  0.476677  0.191540)  core sigma:           0.00
     Atom 30  H   pos: ( -0.018107  0.085605  0.118099)  core sigma:           0.00
     Atom 31  H   pos: ( -0.037149  0.192280 -0.024788)  core sigma:           0.00
     Atom 32  H   pos: ( -0.370624 -0.467356 -0.209076)  core sigma:           0.00
     Atom 33  H   pos: ( -0.408783 -0.303831 -0.271835)  core sigma:           0.00
     Atom 34  H   pos: (  0.298504 -0.255076  0.473396)  core sigma:           0.00
     Atom 35  H   pos: (  0.162124 -0.265603 -0.404618)  core sigma:           0.00
     Atom 36  H   pos: (  0.480483 -0.461651  0.279963)  core sigma:           0.00
     Atom 37  H   pos: (  0.435215 -0.502645  0.447973)  core sigma:           0.00
     Atom 38  H   pos: ( -0.172892  0.407872  0.052198)  core sigma:           0.00
     Atom 39  H   pos: ( -0.253536  0.362235  0.205232)  core sigma:           0.00
     Atom 40  H   pos: (  0.033780  0.486145 -0.172859)  core sigma:           0.00
     Atom 41  H   pos: ( -0.108102  0.384487 -0.215463)  core sigma:           0.00
     Atom 42  H   pos: ( -0.047042  0.250984  0.377830)  core sigma:           0.00
     Atom 43  H   pos: ( -0.037346  0.418480  0.318515)  core sigma:           0.00
     Atom 44  H   pos: ( -0.241319 -0.392412  0.179763)  core sigma:           0.00
     Atom 45  H   pos: ( -0.161785 -0.302762  0.312718)  core sigma:           0.00
     Atom 46  H   pos: (  0.290736  0.360757 -0.366923)  core sigma:           0.00
     Atom 47  H   pos: (  0.203541 -0.485580 -0.385150)  core sigma:           0.00
     Atom 48  H   pos: ( -0.326044  0.248975 -0.149551)  core sigma:           0.00
     Atom 49  H   pos: ( -0.346138  0.233046 -0.326596)  core sigma:           0.00
     Atom 50  H   pos: (  0.462206  0.144759  0.422448)  core sigma:           0.00
     Atom 51  H   pos: ( -0.461474 -0.000915 -0.460996)  core sigma:           0.00
     Atom 52  H   pos: ( -0.022899 -0.362039 -0.389052)  core sigma:           0.00
     Atom 53  H   pos: ( -0.125589 -0.471302 -0.485803)  core sigma:           0.00
     Atom 54  H   pos: (  0.379231  0.017997 -0.228018)  core sigma:           0.00
     Atom 55  H   pos: (  0.294095 -0.113722 -0.312699)  core sigma:           0.00
     Atom 56  H   pos: ( -0.131434 -0.084762 -0.080195)  core sigma:           0.00
     Atom 57  H   pos: ( -0.191851 -0.235739 -0.006676)  core sigma:           0.00
     Atom 58  H   pos: ( -0.476333 -0.079779  0.056675)  core sigma:           0.00
     Atom 59  H   pos: ( -0.441570 -0.211405  0.172575)  core sigma:           0.00
     Atom 60  H   pos: ( -0.472150  0.163149  0.066738)  core sigma:           0.00
     Atom 61  H   pos: ( -0.297238  0.129768  0.050120)  core sigma:           0.00
     Atom 62  H   pos: (  0.136980 -0.033129  0.209823)  core sigma:           0.00
     Atom 63  H   pos: (  0.092677 -0.004228  0.379836)  core sigma:           0.00
     Atom 64  H   pos: (  0.116509 -0.317147  0.166426)  core sigma:           0.00
     Atom 65  H   pos: (  0.026278 -0.217155  0.047082)  core sigma:           0.00
     Atom 66  H   pos: (  0.324246  0.175651  0.281792)  core sigma:           0.00
     Atom 67  H   pos: (  0.396499  0.318642  0.201651)  core sigma:           0.00
     Atom 68  H   pos: ( -0.266426 -0.231862 -0.441422)  core sigma:           0.00
     Atom 69  H   pos: ( -0.432527 -0.270897 -0.493615)  core sigma:           0.00
     Atom 70  H   pos: (  0.176237  0.327126 -0.116796)  core sigma:           0.00
     Atom 71  H   pos: (  0.335218  0.361332 -0.041727)  core sigma:           0.00

     Bare contribution in ppm:

     Atom  1  Ca  pos: (  0.322461 -0.335859 -0.072273)  bare sigma:         107.64
           111.6599         -2.1139          4.7437
            -4.6291        101.9705         -5.3253
             5.5054         -4.5828        109.2840

     Atom  2  O   pos: (  0.391349  0.474303  0.095562)  bare sigma:          51.71
            38.0427         -2.5214          8.1755
            -2.9910         57.4050         -7.9656
             4.8214         -7.6254         59.6906

     Atom  3  O   pos: (  0.123621 -0.368775 -0.253954)  bare sigma:          50.07
            49.3824          7.8046          8.0586
             9.8486         42.8413         -4.6262
             9.7348         -5.7821         57.9952

     Atom  4  O   pos: (  0.142143  0.500768  0.240900)  bare sigma:          72.57
            74.2430         -1.3201         -7.9005
            -2.0920         66.7639         -3.7636
            -5.4258         -3.0505         76.7139

     Atom  5  O   pos: ( -0.089268  0.109117  0.031861)  bare sigma:          79.46
            78.5794         -1.3098          5.4277
            -2.1667         81.9511         -6.2666
             5.0226         -4.6674         77.8544

     Atom  6  O   pos: ( -0.440954 -0.380416 -0.192915)  bare sigma:          74.56
            77.5131         -2.8223         -5.4651
            -0.2557         71.8342         -2.9804
            -5.8417         -0.1289         74.3275

     Atom  7  O   pos: (  0.199828 -0.194108 -0.486762)  bare sigma:          73.90
            73.1685          2.3340         -2.7856
             2.0528         69.7925         -4.8766
            -4.5771         -3.9313         78.7312

     Atom  8  O   pos: (  0.477702 -0.417655  0.385084)  bare sigma:          73.52
            72.3769          6.2489         -3.1209
             6.4605         69.7848          1.6071
            -2.7883          2.4084         78.3942

     Atom  9  O   pos: ( -0.266891  0.428261  0.113003)  bare sigma:          73.45
            72.9990          0.6361         -2.4044
            -0.2814         72.0556         -1.7749
             0.4630         -1.2976         75.3086

     Atom 10  O   pos: ( -0.029696  0.398110 -0.133300)  bare sigma:          73.78
            81.8866         11.5181         -0.8366
             8.8126         72.8293         -5.6533
             0.6569         -4.6698         66.6116

     Atom 11  O   pos: ( -0.107182  0.346751  0.373692)  bare sigma:          78.05
            76.9714          1.7855         -0.3189
             2.7625         82.7462         -3.7184
            -1.7941         -5.1755         74.4312

     Atom 12  O   pos: ( -0.202520 -0.288148  0.207652)  bare sigma:          77.30
            74.3037          3.0904          4.3291
             3.0672         76.1893          2.0428
             3.0515          0.5447         81.4008

     Atom 13  O   pos: (  0.250365  0.431368 -0.446768)  bare sigma:          76.05
            70.7941         -5.6331         -3.6509
            -6.5792         76.0577          0.6009
            -3.4168          0.4192         81.3085

     Atom 14  O   pos: ( -0.305857  0.304836 -0.247692)  bare sigma:          78.69
            74.9558          8.0745          4.2630
             7.1450         76.0611         -0.5390
             2.0717         -0.9948         85.0600

     Atom 15  O   pos: ( -0.490806  0.094302 -0.422826)  bare sigma:          59.19
            55.2022         -1.5630         13.0711
            -2.0029         50.4834        -20.8350
            13.6475        -24.0642         71.8977

     Atom 16  O   pos: ( -0.124473 -0.367198 -0.441210)  bare sigma:          75.63
            81.1786         -1.0569          9.3225
            -2.4248         69.8327          4.3016
             8.4234          4.6627         75.8715

     Atom 17  O   pos: (  0.333010 -0.083981 -0.209443)  bare sigma:          76.23
            68.1175          6.6935         -1.3287
             8.3836         81.7383          0.6931
            -0.5402          0.2784         78.8282

     Atom 18  O   pos: ( -0.131277 -0.197604 -0.095130)  bare sigma:          78.45
            76.0260          2.4613         -1.3121
             2.1335         80.3932         -1.2157
            -1.2382         -1.8601         78.9325

     Atom 19  O   pos: (  0.486302 -0.182239  0.091643)  bare sigma:          77.85
            77.1696          3.5940          4.4000
             3.1538         80.5805         -2.1598
             5.1218         -3.4687         75.7952

     Atom 20  O   pos: ( -0.396951  0.114227 -0.003245)  bare sigma:          74.77
            81.8554         -1.1285         -5.2953
             0.3889         72.7550         -0.6835
            -1.8148         -0.4995         69.6960

     Atom 21  O   pos: (  0.104789  0.050788  0.281199)  bare sigma:          80.12
            72.9646         -3.6694         -0.1363
            -2.7223         82.4494          0.6957
            -0.0994          0.3487         84.9577

     Atom 22  O   pos: (  0.125543 -0.220860  0.103837)  bare sigma:          70.87
            71.8543         -3.5068          0.6067
            -4.9192         71.1966         -1.5856
            -0.3657         -2.5518         69.5478

     Atom 23  O   pos: (  0.423197  0.214803  0.244350)  bare sigma:          73.40
            65.0140         -0.8110         -0.8347
             0.2015         77.2703         -9.4291
            -1.9857         -8.9905         77.9248

     Atom 24  O   pos: ( -0.366060 -0.181759 -0.439730)  bare sigma:          71.36
            72.8360          2.0236          2.7433
             3.3487         74.6313          3.1755
             2.8280          2.9393         66.6133

     Atom 25  O   pos: (  0.286443  0.306684 -0.131347)  bare sigma:          76.51
            80.6991          0.6538          7.1703
             0.6469         71.1255          5.4467
             7.5067          5.5599         77.7168

     Atom 26  H   pos: ( -0.500143  0.467235  0.062815)  bare sigma:          19.13
            29.9213         -1.5259         -3.0768
            -1.7032         13.0941         -0.4722
            -3.1515         -0.7288         14.3869

     Atom 27  H   pos: (  0.028713 -0.312318 -0.226974)  bare sigma:          19.25
            25.3048         -6.8268         -4.7682
            -6.3653         14.7583          4.1859
            -3.9106          4.1065         17.6976

     Atom 28  H   pos: (  0.168265 -0.502009  0.352813)  bare sigma:          18.43
            13.5251         -0.7725          5.9890
            -1.0621          7.7680         -2.3809
             5.1060         -1.5809         34.0018

     Atom 29  H   pos: (  0.243931  0.476677  0.191540)  bare sigma:          14.17
            28.7426         -5.0203        -15.8131
            -4.8707          1.4245          2.4243
           -14.4216          1.9051         12.3573

     Atom 30  H   pos: ( -0.018107  0.085605  0.118099)  bare sigma:          17.33
            16.8071         -5.0860         15.2100
            -4.2402         11.5750         -5.3426
            14.3987         -6.1504         23.6059

     Atom 31  H   pos: ( -0.037149  0.192280 -0.024788)  bare sigma:          19.11
            14.8483          6.6399         -4.4792
             5.1445         26.3565        -11.5068
            -2.9019        -10.6645         16.1168

     Atom 32  H   pos: ( -0.370624 -0.467356 -0.209076)  bare sigma:          18.36
            18.2680        -11.2125         -1.8052
            -9.7931         25.6882          0.3881
            -2.5394          1.9542         11.1356

     Atom 33  H   pos: ( -0.408783 -0.303831 -0.271835)  bare sigma:          15.98
             8.9846          4.0127         -6.1087
             3.2428         17.2797        -13.4177
            -5.3021        -13.7607         21.6731

     Atom 34  H   pos: (  0.298504 -0.255076  0.473396)  bare sigma:          21.21
            27.7484         -7.1092         -4.3930
            -7.3362         19.6995          2.0365
            -3.9704          2.0620         16.1700

     Atom 35  H   pos: (  0.162124 -0.265603 -0.404618)  bare sigma:          15.54
             8.4775          6.7044         -8.0996
             8.5749         14.5293        -16.2732
           -10.2342        -14.8178         23.6153

     Atom 36  H   pos: (  0.480483 -0.461651  0.279963)  bare sigma:          17.53
            10.0021          2.1460          1.3771
             2.0849         10.5810          9.3577
             1.1506          8.0553         32.0133

     Atom 37  H   pos: (  0.435215 -0.502645  0.447973)  bare sigma:          17.41
            16.4481          8.2844         -7.7624
             9.1743         17.5157         -8.7532
            -7.6804         -7.2063         18.2655

     Atom 38  H   pos: ( -0.172892  0.407872  0.052198)  bare sigma:          18.37
            23.5251         -2.2112        -11.8721
            -2.7165         11.2642          2.2691
            -9.8752          1.5061         20.3281

     Atom 39  H   pos: ( -0.253536  0.362235  0.205232)  bare sigma:          18.29
            14.3122         -1.8500          4.7854
            -1.6578         14.9621         -8.4015
             4.2151         -7.3143         25.5973

     Atom 40  H   pos: (  0.033780  0.486145 -0.172859)  bare sigma:          15.11
            15.0173         14.4982         -5.7241
            13.9151         22.4954        -10.1388
            -6.2219        -10.8962          7.8197

     Atom 41  H   pos: ( -0.108102  0.384487 -0.215463)  bare sigma:          17.00
            25.4960          6.9413         10.0201
             6.6063          8.8931          0.3504
            11.1360          1.4068         16.6175

     Atom 42  H   pos: ( -0.047042  0.250984  0.377830)  bare sigma:          20.31
            17.9044         -9.2576          0.1421
            -7.1838         29.6685         -0.3024
            -0.7062          0.4303         13.3606

     Atom 43  H   pos: ( -0.037346  0.418480  0.318515)  bare sigma:          18.85
            22.9206         10.1066         -7.0839
             8.1850         18.8127         -5.9205
            -7.3040         -6.7112         14.8126

     Atom 44  H   pos: ( -0.241319 -0.392412  0.179763)  bare sigma:          16.23
             8.6181          7.6485          3.9401
             7.6073         31.2666          9.2074
             3.0639          7.7030          8.8035

     Atom 45  H   pos: ( -0.161785 -0.302762  0.312718)  bare sigma:          19.50
            14.6793         -0.7002          7.2469
            -1.1923         10.8025         -2.9818
             7.0424         -1.7378         33.0163

     Atom 46  H   pos: (  0.290736  0.360757 -0.366923)  bare sigma:          18.26
            11.2669         -6.1953          3.6063
            -6.1223         18.7088         -8.0843
             3.9239         -9.7056         24.8025

     Atom 47  H   pos: (  0.203541 -0.485580 -0.385150)  bare sigma:          16.54
            11.1702        -10.5094         -7.3160
           -10.7610         20.9665         10.3666
            -8.3777         11.8198         17.4860

     Atom 48  H   pos: ( -0.326044  0.248975 -0.149551)  bare sigma:          17.39
             9.1192          4.5412         -4.2335
             4.5420         15.0489        -11.9923
            -3.2464        -10.6153         28.0151

     Atom 49  H   pos: ( -0.346138  0.233046 -0.326596)  bare sigma:          17.23
            12.5690          8.2066          8.0911
             8.7076         17.5300         11.6158
             7.0561          9.7677         21.5961

     Atom 50  H   pos: (  0.462206  0.144759  0.422448)  bare sigma:          12.16
             3.6455         -3.3881          6.2879
            -3.7762          9.7109         -8.5790
             6.4656         -8.3202         23.1168

     Atom 51  H   pos: ( -0.461474 -0.000915 -0.460996)  bare sigma:          18.54
            10.7486         -9.9796         -0.0456
           -10.8261         34.9583         -0.3790
            -1.9705          4.0241          9.9002

     Atom 52  H   pos: ( -0.022899 -0.362039 -0.389052)  bare sigma:          16.85
            29.6838          2.1133         15.5656
             0.5417          3.9290          1.4719
            14.0875          2.2177         16.9481

     Atom 53  H   pos: ( -0.125589 -0.471302 -0.485803)  bare sigma:          18.56
            11.0192         -0.4665          0.2935
             0.3505         28.6879         11.1960
             0.7883         10.5358         15.9866

     Atom 54  H   pos: (  0.379231  0.017997 -0.228018)  bare sigma:          18.34
            12.7510          8.4929         -1.7553
             9.0596         28.4086         -1.6441
            -2.8974         -3.0298         13.8496

     Atom 55  H   pos: (  0.294095 -0.113722 -0.312699)  bare sigma:          18.04
            11.2905          5.8435          8.7000
             5.8034         13.3938          6.5665
             9.3644          8.0052         29.4463

     Atom 56  H   pos: ( -0.131434 -0.084762 -0.080195)  bare sigma:          18.35
            10.2213          0.3864          0.2657
             1.3015         34.8345          3.6577
             0.5919          5.0947         10.0000

     Atom 57  H   pos: ( -0.191851 -0.235739 -0.006676)  bare sigma:          18.95
            16.5729          4.2001         -7.7466
             3.6134         14.2299         -5.9555
            -8.2156         -8.1092         26.0522

     Atom 58  H   pos: ( -0.476333 -0.079779  0.056675)  bare sigma:          17.05
            10.0255          8.9394         -2.0503
             7.3555         31.6177         -8.0110
            -1.2005         -7.3587          9.4995

     Atom 59  H   pos: ( -0.441570 -0.211405  0.172575)  bare sigma:          19.79
            22.1411         -4.5113          9.0739
            -3.0901         15.3105         -4.8525
             8.7174         -6.4595         21.9237

     Atom 60  H   pos: ( -0.472150  0.163149  0.066738)  bare sigma:          17.92
            21.3884         -6.5397        -11.2375
            -7.0846         13.5769          6.5682
           -12.2745          6.8748         18.8023

     Atom 61  H   pos: ( -0.297238  0.129768  0.050120)  bare sigma:          17.66
            33.4418          0.8096          4.8731
             1.3531         10.5054          1.5695
             7.0214          1.7287          9.0304

     Atom 62  H   pos: (  0.136980 -0.033129  0.209823)  bare sigma:          17.21
             8.2727         -4.2219         -2.6807
            -3.8921         25.3708         12.7271
            -2.0533         11.1210         17.9831

     Atom 63  H   pos: (  0.092677 -0.004228  0.379836)  bare sigma:          19.44
            10.9955         -1.0364          0.1735
            -0.9037         19.9449         -9.8076
             0.1010         -8.0966         27.3666

     Atom 64  H   pos: (  0.116509 -0.317147  0.166426)  bare sigma:          15.67
             7.0919         -0.6560         -0.0023
            -2.0546         26.2607        -13.7983
             1.1127        -13.5435         13.6652

     Atom 65  H   pos: (  0.026278 -0.217155  0.047082)  bare sigma:          16.64
            27.2294         -2.9158         12.6301
            -1.9195          7.5083         -1.3675
            12.1570         -2.0715         15.1878

     Atom 66  H   pos: (  0.324246  0.175651  0.281792)  bare sigma:          19.75
            27.5339          7.9461         -4.6492
             7.4087         18.3463         -2.8648
            -5.1746         -3.6897         13.3769

     Atom 67  H   pos: (  0.396499  0.318642  0.201651)  bare sigma:          14.01
             2.9082         -5.6501          1.3058
            -3.4747         29.7573        -14.7156
             0.1628        -14.2763          9.3668

     Atom 68  H   pos: ( -0.266426 -0.231862 -0.441422)  bare sigma:          17.03
            30.9453        -12.3588          0.2892
           -14.7620         12.7537          0.1158
            -0.3716          0.5109          7.3793

     Atom 69  H   pos: ( -0.432527 -0.270897 -0.493615)  bare sigma:          15.01
            15.0095          8.7029          6.3741
             9.7550         18.3784          9.8520
             6.8951          9.7584         11.6443

     Atom 70  H   pos: (  0.176237  0.327126 -0.116796)  bare sigma:          19.96
            36.8534         -3.8569          0.7061
            -4.7298         11.6549         -0.4571
            -0.4114         -0.7345         11.3569

     Atom 71  H   pos: (  0.335218  0.361332 -0.041727)  bare sigma:          15.01
            10.5048          5.5586         11.0731
             7.2685         11.1568         13.7471
            13.2352         13.2555         23.3797

     Diamagnetic contribution in ppm:

     Atom  1  Ca  pos: (  0.322461 -0.335859 -0.072273)  dia sigma:          -4.25
            -4.2579          0.0094         -0.0182
             0.0094         -4.2355          0.0095
            -0.0182          0.0095         -4.2486

     Atom  2  O   pos: (  0.391349  0.474303  0.095562)  dia sigma:          17.94
            18.5253         -0.0180         -0.2779
            -0.0180         17.5520         -0.0190
            -0.2779         -0.0190         17.7357

     Atom  3  O   pos: (  0.123621 -0.368775 -0.253954)  dia sigma:          17.79
            18.1215         -0.4406         -0.1955
            -0.4406         17.6460          0.0506
            -0.1955          0.0506         17.6140

     Atom  4  O   pos: (  0.142143  0.500768  0.240900)  dia sigma:          18.14
            18.2205         -0.1973         -0.1629
            -0.1973         17.5206          0.1041
            -0.1629          0.1041         18.6912

     Atom  5  O   pos: ( -0.089268  0.109117  0.031861)  dia sigma:          18.04
            17.9766          0.2443          0.2322
             0.2443         17.9573         -0.6118
             0.2322         -0.6118         18.1943

     Atom  6  O   pos: ( -0.440954 -0.380416 -0.192915)  dia sigma:          18.26
            18.1033         -0.3771         -0.3182
            -0.3771         18.6671         -0.4080
            -0.3182         -0.4080         18.0211

     Atom  7  O   pos: (  0.199828 -0.194108 -0.486762)  dia sigma:          17.74
            18.1000         -0.3099         -0.4224
            -0.3099         17.6464         -0.3089
            -0.4224         -0.3089         17.4725

     Atom  8  O   pos: (  0.477702 -0.417655  0.385084)  dia sigma:          18.12
            17.4454          0.2685         -0.2763
             0.2685         18.2207         -0.0358
            -0.2763         -0.0358         18.6917

     Atom  9  O   pos: ( -0.266891  0.428261  0.113003)  dia sigma:          18.05
            18.0588         -0.2365         -0.4613
            -0.2365         17.7631         -0.4271
            -0.4613         -0.4271         18.3362

     Atom 10  O   pos: ( -0.029696  0.398110 -0.133300)  dia sigma:          18.08
            18.2008          0.4877          0.3593
             0.4877         17.9731         -0.1651
             0.3593         -0.1651         18.0592

     Atom 11  O   pos: ( -0.107182  0.346751  0.373692)  dia sigma:          17.96
            17.8828         -0.1095         -0.2669
            -0.1095         18.5814         -0.3821
            -0.2669         -0.3821         17.4146

     Atom 12  O   pos: ( -0.202520 -0.288148  0.207652)  dia sigma:          18.02
            17.5688          0.2845          0.5155
             0.2845         18.1151          0.0930
             0.5155          0.0930         18.3779

     Atom 13  O   pos: (  0.250365  0.431368 -0.446768)  dia sigma:          18.14
            17.7471         -0.5973          0.0850
            -0.5973         18.4710         -0.1087
             0.0850         -0.1087         18.1955

     Atom 14  O   pos: ( -0.305857  0.304836 -0.247692)  dia sigma:          18.08
            17.4930          0.3177          0.1078
             0.3177         18.0312          0.0356
             0.1078          0.0356         18.7290

     Atom 15  O   pos: ( -0.490806  0.094302 -0.422826)  dia sigma:          17.38
            16.8322         -0.3915          0.3821
            -0.3915         17.5474         -0.1463
             0.3821         -0.1463         17.7690

     Atom 16  O   pos: ( -0.124473 -0.367198 -0.441210)  dia sigma:          18.11
            18.2117          0.0640          0.4649
             0.0640         18.3449          0.4471
             0.4649          0.4471         17.7795

     Atom 17  O   pos: (  0.333010 -0.083981 -0.209443)  dia sigma:          18.16
            17.6651          0.5292          0.3133
             0.5292         18.4743          0.1244
             0.3133          0.1244         18.3315

     Atom 18  O   pos: ( -0.131277 -0.197604 -0.095130)  dia sigma:          17.99
            17.5929          0.1935         -0.4954
             0.1935         18.5022         -0.2001
            -0.4954         -0.2001         17.8819

     Atom 19  O   pos: (  0.486302 -0.182239  0.091643)  dia sigma:          18.16
            17.9395          0.1496          0.5104
             0.1496         18.3962         -0.5312
             0.5104         -0.5312         18.1416

     Atom 20  O   pos: ( -0.396951  0.114227 -0.003245)  dia sigma:          17.93
            18.5154         -0.1684         -0.0027
            -0.1684         17.4721          0.3015
            -0.0027          0.3015         17.7977

     Atom 21  O   pos: (  0.104789  0.050788  0.281199)  dia sigma:          18.03
            17.3987         -0.1644         -0.3253
            -0.1644         18.0305          0.0147
            -0.3253          0.0147         18.6618

     Atom 22  O   pos: (  0.125543 -0.220860  0.103837)  dia sigma:          18.07
            18.1331         -0.0148          0.4031
            -0.0148         18.1186         -0.4448
             0.4031         -0.4448         17.9494

     Atom 23  O   pos: (  0.423197  0.214803  0.244350)  dia sigma:          18.00
            18.1711          0.1589         -0.2491
             0.1589         18.1499         -0.4951
            -0.2491         -0.4951         17.6640

     Atom 24  O   pos: ( -0.366060 -0.181759 -0.439730)  dia sigma:          17.80
            18.2878          0.1210          0.2778
             0.1210         17.8145          0.3002
             0.2778          0.3002         17.3037

     Atom 25  O   pos: (  0.286443  0.306684 -0.131347)  dia sigma:          17.90
            18.4772          0.0194          0.1852
             0.0194         17.4221          0.3460
             0.1852          0.3460         17.7932

     Atom 26  H   pos: ( -0.500143  0.467235  0.062815)  dia sigma:           1.03
             1.0275          0.0000          0.0000
             0.0000          1.0275          0.0000
             0.0000          0.0000          1.0275

     Atom 27  H   pos: (  0.028713 -0.312318 -0.226974)  dia sigma:           1.02
             1.0230          0.0000          0.0000
             0.0000          1.0230          0.0000
             0.0000          0.0000          1.0230

     Atom 28  H   pos: (  0.168265 -0.502009  0.352813)  dia sigma:           1.02
             1.0171          0.0000          0.0000
             0.0000          1.0171          0.0000
             0.0000          0.0000          1.0171

     Atom 29  H   pos: (  0.243931  0.476677  0.191540)  dia sigma:           0.96
             0.9602          0.0000          0.0000
             0.0000          0.9602          0.0000
             0.0000          0.0000          0.9602

     Atom 30  H   pos: ( -0.018107  0.085605  0.118099)  dia sigma:           1.00
             0.9981          0.0000          0.0000
             0.0000          0.9981          0.0000
             0.0000          0.0000          0.9981

     Atom 31  H   pos: ( -0.037149  0.192280 -0.024788)  dia sigma:           1.02
             1.0230          0.0000          0.0000
             0.0000          1.0230          0.0000
             0.0000          0.0000          1.0230

     Atom 32  H   pos: ( -0.370624 -0.467356 -0.209076)  dia sigma:           1.02
             1.0159          0.0000          0.0000
             0.0000          1.0159          0.0000
             0.0000          0.0000          1.0159

     Atom 33  H   pos: ( -0.408783 -0.303831 -0.271835)  dia sigma:           0.98
             0.9782          0.0000          0.0000
             0.0000          0.9782          0.0000
             0.0000          0.0000          0.9782

     Atom 34  H   pos: (  0.298504 -0.255076  0.473396)  dia sigma:           1.02
             1.0226          0.0000          0.0000
             0.0000          1.0226          0.0000
             0.0000          0.0000          1.0226

     Atom 35  H   pos: (  0.162124 -0.265603 -0.404618)  dia sigma:           0.99
             0.9942          0.0000          0.0000
             0.0000          0.9942          0.0000
             0.0000          0.0000          0.9942

     Atom 36  H   pos: (  0.480483 -0.461651  0.279963)  dia sigma:           1.00
             1.0038          0.0000          0.0000
             0.0000          1.0038          0.0000
             0.0000          0.0000          1.0038

     Atom 37  H   pos: (  0.435215 -0.502645  0.447973)  dia sigma:           1.00
             1.0019          0.0000          0.0000
             0.0000          1.0019          0.0000
             0.0000          0.0000          1.0019

     Atom 38  H   pos: ( -0.172892  0.407872  0.052198)  dia sigma:           1.01
             1.0056          0.0000          0.0000
             0.0000          1.0056          0.0000
             0.0000          0.0000          1.0056

     Atom 39  H   pos: ( -0.253536  0.362235  0.205232)  dia sigma:           1.00
             1.0024          0.0000          0.0000
             0.0000          1.0024          0.0000
             0.0000          0.0000          1.0024

     Atom 40  H   pos: (  0.033780  0.486145 -0.172859)  dia sigma:           0.97
             0.9714          0.0000          0.0000
             0.0000          0.9714          0.0000
             0.0000          0.0000          0.9714

     Atom 41  H   pos: ( -0.108102  0.384487 -0.215463)  dia sigma:           0.99
             0.9860          0.0000          0.0000
             0.0000          0.9860          0.0000
             0.0000          0.0000          0.9860

     Atom 42  H   pos: ( -0.047042  0.250984  0.377830)  dia sigma:           1.03
             1.0308          0.0000          0.0000
             0.0000          1.0308          0.0000
             0.0000          0.0000          1.0308

     Atom 43  H   pos: ( -0.037346  0.418480  0.318515)  dia sigma:           1.01
             1.0079          0.0000          0.0000
             0.0000          1.0079          0.0000
             0.0000          0.0000          1.0079

     Atom 44  H   pos: ( -0.241319 -0.392412  0.179763)  dia sigma:           0.99
             0.9924          0.0000          0.0000
             0.0000          0.9924          0.0000
             0.0000          0.0000          0.9924

     Atom 45  H   pos: ( -0.161785 -0.302762  0.312718)  dia sigma:           1.02
             1.0205          0.0000          0.0000
             0.0000          1.0205          0.0000
             0.0000          0.0000          1.0205

     Atom 46  H   pos: (  0.290736  0.360757 -0.366923)  dia sigma:           0.99
             0.9927          0.0000          0.0000
             0.0000          0.9927          0.0000
             0.0000          0.0000          0.9927

     Atom 47  H   pos: (  0.203541 -0.485580 -0.385150)  dia sigma:           0.99
             0.9908          0.0000          0.0000
             0.0000          0.9908          0.0000
             0.0000          0.0000          0.9908

     Atom 48  H   pos: ( -0.326044  0.248975 -0.149551)  dia sigma:           0.99
             0.9942          0.0000          0.0000
             0.0000          0.9942          0.0000
             0.0000          0.0000          0.9942

     Atom 49  H   pos: ( -0.346138  0.233046 -0.326596)  dia sigma:           0.99
             0.9917          0.0000          0.0000
             0.0000          0.9917          0.0000
             0.0000          0.0000          0.9917

     Atom 50  H   pos: (  0.462206  0.144759  0.422448)  dia sigma:           0.69
             0.6928          0.0000          0.0000
             0.0000          0.6928          0.0000
             0.0000          0.0000          0.6928

     Atom 51  H   pos: ( -0.461474 -0.000915 -0.460996)  dia sigma:           1.15
             1.1544          0.0000          0.0000
             0.0000          1.1544          0.0000
             0.0000          0.0000          1.1544

     Atom 52  H   pos: ( -0.022899 -0.362039 -0.389052)  dia sigma:           1.01
             1.0079          0.0000          0.0000
             0.0000          1.0079          0.0000
             0.0000          0.0000          1.0079

     Atom 53  H   pos: ( -0.125589 -0.471302 -0.485803)  dia sigma:           1.02
             1.0202          0.0000          0.0000
             0.0000          1.0202          0.0000
             0.0000          0.0000          1.0202

     Atom 54  H   pos: (  0.379231  0.017997 -0.228018)  dia sigma:           1.00
             1.0005          0.0000          0.0000
             0.0000          1.0005          0.0000
             0.0000          0.0000          1.0005

     Atom 55  H   pos: (  0.294095 -0.113722 -0.312699)  dia sigma:           1.01
             1.0092          0.0000          0.0000
             0.0000          1.0092          0.0000
             0.0000          0.0000          1.0092

     Atom 56  H   pos: ( -0.131434 -0.084762 -0.080195)  dia sigma:           1.01
             1.0093          0.0000          0.0000
             0.0000          1.0093          0.0000
             0.0000          0.0000          1.0093

     Atom 57  H   pos: ( -0.191851 -0.235739 -0.006676)  dia sigma:           1.01
             1.0131          0.0000          0.0000
             0.0000          1.0131          0.0000
             0.0000          0.0000          1.0131

     Atom 58  H   pos: ( -0.476333 -0.079779  0.056675)  dia sigma:           0.99
             0.9877          0.0000          0.0000
             0.0000          0.9877          0.0000
             0.0000          0.0000          0.9877

     Atom 59  H   pos: ( -0.441570 -0.211405  0.172575)  dia sigma:           1.02
             1.0244          0.0000          0.0000
             0.0000          1.0244          0.0000
             0.0000          0.0000          1.0244

     Atom 60  H   pos: ( -0.472150  0.163149  0.066738)  dia sigma:           1.02
             1.0154          0.0000          0.0000
             0.0000          1.0154          0.0000
             0.0000          0.0000          1.0154

     Atom 61  H   pos: ( -0.297238  0.129768  0.050120)  dia sigma:           1.00
             1.0048          0.0000          0.0000
             0.0000          1.0048          0.0000
             0.0000          0.0000          1.0048

     Atom 62  H   pos: (  0.136980 -0.033129  0.209823)  dia sigma:           0.98
             0.9800          0.0000          0.0000
             0.0000          0.9800          0.0000
             0.0000          0.0000          0.9800

     Atom 63  H   pos: (  0.092677 -0.004228  0.379836)  dia sigma:           1.02
             1.0168          0.0000          0.0000
             0.0000          1.0168          0.0000
             0.0000          0.0000          1.0168

     Atom 64  H   pos: (  0.116509 -0.317147  0.166426)  dia sigma:           0.97
             0.9733          0.0000          0.0000
             0.0000          0.9733          0.0000
             0.0000          0.0000          0.9733

     Atom 65  H   pos: (  0.026278 -0.217155  0.047082)  dia sigma:           0.99
             0.9933          0.0000          0.0000
             0.0000          0.9933          0.0000
             0.0000          0.0000          0.9933

     Atom 66  H   pos: (  0.324246  0.175651  0.281792)  dia sigma:           1.03
             1.0326          0.0000          0.0000
             0.0000          1.0326          0.0000
             0.0000          0.0000          1.0326

     Atom 67  H   pos: (  0.396499  0.318642  0.201651)  dia sigma:           0.96
             0.9620          0.0000          0.0000
             0.0000          0.9620          0.0000
             0.0000          0.0000          0.9620

     Atom 68  H   pos: ( -0.266426 -0.231862 -0.441422)  dia sigma:           1.05
             1.0468          0.0000          0.0000
             0.0000          1.0468          0.0000
             0.0000          0.0000          1.0468

     Atom 69  H   pos: ( -0.432527 -0.270897 -0.493615)  dia sigma:           0.87
             0.8741          0.0000          0.0000
             0.0000          0.8741          0.0000
             0.0000          0.0000          0.8741

     Atom 70  H   pos: (  0.176237  0.327126 -0.116796)  dia sigma:           1.04
             1.0433          0.0000          0.0000
             0.0000          1.0433          0.0000
             0.0000          0.0000          1.0433

     Atom 71  H   pos: (  0.335218  0.361332 -0.041727)  dia sigma:           0.98
             0.9769          0.0000          0.0000
             0.0000          0.9769          0.0000
             0.0000          0.0000          0.9769

     Paramagnetic contribution in ppm:

     Atom  1  Ca  pos: (  0.322461 -0.335859 -0.072273)  para sigma:        -478.74
          -460.4807         -9.3613         18.3574
           -18.2561       -499.3666        -20.0480
            20.5730        -18.6549       -476.3770

     Atom  2  O   pos: (  0.391349  0.474303  0.095562)  para sigma:         -61.58
           -87.9702         -5.3353         17.4514
            -7.2839        -49.5436        -18.4627
             9.4251        -16.7097        -47.2150

     Atom  3  O   pos: (  0.123621 -0.368775 -0.253954)  para sigma:         -64.94
           -65.0910         12.7677         17.5398
            17.3796        -78.3271         -8.4571
            22.2723        -12.2487        -51.3891

     Atom  4  O   pos: (  0.142143  0.500768  0.240900)  para sigma:         -21.05
           -18.5665         -5.0854        -17.5251
            -6.3523        -35.5096         -6.3948
           -11.8778         -4.6549         -9.0793

     Atom  5  O   pos: ( -0.089268  0.109117  0.031861)  para sigma:          -2.60
            -7.0673         -0.5454         12.2858
            -1.6210         -2.9927        -18.3221
            10.8164        -15.2487          2.2617

     Atom  6  O   pos: ( -0.440954 -0.380416 -0.192915)  para sigma:         -15.89
           -12.0664         -7.3766        -12.7239
            -1.6634        -16.3010         -8.9295
           -14.0297         -2.5369        -19.3130

     Atom  7  O   pos: (  0.199828 -0.194108 -0.486762)  para sigma:         -15.07
           -13.5406          3.7627        -13.2057
             2.5660        -24.9273        -12.5181
           -16.4395        -11.4825         -6.7465

     Atom  8  O   pos: (  0.477702 -0.417655  0.385084)  para sigma:         -17.15
           -25.4337         12.9678         -9.1242
            12.9903        -21.8994         -0.3829
            -8.1804          1.1746         -4.1041

     Atom  9  O   pos: ( -0.266891  0.428261  0.113003)  para sigma:         -16.93
           -19.9944         -0.4477         -9.3616
            -2.6349        -22.9108        -10.2526
            -3.4936         -9.5075         -7.8904

     Atom 10  O   pos: ( -0.029696  0.398110 -0.133300)  para sigma:         -16.63
            -0.8771         28.5399          2.0385
            22.1461        -17.1991         -9.9622
             5.1045         -7.9285        -31.8147

     Atom 11  O   pos: ( -0.107182  0.346751  0.373692)  para sigma:          -5.20
            -7.2050          4.0870         -5.1624
             6.2581          9.7742        -13.2725
            -7.2864        -16.8664        -18.1620

     Atom 12  O   pos: ( -0.202520 -0.288148  0.207652)  para sigma:          -8.12
           -21.0497         10.2841         13.0262
             9.9582         -4.6233          8.9190
            11.7870          5.8572          1.3135

     Atom 13  O   pos: (  0.250365  0.431368 -0.446768)  para sigma:         -11.98
           -24.9507        -15.8953         -7.0032
           -17.7754         -7.1042          2.1668
            -5.9818          1.7558         -3.8994

     Atom 14  O   pos: ( -0.305857  0.304836 -0.247692)  para sigma:          -3.97
           -17.9923         18.0980          9.0800
            15.2601         -9.4448         -1.4146
             4.0929         -1.9030         15.5199

     Atom 15  O   pos: ( -0.490806  0.094302 -0.422826)  para sigma:         -36.14
           -44.8381         -8.7879         24.4215
            -9.5537        -48.5693        -37.5562
            27.1518        -45.8447        -15.0143

     Atom 16  O   pos: ( -0.124473 -0.367198 -0.441210)  para sigma:         -12.36
            -3.3096          1.8062         23.0263
            -0.5392        -17.5393         12.1406
            20.8984         12.7544        -16.2326

     Atom 17  O   pos: (  0.333010 -0.083981 -0.209443)  para sigma:         -10.82
           -29.3393         16.9378         -1.2780
            20.2867          1.6015          2.4066
             1.2584          1.1601         -4.7268

     Atom 18  O   pos: ( -0.131277 -0.197604 -0.095130)  para sigma:          -4.41
           -15.0253          9.2704         -7.5145
             8.4454          5.6767         -7.5574
            -7.0217         -8.5578         -3.8753

     Atom 19  O   pos: (  0.486302 -0.182239  0.091643)  para sigma:          -6.59
            -9.7374          8.3602         11.7002
             7.7077          0.9695         -8.5565
            13.0410        -10.7867        -10.9912

     Atom 20  O   pos: ( -0.396951  0.114227 -0.003245)  para sigma:         -14.00
             7.2302         -5.5586        -10.8770
            -1.7222        -26.2692          1.7529
            -3.5950          1.4009        -22.9710

     Atom 21  O   pos: (  0.104789  0.050788  0.281199)  para sigma:          -0.54
           -19.9781         -9.2651         -5.9973
            -7.4955          1.8114          2.5908
            -6.1535          1.6842         16.5371

     Atom 22  O   pos: (  0.125543 -0.220860  0.103837)  para sigma:         -25.07
           -23.2524         -6.6183          5.0230
            -9.8377        -24.3669         -9.3690
             1.9107        -10.9791        -27.5778

     Atom 23  O   pos: (  0.423197  0.214803  0.244350)  para sigma:         -17.26
           -32.0751          0.3523         -1.1038
             2.5505         -7.6596        -23.8907
            -3.3600        -22.2594        -12.0319

     Atom 24  O   pos: ( -0.366060 -0.181759 -0.439730)  para sigma:         -19.82
           -11.0132          6.2713          8.5139
             9.2345        -15.2660          8.4197
             8.4404          8.3700        -33.1785

     Atom 25  O   pos: (  0.286443  0.306684 -0.131347)  para sigma:          -9.24
             4.7076          5.1025         18.9121
             4.2144        -25.0471         15.0984
            18.9712         16.8088         -7.3720

     Atom 26  H   pos: ( -0.500143  0.467235  0.062815)  para sigma:           0.00
             0.0000          0.0000          0.0000
             0.0000          0.0000          0.0000
             0.0000          0.0000          0.0000

     Atom 27  H   pos: (  0.028713 -0.312318 -0.226974)  para sigma:           0.00
             0.0000          0.0000          0.0000
             0.0000          0.0000          0.0000
             0.0000          0.0000          0.0000

     Atom 28  H   pos: (  0.168265 -0.502009  0.352813)  para sigma:           0.00
             0.0000          0.0000          0.0000
             0.0000          0.0000          0.0000
             0.0000          0.0000          0.0000

     Atom 29  H   pos: (  0.243931  0.476677  0.191540)  para sigma:           0.00
             0.0000          0.0000          0.0000
             0.0000          0.0000          0.0000
             0.0000          0.0000          0.0000

     Atom 30  H   pos: ( -0.018107  0.085605  0.118099)  para sigma:           0.00
             0.0000          0.0000          0.0000
             0.0000          0.0000          0.0000
             0.0000          0.0000          0.0000

     Atom 31  H   pos: ( -0.037149  0.192280 -0.024788)  para sigma:           0.00
             0.0000          0.0000          0.0000
             0.0000          0.0000          0.0000
             0.0000          0.0000          0.0000

     Atom 32  H   pos: ( -0.370624 -0.467356 -0.209076)  para sigma:           0.00
             0.0000          0.0000          0.0000
             0.0000          0.0000          0.0000
             0.0000          0.0000          0.0000

     Atom 33  H   pos: ( -0.408783 -0.303831 -0.271835)  para sigma:           0.00
             0.0000          0.0000          0.0000
             0.0000          0.0000          0.0000
             0.0000          0.0000          0.0000

     Atom 34  H   pos: (  0.298504 -0.255076  0.473396)  para sigma:           0.00
             0.0000          0.0000          0.0000
             0.0000          0.0000          0.0000
             0.0000          0.0000          0.0000

     Atom 35  H   pos: (  0.162124 -0.265603 -0.404618)  para sigma:           0.00
             0.0000          0.0000          0.0000
             0.0000          0.0000          0.0000
             0.0000          0.0000          0.0000

     Atom 36  H   pos: (  0.480483 -0.461651  0.279963)  para sigma:           0.00
             0.0000          0.0000          0.0000
             0.0000          0.0000          0.0000
             0.0000          0.0000          0.0000

     Atom 37  H   pos: (  0.435215 -0.502645  0.447973)  para sigma:           0.00
             0.0000          0.0000          0.0000
             0.0000          0.0000          0.0000
             0.0000          0.0000          0.0000

     Atom 38  H   pos: ( -0.172892  0.407872  0.052198)  para sigma:           0.00
             0.0000          0.0000          0.0000
             0.0000          0.0000          0.0000
             0.0000          0.0000          0.0000

     Atom 39  H   pos: ( -0.253536  0.362235  0.205232)  para sigma:           0.00
             0.0000          0.0000          0.0000
             0.0000          0.0000          0.0000
             0.0000          0.0000          0.0000

     Atom 40  H   pos: (  0.033780  0.486145 -0.172859)  para sigma:           0.00
             0.0000          0.0000          0.0000
             0.0000          0.0000          0.0000
             0.0000          0.0000          0.0000

     Atom 41  H   pos: ( -0.108102  0.384487 -0.215463)  para sigma:           0.00
             0.0000          0.0000          0.0000
             0.0000          0.0000          0.0000
             0.0000          0.0000          0.0000

     Atom 42  H   pos: ( -0.047042  0.250984  0.377830)  para sigma:           0.00
             0.0000          0.0000          0.0000
             0.0000          0.0000          0.0000
             0.0000          0.0000          0.0000

     Atom 43  H   pos: ( -0.037346  0.418480  0.318515)  para sigma:           0.00
             0.0000          0.0000          0.0000
             0.0000          0.0000          0.0000
             0.0000          0.0000          0.0000

     Atom 44  H   pos: ( -0.241319 -0.392412  0.179763)  para sigma:           0.00
             0.0000          0.0000          0.0000
             0.0000          0.0000          0.0000
             0.0000          0.0000          0.0000

     Atom 45  H   pos: ( -0.161785 -0.302762  0.312718)  para sigma:           0.00
             0.0000          0.0000          0.0000
             0.0000          0.0000          0.0000
             0.0000          0.0000          0.0000

     Atom 46  H   pos: (  0.290736  0.360757 -0.366923)  para sigma:           0.00
             0.0000          0.0000          0.0000
             0.0000          0.0000          0.0000
             0.0000          0.0000          0.0000

     Atom 47  H   pos: (  0.203541 -0.485580 -0.385150)  para sigma:           0.00
             0.0000          0.0000          0.0000
             0.0000          0.0000          0.0000
             0.0000          0.0000          0.0000

     Atom 48  H   pos: ( -0.326044  0.248975 -0.149551)  para sigma:           0.00
             0.0000          0.0000          0.0000
             0.0000          0.0000          0.0000
             0.0000          0.0000          0.0000

     Atom 49  H   pos: ( -0.346138  0.233046 -0.326596)  para sigma:           0.00
             0.0000          0.0000          0.0000
             0.0000          0.0000          0.0000
             0.0000          0.0000          0.0000

     Atom 50  H   pos: (  0.462206  0.144759  0.422448)  para sigma:           0.00
             0.0000          0.0000          0.0000
             0.0000          0.0000          0.0000
             0.0000          0.0000          0.0000

     Atom 51  H   pos: ( -0.461474 -0.000915 -0.460996)  para sigma:           0.00
             0.0000          0.0000          0.0000
             0.0000          0.0000          0.0000
             0.0000          0.0000          0.0000

     Atom 52  H   pos: ( -0.022899 -0.362039 -0.389052)  para sigma:           0.00
             0.0000          0.0000          0.0000
             0.0000          0.0000          0.0000
             0.0000          0.0000          0.0000

     Atom 53  H   pos: ( -0.125589 -0.471302 -0.485803)  para sigma:           0.00
             0.0000          0.0000          0.0000
             0.0000          0.0000          0.0000
             0.0000          0.0000          0.0000

     Atom 54  H   pos: (  0.379231  0.017997 -0.228018)  para sigma:           0.00
             0.0000          0.0000          0.0000
             0.0000          0.0000          0.0000
             0.0000          0.0000          0.0000

     Atom 55  H   pos: (  0.294095 -0.113722 -0.312699)  para sigma:           0.00
             0.0000          0.0000          0.0000
             0.0000          0.0000          0.0000
             0.0000          0.0000          0.0000

     Atom 56  H   pos: ( -0.131434 -0.084762 -0.080195)  para sigma:           0.00
             0.0000          0.0000          0.0000
             0.0000          0.0000          0.0000
             0.0000          0.0000          0.0000

     Atom 57  H   pos: ( -0.191851 -0.235739 -0.006676)  para sigma:           0.00
             0.0000          0.0000          0.0000
             0.0000          0.0000          0.0000
             0.0000          0.0000          0.0000

     Atom 58  H   pos: ( -0.476333 -0.079779  0.056675)  para sigma:           0.00
             0.0000          0.0000          0.0000
             0.0000          0.0000          0.0000
             0.0000          0.0000          0.0000

     Atom 59  H   pos: ( -0.441570 -0.211405  0.172575)  para sigma:           0.00
             0.0000          0.0000          0.0000
             0.0000          0.0000          0.0000
             0.0000          0.0000          0.0000

     Atom 60  H   pos: ( -0.472150  0.163149  0.066738)  para sigma:           0.00
             0.0000          0.0000          0.0000
             0.0000          0.0000          0.0000
             0.0000          0.0000          0.0000

     Atom 61  H   pos: ( -0.297238  0.129768  0.050120)  para sigma:           0.00
             0.0000          0.0000          0.0000
             0.0000          0.0000          0.0000
             0.0000          0.0000          0.0000

     Atom 62  H   pos: (  0.136980 -0.033129  0.209823)  para sigma:           0.00
             0.0000          0.0000          0.0000
             0.0000          0.0000          0.0000
             0.0000          0.0000          0.0000

     Atom 63  H   pos: (  0.092677 -0.004228  0.379836)  para sigma:           0.00
             0.0000          0.0000          0.0000
             0.0000          0.0000          0.0000
             0.0000          0.0000          0.0000

     Atom 64  H   pos: (  0.116509 -0.317147  0.166426)  para sigma:           0.00
             0.0000          0.0000          0.0000
             0.0000          0.0000          0.0000
             0.0000          0.0000          0.0000

     Atom 65  H   pos: (  0.026278 -0.217155  0.047082)  para sigma:           0.00
             0.0000          0.0000          0.0000
             0.0000          0.0000          0.0000
             0.0000          0.0000          0.0000

     Atom 66  H   pos: (  0.324246  0.175651  0.281792)  para sigma:           0.00
             0.0000          0.0000          0.0000
             0.0000          0.0000          0.0000
             0.0000          0.0000          0.0000

     Atom 67  H   pos: (  0.396499  0.318642  0.201651)  para sigma:           0.00
             0.0000          0.0000          0.0000
             0.0000          0.0000          0.0000
             0.0000          0.0000          0.0000

     Atom 68  H   pos: ( -0.266426 -0.231862 -0.441422)  para sigma:           0.00
             0.0000          0.0000          0.0000
             0.0000          0.0000          0.0000
             0.0000          0.0000          0.0000

     Atom 69  H   pos: ( -0.432527 -0.270897 -0.493615)  para sigma:           0.00
             0.0000          0.0000          0.0000
             0.0000          0.0000          0.0000
             0.0000          0.0000          0.0000

     Atom 70  H   pos: (  0.176237  0.327126 -0.116796)  para sigma:           0.00
             0.0000          0.0000          0.0000
             0.0000          0.0000          0.0000
             0.0000          0.0000          0.0000

     Atom 71  H   pos: (  0.335218  0.361332 -0.041727)  para sigma:           0.00
             0.0000          0.0000          0.0000
             0.0000          0.0000          0.0000
             0.0000          0.0000          0.0000

     Paramagnetic US occ-occ contribution in ppm:

     Atom  1  Ca  pos: (  0.322461 -0.335859 -0.072273)  para_oo sigma:          -3.25
            -2.9489          0.1351          0.2542
             0.0237         -3.6958          0.1128
             0.2801          0.0776         -3.1020

     Atom  2  O   pos: (  0.391349  0.474303  0.095562)  para_oo sigma:          -0.74
            -0.4454          0.2144         -0.3513
             0.1692         -0.9628          0.4298
            -0.2778          0.3696         -0.8227

     Atom  3  O   pos: (  0.123621 -0.368775 -0.253954)  para_oo sigma:          -0.83
            -0.9592         -0.0703         -0.5045
            -0.0604         -0.7448          0.0541
            -0.5897          0.0702         -0.7884

     Atom  4  O   pos: (  0.142143  0.500768  0.240900)  para_oo sigma:          -1.20
            -1.0642          0.0289         -0.3355
             0.0152         -1.3257         -0.1528
            -0.2464         -0.1252         -1.2169

     Atom  5  O   pos: ( -0.089268  0.109117  0.031861)  para_oo sigma:          -0.88
            -0.8305         -0.0698          0.0944
            -0.0637         -0.8744         -0.0380
             0.0740          0.0255         -0.9302

     Atom  6  O   pos: ( -0.440954 -0.380416 -0.192915)  para_oo sigma:          -0.21
            -0.6501          0.0395          0.1448
            -0.0483          0.2814         -0.3157
             0.1548         -0.3341         -0.2635

     Atom  7  O   pos: (  0.199828 -0.194108 -0.486762)  para_oo sigma:          -0.95
            -1.0855          0.1206          0.0557
             0.1110         -0.9589         -0.0892
             0.0625         -0.0862         -0.7931

     Atom  8  O   pos: (  0.477702 -0.417655  0.385084)  para_oo sigma:          -0.84
            -0.8595          0.0808         -0.0036
             0.1133         -0.8625          0.0220
             0.0104          0.0114         -0.8113

     Atom  9  O   pos: ( -0.266891  0.428261  0.113003)  para_oo sigma:          -0.93
            -0.9266          0.0190          0.0306
             0.0558         -0.9177          0.0151
             0.1241          0.0239         -0.9481

     Atom 10  O   pos: ( -0.029696  0.398110 -0.133300)  para_oo sigma:          -1.02
            -0.8692          0.1847         -0.0775
             0.0979         -1.0011         -0.1020
            -0.0560         -0.0564         -1.2005

     Atom 11  O   pos: ( -0.107182  0.346751  0.373692)  para_oo sigma:          -0.83
            -0.8468          0.1040         -0.0248
             0.1394         -0.7961         -0.0440
            -0.0649         -0.0522         -0.8408

     Atom 12  O   pos: ( -0.202520 -0.288148  0.207652)  para_oo sigma:          -0.88
            -0.8767          0.0496          0.0650
            -0.0134         -0.8729          0.0153
             0.0030          0.0366         -0.8854

     Atom 13  O   pos: (  0.250365  0.431368 -0.446768)  para_oo sigma:          -1.00
            -1.0604         -0.0035         -0.1037
            -0.0398         -0.9701          0.0589
            -0.0963          0.0479         -0.9571

     Atom 14  O   pos: ( -0.305857  0.304836 -0.247692)  para_oo sigma:          -0.88
            -0.7959          0.1370          0.0798
             0.1103         -0.9257          0.0962
             0.0242          0.0489         -0.9114

     Atom 15  O   pos: ( -0.490806  0.094302 -0.422826)  para_oo sigma:          -0.91
            -1.0197         -0.0483         -0.0487
            -0.0820         -0.7951         -0.0537
            -0.0893         -0.0053         -0.9006

     Atom 16  O   pos: ( -0.124473 -0.367198 -0.441210)  para_oo sigma:          -1.03
            -0.9832         -0.0994          0.0633
            -0.1142         -1.1334         -0.0085
             0.0352          0.0445         -0.9671

     Atom 17  O   pos: (  0.333010 -0.083981 -0.209443)  para_oo sigma:          -0.40
            -0.3842          0.2306          0.1397
             0.1689         -0.5625          0.2334
             0.2237          0.3918         -0.2435

     Atom 18  O   pos: ( -0.131277 -0.197604 -0.095130)  para_oo sigma:          -0.83
            -0.8054         -0.0680          0.0103
            -0.0546         -0.9141          0.0360
             0.0022         -0.0008         -0.7811

     Atom 19  O   pos: (  0.486302 -0.182239  0.091643)  para_oo sigma:          -0.34
            -0.4914         -0.1451         -0.0111
            -0.1734         -0.2029         -0.4152
            -0.0028         -0.3841         -0.3213

     Atom 20  O   pos: ( -0.396951  0.114227 -0.003245)  para_oo sigma:          -0.94
            -0.7930         -0.0166         -0.1086
            -0.0174         -1.0334          0.0355
            -0.0619          0.0420         -0.9891

     Atom 21  O   pos: (  0.104789  0.050788  0.281199)  para_oo sigma:          -0.78
            -0.8540         -0.0665          0.0830
            -0.0576         -0.7448          0.0945
             0.0750          0.0759         -0.7301

     Atom 22  O   pos: (  0.125543 -0.220860  0.103837)  para_oo sigma:          -0.53
            -0.6300          0.0064          0.2174
            -0.0232         -0.3895         -0.1583
             0.2436         -0.2099         -0.5695

     Atom 23  O   pos: (  0.423197  0.214803  0.244350)  para_oo sigma:          -0.89
            -1.0662         -0.0328          0.0438
             0.0123         -0.8207         -0.1372
            -0.0213         -0.1668         -0.7730

     Atom 24  O   pos: ( -0.366060 -0.181759 -0.439730)  para_oo sigma:          -1.11
            -1.1054         -0.1609         -0.0548
            -0.1563         -1.0168         -0.0565
            -0.0344         -0.1127         -1.2195

     Atom 25  O   pos: (  0.286443  0.306684 -0.131347)  para_oo sigma:          -0.91
            -0.9782          0.0369          0.1678
             0.0416         -0.9273          0.0577
             0.1970          0.0878         -0.8258

     Atom 26  H   pos: ( -0.500143  0.467235  0.062815)  para_oo sigma:           0.00
             0.0000          0.0000          0.0000
             0.0000          0.0000          0.0000
             0.0000          0.0000          0.0000

     Atom 27  H   pos: (  0.028713 -0.312318 -0.226974)  para_oo sigma:           0.00
             0.0000          0.0000          0.0000
             0.0000          0.0000          0.0000
             0.0000          0.0000          0.0000

     Atom 28  H   pos: (  0.168265 -0.502009  0.352813)  para_oo sigma:           0.00
             0.0000          0.0000          0.0000
             0.0000          0.0000          0.0000
             0.0000          0.0000          0.0000

     Atom 29  H   pos: (  0.243931  0.476677  0.191540)  para_oo sigma:           0.00
             0.0000          0.0000          0.0000
             0.0000          0.0000          0.0000
             0.0000          0.0000          0.0000

     Atom 30  H   pos: ( -0.018107  0.085605  0.118099)  para_oo sigma:           0.00
             0.0000          0.0000          0.0000
             0.0000          0.0000          0.0000
             0.0000          0.0000          0.0000

     Atom 31  H   pos: ( -0.037149  0.192280 -0.024788)  para_oo sigma:           0.00
             0.0000          0.0000          0.0000
             0.0000          0.0000          0.0000
             0.0000          0.0000          0.0000

     Atom 32  H   pos: ( -0.370624 -0.467356 -0.209076)  para_oo sigma:           0.00
             0.0000          0.0000          0.0000
             0.0000          0.0000          0.0000
             0.0000          0.0000          0.0000

     Atom 33  H   pos: ( -0.408783 -0.303831 -0.271835)  para_oo sigma:           0.00
             0.0000          0.0000          0.0000
             0.0000          0.0000          0.0000
             0.0000          0.0000          0.0000

     Atom 34  H   pos: (  0.298504 -0.255076  0.473396)  para_oo sigma:           0.00
             0.0000          0.0000          0.0000
             0.0000          0.0000          0.0000
             0.0000          0.0000          0.0000

     Atom 35  H   pos: (  0.162124 -0.265603 -0.404618)  para_oo sigma:           0.00
             0.0000          0.0000          0.0000
             0.0000          0.0000          0.0000
             0.0000          0.0000          0.0000

     Atom 36  H   pos: (  0.480483 -0.461651  0.279963)  para_oo sigma:           0.00
             0.0000          0.0000          0.0000
             0.0000          0.0000          0.0000
             0.0000          0.0000          0.0000

     Atom 37  H   pos: (  0.435215 -0.502645  0.447973)  para_oo sigma:           0.00
             0.0000          0.0000          0.0000
             0.0000          0.0000          0.0000
             0.0000          0.0000          0.0000

     Atom 38  H   pos: ( -0.172892  0.407872  0.052198)  para_oo sigma:           0.00
             0.0000          0.0000          0.0000
             0.0000          0.0000          0.0000
             0.0000          0.0000          0.0000

     Atom 39  H   pos: ( -0.253536  0.362235  0.205232)  para_oo sigma:           0.00
             0.0000          0.0000          0.0000
             0.0000          0.0000          0.0000
             0.0000          0.0000          0.0000

     Atom 40  H   pos: (  0.033780  0.486145 -0.172859)  para_oo sigma:           0.00
             0.0000          0.0000          0.0000
             0.0000          0.0000          0.0000
             0.0000          0.0000          0.0000

     Atom 41  H   pos: ( -0.108102  0.384487 -0.215463)  para_oo sigma:           0.00
             0.0000          0.0000          0.0000
             0.0000          0.0000          0.0000
             0.0000          0.0000          0.0000

     Atom 42  H   pos: ( -0.047042  0.250984  0.377830)  para_oo sigma:           0.00
             0.0000          0.0000          0.0000
             0.0000          0.0000          0.0000
             0.0000          0.0000          0.0000

     Atom 43  H   pos: ( -0.037346  0.418480  0.318515)  para_oo sigma:           0.00
             0.0000          0.0000          0.0000
             0.0000          0.0000          0.0000
             0.0000          0.0000          0.0000

     Atom 44  H   pos: ( -0.241319 -0.392412  0.179763)  para_oo sigma:           0.00
             0.0000          0.0000          0.0000
             0.0000          0.0000          0.0000
             0.0000          0.0000          0.0000

     Atom 45  H   pos: ( -0.161785 -0.302762  0.312718)  para_oo sigma:           0.00
             0.0000          0.0000          0.0000
             0.0000          0.0000          0.0000
             0.0000          0.0000          0.0000

     Atom 46  H   pos: (  0.290736  0.360757 -0.366923)  para_oo sigma:           0.00
             0.0000          0.0000          0.0000
             0.0000          0.0000          0.0000
             0.0000          0.0000          0.0000

     Atom 47  H   pos: (  0.203541 -0.485580 -0.385150)  para_oo sigma:           0.00
             0.0000          0.0000          0.0000
             0.0000          0.0000          0.0000
             0.0000          0.0000          0.0000

     Atom 48  H   pos: ( -0.326044  0.248975 -0.149551)  para_oo sigma:           0.00
             0.0000          0.0000          0.0000
             0.0000          0.0000          0.0000
             0.0000          0.0000          0.0000

     Atom 49  H   pos: ( -0.346138  0.233046 -0.326596)  para_oo sigma:           0.00
             0.0000          0.0000          0.0000
             0.0000          0.0000          0.0000
             0.0000          0.0000          0.0000

     Atom 50  H   pos: (  0.462206  0.144759  0.422448)  para_oo sigma:           0.00
             0.0000          0.0000          0.0000
             0.0000          0.0000          0.0000
             0.0000          0.0000          0.0000

     Atom 51  H   pos: ( -0.461474 -0.000915 -0.460996)  para_oo sigma:           0.00
             0.0000          0.0000          0.0000
             0.0000          0.0000          0.0000
             0.0000          0.0000          0.0000

     Atom 52  H   pos: ( -0.022899 -0.362039 -0.389052)  para_oo sigma:           0.00
             0.0000          0.0000          0.0000
             0.0000          0.0000          0.0000
             0.0000          0.0000          0.0000

     Atom 53  H   pos: ( -0.125589 -0.471302 -0.485803)  para_oo sigma:           0.00
             0.0000          0.0000          0.0000
             0.0000          0.0000          0.0000
             0.0000          0.0000          0.0000

     Atom 54  H   pos: (  0.379231  0.017997 -0.228018)  para_oo sigma:           0.00
             0.0000          0.0000          0.0000
             0.0000          0.0000          0.0000
             0.0000          0.0000          0.0000

     Atom 55  H   pos: (  0.294095 -0.113722 -0.312699)  para_oo sigma:           0.00
             0.0000          0.0000          0.0000
             0.0000          0.0000          0.0000
             0.0000          0.0000          0.0000

     Atom 56  H   pos: ( -0.131434 -0.084762 -0.080195)  para_oo sigma:           0.00
             0.0000          0.0000          0.0000
             0.0000          0.0000          0.0000
             0.0000          0.0000          0.0000

     Atom 57  H   pos: ( -0.191851 -0.235739 -0.006676)  para_oo sigma:           0.00
             0.0000          0.0000          0.0000
             0.0000          0.0000          0.0000
             0.0000          0.0000          0.0000

     Atom 58  H   pos: ( -0.476333 -0.079779  0.056675)  para_oo sigma:           0.00
             0.0000          0.0000          0.0000
             0.0000          0.0000          0.0000
             0.0000          0.0000          0.0000

     Atom 59  H   pos: ( -0.441570 -0.211405  0.172575)  para_oo sigma:           0.00
             0.0000          0.0000          0.0000
             0.0000          0.0000          0.0000
             0.0000          0.0000          0.0000

     Atom 60  H   pos: ( -0.472150  0.163149  0.066738)  para_oo sigma:           0.00
             0.0000          0.0000          0.0000
             0.0000          0.0000          0.0000
             0.0000          0.0000          0.0000

     Atom 61  H   pos: ( -0.297238  0.129768  0.050120)  para_oo sigma:           0.00
             0.0000          0.0000          0.0000
             0.0000          0.0000          0.0000
             0.0000          0.0000          0.0000

     Atom 62  H   pos: (  0.136980 -0.033129  0.209823)  para_oo sigma:           0.00
             0.0000          0.0000          0.0000
             0.0000          0.0000          0.0000
             0.0000          0.0000          0.0000

     Atom 63  H   pos: (  0.092677 -0.004228  0.379836)  para_oo sigma:           0.00
             0.0000          0.0000          0.0000
             0.0000          0.0000          0.0000
             0.0000          0.0000          0.0000

     Atom 64  H   pos: (  0.116509 -0.317147  0.166426)  para_oo sigma:           0.00
             0.0000          0.0000          0.0000
             0.0000          0.0000          0.0000
             0.0000          0.0000          0.0000

     Atom 65  H   pos: (  0.026278 -0.217155  0.047082)  para_oo sigma:           0.00
             0.0000          0.0000          0.0000
             0.0000          0.0000          0.0000
             0.0000          0.0000          0.0000

     Atom 66  H   pos: (  0.324246  0.175651  0.281792)  para_oo sigma:           0.00
             0.0000          0.0000          0.0000
             0.0000          0.0000          0.0000
             0.0000          0.0000          0.0000

     Atom 67  H   pos: (  0.396499  0.318642  0.201651)  para_oo sigma:           0.00
             0.0000          0.0000          0.0000
             0.0000          0.0000          0.0000
             0.0000          0.0000          0.0000

     Atom 68  H   pos: ( -0.266426 -0.231862 -0.441422)  para_oo sigma:           0.00
             0.0000          0.0000          0.0000
             0.0000          0.0000          0.0000
             0.0000          0.0000          0.0000

     Atom 69  H   pos: ( -0.432527 -0.270897 -0.493615)  para_oo sigma:           0.00
             0.0000          0.0000          0.0000
             0.0000          0.0000          0.0000
             0.0000          0.0000          0.0000

     Atom 70  H   pos: (  0.176237  0.327126 -0.116796)  para_oo sigma:           0.00
             0.0000          0.0000          0.0000
             0.0000          0.0000          0.0000
             0.0000          0.0000          0.0000

     Atom 71  H   pos: (  0.335218  0.361332 -0.041727)  para_oo sigma:           0.00
             0.0000          0.0000          0.0000
             0.0000          0.0000          0.0000
             0.0000          0.0000          0.0000

     Paramagnetic US L_R Q_R contribution in ppm:

     Atom  1  Ca  pos: (  0.322461 -0.335859 -0.072273)  para_lq sigma:         202.93
           203.0562          0.9761          1.3390
            -0.4517        202.1280         -0.8046
             1.3478         -0.4565        203.5953

     Atom  2  O   pos: (  0.391349  0.474303  0.095562)  para_lq sigma:        -108.19
          -113.4999          0.8394          2.4502
             0.4212       -105.0317          0.5447
             1.9438          0.4570       -106.0434

     Atom  3  O   pos: (  0.123621 -0.368775 -0.253954)  para_lq sigma:        -109.45
          -111.6538          4.1200          1.6954
             4.6210       -109.0721         -1.0203
             1.9026         -1.3579       -107.6356

     Atom  4  O   pos: (  0.142143  0.500768  0.240900)  para_lq sigma:        -100.11
          -103.3654          2.6790         -0.4827
             2.7636        -93.6019         -0.8682
             0.1590         -0.6480       -103.3666

     Atom  5  O   pos: ( -0.089268  0.109117  0.031861)  para_lq sigma:        -100.87
          -101.7983         -3.2908         -3.4178
            -3.6399        -98.7462          5.1561
            -3.3158          5.5480       -102.0515

     Atom  6  O   pos: ( -0.440954 -0.380416 -0.192915)  para_lq sigma:        -100.14
           -99.0665          3.0439          5.1590
             3.3107       -103.1246          3.9282
             5.0702          4.2198        -98.2367

     Atom  7  O   pos: (  0.199828 -0.194108 -0.486762)  para_lq sigma:        -103.48
          -104.0374          1.5190          5.0879
             1.6813       -104.2400          5.8175
             4.7280          5.8960       -102.1724

     Atom  8  O   pos: (  0.477702 -0.417655  0.385084)  para_lq sigma:        -101.70
           -94.5428         -3.6397          2.5387
            -3.5188       -104.4555          0.3394
             2.4864          0.3570       -106.1155

     Atom  9  O   pos: ( -0.266891  0.428261  0.113003)  para_lq sigma:        -101.52
          -102.1250          4.6285          3.2025
             4.3913        -99.0665          4.2516
             3.5385          4.7743       -103.3718

     Atom 10  O   pos: ( -0.029696  0.398110 -0.133300)  para_lq sigma:        -101.23
          -101.1623         -4.8429         -3.5536
            -4.8800       -100.3606          2.4276
            -3.3756          2.5895       -102.1717

     Atom 11  O   pos: ( -0.107182  0.346751  0.373692)  para_lq sigma:        -102.20
          -104.9425          1.2315          4.8445
             0.9297       -104.6212          3.2114
             4.5797          3.0356        -97.0360

     Atom 12  O   pos: ( -0.202520 -0.288148  0.207652)  para_lq sigma:        -101.87
           -95.9890         -3.5261         -3.6842
            -3.4775       -106.3059          0.0990
            -4.0824         -0.0332       -103.3204

     Atom 13  O   pos: (  0.250365  0.431368 -0.446768)  para_lq sigma:        -100.86
           -96.1949          4.9084         -0.2124
             4.8846       -102.0635         -0.4768
             0.0153         -0.8792       -104.3175

     Atom 14  O   pos: ( -0.305857  0.304836 -0.247692)  para_lq sigma:        -101.07
           -94.9251         -4.3457         -0.6144
            -4.3737       -102.5901          0.4146
            -0.8201          0.1544       -105.6853

     Atom 15  O   pos: ( -0.490806  0.094302 -0.422826)  para_lq sigma:        -113.55
          -105.2434          6.4131          3.0887
             6.1018       -127.1534        -11.4075
             2.9646        -10.9618       -108.2434

     Atom 16  O   pos: ( -0.124473 -0.367198 -0.441210)  para_lq sigma:        -101.33
          -103.0355          1.1920         -4.1132
             1.0848       -104.6512         -3.6904
            -4.1462         -3.6873        -96.2947

     Atom 17  O   pos: (  0.333010 -0.083981 -0.209443)  para_lq sigma:        -101.20
           -95.5768         -4.9994         -2.8932
            -4.5314       -103.2951          1.7808
            -2.9624          1.8764       -104.7344

     Atom 18  O   pos: ( -0.131277 -0.197604 -0.095130)  para_lq sigma:        -101.50
           -97.0063         -0.9039          6.1006
            -0.9379       -106.3061          0.2422
             5.9532         -0.0782       -101.1852

     Atom 19  O   pos: (  0.486302 -0.182239  0.091643)  para_lq sigma:        -101.06
           -99.8355         -3.9949         -5.3401
            -3.9639       -104.0869          4.0224
            -5.0931          3.7663        -99.2472

     Atom 20  O   pos: ( -0.396951  0.114227 -0.003245)  para_lq sigma:        -100.83
          -105.2959          1.3497         -0.5241
             1.6331        -95.8897         -4.4421
            -0.1748         -4.3573       -101.3175

     Atom 21  O   pos: (  0.104789  0.050788  0.281199)  para_lq sigma:        -101.31
           -94.4687          2.4354          2.5804
             2.4785       -105.3918          0.3357
             2.5879          0.2625       -104.0771

     Atom 22  O   pos: (  0.125543 -0.220860  0.103837)  para_lq sigma:         -99.88
          -101.2535         -1.6128         -3.3895
            -1.6173       -100.0923          4.7486
            -3.4149          4.6848        -98.2929

     Atom 23  O   pos: (  0.423197  0.214803  0.244350)  para_lq sigma:        -101.84
          -105.2489          0.2428          1.8409
             0.5922       -104.8288          3.8471
             1.4810          3.4609        -95.4336

     Atom 24  O   pos: ( -0.366060 -0.181759 -0.439730)  para_lq sigma:        -102.83
          -107.9146          3.7716         -1.2307
             4.0332       -103.5390         -2.9680
            -1.0671         -3.2844        -97.0299

     Atom 25  O   pos: (  0.286443  0.306684 -0.131347)  para_lq sigma:        -102.52
          -106.7573         -0.2102         -1.6730
             0.1233        -97.6877         -5.0294
            -1.5152         -5.1225       -103.1279

     Atom 26  H   pos: ( -0.500143  0.467235  0.062815)  para_lq sigma:           0.00
             0.0000          0.0000          0.0000
             0.0000          0.0000          0.0000
             0.0000          0.0000          0.0000

     Atom 27  H   pos: (  0.028713 -0.312318 -0.226974)  para_lq sigma:           0.00
             0.0000          0.0000          0.0000
             0.0000          0.0000          0.0000
             0.0000          0.0000          0.0000

     Atom 28  H   pos: (  0.168265 -0.502009  0.352813)  para_lq sigma:           0.00
             0.0000          0.0000          0.0000
             0.0000          0.0000          0.0000
             0.0000          0.0000          0.0000

     Atom 29  H   pos: (  0.243931  0.476677  0.191540)  para_lq sigma:           0.00
             0.0000          0.0000          0.0000
             0.0000          0.0000          0.0000
             0.0000          0.0000          0.0000

     Atom 30  H   pos: ( -0.018107  0.085605  0.118099)  para_lq sigma:           0.00
             0.0000          0.0000          0.0000
             0.0000          0.0000          0.0000
             0.0000          0.0000          0.0000

     Atom 31  H   pos: ( -0.037149  0.192280 -0.024788)  para_lq sigma:           0.00
             0.0000          0.0000          0.0000
             0.0000          0.0000          0.0000
             0.0000          0.0000          0.0000

     Atom 32  H   pos: ( -0.370624 -0.467356 -0.209076)  para_lq sigma:           0.00
             0.0000          0.0000          0.0000
             0.0000          0.0000          0.0000
             0.0000          0.0000          0.0000

     Atom 33  H   pos: ( -0.408783 -0.303831 -0.271835)  para_lq sigma:           0.00
             0.0000          0.0000          0.0000
             0.0000          0.0000          0.0000
             0.0000          0.0000          0.0000

     Atom 34  H   pos: (  0.298504 -0.255076  0.473396)  para_lq sigma:           0.00
             0.0000          0.0000          0.0000
             0.0000          0.0000          0.0000
             0.0000          0.0000          0.0000

     Atom 35  H   pos: (  0.162124 -0.265603 -0.404618)  para_lq sigma:           0.00
             0.0000          0.0000          0.0000
             0.0000          0.0000          0.0000
             0.0000          0.0000          0.0000

     Atom 36  H   pos: (  0.480483 -0.461651  0.279963)  para_lq sigma:           0.00
             0.0000          0.0000          0.0000
             0.0000          0.0000          0.0000
             0.0000          0.0000          0.0000

     Atom 37  H   pos: (  0.435215 -0.502645  0.447973)  para_lq sigma:           0.00
             0.0000          0.0000          0.0000
             0.0000          0.0000          0.0000
             0.0000          0.0000          0.0000

     Atom 38  H   pos: ( -0.172892  0.407872  0.052198)  para_lq sigma:           0.00
             0.0000          0.0000          0.0000
             0.0000          0.0000          0.0000
             0.0000          0.0000          0.0000

     Atom 39  H   pos: ( -0.253536  0.362235  0.205232)  para_lq sigma:           0.00
             0.0000          0.0000          0.0000
             0.0000          0.0000          0.0000
             0.0000          0.0000          0.0000

     Atom 40  H   pos: (  0.033780  0.486145 -0.172859)  para_lq sigma:           0.00
             0.0000          0.0000          0.0000
             0.0000          0.0000          0.0000
             0.0000          0.0000          0.0000

     Atom 41  H   pos: ( -0.108102  0.384487 -0.215463)  para_lq sigma:           0.00
             0.0000          0.0000          0.0000
             0.0000          0.0000          0.0000
             0.0000          0.0000          0.0000

     Atom 42  H   pos: ( -0.047042  0.250984  0.377830)  para_lq sigma:           0.00
             0.0000          0.0000          0.0000
             0.0000          0.0000          0.0000
             0.0000          0.0000          0.0000

     Atom 43  H   pos: ( -0.037346  0.418480  0.318515)  para_lq sigma:           0.00
             0.0000          0.0000          0.0000
             0.0000          0.0000          0.0000
             0.0000          0.0000          0.0000

     Atom 44  H   pos: ( -0.241319 -0.392412  0.179763)  para_lq sigma:           0.00
             0.0000          0.0000          0.0000
             0.0000          0.0000          0.0000
             0.0000          0.0000          0.0000

     Atom 45  H   pos: ( -0.161785 -0.302762  0.312718)  para_lq sigma:           0.00
             0.0000          0.0000          0.0000
             0.0000          0.0000          0.0000
             0.0000          0.0000          0.0000

     Atom 46  H   pos: (  0.290736  0.360757 -0.366923)  para_lq sigma:           0.00
             0.0000          0.0000          0.0000
             0.0000          0.0000          0.0000
             0.0000          0.0000          0.0000

     Atom 47  H   pos: (  0.203541 -0.485580 -0.385150)  para_lq sigma:           0.00
             0.0000          0.0000          0.0000
             0.0000          0.0000          0.0000
             0.0000          0.0000          0.0000

     Atom 48  H   pos: ( -0.326044  0.248975 -0.149551)  para_lq sigma:           0.00
             0.0000          0.0000          0.0000
             0.0000          0.0000          0.0000
             0.0000          0.0000          0.0000

     Atom 49  H   pos: ( -0.346138  0.233046 -0.326596)  para_lq sigma:           0.00
             0.0000          0.0000          0.0000
             0.0000          0.0000          0.0000
             0.0000          0.0000          0.0000

     Atom 50  H   pos: (  0.462206  0.144759  0.422448)  para_lq sigma:           0.00
             0.0000          0.0000          0.0000
             0.0000          0.0000          0.0000
             0.0000          0.0000          0.0000

     Atom 51  H   pos: ( -0.461474 -0.000915 -0.460996)  para_lq sigma:           0.00
             0.0000          0.0000          0.0000
             0.0000          0.0000          0.0000
             0.0000          0.0000          0.0000

     Atom 52  H   pos: ( -0.022899 -0.362039 -0.389052)  para_lq sigma:           0.00
             0.0000          0.0000          0.0000
             0.0000          0.0000          0.0000
             0.0000          0.0000          0.0000

     Atom 53  H   pos: ( -0.125589 -0.471302 -0.485803)  para_lq sigma:           0.00
             0.0000          0.0000          0.0000
             0.0000          0.0000          0.0000
             0.0000          0.0000          0.0000

     Atom 54  H   pos: (  0.379231  0.017997 -0.228018)  para_lq sigma:           0.00
             0.0000          0.0000          0.0000
             0.0000          0.0000          0.0000
             0.0000          0.0000          0.0000

     Atom 55  H   pos: (  0.294095 -0.113722 -0.312699)  para_lq sigma:           0.00
             0.0000          0.0000          0.0000
             0.0000          0.0000          0.0000
             0.0000          0.0000          0.0000

     Atom 56  H   pos: ( -0.131434 -0.084762 -0.080195)  para_lq sigma:           0.00
             0.0000          0.0000          0.0000
             0.0000          0.0000          0.0000
             0.0000          0.0000          0.0000

     Atom 57  H   pos: ( -0.191851 -0.235739 -0.006676)  para_lq sigma:           0.00
             0.0000          0.0000          0.0000
             0.0000          0.0000          0.0000
             0.0000          0.0000          0.0000

     Atom 58  H   pos: ( -0.476333 -0.079779  0.056675)  para_lq sigma:           0.00
             0.0000          0.0000          0.0000
             0.0000          0.0000          0.0000
             0.0000          0.0000          0.0000

     Atom 59  H   pos: ( -0.441570 -0.211405  0.172575)  para_lq sigma:           0.00
             0.0000          0.0000          0.0000
             0.0000          0.0000          0.0000
             0.0000          0.0000          0.0000

     Atom 60  H   pos: ( -0.472150  0.163149  0.066738)  para_lq sigma:           0.00
             0.0000          0.0000          0.0000
             0.0000          0.0000          0.0000
             0.0000          0.0000          0.0000

     Atom 61  H   pos: ( -0.297238  0.129768  0.050120)  para_lq sigma:           0.00
             0.0000          0.0000          0.0000
             0.0000          0.0000          0.0000
             0.0000          0.0000          0.0000

     Atom 62  H   pos: (  0.136980 -0.033129  0.209823)  para_lq sigma:           0.00
             0.0000          0.0000          0.0000
             0.0000          0.0000          0.0000
             0.0000          0.0000          0.0000

     Atom 63  H   pos: (  0.092677 -0.004228  0.379836)  para_lq sigma:           0.00
             0.0000          0.0000          0.0000
             0.0000          0.0000          0.0000
             0.0000          0.0000          0.0000

     Atom 64  H   pos: (  0.116509 -0.317147  0.166426)  para_lq sigma:           0.00
             0.0000          0.0000          0.0000
             0.0000          0.0000          0.0000
             0.0000          0.0000          0.0000

     Atom 65  H   pos: (  0.026278 -0.217155  0.047082)  para_lq sigma:           0.00
             0.0000          0.0000          0.0000
             0.0000          0.0000          0.0000
             0.0000          0.0000          0.0000

     Atom 66  H   pos: (  0.324246  0.175651  0.281792)  para_lq sigma:           0.00
             0.0000          0.0000          0.0000
             0.0000          0.0000          0.0000
             0.0000          0.0000          0.0000

     Atom 67  H   pos: (  0.396499  0.318642  0.201651)  para_lq sigma:           0.00
             0.0000          0.0000          0.0000
             0.0000          0.0000          0.0000
             0.0000          0.0000          0.0000

     Atom 68  H   pos: ( -0.266426 -0.231862 -0.441422)  para_lq sigma:           0.00
             0.0000          0.0000          0.0000
             0.0000          0.0000          0.0000
             0.0000          0.0000          0.0000

     Atom 69  H   pos: ( -0.432527 -0.270897 -0.493615)  para_lq sigma:           0.00
             0.0000          0.0000          0.0000
             0.0000          0.0000          0.0000
             0.0000          0.0000          0.0000

     Atom 70  H   pos: (  0.176237  0.327126 -0.116796)  para_lq sigma:           0.00
             0.0000          0.0000          0.0000
             0.0000          0.0000          0.0000
             0.0000          0.0000          0.0000

     Atom 71  H   pos: (  0.335218  0.361332 -0.041727)  para_lq sigma:           0.00
             0.0000          0.0000          0.0000
             0.0000          0.0000          0.0000
             0.0000          0.0000          0.0000


     Total NMR chemical shifts in ppm: ---------------------------------------
     (adopting the Simpson convention for anisotropy and asymmetry)-----------

     Atom  1  Ca  pos: (  0.322461 -0.335859 -0.072273)  Total sigma:        1095.55
          1118.2457        -10.3546         24.6761
           -23.3038       1068.0076        -26.0556
            27.6881        -23.6071       1100.3965

     Ca   1    anisotropy:     77.46    eta:   -0.5920
     Ca   1    sigma_11=   1085.01    axis=( -0.679700 -0.302828  0.668059)
     Ca   1    sigma_22=   1054.44    axis=(  0.048824  0.890096  0.453151)
     Ca   1    sigma_33=   1147.19    axis=(  0.731863 -0.340624  0.590213)

     Atom  2  O   pos: (  0.391349  0.474303  0.095562)  Total sigma:         176.38
           131.8900         -6.8208         27.4479
            -9.7025        196.6464        -25.4729
            15.6346        -23.5275        200.6105

     O    2    anisotropy:     77.51    eta:   -0.9627
     O    2    sigma_11=    175.42    axis=(  0.158122  0.772027  0.615607)
     O    2    sigma_22=    125.67    axis=(  0.962513  0.018632 -0.270593)
     O    2    sigma_33=    228.05    axis=(  0.220375 -0.635317  0.740140)

     Atom  3  O   pos: (  0.123621 -0.368775 -0.253954)  Total sigma:         169.89
           167.0375         24.1814         26.5938
            31.3482        149.5708        -13.9990
            33.1244        -19.2679        193.0614

     O    3    anisotropy:    -80.60    eta:   -0.5919
     O    3    sigma_11=    180.85    axis=(  0.565760  0.717852 -0.405714)
     O    3    sigma_22=    212.66    axis=( -0.559157 -0.027620 -0.828601)
     O    3    sigma_33=    116.16    axis=(  0.606019 -0.695647 -0.385766)

     Atom  4  O   pos: (  0.142143  0.500768  0.240900)  Total sigma:         245.60
           246.7050         -3.8950        -26.4067
            -5.8627        231.0749        -11.0753
           -17.5540         -8.3745        259.0077

     O    4    anisotropy:     45.93    eta:   -0.6343
     O    4    sigma_11=    240.00    axis=( -0.612830  0.711000 -0.344846)
     O    4    sigma_22=    220.57    axis=( -0.534707 -0.694424 -0.481522)
     O    4    sigma_33=    276.22    axis=( -0.581831 -0.110699  0.805741)

     Atom  5  O   pos: ( -0.089268  0.109117  0.031861)  Total sigma:         270.40
           264.0975         -4.9714         14.6224
            -7.2470        274.5225        -20.0825
            12.8294        -14.9544        272.5939

     O    5    anisotropy:     40.02    eta:   -0.4075
     O    5    sigma_11=    262.50    axis=(  0.702528  0.676941  0.219559)
     O    5    sigma_22=    251.63    axis=( -0.591774  0.384317  0.708593)
     O    5    sigma_33=    297.08    axis=(  0.395295 -0.627736  0.670589)

     Atom  6  O   pos: ( -0.440954 -0.380416 -0.192915)  Total sigma:         253.82
           261.0711         -7.4927        -13.2033
             0.9661        248.5845         -8.7053
           -14.9646          0.8120        251.8007

     O    6    anisotropy:     26.17    eta:   -0.7090
     O    6    sigma_11=    251.28    axis=(  0.262051 -0.884050  0.387021)
     O    6    sigma_22=    238.91    axis=(  0.522204  0.467148  0.713496)
     O    6    sigma_33=    271.27    axis=( -0.811562  0.015132  0.584071)

     Atom  7  O   pos: (  0.199828 -0.194108 -0.486762)  Total sigma:         249.38
           249.8426          7.4264        -11.2701
             6.1013        234.5403        -11.9753
           -16.6484         -9.9128        263.7570

     O    7    anisotropy:     40.46    eta:   -0.3937
     O    7    sigma_11=    241.20    axis=(  0.850463 -0.000690  0.526035)
     O    7    sigma_22=    230.58    axis=(  0.154132 -0.955782 -0.250446)
     O    7    sigma_33=    276.36    axis=( -0.502948 -0.294074  0.812751)

     Atom  8  O   pos: (  0.477702 -0.417655  0.385084)  Total sigma:         249.19
           246.2238         15.9263         -9.9862
            16.3139        238.0156          1.5498
            -8.7482          3.9156        263.3203

     O    8    anisotropy:    -37.99    eta:   -0.5042
     O    8    sigma_11=    255.46    axis=(  0.598518  0.630369  0.494380)
     O    8    sigma_22=    268.23    axis=( -0.498830 -0.189632  0.845700)
     O    8    sigma_33=    223.86    axis=( -0.626853  0.752778 -0.200949)

     Atom  9  O   pos: ( -0.266891  0.428261  0.113003)  Total sigma:         249.37
           245.2495          4.5994         -8.9942
             1.2943        244.1512         -8.1880
             0.1706         -6.4340        258.6999

     O    9    anisotropy:     20.82    eta:   -0.2372
     O    9    sigma_11=    244.07    axis=(  0.910103  0.188807  0.368870)
     O    9    sigma_22=    240.78    axis=(  0.306875 -0.905274 -0.293779)
     O    9    sigma_33=    263.25    axis=( -0.278462 -0.380566  0.881833)

     Atom 10  O   pos: ( -0.029696  0.398110 -0.133300)  Total sigma:         250.21
           274.4163         35.8874         -2.0699
            26.6642        249.4692        -13.4550
             2.6891        -10.2303        226.7493

     O   10    anisotropy:     69.00    eta:   -0.4343
     O   10    sigma_11=    237.20    axis=(  0.477184 -0.574413  0.665091)
     O   10    sigma_22=    217.22    axis=(  0.325318 -0.587588 -0.740883)
     O   10    sigma_33=    296.21    axis=( -0.816372 -0.569904  0.093521)

     Atom 11  O   pos: ( -0.107182  0.346751  0.373692)  Total sigma:         265.03
           259.0975          7.0985         -0.9285
             9.9801        282.9121        -14.2057
            -4.8327        -19.4406        253.0723

     O   11    anisotropy:     41.75    eta:   -0.4073
     O   11    sigma_11=    256.78    axis=( -0.963647  0.203213 -0.173460)
     O   11    sigma_22=    245.44    axis=( -0.073551  0.422376  0.903432)
     O   11    sigma_33=    292.86    axis=( -0.256854 -0.883348  0.392075)

     Atom 12  O   pos: ( -0.202520 -0.288148  0.207652)  Total sigma:         261.69
           251.1946         10.1825         14.2516
             9.8189        259.7298         11.1690
            11.2747          6.4983        274.1518

     O   12    anisotropy:     35.99    eta:   -0.5513
     O   12    sigma_11=    256.31    axis=(  0.209052  0.808662 -0.549876)
     O   12    sigma_22=    243.08    axis=(  0.882846 -0.397898 -0.249519)
     O   12    sigma_33=    285.69    axis=(  0.420572  0.433293  0.797105)

     Atom 13  O   pos: (  0.250365  0.431368 -0.446768)  Total sigma:         257.60
           243.5728        -17.2208        -10.8853
           -20.1070        261.6184          2.2411
            -9.3947          1.2350        267.5953

     O   13    anisotropy:    -41.03    eta:   -0.5146
     O   13    sigma_11=    264.23    axis=(  0.157140 -0.600088  0.784347)
     O   13    sigma_22=    278.31    axis=(  0.509751 -0.630951 -0.584854)
     O   13    sigma_33=    230.24    axis=(  0.845849  0.491726  0.206748)

     Atom 14  O   pos: ( -0.305857  0.304836 -0.247692)  Total sigma:         268.10
           255.9731         22.2814         12.9162
            18.4594        258.3591         -1.4072
             5.4765         -2.6589        289.9776

     O   14    anisotropy:    -48.83    eta:   -0.5104
     O   14    sigma_11=    276.07    axis=(  0.609827  0.735258 -0.295815)
     O   14    sigma_22=    292.69    axis=(  0.306122  0.125757  0.943650)
     O   14    sigma_33=    235.55    axis=( -0.731027  0.666019  0.148389)

     Atom 15  O   pos: ( -0.490806  0.094302 -0.422826)  Total sigma:         203.23
           198.1708         -4.3775         40.9147
            -5.9283        168.7405        -69.9987
            44.0568        -81.0225        242.7738

     O   15    anisotropy:    151.56    eta:   -0.7042
     O   15    sigma_11=    188.29    axis=(  0.905498  0.391721 -0.163183)
     O   15    sigma_22=    117.13    axis=( -0.242448  0.793166  0.558665)
     O   15    sigma_33=    304.27    axis=(  0.348272 -0.466307  0.813182)

     Atom 16  O   pos: ( -0.124473 -0.367198 -0.441210)  Total sigma:         256.27
           269.2996          1.9058         28.7637
            -1.9294        242.0812         13.1904
            25.6757         14.2214        257.4219

     O   16    anisotropy:     54.70    eta:   -0.5945
     O   16    sigma_11=    248.87    axis=(  0.508532 -0.771689 -0.381957)
     O   16    sigma_22=    227.19    axis=(  0.429548  0.611821 -0.664201)
     O   16    sigma_33=    292.74    axis=(  0.746246  0.173699  0.642608)

     Atom 17  O   pos: (  0.333010 -0.083981 -0.209443)  Total sigma:         259.21
           237.7199         19.3917         -5.0470
            24.8370        275.1839          5.2382
            -1.7072          3.8310        264.7204

     O   17    anisotropy:    -48.59    eta:   -0.6410
     O   17    sigma_11=    265.02    axis=( -0.172613 -0.063003  0.982973)
     O   17    sigma_22=    285.79    axis=( -0.406939 -0.904241 -0.129416)
     O   17    sigma_33=    226.82    axis=( -0.896998  0.422349 -0.130446)

     Atom 18  O   pos: ( -0.131277 -0.197604 -0.095130)  Total sigma:         266.95
           258.0195         10.9533         -3.2111
             9.7799        274.5794         -8.6949
            -2.7999        -10.6970        268.2381

     O   18    anisotropy:     27.75    eta:   -0.5248
     O   18    sigma_11=    262.55    axis=(  0.339151  0.395638  0.853491)
     O   18    sigma_22=    252.84    axis=(  0.871996 -0.472640 -0.127411)
     O   18    sigma_33=    285.45    axis=( -0.352986 -0.787453  0.505291)

     Atom 19  O   pos: (  0.486302 -0.182239  0.091643)  Total sigma:         265.27
           262.2825          7.9638         11.2594
             6.8738        272.8839         -7.6404
            13.5773        -11.4044        260.6424

     O   19    anisotropy:    -31.90    eta:   -0.2096
     O   19    sigma_11=    273.67    axis=(  0.779708  0.209308  0.590124)
     O   19    sigma_22=    278.13    axis=( -0.084007 -0.898983  0.429851)
     O   19    sigma_33=    244.01    axis=( -0.620483  0.384733  0.683361)

     Atom 20  O   pos: ( -0.396951  0.114227 -0.003245)  Total sigma:         254.16
           278.7497         -5.5224        -16.8077
             0.1140        244.2623         -3.0356
            -5.6492         -3.1124        239.4815

     O   20    anisotropy:     41.49    eta:   -0.3836
     O   20    sigma_11=    245.64    axis=( -0.050191  0.927157 -0.371296)
     O   20    sigma_22=    235.03    axis=(  0.252448  0.371469  0.893465)
     O   20    sigma_33=    281.82    axis=( -0.966308  0.048890  0.252704)

     Atom 21  O   pos: (  0.104789  0.050788  0.281199)  Total sigma:         272.77
           252.3002        -10.7299         -3.7954
            -7.9613        273.3823          3.7314
            -3.9153          2.3861        292.6146

     O   21    anisotropy:    -36.24    eta:   -0.7425
     O   21    sigma_11=    275.88    axis=( -0.323189  0.914966 -0.241630)
     O   21    sigma_22=    293.81    axis=( -0.136675  0.207526  0.968634)
     O   21    sigma_33=    248.61    axis=(  0.936413  0.346077  0.057983)

     Atom 22  O   pos: (  0.125543 -0.220860  0.103837)  Total sigma:         240.70
           242.0890        -11.7463          2.8608
           -16.4122        241.6941         -6.8092
            -1.2232         -9.5009        238.3223

     O   22    anisotropy:     26.07    eta:   -0.7555
     O   22    sigma_11=    238.58    axis=(  0.512583  0.078143 -0.855074)
     O   22    sigma_22=    225.45    axis=( -0.577079 -0.706047 -0.410460)
     O   22    sigma_33=    258.08    axis=( -0.635797  0.703840 -0.316813)

     Atom 23  O   pos: (  0.423197  0.214803  0.244350)  Total sigma:         248.66
           222.0324         -0.0898         -0.3029
             3.5153        259.3386        -30.1050
            -4.1351        -28.4510        264.6156

     O   23    anisotropy:     64.24    eta:   -0.2492
     O   23    sigma_11=    232.59    axis=( -0.021772  0.738681  0.673704)
     O   23    sigma_22=    221.92    axis=(  0.998955 -0.011014  0.044360)
     O   23    sigma_33=    291.49    axis=( -0.040188 -0.673966  0.737669)

     Atom 24  O   pos: ( -0.366060 -0.181759 -0.439730)  Total sigma:         242.64
           248.3282         12.0266         10.2495
            16.5812        249.8516          8.8709
            10.4447          8.2123        229.7545

     O   24    anisotropy:     38.11    eta:   -0.3981
     O   24    sigma_11=    235.00    axis=(  0.671641 -0.727463  0.140343)
     O   24    sigma_22=    224.88    axis=( -0.333937 -0.128154  0.933843)
     O   24    sigma_33=    268.05    axis=(  0.661351  0.674073  0.329000)

     Atom 25  O   pos: (  0.286443  0.306684 -0.131347)  Total sigma:         258.98
           273.3860          5.6025         24.7624
             5.0456        242.1130         15.9193
            25.3449         17.6800        261.4496

     O   25    anisotropy:     57.28    eta:   -0.5073
     O   25    sigma_11=    249.58    axis=(  0.634250 -0.611737 -0.472763)
     O   25    sigma_22=    230.21    axis=(  0.263137  0.745792 -0.612007)
     O   25    sigma_33=    297.17    axis=(  0.726970  0.263764  0.633990)

     Atom 26  H   pos: ( -0.500143  0.467235  0.062815)  Total sigma:          26.33
            37.1115         -1.5259         -3.0768
            -1.7032         20.2742         -0.4722
            -3.1515         -0.7288         21.6048

     H   26    anisotropy:     17.26    eta:   -0.1719
     H   26    sigma_11=     21.57    axis=(  0.112973 -0.531478  0.839505)
     H   26    sigma_22=     19.59    axis=( -0.168466 -0.842926 -0.510974)
     H   26    sigma_33=     37.84    axis=( -0.979212  0.083702  0.184764)

     Atom 27  H   pos: (  0.028713 -0.312318 -0.226974)  Total sigma:          26.45
            32.4905         -6.8268         -4.7682
            -6.3653         21.9339          4.1859
            -3.9106          4.1065         24.9111

     H   27    anisotropy:     17.56    eta:   -0.4303
     H   27    sigma_11=     23.11    axis=( -0.504775 -0.159761 -0.848339)
     H   27    sigma_22=     18.07    axis=(  0.301862  0.888019 -0.346846)
     H   27    sigma_33=     38.15    axis=( -0.808753  0.431161  0.400024)

     Atom 28  H   pos: (  0.168265 -0.502009  0.352813)  Total sigma:          25.62
            20.7048         -0.7725          5.9890
            -1.0621         14.9377         -2.3809
             5.1060         -1.5809         41.2093

     H   28    anisotropy:     25.74    eta:   -0.2679
     H   28    sigma_11=     19.34    axis=( -0.963694  0.087352  0.252316)
     H   28    sigma_22=     14.74    axis=(  0.103791  0.993209  0.052570)
     H   28    sigma_33=     42.78    axis=(  0.246011 -0.076850  0.966216)

     Atom 29  H   pos: (  0.243931  0.476677  0.191540)  Total sigma:          21.30
            35.8655         -5.0203        -15.8131
            -4.8707          8.5373          2.4243
           -14.4216          1.9051         19.5080

     H   29    anisotropy:     36.52    eta:   -0.1249
     H   29    sigma_11=     10.65    axis=( -0.469037  0.221843 -0.854863)
     H   29    sigma_22=      7.61    axis=(  0.234047  0.964554  0.121894)
     H   29    sigma_33=     45.65    axis=( -0.851602  0.142905  0.504333)

     Atom 30  H   pos: ( -0.018107  0.085605  0.118099)  Total sigma:          24.50
            23.9679         -5.0860         15.2100
            -4.2402         18.7257         -5.3426
            14.3987         -6.1504         30.7944

     H   30    anisotropy:     30.28    eta:   -0.2194
     H   30    sigma_11=     16.62    axis=(  0.158624  0.961567  0.224114)
     H   30    sigma_22=     12.19    axis=( -0.784696 -0.014987  0.619699)
     H   30    sigma_33=     44.68    axis=(  0.599241 -0.274161  0.752161)

     Atom 31  H   pos: ( -0.037149  0.192280 -0.024788)  Total sigma:          26.30
            22.0339          6.6399         -4.4792
             5.1445         33.5321        -11.5068
            -2.9019        -10.6645         23.3302

     H   31    anisotropy:     24.97    eta:   -0.2101
     H   31    sigma_11=     19.72    axis=(  0.948750 -0.255222  0.186373)
     H   31    sigma_22=     16.23    axis=( -0.018535  0.543784  0.839021)
     H   31    sigma_33=     42.95    axis=( -0.315483 -0.799475  0.511185)

     Atom 32  H   pos: ( -0.370624 -0.467356 -0.209076)  Total sigma:          25.55
            25.4465        -11.2125         -1.8052
            -9.7931         32.8567          0.3881
            -2.5394          1.9542         18.3419

     H   32    anisotropy:     22.44    eta:   -0.1461
     H   32    sigma_11=     19.16    axis=(  0.519290  0.459804 -0.720360)
     H   32    sigma_22=     16.98    axis=( -0.628824 -0.365232 -0.686430)
     H   32    sigma_33=     40.51    axis=(  0.578722 -0.809436 -0.099474)

     Atom 33  H   pos: ( -0.408783 -0.303831 -0.271835)  Total sigma:          23.13
            16.1254          4.0127         -6.1087
             3.2428         24.4105        -13.4177
            -5.3021        -13.7607         28.8417

     H   33    anisotropy:     28.49    eta:   -0.1250
     H   33    sigma_11=     14.82    axis=(  0.878783 -0.467561 -0.095533)
     H   33    sigma_22=     12.44    axis=(  0.406673  0.628963  0.662588)
     H   33    sigma_33=     42.12    axis=( -0.249714 -0.621122  0.742866)

     Atom 34  H   pos: (  0.298504 -0.255076  0.473396)  Total sigma:          28.40
            34.9337         -7.1092         -4.3930
            -7.3362         26.8746          2.0365
            -3.9704          2.0620         23.3830

     H   34    anisotropy:     18.06    eta:   -0.0705
     H   34    sigma_11=     22.80    axis=(  0.349161  0.833950 -0.427333)
     H   34    sigma_22=     21.95    axis=( -0.426017 -0.264909 -0.865062)
     H   34    sigma_33=     40.44    axis=( -0.834623  0.484097  0.262781)

     Atom 35  H   pos: (  0.162124 -0.265603 -0.404618)  Total sigma:          22.70
            15.6343          6.7044         -8.0996
             8.5749         21.6761        -16.2732
           -10.2342        -14.8178         30.7999

     H   35    anisotropy:     36.40    eta:   -0.0650
     H   35    sigma_11=     11.36    axis=(  0.854865  0.125531  0.503436)
     H   35    sigma_22=      9.78    axis=(  0.377890 -0.815514 -0.438333)
     H   35    sigma_33=     46.97    axis=( -0.355535 -0.564959  0.744591)

     Atom 36  H   pos: (  0.480483 -0.461651  0.279963)  Total sigma:          24.70
            17.1686          2.1460          1.3771
             2.0849         17.7374          9.3577
             1.1506          8.0553         39.2076

     H   36    anisotropy:     26.60    eta:   -0.2218
     H   36    sigma_11=     17.80    axis=( -0.892898 -0.396208  0.213898)
     H   36    sigma_22=     13.87    axis=( -0.443940  0.853991 -0.271323)
     H   36    sigma_33=     42.44    axis=(  0.075167  0.337221  0.938420)

     Atom 37  H   pos: (  0.435215 -0.502645  0.447973)  Total sigma:          24.58
            23.6126          8.2844         -7.7624
             9.1743         24.6701         -8.7532
            -7.6804         -7.2063         25.4578

     H   37    anisotropy:     24.45    eta:   -0.1278
     H   37    sigma_11=     17.47    axis=(  0.356334  0.465794  0.809977)
     H   37    sigma_22=     15.39    axis=(  0.748853 -0.660804  0.050565)
     H   37    sigma_33=     40.88    axis=( -0.558789 -0.588535  0.584278)

     Atom 38  H   pos: ( -0.172892  0.407872  0.052198)  Total sigma:          25.55
            30.6934         -2.2112        -11.8721
            -2.7165         18.4224          2.2691
            -9.8752          1.5061         27.5241

     H   38    anisotropy:     22.48    eta:   -0.0259
     H   38    sigma_11=     18.25    axis=( -0.474601  0.568467 -0.672011)
     H   38    sigma_22=     17.86    axis=(  0.461036  0.810915  0.360365)
     H   38    sigma_33=     40.53    axis=( -0.749800  0.138792  0.646945)

     Atom 39  H   pos: ( -0.253536  0.362235  0.205232)  Total sigma:          25.46
            21.4772         -1.8500          4.7854
            -1.6578         22.1171         -8.4015
             4.2151         -7.3143         32.7901

     H   39    anisotropy:     19.29    eta:   -0.1872
     H   39    sigma_11=     20.24    axis=(  0.935802  0.327494 -0.130470)
     H   39    sigma_22=     17.83    axis=( -0.221590  0.834299  0.504820)
     H   39    sigma_33=     38.32    axis=(  0.274177 -0.443500  0.853308)

     Atom 40  H   pos: (  0.033780  0.486145 -0.172859)  Total sigma:          22.25
            22.1514         14.4982         -5.7241
            13.9151         29.6194        -10.1388
            -6.2219        -10.8962         14.9815

     H   40    anisotropy:     34.60    eta:   -0.1424
     H   40    sigma_11=     12.36    axis=( -0.777244  0.304103 -0.550830)
     H   40    sigma_22=      9.08    axis=(  0.299723 -0.590791 -0.749087)
     H   40    sigma_33=     45.32    axis=( -0.553225 -0.747320  0.368042)

     Atom 41  H   pos: ( -0.108102  0.384487 -0.215463)  Total sigma:          24.16
            32.6447          6.9413         10.0201
             6.6063         16.0317          0.3504
            11.1360          1.4068         23.7939

     H   41    anisotropy:     25.56    eta:   -0.3677
     H   41    sigma_11=     18.77    axis=(  0.321480  0.547704 -0.772445)
     H   41    sigma_22=     12.50    axis=(  0.466174 -0.801587 -0.374353)
     H   41    sigma_33=     41.20    axis=(  0.824216  0.239747  0.513020)

     Atom 42  H   pos: ( -0.047042  0.250984  0.377830)  Total sigma:          27.51
            25.0979         -9.2576          0.1421
            -7.1838         36.8520         -0.3024
            -0.7062          0.4303         20.5819

     H   42    anisotropy:     20.36    eta:   -0.0390
     H   42    sigma_11=     20.99    axis=( -0.779993 -0.406148  0.476082)
     H   42    sigma_22=     20.46    axis=(  0.427006  0.210719  0.879354)
     H   42    sigma_33=     41.08    axis=(  0.457468 -0.889180 -0.009069)

     Atom 43  H   pos: ( -0.037346  0.418480  0.318515)  Total sigma:          26.03
            30.0911         10.1066         -7.0839
             8.1850         25.9731         -5.9205
            -7.3040         -6.7112         22.0109

     H   43    anisotropy:     23.94    eta:   -0.0913
     H   43    sigma_11=     18.77    axis=(  0.700034 -0.668212  0.251884)
     H   43    sigma_22=     17.32    axis=(  0.145124  0.478484  0.866021)
     H   43    sigma_33=     41.99    axis=( -0.699208 -0.569690  0.431928)

     Atom 44  H   pos: ( -0.241319 -0.392412  0.179763)  Total sigma:          23.39
            15.7731          7.6485          3.9401
             7.6073         38.4115          9.2074
             3.0639          7.7030         15.9863

     H   44    anisotropy:     30.52    eta:   -0.0849
     H   44    sigma_11=     14.08    axis=(  0.700700 -0.420094  0.576663)
     H   44    sigma_22=     12.35    axis=(  0.653528  0.053674 -0.754997)
     H   44    sigma_33=     43.74    axis=(  0.286218  0.905892  0.312153)

     Atom 45  H   pos: ( -0.161785 -0.302762  0.312718)  Total sigma:          26.69
            21.8625         -0.7002          7.2469
            -1.1923         17.9756         -2.9818
             7.0424         -1.7378         40.2272

     H   45    anisotropy:     24.37    eta:   -0.1054
     H   45    sigma_11=     19.42    axis=( -0.940523  0.074679  0.331421)
     H   45    sigma_22=     17.71    axis=(  0.103799  0.992059  0.071024)
     H   45    sigma_33=     42.94    axis=(  0.323486 -0.101201  0.940806)

     Atom 46  H   pos: (  0.290736  0.360757 -0.366923)  Total sigma:          25.42
            18.4223         -6.1953          3.6063
            -6.1223         25.8541         -8.0843
             3.9239         -9.7056         31.9857

     H   46    anisotropy:     22.43    eta:   -0.4160
     H   46    sigma_11=     21.05    axis=( -0.470955  0.597840  0.648682)
     H   46    sigma_22=     14.83    axis=(  0.831704  0.546029  0.100600)
     H   46    sigma_33=     40.37    axis=(  0.294057 -0.586890  0.754381)

     Atom 47  H   pos: (  0.203541 -0.485580 -0.385150)  Total sigma:          23.70
            18.3237        -10.5094         -7.3160
           -10.7610         28.1099         10.3666
            -8.3777         11.8198         24.6672

     H   47    anisotropy:     30.91    eta:   -0.1900
     H   47    sigma_11=     15.35    axis=( -0.193629  0.546882 -0.814510)
     H   47    sigma_22=     11.44    axis=(  0.870343  0.478913  0.114652)
     H   47    sigma_33=     44.31    axis=( -0.452780  0.686704  0.568707)

     Atom 48  H   pos: ( -0.326044  0.248975 -0.149551)  Total sigma:          24.56
            16.2761          4.5412         -4.2335
             4.5420         22.1957        -11.9923
            -3.2464        -10.6153         35.1997

     H   48    anisotropy:     27.49    eta:   -0.2217
     H   48    sigma_11=     17.42    axis=(  0.644402  0.576602  0.502271)
     H   48    sigma_22=     13.36    axis=(  0.736993 -0.643473 -0.206845)
     H   48    sigma_33=     42.89    axis=( -0.203930 -0.503461  0.839607)

     Atom 49  H   pos: ( -0.346138  0.233046 -0.326596)  Total sigma:          24.39
            19.7233          8.2066          8.0911
             8.7076         24.6743         11.6158
             7.0561          9.7677         28.7782

     H   49    anisotropy:     27.97    eta:   -0.1825
     H   49    sigma_11=     16.77    axis=(  0.465486  0.494641 -0.733930)
     H   49    sigma_22=     13.37    axis=(  0.770667 -0.634282  0.061305)
     H   49    sigma_33=     43.04    axis=(  0.435194  0.594152  0.676453)

     Atom 50  H   pos: (  0.462206  0.144759  0.422448)  Total sigma:          19.02
            10.5010         -3.3881          6.2879
            -3.7762         16.5562         -8.5790
             6.4656         -8.3202         30.0000

     H   50    anisotropy:     25.70    eta:   -0.2422
     H   50    sigma_11=     12.53    axis=( -0.100839  0.880751  0.462720)
     H   50    sigma_22=      8.38    axis=(  0.956491  0.213809 -0.198524)
     H   50    sigma_33=     36.15    axis=(  0.273783 -0.422568  0.863990)

     Atom 51  H   pos: ( -0.461474 -0.000915 -0.460996)  Total sigma:          25.86
            18.0656         -9.9796         -0.0456
           -10.8261         42.2652         -0.3790
            -1.9705          4.0241         17.2450

     H   51    anisotropy:     30.61    eta:   -0.1449
     H   51    sigma_11=     17.13    axis=(  0.074614  0.102811 -0.991899)
     H   51    sigma_22=     14.18    axis=(  0.934735  0.339327  0.105485)
     H   51    sigma_33=     46.27    axis=( -0.347424  0.935033  0.070783)

     Atom 52  H   pos: ( -0.022899 -0.362039 -0.389052)  Total sigma:          24.03
            36.8544          2.1133         15.5656
             0.5417         11.0895          1.4719
            14.0875          2.2177         24.1465

     H   52    anisotropy:     34.09    eta:   -0.1659
     H   52    sigma_11=     14.55    axis=(  0.549168 -0.219152 -0.806465)
     H   52    sigma_22=     10.78    axis=( -0.072739 -0.973876  0.215114)
     H   52    sigma_33=     46.76    axis=(  0.832540  0.059472  0.550763)

     Atom 53  H   pos: ( -0.125589 -0.471302 -0.485803)  Total sigma:          25.75
            18.2021         -0.4665          0.2935
             0.3505         35.8607         11.1960
             0.7883         10.5358         23.1972

     H   53    anisotropy:     24.53    eta:   -0.0976
     H   53    sigma_11=     18.37    axis=(  0.943756 -0.172248  0.282234)
     H   53    sigma_22=     16.78    axis=(  0.330516  0.467775 -0.819723)
     H   53    sigma_33=     42.11    axis=(  0.009173  0.866901  0.498396)

     Atom 54  H   pos: (  0.379231  0.017997 -0.228018)  Total sigma:          25.51
            19.9142          8.4929         -1.7553
             9.0596         35.5617         -1.6441
            -2.8974         -3.0298         21.0405

     H   54    anisotropy:     21.74    eta:   -0.3525
     H   54    sigma_11=     20.81    axis=( -0.146713  0.239382  0.959777)
     H   54    sigma_22=     15.70    axis=(  0.899849 -0.370641  0.229996)
     H   54    sigma_33=     40.00    axis=( -0.410789 -0.897397  0.161030)

     Atom 55  H   pos: (  0.294095 -0.113722 -0.312699)  Total sigma:          25.22
            18.4624          5.8435          8.7000
             5.8034         20.5557          6.5665
             9.3644          8.0052         36.6459

     H   55    anisotropy:     27.94    eta:   -0.2911
     H   55    sigma_11=     18.62    axis=(  0.364521  0.785497 -0.500118)
     H   55    sigma_22=     13.20    axis=(  0.847844 -0.502060 -0.170579)
     H   55    sigma_33=     43.85    axis=(  0.385078  0.361843  0.848990)

     Atom 56  H   pos: ( -0.131434 -0.084762 -0.080195)  Total sigma:          25.53
            17.3933          0.3864          0.2657
             1.3015         41.9964          3.6577
             0.5919          5.0947         17.1997

     H   56    anisotropy:     25.87    eta:   -0.0620
     H   56    sigma_11=     17.44    axis=(  0.961666 -0.079806  0.262352)
     H   56    sigma_22=     16.37    axis=( -0.271901 -0.153289  0.950038)
     H   56    sigma_33=     42.78    axis=(  0.035603  0.984953  0.169113)

     Atom 57  H   pos: ( -0.191851 -0.235739 -0.006676)  Total sigma:          26.13
            23.7486          4.2001         -7.7466
             3.6134         21.3955         -5.9555
            -8.2156         -8.1092         33.2557

     H   57    anisotropy:     22.42    eta:   -0.0745
     H   57    sigma_11=     19.22    axis=(  0.880341 -0.059746  0.470563)
     H   57    sigma_22=     18.10    axis=(  0.129896 -0.923748 -0.360299)
     H   57    sigma_33=     41.08    axis=( -0.456209 -0.378311  0.805453)

     Atom 58  H   pos: ( -0.476333 -0.079779  0.056675)  Total sigma:          24.20
            17.1759          8.9394         -2.0503
             7.3555         38.7580         -8.0110
            -1.2005         -7.3587         16.6776

     H   58    anisotropy:     29.30    eta:   -0.0886
     H   58    sigma_11=     15.30    axis=(  0.737367 -0.035111  0.674579)
     H   58    sigma_22=     13.57    axis=(  0.606603 -0.404948 -0.684142)
     H   58    sigma_33=     43.74    axis=( -0.297190 -0.913665  0.277297)

     Atom 59  H   pos: ( -0.441570 -0.211405  0.172575)  Total sigma:          26.98
            29.3282         -4.5113          9.0739
            -3.0901         22.4875         -4.8525
             8.7174         -6.4595         29.1385

     H   59    anisotropy:     20.43    eta:   -0.1869
     H   59    sigma_11=     21.45    axis=(  0.701402  0.616323 -0.358025)
     H   59    sigma_22=     18.90    axis=( -0.292118  0.706745  0.644343)
     H   59    sigma_33=     40.60    axis=(  0.650156 -0.347358  0.675751)

     Atom 60  H   pos: ( -0.472150  0.163149  0.066738)  Total sigma:          25.11
            28.5665         -6.5397        -11.2375
            -7.0846         20.7449          6.5682
           -12.2745          6.8748         26.0081

     H   60    anisotropy:     27.12    eta:   -0.0814
     H   60    sigma_11=     16.80    axis=(  0.478449  0.877610 -0.029789)
     H   60    sigma_22=     15.33    axis=( -0.554997  0.275932 -0.784754)
     H   60    sigma_33=     43.19    axis=( -0.680489  0.391997  0.619091)

     Atom 61  H   pos: ( -0.297238  0.129768  0.050120)  Total sigma:          24.83
            40.6092          0.8096          4.8731
             1.3531         17.6628          1.5695
             7.0214          1.7287         16.2256

     H   61    anisotropy:     25.85    eta:   -0.2236
     H   61    sigma_11=     18.14    axis=( -0.139707  0.922416  0.360042)
     H   61    sigma_22=     14.29    axis=( -0.188760 -0.381750  0.904786)
     H   61    sigma_33=     42.07    axis=( -0.972035 -0.058443 -0.227448)

     Atom 62  H   pos: (  0.136980 -0.033129  0.209823)  Total sigma:          24.36
            15.4153         -4.2219         -2.6807
            -3.8921         32.5034         12.7271
            -2.0533         11.1210         25.1535

     H   62    anisotropy:     26.65    eta:   -0.1134
     H   62    sigma_11=     16.48    axis=( -0.251092  0.536203 -0.805878)
     H   62    sigma_22=     14.47    axis=(  0.952506  0.285064 -0.107106)
     H   62    sigma_33=     42.12    axis=( -0.172296  0.794497  0.582314)

     Atom 63  H   pos: (  0.092677 -0.004228  0.379836)  Total sigma:          26.62
            18.1749         -1.0364          0.1735
            -0.9037         27.1142         -9.8076
             0.1010         -8.0966         34.5738

     H   63    anisotropy:     20.91    eta:   -0.2387
     H   63    sigma_11=     21.31    axis=( -0.225218  0.806404  0.546800)
     H   63    sigma_22=     17.99    axis=(  0.973872  0.203120  0.101568)
     H   63    sigma_33=     40.56    axis=(  0.029161 -0.555388  0.831080)

     Atom 64  H   pos: (  0.116509 -0.317147  0.166426)  Total sigma:          22.81
            14.2278         -0.6560         -0.0023
            -2.0546         33.3866        -13.7983
             1.1127        -13.5435         20.8290

     H   64    anisotropy:     29.12    eta:   -0.1110
     H   64    sigma_11=     14.19    axis=(  0.991053 -0.023579 -0.131368)
     H   64    sigma_22=     12.03    axis=(  0.123177  0.540577  0.832229)
     H   64    sigma_33=     42.23    axis=(  0.051391 -0.840964  0.538645)

     Atom 65  H   pos: (  0.026278 -0.217155  0.047082)  Total sigma:          23.80
            34.3854         -2.9158         12.6301
            -1.9195         14.6543         -1.3675
            12.1570         -2.0715         22.3715

     H   65    anisotropy:     27.99    eta:   -0.0234
     H   65    sigma_11=     14.69    axis=( -0.516727 -0.437812  0.735740)
     H   65    sigma_22=     14.25    axis=( -0.153490  0.892809  0.423478)
     H   65    sigma_33=     42.47    axis=(  0.842279 -0.105893  0.528538)

     Atom 66  H   pos: (  0.324246  0.175651  0.281792)  Total sigma:          26.95
            34.7292          7.9461         -4.6492
             7.4087         25.5315         -2.8648
            -5.1746         -3.6897         20.5999

     H   66    anisotropy:     20.77    eta:   -0.1763
     H   66    sigma_11=     21.25    axis=( -0.532535  0.830574 -0.162951)
     H   66    sigma_22=     18.81    axis=(  0.154600  0.284732  0.946059)
     H   66    sigma_33=     40.80    axis=( -0.832169 -0.478617  0.280036)

     Atom 67  H   pos: (  0.396499  0.318642  0.201651)  Total sigma:          21.14
            10.0329         -5.6501          1.3058
            -3.4747         36.8719        -14.7156
             0.1628        -14.2763         16.5192

     H   67    anisotropy:     35.73    eta:   -0.1228
     H   67    sigma_11=     10.70    axis=( -0.758597  0.209449  0.616978)
     H   67    sigma_22=      7.77    axis=( -0.639491 -0.420756 -0.643440)
     H   67    sigma_33=     44.96    axis=(  0.124830 -0.882664  0.453125)

     Atom 68  H   pos: ( -0.266426 -0.231862 -0.441422)  Total sigma:          24.24
            38.1548        -12.3588          0.2892
           -14.7620         19.9531          0.1158
            -0.3716          0.5109         14.6165

     H   68    anisotropy:     31.72    eta:   -0.0928
     H   68    sigma_11=     14.65    axis=(  0.067447  0.113898  0.991200)
     H   68    sigma_22=     12.69    axis=(  0.465709  0.875002 -0.132235)
     H   68    sigma_33=     45.39    axis=( -0.882364  0.470530  0.005973)

     Atom 69  H   pos: ( -0.432527 -0.270897 -0.493615)  Total sigma:          22.05
            22.0462          8.7029          6.3741
             9.7550         25.4050          9.8520
             6.8951          9.7584         18.7088

     H   69    anisotropy:     26.51    eta:   -0.1722
     H   69    sigma_11=     14.74    axis=(  0.841131 -0.444276 -0.308410)
     H   69    sigma_22=     11.70    axis=(  0.006683  0.578747 -0.815480)
     H   69    sigma_33=     39.73    axis=(  0.540790  0.683864  0.489772)

     Atom 70  H   pos: (  0.176237  0.327126 -0.116796)  Total sigma:          27.17
            44.0594         -3.8569          0.7061
            -4.7298         18.8508         -0.4571
            -0.4114         -0.7345         18.5906

     H   70    anisotropy:     26.41    eta:   -0.0689
     H   70    sigma_11=     18.97    axis=(  0.099409  0.552507 -0.827559)
     H   70    sigma_22=     17.76    axis=( -0.130265 -0.817295 -0.561302)
     H   70    sigma_33=     44.77    axis=( -0.986483  0.163600 -0.009274)

     Atom 71  H   pos: (  0.335218  0.361332 -0.041727)  Total sigma:          22.16
            17.6443          5.5586         11.0731
             7.2685         18.2863         13.7471
            13.2352         13.2555         30.5470

     H   71    anisotropy:     35.60    eta:   -0.1084
     H   71    sigma_11=     11.58    axis=(  0.790018 -0.608730 -0.072936)
     H   71    sigma_22=      9.01    axis=(  0.430393  0.635388 -0.641127)
     H   71    sigma_33=     45.89    axis=(  0.436616  0.475110  0.763961)

     Initialization:
     gipaw_setup  :      0.14s CPU      0.18s WALL (       1 calls)

     Linear response
     greenf       :   1493.21s CPU   1509.70s WALL (      96 calls)
     cgsolve      :   1485.13s CPU   1501.44s WALL (      96 calls)
     ch_psi       :   1405.96s CPU   1421.19s WALL (    5298 calls)
     h_psiq       :   1072.13s CPU   1083.81s WALL (    5298 calls)

     Apply operators
     h_psi        :    943.83s CPU    954.67s WALL (    5843 calls)
     apply_vel    :     25.13s CPU     25.47s WALL (      84 calls)

     Induced current
     j_para       :     95.48s CPU     96.62s WALL (     108 calls)
     biot_savart  :      0.03s CPU      0.03s WALL (       1 calls)

     Other routines

     General routines
     calbec       :    319.76s CPU    322.92s WALL (   17251 calls)
     fft          :      0.06s CPU      0.07s WALL (      32 calls)
     fftw         :    777.94s CPU    787.07s WALL ( 1279358 calls)
     davcio       :      0.01s CPU      1.17s WALL (      64 calls)

     Parallel routines
     fft_scatter  :    258.64s CPU    261.66s WALL ( 1279390 calls)

     Plugins


     GIPAW        :  29m34.28s CPU  29m58.97s WALL


   This run was terminated on:   0:47: 6  11Sep2023            

=------------------------------------------------------------------------------=
   JOB DONE.
=------------------------------------------------------------------------------=
