# Supplementary material for: Is there a future for 43Ca nuclear magnetic resonance in cement science?
Source: Phys Chem Chem Phys. 2025 Apr 9;27(17):9159–68. doi: 10.1039/d5cp00491h (PMC11997747; doi:10.1039/d5cp00491h)
Supplement: CP-027-D5CP00491H-s001 [file CP-027-D5CP00491H-s001.zip › QE-Files/CSH-bulk-structures/CONFIG_caion7]

Caion 7
0 3
   9.029318190   0.054578437   0.311785575
   0.053911411   8.663907382   0.237676943
   0.278445273   0.254860183   8.381998269
Ca 1
-2.7460184365 1.7471450721 0.4696379098
O 2
4.2929189777 0.5947873296 0.4538858263
O 3
-1.5827928232 0.916399168 -1.4077813539
O 4
-1.7484936669 -0.1970770992 1.4510369699
O 5
-3.2654925489 1.4266963043 -3.4470810935
O 6
1.8582953374 3.3588489645 -1.2469073834
O 7
1.786666661 -2.1084329681 2.6264215064
O 8
-4.320477828 0.6751346916 2.9006117228
O 9
-0.2712225471 2.8279735434 -2.7254930178
O 10
-1.2880575991 2.7289786488 1.9706069974
O 11
-4.6060930136 3.0772380386 1.7373341505
O 12
-2.6391282098 -2.1974008889 3.3132622849
O 13
-0.6857105839 -2.9039561084 -0.813570384
O 14
4.3184365112 -2.8614126474 2.0122552829
O 15
-0.5854625746 -3.342725077 1.8245103098
O 16
3.3934470905 1.2069427571 -1.9627491825
O 17
0.8405558123 -0.4733100522 0.545263752
O 18
0.8614859543 1.7818088108 3.4251404702
O 19
4.3563255228 -1.8501610071 -0.4943063857
O 20
2.1285815698 1.8915086014 0.974867508
O 21
-2.6131588436 -4.6374617916 -3.6101681849
O 22
1.9517705848 -2.5704291274 -1.4722680353
O 23
2.2420978223 -0.2904336313 -3.8501663967
O 24
-2.6183651045 3.8289275031 -0.6479095258
O 25
-2.4315098185 -1.5137021922 -2.3183048981
H 26
4.3160357356 0.2035462126 1.3525092305
H 27
-0.8135345845 0.4145836524 -1.0834404112
H 28
-1.9912110875 -0.8180082811 2.1706495248
H 29
-0.8381233633 -0.426694633 1.1463079537
H 30
-2.5616952142 1.1790773208 -2.7874439472
H 31
-4.1401744118 1.3537047957 -2.9580375103
H 32
1.0110001144 3.2233071347 -1.7796888619
H 33
2.4913880587 2.7099345713 -1.653279851
H 34
1.5561242288 -1.4024106595 1.9716509306
H 35
1.0301722293 -2.7358169695 2.489181139
H 36
4.5222388542 1.6811146567 2.9908199218
H 37
-3.6259103683 0.7710245113 3.6089134575
H 38
0.0898940314 2.4199702389 -3.5596136134
H 39
-0.758655349 2.085195632 -2.2194158595
H 40
-0.693589409 2.2059767653 2.5560398764
H 41
-0.9965724971 3.6819123662 2.0437018065
H 42
3.5209584154 2.9615500526 1.6939728052
H 43
4.468293699 4.127394619 2.1855475571
H 44
-3.4620280011 -2.3539333365 2.7636082011
H 45
-2.8316085817 -3.2954446358 -4.5174258028
H 46
-1.2752718298 -2.3720874825 -1.4172457644
H 47
0.2514414381 -2.7519426955 -1.1001871354
H 48
3.377103036 -2.6205625252 2.2600722589
H 49
4.4238411864 -2.5713992105 1.0563205474
H 50
-0.6507416312 -3.0636820094 0.8650554931
H 51
-1.3268726266 -2.8801434448 2.2975719604
H 52
2.8944871505 0.5305166374 -2.5008482848
H 53
3.6231454606 0.8085613359 -1.0815659282
H 54
1.2196200219 -1.0176441658 -0.1760833987
H 55
1.3060048302 0.4113945763 0.5918213399
H 56
1.3547422519 1.0195760271 3.8393540565
H 57
1.3597259454 1.9646156729 2.5880572401
H 58
-3.8763540471 -1.9429009061 -1.4006517528
H 59
4.3471494839 -0.8842371722 -0.1837005002
H 60
1.9064669581 2.5048483415 0.2103048071
H 61
3.008546664 1.4012040267 0.7202840875
H 62
-2.970991042 3.1500294773 -3.6168095244
H 63
-1.6040385398 3.7494840402 -3.2261520263
H 64
2.8515100706 -2.2752147148 -1.1480142657
H 65
2.0242875122 -3.5636524565 -1.5111158833
H 66
3.3348807063 0.1284599775 3.9655787953
H 67
2.2618557152 -0.967858072 4.3840563598
H 68
-2.7895724711 3.9309114474 -1.6214577104
H 69
-1.8583652334 -4.2889035846 -0.7572358298
H 70
-2.1795529258 -0.5701399341 -2.070194575
H 71
-2.5677033313 -1.571734815 -3.2897151227
