# Supplementary material for: Is there a future for 43Ca nuclear magnetic resonance in cement science?
Source: Phys Chem Chem Phys. 2025 Apr 9;27(17):9159–68. doi: 10.1039/d5cp00491h (PMC11997747; doi:10.1039/d5cp00491h)
Supplement: CP-027-D5CP00491H-s001 [file CP-027-D5CP00491H-s001.zip › QE-Files/CSH-bulk-structures/CONFIG_caion9]

Caion 9
0 3
   8.573148480   0.153192055   0.293649410
   0.160792603   8.637526599  -0.259874633
   0.284653241  -0.236468682   8.542207657
Ca 1
-4.0198343545 -0.9569466839 0.1560838371
O 2
3.8980488459 -2.970440396 1.2771394632
O 3
-1.7035166315 -0.9646868521 0.5918103339
O 4
-3.1653763455 -0.2908122892 -4.2208100084
O 5
-1.186015932 -4.336443438 4.3463931144
O 6
3.3044692247 -3.2401824767 -3.0824938621
O 7
0.2502580361 -2.5893623511 0.3031983514
O 8
3.8816900981 0.0453918085 2.5700384679
O 9
-0.7146787561 2.8874892027 1.7088129404
O 10
1.4238258355 -0.6433514193 3.4952013055
O 11
3.289205215 3.4364113128 2.4257112567
O 12
3.2339510397 2.1895471524 -2.2749312364
O 13
-3.7836265985 2.9890359322 -4.5298139969
O 14
1.0663299106 -3.3454968933 3.0043685064
O 15
-1.0805353336 -4.3460480109 -1.5652429157
O 16
-1.0107650844 1.2656220281 -1.2850868319
O 17
-3.5744486973 1.1661611196 -0.8158612628
O 18
-2.7271783133 3.5860324514 0.0440335757
O 19
-2.5252779111 -2.6756111315 2.6335453609
O 20
2.3011889169 -4.1223369498 -0.5825875721
O 21
2.2384453273 -0.4624959636 0.2517418019
O 22
1.6617508683 2.2098910397 0.6078366419
O 23
-0.8930139851 0.3892419621 2.7163884069
O 24
-3.654343346 -1.7904208939 -1.997619942
O 25
1.059415954 0.3577821146 -2.480684018
H 26
3.1802373169 -2.6133332175 1.8345366828
H 27
-1.3698483598 -0.2446474421 0.0120200977
H 28
-2.125889365 0.0117416721 3.9576611352
H 29
-2.7900056844 -1.3728630841 3.8037646259
H 30
-1.3765965678 -4.0766174565 -3.1875298537
H 31
-1.7538940738 -3.5949599239 4.0285199451
H 32
3.806567196 -4.0338489538 -3.3806123134
H 33
2.7902711962 -3.5474534283 -2.3004162252
H 34
-0.5672697176 -1.9283339936 0.3899461296
H 35
0.4404987415 -2.9032868811 1.2206014402
H 36
2.9436833731 -0.1448850579 2.8552444664
H 37
-4.138584598 -0.1127322005 3.0976347632
H 38
-1.4684517372 3.1956214201 1.1276380328
H 39
-0.7155007938 3.4547223377 2.5134038171
H 40
0.5768988383 -0.2330252207 3.1337869114
H 41
1.3321672665 -1.6258124371 3.4031941241
H 42
3.4833134837 -4.4880418776 2.0876733255
H 43
2.7885441967 2.8045388516 1.8387835983
H 44
3.8079345376 2.437477069 -3.0524249894
H 45
2.9354353459 3.0417840113 -1.8836726788
H 46
-4.0099251221 2.8142343807 3.1546885425
H 47
-2.5797680225 3.0831393415 3.9062617227
H 48
0.3444812965 -3.6608888879 3.605442719
H 49
1.7829955454 -4.0316930525 3.0767804896
H 50
-1.8966896442 -4.4983345691 -1.0164777245
H 51
-0.5869272988 -3.6853918627 -1.0219271306
H 52
-0.2356117316 0.8680265305 -1.8299808538
H 53
-0.8321718871 2.2277878933 -1.2885991614
H 54
-2.6457304649 1.1240796837 -1.2098746944
H 55
-4.2276036114 1.4348029701 -1.5346611718
H 56
-3.5584972168 -4.3794721697 0.5851100642
H 57
-3.1977685705 2.7285643405 -0.1626981238
H 58
-2.0212592368 -2.1421466258 1.9746412773
H 59
-3.3739143252 -2.900700049 2.1494984093
H 60
2.9619936476 -3.6960969812 0.0563936282
H 61
1.482674449 -3.5718450374 -0.4579370395
H 62
1.4911100249 -1.0814337248 0.1098723758
H 63
1.8828072689 0.4610819169 0.2683696848
H 64
0.7713510236 2.4553305095 0.9879859239
H 65
1.873537861 2.9414889793 -0.0203558875
H 66
-1.2268072073 -0.1417669548 1.9133927674
H 67
-0.8644120492 1.3273081839 2.3843291748
H 68
-3.3803031616 -1.1233864245 -2.6771939451
H 69
-4.2549063279 -2.4041889537 -2.5189570219
H 70
1.8196352437 0.9757653684 -2.3952628688
H 71
1.078400357 0.0439048169 -3.4285520281
