# Supplementary material for: Is there a future for 43Ca nuclear magnetic resonance in cement science?
Source: Phys Chem Chem Phys. 2025 Apr 9;27(17):9159–68. doi: 10.1039/d5cp00491h (PMC11997747; doi:10.1039/d5cp00491h)
Supplement: CP-027-D5CP00491H-s001 [file CP-027-D5CP00491H-s001.zip › QE-Files/CSH-bulk-structures/pair3-16.vc-relax.nmr.out]

     Program GIPAW v.7.2 starts on  5Nov2023 at  5:10:27 

     This program is part of the open-source Quantum ESPRESSO suite
     for quantum simulation of materials; please cite
         "P. Giannozzi et al., J. Phys.:Condens. Matter 21 395502 (2009);
         "P. Giannozzi et al., J. Phys.:Condens. Matter 29 465901 (2017);
         "P. Giannozzi et al., J. Chem. Phys. 152 154105 (2020);
          URL http://www.quantum-espresso.org", 
     in publications or presentations arising from this work. More details at
     http://www.quantum-espresso.org/quote

     Parallel version (MPI), running on   112 processors

     MPI processes distributed on     1 nodes
     R & G space division:  proc/nbgrp/npool/nimage =     112
     233535 MiB available memory on the printing compute node when the environment starts


     ***** This is GIPAW git revision                                          *****
     ***** you can cite: N. Varini et al., Comp. Phys. Comm. 184, 1827 (2013)  *****
     ***** in publications or presentations arising from this work.            *****

     Parallelizing q-star over 1 images
     Reading input from pair3-16.vc-relax.nmr.in

     ------------------- Input file: --------------------
&inputgipaw
	job = 'nmr'
	prefix = 'pair3-16.vc-relax_nmr'
	tmp_dir = './tmpPair3-16/',
	verbosity = 'high'
	diagonalization = 'david'
/


     Reading xml data from directory:

     ./tmpPair3-16/pair3-16.vc-relax_nmr.save/
     file Ca.pbe-spn-kjpaw_psl.1.0.0.UPF: wavefunction(s)  3S renormalized
     file O.pbe-n-kjpaw_psl.1.0.0.UPF: wavefunction(s)  2S 2P renormalized
     file Si.pbe-nl-kjpaw_psl.1.0.0.UPF: wavefunction(s)  3S 3P renormalized
     file H.pbe-kjpaw_psl.1.0.0.UPF: wavefunction(s)  1S renormalized

     IMPORTANT: XC functional enforced from input :
     Exchange-correlation= PBE
                           (   1   4   3   4   0   0   0)
     Any further DFT definition will be discarded
     Please, verify this is what you really want


     Parallelization info
     --------------------
     sticks:   dense  smooth     PW     G-vecs:    dense   smooth      PW
     Min         127     127     43                17609    17609    3552
     Max         128     128     44                17616    17616    3567
     Sum       14239   14239   4903              1972643  1972643  398867

     Using Slab Decomposition

     Reading collected, re-writing distributed wavefunctions
     Subspace diagonalization in iterative solution of the eigenvalue problem:
     a serial algorithm will be used

     GIPAW projectors -----------------------------------------------
     atom=  Ca   l=0  rc=    1.3000  rs=    0.8667
     atom=  Ca   l=0  rc=    1.3000  rs=    0.8667
     atom=  Ca   l=1  rc=    1.6000  rs=    1.0667
     atom=  Ca   l=1  rc=    1.6000  rs=    1.0667
     atom=  Ca   l=2  rc=    1.7000  rs=    1.1333
     atom=  Ca   l=2  rc=    1.7000  rs=    1.1333
     projs nearly linearly dependent: l=0  n1,n2= 1, 2  s=  0.99170013
     projs nearly linearly dependent: l=2  n1,n2= 1, 2  s=  0.99334936

     atom=  O    l=0  rc=    1.3000  rs=    0.8667
     atom=  O    l=0  rc=    1.3000  rs=    0.8667
     atom=  O    l=1  rc=    1.3500  rs=    0.9000
     atom=  O    l=1  rc=    1.3500  rs=    0.9000
     projs nearly linearly dependent: l=1  n1,n2= 1, 2  s=  0.99790099

     atom=  Si   l=0  rc=    1.8000  rs=    1.2000
     atom=  Si   l=0  rc=    1.8000  rs=    1.2000
     atom=  Si   l=1  rc=    1.8000  rs=    1.2000
     atom=  Si   l=1  rc=    1.8000  rs=    1.2000
     atom=  Si   l=2  rc=    1.8000  rs=    1.2000
     atom=  Si   l=2  rc=    1.8000  rs=    1.2000
     projs nearly linearly dependent: l=2  n1,n2= 1, 2  s=  0.99992180

     atom=  H    l=0  rc=    1.0000  rs=    0.6667
     atom=  H    l=0  rc=    1.0000  rs=    0.6667
     projs nearly linearly dependent: l=0  n1,n2= 1, 2  s=  0.99968852
     -----------------------------------------------------------------

     GIPAW integrals: -------------------------------------------
     Atom  i/j   nmr_para   nmr_dia   epr_rmc  epr_para   epr_dia
       Ca  1 1   0.25E+04 -0.66E+00  0.13E+02  0.81E+09  0.75E+03
       Ca  2 1   0.26E+04 -0.73E+00  0.13E+02  0.86E+09  0.79E+03
       Ca  2 2   0.28E+04 -0.80E+00  0.13E+02  0.92E+09  0.84E+03
       Ca  3 3   0.30E+02  0.22E+00  0.11E+02  0.47E+05  0.19E+03
       Ca  4 3   0.33E+02  0.20E+00  0.12E+02  0.54E+05  0.22E+03
       Ca  4 4   0.37E+02  0.17E+00  0.13E+02  0.60E+05  0.24E+03
       Ca  5 5   0.29E+01  0.74E+00  0.81E+01  0.47E+03  0.66E+02
       Ca  6 5   0.36E+01  0.91E+00  0.10E+02  0.59E+03  0.81E+02
       Ca  6 6   0.45E+01  0.11E+01  0.13E+02  0.74E+03  0.10E+03
       O   1 1   0.81E+03 -0.32E+00  0.65E+01  0.43E+08  0.24E+03
       O   2 1   0.91E+03 -0.39E+00  0.71E+01  0.48E+08  0.27E+03
       O   2 2   0.10E+04 -0.48E+00  0.78E+01  0.55E+08  0.31E+03
       O   3 3   0.99E+01  0.87E+00  0.58E+01  0.24E+04  0.75E+02
       O   4 3   0.11E+02  0.97E+00  0.67E+01  0.27E+04  0.83E+02
       O   4 4   0.12E+02  0.11E+01  0.76E+01  0.31E+04  0.93E+02
       Si  1 1   0.12E+04 -0.54E-01  0.93E+01  0.18E+09  0.37E+03
       Si  2 1   0.17E+04  0.68E-01  0.12E+02  0.26E+09  0.52E+03
       Si  2 2   0.24E+04  0.31E+00  0.19E+02  0.37E+09  0.74E+03
       Si  3 3   0.18E+02  0.34E+00  0.10E+02  0.13E+05  0.11E+03
       Si  4 3   0.21E+02  0.27E+00  0.11E+02  0.15E+05  0.13E+03
       Si  4 4   0.23E+02  0.18E+00  0.12E+02  0.18E+05  0.14E+03
       Si  5 5   0.26E+00  0.79E-01  0.58E+00  0.29E+02  0.79E+01
       Si  6 5   0.27E+00  0.84E-01  0.62E+00  0.30E+02  0.81E+01
       Si  6 6   0.29E+00  0.89E-01  0.66E+00  0.31E+02  0.84E+01
       H   1 1   0.39E+02  0.19E+00  0.29E+00  0.78E+05  0.13E+02
       H   2 1   0.41E+02  0.21E+00  0.32E+00  0.82E+05  0.14E+02
       H   2 2   0.43E+02  0.22E+00  0.36E+00  0.86E+05  0.15E+02
     ------------------------------------------------------------

     alpha_pv=     77.6988 eV

     Number of occupied bands for each k-point:
     k-point:     1    nbnd_occ= 260
     k-point:     2    nbnd_occ= 260
     k-point:     3    nbnd_occ= 260
     k-point:     4    nbnd_occ= 260


     q-space interpolation up to   240.00 Rydberg

     GIPAW job: nmr                                                                             
     NMR macroscopic correction: yes
             0.6667          0.0000          0.0000
             0.0000          0.6667          0.0000
             0.0000          0.0000          0.6667


     Largest allocated arrays     est. size (Mb)     dimensions
        KS wavefunctions at k          13.52 Mb     (    3408,  260)
        KS wavefunctions at k+q        13.52 Mb     (    3408,  260)
        First-order wavefunctions     135.21 Mb     (    3408,  260, 10)
        First-order wavefunct (US)     81.12 Mb     (    3408,  260,  6)
        Charge/spin density             0.56 Mb     (   72900,    1)
        Induced current                 5.01 Mb     (   72900,    3,3,1)
        Induced magnetic field          5.01 Mb     (   72900,    3,3,1)
        NL pseudopotentials            46.59 Mb     (    3408,  896)
        GIPAW NL terms                 46.59 Mb     (    3408,  896)

     Computing the magnetic susceptibility     isolve=0    ethr=  0.1000E-13
     k-point #    1 of     4      pool #  1    cpu time:      11.7
     compute_u_kq: q = (    0.0000,    0.0000,    0.0000)
     Rotating WFCS
     ethr =  1.00E-14,  avg # of iterations =  6.0
     eigenvalues at k:
 -35.3684 -35.2876 -35.2764 -34.9913 -34.6237 -34.4557 -34.3282 -34.2808
 -34.1903 -34.1874 -34.1499 -34.1200 -34.0142 -17.2551 -17.1473 -16.9358
 -16.8677 -16.8338 -16.7766 -16.7324 -16.6494 -16.6341 -16.6019 -16.5550
 -16.5192 -16.4787 -16.4232 -16.3746 -16.3455 -16.3128 -16.2599 -16.2434
 -16.2003 -16.1494 -16.0930 -16.0612 -15.9847 -15.9219 -15.9157 -15.8691
 -15.8577 -15.8272 -15.7891 -15.7595 -15.7562 -15.7353 -15.6943 -15.6735
 -15.6517 -15.6086 -15.5910 -15.5683 -15.5502 -15.5382 -15.5254 -15.4946
 -15.4824 -15.4417 -15.4103 -15.3961 -15.3632 -15.3429 -15.3134 -15.2844
 -15.2771 -15.2564 -15.2359 -15.2169 -15.2055 -15.1910 -15.1742 -15.1165
 -15.0934 -15.0194 -14.9304 -14.9195 -14.8686 -14.6746 -14.1950 -14.0576
 -13.9245 -13.7168 -13.6425 -13.5655 -13.5370 -13.4683 -13.4572 -13.3904
 -13.2465 -13.1542 -13.0551 -13.0031 -12.9656 -12.9423 -12.9290 -12.8976
 -12.8078 -12.7545 -12.7347 -12.6590 -12.6058 -12.5775 -12.4050 -12.3847
  -5.0398  -4.9974  -4.7519  -4.6072  -4.5159  -4.4336  -4.3609  -4.3147
  -4.2015  -4.1690  -4.1476  -4.0758  -4.0455  -4.0036  -3.8839  -3.7805
  -3.7572  -3.6066  -3.5824  -3.5379  -3.4678  -3.4381  -3.2195  -3.1851
  -2.9239  -2.7826  -2.3843  -2.1731  -2.0201  -1.8982  -1.8241  -1.7772
  -1.7218  -1.6286  -1.5443  -1.5011  -1.4682  -1.4428  -1.3861  -1.3282
  -1.2832  -1.2111  -1.1501  -1.1068  -0.9850  -0.9358  -0.8767  -0.8332
  -0.7928  -0.7639  -0.6793  -0.6677  -0.5674  -0.5207  -0.4814  -0.4179
  -0.3860  -0.3456  -0.2961  -0.2626  -0.2192  -0.1643  -0.1358  -0.0416
   0.0243   0.1110   0.1543   0.1997   0.2615   0.3221   0.3715   0.4556
   0.5131   0.5313   0.5724   0.6098   0.6515   0.6771   0.7142   0.7808
   0.7974   0.8495   0.8732   0.9201   0.9733   0.9932   1.0273   1.0436
   1.0888   1.1109   1.1549   1.1813   1.2297   1.2457   1.3019   1.3136
   1.3554   1.3687   1.4199   1.4623   1.4829   1.5276   1.5490   1.5794
   1.6080   1.6236   1.6510   1.6968   1.7169   1.7317   1.7498   1.7864
   1.8216   1.8599   1.8746   1.8984   1.9095   1.9465   1.9708   1.9936
   2.0301   2.0450   2.0623   2.0885   2.1014   2.1600   2.1854   2.2066
   2.2458   2.2735   2.3069   2.3421   2.3700   2.4139   2.4442   2.4818
   2.5090   2.5395   2.5554   2.5930   2.6176   2.6532   2.6686   2.7098
   2.7271   2.7582   2.8063   2.8407   2.8893   2.9459   2.9878   3.0321
   3.1020   3.1855   3.2217   3.4810
     eigenvalues at k+q:
 -35.3684 -35.2876 -35.2764 -34.9913 -34.6237 -34.4558 -34.3282 -34.2808
 -34.1903 -34.1874 -34.1499 -34.1200 -34.0142 -17.2551 -17.1473 -16.9358
 -16.8677 -16.8338 -16.7766 -16.7324 -16.6494 -16.6341 -16.6019 -16.5550
 -16.5192 -16.4787 -16.4232 -16.3746 -16.3455 -16.3128 -16.2599 -16.2434
 -16.2003 -16.1494 -16.0930 -16.0612 -15.9847 -15.9219 -15.9157 -15.8691
 -15.8577 -15.8272 -15.7891 -15.7595 -15.7562 -15.7353 -15.6943 -15.6735
 -15.6517 -15.6086 -15.5910 -15.5683 -15.5502 -15.5382 -15.5254 -15.4946
 -15.4824 -15.4417 -15.4103 -15.3961 -15.3632 -15.3429 -15.3134 -15.2844
 -15.2771 -15.2564 -15.2359 -15.2169 -15.2055 -15.1910 -15.1742 -15.1165
 -15.0934 -15.0194 -14.9304 -14.9195 -14.8686 -14.6746 -14.1950 -14.0576
 -13.9245 -13.7168 -13.6425 -13.5655 -13.5370 -13.4683 -13.4571 -13.3904
 -13.2465 -13.1542 -13.0551 -13.0030 -12.9656 -12.9423 -12.9290 -12.8976
 -12.8078 -12.7545 -12.7347 -12.6590 -12.6058 -12.5775 -12.4050 -12.3847
  -5.0398  -4.9974  -4.7519  -4.6072  -4.5159  -4.4336  -4.3609  -4.3147
  -4.2015  -4.1689  -4.1476  -4.0758  -4.0455  -4.0036  -3.8839  -3.7805
  -3.7572  -3.6065  -3.5824  -3.5379  -3.4678  -3.4381  -3.2195  -3.1850
  -2.9239  -2.7826  -2.3843  -2.1731  -2.0201  -1.8982  -1.8241  -1.7772
  -1.7218  -1.6286  -1.5443  -1.5011  -1.4682  -1.4428  -1.3861  -1.3282
  -1.2832  -1.2111  -1.1501  -1.1068  -0.9850  -0.9358  -0.8767  -0.8332
  -0.7928  -0.7639  -0.6793  -0.6677  -0.5674  -0.5207  -0.4814  -0.4179
  -0.3859  -0.3456  -0.2961  -0.2625  -0.2192  -0.1643  -0.1358  -0.0416
   0.0243   0.1110   0.1543   0.1997   0.2615   0.3221   0.3716   0.4556
   0.5131   0.5313   0.5724   0.6098   0.6515   0.6771   0.7142   0.7808
   0.7974   0.8495   0.8732   0.9201   0.9733   0.9933   1.0273   1.0436
   1.0888   1.1109   1.1549   1.1813   1.2297   1.2457   1.3019   1.3136
   1.3554   1.3687   1.4200   1.4623   1.4829   1.5276   1.5490   1.5794
   1.6080   1.6236   1.6510   1.6968   1.7169   1.7317   1.7498   1.7864
   1.8216   1.8599   1.8746   1.8984   1.9095   1.9465   1.9708   1.9936
   2.0301   2.0450   2.0623   2.0886   2.1014   2.1600   2.1854   2.2066
   2.2458   2.2735   2.3069   2.3421   2.3700   2.4139   2.4442   2.4818
   2.5090   2.5395   2.5554   2.5930   2.6176   2.6532   2.6686   2.7098
   2.7271   2.7582   2.8063   2.8407   2.8893   2.9459   2.9878   3.0321
   3.1020   3.1855   3.2217   3.4810
     cgsolve_all iterations  66    anorm=    0.75E-07
PARA_AUG  1     -25.4271853        -1.0391695         0.9260550
     cgsolve_all iterations  66    anorm=    0.75E-07
PARA_AUG  2      -1.1021096       -25.9904430        -1.3821967
     cgsolve_all iterations  64    anorm=    0.75E-07
PARA_AUG  3       0.9415155        -1.4250139       -24.6340830
     cgsolve_all iterations  71    anorm=    0.72E-07
     cgsolve_all iterations  71    anorm=    0.69E-07
     cgsolve_all iterations  69    anorm=    0.71E-07
     compute_u_kq: q = (    0.0204,    0.0000,    0.0000)
     Rotating WFCS
     ethr =  1.00E-14,  avg # of iterations = 23.0
     eigenvalues at k:
 -35.3684 -35.2876 -35.2764 -34.9913 -34.6237 -34.4557 -34.3282 -34.2808
 -34.1903 -34.1874 -34.1499 -34.1200 -34.0142 -17.2551 -17.1473 -16.9358
 -16.8677 -16.8338 -16.7766 -16.7324 -16.6494 -16.6341 -16.6019 -16.5550
 -16.5192 -16.4787 -16.4232 -16.3746 -16.3455 -16.3128 -16.2599 -16.2434
 -16.2003 -16.1494 -16.0930 -16.0612 -15.9847 -15.9219 -15.9157 -15.8691
 -15.8577 -15.8272 -15.7891 -15.7595 -15.7562 -15.7353 -15.6943 -15.6735
 -15.6517 -15.6086 -15.5910 -15.5683 -15.5502 -15.5382 -15.5254 -15.4946
 -15.4824 -15.4417 -15.4103 -15.3961 -15.3632 -15.3429 -15.3134 -15.2844
 -15.2771 -15.2564 -15.2359 -15.2169 -15.2055 -15.1910 -15.1742 -15.1165
 -15.0934 -15.0194 -14.9304 -14.9195 -14.8686 -14.6746 -14.1950 -14.0576
 -13.9245 -13.7168 -13.6425 -13.5655 -13.5370 -13.4683 -13.4572 -13.3904
 -13.2465 -13.1542 -13.0551 -13.0031 -12.9656 -12.9423 -12.9290 -12.8976
 -12.8078 -12.7545 -12.7347 -12.6590 -12.6058 -12.5775 -12.4050 -12.3847
  -5.0398  -4.9974  -4.7519  -4.6072  -4.5159  -4.4336  -4.3609  -4.3147
  -4.2015  -4.1690  -4.1476  -4.0758  -4.0455  -4.0036  -3.8839  -3.7805
  -3.7572  -3.6066  -3.5824  -3.5379  -3.4678  -3.4381  -3.2195  -3.1851
  -2.9239  -2.7826  -2.3843  -2.1731  -2.0201  -1.8982  -1.8241  -1.7772
  -1.7218  -1.6286  -1.5443  -1.5011  -1.4682  -1.4428  -1.3861  -1.3282
  -1.2832  -1.2111  -1.1501  -1.1068  -0.9850  -0.9358  -0.8767  -0.8332
  -0.7928  -0.7639  -0.6793  -0.6677  -0.5674  -0.5207  -0.4814  -0.4179
  -0.3860  -0.3456  -0.2961  -0.2626  -0.2192  -0.1643  -0.1358  -0.0416
   0.0243   0.1110   0.1543   0.1997   0.2615   0.3221   0.3715   0.4556
   0.5131   0.5313   0.5724   0.6098   0.6515   0.6771   0.7142   0.7808
   0.7974   0.8495   0.8732   0.9201   0.9733   0.9932   1.0273   1.0436
   1.0888   1.1109   1.1549   1.1813   1.2297   1.2457   1.3019   1.3136
   1.3554   1.3687   1.4199   1.4623   1.4829   1.5276   1.5490   1.5794
   1.6080   1.6236   1.6510   1.6968   1.7169   1.7317   1.7498   1.7864
   1.8216   1.8599   1.8746   1.8984   1.9095   1.9465   1.9708   1.9936
   2.0301   2.0450   2.0623   2.0885   2.1014   2.1600   2.1854   2.2066
   2.2458   2.2735   2.3069   2.3421   2.3700   2.4139   2.4442   2.4818
   2.5090   2.5395   2.5554   2.5930   2.6176   2.6532   2.6686   2.7098
   2.7271   2.7582   2.8063   2.8407   2.8893   2.9459   2.9878   3.0321
   3.1020   3.1855   3.2217   3.4810
     eigenvalues at k+q:
 -35.3684 -35.2876 -35.2764 -34.9913 -34.6237 -34.4558 -34.3282 -34.2808
 -34.1903 -34.1874 -34.1499 -34.1200 -34.0142 -17.2569 -17.1496 -16.9349
 -16.8685 -16.8309 -16.7782 -16.7333 -16.6487 -16.6353 -16.5992 -16.5518
 -16.5189 -16.4799 -16.4279 -16.3713 -16.3427 -16.3153 -16.2606 -16.2436
 -16.1988 -16.1512 -16.0909 -16.0621 -15.9849 -15.9260 -15.9183 -15.8681
 -15.8599 -15.8311 -15.7903 -15.7608 -15.7563 -15.7397 -15.6961 -15.6751
 -15.6512 -15.6069 -15.5919 -15.5699 -15.5501 -15.5363 -15.5248 -15.4961
 -15.4830 -15.4412 -15.4108 -15.3949 -15.3620 -15.3407 -15.3121 -15.2832
 -15.2758 -15.2562 -15.2344 -15.2141 -15.2041 -15.1899 -15.1717 -15.1162
 -15.0919 -15.0182 -14.9278 -14.9179 -14.8667 -14.6732 -14.1960 -14.0589
 -13.9217 -13.7134 -13.6422 -13.5636 -13.5320 -13.4652 -13.4515 -13.3810
 -13.2404 -13.1549 -13.0507 -12.9990 -12.9665 -12.9411 -12.9292 -12.9001
 -12.8107 -12.7622 -12.7378 -12.6698 -12.6177 -12.5863 -12.4093 -12.3883
  -5.0401  -4.9974  -4.7508  -4.6069  -4.5166  -4.4360  -4.3638  -4.3163
  -4.2013  -4.1692  -4.1445  -4.0801  -4.0403  -3.9966  -3.8830  -3.7866
  -3.7619  -3.6088  -3.5835  -3.5302  -3.4673  -3.4377  -3.2172  -3.1809
  -2.9334  -2.7828  -2.3732  -2.1697  -2.0196  -1.8955  -1.8207  -1.7744
  -1.7138  -1.6305  -1.5380  -1.4975  -1.4642  -1.4407  -1.3787  -1.3257
  -1.2831  -1.2036  -1.1442  -1.1031  -0.9819  -0.9334  -0.8786  -0.8356
  -0.7901  -0.7643  -0.6803  -0.6667  -0.5667  -0.5245  -0.4840  -0.4175
  -0.3886  -0.3456  -0.2904  -0.2672  -0.2193  -0.1682  -0.1446  -0.0453
   0.0154   0.1110   0.1502   0.1990   0.2610   0.3173   0.3709   0.4581
   0.5126   0.5314   0.5745   0.6093   0.6494   0.6747   0.7173   0.7799
   0.7958   0.8450   0.8713   0.9203   0.9730   0.9895   1.0254   1.0402
   1.0888   1.1069   1.1526   1.1820   1.2286   1.2456   1.2968   1.3065
   1.3526   1.3666   1.4115   1.4592   1.4786   1.5276   1.5526   1.5794
   1.6055   1.6244   1.6488   1.6952   1.7134   1.7271   1.7474   1.7814
   1.8207   1.8577   1.8712   1.8941   1.9096   1.9422   1.9679   1.9900
   2.0301   2.0470   2.0643   2.0888   2.0986   2.1583   2.1858   2.2048
   2.2446   2.2718   2.3082   2.3424   2.3696   2.4186   2.4446   2.4853
   2.5092   2.5416   2.5564   2.5962   2.6202   2.6548   2.6714   2.7092
   2.7295   2.7661   2.8134   2.8452   2.8934   2.9432   2.9902   3.0383
   3.1027   3.1854   3.2262   3.4742
     cgsolve_all iterations  71    anorm=    0.72E-07
     cgsolve_all iterations  69    anorm=    0.70E-07
     cgsolve_all iterations  69    anorm=    0.71E-07
     compute_u_kq: q = (   -0.0204,    0.0000,    0.0000)
     Rotating WFCS
     ethr =  1.00E-14,  avg # of iterations = 23.0
     eigenvalues at k:
 -35.3684 -35.2876 -35.2764 -34.9913 -34.6237 -34.4557 -34.3282 -34.2808
 -34.1903 -34.1874 -34.1499 -34.1200 -34.0142 -17.2551 -17.1473 -16.9358
 -16.8677 -16.8338 -16.7766 -16.7324 -16.6494 -16.6341 -16.6019 -16.5550
 -16.5192 -16.4787 -16.4232 -16.3746 -16.3455 -16.3128 -16.2599 -16.2434
 -16.2003 -16.1494 -16.0930 -16.0612 -15.9847 -15.9219 -15.9157 -15.8691
 -15.8577 -15.8272 -15.7891 -15.7595 -15.7562 -15.7353 -15.6943 -15.6735
 -15.6517 -15.6086 -15.5910 -15.5683 -15.5502 -15.5382 -15.5254 -15.4946
 -15.4824 -15.4417 -15.4103 -15.3961 -15.3632 -15.3429 -15.3134 -15.2844
 -15.2771 -15.2564 -15.2359 -15.2169 -15.2055 -15.1910 -15.1742 -15.1165
 -15.0934 -15.0194 -14.9304 -14.9195 -14.8686 -14.6746 -14.1950 -14.0576
 -13.9245 -13.7168 -13.6425 -13.5655 -13.5370 -13.4683 -13.4572 -13.3904
 -13.2465 -13.1542 -13.0551 -13.0031 -12.9656 -12.9423 -12.9290 -12.8976
 -12.8078 -12.7545 -12.7347 -12.6590 -12.6058 -12.5775 -12.4050 -12.3847
  -5.0398  -4.9974  -4.7519  -4.6072  -4.5159  -4.4336  -4.3609  -4.3147
  -4.2015  -4.1690  -4.1476  -4.0758  -4.0455  -4.0036  -3.8839  -3.7805
  -3.7572  -3.6066  -3.5824  -3.5379  -3.4678  -3.4381  -3.2195  -3.1851
  -2.9239  -2.7826  -2.3843  -2.1731  -2.0201  -1.8982  -1.8241  -1.7772
  -1.7218  -1.6286  -1.5443  -1.5011  -1.4682  -1.4428  -1.3861  -1.3282
  -1.2832  -1.2111  -1.1501  -1.1068  -0.9850  -0.9358  -0.8767  -0.8332
  -0.7928  -0.7639  -0.6793  -0.6677  -0.5674  -0.5207  -0.4814  -0.4179
  -0.3860  -0.3456  -0.2961  -0.2626  -0.2192  -0.1643  -0.1358  -0.0416
   0.0243   0.1110   0.1543   0.1997   0.2615   0.3221   0.3715   0.4556
   0.5131   0.5313   0.5724   0.6098   0.6515   0.6771   0.7142   0.7808
   0.7974   0.8495   0.8732   0.9201   0.9733   0.9932   1.0273   1.0436
   1.0888   1.1109   1.1549   1.1813   1.2297   1.2457   1.3019   1.3136
   1.3554   1.3687   1.4199   1.4623   1.4829   1.5276   1.5490   1.5794
   1.6080   1.6236   1.6510   1.6968   1.7169   1.7317   1.7498   1.7864
   1.8216   1.8599   1.8746   1.8984   1.9095   1.9465   1.9708   1.9936
   2.0301   2.0450   2.0623   2.0885   2.1014   2.1600   2.1854   2.2066
   2.2458   2.2735   2.3069   2.3421   2.3700   2.4139   2.4442   2.4818
   2.5090   2.5395   2.5554   2.5930   2.6176   2.6532   2.6686   2.7098
   2.7271   2.7582   2.8063   2.8407   2.8893   2.9459   2.9878   3.0321
   3.1020   3.1855   3.2217   3.4810
     eigenvalues at k+q:
 -35.3684 -35.2876 -35.2764 -34.9913 -34.6237 -34.4558 -34.3282 -34.2808
 -34.1903 -34.1874 -34.1499 -34.1200 -34.0142 -17.2534 -17.1449 -16.9365
 -16.8675 -16.8364 -16.7751 -16.7312 -16.6501 -16.6329 -16.6043 -16.5582
 -16.5198 -16.4778 -16.4183 -16.3778 -16.3482 -16.3104 -16.2594 -16.2432
 -16.2015 -16.1477 -16.0950 -16.0604 -15.9845 -15.9193 -15.9117 -15.8700
 -15.8556 -15.8229 -15.7879 -15.7583 -15.7560 -15.7308 -15.6926 -15.6721
 -15.6523 -15.6103 -15.5899 -15.5670 -15.5503 -15.5401 -15.5260 -15.4933
 -15.4819 -15.4417 -15.4097 -15.3974 -15.3644 -15.3452 -15.3148 -15.2861
 -15.2778 -15.2566 -15.2373 -15.2199 -15.2068 -15.1923 -15.1766 -15.1168
 -15.0950 -15.0206 -14.9331 -14.9206 -14.8707 -14.6760 -14.1940 -14.0566
 -13.9273 -13.7203 -13.6428 -13.5674 -13.5418 -13.4712 -13.4630 -13.3989
 -13.2522 -13.1535 -13.0594 -13.0071 -12.9650 -12.9438 -12.9287 -12.8947
 -12.8051 -12.7494 -12.7287 -12.6488 -12.5943 -12.5688 -12.4013 -12.3808
  -5.0394  -4.9974  -4.7531  -4.6075  -4.5150  -4.4308  -4.3578  -4.3127
  -4.2023  -4.1687  -4.1508  -4.0723  -4.0505  -4.0101  -3.8843  -3.7739
  -3.7530  -3.6042  -3.5812  -3.5459  -3.4683  -3.4386  -3.2219  -3.1893
  -2.9143  -2.7824  -2.3956  -2.1764  -2.0207  -1.9013  -1.8276  -1.7797
  -1.7299  -1.6262  -1.5509  -1.5054  -1.4725  -1.4453  -1.3931  -1.3303
  -1.2828  -1.2189  -1.1549  -1.1103  -0.9880  -0.9390  -0.8768  -0.8295
  -0.7935  -0.7636  -0.6786  -0.6682  -0.5685  -0.5185  -0.4786  -0.4187
  -0.3839  -0.3462  -0.3009  -0.2578  -0.2186  -0.1595  -0.1263  -0.0383
   0.0333   0.1113   0.1583   0.2004   0.2616   0.3268   0.3729   0.4531
   0.5109   0.5335   0.5703   0.6100   0.6535   0.6791   0.7118   0.7812
   0.7989   0.8544   0.8757   0.9196   0.9728   0.9969   1.0290   1.0479
   1.0885   1.1131   1.1580   1.1826   1.2304   1.2454   1.3023   1.3237
   1.3580   1.3718   1.4278   1.4662   1.4869   1.5279   1.5457   1.5782
   1.6118   1.6222   1.6531   1.6987   1.7194   1.7370   1.7526   1.7919
   1.8226   1.8617   1.8778   1.9008   1.9110   1.9509   1.9735   1.9979
   2.0290   2.0431   2.0603   2.0879   2.1055   2.1624   2.1848   2.2079
   2.2472   2.2758   2.3059   2.3421   2.3702   2.4090   2.4440   2.4784
   2.5084   2.5380   2.5545   2.5899   2.6151   2.6516   2.6655   2.7091
   2.7246   2.7513   2.7991   2.8369   2.8851   2.9485   2.9853   3.0259
   3.1015   3.1843   3.2186   3.4872
     cgsolve_all iterations  71    anorm=    0.72E-07
     cgsolve_all iterations  71    anorm=    0.71E-07
     cgsolve_all iterations  69    anorm=    0.71E-07
     compute_u_kq: q = (    0.0000,    0.0204,    0.0000)
     Rotating WFCS
     ethr =  1.00E-14,  avg # of iterations = 23.0
     eigenvalues at k:
 -35.3684 -35.2876 -35.2764 -34.9913 -34.6237 -34.4557 -34.3282 -34.2808
 -34.1903 -34.1874 -34.1499 -34.1200 -34.0142 -17.2551 -17.1473 -16.9358
 -16.8677 -16.8338 -16.7766 -16.7324 -16.6494 -16.6341 -16.6019 -16.5550
 -16.5192 -16.4787 -16.4232 -16.3746 -16.3455 -16.3128 -16.2599 -16.2434
 -16.2003 -16.1494 -16.0930 -16.0612 -15.9847 -15.9219 -15.9157 -15.8691
 -15.8577 -15.8272 -15.7891 -15.7595 -15.7562 -15.7353 -15.6943 -15.6735
 -15.6517 -15.6086 -15.5910 -15.5683 -15.5502 -15.5382 -15.5254 -15.4946
 -15.4824 -15.4417 -15.4103 -15.3961 -15.3632 -15.3429 -15.3134 -15.2844
 -15.2771 -15.2564 -15.2359 -15.2169 -15.2055 -15.1910 -15.1742 -15.1165
 -15.0934 -15.0194 -14.9304 -14.9195 -14.8686 -14.6746 -14.1950 -14.0576
 -13.9245 -13.7168 -13.6425 -13.5655 -13.5370 -13.4683 -13.4572 -13.3904
 -13.2465 -13.1542 -13.0551 -13.0031 -12.9656 -12.9423 -12.9290 -12.8976
 -12.8078 -12.7545 -12.7347 -12.6590 -12.6058 -12.5775 -12.4050 -12.3847
  -5.0398  -4.9974  -4.7519  -4.6072  -4.5159  -4.4336  -4.3609  -4.3147
  -4.2015  -4.1690  -4.1476  -4.0758  -4.0455  -4.0036  -3.8839  -3.7805
  -3.7572  -3.6066  -3.5824  -3.5379  -3.4678  -3.4381  -3.2195  -3.1851
  -2.9239  -2.7826  -2.3843  -2.1731  -2.0201  -1.8982  -1.8241  -1.7772
  -1.7218  -1.6286  -1.5443  -1.5011  -1.4682  -1.4428  -1.3861  -1.3282
  -1.2832  -1.2111  -1.1501  -1.1068  -0.9850  -0.9358  -0.8767  -0.8332
  -0.7928  -0.7639  -0.6793  -0.6677  -0.5674  -0.5207  -0.4814  -0.4179
  -0.3860  -0.3456  -0.2961  -0.2626  -0.2192  -0.1643  -0.1358  -0.0416
   0.0243   0.1110   0.1543   0.1997   0.2615   0.3221   0.3715   0.4556
   0.5131   0.5313   0.5724   0.6098   0.6515   0.6771   0.7142   0.7808
   0.7974   0.8495   0.8732   0.9201   0.9733   0.9932   1.0273   1.0436
   1.0888   1.1109   1.1549   1.1813   1.2297   1.2457   1.3019   1.3136
   1.3554   1.3687   1.4199   1.4623   1.4829   1.5276   1.5490   1.5794
   1.6080   1.6236   1.6510   1.6968   1.7169   1.7317   1.7498   1.7864
   1.8216   1.8599   1.8746   1.8984   1.9095   1.9465   1.9708   1.9936
   2.0301   2.0450   2.0623   2.0885   2.1014   2.1600   2.1854   2.2066
   2.2458   2.2735   2.3069   2.3421   2.3700   2.4139   2.4442   2.4818
   2.5090   2.5395   2.5554   2.5930   2.6176   2.6532   2.6686   2.7098
   2.7271   2.7582   2.8063   2.8407   2.8893   2.9459   2.9878   3.0321
   3.1020   3.1855   3.2217   3.4810
     eigenvalues at k+q:
 -35.3684 -35.2876 -35.2764 -34.9913 -34.6237 -34.4558 -34.3282 -34.2808
 -34.1903 -34.1874 -34.1499 -34.1200 -34.0142 -17.2551 -17.1472 -16.9361
 -16.8671 -16.8344 -16.7766 -16.7321 -16.6497 -16.6329 -16.6012 -16.5550
 -16.5199 -16.4782 -16.4263 -16.3750 -16.3459 -16.3108 -16.2597 -16.2437
 -16.2012 -16.1488 -16.0913 -16.0616 -15.9851 -15.9237 -15.9163 -15.8692
 -15.8570 -15.8264 -15.7889 -15.7587 -15.7549 -15.7354 -15.6938 -15.6741
 -15.6499 -15.6087 -15.5916 -15.5692 -15.5517 -15.5406 -15.5271 -15.4918
 -15.4819 -15.4397 -15.4095 -15.3946 -15.3633 -15.3439 -15.3130 -15.2848
 -15.2772 -15.2583 -15.2343 -15.2186 -15.2061 -15.1899 -15.1743 -15.1166
 -15.0945 -15.0198 -14.9322 -14.9169 -14.8691 -14.6742 -14.1949 -14.0574
 -13.9254 -13.7212 -13.6424 -13.5605 -13.5361 -13.4683 -13.4590 -13.3908
 -13.2444 -13.1547 -13.0529 -13.0024 -12.9642 -12.9427 -12.9274 -12.8943
 -12.8118 -12.7604 -12.7383 -12.6608 -12.6070 -12.5742 -12.4016 -12.3837
  -5.0399  -4.9974  -4.7543  -4.6073  -4.5135  -4.4308  -4.3578  -4.3129
  -4.2030  -4.1665  -4.1496  -4.0776  -4.0546  -4.0034  -3.8851  -3.7779
  -3.7520  -3.6060  -3.5799  -3.5416  -3.4734  -3.4385  -3.2228  -3.1857
  -2.9071  -2.7819  -2.3971  -2.1729  -2.0209  -1.8984  -1.8194  -1.7804
  -1.7192  -1.6270  -1.5444  -1.5029  -1.4723  -1.4430  -1.3824  -1.3294
  -1.2822  -1.2133  -1.1483  -1.1071  -0.9833  -0.9350  -0.8808  -0.8282
  -0.7947  -0.7669  -0.6802  -0.6702  -0.5679  -0.5171  -0.4796  -0.4177
  -0.3885  -0.3438  -0.2941  -0.2614  -0.2158  -0.1657  -0.1320  -0.0436
   0.0244   0.1079   0.1533   0.1985   0.2601   0.3273   0.3702   0.4546
   0.5158   0.5315   0.5731   0.6074   0.6510   0.6776   0.7156   0.7814
   0.7964   0.8482   0.8732   0.9191   0.9729   0.9939   1.0275   1.0403
   1.0900   1.1115   1.1592   1.1818   1.2268   1.2454   1.3027   1.3108
   1.3550   1.3635   1.4185   1.4597   1.4850   1.5272   1.5506   1.5786
   1.6108   1.6206   1.6502   1.6968   1.7174   1.7316   1.7500   1.7853
   1.8231   1.8623   1.8777   1.8998   1.9105   1.9486   1.9713   1.9996
   2.0305   2.0459   2.0601   2.0879   2.1000   2.1600   2.1846   2.2053
   2.2476   2.2720   2.3053   2.3428   2.3721   2.4145   2.4454   2.4804
   2.5097   2.5405   2.5553   2.5905   2.6166   2.6527   2.6666   2.7111
   2.7244   2.7586   2.8058   2.8390   2.8911   2.9478   2.9900   3.0340
   3.1000   3.1853   3.2229   3.4789
     cgsolve_all iterations  71    anorm=    0.71E-07
     cgsolve_all iterations  71    anorm=    0.71E-07
     cgsolve_all iterations  69    anorm=    0.71E-07
     compute_u_kq: q = (    0.0000,   -0.0204,    0.0000)
     Rotating WFCS
     ethr =  1.00E-14,  avg # of iterations = 23.0
     eigenvalues at k:
 -35.3684 -35.2876 -35.2764 -34.9913 -34.6237 -34.4557 -34.3282 -34.2808
 -34.1903 -34.1874 -34.1499 -34.1200 -34.0142 -17.2551 -17.1473 -16.9358
 -16.8677 -16.8338 -16.7766 -16.7324 -16.6494 -16.6341 -16.6019 -16.5550
 -16.5192 -16.4787 -16.4232 -16.3746 -16.3455 -16.3128 -16.2599 -16.2434
 -16.2003 -16.1494 -16.0930 -16.0612 -15.9847 -15.9219 -15.9157 -15.8691
 -15.8577 -15.8272 -15.7891 -15.7595 -15.7562 -15.7353 -15.6943 -15.6735
 -15.6517 -15.6086 -15.5910 -15.5683 -15.5502 -15.5382 -15.5254 -15.4946
 -15.4824 -15.4417 -15.4103 -15.3961 -15.3632 -15.3429 -15.3134 -15.2844
 -15.2771 -15.2564 -15.2359 -15.2169 -15.2055 -15.1910 -15.1742 -15.1165
 -15.0934 -15.0194 -14.9304 -14.9195 -14.8686 -14.6746 -14.1950 -14.0576
 -13.9245 -13.7168 -13.6425 -13.5655 -13.5370 -13.4683 -13.4572 -13.3904
 -13.2465 -13.1542 -13.0551 -13.0031 -12.9656 -12.9423 -12.9290 -12.8976
 -12.8078 -12.7545 -12.7347 -12.6590 -12.6058 -12.5775 -12.4050 -12.3847
  -5.0398  -4.9974  -4.7519  -4.6072  -4.5159  -4.4336  -4.3609  -4.3147
  -4.2015  -4.1690  -4.1476  -4.0758  -4.0455  -4.0036  -3.8839  -3.7805
  -3.7572  -3.6066  -3.5824  -3.5379  -3.4678  -3.4381  -3.2195  -3.1851
  -2.9239  -2.7826  -2.3843  -2.1731  -2.0201  -1.8982  -1.8241  -1.7772
  -1.7218  -1.6286  -1.5443  -1.5011  -1.4682  -1.4428  -1.3861  -1.3282
  -1.2832  -1.2111  -1.1501  -1.1068  -0.9850  -0.9358  -0.8767  -0.8332
  -0.7928  -0.7639  -0.6793  -0.6677  -0.5674  -0.5207  -0.4814  -0.4179
  -0.3860  -0.3456  -0.2961  -0.2626  -0.2192  -0.1643  -0.1358  -0.0416
   0.0243   0.1110   0.1543   0.1997   0.2615   0.3221   0.3715   0.4556
   0.5131   0.5313   0.5724   0.6098   0.6515   0.6771   0.7142   0.7808
   0.7974   0.8495   0.8732   0.9201   0.9733   0.9932   1.0273   1.0436
   1.0888   1.1109   1.1549   1.1813   1.2297   1.2457   1.3019   1.3136
   1.3554   1.3687   1.4199   1.4623   1.4829   1.5276   1.5490   1.5794
   1.6080   1.6236   1.6510   1.6968   1.7169   1.7317   1.7498   1.7864
   1.8216   1.8599   1.8746   1.8984   1.9095   1.9465   1.9708   1.9936
   2.0301   2.0450   2.0623   2.0885   2.1014   2.1600   2.1854   2.2066
   2.2458   2.2735   2.3069   2.3421   2.3700   2.4139   2.4442   2.4818
   2.5090   2.5395   2.5554   2.5930   2.6176   2.6532   2.6686   2.7098
   2.7271   2.7582   2.8063   2.8407   2.8893   2.9459   2.9878   3.0321
   3.1020   3.1855   3.2217   3.4810
     eigenvalues at k+q:
 -35.3684 -35.2876 -35.2764 -34.9913 -34.6237 -34.4558 -34.3282 -34.2808
 -34.1903 -34.1874 -34.1499 -34.1200 -34.0142 -17.2551 -17.1473 -16.9356
 -16.8683 -16.8332 -16.7766 -16.7326 -16.6494 -16.6353 -16.6023 -16.5550
 -16.5189 -16.4788 -16.4205 -16.3741 -16.3447 -16.3148 -16.2605 -16.2433
 -16.1989 -16.1499 -16.0947 -16.0607 -15.9843 -15.9213 -15.9144 -15.8691
 -15.8583 -15.8282 -15.7898 -15.7603 -15.7569 -15.7349 -15.6952 -15.6730
 -15.6537 -15.6095 -15.5899 -15.5673 -15.5489 -15.5369 -15.5228 -15.4978
 -15.4808 -15.4435 -15.4113 -15.3975 -15.3632 -15.3422 -15.3137 -15.2862
 -15.2749 -15.2541 -15.2374 -15.2153 -15.2051 -15.1915 -15.1740 -15.1169
 -15.0921 -15.0193 -14.9294 -14.9216 -14.8683 -14.6748 -14.1952 -14.0580
 -13.9233 -13.7125 -13.6427 -13.5704 -13.5375 -13.4688 -13.4548 -13.3904
 -13.2490 -13.1538 -13.0569 -13.0034 -12.9670 -12.9421 -12.9296 -12.9003
 -12.8044 -12.7497 -12.7312 -12.6575 -12.6056 -12.5797 -12.4084 -12.3855
  -5.0396  -4.9974  -4.7496  -4.6072  -4.5175  -4.4365  -4.3639  -4.3161
  -4.2001  -4.1718  -4.1459  -4.0742  -4.0365  -4.0033  -3.8823  -3.7829
  -3.7633  -3.6073  -3.5839  -3.5353  -3.4614  -3.4376  -3.2162  -3.1842
  -2.9413  -2.7833  -2.3711  -2.1734  -2.0193  -1.8984  -1.8282  -1.7742
  -1.7247  -1.6300  -1.5440  -1.4998  -1.4644  -1.4428  -1.3896  -1.3266
  -1.2845  -1.2094  -1.1513  -1.1059  -0.9872  -0.9366  -0.8731  -0.8377
  -0.7907  -0.7615  -0.6782  -0.6637  -0.5678  -0.5242  -0.4835  -0.4176
  -0.3838  -0.3473  -0.2977  -0.2647  -0.2215  -0.1628  -0.1387  -0.0402
   0.0240   0.1145   0.1556   0.2008   0.2632   0.3162   0.3722   0.4574
   0.5095   0.5317   0.5720   0.6122   0.6524   0.6766   0.7132   0.7796
   0.7983   0.8508   0.8723   0.9220   0.9710   0.9944   1.0268   1.0481
   1.0874   1.1099   1.1507   1.1800   1.2313   1.2474   1.2983   1.3199
   1.3560   1.3730   1.4219   1.4644   1.4812   1.5278   1.5465   1.5795
   1.6045   1.6281   1.6518   1.6963   1.7166   1.7324   1.7511   1.7872
   1.8201   1.8560   1.8726   1.8967   1.9092   1.9433   1.9697   1.9892
   2.0292   2.0436   2.0648   2.0887   2.1047   2.1594   2.1862   2.2086
   2.2438   2.2742   2.3096   2.3420   2.3678   2.4128   2.4430   2.4834
   2.5085   2.5385   2.5558   2.5954   2.6186   2.6538   2.6710   2.7071
   2.7306   2.7577   2.8073   2.8424   2.8870   2.9424   2.9868   3.0306
   3.1036   3.1856   3.2214   3.4828
     cgsolve_all iterations  71    anorm=    0.71E-07
     cgsolve_all iterations  71    anorm=    0.69E-07
     cgsolve_all iterations  69    anorm=    0.72E-07
     compute_u_kq: q = (    0.0000,    0.0000,    0.0204)
     Rotating WFCS
     ethr =  1.00E-14,  avg # of iterations = 23.0
     eigenvalues at k:
 -35.3684 -35.2876 -35.2764 -34.9913 -34.6237 -34.4557 -34.3282 -34.2808
 -34.1903 -34.1874 -34.1499 -34.1200 -34.0142 -17.2551 -17.1473 -16.9358
 -16.8677 -16.8338 -16.7766 -16.7324 -16.6494 -16.6341 -16.6019 -16.5550
 -16.5192 -16.4787 -16.4232 -16.3746 -16.3455 -16.3128 -16.2599 -16.2434
 -16.2003 -16.1494 -16.0930 -16.0612 -15.9847 -15.9219 -15.9157 -15.8691
 -15.8577 -15.8272 -15.7891 -15.7595 -15.7562 -15.7353 -15.6943 -15.6735
 -15.6517 -15.6086 -15.5910 -15.5683 -15.5502 -15.5382 -15.5254 -15.4946
 -15.4824 -15.4417 -15.4103 -15.3961 -15.3632 -15.3429 -15.3134 -15.2844
 -15.2771 -15.2564 -15.2359 -15.2169 -15.2055 -15.1910 -15.1742 -15.1165
 -15.0934 -15.0194 -14.9304 -14.9195 -14.8686 -14.6746 -14.1950 -14.0576
 -13.9245 -13.7168 -13.6425 -13.5655 -13.5370 -13.4683 -13.4572 -13.3904
 -13.2465 -13.1542 -13.0551 -13.0031 -12.9656 -12.9423 -12.9290 -12.8976
 -12.8078 -12.7545 -12.7347 -12.6590 -12.6058 -12.5775 -12.4050 -12.3847
  -5.0398  -4.9974  -4.7519  -4.6072  -4.5159  -4.4336  -4.3609  -4.3147
  -4.2015  -4.1690  -4.1476  -4.0758  -4.0455  -4.0036  -3.8839  -3.7805
  -3.7572  -3.6066  -3.5824  -3.5379  -3.4678  -3.4381  -3.2195  -3.1851
  -2.9239  -2.7826  -2.3843  -2.1731  -2.0201  -1.8982  -1.8241  -1.7772
  -1.7218  -1.6286  -1.5443  -1.5011  -1.4682  -1.4428  -1.3861  -1.3282
  -1.2832  -1.2111  -1.1501  -1.1068  -0.9850  -0.9358  -0.8767  -0.8332
  -0.7928  -0.7639  -0.6793  -0.6677  -0.5674  -0.5207  -0.4814  -0.4179
  -0.3860  -0.3456  -0.2961  -0.2626  -0.2192  -0.1643  -0.1358  -0.0416
   0.0243   0.1110   0.1543   0.1997   0.2615   0.3221   0.3715   0.4556
   0.5131   0.5313   0.5724   0.6098   0.6515   0.6771   0.7142   0.7808
   0.7974   0.8495   0.8732   0.9201   0.9733   0.9932   1.0273   1.0436
   1.0888   1.1109   1.1549   1.1813   1.2297   1.2457   1.3019   1.3136
   1.3554   1.3687   1.4199   1.4623   1.4829   1.5276   1.5490   1.5794
   1.6080   1.6236   1.6510   1.6968   1.7169   1.7317   1.7498   1.7864
   1.8216   1.8599   1.8746   1.8984   1.9095   1.9465   1.9708   1.9936
   2.0301   2.0450   2.0623   2.0885   2.1014   2.1600   2.1854   2.2066
   2.2458   2.2735   2.3069   2.3421   2.3700   2.4139   2.4442   2.4818
   2.5090   2.5395   2.5554   2.5930   2.6176   2.6532   2.6686   2.7098
   2.7271   2.7582   2.8063   2.8407   2.8893   2.9459   2.9878   3.0321
   3.1020   3.1855   3.2217   3.4810
     eigenvalues at k+q:
 -35.3684 -35.2876 -35.2764 -34.9913 -34.6237 -34.4558 -34.3282 -34.2808
 -34.1903 -34.1874 -34.1499 -34.1200 -34.0142 -17.2551 -17.1473 -16.9360
 -16.8675 -16.8336 -16.7766 -16.7325 -16.6494 -16.6344 -16.6020 -16.5548
 -16.5191 -16.4788 -16.4229 -16.3743 -16.3460 -16.3131 -16.2599 -16.2431
 -16.2005 -16.1491 -16.0931 -16.0621 -15.9847 -15.9201 -15.9157 -15.8687
 -15.8576 -15.8271 -15.7885 -15.7628 -15.7567 -15.7334 -15.6954 -15.6746
 -15.6504 -15.6066 -15.5915 -15.5689 -15.5492 -15.5381 -15.5269 -15.4948
 -15.4828 -15.4413 -15.4093 -15.3965 -15.3632 -15.3432 -15.3133 -15.2842
 -15.2770 -15.2565 -15.2356 -15.2172 -15.2052 -15.1909 -15.1743 -15.1165
 -15.0934 -15.0193 -14.9307 -14.9201 -14.8681 -14.6746 -14.1948 -14.0578
 -13.9246 -13.7166 -13.6425 -13.5657 -13.5368 -13.4681 -13.4575 -13.3903
 -13.2465 -13.1543 -13.0552 -13.0031 -12.9656 -12.9422 -12.9288 -12.8976
 -12.8079 -12.7543 -12.7346 -12.6590 -12.6057 -12.5776 -12.4051 -12.3847
  -5.0397  -4.9974  -4.7519  -4.6071  -4.5161  -4.4335  -4.3610  -4.3148
  -4.2014  -4.1689  -4.1475  -4.0756  -4.0456  -4.0036  -3.8837  -3.7806
  -3.7573  -3.6065  -3.5826  -3.5378  -3.4679  -3.4379  -3.2195  -3.1849
  -2.9242  -2.7827  -2.3840  -2.1731  -2.0198  -1.8984  -1.8243  -1.7787
  -1.7195  -1.6297  -1.5430  -1.5045  -1.4681  -1.4406  -1.3876  -1.3278
  -1.2827  -1.2108  -1.1503  -1.1056  -0.9836  -0.9384  -0.8760  -0.8306
  -0.7946  -0.7638  -0.6811  -0.6678  -0.5676  -0.5184  -0.4817  -0.4161
  -0.3871  -0.3472  -0.2970  -0.2597  -0.2212  -0.1648  -0.1366  -0.0409
   0.0240   0.1122   0.1549   0.1988   0.2602   0.3210   0.3727   0.4559
   0.5158   0.5343   0.5736   0.6076   0.6498   0.6796   0.7127   0.7801
   0.7981   0.8509   0.8701   0.9202   0.9733   0.9941   1.0269   1.0410
   1.0874   1.1113   1.1511   1.1832   1.2333   1.2466   1.2998   1.3105
   1.3572   1.3727   1.4189   1.4602   1.4821   1.5258   1.5517   1.5815
   1.6108   1.6244   1.6514   1.6964   1.7155   1.7310   1.7491   1.7857
   1.8208   1.8621   1.8749   1.8993   1.9109   1.9466   1.9683   1.9914
   2.0277   2.0460   2.0626   2.0894   2.1017   2.1599   2.1833   2.2077
   2.2469   2.2729   2.3078   2.3430   2.3701   2.4140   2.4439   2.4814
   2.5102   2.5383   2.5561   2.5935   2.6176   2.6520   2.6679   2.7105
   2.7287   2.7571   2.8060   2.8402   2.8897   2.9459   2.9876   3.0322
   3.1021   3.1857   3.2217   3.4810
     cgsolve_all iterations  71    anorm=    0.72E-07
     cgsolve_all iterations  71    anorm=    0.69E-07
     cgsolve_all iterations  69    anorm=    0.72E-07
     compute_u_kq: q = (    0.0000,    0.0000,   -0.0204)
     Rotating WFCS
     ethr =  1.00E-14,  avg # of iterations = 23.0
     eigenvalues at k:
 -35.3684 -35.2876 -35.2764 -34.9913 -34.6237 -34.4557 -34.3282 -34.2808
 -34.1903 -34.1874 -34.1499 -34.1200 -34.0142 -17.2551 -17.1473 -16.9358
 -16.8677 -16.8338 -16.7766 -16.7324 -16.6494 -16.6341 -16.6019 -16.5550
 -16.5192 -16.4787 -16.4232 -16.3746 -16.3455 -16.3128 -16.2599 -16.2434
 -16.2003 -16.1494 -16.0930 -16.0612 -15.9847 -15.9219 -15.9157 -15.8691
 -15.8577 -15.8272 -15.7891 -15.7595 -15.7562 -15.7353 -15.6943 -15.6735
 -15.6517 -15.6086 -15.5910 -15.5683 -15.5502 -15.5382 -15.5254 -15.4946
 -15.4824 -15.4417 -15.4103 -15.3961 -15.3632 -15.3429 -15.3134 -15.2844
 -15.2771 -15.2564 -15.2359 -15.2169 -15.2055 -15.1910 -15.1742 -15.1165
 -15.0934 -15.0194 -14.9304 -14.9195 -14.8686 -14.6746 -14.1950 -14.0576
 -13.9245 -13.7168 -13.6425 -13.5655 -13.5370 -13.4683 -13.4572 -13.3904
 -13.2465 -13.1542 -13.0551 -13.0031 -12.9656 -12.9423 -12.9290 -12.8976
 -12.8078 -12.7545 -12.7347 -12.6590 -12.6058 -12.5775 -12.4050 -12.3847
  -5.0398  -4.9974  -4.7519  -4.6072  -4.5159  -4.4336  -4.3609  -4.3147
  -4.2015  -4.1690  -4.1476  -4.0758  -4.0455  -4.0036  -3.8839  -3.7805
  -3.7572  -3.6066  -3.5824  -3.5379  -3.4678  -3.4381  -3.2195  -3.1851
  -2.9239  -2.7826  -2.3843  -2.1731  -2.0201  -1.8982  -1.8241  -1.7772
  -1.7218  -1.6286  -1.5443  -1.5011  -1.4682  -1.4428  -1.3861  -1.3282
  -1.2832  -1.2111  -1.1501  -1.1068  -0.9850  -0.9358  -0.8767  -0.8332
  -0.7928  -0.7639  -0.6793  -0.6677  -0.5674  -0.5207  -0.4814  -0.4179
  -0.3860  -0.3456  -0.2961  -0.2626  -0.2192  -0.1643  -0.1358  -0.0416
   0.0243   0.1110   0.1543   0.1997   0.2615   0.3221   0.3715   0.4556
   0.5131   0.5313   0.5724   0.6098   0.6515   0.6771   0.7142   0.7808
   0.7974   0.8495   0.8732   0.9201   0.9733   0.9932   1.0273   1.0436
   1.0888   1.1109   1.1549   1.1813   1.2297   1.2457   1.3019   1.3136
   1.3554   1.3687   1.4199   1.4623   1.4829   1.5276   1.5490   1.5794
   1.6080   1.6236   1.6510   1.6968   1.7169   1.7317   1.7498   1.7864
   1.8216   1.8599   1.8746   1.8984   1.9095   1.9465   1.9708   1.9936
   2.0301   2.0450   2.0623   2.0885   2.1014   2.1600   2.1854   2.2066
   2.2458   2.2735   2.3069   2.3421   2.3700   2.4139   2.4442   2.4818
   2.5090   2.5395   2.5554   2.5930   2.6176   2.6532   2.6686   2.7098
   2.7271   2.7582   2.8063   2.8407   2.8893   2.9459   2.9878   3.0321
   3.1020   3.1855   3.2217   3.4810
     eigenvalues at k+q:
 -35.3684 -35.2876 -35.2764 -34.9913 -34.6237 -34.4558 -34.3282 -34.2808
 -34.1903 -34.1874 -34.1499 -34.1200 -34.0142 -17.2551 -17.1473 -16.9355
 -16.8679 -16.8341 -16.7767 -16.7323 -16.6494 -16.6337 -16.6018 -16.5552
 -16.5194 -16.4785 -16.4235 -16.3749 -16.3450 -16.3125 -16.2599 -16.2438
 -16.1999 -16.1494 -16.0930 -16.0607 -15.9847 -15.9253 -15.9149 -15.8697
 -15.8574 -15.8265 -15.7897 -15.7564 -15.7550 -15.7372 -15.6932 -15.6727
 -15.6529 -15.6108 -15.5910 -15.5673 -15.5514 -15.5383 -15.5240 -15.4939
 -15.4821 -15.4424 -15.4112 -15.3958 -15.3632 -15.3426 -15.3134 -15.2846
 -15.2772 -15.2563 -15.2361 -15.2165 -15.2058 -15.1911 -15.1740 -15.1165
 -15.0934 -15.0195 -14.9299 -14.9189 -14.8692 -14.6746 -14.1952 -14.0575
 -13.9245 -13.7172 -13.6425 -13.5652 -13.5371 -13.4684 -13.4568 -13.3904
 -13.2465 -13.1540 -13.0549 -13.0031 -12.9658 -12.9424 -12.9291 -12.8976
 -12.8077 -12.7546 -12.7347 -12.6591 -12.6058 -12.5775 -12.4049 -12.3847
  -5.0398  -4.9974  -4.7519  -4.6073  -4.5157  -4.4337  -4.3608  -4.3145
  -4.2015  -4.1690  -4.1476  -4.0761  -4.0453  -4.0037  -3.8839  -3.7804
  -3.7570  -3.6065  -3.5823  -3.5380  -3.4677  -3.4384  -3.2196  -3.1852
  -2.9236  -2.7825  -2.3845  -2.1730  -2.0205  -1.8982  -1.8239  -1.7757
  -1.7240  -1.6272  -1.5458  -1.4984  -1.4678  -1.4453  -1.3843  -1.3284
  -1.2835  -1.2113  -1.1502  -1.1080  -0.9863  -0.9331  -0.8778  -0.8354
  -0.7913  -0.7640  -0.6791  -0.6654  -0.5677  -0.5228  -0.4807  -0.4197
  -0.3848  -0.3442  -0.2951  -0.2661  -0.2170  -0.1632  -0.1347  -0.0425
   0.0245   0.1101   0.1535   0.1999   0.2629   0.3234   0.3701   0.4558
   0.5102   0.5288   0.5714   0.6111   0.6525   0.6759   0.7162   0.7804
   0.7979   0.8479   0.8758   0.9207   0.9734   0.9921   1.0277   1.0467
   1.0893   1.1112   1.1586   1.1784   1.2255   1.2449   1.3050   1.3173
   1.3540   1.3648   1.4214   1.4644   1.4836   1.5287   1.5462   1.5775
   1.6043   1.6234   1.6508   1.6963   1.7184   1.7326   1.7514   1.7871
   1.8222   1.8575   1.8737   1.8967   1.9086   1.9467   1.9732   1.9960
   2.0327   2.0434   2.0623   2.0876   2.1014   2.1599   2.1870   2.2060
   2.2447   2.2738   2.3057   2.3417   2.3703   2.4137   2.4447   2.4821
   2.5082   2.5410   2.5546   2.5924   2.6175   2.6538   2.6699   2.7090
   2.7258   2.7593   2.8064   2.8412   2.8889   2.9459   2.9879   3.0321
   3.1020   3.1854   3.2218   3.4809
     cgsolve_all iterations  71    anorm=    0.71E-07
     cgsolve_all iterations  71    anorm=    0.69E-07
     cgsolve_all iterations  69    anorm=    0.72E-07

     k-point #    2 of     4      pool #  1    cpu time:    5708.4
     compute_u_kq: q = (    0.0000,    0.0000,    0.0000)
     Rotating WFCS
     ethr =  1.00E-14,  avg # of iterations =  6.0
     eigenvalues at k:
 -35.3684 -35.2876 -35.2764 -34.9913 -34.6237 -34.4557 -34.3282 -34.2808
 -34.1903 -34.1874 -34.1499 -34.1200 -34.0142 -17.2552 -17.1472 -16.9361
 -16.8666 -16.8330 -16.7780 -16.7339 -16.6491 -16.6321 -16.6029 -16.5548
 -16.5206 -16.4803 -16.4222 -16.3755 -16.3440 -16.3113 -16.2592 -16.2443
 -16.1947 -16.1321 -16.1093 -16.0680 -15.9865 -15.9478 -15.9067 -15.8724
 -15.8537 -15.8142 -15.7843 -15.7610 -15.7495 -15.7220 -15.6931 -15.6805
 -15.6427 -15.6313 -15.5882 -15.5740 -15.5489 -15.5341 -15.5295 -15.4937
 -15.4789 -15.4464 -15.4078 -15.3959 -15.3626 -15.3434 -15.3138 -15.2860
 -15.2793 -15.2559 -15.2350 -15.2152 -15.2073 -15.1895 -15.1739 -15.1166
 -15.0925 -15.0192 -14.9251 -14.9187 -14.8744 -14.6745 -14.1947 -14.0579
 -13.9239 -13.7185 -13.6421 -13.5648 -13.5365 -13.4685 -13.4585 -13.3902
 -13.2464 -13.1524 -13.0539 -13.0046 -12.9672 -12.9426 -12.9289 -12.8970
 -12.8073 -12.7546 -12.7347 -12.6591 -12.6057 -12.5775 -12.4050 -12.3847
  -5.0395  -4.9976  -4.7519  -4.6074  -4.5154  -4.4342  -4.3600  -4.3147
  -4.2015  -4.1692  -4.1472  -4.0810  -4.0411  -4.0051  -3.8816  -3.7806
  -3.7567  -3.6054  -3.5843  -3.5385  -3.4674  -3.4387  -3.2196  -3.1846
  -2.9241  -2.7819  -2.3844  -2.1734  -2.0189  -1.9028  -1.8221  -1.7803
  -1.7150  -1.6179  -1.5584  -1.5130  -1.4677  -1.4405  -1.3784  -1.3257
  -1.2792  -1.2113  -1.1581  -1.1045  -0.9859  -0.9325  -0.8858  -0.8259
  -0.7932  -0.7677  -0.6915  -0.6355  -0.5850  -0.5164  -0.4612  -0.4334
  -0.3793  -0.3482  -0.3118  -0.2645  -0.2193  -0.1482  -0.1297  -0.0475
   0.0200   0.1158   0.1524   0.1775   0.2679   0.3242   0.3659   0.4667
   0.5159   0.5268   0.5724   0.5991   0.6350   0.7021   0.7325   0.7592
   0.8181   0.8419   0.8583   0.9434   0.9714   0.9885   1.0232   1.0492
   1.0803   1.1169   1.1430   1.1622   1.2187   1.2604   1.2968   1.3304
   1.3715   1.3849   1.4434   1.4574   1.4799   1.5174   1.5298   1.5740
   1.5911   1.6402   1.6556   1.6859   1.7285   1.7394   1.7624   1.7825
   1.8092   1.8388   1.8791   1.8927   1.9095   1.9453   1.9735   1.9985
   2.0220   2.0434   2.0694   2.0870   2.1087   2.1564   2.1688   2.2190
   2.2507   2.2668   2.2989   2.3550   2.3774   2.4130   2.4472   2.4786
   2.5238   2.5322   2.5619   2.5878   2.6105   2.6442   2.6757   2.7078
   2.7339   2.7586   2.7982   2.8421   2.8899   2.9464   2.9865   3.0320
   3.1024   3.1863   3.2214   3.4809
     eigenvalues at k+q:
 -35.3684 -35.2876 -35.2764 -34.9913 -34.6237 -34.4558 -34.3282 -34.2808
 -34.1903 -34.1874 -34.1499 -34.1200 -34.0142 -17.2552 -17.1472 -16.9361
 -16.8666 -16.8330 -16.7780 -16.7339 -16.6491 -16.6321 -16.6029 -16.5548
 -16.5206 -16.4803 -16.4222 -16.3755 -16.3440 -16.3113 -16.2592 -16.2443
 -16.1947 -16.1321 -16.1093 -16.0680 -15.9865 -15.9478 -15.9067 -15.8724
 -15.8537 -15.8142 -15.7843 -15.7610 -15.7495 -15.7220 -15.6931 -15.6805
 -15.6427 -15.6313 -15.5882 -15.5740 -15.5489 -15.5341 -15.5295 -15.4937
 -15.4789 -15.4464 -15.4078 -15.3959 -15.3626 -15.3435 -15.3138 -15.2860
 -15.2793 -15.2560 -15.2350 -15.2152 -15.2073 -15.1895 -15.1739 -15.1166
 -15.0925 -15.0192 -14.9251 -14.9187 -14.8744 -14.6745 -14.1946 -14.0579
 -13.9238 -13.7185 -13.6421 -13.5647 -13.5365 -13.4685 -13.4585 -13.3902
 -13.2464 -13.1524 -13.0539 -13.0046 -12.9672 -12.9426 -12.9289 -12.8970
 -12.8073 -12.7546 -12.7347 -12.6591 -12.6057 -12.5775 -12.4050 -12.3847
  -5.0395  -4.9976  -4.7519  -4.6074  -4.5154  -4.4342  -4.3600  -4.3147
  -4.2015  -4.1692  -4.1472  -4.0810  -4.0410  -4.0051  -3.8816  -3.7806
  -3.7567  -3.6053  -3.5843  -3.5385  -3.4674  -3.4387  -3.2196  -3.1846
  -2.9241  -2.7819  -2.3844  -2.1733  -2.0189  -1.9028  -1.8221  -1.7803
  -1.7150  -1.6179  -1.5584  -1.5130  -1.4677  -1.4405  -1.3784  -1.3257
  -1.2792  -1.2113  -1.1581  -1.1045  -0.9858  -0.9325  -0.8858  -0.8259
  -0.7932  -0.7677  -0.6915  -0.6355  -0.5850  -0.5164  -0.4612  -0.4334
  -0.3793  -0.3482  -0.3118  -0.2645  -0.2193  -0.1482  -0.1297  -0.0474
   0.0200   0.1158   0.1524   0.1775   0.2679   0.3242   0.3659   0.4667
   0.5159   0.5268   0.5724   0.5991   0.6350   0.7021   0.7326   0.7592
   0.8181   0.8419   0.8583   0.9434   0.9714   0.9885   1.0232   1.0492
   1.0803   1.1169   1.1430   1.1622   1.2187   1.2604   1.2968   1.3304
   1.3715   1.3849   1.4434   1.4574   1.4800   1.5174   1.5298   1.5740
   1.5911   1.6402   1.6556   1.6859   1.7285   1.7394   1.7624   1.7825
   1.8092   1.8388   1.8791   1.8927   1.9095   1.9453   1.9735   1.9985
   2.0220   2.0434   2.0694   2.0870   2.1087   2.1564   2.1688   2.2190
   2.2508   2.2668   2.2989   2.3550   2.3774   2.4130   2.4472   2.4786
   2.5239   2.5322   2.5619   2.5878   2.6105   2.6442   2.6757   2.7079
   2.7339   2.7586   2.7982   2.8422   2.8899   2.9464   2.9865   3.0320
   3.1024   3.1863   3.2214   3.4809
     cgsolve_all iterations  66    anorm=    0.75E-07
PARA_AUG  1     -25.4276622        -1.0389691         0.9261306
     cgsolve_all iterations  66    anorm=    0.76E-07
PARA_AUG  2      -1.1017055       -25.9904466        -1.3822657
     cgsolve_all iterations  64    anorm=    0.75E-07
PARA_AUG  3       0.9418642        -1.4251843       -24.6341931
     cgsolve_all iterations  71    anorm=    0.69E-07
     cgsolve_all iterations  71    anorm=    0.69E-07
     cgsolve_all iterations  69    anorm=    0.71E-07
     compute_u_kq: q = (    0.0204,    0.0000,    0.0000)
     Rotating WFCS
     ethr =  1.00E-14,  avg # of iterations = 23.0
     eigenvalues at k:
 -35.3684 -35.2876 -35.2764 -34.9913 -34.6237 -34.4557 -34.3282 -34.2808
 -34.1903 -34.1874 -34.1499 -34.1200 -34.0142 -17.2552 -17.1472 -16.9361
 -16.8666 -16.8330 -16.7780 -16.7339 -16.6491 -16.6321 -16.6029 -16.5548
 -16.5206 -16.4803 -16.4222 -16.3755 -16.3440 -16.3113 -16.2592 -16.2443
 -16.1947 -16.1321 -16.1093 -16.0680 -15.9865 -15.9478 -15.9067 -15.8724
 -15.8537 -15.8142 -15.7843 -15.7610 -15.7495 -15.7220 -15.6931 -15.6805
 -15.6427 -15.6313 -15.5882 -15.5740 -15.5489 -15.5341 -15.5295 -15.4937
 -15.4789 -15.4464 -15.4078 -15.3959 -15.3626 -15.3434 -15.3138 -15.2860
 -15.2793 -15.2559 -15.2350 -15.2152 -15.2073 -15.1895 -15.1739 -15.1166
 -15.0925 -15.0192 -14.9251 -14.9187 -14.8744 -14.6745 -14.1947 -14.0579
 -13.9239 -13.7185 -13.6421 -13.5648 -13.5365 -13.4685 -13.4585 -13.3902
 -13.2464 -13.1524 -13.0539 -13.0046 -12.9672 -12.9426 -12.9289 -12.8970
 -12.8073 -12.7546 -12.7347 -12.6591 -12.6057 -12.5775 -12.4050 -12.3847
  -5.0395  -4.9976  -4.7519  -4.6074  -4.5154  -4.4342  -4.3600  -4.3147
  -4.2015  -4.1692  -4.1472  -4.0810  -4.0411  -4.0051  -3.8816  -3.7806
  -3.7567  -3.6054  -3.5843  -3.5385  -3.4674  -3.4387  -3.2196  -3.1846
  -2.9241  -2.7819  -2.3844  -2.1734  -2.0189  -1.9028  -1.8221  -1.7803
  -1.7150  -1.6179  -1.5584  -1.5130  -1.4677  -1.4405  -1.3784  -1.3257
  -1.2792  -1.2113  -1.1581  -1.1045  -0.9859  -0.9325  -0.8858  -0.8259
  -0.7932  -0.7677  -0.6915  -0.6355  -0.5850  -0.5164  -0.4612  -0.4334
  -0.3793  -0.3482  -0.3118  -0.2645  -0.2193  -0.1482  -0.1297  -0.0475
   0.0200   0.1158   0.1524   0.1775   0.2679   0.3242   0.3659   0.4667
   0.5159   0.5268   0.5724   0.5991   0.6350   0.7021   0.7325   0.7592
   0.8181   0.8419   0.8583   0.9434   0.9714   0.9885   1.0232   1.0492
   1.0803   1.1169   1.1430   1.1622   1.2187   1.2604   1.2968   1.3304
   1.3715   1.3849   1.4434   1.4574   1.4799   1.5174   1.5298   1.5740
   1.5911   1.6402   1.6556   1.6859   1.7285   1.7394   1.7624   1.7825
   1.8092   1.8388   1.8791   1.8927   1.9095   1.9453   1.9735   1.9985
   2.0220   2.0434   2.0694   2.0870   2.1087   2.1564   2.1688   2.2190
   2.2507   2.2668   2.2989   2.3550   2.3774   2.4130   2.4472   2.4786
   2.5238   2.5322   2.5619   2.5878   2.6105   2.6442   2.6757   2.7078
   2.7339   2.7586   2.7982   2.8421   2.8899   2.9464   2.9865   3.0320
   3.1024   3.1863   3.2214   3.4809
     eigenvalues at k+q:
 -35.3684 -35.2876 -35.2764 -34.9913 -34.6237 -34.4558 -34.3282 -34.2808
 -34.1903 -34.1874 -34.1499 -34.1200 -34.0142 -17.2569 -17.1495 -16.9352
 -16.8675 -16.8299 -16.7795 -16.7348 -16.6484 -16.6336 -16.6001 -16.5517
 -16.5203 -16.4814 -16.4270 -16.3720 -16.3419 -16.3133 -16.2599 -16.2446
 -16.1933 -16.1323 -16.1086 -16.0689 -15.9867 -15.9533 -15.9078 -15.8713
 -15.8565 -15.8169 -15.7840 -15.7639 -15.7507 -15.7259 -15.6943 -15.6830
 -15.6429 -15.6290 -15.5880 -15.5758 -15.5483 -15.5329 -15.5291 -15.4953
 -15.4800 -15.4453 -15.4075 -15.3949 -15.3619 -15.3412 -15.3123 -15.2848
 -15.2784 -15.2555 -15.2331 -15.2130 -15.2057 -15.1882 -15.1714 -15.1163
 -15.0909 -15.0181 -14.9236 -14.9171 -14.8716 -14.6732 -14.1957 -14.0592
 -13.9210 -13.7148 -13.6418 -13.5631 -13.5314 -13.4648 -13.4537 -13.3808
 -13.2403 -13.1530 -13.0494 -13.0007 -12.9680 -12.9414 -12.9290 -12.8996
 -12.8102 -12.7623 -12.7378 -12.6698 -12.6177 -12.5863 -12.4093 -12.3882
  -5.0399  -4.9976  -4.7508  -4.6072  -4.5162  -4.4366  -4.3629  -4.3164
  -4.2013  -4.1695  -4.1441  -4.0848  -4.0361  -3.9982  -3.8810  -3.7867
  -3.7614  -3.6073  -3.5856  -3.5308  -3.4673  -3.4379  -3.2172  -3.1805
  -2.9335  -2.7821  -2.3734  -2.1700  -2.0184  -1.8998  -1.8188  -1.7774
  -1.7079  -1.6181  -1.5545  -1.5084  -1.4662  -1.4347  -1.3718  -1.3228
  -1.2800  -1.2028  -1.1525  -1.1009  -0.9830  -0.9304  -0.8871  -0.8284
  -0.7922  -0.7660  -0.6927  -0.6358  -0.5802  -0.5230  -0.4643  -0.4352
  -0.3775  -0.3502  -0.3056  -0.2694  -0.2200  -0.1528  -0.1383  -0.0505
   0.0115   0.1138   0.1530   0.1738   0.2664   0.3203   0.3659   0.4697
   0.5169   0.5225   0.5729   0.6006   0.6337   0.7060   0.7311   0.7574
   0.8124   0.8438   0.8577   0.9406   0.9728   0.9856   1.0207   1.0457
   1.0780   1.1128   1.1430   1.1612   1.2147   1.2580   1.2959   1.3257
   1.3647   1.3834   1.4372   1.4532   1.4767   1.5197   1.5260   1.5716
   1.5921   1.6346   1.6563   1.6875   1.7248   1.7372   1.7609   1.7805
   1.8076   1.8361   1.8743   1.8894   1.9046   1.9434   1.9725   1.9974
   2.0203   2.0435   2.0710   2.0862   2.1100   2.1530   2.1690   2.2174
   2.2497   2.2648   2.2986   2.3569   2.3782   2.4184   2.4464   2.4791
   2.5255   2.5347   2.5637   2.5902   2.6123   2.6464   2.6791   2.7076
   2.7355   2.7656   2.8061   2.8470   2.8940   2.9438   2.9887   3.0381
   3.1031   3.1861   3.2259   3.4742
     cgsolve_all iterations  71    anorm=    0.70E-07
     cgsolve_all iterations  71    anorm=    0.70E-07
     cgsolve_all iterations  69    anorm=    0.71E-07
     compute_u_kq: q = (   -0.0204,    0.0000,    0.0000)
     Rotating WFCS
     ethr =  1.00E-14,  avg # of iterations = 23.0
     eigenvalues at k:
 -35.3684 -35.2876 -35.2764 -34.9913 -34.6237 -34.4557 -34.3282 -34.2808
 -34.1903 -34.1874 -34.1499 -34.1200 -34.0142 -17.2552 -17.1472 -16.9361
 -16.8666 -16.8330 -16.7780 -16.7339 -16.6491 -16.6321 -16.6029 -16.5548
 -16.5206 -16.4803 -16.4222 -16.3755 -16.3440 -16.3113 -16.2592 -16.2443
 -16.1947 -16.1321 -16.1093 -16.0680 -15.9865 -15.9478 -15.9067 -15.8724
 -15.8537 -15.8142 -15.7843 -15.7610 -15.7495 -15.7220 -15.6931 -15.6805
 -15.6427 -15.6313 -15.5882 -15.5740 -15.5489 -15.5341 -15.5295 -15.4937
 -15.4789 -15.4464 -15.4078 -15.3959 -15.3626 -15.3434 -15.3138 -15.2860
 -15.2793 -15.2559 -15.2350 -15.2152 -15.2073 -15.1895 -15.1739 -15.1166
 -15.0925 -15.0192 -14.9251 -14.9187 -14.8744 -14.6745 -14.1947 -14.0579
 -13.9239 -13.7185 -13.6421 -13.5648 -13.5365 -13.4685 -13.4585 -13.3902
 -13.2464 -13.1524 -13.0539 -13.0046 -12.9672 -12.9426 -12.9289 -12.8970
 -12.8073 -12.7546 -12.7347 -12.6591 -12.6057 -12.5775 -12.4050 -12.3847
  -5.0395  -4.9976  -4.7519  -4.6074  -4.5154  -4.4342  -4.3600  -4.3147
  -4.2015  -4.1692  -4.1472  -4.0810  -4.0411  -4.0051  -3.8816  -3.7806
  -3.7567  -3.6054  -3.5843  -3.5385  -3.4674  -3.4387  -3.2196  -3.1846
  -2.9241  -2.7819  -2.3844  -2.1734  -2.0189  -1.9028  -1.8221  -1.7803
  -1.7150  -1.6179  -1.5584  -1.5130  -1.4677  -1.4405  -1.3784  -1.3257
  -1.2792  -1.2113  -1.1581  -1.1045  -0.9859  -0.9325  -0.8858  -0.8259
  -0.7932  -0.7677  -0.6915  -0.6355  -0.5850  -0.5164  -0.4612  -0.4334
  -0.3793  -0.3482  -0.3118  -0.2645  -0.2193  -0.1482  -0.1297  -0.0475
   0.0200   0.1158   0.1524   0.1775   0.2679   0.3242   0.3659   0.4667
   0.5159   0.5268   0.5724   0.5991   0.6350   0.7021   0.7325   0.7592
   0.8181   0.8419   0.8583   0.9434   0.9714   0.9885   1.0232   1.0492
   1.0803   1.1169   1.1430   1.1622   1.2187   1.2604   1.2968   1.3304
   1.3715   1.3849   1.4434   1.4574   1.4799   1.5174   1.5298   1.5740
   1.5911   1.6402   1.6556   1.6859   1.7285   1.7394   1.7624   1.7825
   1.8092   1.8388   1.8791   1.8927   1.9095   1.9453   1.9735   1.9985
   2.0220   2.0434   2.0694   2.0870   2.1087   2.1564   2.1688   2.2190
   2.2507   2.2668   2.2989   2.3550   2.3774   2.4130   2.4472   2.4786
   2.5238   2.5322   2.5619   2.5878   2.6105   2.6442   2.6757   2.7078
   2.7339   2.7586   2.7982   2.8421   2.8899   2.9464   2.9865   3.0320
   3.1024   3.1863   3.2214   3.4809
     eigenvalues at k+q:
 -35.3684 -35.2876 -35.2764 -34.9913 -34.6237 -34.4558 -34.3282 -34.2808
 -34.1903 -34.1874 -34.1499 -34.1200 -34.0142 -17.2535 -17.1448 -16.9369
 -16.8662 -16.8357 -16.7764 -16.7327 -16.6499 -16.6306 -16.6054 -16.5580
 -16.5212 -16.4796 -16.4174 -16.3788 -16.3461 -16.3093 -16.2587 -16.2441
 -16.1959 -16.1326 -16.1095 -16.0671 -15.9862 -15.9422 -15.9054 -15.8737
 -15.8505 -15.8116 -15.7844 -15.7585 -15.7475 -15.7184 -15.6918 -15.6778
 -15.6429 -15.6335 -15.5880 -15.5722 -15.5500 -15.5358 -15.5294 -15.4919
 -15.4783 -15.4471 -15.4079 -15.3967 -15.3633 -15.3459 -15.3155 -15.2877
 -15.2795 -15.2564 -15.2370 -15.2175 -15.2088 -15.1911 -15.1763 -15.1170
 -15.0941 -15.0204 -14.9271 -14.9195 -14.8774 -14.6759 -14.1936 -14.0568
 -13.9267 -13.7220 -13.6424 -13.5664 -13.5415 -13.4724 -13.4632 -13.3989
 -13.2521 -13.1517 -13.0583 -13.0086 -12.9666 -12.9441 -12.9287 -12.8940
 -12.8046 -12.7496 -12.7286 -12.6488 -12.5943 -12.5688 -12.4013 -12.3808
  -5.0392  -4.9976  -4.7531  -4.6077  -4.5145  -4.4315  -4.3570  -4.3126
  -4.2023  -4.1690  -4.1505  -4.0780  -4.0458  -4.0115  -3.8820  -3.7739
  -3.7524  -3.6034  -3.5828  -3.5464  -3.4676  -3.4395  -3.2221  -3.1888
  -2.9145  -2.7816  -2.3957  -2.1767  -2.0194  -1.9060  -1.8255  -1.7828
  -1.7222  -1.6175  -1.5619  -1.5184  -1.4703  -1.4458  -1.3850  -1.3278
  -1.2782  -1.2199  -1.1628  -1.1078  -0.9889  -0.9348  -0.8859  -0.8233
  -0.7918  -0.7693  -0.6900  -0.6348  -0.5896  -0.5118  -0.4584  -0.4318
  -0.3813  -0.3476  -0.3175  -0.2590  -0.2175  -0.1432  -0.1204  -0.0447
   0.0283   0.1176   0.1522   0.1811   0.2692   0.3278   0.3666   0.4637
   0.5137   0.5311   0.5721   0.5984   0.6364   0.6969   0.7341   0.7610
   0.8242   0.8393   0.8604   0.9454   0.9681   0.9929   1.0263   1.0499
   1.0832   1.1201   1.1454   1.1642   1.2221   1.2618   1.2975   1.3348
   1.3776   1.3861   1.4492   1.4619   1.4838   1.5142   1.5345   1.5767
   1.5911   1.6457   1.6548   1.6844   1.7307   1.7425   1.7642   1.7847
   1.8113   1.8421   1.8826   1.8959   1.9141   1.9482   1.9748   1.9990
   2.0233   2.0435   2.0673   2.0869   2.1087   2.1600   2.1700   2.2199
   2.2512   2.2700   2.2997   2.3532   2.3761   2.4078   2.4480   2.4781
   2.5210   2.5307   2.5605   2.5854   2.6086   2.6419   2.6721   2.7069
   2.7321   2.7525   2.7904   2.8379   2.8858   2.9489   2.9842   3.0259
   3.1019   3.1851   3.2181   3.4871
     cgsolve_all iterations  71    anorm=    0.70E-07
     cgsolve_all iterations  71    anorm=    0.70E-07
     cgsolve_all iterations  69    anorm=    0.70E-07
     compute_u_kq: q = (    0.0000,    0.0204,    0.0000)
     Rotating WFCS
     ethr =  1.00E-14,  avg # of iterations = 23.0
     eigenvalues at k:
 -35.3684 -35.2876 -35.2764 -34.9913 -34.6237 -34.4557 -34.3282 -34.2808
 -34.1903 -34.1874 -34.1499 -34.1200 -34.0142 -17.2552 -17.1472 -16.9361
 -16.8666 -16.8330 -16.7780 -16.7339 -16.6491 -16.6321 -16.6029 -16.5548
 -16.5206 -16.4803 -16.4222 -16.3755 -16.3440 -16.3113 -16.2592 -16.2443
 -16.1947 -16.1321 -16.1093 -16.0680 -15.9865 -15.9478 -15.9067 -15.8724
 -15.8537 -15.8142 -15.7843 -15.7610 -15.7495 -15.7220 -15.6931 -15.6805
 -15.6427 -15.6313 -15.5882 -15.5740 -15.5489 -15.5341 -15.5295 -15.4937
 -15.4789 -15.4464 -15.4078 -15.3959 -15.3626 -15.3434 -15.3138 -15.2860
 -15.2793 -15.2559 -15.2350 -15.2152 -15.2073 -15.1895 -15.1739 -15.1166
 -15.0925 -15.0192 -14.9251 -14.9187 -14.8744 -14.6745 -14.1947 -14.0579
 -13.9239 -13.7185 -13.6421 -13.5648 -13.5365 -13.4685 -13.4585 -13.3902
 -13.2464 -13.1524 -13.0539 -13.0046 -12.9672 -12.9426 -12.9289 -12.8970
 -12.8073 -12.7546 -12.7347 -12.6591 -12.6057 -12.5775 -12.4050 -12.3847
  -5.0395  -4.9976  -4.7519  -4.6074  -4.5154  -4.4342  -4.3600  -4.3147
  -4.2015  -4.1692  -4.1472  -4.0810  -4.0411  -4.0051  -3.8816  -3.7806
  -3.7567  -3.6054  -3.5843  -3.5385  -3.4674  -3.4387  -3.2196  -3.1846
  -2.9241  -2.7819  -2.3844  -2.1734  -2.0189  -1.9028  -1.8221  -1.7803
  -1.7150  -1.6179  -1.5584  -1.5130  -1.4677  -1.4405  -1.3784  -1.3257
  -1.2792  -1.2113  -1.1581  -1.1045  -0.9859  -0.9325  -0.8858  -0.8259
  -0.7932  -0.7677  -0.6915  -0.6355  -0.5850  -0.5164  -0.4612  -0.4334
  -0.3793  -0.3482  -0.3118  -0.2645  -0.2193  -0.1482  -0.1297  -0.0475
   0.0200   0.1158   0.1524   0.1775   0.2679   0.3242   0.3659   0.4667
   0.5159   0.5268   0.5724   0.5991   0.6350   0.7021   0.7325   0.7592
   0.8181   0.8419   0.8583   0.9434   0.9714   0.9885   1.0232   1.0492
   1.0803   1.1169   1.1430   1.1622   1.2187   1.2604   1.2968   1.3304
   1.3715   1.3849   1.4434   1.4574   1.4799   1.5174   1.5298   1.5740
   1.5911   1.6402   1.6556   1.6859   1.7285   1.7394   1.7624   1.7825
   1.8092   1.8388   1.8791   1.8927   1.9095   1.9453   1.9735   1.9985
   2.0220   2.0434   2.0694   2.0870   2.1087   2.1564   2.1688   2.2190
   2.2507   2.2668   2.2989   2.3550   2.3774   2.4130   2.4472   2.4786
   2.5238   2.5322   2.5619   2.5878   2.6105   2.6442   2.6757   2.7078
   2.7339   2.7586   2.7982   2.8421   2.8899   2.9464   2.9865   3.0320
   3.1024   3.1863   3.2214   3.4809
     eigenvalues at k+q:
 -35.3684 -35.2876 -35.2764 -34.9913 -34.6237 -34.4558 -34.3282 -34.2808
 -34.1903 -34.1874 -34.1499 -34.1200 -34.0142 -17.2552 -17.1472 -16.9362
 -16.8662 -16.8338 -16.7778 -16.7337 -16.6495 -16.6306 -16.6022 -16.5549
 -16.5213 -16.4797 -16.4252 -16.3759 -16.3443 -16.3096 -16.2596 -16.2446
 -16.1954 -16.1293 -16.1089 -16.0681 -15.9869 -15.9498 -15.9088 -15.8723
 -15.8531 -15.8135 -15.7809 -15.7610 -15.7498 -15.7220 -15.6937 -15.6802
 -15.6389 -15.6316 -15.5916 -15.5724 -15.5518 -15.5380 -15.5290 -15.4949
 -15.4740 -15.4460 -15.4066 -15.3944 -15.3622 -15.3442 -15.3134 -15.2870
 -15.2793 -15.2578 -15.2338 -15.2166 -15.2078 -15.1887 -15.1739 -15.1167
 -15.0936 -15.0195 -14.9271 -14.9154 -14.8755 -14.6741 -14.1946 -14.0576
 -13.9248 -13.7227 -13.6420 -13.5595 -13.5359 -13.4685 -13.4603 -13.3905
 -13.2444 -13.1528 -13.0515 -13.0042 -12.9658 -12.9431 -12.9273 -12.8938
 -12.8111 -12.7605 -12.7383 -12.6608 -12.6070 -12.5742 -12.4016 -12.3837
  -5.0397  -4.9976  -4.7544  -4.6076  -4.5129  -4.4317  -4.3568  -4.3128
  -4.2030  -4.1668  -4.1493  -4.0827  -4.0504  -4.0046  -3.8830  -3.7778
  -3.7515  -3.6051  -3.5816  -3.5420  -3.4726  -3.4395  -3.2230  -3.1853
  -2.9075  -2.7810  -2.3973  -2.1732  -2.0199  -1.9028  -1.8171  -1.7824
  -1.7138  -1.6169  -1.5574  -1.5139  -1.4696  -1.4436  -1.3741  -1.3270
  -1.2787  -1.2132  -1.1573  -1.1053  -0.9866  -0.9294  -0.8881  -0.8255
  -0.7920  -0.7716  -0.6917  -0.6359  -0.5849  -0.5105  -0.4621  -0.4331
  -0.3795  -0.3483  -0.3109  -0.2652  -0.2108  -0.1524  -0.1282  -0.0481
   0.0195   0.1132   0.1479   0.1794   0.2665   0.3293   0.3648   0.4655
   0.5155   0.5280   0.5700   0.5992   0.6353   0.7035   0.7328   0.7594
   0.8171   0.8416   0.8573   0.9420   0.9692   0.9903   1.0245   1.0481
   1.0816   1.1185   1.1427   1.1633   1.2207   1.2596   1.2911   1.3290
   1.3697   1.3856   1.4434   1.4589   1.4804   1.5140   1.5317   1.5753
   1.5893   1.6376   1.6555   1.6848   1.7280   1.7396   1.7649   1.7847
   1.8135   1.8417   1.8777   1.8916   1.9108   1.9435   1.9785   2.0021
   2.0238   2.0437   2.0676   2.0854   2.1081   2.1572   2.1665   2.2184
   2.2520   2.2656   2.2984   2.3552   2.3789   2.4137   2.4469   2.4775
   2.5247   2.5310   2.5626   2.5859   2.6106   2.6434   2.6736   2.7099
   2.7316   2.7581   2.7978   2.8403   2.8918   2.9482   2.9887   3.0337
   3.1003   3.1860   3.2227   3.4789
     cgsolve_all iterations  71    anorm=    0.70E-07
     cgsolve_all iterations  69    anorm=    0.71E-07
     cgsolve_all iterations  69    anorm=    0.71E-07
     compute_u_kq: q = (    0.0000,   -0.0204,    0.0000)
     Rotating WFCS
     ethr =  1.00E-14,  avg # of iterations = 23.0
     eigenvalues at k:
 -35.3684 -35.2876 -35.2764 -34.9913 -34.6237 -34.4557 -34.3282 -34.2808
 -34.1903 -34.1874 -34.1499 -34.1200 -34.0142 -17.2552 -17.1472 -16.9361
 -16.8666 -16.8330 -16.7780 -16.7339 -16.6491 -16.6321 -16.6029 -16.5548
 -16.5206 -16.4803 -16.4222 -16.3755 -16.3440 -16.3113 -16.2592 -16.2443
 -16.1947 -16.1321 -16.1093 -16.0680 -15.9865 -15.9478 -15.9067 -15.8724
 -15.8537 -15.8142 -15.7843 -15.7610 -15.7495 -15.7220 -15.6931 -15.6805
 -15.6427 -15.6313 -15.5882 -15.5740 -15.5489 -15.5341 -15.5295 -15.4937
 -15.4789 -15.4464 -15.4078 -15.3959 -15.3626 -15.3434 -15.3138 -15.2860
 -15.2793 -15.2559 -15.2350 -15.2152 -15.2073 -15.1895 -15.1739 -15.1166
 -15.0925 -15.0192 -14.9251 -14.9187 -14.8744 -14.6745 -14.1947 -14.0579
 -13.9239 -13.7185 -13.6421 -13.5648 -13.5365 -13.4685 -13.4585 -13.3902
 -13.2464 -13.1524 -13.0539 -13.0046 -12.9672 -12.9426 -12.9289 -12.8970
 -12.8073 -12.7546 -12.7347 -12.6591 -12.6057 -12.5775 -12.4050 -12.3847
  -5.0395  -4.9976  -4.7519  -4.6074  -4.5154  -4.4342  -4.3600  -4.3147
  -4.2015  -4.1692  -4.1472  -4.0810  -4.0411  -4.0051  -3.8816  -3.7806
  -3.7567  -3.6054  -3.5843  -3.5385  -3.4674  -3.4387  -3.2196  -3.1846
  -2.9241  -2.7819  -2.3844  -2.1734  -2.0189  -1.9028  -1.8221  -1.7803
  -1.7150  -1.6179  -1.5584  -1.5130  -1.4677  -1.4405  -1.3784  -1.3257
  -1.2792  -1.2113  -1.1581  -1.1045  -0.9859  -0.9325  -0.8858  -0.8259
  -0.7932  -0.7677  -0.6915  -0.6355  -0.5850  -0.5164  -0.4612  -0.4334
  -0.3793  -0.3482  -0.3118  -0.2645  -0.2193  -0.1482  -0.1297  -0.0475
   0.0200   0.1158   0.1524   0.1775   0.2679   0.3242   0.3659   0.4667
   0.5159   0.5268   0.5724   0.5991   0.6350   0.7021   0.7325   0.7592
   0.8181   0.8419   0.8583   0.9434   0.9714   0.9885   1.0232   1.0492
   1.0803   1.1169   1.1430   1.1622   1.2187   1.2604   1.2968   1.3304
   1.3715   1.3849   1.4434   1.4574   1.4799   1.5174   1.5298   1.5740
   1.5911   1.6402   1.6556   1.6859   1.7285   1.7394   1.7624   1.7825
   1.8092   1.8388   1.8791   1.8927   1.9095   1.9453   1.9735   1.9985
   2.0220   2.0434   2.0694   2.0870   2.1087   2.1564   2.1688   2.2190
   2.2507   2.2668   2.2989   2.3550   2.3774   2.4130   2.4472   2.4786
   2.5238   2.5322   2.5619   2.5878   2.6105   2.6442   2.6757   2.7078
   2.7339   2.7586   2.7982   2.8421   2.8899   2.9464   2.9865   3.0320
   3.1024   3.1863   3.2214   3.4809
     eigenvalues at k+q:
 -35.3684 -35.2876 -35.2764 -34.9913 -34.6237 -34.4558 -34.3282 -34.2808
 -34.1903 -34.1874 -34.1499 -34.1200 -34.0142 -17.2552 -17.1472 -16.9362
 -16.8669 -16.8322 -16.7781 -16.7341 -16.6490 -16.6336 -16.6033 -16.5547
 -16.5202 -16.4805 -16.4196 -16.3748 -16.3433 -16.3131 -16.2591 -16.2441
 -16.1936 -16.1353 -16.1093 -16.0679 -15.9860 -15.9458 -15.9051 -15.8724
 -15.8542 -15.8153 -15.7871 -15.7609 -15.7492 -15.7222 -15.6936 -15.6802
 -15.6465 -15.6306 -15.5851 -15.5757 -15.5469 -15.5312 -15.5286 -15.4924
 -15.4826 -15.4463 -15.4090 -15.3977 -15.3632 -15.3430 -15.3141 -15.2876
 -15.2766 -15.2537 -15.2363 -15.2140 -15.2067 -15.1900 -15.1738 -15.1171
 -15.0911 -15.0192 -14.9240 -14.9214 -14.8736 -14.6747 -14.1947 -14.0583
 -13.9225 -13.7142 -13.6422 -13.5699 -13.5369 -13.4688 -13.4565 -13.3903
 -13.2488 -13.1519 -13.0558 -13.0047 -12.9684 -12.9421 -12.9296 -12.8996
 -12.8041 -12.7499 -12.7312 -12.6575 -12.6055 -12.5796 -12.4084 -12.3855
  -5.0394  -4.9976  -4.7496  -4.6074  -4.5172  -4.4368  -4.3631  -4.3163
  -4.2001  -4.1721  -4.1454  -4.0796  -4.0315  -4.0052  -3.8800  -3.7831
  -3.7627  -3.6058  -3.5861  -3.5359  -3.4618  -3.4375  -3.2162  -3.1838
  -2.9414  -2.7826  -2.3713  -2.1736  -2.0179  -1.9030  -1.8265  -1.7785
  -1.7163  -1.6188  -1.5592  -1.5121  -1.4669  -1.4372  -1.3822  -1.3242
  -1.2799  -1.2105  -1.1580  -1.1028  -0.9854  -0.9363  -0.8833  -0.8266
  -0.7939  -0.7640  -0.6903  -0.6347  -0.5850  -0.5234  -0.4611  -0.4328
  -0.3789  -0.3484  -0.3132  -0.2635  -0.2263  -0.1444  -0.1310  -0.0469
   0.0201   0.1182   0.1576   0.1757   0.2694   0.3184   0.3665   0.4685
   0.5131   0.5287   0.5752   0.5993   0.6354   0.6996   0.7316   0.7596
   0.8192   0.8419   0.8594   0.9430   0.9722   0.9889   1.0217   1.0505
   1.0792   1.1148   1.1429   1.1620   1.2164   1.2611   1.3018   1.3324
   1.3707   1.3861   1.4428   1.4556   1.4802   1.5206   1.5271   1.5719
   1.5944   1.6424   1.6555   1.6879   1.7288   1.7393   1.7612   1.7793
   1.8070   1.8358   1.8799   1.8937   1.9079   1.9468   1.9688   1.9946
   2.0205   2.0429   2.0710   2.0882   2.1108   2.1550   2.1714   2.2201
   2.2494   2.2678   2.3003   2.3547   2.3762   2.4120   2.4474   2.4797
   2.5225   2.5341   2.5613   2.5895   2.6103   2.6452   2.6780   2.7051
   2.7357   2.7589   2.7996   2.8439   2.8875   2.9428   2.9856   3.0306
   3.1042   3.1864   3.2209   3.4827
     cgsolve_all iterations  71    anorm=    0.69E-07
     cgsolve_all iterations  71    anorm=    0.70E-07
     cgsolve_all iterations  69    anorm=    0.71E-07
     compute_u_kq: q = (    0.0000,    0.0000,    0.0204)
     Rotating WFCS
     ethr =  1.00E-14,  avg # of iterations = 23.0
     eigenvalues at k:
 -35.3684 -35.2876 -35.2764 -34.9913 -34.6237 -34.4557 -34.3282 -34.2808
 -34.1903 -34.1874 -34.1499 -34.1200 -34.0142 -17.2552 -17.1472 -16.9361
 -16.8666 -16.8330 -16.7780 -16.7339 -16.6491 -16.6321 -16.6029 -16.5548
 -16.5206 -16.4803 -16.4222 -16.3755 -16.3440 -16.3113 -16.2592 -16.2443
 -16.1947 -16.1321 -16.1093 -16.0680 -15.9865 -15.9478 -15.9067 -15.8724
 -15.8537 -15.8142 -15.7843 -15.7610 -15.7495 -15.7220 -15.6931 -15.6805
 -15.6427 -15.6313 -15.5882 -15.5740 -15.5489 -15.5341 -15.5295 -15.4937
 -15.4789 -15.4464 -15.4078 -15.3959 -15.3626 -15.3434 -15.3138 -15.2860
 -15.2793 -15.2559 -15.2350 -15.2152 -15.2073 -15.1895 -15.1739 -15.1166
 -15.0925 -15.0192 -14.9251 -14.9187 -14.8744 -14.6745 -14.1947 -14.0579
 -13.9239 -13.7185 -13.6421 -13.5648 -13.5365 -13.4685 -13.4585 -13.3902
 -13.2464 -13.1524 -13.0539 -13.0046 -12.9672 -12.9426 -12.9289 -12.8970
 -12.8073 -12.7546 -12.7347 -12.6591 -12.6057 -12.5775 -12.4050 -12.3847
  -5.0395  -4.9976  -4.7519  -4.6074  -4.5154  -4.4342  -4.3600  -4.3147
  -4.2015  -4.1692  -4.1472  -4.0810  -4.0411  -4.0051  -3.8816  -3.7806
  -3.7567  -3.6054  -3.5843  -3.5385  -3.4674  -3.4387  -3.2196  -3.1846
  -2.9241  -2.7819  -2.3844  -2.1734  -2.0189  -1.9028  -1.8221  -1.7803
  -1.7150  -1.6179  -1.5584  -1.5130  -1.4677  -1.4405  -1.3784  -1.3257
  -1.2792  -1.2113  -1.1581  -1.1045  -0.9859  -0.9325  -0.8858  -0.8259
  -0.7932  -0.7677  -0.6915  -0.6355  -0.5850  -0.5164  -0.4612  -0.4334
  -0.3793  -0.3482  -0.3118  -0.2645  -0.2193  -0.1482  -0.1297  -0.0475
   0.0200   0.1158   0.1524   0.1775   0.2679   0.3242   0.3659   0.4667
   0.5159   0.5268   0.5724   0.5991   0.6350   0.7021   0.7325   0.7592
   0.8181   0.8419   0.8583   0.9434   0.9714   0.9885   1.0232   1.0492
   1.0803   1.1169   1.1430   1.1622   1.2187   1.2604   1.2968   1.3304
   1.3715   1.3849   1.4434   1.4574   1.4799   1.5174   1.5298   1.5740
   1.5911   1.6402   1.6556   1.6859   1.7285   1.7394   1.7624   1.7825
   1.8092   1.8388   1.8791   1.8927   1.9095   1.9453   1.9735   1.9985
   2.0220   2.0434   2.0694   2.0870   2.1087   2.1564   2.1688   2.2190
   2.2507   2.2668   2.2989   2.3550   2.3774   2.4130   2.4472   2.4786
   2.5238   2.5322   2.5619   2.5878   2.6105   2.6442   2.6757   2.7078
   2.7339   2.7586   2.7982   2.8421   2.8899   2.9464   2.9865   3.0320
   3.1024   3.1863   3.2214   3.4809
     eigenvalues at k+q:
 -35.3684 -35.2876 -35.2764 -34.9913 -34.6237 -34.4558 -34.3282 -34.2808
 -34.1903 -34.1874 -34.1499 -34.1200 -34.0142 -17.2552 -17.1472 -16.9359
 -16.8668 -16.8333 -16.7780 -16.7338 -16.6491 -16.6318 -16.6028 -16.5550
 -16.5207 -16.4801 -16.4224 -16.3758 -16.3436 -16.3111 -16.2592 -16.2446
 -16.1944 -16.1329 -16.1087 -16.0674 -15.9862 -15.9487 -15.9074 -15.8728
 -15.8534 -15.8148 -15.7851 -15.7590 -15.7484 -15.7228 -15.6915 -15.6799
 -15.6416 -15.6353 -15.5892 -15.5724 -15.5493 -15.5350 -15.5279 -15.4925
 -15.4790 -15.4467 -15.4090 -15.3958 -15.3626 -15.3431 -15.3139 -15.2862
 -15.2793 -15.2557 -15.2353 -15.2148 -15.2076 -15.1897 -15.1737 -15.1167
 -15.0924 -15.0193 -14.9250 -14.9178 -14.8750 -14.6745 -14.1949 -14.0578
 -13.9238 -13.7185 -13.6421 -13.5647 -13.5367 -13.4687 -13.4580 -13.3903
 -13.2466 -13.1522 -13.0539 -13.0047 -12.9673 -12.9426 -12.9291 -12.8972
 -12.8070 -12.7545 -12.7345 -12.6590 -12.6057 -12.5776 -12.4051 -12.3847
  -5.0395  -4.9976  -4.7518  -4.6075  -4.5153  -4.4344  -4.3601  -4.3146
  -4.2014  -4.1694  -4.1472  -4.0810  -4.0406  -4.0052  -3.8817  -3.7806
  -3.7568  -3.6054  -3.5842  -3.5385  -3.4670  -3.4390  -3.2195  -3.1847
  -2.9246  -2.7818  -2.3841  -2.1733  -2.0192  -1.9026  -1.8222  -1.7789
  -1.7172  -1.6167  -1.5595  -1.5105  -1.4675  -1.4420  -1.3773  -1.3260
  -1.2797  -1.2115  -1.1581  -1.1055  -0.9870  -0.9299  -0.8871  -0.8273
  -0.7929  -0.7670  -0.6907  -0.6324  -0.5877  -0.5169  -0.4633  -0.4324
  -0.3798  -0.3459  -0.3110  -0.2670  -0.2184  -0.1474  -0.1285  -0.0483
   0.0205   0.1147   0.1517   0.1787   0.2693   0.3249   0.3646   0.4668
   0.5132   0.5236   0.5724   0.6002   0.6357   0.7003   0.7366   0.7569
   0.8174   0.8423   0.8608   0.9428   0.9712   0.9878   1.0236   1.0511
   1.0832   1.1162   1.1458   1.1609   1.2157   1.2575   1.3023   1.3317
   1.3691   1.3827   1.4425   1.4600   1.4828   1.5135   1.5321   1.5711
   1.5899   1.6359   1.6559   1.6879   1.7290   1.7412   1.7632   1.7853
   1.8072   1.8363   1.8784   1.8919   1.9088   1.9456   1.9757   2.0012
   2.0223   2.0433   2.0699   2.0856   2.1083   2.1566   2.1701   2.2187
   2.2496   2.2672   2.2983   2.3546   2.3767   2.4128   2.4475   2.4787
   2.5229   2.5326   2.5621   2.5878   2.6104   2.6453   2.6763   2.7067
   2.7331   2.7594   2.7986   2.8427   2.8894   2.9463   2.9866   3.0319
   3.1025   3.1861   3.2214   3.4810
     cgsolve_all iterations  71    anorm=    0.70E-07
     cgsolve_all iterations  71    anorm=    0.69E-07
     cgsolve_all iterations  69    anorm=    0.72E-07
     compute_u_kq: q = (    0.0000,    0.0000,   -0.0204)
     Rotating WFCS
     ethr =  1.00E-14,  avg # of iterations = 23.0
     eigenvalues at k:
 -35.3684 -35.2876 -35.2764 -34.9913 -34.6237 -34.4557 -34.3282 -34.2808
 -34.1903 -34.1874 -34.1499 -34.1200 -34.0142 -17.2552 -17.1472 -16.9361
 -16.8666 -16.8330 -16.7780 -16.7339 -16.6491 -16.6321 -16.6029 -16.5548
 -16.5206 -16.4803 -16.4222 -16.3755 -16.3440 -16.3113 -16.2592 -16.2443
 -16.1947 -16.1321 -16.1093 -16.0680 -15.9865 -15.9478 -15.9067 -15.8724
 -15.8537 -15.8142 -15.7843 -15.7610 -15.7495 -15.7220 -15.6931 -15.6805
 -15.6427 -15.6313 -15.5882 -15.5740 -15.5489 -15.5341 -15.5295 -15.4937
 -15.4789 -15.4464 -15.4078 -15.3959 -15.3626 -15.3434 -15.3138 -15.2860
 -15.2793 -15.2559 -15.2350 -15.2152 -15.2073 -15.1895 -15.1739 -15.1166
 -15.0925 -15.0192 -14.9251 -14.9187 -14.8744 -14.6745 -14.1947 -14.0579
 -13.9239 -13.7185 -13.6421 -13.5648 -13.5365 -13.4685 -13.4585 -13.3902
 -13.2464 -13.1524 -13.0539 -13.0046 -12.9672 -12.9426 -12.9289 -12.8970
 -12.8073 -12.7546 -12.7347 -12.6591 -12.6057 -12.5775 -12.4050 -12.3847
  -5.0395  -4.9976  -4.7519  -4.6074  -4.5154  -4.4342  -4.3600  -4.3147
  -4.2015  -4.1692  -4.1472  -4.0810  -4.0411  -4.0051  -3.8816  -3.7806
  -3.7567  -3.6054  -3.5843  -3.5385  -3.4674  -3.4387  -3.2196  -3.1846
  -2.9241  -2.7819  -2.3844  -2.1734  -2.0189  -1.9028  -1.8221  -1.7803
  -1.7150  -1.6179  -1.5584  -1.5130  -1.4677  -1.4405  -1.3784  -1.3257
  -1.2792  -1.2113  -1.1581  -1.1045  -0.9859  -0.9325  -0.8858  -0.8259
  -0.7932  -0.7677  -0.6915  -0.6355  -0.5850  -0.5164  -0.4612  -0.4334
  -0.3793  -0.3482  -0.3118  -0.2645  -0.2193  -0.1482  -0.1297  -0.0475
   0.0200   0.1158   0.1524   0.1775   0.2679   0.3242   0.3659   0.4667
   0.5159   0.5268   0.5724   0.5991   0.6350   0.7021   0.7325   0.7592
   0.8181   0.8419   0.8583   0.9434   0.9714   0.9885   1.0232   1.0492
   1.0803   1.1169   1.1430   1.1622   1.2187   1.2604   1.2968   1.3304
   1.3715   1.3849   1.4434   1.4574   1.4799   1.5174   1.5298   1.5740
   1.5911   1.6402   1.6556   1.6859   1.7285   1.7394   1.7624   1.7825
   1.8092   1.8388   1.8791   1.8927   1.9095   1.9453   1.9735   1.9985
   2.0220   2.0434   2.0694   2.0870   2.1087   2.1564   2.1688   2.2190
   2.2507   2.2668   2.2989   2.3550   2.3774   2.4130   2.4472   2.4786
   2.5238   2.5322   2.5619   2.5878   2.6105   2.6442   2.6757   2.7078
   2.7339   2.7586   2.7982   2.8421   2.8899   2.9464   2.9865   3.0320
   3.1024   3.1863   3.2214   3.4809
     eigenvalues at k+q:
 -35.3684 -35.2876 -35.2764 -34.9913 -34.6237 -34.4558 -34.3282 -34.2808
 -34.1903 -34.1874 -34.1499 -34.1200 -34.0142 -17.2552 -17.1472 -16.9364
 -16.8664 -16.8328 -16.7779 -16.7340 -16.6491 -16.6324 -16.6030 -16.5546
 -16.5205 -16.4804 -16.4221 -16.3751 -16.3445 -16.3117 -16.2592 -16.2439
 -16.1951 -16.1327 -16.1085 -16.0685 -15.9867 -15.9464 -15.9061 -15.8718
 -15.8540 -15.8137 -15.7837 -15.7630 -15.7509 -15.7214 -15.6949 -15.6809
 -15.6434 -15.6270 -15.5877 -15.5749 -15.5486 -15.5337 -15.5308 -15.4946
 -15.4791 -15.4459 -15.4067 -15.3961 -15.3627 -15.3437 -15.3137 -15.2858
 -15.2792 -15.2562 -15.2347 -15.2156 -15.2070 -15.1894 -15.1740 -15.1166
 -15.0925 -15.0191 -14.9254 -14.9196 -14.8736 -14.6745 -14.1944 -14.0581
 -13.9239 -13.7183 -13.6421 -13.5648 -13.5363 -13.4683 -13.4589 -13.3902
 -13.2463 -13.1526 -13.0539 -13.0045 -12.9670 -12.9425 -12.9287 -12.8969
 -12.8076 -12.7547 -12.7348 -12.6591 -12.6058 -12.5775 -12.4049 -12.3847
  -5.0395  -4.9976  -4.7521  -4.6073  -4.5155  -4.4339  -4.3600  -4.3147
  -4.2015  -4.1690  -4.1472  -4.0809  -4.0416  -4.0050  -3.8816  -3.7806
  -3.7566  -3.6053  -3.5844  -3.5385  -3.4678  -3.4385  -3.2197  -3.1845
  -2.9236  -2.7819  -2.3848  -2.1734  -2.0186  -1.9029  -1.8221  -1.7816
  -1.7130  -1.6196  -1.5565  -1.5153  -1.4677  -1.4392  -1.3797  -1.3255
  -1.2788  -1.2112  -1.1578  -1.1035  -0.9846  -0.9352  -0.8842  -0.8247
  -0.7935  -0.7681  -0.6922  -0.6392  -0.5818  -0.5160  -0.4600  -0.4336
  -0.3789  -0.3508  -0.3116  -0.2623  -0.2200  -0.1494  -0.1310  -0.0464
   0.0196   0.1169   0.1527   0.1773   0.2663   0.3234   0.3673   0.4661
   0.5181   0.5312   0.5722   0.5981   0.6347   0.7036   0.7279   0.7618
   0.8183   0.8410   0.8568   0.9429   0.9719   0.9890   1.0232   1.0473
   1.0778   1.1174   1.1402   1.1646   1.2215   1.2631   1.2916   1.3285
   1.3733   1.3864   1.4423   1.4562   1.4770   1.5218   1.5284   1.5759
   1.5939   1.6448   1.6554   1.6827   1.7278   1.7366   1.7620   1.7806
   1.8116   1.8421   1.8795   1.8933   1.9103   1.9455   1.9711   1.9960
   2.0214   2.0437   2.0687   2.0883   2.1089   2.1562   2.1681   2.2190
   2.2516   2.2666   2.2998   2.3550   2.3779   2.4131   2.4468   2.4786
   2.5234   2.5333   2.5611   2.5880   2.6108   2.6433   2.6750   2.7090
   2.7344   2.7576   2.7981   2.8416   2.8905   2.9465   2.9864   3.0322
   3.1024   3.1864   3.2214   3.4809
     cgsolve_all iterations  71    anorm=    0.70E-07
     cgsolve_all iterations  71    anorm=    0.69E-07
     cgsolve_all iterations  69    anorm=    0.72E-07

     k-point #    3 of     4      pool #  1    cpu time:   11385.8
     compute_u_kq: q = (    0.0000,    0.0000,    0.0000)
     Rotating WFCS
     ethr =  1.00E-14,  avg # of iterations =  6.0
     eigenvalues at k:
 -35.3684 -35.2876 -35.2764 -34.9913 -34.6237 -34.4557 -34.3282 -34.2808
 -34.1903 -34.1873 -34.1499 -34.1200 -34.0142 -17.2547 -17.1466 -16.9409
 -16.8651 -16.8312 -16.7755 -16.7331 -16.6576 -16.6335 -16.5960 -16.5543
 -16.5290 -16.4712 -16.4300 -16.3764 -16.3260 -16.3090 -16.2755 -16.2483
 -16.1835 -16.1338 -16.1019 -16.0636 -15.9870 -15.9528 -15.9192 -15.8698
 -15.8494 -15.8230 -15.7889 -15.7507 -15.7501 -15.7281 -15.6957 -15.6730
 -15.6626 -15.6347 -15.5983 -15.5706 -15.5573 -15.5375 -15.5152 -15.4972
 -15.4505 -15.4205 -15.4084 -15.3846 -15.3697 -15.3531 -15.3126 -15.2985
 -15.2695 -15.2514 -15.2342 -15.2200 -15.1980 -15.1836 -15.1647 -15.1365
 -15.0871 -15.0331 -14.9520 -14.9015 -14.8852 -14.6674 -14.1974 -14.0609
 -13.9109 -13.7252 -13.6453 -13.5506 -13.5348 -13.4811 -13.4384 -13.4070
 -13.2604 -13.1547 -13.0458 -12.9877 -12.9624 -12.9299 -12.9068 -12.8845
 -12.8297 -12.7819 -12.7528 -12.6681 -12.6285 -12.5506 -12.4034 -12.3750
  -5.0408  -4.9970  -4.7578  -4.6087  -4.4854  -4.4374  -4.3610  -4.3047
  -4.2271  -4.1839  -4.1454  -4.0884  -4.0315  -4.0002  -3.8853  -3.7755
  -3.7630  -3.5929  -3.5804  -3.5416  -3.4776  -3.4373  -3.2154  -3.1778
  -2.9482  -2.7816  -2.3569  -2.1789  -2.0185  -1.9127  -1.8224  -1.7636
  -1.7249  -1.6083  -1.5624  -1.5075  -1.4950  -1.4407  -1.3586  -1.3278
  -1.2822  -1.2375  -1.1474  -1.0558  -0.9980  -0.9670  -0.8841  -0.8401
  -0.8013  -0.7290  -0.6769  -0.6449  -0.5740  -0.5377  -0.4560  -0.4252
  -0.3940  -0.3462  -0.2948  -0.2609  -0.2369  -0.1571  -0.1067  -0.0306
   0.0016   0.1278   0.1653   0.1847   0.2534   0.3223   0.3398   0.4739
   0.5107   0.5303   0.5830   0.6180   0.6503   0.6792   0.7300   0.7502
   0.8010   0.8318   0.8736   0.9229   0.9565   1.0058   1.0170   1.0589
   1.0805   1.1067   1.1340   1.1694   1.2072   1.2625   1.2971   1.3154
   1.3556   1.3887   1.4190   1.4471   1.4952   1.5122   1.5359   1.5596
   1.5959   1.6314   1.6577   1.6994   1.7315   1.7530   1.7692   1.7899
   1.8368   1.8483   1.8734   1.8900   1.8941   1.9332   1.9853   1.9934
   2.0268   2.0367   2.0746   2.0911   2.1282   2.1501   2.1905   2.2086
   2.2387   2.2843   2.3263   2.3589   2.3801   2.4065   2.4346   2.4856
   2.5255   2.5287   2.5588   2.5971   2.6070   2.6518   2.6715   2.6971
   2.7345   2.7535   2.8120   2.8297   2.8704   2.9198   3.0090   3.0391
   3.0955   3.1833   3.2502   3.4711
     eigenvalues at k+q:
 -35.3684 -35.2876 -35.2764 -34.9913 -34.6237 -34.4558 -34.3282 -34.2808
 -34.1903 -34.1874 -34.1499 -34.1200 -34.0142 -17.2547 -17.1466 -16.9409
 -16.8651 -16.8312 -16.7755 -16.7331 -16.6576 -16.6335 -16.5960 -16.5543
 -16.5290 -16.4712 -16.4300 -16.3764 -16.3260 -16.3090 -16.2755 -16.2483
 -16.1835 -16.1338 -16.1019 -16.0636 -15.9870 -15.9528 -15.9192 -15.8698
 -15.8494 -15.8230 -15.7889 -15.7507 -15.7501 -15.7281 -15.6957 -15.6730
 -15.6626 -15.6347 -15.5984 -15.5706 -15.5573 -15.5375 -15.5152 -15.4972
 -15.4505 -15.4205 -15.4084 -15.3846 -15.3697 -15.3531 -15.3126 -15.2985
 -15.2695 -15.2514 -15.2342 -15.2200 -15.1980 -15.1836 -15.1647 -15.1365
 -15.0871 -15.0331 -14.9520 -14.9015 -14.8852 -14.6674 -14.1974 -14.0609
 -13.9109 -13.7252 -13.6453 -13.5506 -13.5348 -13.4811 -13.4384 -13.4070
 -13.2604 -13.1547 -13.0458 -12.9877 -12.9624 -12.9299 -12.9067 -12.8845
 -12.8297 -12.7819 -12.7528 -12.6681 -12.6285 -12.5505 -12.4034 -12.3750
  -5.0408  -4.9970  -4.7578  -4.6086  -4.4854  -4.4373  -4.3610  -4.3046
  -4.2271  -4.1839  -4.1454  -4.0884  -4.0315  -4.0002  -3.8853  -3.7755
  -3.7630  -3.5929  -3.5803  -3.5416  -3.4776  -3.4373  -3.2153  -3.1778
  -2.9482  -2.7816  -2.3569  -2.1788  -2.0185  -1.9127  -1.8224  -1.7636
  -1.7249  -1.6083  -1.5624  -1.5075  -1.4950  -1.4407  -1.3586  -1.3278
  -1.2821  -1.2375  -1.1474  -1.0558  -0.9980  -0.9670  -0.8841  -0.8401
  -0.8013  -0.7290  -0.6769  -0.6449  -0.5740  -0.5377  -0.4560  -0.4252
  -0.3940  -0.3462  -0.2948  -0.2609  -0.2369  -0.1571  -0.1067  -0.0305
   0.0016   0.1278   0.1653   0.1847   0.2534   0.3223   0.3398   0.4739
   0.5108   0.5303   0.5830   0.6180   0.6503   0.6792   0.7300   0.7502
   0.8010   0.8318   0.8736   0.9229   0.9565   1.0058   1.0171   1.0590
   1.0805   1.1067   1.1340   1.1694   1.2072   1.2625   1.2971   1.3154
   1.3556   1.3887   1.4190   1.4471   1.4952   1.5122   1.5359   1.5596
   1.5959   1.6314   1.6577   1.6994   1.7315   1.7530   1.7692   1.7899
   1.8368   1.8483   1.8734   1.8900   1.8941   1.9332   1.9853   1.9934
   2.0268   2.0367   2.0746   2.0911   2.1282   2.1501   2.1905   2.2086
   2.2387   2.2843   2.3263   2.3589   2.3801   2.4065   2.4347   2.4856
   2.5255   2.5287   2.5588   2.5971   2.6070   2.6518   2.6715   2.6971
   2.7345   2.7535   2.8120   2.8297   2.8705   2.9198   3.0090   3.0391
   3.0955   3.1833   3.2502   3.4711
     cgsolve_all iterations  66    anorm=    0.76E-07
PARA_AUG  1     -25.4239617        -1.0363760         0.9251775
     cgsolve_all iterations  68    anorm=    0.76E-07
PARA_AUG  2      -1.1011439       -25.9908402        -1.3826312
     cgsolve_all iterations  64    anorm=    0.75E-07
PARA_AUG  3       0.9411198        -1.4250194       -24.6330277
     cgsolve_all iterations  71    anorm=    0.70E-07
     cgsolve_all iterations  71    anorm=    0.69E-07
     cgsolve_all iterations  71    anorm=    0.69E-07
     compute_u_kq: q = (    0.0204,    0.0000,    0.0000)
     Rotating WFCS
     ethr =  1.00E-14,  avg # of iterations = 23.0
     eigenvalues at k:
 -35.3684 -35.2876 -35.2764 -34.9913 -34.6237 -34.4557 -34.3282 -34.2808
 -34.1903 -34.1873 -34.1499 -34.1200 -34.0142 -17.2547 -17.1466 -16.9409
 -16.8651 -16.8312 -16.7755 -16.7331 -16.6576 -16.6335 -16.5960 -16.5543
 -16.5290 -16.4712 -16.4300 -16.3764 -16.3260 -16.3090 -16.2755 -16.2483
 -16.1835 -16.1338 -16.1019 -16.0636 -15.9870 -15.9528 -15.9192 -15.8698
 -15.8494 -15.8230 -15.7889 -15.7507 -15.7501 -15.7281 -15.6957 -15.6730
 -15.6626 -15.6347 -15.5983 -15.5706 -15.5573 -15.5375 -15.5152 -15.4972
 -15.4505 -15.4205 -15.4084 -15.3846 -15.3697 -15.3531 -15.3126 -15.2985
 -15.2695 -15.2514 -15.2342 -15.2200 -15.1980 -15.1836 -15.1647 -15.1365
 -15.0871 -15.0331 -14.9520 -14.9015 -14.8852 -14.6674 -14.1974 -14.0609
 -13.9109 -13.7252 -13.6453 -13.5506 -13.5348 -13.4811 -13.4384 -13.4070
 -13.2604 -13.1547 -13.0458 -12.9877 -12.9624 -12.9299 -12.9068 -12.8845
 -12.8297 -12.7819 -12.7528 -12.6681 -12.6285 -12.5506 -12.4034 -12.3750
  -5.0408  -4.9970  -4.7578  -4.6087  -4.4854  -4.4374  -4.3610  -4.3047
  -4.2271  -4.1839  -4.1454  -4.0884  -4.0315  -4.0002  -3.8853  -3.7755
  -3.7630  -3.5929  -3.5804  -3.5416  -3.4776  -3.4373  -3.2154  -3.1778
  -2.9482  -2.7816  -2.3569  -2.1789  -2.0185  -1.9127  -1.8224  -1.7636
  -1.7249  -1.6083  -1.5624  -1.5075  -1.4950  -1.4407  -1.3586  -1.3278
  -1.2822  -1.2375  -1.1474  -1.0558  -0.9980  -0.9670  -0.8841  -0.8401
  -0.8013  -0.7290  -0.6769  -0.6449  -0.5740  -0.5377  -0.4560  -0.4252
  -0.3940  -0.3462  -0.2948  -0.2609  -0.2369  -0.1571  -0.1067  -0.0306
   0.0016   0.1278   0.1653   0.1847   0.2534   0.3223   0.3398   0.4739
   0.5107   0.5303   0.5830   0.6180   0.6503   0.6792   0.7300   0.7502
   0.8010   0.8318   0.8736   0.9229   0.9565   1.0058   1.0170   1.0589
   1.0805   1.1067   1.1340   1.1694   1.2072   1.2625   1.2971   1.3154
   1.3556   1.3887   1.4190   1.4471   1.4952   1.5122   1.5359   1.5596
   1.5959   1.6314   1.6577   1.6994   1.7315   1.7530   1.7692   1.7899
   1.8368   1.8483   1.8734   1.8900   1.8941   1.9332   1.9853   1.9934
   2.0268   2.0367   2.0746   2.0911   2.1282   2.1501   2.1905   2.2086
   2.2387   2.2843   2.3263   2.3589   2.3801   2.4065   2.4346   2.4856
   2.5255   2.5287   2.5588   2.5971   2.6070   2.6518   2.6715   2.6971
   2.7345   2.7535   2.8120   2.8297   2.8704   2.9198   3.0090   3.0391
   3.0955   3.1833   3.2502   3.4711
     eigenvalues at k+q:
 -35.3684 -35.2876 -35.2764 -34.9913 -34.6237 -34.4558 -34.3282 -34.2808
 -34.1903 -34.1873 -34.1499 -34.1200 -34.0142 -17.2564 -17.1489 -16.9400
 -16.8663 -16.8276 -16.7769 -16.7344 -16.6567 -16.6353 -16.5952 -16.5517
 -16.5279 -16.4711 -16.4305 -16.3750 -16.3239 -16.3119 -16.2756 -16.2485
 -16.1821 -16.1351 -16.1019 -16.0652 -15.9870 -15.9534 -15.9223 -15.8681
 -15.8532 -15.8269 -15.7915 -15.7517 -15.7509 -15.7314 -15.6967 -15.6729
 -15.6648 -15.6342 -15.6004 -15.5702 -15.5578 -15.5386 -15.5149 -15.4979
 -15.4489 -15.4202 -15.4067 -15.3834 -15.3682 -15.3521 -15.3116 -15.2957
 -15.2683 -15.2501 -15.2324 -15.2202 -15.1954 -15.1816 -15.1636 -15.1357
 -15.0874 -15.0307 -14.9505 -14.8998 -14.8824 -14.6657 -14.1982 -14.0620
 -13.9088 -13.7227 -13.6448 -13.5443 -13.5297 -13.4782 -13.4360 -13.3990
 -13.2539 -13.1554 -13.0417 -12.9845 -12.9635 -12.9282 -12.9115 -12.8888
 -12.8318 -12.7842 -12.7510 -12.6788 -12.6387 -12.5609 -12.4101 -12.3795
  -5.0414  -4.9971  -4.7591  -4.6088  -4.4841  -4.4358  -4.3598  -4.3038
  -4.2286  -4.1834  -4.1420  -4.0934  -4.0376  -3.9964  -3.8858  -3.7737
  -3.7663  -3.5922  -3.5779  -3.5391  -3.4859  -3.4372  -3.2178  -3.1746
  -2.9351  -2.7809  -2.3622  -2.1760  -2.0178  -1.9107  -1.8188  -1.7590
  -1.7157  -1.6044  -1.5585  -1.5007  -1.4898  -1.4380  -1.3522  -1.3260
  -1.2833  -1.2292  -1.1467  -1.0518  -0.9922  -0.9630  -0.8851  -0.8429
  -0.8036  -0.7290  -0.6779  -0.6459  -0.5768  -0.5402  -0.4585  -0.4248
  -0.3925  -0.3427  -0.2931  -0.2593  -0.2377  -0.1635  -0.1136  -0.0333
  -0.0070   0.1252   0.1598   0.1791   0.2539   0.3206   0.3391   0.4695
   0.5126   0.5318   0.5835   0.6175   0.6516   0.6799   0.7276   0.7491
   0.7993   0.8359   0.8729   0.9204   0.9554   1.0007   1.0130   1.0573
   1.0751   1.1025   1.1325   1.1673   1.2084   1.2630   1.2967   1.3066
   1.3523   1.3868   1.4117   1.4462   1.4992   1.5083   1.5350   1.5634
   1.5946   1.6281   1.6547   1.6935   1.7305   1.7532   1.7654   1.7901
   1.8340   1.8452   1.8692   1.8861   1.8902   1.9322   1.9809   1.9937
   2.0248   2.0378   2.0759   2.0906   2.1232   2.1509   2.1885   2.2077
   2.2381   2.2844   2.3264   2.3610   2.3843   2.4059   2.4356   2.4851
   2.5242   2.5299   2.5607   2.5981   2.6122   2.6547   2.6746   2.7002
   2.7379   2.7580   2.8148   2.8355   2.8733   2.9215   3.0104   3.0398
   3.0999   3.1851   3.2495   3.4676
     cgsolve_all iterations  71    anorm=    0.70E-07
     cgsolve_all iterations  71    anorm=    0.70E-07
     cgsolve_all iterations  71    anorm=    0.70E-07
     compute_u_kq: q = (   -0.0204,    0.0000,    0.0000)
     Rotating WFCS
     ethr =  1.00E-14,  avg # of iterations = 23.0
     eigenvalues at k:
 -35.3684 -35.2876 -35.2764 -34.9913 -34.6237 -34.4557 -34.3282 -34.2808
 -34.1903 -34.1873 -34.1499 -34.1200 -34.0142 -17.2547 -17.1466 -16.9409
 -16.8651 -16.8312 -16.7755 -16.7331 -16.6576 -16.6335 -16.5960 -16.5543
 -16.5290 -16.4712 -16.4300 -16.3764 -16.3260 -16.3090 -16.2755 -16.2483
 -16.1835 -16.1338 -16.1019 -16.0636 -15.9870 -15.9528 -15.9192 -15.8698
 -15.8494 -15.8230 -15.7889 -15.7507 -15.7501 -15.7281 -15.6957 -15.6730
 -15.6626 -15.6347 -15.5983 -15.5706 -15.5573 -15.5375 -15.5152 -15.4972
 -15.4505 -15.4205 -15.4084 -15.3846 -15.3697 -15.3531 -15.3126 -15.2985
 -15.2695 -15.2514 -15.2342 -15.2200 -15.1980 -15.1836 -15.1647 -15.1365
 -15.0871 -15.0331 -14.9520 -14.9015 -14.8852 -14.6674 -14.1974 -14.0609
 -13.9109 -13.7252 -13.6453 -13.5506 -13.5348 -13.4811 -13.4384 -13.4070
 -13.2604 -13.1547 -13.0458 -12.9877 -12.9624 -12.9299 -12.9068 -12.8845
 -12.8297 -12.7819 -12.7528 -12.6681 -12.6285 -12.5506 -12.4034 -12.3750
  -5.0408  -4.9970  -4.7578  -4.6087  -4.4854  -4.4374  -4.3610  -4.3047
  -4.2271  -4.1839  -4.1454  -4.0884  -4.0315  -4.0002  -3.8853  -3.7755
  -3.7630  -3.5929  -3.5804  -3.5416  -3.4776  -3.4373  -3.2154  -3.1778
  -2.9482  -2.7816  -2.3569  -2.1789  -2.0185  -1.9127  -1.8224  -1.7636
  -1.7249  -1.6083  -1.5624  -1.5075  -1.4950  -1.4407  -1.3586  -1.3278
  -1.2822  -1.2375  -1.1474  -1.0558  -0.9980  -0.9670  -0.8841  -0.8401
  -0.8013  -0.7290  -0.6769  -0.6449  -0.5740  -0.5377  -0.4560  -0.4252
  -0.3940  -0.3462  -0.2948  -0.2609  -0.2369  -0.1571  -0.1067  -0.0306
   0.0016   0.1278   0.1653   0.1847   0.2534   0.3223   0.3398   0.4739
   0.5107   0.5303   0.5830   0.6180   0.6503   0.6792   0.7300   0.7502
   0.8010   0.8318   0.8736   0.9229   0.9565   1.0058   1.0170   1.0589
   1.0805   1.1067   1.1340   1.1694   1.2072   1.2625   1.2971   1.3154
   1.3556   1.3887   1.4190   1.4471   1.4952   1.5122   1.5359   1.5596
   1.5959   1.6314   1.6577   1.6994   1.7315   1.7530   1.7692   1.7899
   1.8368   1.8483   1.8734   1.8900   1.8941   1.9332   1.9853   1.9934
   2.0268   2.0367   2.0746   2.0911   2.1282   2.1501   2.1905   2.2086
   2.2387   2.2843   2.3263   2.3589   2.3801   2.4065   2.4346   2.4856
   2.5255   2.5287   2.5588   2.5971   2.6070   2.6518   2.6715   2.6971
   2.7345   2.7535   2.8120   2.8297   2.8704   2.9198   3.0090   3.0391
   3.0955   3.1833   3.2502   3.4711
     eigenvalues at k+q:
 -35.3684 -35.2876 -35.2764 -34.9913 -34.6237 -34.4558 -34.3282 -34.2808
 -34.1903 -34.1874 -34.1499 -34.1200 -34.0142 -17.2530 -17.1442 -16.9415
 -16.8643 -16.8347 -16.7742 -16.7314 -16.6585 -16.6320 -16.5965 -16.5568
 -16.5300 -16.4714 -16.4294 -16.3778 -16.3288 -16.3060 -16.2750 -16.2480
 -16.1849 -16.1325 -16.1016 -16.0624 -15.9871 -15.9522 -15.9158 -15.8714
 -15.8457 -15.8192 -15.7861 -15.7506 -15.7484 -15.7248 -15.6950 -15.6734
 -15.6604 -15.6350 -15.5962 -15.5710 -15.5569 -15.5364 -15.5150 -15.4966
 -15.4520 -15.4215 -15.4096 -15.3857 -15.3710 -15.3540 -15.3137 -15.3013
 -15.2709 -15.2526 -15.2360 -15.2197 -15.2010 -15.1855 -15.1660 -15.1375
 -15.0868 -15.0356 -14.9531 -14.9035 -14.8879 -14.6691 -14.1967 -14.0600
 -13.9130 -13.7277 -13.6457 -13.5572 -13.5397 -13.4841 -13.4407 -13.4143
 -13.2664 -13.1540 -13.0498 -12.9915 -12.9614 -12.9323 -12.9011 -12.8803
 -12.8274 -12.7795 -12.7540 -12.6578 -12.6187 -12.5405 -12.3970 -12.3704
  -5.0403  -4.9967  -4.7563  -4.6086  -4.4871  -4.4394  -4.3615  -4.3055
  -4.2250  -4.1842  -4.1492  -4.0830  -4.0282  -4.0011  -3.8848  -3.7791
  -3.7579  -3.5946  -3.5830  -3.5443  -3.4682  -3.4372  -3.2129  -3.1810
  -2.9613  -2.7822  -2.3517  -2.1817  -2.0193  -1.9150  -1.8254  -1.7694
  -1.7332  -1.6121  -1.5659  -1.5156  -1.5003  -1.4424  -1.3648  -1.3294
  -1.2812  -1.2449  -1.1478  -1.0599  -1.0034  -0.9710  -0.8838  -0.8403
  -0.7961  -0.7282  -0.6757  -0.6440  -0.5709  -0.5359  -0.4539  -0.4272
  -0.3947  -0.3501  -0.2962  -0.2619  -0.2357  -0.1506  -0.1000  -0.0278
   0.0106   0.1305   0.1709   0.1905   0.2527   0.3232   0.3412   0.4773
   0.5084   0.5294   0.5825   0.6190   0.6492   0.6779   0.7313   0.7525
   0.8017   0.8280   0.8757   0.9255   0.9565   1.0075   1.0238   1.0600
   1.0869   1.1110   1.1359   1.1723   1.2065   1.2611   1.2958   1.3255
   1.3601   1.3907   1.4248   1.4485   1.4907   1.5166   1.5372   1.5557
   1.5973   1.6344   1.6606   1.7049   1.7307   1.7530   1.7735   1.7901
   1.8400   1.8517   1.8762   1.8942   1.8993   1.9343   1.9877   1.9947
   2.0289   2.0356   2.0730   2.0911   2.1332   2.1495   2.1926   2.2106
   2.2396   2.2838   2.3264   2.3565   2.3763   2.4067   2.4348   2.4856
   2.5240   2.5304   2.5568   2.5960   2.6016   2.6485   2.6683   2.6938
   2.7299   2.7506   2.8068   2.8265   2.8677   2.9190   3.0076   3.0383
   3.0913   3.1811   3.2503   3.4747
     cgsolve_all iterations  73    anorm=    0.71E-07
     cgsolve_all iterations  71    anorm=    0.71E-07
     cgsolve_all iterations  71    anorm=    0.69E-07
     compute_u_kq: q = (    0.0000,    0.0204,    0.0000)
     Rotating WFCS
     ethr =  1.00E-14,  avg # of iterations = 23.0
     eigenvalues at k:
 -35.3684 -35.2876 -35.2764 -34.9913 -34.6237 -34.4557 -34.3282 -34.2808
 -34.1903 -34.1873 -34.1499 -34.1200 -34.0142 -17.2547 -17.1466 -16.9409
 -16.8651 -16.8312 -16.7755 -16.7331 -16.6576 -16.6335 -16.5960 -16.5543
 -16.5290 -16.4712 -16.4300 -16.3764 -16.3260 -16.3090 -16.2755 -16.2483
 -16.1835 -16.1338 -16.1019 -16.0636 -15.9870 -15.9528 -15.9192 -15.8698
 -15.8494 -15.8230 -15.7889 -15.7507 -15.7501 -15.7281 -15.6957 -15.6730
 -15.6626 -15.6347 -15.5983 -15.5706 -15.5573 -15.5375 -15.5152 -15.4972
 -15.4505 -15.4205 -15.4084 -15.3846 -15.3697 -15.3531 -15.3126 -15.2985
 -15.2695 -15.2514 -15.2342 -15.2200 -15.1980 -15.1836 -15.1647 -15.1365
 -15.0871 -15.0331 -14.9520 -14.9015 -14.8852 -14.6674 -14.1974 -14.0609
 -13.9109 -13.7252 -13.6453 -13.5506 -13.5348 -13.4811 -13.4384 -13.4070
 -13.2604 -13.1547 -13.0458 -12.9877 -12.9624 -12.9299 -12.9068 -12.8845
 -12.8297 -12.7819 -12.7528 -12.6681 -12.6285 -12.5506 -12.4034 -12.3750
  -5.0408  -4.9970  -4.7578  -4.6087  -4.4854  -4.4374  -4.3610  -4.3047
  -4.2271  -4.1839  -4.1454  -4.0884  -4.0315  -4.0002  -3.8853  -3.7755
  -3.7630  -3.5929  -3.5804  -3.5416  -3.4776  -3.4373  -3.2154  -3.1778
  -2.9482  -2.7816  -2.3569  -2.1789  -2.0185  -1.9127  -1.8224  -1.7636
  -1.7249  -1.6083  -1.5624  -1.5075  -1.4950  -1.4407  -1.3586  -1.3278
  -1.2822  -1.2375  -1.1474  -1.0558  -0.9980  -0.9670  -0.8841  -0.8401
  -0.8013  -0.7290  -0.6769  -0.6449  -0.5740  -0.5377  -0.4560  -0.4252
  -0.3940  -0.3462  -0.2948  -0.2609  -0.2369  -0.1571  -0.1067  -0.0306
   0.0016   0.1278   0.1653   0.1847   0.2534   0.3223   0.3398   0.4739
   0.5107   0.5303   0.5830   0.6180   0.6503   0.6792   0.7300   0.7502
   0.8010   0.8318   0.8736   0.9229   0.9565   1.0058   1.0170   1.0589
   1.0805   1.1067   1.1340   1.1694   1.2072   1.2625   1.2971   1.3154
   1.3556   1.3887   1.4190   1.4471   1.4952   1.5122   1.5359   1.5596
   1.5959   1.6314   1.6577   1.6994   1.7315   1.7530   1.7692   1.7899
   1.8368   1.8483   1.8734   1.8900   1.8941   1.9332   1.9853   1.9934
   2.0268   2.0367   2.0746   2.0911   2.1282   2.1501   2.1905   2.2086
   2.2387   2.2843   2.3263   2.3589   2.3801   2.4065   2.4346   2.4856
   2.5255   2.5287   2.5588   2.5971   2.6070   2.6518   2.6715   2.6971
   2.7345   2.7535   2.8120   2.8297   2.8704   2.9198   3.0090   3.0391
   3.0955   3.1833   3.2502   3.4711
     eigenvalues at k+q:
 -35.3684 -35.2876 -35.2764 -34.9913 -34.6237 -34.4558 -34.3282 -34.2808
 -34.1903 -34.1874 -34.1499 -34.1200 -34.0142 -17.2546 -17.1465 -16.9407
 -16.8655 -16.8309 -16.7756 -16.7333 -16.6573 -16.6348 -16.5966 -16.5546
 -16.5280 -16.4718 -16.4270 -16.3766 -16.3255 -16.3102 -16.2754 -16.2477
 -16.1821 -16.1371 -16.1023 -16.0632 -15.9863 -15.9510 -15.9190 -15.8704
 -15.8492 -15.8227 -15.7896 -15.7532 -15.7501 -15.7271 -15.6951 -15.6732
 -15.6625 -15.6376 -15.5966 -15.5689 -15.5560 -15.5375 -15.5134 -15.4964
 -15.4535 -15.4225 -15.4088 -15.3874 -15.3683 -15.3518 -15.3121 -15.3015
 -15.2675 -15.2509 -15.2330 -15.2202 -15.1982 -15.1833 -15.1651 -15.1360
 -15.0862 -15.0331 -14.9520 -14.9026 -14.8846 -14.6678 -14.1975 -14.0610
 -13.9101 -13.7215 -13.6454 -13.5557 -13.5351 -13.4814 -13.4363 -13.4079
 -13.2625 -13.1542 -13.0476 -12.9890 -12.9644 -12.9300 -12.9080 -12.8900
 -12.8244 -12.7731 -12.7504 -12.6643 -12.6296 -12.5516 -12.4060 -12.3762
  -5.0407  -4.9969  -4.7555  -4.6085  -4.4876  -4.4403  -4.3637  -4.3079
  -4.2236  -4.1853  -4.1446  -4.0869  -4.0251  -3.9965  -3.8845  -3.7819
  -3.7657  -3.5939  -3.5811  -3.5404  -3.4704  -3.4364  -3.2121  -3.1766
  -2.9649  -2.7823  -2.3451  -2.1792  -2.0178  -1.9129  -1.8253  -1.7639
  -1.7269  -1.6093  -1.5628  -1.5052  -1.4950  -1.4392  -1.3604  -1.3270
  -1.2831  -1.2366  -1.1484  -1.0549  -1.0017  -0.9666  -0.8824  -0.8407
  -0.8003  -0.7259  -0.6768  -0.6422  -0.5762  -0.5409  -0.4588  -0.4231
  -0.3934  -0.3459  -0.2990  -0.2612  -0.2377  -0.1557  -0.1114  -0.0292
   0.0047   0.1262   0.1717   0.1861   0.2530   0.3192   0.3401   0.4750
   0.5094   0.5284   0.5829   0.6196   0.6490   0.6768   0.7326   0.7478
   0.8034   0.8350   0.8747   0.9215   0.9572   1.0069   1.0201   1.0566
   1.0840   1.1053   1.1299   1.1683   1.2079   1.2618   1.2997   1.3197
   1.3571   1.3884   1.4189   1.4502   1.4961   1.5094   1.5361   1.5615
   1.5956   1.6302   1.6577   1.7010   1.7297   1.7541   1.7684   1.7919
   1.8348   1.8434   1.8737   1.8897   1.8943   1.9296   1.9841   1.9938
   2.0253   2.0345   2.0774   2.0919   2.1281   2.1515   2.1889   2.2102
   2.2393   2.2842   2.3276   2.3561   2.3803   2.4067   2.4336   2.4870
   2.5238   2.5277   2.5585   2.5984   2.6086   2.6540   2.6721   2.6990
   2.7321   2.7541   2.8145   2.8303   2.8680   2.9176   3.0073   3.0370
   3.0974   3.1830   3.2489   3.4736
     cgsolve_all iterations  71    anorm=    0.70E-07
     cgsolve_all iterations  71    anorm=    0.71E-07
     cgsolve_all iterations  71    anorm=    0.70E-07
     compute_u_kq: q = (    0.0000,   -0.0204,    0.0000)
     Rotating WFCS
     ethr =  1.00E-14,  avg # of iterations = 23.0
     eigenvalues at k:
 -35.3684 -35.2876 -35.2764 -34.9913 -34.6237 -34.4557 -34.3282 -34.2808
 -34.1903 -34.1873 -34.1499 -34.1200 -34.0142 -17.2547 -17.1466 -16.9409
 -16.8651 -16.8312 -16.7755 -16.7331 -16.6576 -16.6335 -16.5960 -16.5543
 -16.5290 -16.4712 -16.4300 -16.3764 -16.3260 -16.3090 -16.2755 -16.2483
 -16.1835 -16.1338 -16.1019 -16.0636 -15.9870 -15.9528 -15.9192 -15.8698
 -15.8494 -15.8230 -15.7889 -15.7507 -15.7501 -15.7281 -15.6957 -15.6730
 -15.6626 -15.6347 -15.5983 -15.5706 -15.5573 -15.5375 -15.5152 -15.4972
 -15.4505 -15.4205 -15.4084 -15.3846 -15.3697 -15.3531 -15.3126 -15.2985
 -15.2695 -15.2514 -15.2342 -15.2200 -15.1980 -15.1836 -15.1647 -15.1365
 -15.0871 -15.0331 -14.9520 -14.9015 -14.8852 -14.6674 -14.1974 -14.0609
 -13.9109 -13.7252 -13.6453 -13.5506 -13.5348 -13.4811 -13.4384 -13.4070
 -13.2604 -13.1547 -13.0458 -12.9877 -12.9624 -12.9299 -12.9068 -12.8845
 -12.8297 -12.7819 -12.7528 -12.6681 -12.6285 -12.5506 -12.4034 -12.3750
  -5.0408  -4.9970  -4.7578  -4.6087  -4.4854  -4.4374  -4.3610  -4.3047
  -4.2271  -4.1839  -4.1454  -4.0884  -4.0315  -4.0002  -3.8853  -3.7755
  -3.7630  -3.5929  -3.5804  -3.5416  -3.4776  -3.4373  -3.2154  -3.1778
  -2.9482  -2.7816  -2.3569  -2.1789  -2.0185  -1.9127  -1.8224  -1.7636
  -1.7249  -1.6083  -1.5624  -1.5075  -1.4950  -1.4407  -1.3586  -1.3278
  -1.2822  -1.2375  -1.1474  -1.0558  -0.9980  -0.9670  -0.8841  -0.8401
  -0.8013  -0.7290  -0.6769  -0.6449  -0.5740  -0.5377  -0.4560  -0.4252
  -0.3940  -0.3462  -0.2948  -0.2609  -0.2369  -0.1571  -0.1067  -0.0306
   0.0016   0.1278   0.1653   0.1847   0.2534   0.3223   0.3398   0.4739
   0.5107   0.5303   0.5830   0.6180   0.6503   0.6792   0.7300   0.7502
   0.8010   0.8318   0.8736   0.9229   0.9565   1.0058   1.0170   1.0589
   1.0805   1.1067   1.1340   1.1694   1.2072   1.2625   1.2971   1.3154
   1.3556   1.3887   1.4190   1.4471   1.4952   1.5122   1.5359   1.5596
   1.5959   1.6314   1.6577   1.6994   1.7315   1.7530   1.7692   1.7899
   1.8368   1.8483   1.8734   1.8900   1.8941   1.9332   1.9853   1.9934
   2.0268   2.0367   2.0746   2.0911   2.1282   2.1501   2.1905   2.2086
   2.2387   2.2843   2.3263   2.3589   2.3801   2.4065   2.4346   2.4856
   2.5255   2.5287   2.5588   2.5971   2.6070   2.6518   2.6715   2.6971
   2.7345   2.7535   2.8120   2.8297   2.8704   2.9198   3.0090   3.0391
   3.0955   3.1833   3.2502   3.4711
     eigenvalues at k+q:
 -35.3684 -35.2876 -35.2764 -34.9913 -34.6237 -34.4558 -34.3282 -34.2808
 -34.1903 -34.1874 -34.1499 -34.1200 -34.0142 -17.2548 -17.1467 -16.9409
 -16.8648 -16.8316 -16.7755 -16.7329 -16.6577 -16.6323 -16.5954 -16.5540
 -16.5298 -16.4706 -16.4330 -16.3761 -16.3270 -16.3079 -16.2751 -16.2488
 -16.1850 -16.1308 -16.1015 -16.0642 -15.9877 -15.9541 -15.9193 -15.8693
 -15.8497 -15.8230 -15.7881 -15.7513 -15.7468 -15.7295 -15.6968 -15.6726
 -15.6622 -15.6312 -15.5995 -15.5728 -15.5585 -15.5377 -15.5173 -15.4978
 -15.4478 -15.4186 -15.4086 -15.3822 -15.3709 -15.3540 -15.3130 -15.2954
 -15.2718 -15.2521 -15.2348 -15.2201 -15.1984 -15.1837 -15.1648 -15.1365
 -15.0881 -15.0326 -14.9515 -14.9008 -14.8855 -14.6671 -14.1972 -14.0608
 -13.9120 -13.7286 -13.6451 -13.5461 -13.5343 -13.4805 -13.4411 -13.4056
 -13.2577 -13.1552 -13.0441 -12.9870 -12.9601 -12.9307 -12.9058 -12.8783
 -12.8345 -12.7910 -12.7546 -12.6714 -12.6273 -12.5500 -12.4010 -12.3741
  -5.0410  -4.9970  -4.7598  -4.6088  -4.4842  -4.4343  -4.3581  -4.3014
  -4.2296  -4.1824  -4.1463  -4.0896  -4.0399  -4.0020  -3.8858  -3.7700
  -3.7600  -3.5933  -3.5782  -3.5437  -3.4836  -3.4380  -3.2188  -3.1790
  -2.9309  -2.7808  -2.3697  -2.1784  -2.0192  -1.9122  -1.8193  -1.7639
  -1.7226  -1.6078  -1.5613  -1.5099  -1.4945  -1.4421  -1.3574  -1.3285
  -1.2813  -1.2377  -1.1462  -1.0587  -0.9943  -0.9656  -0.8858  -0.8393
  -0.8021  -0.7335  -0.6769  -0.6473  -0.5720  -0.5341  -0.4535  -0.4275
  -0.3938  -0.3468  -0.2916  -0.2602  -0.2350  -0.1589  -0.1018  -0.0346
   0.0004   0.1291   0.1577   0.1849   0.2536   0.3253   0.3401   0.4732
   0.5106   0.5329   0.5825   0.6164   0.6521   0.6817   0.7273   0.7535
   0.7984   0.8285   0.8725   0.9245   0.9545   1.0056   1.0145   1.0615
   1.0771   1.1078   1.1388   1.1702   1.2066   1.2630   1.2942   1.3119
   1.3539   1.3892   1.4191   1.4445   1.4945   1.5152   1.5358   1.5567
   1.5967   1.6328   1.6579   1.6980   1.7332   1.7510   1.7697   1.7886
   1.8373   1.8533   1.8735   1.8876   1.8968   1.9365   1.9868   1.9930
   2.0284   2.0392   2.0714   2.0900   2.1285   2.1488   2.1911   2.2076
   2.2383   2.2837   2.3247   2.3605   2.3806   2.4064   2.4361   2.4840
   2.5271   2.5303   2.5588   2.5959   2.6052   2.6496   2.6711   2.6952
   2.7366   2.7535   2.8091   2.8301   2.8730   2.9223   3.0105   3.0412
   3.0935   3.1836   3.2508   3.4688
     cgsolve_all iterations  73    anorm=    0.70E-07
     cgsolve_all iterations  71    anorm=    0.71E-07
     cgsolve_all iterations  71    anorm=    0.69E-07
     compute_u_kq: q = (    0.0000,    0.0000,    0.0204)
     Rotating WFCS
     ethr =  1.00E-14,  avg # of iterations = 23.0
     eigenvalues at k:
 -35.3684 -35.2876 -35.2764 -34.9913 -34.6237 -34.4557 -34.3282 -34.2808
 -34.1903 -34.1873 -34.1499 -34.1200 -34.0142 -17.2547 -17.1466 -16.9409
 -16.8651 -16.8312 -16.7755 -16.7331 -16.6576 -16.6335 -16.5960 -16.5543
 -16.5290 -16.4712 -16.4300 -16.3764 -16.3260 -16.3090 -16.2755 -16.2483
 -16.1835 -16.1338 -16.1019 -16.0636 -15.9870 -15.9528 -15.9192 -15.8698
 -15.8494 -15.8230 -15.7889 -15.7507 -15.7501 -15.7281 -15.6957 -15.6730
 -15.6626 -15.6347 -15.5983 -15.5706 -15.5573 -15.5375 -15.5152 -15.4972
 -15.4505 -15.4205 -15.4084 -15.3846 -15.3697 -15.3531 -15.3126 -15.2985
 -15.2695 -15.2514 -15.2342 -15.2200 -15.1980 -15.1836 -15.1647 -15.1365
 -15.0871 -15.0331 -14.9520 -14.9015 -14.8852 -14.6674 -14.1974 -14.0609
 -13.9109 -13.7252 -13.6453 -13.5506 -13.5348 -13.4811 -13.4384 -13.4070
 -13.2604 -13.1547 -13.0458 -12.9877 -12.9624 -12.9299 -12.9068 -12.8845
 -12.8297 -12.7819 -12.7528 -12.6681 -12.6285 -12.5506 -12.4034 -12.3750
  -5.0408  -4.9970  -4.7578  -4.6087  -4.4854  -4.4374  -4.3610  -4.3047
  -4.2271  -4.1839  -4.1454  -4.0884  -4.0315  -4.0002  -3.8853  -3.7755
  -3.7630  -3.5929  -3.5804  -3.5416  -3.4776  -3.4373  -3.2154  -3.1778
  -2.9482  -2.7816  -2.3569  -2.1789  -2.0185  -1.9127  -1.8224  -1.7636
  -1.7249  -1.6083  -1.5624  -1.5075  -1.4950  -1.4407  -1.3586  -1.3278
  -1.2822  -1.2375  -1.1474  -1.0558  -0.9980  -0.9670  -0.8841  -0.8401
  -0.8013  -0.7290  -0.6769  -0.6449  -0.5740  -0.5377  -0.4560  -0.4252
  -0.3940  -0.3462  -0.2948  -0.2609  -0.2369  -0.1571  -0.1067  -0.0306
   0.0016   0.1278   0.1653   0.1847   0.2534   0.3223   0.3398   0.4739
   0.5107   0.5303   0.5830   0.6180   0.6503   0.6792   0.7300   0.7502
   0.8010   0.8318   0.8736   0.9229   0.9565   1.0058   1.0170   1.0589
   1.0805   1.1067   1.1340   1.1694   1.2072   1.2625   1.2971   1.3154
   1.3556   1.3887   1.4190   1.4471   1.4952   1.5122   1.5359   1.5596
   1.5959   1.6314   1.6577   1.6994   1.7315   1.7530   1.7692   1.7899
   1.8368   1.8483   1.8734   1.8900   1.8941   1.9332   1.9853   1.9934
   2.0268   2.0367   2.0746   2.0911   2.1282   2.1501   2.1905   2.2086
   2.2387   2.2843   2.3263   2.3589   2.3801   2.4065   2.4346   2.4856
   2.5255   2.5287   2.5588   2.5971   2.6070   2.6518   2.6715   2.6971
   2.7345   2.7535   2.8120   2.8297   2.8704   2.9198   3.0090   3.0391
   3.0955   3.1833   3.2502   3.4711
     eigenvalues at k+q:
 -35.3684 -35.2876 -35.2764 -34.9913 -34.6237 -34.4558 -34.3282 -34.2808
 -34.1903 -34.1874 -34.1499 -34.1200 -34.0142 -17.2547 -17.1466 -16.9406
 -16.8653 -16.8315 -16.7752 -16.7331 -16.6576 -16.6333 -16.5960 -16.5545
 -16.5289 -16.4709 -16.4301 -16.3763 -16.3263 -16.3089 -16.2759 -16.2485
 -16.1833 -16.1325 -16.1014 -16.0639 -15.9870 -15.9533 -15.9205 -15.8703
 -15.8491 -15.8238 -15.7861 -15.7514 -15.7494 -15.7284 -15.6963 -15.6740
 -15.6603 -15.6378 -15.5964 -15.5708 -15.5567 -15.5376 -15.5155 -15.4973
 -15.4514 -15.4202 -15.4083 -15.3839 -15.3693 -15.3530 -15.3126 -15.2986
 -15.2697 -15.2514 -15.2347 -15.2201 -15.1978 -15.1837 -15.1647 -15.1366
 -15.0871 -15.0331 -14.9514 -14.9014 -14.8857 -14.6674 -14.1976 -14.0609
 -13.9110 -13.7254 -13.6452 -13.5506 -13.5345 -13.4811 -13.4384 -13.4069
 -13.2603 -13.1547 -13.0456 -12.9881 -12.9623 -12.9300 -12.9068 -12.8843
 -12.8297 -12.7820 -12.7528 -12.6682 -12.6284 -12.5505 -12.4034 -12.3750
  -5.0408  -4.9970  -4.7578  -4.6086  -4.4854  -4.4373  -4.3609  -4.3045
  -4.2272  -4.1838  -4.1456  -4.0880  -4.0317  -4.0005  -3.8856  -3.7754
  -3.7628  -3.5929  -3.5800  -3.5416  -3.4775  -3.4377  -3.2155  -3.1778
  -2.9478  -2.7816  -2.3572  -2.1789  -2.0188  -1.9124  -1.8222  -1.7619
  -1.7269  -1.6095  -1.5598  -1.5068  -1.4946  -1.4425  -1.3577  -1.3282
  -1.2826  -1.2373  -1.1478  -1.0574  -0.9997  -0.9664  -0.8839  -0.8398
  -0.8006  -0.7292  -0.6762  -0.6424  -0.5717  -0.5389  -0.4573  -0.4225
  -0.3948  -0.3470  -0.2967  -0.2601  -0.2370  -0.1576  -0.1063  -0.0308
   0.0005   0.1280   0.1630   0.1857   0.2543   0.3215   0.3417   0.4716
   0.5099   0.5300   0.5821   0.6189   0.6503   0.6795   0.7287   0.7507
   0.8021   0.8329   0.8707   0.9240   0.9564   1.0023   1.0222   1.0605
   1.0794   1.1082   1.1366   1.1671   1.2061   1.2622   1.2943   1.3150
   1.3584   1.3905   1.4211   1.4480   1.4961   1.5150   1.5342   1.5544
   1.5962   1.6314   1.6576   1.7004   1.7315   1.7541   1.7724   1.7879
   1.8353   1.8486   1.8731   1.8891   1.8948   1.9317   1.9842   1.9952
   2.0272   2.0356   2.0741   2.0908   2.1283   2.1501   2.1907   2.2104
   2.2380   2.2835   2.3264   2.3593   2.3801   2.4050   2.4336   2.4859
   2.5248   2.5295   2.5564   2.5996   2.6078   2.6516   2.6711   2.6983
   2.7356   2.7521   2.8114   2.8297   2.8710   2.9199   3.0089   3.0391
   3.0954   3.1831   3.2503   3.4711
     cgsolve_all iterations  73    anorm=    0.70E-07
     cgsolve_all iterations  71    anorm=    0.70E-07
     cgsolve_all iterations  71    anorm=    0.71E-07
     compute_u_kq: q = (    0.0000,    0.0000,   -0.0204)
     Rotating WFCS
     ethr =  1.00E-14,  avg # of iterations = 23.0
     eigenvalues at k:
 -35.3684 -35.2876 -35.2764 -34.9913 -34.6237 -34.4557 -34.3282 -34.2808
 -34.1903 -34.1873 -34.1499 -34.1200 -34.0142 -17.2547 -17.1466 -16.9409
 -16.8651 -16.8312 -16.7755 -16.7331 -16.6576 -16.6335 -16.5960 -16.5543
 -16.5290 -16.4712 -16.4300 -16.3764 -16.3260 -16.3090 -16.2755 -16.2483
 -16.1835 -16.1338 -16.1019 -16.0636 -15.9870 -15.9528 -15.9192 -15.8698
 -15.8494 -15.8230 -15.7889 -15.7507 -15.7501 -15.7281 -15.6957 -15.6730
 -15.6626 -15.6347 -15.5983 -15.5706 -15.5573 -15.5375 -15.5152 -15.4972
 -15.4505 -15.4205 -15.4084 -15.3846 -15.3697 -15.3531 -15.3126 -15.2985
 -15.2695 -15.2514 -15.2342 -15.2200 -15.1980 -15.1836 -15.1647 -15.1365
 -15.0871 -15.0331 -14.9520 -14.9015 -14.8852 -14.6674 -14.1974 -14.0609
 -13.9109 -13.7252 -13.6453 -13.5506 -13.5348 -13.4811 -13.4384 -13.4070
 -13.2604 -13.1547 -13.0458 -12.9877 -12.9624 -12.9299 -12.9068 -12.8845
 -12.8297 -12.7819 -12.7528 -12.6681 -12.6285 -12.5506 -12.4034 -12.3750
  -5.0408  -4.9970  -4.7578  -4.6087  -4.4854  -4.4374  -4.3610  -4.3047
  -4.2271  -4.1839  -4.1454  -4.0884  -4.0315  -4.0002  -3.8853  -3.7755
  -3.7630  -3.5929  -3.5804  -3.5416  -3.4776  -3.4373  -3.2154  -3.1778
  -2.9482  -2.7816  -2.3569  -2.1789  -2.0185  -1.9127  -1.8224  -1.7636
  -1.7249  -1.6083  -1.5624  -1.5075  -1.4950  -1.4407  -1.3586  -1.3278
  -1.2822  -1.2375  -1.1474  -1.0558  -0.9980  -0.9670  -0.8841  -0.8401
  -0.8013  -0.7290  -0.6769  -0.6449  -0.5740  -0.5377  -0.4560  -0.4252
  -0.3940  -0.3462  -0.2948  -0.2609  -0.2369  -0.1571  -0.1067  -0.0306
   0.0016   0.1278   0.1653   0.1847   0.2534   0.3223   0.3398   0.4739
   0.5107   0.5303   0.5830   0.6180   0.6503   0.6792   0.7300   0.7502
   0.8010   0.8318   0.8736   0.9229   0.9565   1.0058   1.0170   1.0589
   1.0805   1.1067   1.1340   1.1694   1.2072   1.2625   1.2971   1.3154
   1.3556   1.3887   1.4190   1.4471   1.4952   1.5122   1.5359   1.5596
   1.5959   1.6314   1.6577   1.6994   1.7315   1.7530   1.7692   1.7899
   1.8368   1.8483   1.8734   1.8900   1.8941   1.9332   1.9853   1.9934
   2.0268   2.0367   2.0746   2.0911   2.1282   2.1501   2.1905   2.2086
   2.2387   2.2843   2.3263   2.3589   2.3801   2.4065   2.4346   2.4856
   2.5255   2.5287   2.5588   2.5971   2.6070   2.6518   2.6715   2.6971
   2.7345   2.7535   2.8120   2.8297   2.8704   2.9198   3.0090   3.0391
   3.0955   3.1833   3.2502   3.4711
     eigenvalues at k+q:
 -35.3684 -35.2876 -35.2764 -34.9913 -34.6237 -34.4558 -34.3282 -34.2808
 -34.1903 -34.1874 -34.1499 -34.1200 -34.0142 -17.2547 -17.1465 -16.9411
 -16.8649 -16.8309 -16.7757 -16.7330 -16.6576 -16.6339 -16.5959 -16.5541
 -16.5290 -16.4714 -16.4298 -16.3766 -16.3256 -16.3090 -16.2752 -16.2483
 -16.1835 -16.1355 -16.1023 -16.0629 -15.9870 -15.9523 -15.9173 -15.8692
 -15.8499 -15.8228 -15.7920 -15.7509 -15.7498 -15.7276 -15.6955 -15.6724
 -15.6641 -15.6313 -15.6004 -15.5710 -15.5576 -15.5372 -15.5146 -15.4970
 -15.4494 -15.4208 -15.4085 -15.3856 -15.3700 -15.3532 -15.3126 -15.2984
 -15.2692 -15.2515 -15.2337 -15.2199 -15.1983 -15.1836 -15.1647 -15.1365
 -15.0871 -15.0332 -14.9526 -14.9018 -14.8844 -14.6674 -14.1973 -14.0610
 -13.9107 -13.7252 -13.6453 -13.5504 -13.5351 -13.4812 -13.4383 -13.4071
 -13.2604 -13.1548 -13.0460 -12.9873 -12.9623 -12.9298 -12.9067 -12.8846
 -12.8298 -12.7817 -12.7527 -12.6680 -12.6285 -12.5506 -12.4035 -12.3751
  -5.0408  -4.9970  -4.7577  -4.6087  -4.4854  -4.4374  -4.3611  -4.3048
  -4.2270  -4.1839  -4.1453  -4.0886  -4.0312  -4.0001  -3.8851  -3.7756
  -3.7631  -3.5930  -3.5806  -3.5415  -3.4776  -3.4370  -3.2152  -3.1778
  -2.9485  -2.7816  -2.3566  -2.1788  -2.0182  -1.9128  -1.8225  -1.7652
  -1.7230  -1.6075  -1.5643  -1.5083  -1.4952  -1.4395  -1.3599  -1.3267
  -1.2818  -1.2376  -1.1470  -1.0536  -0.9965  -0.9680  -0.8843  -0.8401
  -0.8019  -0.7294  -0.6765  -0.6473  -0.5767  -0.5368  -0.4554  -0.4273
  -0.3929  -0.3452  -0.2933  -0.2618  -0.2373  -0.1558  -0.1067  -0.0306
   0.0024   0.1277   0.1673   0.1836   0.2526   0.3213   0.3402   0.4758
   0.5116   0.5314   0.5833   0.6166   0.6506   0.6792   0.7298   0.7510
   0.8001   0.8309   0.8758   0.9217   0.9569   1.0083   1.0132   1.0574
   1.0816   1.1048   1.1317   1.1719   1.2079   1.2624   1.2993   1.3172
   1.3525   1.3873   1.4169   1.4449   1.4949   1.5097   1.5385   1.5642
   1.5956   1.6319   1.6572   1.6984   1.7311   1.7513   1.7665   1.7925
   1.8374   1.8484   1.8741   1.8883   1.8966   1.9349   1.9838   1.9933
   2.0261   2.0377   2.0749   2.0913   2.1284   2.1502   2.1902   2.2073
   2.2394   2.2852   2.3259   2.3586   2.3803   2.4081   2.4352   2.4853
   2.5254   2.5287   2.5614   2.5949   2.6064   2.6519   2.6717   2.6960
   2.7331   2.7545   2.8128   2.8300   2.8699   2.9198   3.0091   3.0392
   3.0955   3.1834   3.2501   3.4712
     cgsolve_all iterations  71    anorm=    0.70E-07
     cgsolve_all iterations  71    anorm=    0.69E-07
     cgsolve_all iterations  71    anorm=    0.71E-07

     k-point #    4 of     4      pool #  1    cpu time:   17132.9
     compute_u_kq: q = (    0.0000,    0.0000,    0.0000)
     Rotating WFCS
     ethr =  1.00E-14,  avg # of iterations =  6.0
     eigenvalues at k:
 -35.3684 -35.2876 -35.2764 -34.9913 -34.6237 -34.4557 -34.3282 -34.2808
 -34.1903 -34.1873 -34.1499 -34.1200 -34.0142 -17.2546 -17.1467 -16.9403
 -16.8656 -16.8332 -16.7739 -16.7309 -16.6574 -16.6374 -16.5961 -16.5527
 -16.5290 -16.4693 -16.4285 -16.3783 -16.3249 -16.3093 -16.2770 -16.2523
 -16.1797 -16.1460 -16.0997 -16.0520 -15.9850 -15.9449 -15.9088 -15.8726
 -15.8600 -15.8363 -15.7937 -15.7541 -15.7441 -15.7180 -15.7090 -15.6776
 -15.6613 -15.6248 -15.6020 -15.5761 -15.5529 -15.5286 -15.5099 -15.4976
 -15.4466 -15.4226 -15.4054 -15.3925 -15.3704 -15.3534 -15.3126 -15.2973
 -15.2707 -15.2526 -15.2338 -15.2198 -15.1983 -15.1858 -15.1638 -15.1366
 -15.0874 -15.0340 -14.9532 -14.9047 -14.8780 -14.6679 -14.1979 -14.0613
 -13.9101 -13.7267 -13.6452 -13.5460 -13.5373 -13.4828 -13.4379 -13.4059
 -13.2604 -13.1562 -13.0465 -12.9882 -12.9612 -12.9298 -12.9057 -12.8840
 -12.8309 -12.7818 -12.7528 -12.6681 -12.6285 -12.5505 -12.4034 -12.3750
  -5.0406  -4.9972  -4.7580  -4.6087  -4.4845  -4.4382  -4.3610  -4.3048
  -4.2272  -4.1841  -4.1460  -4.0857  -4.0288  -4.0026  -3.8884  -3.7759
  -3.7622  -3.5951  -3.5784  -3.5401  -3.4764  -3.4384  -3.2162  -3.1775
  -2.9477  -2.7824  -2.3570  -2.1789  -2.0192  -1.9086  -1.8201  -1.7650
  -1.7252  -1.6206  -1.5418  -1.5142  -1.4869  -1.4603  -1.3677  -1.3136
  -1.2853  -1.2345  -1.1491  -1.0401  -1.0038  -0.9782  -0.8840  -0.8314
  -0.7883  -0.7542  -0.6526  -0.6237  -0.6038  -0.5525  -0.4712  -0.4081
  -0.3940  -0.3410  -0.2908  -0.2781  -0.2407  -0.1359  -0.0896  -0.0427
  -0.0071   0.1248   0.1644   0.1813   0.2577   0.3021   0.3716   0.4658
   0.5059   0.5506   0.5785   0.5976   0.6549   0.6812   0.7187   0.7599
   0.8139   0.8354   0.8569   0.9138   0.9645   0.9994   1.0378   1.0556
   1.0735   1.1081   1.1344   1.1756   1.2088   1.2494   1.2822   1.3463
   1.3524   1.3887   1.4033   1.4535   1.4886   1.5065   1.5483   1.5712
   1.6105   1.6299   1.6498   1.6809   1.7224   1.7526   1.7738   1.8037
   1.8254   1.8425   1.8813   1.8970   1.9175   1.9512   1.9540   1.9813
   2.0128   2.0414   2.0677   2.0921   2.1321   2.1491   2.1896   2.2197
   2.2408   2.2868   2.3179   2.3627   2.3850   2.4074   2.4217   2.4895
   2.5129   2.5307   2.5637   2.6088   2.6159   2.6481   2.6651   2.7000
   2.7232   2.7478   2.8198   2.8367   2.8694   2.9192   3.0089   3.0389
   3.0949   3.1820   3.2511   3.4711
     eigenvalues at k+q:
 -35.3684 -35.2876 -35.2764 -34.9913 -34.6237 -34.4558 -34.3282 -34.2808
 -34.1903 -34.1874 -34.1499 -34.1200 -34.0142 -17.2546 -17.1467 -16.9403
 -16.8656 -16.8332 -16.7739 -16.7309 -16.6573 -16.6374 -16.5961 -16.5527
 -16.5290 -16.4693 -16.4285 -16.3783 -16.3249 -16.3093 -16.2770 -16.2523
 -16.1797 -16.1459 -16.0997 -16.0520 -15.9850 -15.9449 -15.9088 -15.8726
 -15.8600 -15.8363 -15.7937 -15.7541 -15.7441 -15.7180 -15.7090 -15.6776
 -15.6613 -15.6248 -15.6020 -15.5761 -15.5529 -15.5286 -15.5099 -15.4976
 -15.4466 -15.4226 -15.4054 -15.3925 -15.3704 -15.3534 -15.3126 -15.2973
 -15.2707 -15.2526 -15.2338 -15.2198 -15.1983 -15.1858 -15.1638 -15.1366
 -15.0874 -15.0340 -14.9532 -14.9047 -14.8780 -14.6679 -14.1978 -14.0613
 -13.9101 -13.7267 -13.6452 -13.5460 -13.5373 -13.4828 -13.4379 -13.4059
 -13.2604 -13.1562 -13.0465 -12.9882 -12.9612 -12.9297 -12.9057 -12.8840
 -12.8309 -12.7818 -12.7528 -12.6681 -12.6285 -12.5505 -12.4034 -12.3750
  -5.0406  -4.9972  -4.7580  -4.6087  -4.4845  -4.4382  -4.3610  -4.3048
  -4.2272  -4.1841  -4.1460  -4.0857  -4.0287  -4.0026  -3.8884  -3.7759
  -3.7622  -3.5951  -3.5784  -3.5401  -3.4764  -3.4383  -3.2162  -3.1775
  -2.9477  -2.7824  -2.3570  -2.1789  -2.0192  -1.9086  -1.8201  -1.7650
  -1.7252  -1.6206  -1.5418  -1.5141  -1.4869  -1.4603  -1.3677  -1.3136
  -1.2853  -1.2345  -1.1491  -1.0401  -1.0038  -0.9782  -0.8840  -0.8314
  -0.7883  -0.7542  -0.6526  -0.6237  -0.6038  -0.5524  -0.4712  -0.4081
  -0.3940  -0.3410  -0.2908  -0.2781  -0.2407  -0.1359  -0.0896  -0.0427
  -0.0071   0.1248   0.1644   0.1813   0.2578   0.3021   0.3716   0.4658
   0.5059   0.5506   0.5785   0.5976   0.6549   0.6812   0.7187   0.7599
   0.8139   0.8354   0.8569   0.9138   0.9645   0.9995   1.0378   1.0556
   1.0735   1.1081   1.1344   1.1756   1.2088   1.2494   1.2822   1.3463
   1.3525   1.3887   1.4033   1.4535   1.4887   1.5065   1.5483   1.5712
   1.6105   1.6299   1.6499   1.6809   1.7224   1.7526   1.7738   1.8037
   1.8255   1.8426   1.8813   1.8970   1.9175   1.9512   1.9540   1.9813
   2.0128   2.0414   2.0678   2.0921   2.1321   2.1491   2.1896   2.2197
   2.2408   2.2868   2.3179   2.3627   2.3850   2.4074   2.4217   2.4895
   2.5130   2.5307   2.5637   2.6088   2.6159   2.6481   2.6651   2.7000
   2.7232   2.7478   2.8198   2.8367   2.8694   2.9192   3.0089   3.0390
   3.0949   3.1820   3.2511   3.4711
     cgsolve_all iterations  66    anorm=    0.75E-07
PARA_AUG  1     -25.4239668        -1.0366827         0.9243432
     cgsolve_all iterations  68    anorm=    0.76E-07
PARA_AUG  2      -1.1013368       -25.9909936        -1.3827112
     cgsolve_all iterations  64    anorm=    0.75E-07
PARA_AUG  3       0.9401030        -1.4252528       -24.6331294
     cgsolve_all iterations  73    anorm=    0.70E-07
     cgsolve_all iterations  71    anorm=    0.70E-07
     cgsolve_all iterations  71    anorm=    0.69E-07
     compute_u_kq: q = (    0.0204,    0.0000,    0.0000)
     Rotating WFCS
     ethr =  1.00E-14,  avg # of iterations = 23.0
     eigenvalues at k:
 -35.3684 -35.2876 -35.2764 -34.9913 -34.6237 -34.4557 -34.3282 -34.2808
 -34.1903 -34.1873 -34.1499 -34.1200 -34.0142 -17.2546 -17.1467 -16.9403
 -16.8656 -16.8332 -16.7739 -16.7309 -16.6574 -16.6374 -16.5961 -16.5527
 -16.5290 -16.4693 -16.4285 -16.3783 -16.3249 -16.3093 -16.2770 -16.2523
 -16.1797 -16.1460 -16.0997 -16.0520 -15.9850 -15.9449 -15.9088 -15.8726
 -15.8600 -15.8363 -15.7937 -15.7541 -15.7441 -15.7180 -15.7090 -15.6776
 -15.6613 -15.6248 -15.6020 -15.5761 -15.5529 -15.5286 -15.5099 -15.4976
 -15.4466 -15.4226 -15.4054 -15.3925 -15.3704 -15.3534 -15.3126 -15.2973
 -15.2707 -15.2526 -15.2338 -15.2198 -15.1983 -15.1858 -15.1638 -15.1366
 -15.0874 -15.0340 -14.9532 -14.9047 -14.8780 -14.6679 -14.1979 -14.0613
 -13.9101 -13.7267 -13.6452 -13.5460 -13.5373 -13.4828 -13.4379 -13.4059
 -13.2604 -13.1562 -13.0465 -12.9882 -12.9612 -12.9298 -12.9057 -12.8840
 -12.8309 -12.7818 -12.7528 -12.6681 -12.6285 -12.5505 -12.4034 -12.3750
  -5.0406  -4.9972  -4.7580  -4.6087  -4.4845  -4.4382  -4.3610  -4.3048
  -4.2272  -4.1841  -4.1460  -4.0857  -4.0288  -4.0026  -3.8884  -3.7759
  -3.7622  -3.5951  -3.5784  -3.5401  -3.4764  -3.4384  -3.2162  -3.1775
  -2.9477  -2.7824  -2.3570  -2.1789  -2.0192  -1.9086  -1.8201  -1.7650
  -1.7252  -1.6206  -1.5418  -1.5142  -1.4869  -1.4603  -1.3677  -1.3136
  -1.2853  -1.2345  -1.1491  -1.0401  -1.0038  -0.9782  -0.8840  -0.8314
  -0.7883  -0.7542  -0.6526  -0.6237  -0.6038  -0.5525  -0.4712  -0.4081
  -0.3940  -0.3410  -0.2908  -0.2781  -0.2407  -0.1359  -0.0896  -0.0427
  -0.0071   0.1248   0.1644   0.1813   0.2577   0.3021   0.3716   0.4658
   0.5059   0.5506   0.5785   0.5976   0.6549   0.6812   0.7187   0.7599
   0.8139   0.8354   0.8569   0.9138   0.9645   0.9994   1.0378   1.0556
   1.0735   1.1081   1.1344   1.1756   1.2088   1.2494   1.2822   1.3463
   1.3524   1.3887   1.4033   1.4535   1.4886   1.5065   1.5483   1.5712
   1.6105   1.6299   1.6498   1.6809   1.7224   1.7526   1.7738   1.8037
   1.8254   1.8425   1.8813   1.8970   1.9175   1.9512   1.9540   1.9813
   2.0128   2.0414   2.0677   2.0921   2.1321   2.1491   2.1896   2.2197
   2.2408   2.2868   2.3179   2.3627   2.3850   2.4074   2.4217   2.4895
   2.5129   2.5307   2.5637   2.6088   2.6159   2.6481   2.6651   2.7000
   2.7232   2.7478   2.8198   2.8367   2.8694   2.9192   3.0089   3.0389
   3.0949   3.1820   3.2511   3.4711
     eigenvalues at k+q:
 -35.3684 -35.2876 -35.2764 -34.9913 -34.6237 -34.4558 -34.3282 -34.2808
 -34.1903 -34.1873 -34.1499 -34.1200 -34.0142 -17.2564 -17.1489 -16.9395
 -16.8667 -16.8296 -16.7752 -16.7323 -16.6564 -16.6391 -16.5953 -16.5503
 -16.5278 -16.4693 -16.4290 -16.3764 -16.3232 -16.3128 -16.2766 -16.2527
 -16.1777 -16.1476 -16.0998 -16.0524 -15.9855 -15.9456 -15.9144 -15.8713
 -15.8610 -15.8413 -15.7952 -15.7546 -15.7456 -15.7220 -15.7089 -15.6782
 -15.6623 -15.6274 -15.6010 -15.5752 -15.5547 -15.5291 -15.5105 -15.4984
 -15.4449 -15.4235 -15.4028 -15.3910 -15.3689 -15.3523 -15.3115 -15.2943
 -15.2696 -15.2514 -15.2322 -15.2198 -15.1956 -15.1841 -15.1628 -15.1359
 -15.0876 -15.0315 -14.9511 -14.9027 -14.8761 -14.6662 -14.1986 -14.0624
 -13.9081 -13.7241 -13.6446 -13.5400 -13.5321 -13.4798 -13.4354 -13.3979
 -13.2538 -13.1570 -13.0423 -12.9852 -12.9623 -12.9279 -12.9105 -12.8883
 -12.8329 -12.7841 -12.7510 -12.6788 -12.6387 -12.5609 -12.4101 -12.3795
  -5.0412  -4.9973  -4.7594  -4.6088  -4.4833  -4.4365  -4.3598  -4.3040
  -4.2286  -4.1837  -4.1426  -4.0906  -4.0362  -3.9976  -3.8888  -3.7743
  -3.7652  -3.5944  -3.5753  -3.5380  -3.4852  -3.4381  -3.2184  -3.1744
  -2.9346  -2.7818  -2.3622  -2.1761  -2.0185  -1.9070  -1.8163  -1.7590
  -1.7172  -1.6179  -1.5376  -1.5049  -1.4823  -1.4582  -1.3622  -1.3110
  -1.2867  -1.2271  -1.1477  -1.0367  -0.9986  -0.9738  -0.8852  -0.8369
  -0.7854  -0.7549  -0.6518  -0.6232  -0.6093  -0.5566  -0.4747  -0.4066
  -0.3896  -0.3420  -0.2918  -0.2739  -0.2393  -0.1434  -0.0960  -0.0461
  -0.0151   0.1221   0.1587   0.1769   0.2587   0.2996   0.3706   0.4602
   0.5088   0.5538   0.5803   0.5961   0.6549   0.6795   0.7168   0.7610
   0.8087   0.8377   0.8582   0.9127   0.9628   0.9964   1.0342   1.0524
   1.0671   1.1072   1.1342   1.1728   1.2062   1.2497   1.2831   1.3389
   1.3507   1.3834   1.4004   1.4514   1.4846   1.5051   1.5460   1.5742
   1.6115   1.6261   1.6510   1.6778   1.7179   1.7498   1.7736   1.8005
   1.8228   1.8409   1.8778   1.8974   1.9122   1.9470   1.9541   1.9788
   2.0098   2.0433   2.0678   2.0915   2.1267   2.1517   2.1866   2.2183
   2.2406   2.2877   2.3179   2.3648   2.3877   2.4061   2.4235   2.4908
   2.5114   2.5329   2.5632   2.6112   2.6220   2.6486   2.6705   2.7029
   2.7246   2.7542   2.8212   2.8427   2.8721   2.9213   3.0102   3.0397
   3.0993   3.1840   3.2504   3.4676
     cgsolve_all iterations  71    anorm=    0.70E-07
     cgsolve_all iterations  71    anorm=    0.69E-07
     cgsolve_all iterations  71    anorm=    0.70E-07
     compute_u_kq: q = (   -0.0204,    0.0000,    0.0000)
     Rotating WFCS
     ethr =  1.00E-14,  avg # of iterations = 23.0
     eigenvalues at k:
 -35.3684 -35.2876 -35.2764 -34.9913 -34.6237 -34.4557 -34.3282 -34.2808
 -34.1903 -34.1873 -34.1499 -34.1200 -34.0142 -17.2546 -17.1467 -16.9403
 -16.8656 -16.8332 -16.7739 -16.7309 -16.6574 -16.6374 -16.5961 -16.5527
 -16.5290 -16.4693 -16.4285 -16.3783 -16.3249 -16.3093 -16.2770 -16.2523
 -16.1797 -16.1460 -16.0997 -16.0520 -15.9850 -15.9449 -15.9088 -15.8726
 -15.8600 -15.8363 -15.7937 -15.7541 -15.7441 -15.7180 -15.7090 -15.6776
 -15.6613 -15.6248 -15.6020 -15.5761 -15.5529 -15.5286 -15.5099 -15.4976
 -15.4466 -15.4226 -15.4054 -15.3925 -15.3704 -15.3534 -15.3126 -15.2973
 -15.2707 -15.2526 -15.2338 -15.2198 -15.1983 -15.1858 -15.1638 -15.1366
 -15.0874 -15.0340 -14.9532 -14.9047 -14.8780 -14.6679 -14.1979 -14.0613
 -13.9101 -13.7267 -13.6452 -13.5460 -13.5373 -13.4828 -13.4379 -13.4059
 -13.2604 -13.1562 -13.0465 -12.9882 -12.9612 -12.9298 -12.9057 -12.8840
 -12.8309 -12.7818 -12.7528 -12.6681 -12.6285 -12.5505 -12.4034 -12.3750
  -5.0406  -4.9972  -4.7580  -4.6087  -4.4845  -4.4382  -4.3610  -4.3048
  -4.2272  -4.1841  -4.1460  -4.0857  -4.0288  -4.0026  -3.8884  -3.7759
  -3.7622  -3.5951  -3.5784  -3.5401  -3.4764  -3.4384  -3.2162  -3.1775
  -2.9477  -2.7824  -2.3570  -2.1789  -2.0192  -1.9086  -1.8201  -1.7650
  -1.7252  -1.6206  -1.5418  -1.5142  -1.4869  -1.4603  -1.3677  -1.3136
  -1.2853  -1.2345  -1.1491  -1.0401  -1.0038  -0.9782  -0.8840  -0.8314
  -0.7883  -0.7542  -0.6526  -0.6237  -0.6038  -0.5525  -0.4712  -0.4081
  -0.3940  -0.3410  -0.2908  -0.2781  -0.2407  -0.1359  -0.0896  -0.0427
  -0.0071   0.1248   0.1644   0.1813   0.2577   0.3021   0.3716   0.4658
   0.5059   0.5506   0.5785   0.5976   0.6549   0.6812   0.7187   0.7599
   0.8139   0.8354   0.8569   0.9138   0.9645   0.9994   1.0378   1.0556
   1.0735   1.1081   1.1344   1.1756   1.2088   1.2494   1.2822   1.3463
   1.3524   1.3887   1.4033   1.4535   1.4886   1.5065   1.5483   1.5712
   1.6105   1.6299   1.6498   1.6809   1.7224   1.7526   1.7738   1.8037
   1.8254   1.8425   1.8813   1.8970   1.9175   1.9512   1.9540   1.9813
   2.0128   2.0414   2.0677   2.0921   2.1321   2.1491   2.1896   2.2197
   2.2408   2.2868   2.3179   2.3627   2.3850   2.4074   2.4217   2.4895
   2.5129   2.5307   2.5637   2.6088   2.6159   2.6481   2.6651   2.7000
   2.7232   2.7478   2.8198   2.8367   2.8694   2.9192   3.0089   3.0389
   3.0949   3.1820   3.2511   3.4711
     eigenvalues at k+q:
 -35.3684 -35.2876 -35.2764 -34.9913 -34.6237 -34.4558 -34.3282 -34.2808
 -34.1903 -34.1874 -34.1499 -34.1200 -34.0142 -17.2529 -17.1443 -16.9409
 -16.8648 -16.8366 -16.7726 -16.7293 -16.6582 -16.6359 -16.5967 -16.5551
 -16.5302 -16.4695 -16.4280 -16.3801 -16.3275 -16.3057 -16.2766 -16.2517
 -16.1819 -16.1443 -16.0994 -16.0519 -15.9847 -15.9444 -15.9029 -15.8741
 -15.8590 -15.8310 -15.7919 -15.7537 -15.7424 -15.7140 -15.7091 -15.6769
 -15.6603 -15.6226 -15.6029 -15.5769 -15.5512 -15.5282 -15.5089 -15.4970
 -15.4484 -15.4215 -15.4082 -15.3938 -15.3719 -15.3544 -15.3138 -15.3002
 -15.2720 -15.2537 -15.2354 -15.2197 -15.2014 -15.1874 -15.1651 -15.1375
 -15.0872 -15.0365 -14.9550 -14.9068 -14.8800 -14.6697 -14.1971 -14.0605
 -13.9122 -13.7291 -13.6456 -13.5525 -13.5423 -13.4857 -13.4403 -13.4131
 -13.2664 -13.1554 -13.0506 -12.9917 -12.9602 -12.9321 -12.9002 -12.8799
 -12.8285 -12.7795 -12.7539 -12.6578 -12.6187 -12.5405 -12.3970 -12.3704
  -5.0400  -4.9970  -4.7566  -4.6086  -4.4862  -4.4404  -4.3615  -4.3056
  -4.2251  -4.1843  -4.1498  -4.0806  -4.0238  -4.0048  -3.8878  -3.7793
  -3.7573  -3.5965  -3.5819  -3.5427  -3.4666  -3.4384  -3.2139  -3.1806
  -2.9609  -2.7831  -2.3519  -2.1818  -2.0199  -1.9105  -1.8234  -1.7724
  -1.7320  -1.6233  -1.5467  -1.5232  -1.4927  -1.4608  -1.3732  -1.3163
  -1.2840  -1.2411  -1.1502  -1.0439  -1.0085  -0.9827  -0.8833  -0.8287
  -0.7887  -0.7520  -0.6541  -0.6241  -0.5979  -0.5487  -0.4677  -0.4120
  -0.3968  -0.3411  -0.2911  -0.2799  -0.2414  -0.1286  -0.0837  -0.0390
   0.0014   0.1276   0.1705   0.1856   0.2566   0.3049   0.3719   0.4709
   0.5027   0.5476   0.5762   0.5996   0.6553   0.6818   0.7209   0.7595
   0.8159   0.8344   0.8570   0.9155   0.9655   1.0022   1.0408   1.0584
   1.0800   1.1097   1.1353   1.1782   1.2126   1.2488   1.2812   1.3484
   1.3590   1.3934   1.4061   1.4555   1.4923   1.5086   1.5503   1.5688
   1.6095   1.6332   1.6493   1.6839   1.7253   1.7557   1.7741   1.8075
   1.8276   1.8450   1.8849   1.8963   1.9223   1.9526   1.9560   1.9852
   2.0159   2.0398   2.0670   2.0927   2.1375   2.1474   2.1926   2.2210
   2.2414   2.2856   2.3181   2.3603   2.3823   2.4084   2.4211   2.4879
   2.5143   2.5289   2.5642   2.6054   2.6102   2.6478   2.6592   2.6967
   2.7215   2.7425   2.8166   2.8328   2.8666   2.9181   3.0076   3.0381
   3.0909   3.1798   3.2512   3.4748
     cgsolve_all iterations  73    anorm=    0.71E-07
     cgsolve_all iterations  71    anorm=    0.70E-07
     cgsolve_all iterations  71    anorm=    0.69E-07
     compute_u_kq: q = (    0.0000,    0.0204,    0.0000)
     Rotating WFCS
     ethr =  1.00E-14,  avg # of iterations = 23.0
     eigenvalues at k:
 -35.3684 -35.2876 -35.2764 -34.9913 -34.6237 -34.4557 -34.3282 -34.2808
 -34.1903 -34.1873 -34.1499 -34.1200 -34.0142 -17.2546 -17.1467 -16.9403
 -16.8656 -16.8332 -16.7739 -16.7309 -16.6574 -16.6374 -16.5961 -16.5527
 -16.5290 -16.4693 -16.4285 -16.3783 -16.3249 -16.3093 -16.2770 -16.2523
 -16.1797 -16.1460 -16.0997 -16.0520 -15.9850 -15.9449 -15.9088 -15.8726
 -15.8600 -15.8363 -15.7937 -15.7541 -15.7441 -15.7180 -15.7090 -15.6776
 -15.6613 -15.6248 -15.6020 -15.5761 -15.5529 -15.5286 -15.5099 -15.4976
 -15.4466 -15.4226 -15.4054 -15.3925 -15.3704 -15.3534 -15.3126 -15.2973
 -15.2707 -15.2526 -15.2338 -15.2198 -15.1983 -15.1858 -15.1638 -15.1366
 -15.0874 -15.0340 -14.9532 -14.9047 -14.8780 -14.6679 -14.1979 -14.0613
 -13.9101 -13.7267 -13.6452 -13.5460 -13.5373 -13.4828 -13.4379 -13.4059
 -13.2604 -13.1562 -13.0465 -12.9882 -12.9612 -12.9298 -12.9057 -12.8840
 -12.8309 -12.7818 -12.7528 -12.6681 -12.6285 -12.5505 -12.4034 -12.3750
  -5.0406  -4.9972  -4.7580  -4.6087  -4.4845  -4.4382  -4.3610  -4.3048
  -4.2272  -4.1841  -4.1460  -4.0857  -4.0288  -4.0026  -3.8884  -3.7759
  -3.7622  -3.5951  -3.5784  -3.5401  -3.4764  -3.4384  -3.2162  -3.1775
  -2.9477  -2.7824  -2.3570  -2.1789  -2.0192  -1.9086  -1.8201  -1.7650
  -1.7252  -1.6206  -1.5418  -1.5142  -1.4869  -1.4603  -1.3677  -1.3136
  -1.2853  -1.2345  -1.1491  -1.0401  -1.0038  -0.9782  -0.8840  -0.8314
  -0.7883  -0.7542  -0.6526  -0.6237  -0.6038  -0.5525  -0.4712  -0.4081
  -0.3940  -0.3410  -0.2908  -0.2781  -0.2407  -0.1359  -0.0896  -0.0427
  -0.0071   0.1248   0.1644   0.1813   0.2577   0.3021   0.3716   0.4658
   0.5059   0.5506   0.5785   0.5976   0.6549   0.6812   0.7187   0.7599
   0.8139   0.8354   0.8569   0.9138   0.9645   0.9994   1.0378   1.0556
   1.0735   1.1081   1.1344   1.1756   1.2088   1.2494   1.2822   1.3463
   1.3524   1.3887   1.4033   1.4535   1.4886   1.5065   1.5483   1.5712
   1.6105   1.6299   1.6498   1.6809   1.7224   1.7526   1.7738   1.8037
   1.8254   1.8425   1.8813   1.8970   1.9175   1.9512   1.9540   1.9813
   2.0128   2.0414   2.0677   2.0921   2.1321   2.1491   2.1896   2.2197
   2.2408   2.2868   2.3179   2.3627   2.3850   2.4074   2.4217   2.4895
   2.5129   2.5307   2.5637   2.6088   2.6159   2.6481   2.6651   2.7000
   2.7232   2.7478   2.8198   2.8367   2.8694   2.9192   3.0089   3.0389
   3.0949   3.1820   3.2511   3.4711
     eigenvalues at k+q:
 -35.3684 -35.2876 -35.2764 -34.9913 -34.6237 -34.4558 -34.3282 -34.2808
 -34.1903 -34.1874 -34.1499 -34.1200 -34.0142 -17.2546 -17.1466 -16.9403
 -16.8659 -16.8326 -16.7739 -16.7312 -16.6570 -16.6389 -16.5968 -16.5530
 -16.5279 -16.4701 -16.4255 -16.3780 -16.3248 -16.3109 -16.2765 -16.2517
 -16.1787 -16.1479 -16.1016 -16.0518 -15.9844 -15.9428 -15.9057 -15.8731
 -15.8614 -15.8366 -15.7945 -15.7554 -15.7458 -15.7184 -15.7072 -15.6802
 -15.6608 -15.6233 -15.6014 -15.5751 -15.5519 -15.5287 -15.5081 -15.4971
 -15.4499 -15.4232 -15.4079 -15.3944 -15.3687 -15.3522 -15.3120 -15.3002
 -15.2687 -15.2522 -15.2324 -15.2200 -15.1985 -15.1856 -15.1642 -15.1360
 -15.0866 -15.0338 -14.9537 -14.9061 -14.8771 -14.6684 -14.1977 -14.0616
 -13.9094 -13.7229 -13.6453 -13.5512 -13.5376 -13.4831 -13.4360 -13.4066
 -13.2625 -13.1558 -13.0484 -12.9892 -12.9632 -12.9300 -12.9067 -12.8895
 -12.8256 -12.7731 -12.7504 -12.6643 -12.6296 -12.5515 -12.4060 -12.3762
  -5.0404  -4.9972  -4.7558  -4.6085  -4.4866  -4.4413  -4.3637  -4.3081
  -4.2237  -4.1854  -4.1452  -4.0843  -4.0210  -4.0003  -3.8873  -3.7822
  -3.7650  -3.5965  -3.5790  -3.5391  -3.4687  -3.4377  -3.2130  -3.1762
  -2.9644  -2.7831  -2.3453  -2.1792  -2.0181  -1.9090  -1.8232  -1.7672
  -1.7246  -1.6231  -1.5420  -1.5132  -1.4866  -1.4579  -1.3696  -1.3135
  -1.2861  -1.2326  -1.1502  -1.0364  -1.0083  -0.9796  -0.8811  -0.8315
  -0.7891  -0.7520  -0.6516  -0.6225  -0.6009  -0.5588  -0.4740  -0.4069
  -0.3928  -0.3411  -0.2921  -0.2755  -0.2477  -0.1376  -0.0918  -0.0402
  -0.0060   0.1265   0.1717   0.1811   0.2550   0.2995   0.3716   0.4680
   0.5049   0.5518   0.5797   0.5968   0.6545   0.6812   0.7170   0.7605
   0.8160   0.8346   0.8564   0.9169   0.9668   0.9975   1.0371   1.0527
   1.0720   1.1108   1.1313   1.1753   1.2098   1.2513   1.2837   1.3497
   1.3547   1.3887   1.4060   1.4513   1.4888   1.5074   1.5470   1.5695
   1.6146   1.6327   1.6501   1.6788   1.7219   1.7534   1.7730   1.8065
   1.8219   1.8401   1.8806   1.8976   1.9143   1.9511   1.9526   1.9785
   2.0116   2.0403   2.0688   2.0933   2.1318   2.1499   2.1884   2.2215
   2.2409   2.2866   2.3200   2.3599   2.3859   2.4076   2.4214   2.4887
   2.5129   2.5304   2.5630   2.6097   2.6188   2.6485   2.6653   2.7011
   2.7228   2.7483   2.8206   2.8375   2.8674   2.9170   3.0071   3.0369
   3.0968   3.1820   3.2498   3.4737
     cgsolve_all iterations  71    anorm=    0.70E-07
     cgsolve_all iterations  71    anorm=    0.71E-07
     cgsolve_all iterations  71    anorm=    0.70E-07
     compute_u_kq: q = (    0.0000,   -0.0204,    0.0000)
     Rotating WFCS
     ethr =  1.00E-14,  avg # of iterations = 23.0
     eigenvalues at k:
 -35.3684 -35.2876 -35.2764 -34.9913 -34.6237 -34.4557 -34.3282 -34.2808
 -34.1903 -34.1873 -34.1499 -34.1200 -34.0142 -17.2546 -17.1467 -16.9403
 -16.8656 -16.8332 -16.7739 -16.7309 -16.6574 -16.6374 -16.5961 -16.5527
 -16.5290 -16.4693 -16.4285 -16.3783 -16.3249 -16.3093 -16.2770 -16.2523
 -16.1797 -16.1460 -16.0997 -16.0520 -15.9850 -15.9449 -15.9088 -15.8726
 -15.8600 -15.8363 -15.7937 -15.7541 -15.7441 -15.7180 -15.7090 -15.6776
 -15.6613 -15.6248 -15.6020 -15.5761 -15.5529 -15.5286 -15.5099 -15.4976
 -15.4466 -15.4226 -15.4054 -15.3925 -15.3704 -15.3534 -15.3126 -15.2973
 -15.2707 -15.2526 -15.2338 -15.2198 -15.1983 -15.1858 -15.1638 -15.1366
 -15.0874 -15.0340 -14.9532 -14.9047 -14.8780 -14.6679 -14.1979 -14.0613
 -13.9101 -13.7267 -13.6452 -13.5460 -13.5373 -13.4828 -13.4379 -13.4059
 -13.2604 -13.1562 -13.0465 -12.9882 -12.9612 -12.9298 -12.9057 -12.8840
 -12.8309 -12.7818 -12.7528 -12.6681 -12.6285 -12.5505 -12.4034 -12.3750
  -5.0406  -4.9972  -4.7580  -4.6087  -4.4845  -4.4382  -4.3610  -4.3048
  -4.2272  -4.1841  -4.1460  -4.0857  -4.0288  -4.0026  -3.8884  -3.7759
  -3.7622  -3.5951  -3.5784  -3.5401  -3.4764  -3.4384  -3.2162  -3.1775
  -2.9477  -2.7824  -2.3570  -2.1789  -2.0192  -1.9086  -1.8201  -1.7650
  -1.7252  -1.6206  -1.5418  -1.5142  -1.4869  -1.4603  -1.3677  -1.3136
  -1.2853  -1.2345  -1.1491  -1.0401  -1.0038  -0.9782  -0.8840  -0.8314
  -0.7883  -0.7542  -0.6526  -0.6237  -0.6038  -0.5525  -0.4712  -0.4081
  -0.3940  -0.3410  -0.2908  -0.2781  -0.2407  -0.1359  -0.0896  -0.0427
  -0.0071   0.1248   0.1644   0.1813   0.2577   0.3021   0.3716   0.4658
   0.5059   0.5506   0.5785   0.5976   0.6549   0.6812   0.7187   0.7599
   0.8139   0.8354   0.8569   0.9138   0.9645   0.9994   1.0378   1.0556
   1.0735   1.1081   1.1344   1.1756   1.2088   1.2494   1.2822   1.3463
   1.3524   1.3887   1.4033   1.4535   1.4886   1.5065   1.5483   1.5712
   1.6105   1.6299   1.6498   1.6809   1.7224   1.7526   1.7738   1.8037
   1.8254   1.8425   1.8813   1.8970   1.9175   1.9512   1.9540   1.9813
   2.0128   2.0414   2.0677   2.0921   2.1321   2.1491   2.1896   2.2197
   2.2408   2.2868   2.3179   2.3627   2.3850   2.4074   2.4217   2.4895
   2.5129   2.5307   2.5637   2.6088   2.6159   2.6481   2.6651   2.7000
   2.7232   2.7478   2.8198   2.8367   2.8694   2.9192   3.0089   3.0389
   3.0949   3.1820   3.2511   3.4711
     eigenvalues at k+q:
 -35.3684 -35.2876 -35.2764 -34.9913 -34.6237 -34.4558 -34.3282 -34.2808
 -34.1903 -34.1874 -34.1499 -34.1200 -34.0142 -17.2547 -17.1468 -16.9402
 -16.8653 -16.8338 -16.7739 -16.7307 -16.6574 -16.6359 -16.5954 -16.5525
 -16.5299 -16.4686 -16.4316 -16.3783 -16.3254 -16.3079 -16.2769 -16.2527
 -16.1812 -16.1443 -16.0975 -16.0526 -15.9857 -15.9463 -15.9122 -15.8721
 -15.8587 -15.8355 -15.7925 -15.7530 -15.7428 -15.7177 -15.7107 -15.6750
 -15.6612 -15.6259 -15.6026 -15.5767 -15.5539 -15.5287 -15.5124 -15.4978
 -15.4435 -15.4222 -15.4039 -15.3906 -15.3720 -15.3545 -15.3130 -15.2942
 -15.2731 -15.2532 -15.2347 -15.2199 -15.1986 -15.1859 -15.1639 -15.1367
 -15.0883 -15.0337 -14.9523 -14.9035 -14.8788 -14.6676 -14.1979 -14.0610
 -13.9112 -13.7301 -13.6449 -13.5418 -13.5367 -13.4821 -13.4405 -13.4047
 -13.2577 -13.1565 -13.0447 -12.9876 -12.9591 -12.9304 -12.9049 -12.8780
 -12.8354 -12.7909 -12.7545 -12.6714 -12.6273 -12.5500 -12.4010 -12.3741
  -5.0407  -4.9972  -4.7601  -4.6088  -4.4835  -4.4349  -4.3582  -4.3015
  -4.2296  -4.1827  -4.1469  -4.0868  -4.0384  -4.0030  -3.8890  -3.7705
  -3.7592  -3.5948  -3.5768  -3.5422  -3.4830  -3.4387  -3.2195  -3.1788
  -2.9305  -2.7817  -2.3697  -2.1785  -2.0202  -1.9079  -1.8169  -1.7634
  -1.7257  -1.6182  -1.5417  -1.5147  -1.4872  -1.4623  -1.3662  -1.3138
  -1.2845  -1.2358  -1.1479  -1.0462  -0.9997  -0.9742  -0.8871  -0.8307
  -0.7876  -0.7572  -0.6553  -0.6232  -0.6066  -0.5462  -0.4683  -0.4106
  -0.3941  -0.3410  -0.2911  -0.2794  -0.2327  -0.1343  -0.0883  -0.0467
  -0.0067   0.1228   0.1570   0.1821   0.2603   0.3053   0.3714   0.4642
   0.5055   0.5496   0.5771   0.5987   0.6555   0.6808   0.7197   0.7606
   0.8117   0.8363   0.8576   0.9109   0.9627   1.0012   1.0380   1.0572
   1.0763   1.1053   1.1379   1.1757   1.2084   1.2482   1.2805   1.3412
   1.3516   1.3884   1.4014   1.4556   1.4887   1.5054   1.5497   1.5731
   1.6068   1.6262   1.6504   1.6830   1.7227   1.7515   1.7741   1.8019
   1.8286   1.8444   1.8816   1.8961   1.9202   1.9504   1.9571   1.9845
   2.0140   2.0428   2.0666   2.0906   2.1324   2.1482   2.1902   2.2185
   2.2410   2.2859   2.3161   2.3645   2.3839   2.4065   2.4238   2.4898
   2.5129   2.5313   2.5644   2.6070   2.6131   2.6482   2.6651   2.6986
   2.7232   2.7483   2.8184   2.8371   2.8714   2.9216   3.0105   3.0409
   3.0931   3.1821   3.2518   3.4688
     cgsolve_all iterations  73    anorm=    0.71E-07
     cgsolve_all iterations  71    anorm=    0.71E-07
     cgsolve_all iterations  71    anorm=    0.69E-07
     compute_u_kq: q = (    0.0000,    0.0000,    0.0204)
     Rotating WFCS
     ethr =  1.00E-14,  avg # of iterations = 23.0
     eigenvalues at k:
 -35.3684 -35.2876 -35.2764 -34.9913 -34.6237 -34.4557 -34.3282 -34.2808
 -34.1903 -34.1873 -34.1499 -34.1200 -34.0142 -17.2546 -17.1467 -16.9403
 -16.8656 -16.8332 -16.7739 -16.7309 -16.6574 -16.6374 -16.5961 -16.5527
 -16.5290 -16.4693 -16.4285 -16.3783 -16.3249 -16.3093 -16.2770 -16.2523
 -16.1797 -16.1460 -16.0997 -16.0520 -15.9850 -15.9449 -15.9088 -15.8726
 -15.8600 -15.8363 -15.7937 -15.7541 -15.7441 -15.7180 -15.7090 -15.6776
 -15.6613 -15.6248 -15.6020 -15.5761 -15.5529 -15.5286 -15.5099 -15.4976
 -15.4466 -15.4226 -15.4054 -15.3925 -15.3704 -15.3534 -15.3126 -15.2973
 -15.2707 -15.2526 -15.2338 -15.2198 -15.1983 -15.1858 -15.1638 -15.1366
 -15.0874 -15.0340 -14.9532 -14.9047 -14.8780 -14.6679 -14.1979 -14.0613
 -13.9101 -13.7267 -13.6452 -13.5460 -13.5373 -13.4828 -13.4379 -13.4059
 -13.2604 -13.1562 -13.0465 -12.9882 -12.9612 -12.9298 -12.9057 -12.8840
 -12.8309 -12.7818 -12.7528 -12.6681 -12.6285 -12.5505 -12.4034 -12.3750
  -5.0406  -4.9972  -4.7580  -4.6087  -4.4845  -4.4382  -4.3610  -4.3048
  -4.2272  -4.1841  -4.1460  -4.0857  -4.0288  -4.0026  -3.8884  -3.7759
  -3.7622  -3.5951  -3.5784  -3.5401  -3.4764  -3.4384  -3.2162  -3.1775
  -2.9477  -2.7824  -2.3570  -2.1789  -2.0192  -1.9086  -1.8201  -1.7650
  -1.7252  -1.6206  -1.5418  -1.5142  -1.4869  -1.4603  -1.3677  -1.3136
  -1.2853  -1.2345  -1.1491  -1.0401  -1.0038  -0.9782  -0.8840  -0.8314
  -0.7883  -0.7542  -0.6526  -0.6237  -0.6038  -0.5525  -0.4712  -0.4081
  -0.3940  -0.3410  -0.2908  -0.2781  -0.2407  -0.1359  -0.0896  -0.0427
  -0.0071   0.1248   0.1644   0.1813   0.2577   0.3021   0.3716   0.4658
   0.5059   0.5506   0.5785   0.5976   0.6549   0.6812   0.7187   0.7599
   0.8139   0.8354   0.8569   0.9138   0.9645   0.9994   1.0378   1.0556
   1.0735   1.1081   1.1344   1.1756   1.2088   1.2494   1.2822   1.3463
   1.3524   1.3887   1.4033   1.4535   1.4886   1.5065   1.5483   1.5712
   1.6105   1.6299   1.6498   1.6809   1.7224   1.7526   1.7738   1.8037
   1.8254   1.8425   1.8813   1.8970   1.9175   1.9512   1.9540   1.9813
   2.0128   2.0414   2.0677   2.0921   2.1321   2.1491   2.1896   2.2197
   2.2408   2.2868   2.3179   2.3627   2.3850   2.4074   2.4217   2.4895
   2.5129   2.5307   2.5637   2.6088   2.6159   2.6481   2.6651   2.7000
   2.7232   2.7478   2.8198   2.8367   2.8694   2.9192   3.0089   3.0389
   3.0949   3.1820   3.2511   3.4711
     eigenvalues at k+q:
 -35.3684 -35.2876 -35.2764 -34.9913 -34.6237 -34.4558 -34.3282 -34.2808
 -34.1903 -34.1874 -34.1499 -34.1200 -34.0142 -17.2547 -17.1466 -16.9405
 -16.8653 -16.8329 -16.7741 -16.7309 -16.6574 -16.6376 -16.5960 -16.5526
 -16.5291 -16.4696 -16.4285 -16.3783 -16.3246 -16.3092 -16.2766 -16.2522
 -16.1798 -16.1470 -16.1001 -16.0519 -15.9855 -15.9455 -15.9042 -15.8731
 -15.8611 -15.8364 -15.7955 -15.7537 -15.7445 -15.7172 -15.7088 -15.6787
 -15.6607 -15.6222 -15.6036 -15.5773 -15.5525 -15.5285 -15.5095 -15.4982
 -15.4454 -15.4228 -15.4052 -15.3934 -15.3708 -15.3535 -15.3126 -15.2971
 -15.2706 -15.2527 -15.2333 -15.2197 -15.1986 -15.1857 -15.1639 -15.1366
 -15.0875 -15.0340 -14.9537 -14.9047 -14.8777 -14.6679 -14.1977 -14.0614
 -13.9101 -13.7268 -13.6452 -13.5456 -13.5377 -13.4828 -13.4380 -13.4060
 -13.2603 -13.1563 -13.0466 -12.9877 -12.9611 -12.9297 -12.9055 -12.8839
 -12.8312 -12.7821 -12.7528 -12.6682 -12.6285 -12.5505 -12.4034 -12.3750
  -5.0406  -4.9972  -4.7581  -4.6087  -4.4845  -4.4381  -4.3609  -4.3047
  -4.2272  -4.1841  -4.1459  -4.0861  -4.0290  -4.0024  -3.8881  -3.7757
  -3.7622  -3.5952  -3.5787  -3.5402  -3.4769  -3.4380  -3.2161  -3.1776
  -2.9472  -2.7824  -2.3573  -2.1789  -2.0189  -1.9088  -1.8201  -1.7666
  -1.7232  -1.6199  -1.5444  -1.5146  -1.4880  -1.4579  -1.3679  -1.3137
  -1.2848  -1.2347  -1.1487  -1.0384  -1.0012  -0.9798  -0.8841  -0.8319
  -0.7891  -0.7539  -0.6538  -0.6284  -0.6027  -0.5521  -0.4702  -0.4104
  -0.3926  -0.3410  -0.2904  -0.2758  -0.2417  -0.1351  -0.0907  -0.0418
  -0.0063   0.1251   0.1663   0.1800   0.2567   0.3026   0.3702   0.4679
   0.5063   0.5537   0.5781   0.5961   0.6556   0.6805   0.7193   0.7598
   0.8115   0.8348   0.8597   0.9144   0.9634   0.9968   1.0384   1.0573
   1.0726   1.1057   1.1327   1.1783   1.2082   1.2507   1.2848   1.3460
   1.3503   1.3877   1.4007   1.4486   1.4914   1.5056   1.5508   1.5738
   1.6095   1.6295   1.6523   1.6791   1.7222   1.7500   1.7726   1.8027
   1.8270   1.8451   1.8798   1.8987   1.9178   1.9522   1.9567   1.9787
   2.0128   2.0416   2.0684   2.0925   2.1315   2.1493   2.1893   2.2183
   2.2415   2.2875   2.3181   2.3620   2.3849   2.4089   2.4231   2.4887
   2.5134   2.5310   2.5649   2.6068   2.6151   2.6489   2.6649   2.6985
   2.7227   2.7490   2.8203   2.8368   2.8689   2.9193   3.0091   3.0391
   3.0949   3.1822   3.2510   3.4711
     cgsolve_all iterations  71    anorm=    0.70E-07
     cgsolve_all iterations  71    anorm=    0.70E-07
     cgsolve_all iterations  71    anorm=    0.70E-07
     compute_u_kq: q = (    0.0000,    0.0000,   -0.0204)
     Rotating WFCS
     ethr =  1.00E-14,  avg # of iterations = 23.0
     eigenvalues at k:
 -35.3684 -35.2876 -35.2764 -34.9913 -34.6237 -34.4557 -34.3282 -34.2808
 -34.1903 -34.1873 -34.1499 -34.1200 -34.0142 -17.2546 -17.1467 -16.9403
 -16.8656 -16.8332 -16.7739 -16.7309 -16.6574 -16.6374 -16.5961 -16.5527
 -16.5290 -16.4693 -16.4285 -16.3783 -16.3249 -16.3093 -16.2770 -16.2523
 -16.1797 -16.1460 -16.0997 -16.0520 -15.9850 -15.9449 -15.9088 -15.8726
 -15.8600 -15.8363 -15.7937 -15.7541 -15.7441 -15.7180 -15.7090 -15.6776
 -15.6613 -15.6248 -15.6020 -15.5761 -15.5529 -15.5286 -15.5099 -15.4976
 -15.4466 -15.4226 -15.4054 -15.3925 -15.3704 -15.3534 -15.3126 -15.2973
 -15.2707 -15.2526 -15.2338 -15.2198 -15.1983 -15.1858 -15.1638 -15.1366
 -15.0874 -15.0340 -14.9532 -14.9047 -14.8780 -14.6679 -14.1979 -14.0613
 -13.9101 -13.7267 -13.6452 -13.5460 -13.5373 -13.4828 -13.4379 -13.4059
 -13.2604 -13.1562 -13.0465 -12.9882 -12.9612 -12.9298 -12.9057 -12.8840
 -12.8309 -12.7818 -12.7528 -12.6681 -12.6285 -12.5505 -12.4034 -12.3750
  -5.0406  -4.9972  -4.7580  -4.6087  -4.4845  -4.4382  -4.3610  -4.3048
  -4.2272  -4.1841  -4.1460  -4.0857  -4.0288  -4.0026  -3.8884  -3.7759
  -3.7622  -3.5951  -3.5784  -3.5401  -3.4764  -3.4384  -3.2162  -3.1775
  -2.9477  -2.7824  -2.3570  -2.1789  -2.0192  -1.9086  -1.8201  -1.7650
  -1.7252  -1.6206  -1.5418  -1.5142  -1.4869  -1.4603  -1.3677  -1.3136
  -1.2853  -1.2345  -1.1491  -1.0401  -1.0038  -0.9782  -0.8840  -0.8314
  -0.7883  -0.7542  -0.6526  -0.6237  -0.6038  -0.5525  -0.4712  -0.4081
  -0.3940  -0.3410  -0.2908  -0.2781  -0.2407  -0.1359  -0.0896  -0.0427
  -0.0071   0.1248   0.1644   0.1813   0.2577   0.3021   0.3716   0.4658
   0.5059   0.5506   0.5785   0.5976   0.6549   0.6812   0.7187   0.7599
   0.8139   0.8354   0.8569   0.9138   0.9645   0.9994   1.0378   1.0556
   1.0735   1.1081   1.1344   1.1756   1.2088   1.2494   1.2822   1.3463
   1.3524   1.3887   1.4033   1.4535   1.4886   1.5065   1.5483   1.5712
   1.6105   1.6299   1.6498   1.6809   1.7224   1.7526   1.7738   1.8037
   1.8254   1.8425   1.8813   1.8970   1.9175   1.9512   1.9540   1.9813
   2.0128   2.0414   2.0677   2.0921   2.1321   2.1491   2.1896   2.2197
   2.2408   2.2868   2.3179   2.3627   2.3850   2.4074   2.4217   2.4895
   2.5129   2.5307   2.5637   2.6088   2.6159   2.6481   2.6651   2.7000
   2.7232   2.7478   2.8198   2.8367   2.8694   2.9192   3.0089   3.0389
   3.0949   3.1820   3.2511   3.4711
     eigenvalues at k+q:
 -35.3684 -35.2876 -35.2764 -34.9913 -34.6237 -34.4558 -34.3282 -34.2808
 -34.1903 -34.1874 -34.1499 -34.1200 -34.0142 -17.2546 -17.1467 -16.9401
 -16.8658 -16.8334 -16.7737 -16.7311 -16.6574 -16.6371 -16.5961 -16.5530
 -16.5289 -16.4691 -16.4286 -16.3781 -16.3252 -16.3093 -16.2773 -16.2522
 -16.1798 -16.1445 -16.0994 -16.0524 -15.9847 -15.9447 -15.9134 -15.8721
 -15.8586 -15.8359 -15.7918 -15.7544 -15.7436 -15.7197 -15.7084 -15.6762
 -15.6617 -15.6276 -15.6004 -15.5748 -15.5535 -15.5291 -15.5103 -15.4970
 -15.4480 -15.4223 -15.4057 -15.3914 -15.3699 -15.3533 -15.3125 -15.2975
 -15.2708 -15.2526 -15.2343 -15.2200 -15.1980 -15.1858 -15.1638 -15.1366
 -15.0873 -15.0339 -14.9527 -14.9047 -14.8785 -14.6679 -14.1980 -14.0613
 -13.9102 -13.7266 -13.6451 -13.5466 -13.5368 -13.4827 -13.4378 -13.4058
 -13.2604 -13.1561 -13.0464 -12.9885 -12.9613 -12.9298 -12.9058 -12.8842
 -12.8305 -12.7815 -12.7527 -12.6680 -12.6285 -12.5506 -12.4035 -12.3751
  -5.0406  -4.9972  -4.7580  -4.6086  -4.4846  -4.4382  -4.3611  -4.3048
  -4.2271  -4.1841  -4.1461  -4.0853  -4.0286  -4.0026  -3.8885  -3.7760
  -3.7622  -3.5951  -3.5782  -3.5401  -3.4761  -3.4386  -3.2162  -3.1774
  -2.9482  -2.7824  -2.3567  -2.1790  -2.0194  -1.9085  -1.8201  -1.7631
  -1.7273  -1.6210  -1.5401  -1.5133  -1.4861  -1.4620  -1.3673  -1.3139
  -1.2856  -1.2344  -1.1495  -1.0422  -1.0061  -0.9763  -0.8840  -0.8311
  -0.7885  -0.7531  -0.6518  -0.6220  -0.6024  -0.5519  -0.4720  -0.4067
  -0.3950  -0.3412  -0.2924  -0.2784  -0.2399  -0.1374  -0.0894  -0.0429
  -0.0075   0.1248   0.1625   0.1827   0.2587   0.3021   0.3723   0.4637
   0.5058   0.5474   0.5778   0.6002   0.6541   0.6821   0.7179   0.7602
   0.8154   0.8362   0.8544   0.9136   0.9655   1.0012   1.0372   1.0543
   1.0747   1.1098   1.1368   1.1723   1.2092   1.2487   1.2801   1.3453
   1.3550   1.3904   1.4063   1.4575   1.4863   1.5080   1.5452   1.5682
   1.6102   1.6314   1.6470   1.6840   1.7227   1.7552   1.7748   1.8046
   1.8240   1.8405   1.8821   1.8952   1.9161   1.9480   1.9543   1.9844
   2.0134   2.0409   2.0674   2.0916   2.1327   2.1490   2.1899   2.2207
   2.2401   2.2860   2.3181   2.3632   2.3850   2.4059   2.4208   2.4900
   2.5128   2.5305   2.5623   2.6104   2.6164   2.6476   2.6655   2.7014
   2.7243   2.7467   2.8192   2.8365   2.8699   2.9192   3.0088   3.0388
   3.0950   3.1819   3.2512   3.4712
     cgsolve_all iterations  73    anorm=    0.70E-07
     cgsolve_all iterations  71    anorm=    0.70E-07
     cgsolve_all iterations  71    anorm=    0.71E-07

     End of magnetic susceptibility calculation

     f-sum rule (1st term):
          -500.9563          0.0179          0.0249
             0.0163       -501.0821         -0.0433
             0.0254         -0.0421       -500.9913

     f-sum rule (2nd term):
           -12.2925         -0.0202         -0.0246
            -0.0198        -12.3106          0.0433
            -0.0255          0.0422        -12.4010

     f-sum rule (should be  -513.3915):
          -513.2488         -0.0023          0.0003
            -0.0035       -513.3927          0.0000
            -0.0001          0.0000       -513.3923

     chi_bare pGv (HH) in paratec units:
      -137.116200      0.113539     -0.218261
         0.116542   -137.328092     -0.218912
        -0.186555     -0.256245   -134.627644

      -137.116200      0.113539     -0.218261
         0.116542   -137.328092     -0.218912
        -0.186555     -0.256245   -134.627644

     chi_bare vGv (VV) in paratec units:
      -135.123206      0.133342     -0.128024
         0.133430   -135.557577     -0.238076
        -0.128180     -0.237903   -132.747583

      -135.123206      0.133342     -0.128024
         0.133430   -135.557577     -0.238076
        -0.128180     -0.237903   -132.747583

     chi_bare pGv (HH) in 10^{-6} cm^3/mol:
          -651.5891          0.5395         -1.0372
             0.5538       -652.5960         -1.0403
            -0.8865         -1.2177       -639.7633

     chi_bare vGv (VV) in 10^{-6} cm^3/mol:
          -642.1182          0.6337         -0.6084
             0.6341       -644.1824         -1.1314
            -0.6091         -1.1305       -630.8290

     Contributions to the NMR chemical shifts: -------------------------------

     Macroscopic shape contribution in ppm:                    7.65
             7.6953         -0.0000          0.0000
            -0.0000          7.7072          0.0000
             0.0000          0.0000          7.5556


     Core contribution in ppm:

     Atom  1  O   pos: ( -0.278573  1.571699  0.129973)  core sigma:         271.07
     Atom  2  H   pos: ( -1.212071  1.721183  0.173587)  core sigma:           0.00
     Atom  3  H   pos: ( -0.396092  1.563169  0.211270)  core sigma:           0.00
     Atom  4  O   pos: (  0.133492  0.129072  0.265753)  core sigma:         271.07
     Atom  5  H   pos: (  0.022076  0.197508  0.332225)  core sigma:           0.00
     Atom  6  H   pos: (  0.243192  0.138073  0.363382)  core sigma:           0.00
     Atom  7  O   pos: (  0.674622  0.052395  0.170347)  core sigma:         271.07
     Atom  8  H   pos: (  0.727982  0.119403  0.290074)  core sigma:           0.00
     Atom  9  H   pos: (  0.609573 -0.066519  0.220098)  core sigma:           0.00
     Atom 10  O   pos: (  0.495654 -0.100201  1.920487)  core sigma:         271.07
     Atom 11  H   pos: (  0.577769 -0.169965  1.818435)  core sigma:           0.00
     Atom 12  H   pos: (  0.392706 -0.208554  1.943311)  core sigma:           0.00
     Atom 13  O   pos: (  0.434777  0.169362  0.527416)  core sigma:         271.07
     Atom 14  H   pos: (  0.554963  0.248480  0.499199)  core sigma:           0.00
     Atom 15  H   pos: (  0.492969  0.036941  0.549044)  core sigma:           0.00
     Atom 16  O   pos: ( -0.345568  0.826973  1.495387)  core sigma:         271.07
     Atom 17  H   pos: ( -0.395918  0.961438  1.497536)  core sigma:           0.00
     Atom 18  H   pos: ( -0.180565  0.852960  1.482242)  core sigma:           0.00
     Atom 19  O   pos: ( -0.371329  1.302823  0.473444)  core sigma:         271.07
     Atom 20  H   pos: ( -0.465040  1.414349  0.495597)  core sigma:           0.00
     Atom 21  H   pos: ( -0.241680  1.370675  0.467183)  core sigma:           0.00
     Atom 22  O   pos: (  1.026180 -0.903975  1.936122)  core sigma:         271.07
     Atom 23  H   pos: (  0.944003 -0.964468  1.834226)  core sigma:           0.00
     Atom 24  H   pos: (  0.827897  0.038916 -0.035018)  core sigma:           0.00
     Atom 25  Ca  pos: ( -0.268827  1.209067  0.877588)  core sigma:        1265.05
     Atom 26  Si  pos: ( -0.761119  1.172318  0.710562)  core sigma:         837.79
     Atom 27  O   pos: ( -0.959185  1.119264  0.825427)  core sigma:         271.07
     Atom 28  O   pos: ( -0.615576  1.305561  0.842190)  core sigma:         271.07
     Atom 29  O   pos: ( -0.654019  0.962454  0.645375)  core sigma:         271.07
     Atom 30  O   pos: ( -0.797113  1.259275  0.479784)  core sigma:         271.07
     Atom 31  Ca  pos: (  0.666712 -0.191733  0.882347)  core sigma:        1265.05
     Atom 32  Si  pos: (  0.147932 -0.147567  0.759098)  core sigma:         837.79
     Atom 33  O   pos: (  0.003739 -0.264537  0.908989)  core sigma:         271.07
     Atom 34  O   pos: (  0.342030 -0.077796  0.879002)  core sigma:         271.07
     Atom 35  O   pos: ( -1.041685  1.550087  0.526859)  core sigma:         271.07
     Atom 36  Ca  pos: ( -0.419696  0.765171  1.151747)  core sigma:        1265.05
     Atom 37  Si  pos: (  0.092330  0.731560  1.302769)  core sigma:         837.79
     Atom 38  O   pos: ( -0.747588  0.865712  1.159249)  core sigma:         271.07
     Atom 39  O   pos: ( -0.088824  0.651284  1.164999)  core sigma:         271.07
     Atom 40  O   pos: (  0.010817  0.875920  1.476967)  core sigma:         271.07
     Atom 41  Ca  pos: ( -0.739877  1.214852  1.166754)  core sigma:        1265.05
     Atom 42  Si  pos: (  1.002554 -0.543553  1.364875)  core sigma:         837.79
     Atom 43  O   pos: ( -0.404379  1.155800  1.199792)  core sigma:         271.07
     Atom 44  O   pos: (  0.215233 -0.506088  1.259154)  core sigma:         271.07
     Atom 45  O   pos: ( -0.065876 -0.274667  1.351947)  core sigma:         271.07
     Atom 46  O   pos: (  0.000627 -0.562443  1.602497)  core sigma:         271.07
     Atom 47  Ca  pos: (  0.274518 -0.701195  1.759362)  core sigma:        1265.05
     Atom 48  Ca  pos: (  0.014402 -0.256914  1.747518)  core sigma:        1265.05
     Atom 49  Si  pos: ( -0.828729  1.498764  0.413311)  core sigma:         837.79
     Atom 50  O   pos: ( -0.857951  1.512591  0.179486)  core sigma:         271.07
     Atom 51  O   pos: (  0.614721 -0.220681  0.541367)  core sigma:         271.07
     Atom 52  O   pos: (  0.272509 -0.141245  1.550925)  core sigma:         271.07
     Atom 53  H   pos: (  0.401798 -0.201013  1.580701)  core sigma:           0.00
     Atom 54  H   pos: (  0.304719  0.008089  1.547014)  core sigma:           0.00
     Atom 55  O   pos: ( -0.882430  0.646709  1.846233)  core sigma:         271.07
     Atom 56  H   pos: ( -0.815213  0.631126  1.719039)  core sigma:           0.00
     Atom 57  H   pos: ( -0.843604  0.776861  1.904459)  core sigma:           0.00
     Atom 58  O   pos: (  0.267959  0.696571  0.225437)  core sigma:         271.07
     Atom 59  H   pos: (  0.364766  0.588768  0.227107)  core sigma:           0.00
     Atom 60  H   pos: (  0.168796  0.674684  0.332396)  core sigma:           0.00
     Atom 61  O   pos: ( -0.547835  0.396142  1.983288)  core sigma:         271.07
     Atom 62  H   pos: ( -0.595532  0.489821  2.087601)  core sigma:           0.00
     Atom 63  H   pos: ( -0.441383  0.324372  2.053848)  core sigma:           0.00
     Atom 64  O   pos: (  0.052591  1.044191  0.162757)  core sigma:         271.07
     Atom 65  H   pos: (  0.026383  1.057496  0.303735)  core sigma:           0.00
     Atom 66  H   pos: ( -0.012084  0.921104  0.114995)  core sigma:           0.00
     Atom 67  O   pos: ( -0.368154  0.542835  0.207566)  core sigma:         271.07
     Atom 68  H   pos: ( -0.293801  0.439110  0.276844)  core sigma:           0.00
     Atom 69  H   pos: ( -0.373474  0.648117  0.319143)  core sigma:           0.00
     Atom 70  O   pos: (  0.461873 -0.838065  2.037649)  core sigma:         271.07
     Atom 71  H   pos: (  0.244025  0.133561  0.056799)  core sigma:           0.00
     Atom 72  H   pos: (  0.467000  0.125603  0.000817)  core sigma:           0.00
     Atom 73  Ca  pos: (  0.368336  0.274326  0.876080)  core sigma:        1265.05
     Atom 74  Si  pos: ( -0.109110  0.236509  0.706290)  core sigma:         837.79
     Atom 75  O   pos: ( -0.286470  0.175394  0.860294)  core sigma:         271.07
     Atom 76  O   pos: (  0.028146  0.392660  0.825593)  core sigma:         271.07
     Atom 77  O   pos: (  0.028323  0.036943  0.662866)  core sigma:         271.07
     Atom 78  O   pos: ( -0.177369  0.307623  0.484404)  core sigma:         271.07
     Atom 79  Ca  pos: (  0.053907  0.729494  0.845393)  core sigma:        1265.05
     Atom 80  Si  pos: ( -0.469960  0.796069  0.686362)  core sigma:         837.79
     Atom 81  O   pos: ( -0.582499  0.607061  0.771707)  core sigma:         271.07
     Atom 82  O   pos: ( -0.313685  0.876807  0.848163)  core sigma:         271.07
     Atom 83  O   pos: ( -0.369824  0.806386  0.465144)  core sigma:         271.07
     Atom 84  Ca  pos: (  0.232967 -0.156744  1.194767)  core sigma:        1265.05
     Atom 85  Si  pos: (  0.728879 -0.168353  1.386373)  core sigma:         837.79
     Atom 86  O   pos: ( -0.221793  0.090468  1.397029)  core sigma:         271.07
     Atom 87  O   pos: (  0.569726 -0.239233  1.223659)  core sigma:         271.07
     Atom 88  O   pos: ( -0.329895 -0.203497  1.618791)  core sigma:         271.07
     Atom 89  Ca  pos: ( -0.148071  0.316100  1.152455)  core sigma:        1265.05
     Atom 90  Si  pos: (  0.320341  0.336412  1.336216)  core sigma:         837.79
     Atom 91  O   pos: (  0.183721  0.196470  1.196054)  core sigma:         271.07
     Atom 92  O   pos: ( -0.484929  0.432069  1.213858)  core sigma:         271.07
     Atom 93  O   pos: (  0.194689  0.535569  1.415067)  core sigma:         271.07
     Atom 94  O   pos: (  0.363175  0.219433  1.545818)  core sigma:         271.07
     Atom 95  Ca  pos: ( -0.566544  1.033075  0.305882)  core sigma:        1265.05
     Atom 96  Ca  pos: ( -0.360156  0.198077  1.695937)  core sigma:        1265.05
     Atom 97  Ca  pos: ( -0.080534  1.324762 -0.010882)  core sigma:        1265.05
     Atom 98  O   pos: (  0.259436 -0.401961  1.920179)  core sigma:         271.07
     Atom 99  H   pos: (  0.248932 -0.409692  2.062698)  core sigma:           0.00
     Atom100  O   pos: ( -0.264256  0.155849  2.111355)  core sigma:         271.07
     Atom101  H   pos: ( -0.360639  0.063132  2.047304)  core sigma:           0.00
     Atom102  O   pos: (  0.575333 -0.594918  1.599186)  core sigma:         271.07
     Atom103  H   pos: (  0.598242 -0.446078  1.614607)  core sigma:           0.00
     Atom104  H   pos: (  0.711271 -0.640474  1.622964)  core sigma:           0.00
     Atom105  O   pos: ( -0.221990  0.509416  1.681335)  core sigma:         271.07
     Atom106  H   pos: ( -0.300323  0.611775  1.611841)  core sigma:           0.00
     Atom107  H   pos: ( -0.115077  0.584803  1.747901)  core sigma:           0.00
     Atom108  O   pos: ( -0.014228  0.676384  0.496914)  core sigma:         271.07
     Atom109  H   pos: ( -0.060398  0.535584  0.490997)  core sigma:           0.00
     Atom110  H   pos: ( -0.143728  0.749298  0.476557)  core sigma:           0.00
     Atom111  O   pos: ( -0.058799 -0.166750  2.074082)  core sigma:         271.07
     Atom112  H   pos: ( -0.250249  0.682322  0.059135)  core sigma:           0.00
     Atom113  H   pos: ( -0.267977  0.913037 -0.006463)  core sigma:           0.00
     Atom114  O   pos: (  0.049394  0.213719  1.758809)  core sigma:         271.07
     Atom115  H   pos: ( -0.007903  0.314448  1.671759)  core sigma:           0.00
     Atom116  H   pos: (  0.187193  0.211230  1.694029)  core sigma:           0.00

     Bare contribution in ppm:

     Atom  1  O   pos: ( -0.278573  1.571699  0.129973)  bare sigma:          69.23
            69.8616         -3.4379         -4.8428
            -4.8595         72.5167          1.6131
            -4.4887         -0.3751         65.3090

     Atom  2  H   pos: ( -1.212071  1.721183  0.173587)  bare sigma:          13.98
            10.4026          8.9707          1.7667
            10.2088         24.7117          5.3589
             2.5631          6.2986          6.8367

     Atom  3  H   pos: ( -0.396092  1.563169  0.211270)  bare sigma:          19.05
            25.0372          1.7001         -8.2074
             0.3350         13.9414         -0.7030
            -8.6926         -1.5005         18.1673

     Atom  4  O   pos: (  0.133492  0.129072  0.265753)  bare sigma:          69.96
            74.8709         -2.2503         -1.5869
            -0.6202         62.1019          2.3080
            -3.3885          3.7088         72.8934

     Atom  5  H   pos: (  0.022076  0.197508  0.332225)  bare sigma:          14.38
            22.0251         -9.4838         -9.2418
            -9.7188          8.8732          6.1894
           -10.4297          6.6944         12.2327

     Atom  6  H   pos: (  0.243192  0.138073  0.363382)  bare sigma:          13.54
            22.0465          0.4557         13.5957
             1.2102          2.1470          2.0528
            14.2384          1.3416         16.4372

     Atom  7  O   pos: (  0.674622  0.052395  0.170347)  bare sigma:          70.44
            68.6401          5.0527         -0.0958
             3.6667         70.3618          1.8699
             1.7386          3.3335         72.3117

     Atom  8  H   pos: (  0.727982  0.119403  0.290074)  bare sigma:          14.46
             9.1968          5.9918          6.5364
             5.3858         12.8843         10.7272
             7.5913         12.4892         21.2924

     Atom  9  H   pos: (  0.609573 -0.066519  0.220098)  bare sigma:          17.86
            15.2997          8.7261         -2.3264
             8.3038         24.3716         -4.3622
            -2.6924         -5.1619         13.8946

     Atom 10  O   pos: (  0.495654 -0.100201  1.920487)  bare sigma:          60.63
            62.5724         10.0011         -1.2098
             9.3220         56.1230          2.6970
            -2.3519          3.5615         63.1845

     Atom 11  H   pos: (  0.577769 -0.169965  1.818435)  bare sigma:          12.26
             9.0763         -5.1380        -13.4675
            -4.8802          4.9568         10.7644
           -13.2908         10.2971         22.7522

     Atom 12  H   pos: (  0.392706 -0.208554  1.943311)  bare sigma:          10.50
            13.1307         17.4949         -3.0332
            18.2838         16.2772         -1.7947
            -2.0987         -0.5003          2.0843

     Atom 13  O   pos: (  0.434777  0.169362  0.527416)  bare sigma:          65.78
            69.6780          1.4582          1.1517
             2.2993         66.9505         -0.2768
             0.5845         -0.7246         60.7077

     Atom 14  H   pos: (  0.554963  0.248480  0.499199)  bare sigma:          14.79
            25.8424         10.7326         -3.8636
             9.3407         12.4623         -2.2659
            -3.6866         -2.4754          6.0643

     Atom 15  H   pos: (  0.492969  0.036941  0.549044)  bare sigma:          16.07
            12.0663         -7.2427          0.4783
            -6.2981         28.0817         -2.7252
             0.2790         -2.3787          8.0744

     Atom 16  O   pos: ( -0.345568  0.826973  1.495387)  bare sigma:          58.35
            64.9765          0.6675          0.6427
             0.5350         52.3185         -0.8975
             2.9418         -1.3907         57.7586

     Atom 17  H   pos: ( -0.395918  0.961438  1.497536)  bare sigma:          18.39
            14.4936         -4.9001          1.0868
            -5.5031         28.4102         -1.2139
             1.0333         -0.8163         12.2587

     Atom 18  H   pos: ( -0.180565  0.852960  1.482242)  bare sigma:           4.61
            31.9237          3.8061         -3.2473
             4.5137         -8.3023         -0.0616
            -2.5995         -0.1827         -9.7809

     Atom 19  O   pos: ( -0.371329  1.302823  0.473444)  bare sigma:          68.86
            74.1905          0.6787         -0.4865
             1.1217         68.0552          1.1108
            -0.5319          1.1478         64.3197

     Atom 20  H   pos: ( -0.465040  1.414349  0.495597)  bare sigma:          14.82
            20.1682        -11.3183         -2.3624
           -12.4159         19.2021          2.1650
            -2.2785          2.0473          5.0998

     Atom 21  H   pos: ( -0.241680  1.370675  0.467183)  bare sigma:          14.45
            27.7519         11.0055          0.5385
            12.6059         10.5882          0.7880
             0.5456          0.6423          5.0042

     Atom 22  O   pos: (  1.026180 -0.903975  1.936122)  bare sigma:          74.48
            71.6658          3.0897         -4.8883
             4.1276         67.6679         -1.4734
            -4.8165         -0.2015         84.1203

     Atom 23  H   pos: (  0.944003 -0.964468  1.834226)  bare sigma:          18.12
            14.0575          4.0320          6.9663
             3.5086         12.8660          6.3628
             5.7327          5.4969         27.4405

     Atom 24  H   pos: (  0.827897  0.038916 -0.035018)  bare sigma:          13.88
            10.8063         -0.0073        -14.0870
             0.4278          1.9052         -2.2379
           -12.3990         -0.9742         28.9288

     Atom 25  Ca  pos: ( -0.268827  1.209067  0.877588)  bare sigma:         103.16
           101.7901         -2.9558         -4.7810
            -2.8813        113.9457         -0.0107
            -4.9282         -0.3308         93.7578

     Atom 26  Si  pos: ( -0.761119  1.172318  0.710562)  bare sigma:         -28.19
           -24.6071          4.8571         -2.0940
             4.8054        -31.0736          1.4204
            -1.8701          1.2544        -28.8831

     Atom 27  O   pos: ( -0.959185  1.119264  0.825427)  bare sigma:          37.18
            49.1053         -3.1196         -6.1239
            -2.6986         33.4470         -2.0757
            -2.3849         -2.5604         28.9896

     Atom 28  O   pos: ( -0.615576  1.305561  0.842190)  bare sigma:          34.31
            33.3997          3.4323          0.2971
             2.8865         42.0656         -0.8907
            -2.5984         -1.8583         27.4572

     Atom 29  O   pos: ( -0.654019  0.962454  0.645375)  bare sigma:          48.73
            45.8239         -1.7282         -1.1214
            -2.6136         51.7913          0.5960
            -0.9988          0.9217         48.5737

     Atom 30  O   pos: ( -0.797113  1.259275  0.479784)  bare sigma:          45.33
            41.8815         -3.0014          1.4386
            -1.1572         48.3890         -0.7779
             0.3430         -1.5377         45.7296

     Atom 31  Ca  pos: (  0.666712 -0.191733  0.882347)  bare sigma:         101.86
            99.6542         -1.9828          1.7564
            -2.2625        105.2413         -0.2586
             1.0297         -0.7115        100.6801

     Atom 32  Si  pos: (  0.147932 -0.147567  0.759098)  bare sigma:         -28.20
           -26.0449          1.6352          0.0539
             2.1906        -29.6544         -1.8549
             0.0881         -1.0332        -28.9110

     Atom 33  O   pos: (  0.003739 -0.264537  0.908989)  bare sigma:          34.26
            34.4880         -1.7687          1.4379
            -0.3180         44.6938         -0.8191
             3.1451          0.9511         23.5940

     Atom 34  O   pos: (  0.342030 -0.077796  0.879002)  bare sigma:          29.76
            31.5149         -1.7308         -3.0613
            -3.9255         31.6736         -1.3002
            -5.8340         -3.0212         26.1050

     Atom 35  O   pos: ( -1.041685  1.550087  0.526859)  bare sigma:          51.23
            53.9353         -2.0961         -5.7001
            -2.1442         48.9100          6.4098
            -3.5833          5.6114         50.8333

     Atom 36  Ca  pos: ( -0.419696  0.765171  1.151747)  bare sigma:         102.11
           105.1175         -2.2336         -2.2277
            -2.4107         99.4455         -5.4650
            -3.0030         -5.2545        101.7688

     Atom 37  Si  pos: (  0.092330  0.731560  1.302769)  bare sigma:         -28.29
           -28.0697          1.2383         -2.1280
             1.1662        -29.6663          1.2634
            -2.9570          1.7468        -27.1341

     Atom 38  O   pos: ( -0.747588  0.865712  1.159249)  bare sigma:          32.79
            37.7946         -2.4397         -1.6498
            -2.0625         39.6577          0.4159
             0.8982          1.2258         20.9301

     Atom 39  O   pos: ( -0.088824  0.651284  1.164999)  bare sigma:          28.83
            31.9972         -0.3309          0.0601
            -1.6096         35.5549          1.5508
            -3.1205         -0.7425         18.9389

     Atom 40  O   pos: (  0.010817  0.875920  1.476967)  bare sigma:          42.34
            37.4000          0.5737         -2.5403
            -2.4604         44.5607         13.8561
            -4.9933         11.6398         45.0695

     Atom 41  Ca  pos: ( -0.739877  1.214852  1.166754)  bare sigma:         104.83
           113.7378         -6.7020         -3.1552
            -6.1876        105.1144          0.2111
            -3.3060         -0.2406         95.6422

     Atom 42  Si  pos: (  1.002554 -0.543553  1.364875)  bare sigma:         -28.36
           -25.8375          4.4339         -0.5799
             4.2982        -33.7122          1.4176
            -0.9797          1.3128        -25.5197

     Atom 43  O   pos: ( -0.404379  1.155800  1.199792)  bare sigma:          32.38
            38.5320          2.5537          0.8855
             0.4486         27.5055         -0.6756
            -0.8985         -1.7959         31.1079

     Atom 44  O   pos: (  0.215233 -0.506088  1.259154)  bare sigma:          34.57
            45.9376         -6.8631         -5.6960
            -7.0554         33.6778          0.7175
            -2.5286         -0.5803         24.0993

     Atom 45  O   pos: ( -0.065876 -0.274667  1.351947)  bare sigma:          46.50
            50.5137         -5.8936         -2.7959
            -5.3654         47.0629         -0.1217
            -3.1088          0.9510         41.9115

     Atom 46  O   pos: (  0.000627 -0.562443  1.602497)  bare sigma:          25.04
            26.7766          0.9608          5.6512
             1.3974         32.3892          4.6278
             4.0660          4.5207         15.9601

     Atom 47  Ca  pos: (  0.274518 -0.701195  1.759362)  bare sigma:         105.15
           101.0565         -1.1176          1.6767
            -0.8978        109.8734          7.6475
             1.5529          6.8603        104.5217

     Atom 48  Ca  pos: (  0.014402 -0.256914  1.747518)  bare sigma:          99.33
           101.3712         -2.8188          2.3819
            -2.5125         96.1108          4.0241
             3.9858          3.9000        100.5009

     Atom 49  Si  pos: ( -0.828729  1.498764  0.413311)  bare sigma:         -28.01
           -27.7699          3.1434          3.9647
             3.1800        -33.1337          2.3257
             3.8712          1.4056        -23.1335

     Atom 50  O   pos: ( -0.857951  1.512591  0.179486)  bare sigma:          37.47
            35.1063          6.6300         12.9814
             7.3816         29.1876         10.4988
             9.3947         10.0606         48.1286

     Atom 51  O   pos: (  0.614721 -0.220681  0.541367)  bare sigma:          39.10
            33.5705         -0.9626          3.9730
            -0.4895         36.6969          2.6745
             6.0419          3.9850         47.0291

     Atom 52  O   pos: (  0.272509 -0.141245  1.550925)  bare sigma:          58.01
            56.7996          5.8224         -2.4708
             4.9384         62.4301         -0.6523
            -2.4212         -0.9671         54.8131

     Atom 53  H   pos: (  0.401798 -0.201013  1.580701)  bare sigma:          15.14
            27.5585         -7.6133          3.9457
            -6.6759          9.7275         -1.1669
             3.7969         -1.2949          8.1282

     Atom 54  H   pos: (  0.304719  0.008089  1.547014)  bare sigma:           8.93
            -1.1953          7.6858          0.1347
             6.4538         31.9668         -0.9179
            -0.0637         -0.6601         -3.9708

     Atom 55  O   pos: ( -0.882430  0.646709  1.846233)  bare sigma:          68.11
            64.8977          3.8274          3.2915
             2.7621         71.2077          0.9716
             1.2340          1.0799         68.2237

     Atom 56  H   pos: ( -0.815213  0.631126  1.719039)  bare sigma:          16.69
            11.7702         -1.6114         -6.7347
            -0.9553         10.6538          2.3043
            -6.2429          3.2191         27.6318

     Atom 57  H   pos: ( -0.843604  0.776861  1.904459)  bare sigma:          12.14
             1.6607          6.8415          3.7721
             6.0068         26.6272         12.2996
             3.0928         10.7605          8.1315

     Atom 58  O   pos: (  0.267959  0.696571  0.225437)  bare sigma:          69.92
            72.4316          0.7768         -3.7541
            -0.3529         68.5534          1.2012
            -5.5533          1.6160         68.7625

     Atom 59  H   pos: (  0.364766  0.588768  0.227107)  bare sigma:          16.16
            23.5063        -10.3998         -0.5970
           -12.3726         17.2299          0.9133
            -0.1337          0.0771          7.7532

     Atom 60  H   pos: (  0.168796  0.674684  0.332396)  bare sigma:          13.03
            19.5398          1.2157        -15.7420
             1.8475          2.3715         -2.4509
           -16.7432         -1.6979         17.1786

     Atom 61  O   pos: ( -0.547835  0.396142  1.983288)  bare sigma:          69.15
            71.9871        -13.0553         -5.3903
           -11.8863         68.1824          2.0087
            -4.5257          1.7309         67.2900

     Atom 62  H   pos: ( -0.595532  0.489821  2.087601)  bare sigma:          13.49
             9.9133         -7.8793         -8.8320
            -8.3557         10.9246         12.0723
           -10.1684         12.8137         19.6238

     Atom 63  H   pos: ( -0.441383  0.324372  2.053848)  bare sigma:          15.51
            21.0252        -14.6507          7.2787
           -14.2157         15.5285         -4.3996
             8.1208         -5.2997          9.9706

     Atom 64  O   pos: (  0.052591  1.044191  0.162757)  bare sigma:          68.64
            65.3746          2.9675          6.1147
             3.8261         71.5013          2.0763
             5.3155          4.3240         69.0433

     Atom 65  H   pos: (  0.026383  1.057496  0.303735)  bare sigma:          17.96
            11.7307          1.1100         -0.0835
             1.7206         13.5664          3.4434
             1.1485          5.0852         28.5822

     Atom 66  H   pos: ( -0.012084  0.921104  0.114995)  bare sigma:          13.49
            11.5967         10.0256          7.5818
            10.1668         19.4882          9.6647
             6.6664          8.0463          9.3701

     Atom 67  O   pos: ( -0.368154  0.542835  0.207566)  bare sigma:          66.59
            59.3225         -2.0027         -2.4936
            -3.5402         73.9414         -0.0917
            -2.0369         -0.1467         66.5032

     Atom 68  H   pos: ( -0.293801  0.439110  0.276844)  bare sigma:          16.17
            11.1592         -8.4985          6.8863
            -8.5395         22.5787         -8.6845
             7.4391         -9.4975         14.7756

     Atom 69  H   pos: ( -0.373474  0.648117  0.319143)  bare sigma:           9.33
            -3.3062         -2.4375          0.2589
            -2.5302         15.9894         18.5641
            -0.1154         19.0293         15.2934

     Atom 70  O   pos: (  0.461873 -0.838065  2.037649)  bare sigma:          71.33
            72.0985         -0.6059          0.7115
            -0.8435         66.7000          0.9473
             3.3530          0.4964         75.1816

     Atom 71  H   pos: (  0.244025  0.133561  0.056799)  bare sigma:          11.72
            11.6676         -1.1241        -14.7055
            -1.1851         -0.6809          1.9217
           -15.0244          1.5807         24.1682

     Atom 72  H   pos: (  0.467000  0.125603  0.000817)  bare sigma:          15.63
            27.5407         -0.8755          9.9579
            -0.2358          5.6730         -0.5902
            11.2797         -1.1937         13.6667

     Atom 73  Ca  pos: (  0.368336  0.274326  0.876080)  bare sigma:         107.16
           103.6337         -1.0796         -2.7219
            -1.4494        115.8909         -3.2182
            -2.6030         -3.4881        101.9557

     Atom 74  Si  pos: ( -0.109110  0.236509  0.706290)  bare sigma:         -28.19
           -28.9892          2.6118          1.6107
             2.9181        -30.6757         -0.3969
             1.6927         -0.9193        -24.9044

     Atom 75  O   pos: ( -0.286470  0.175394  0.860294)  bare sigma:          28.72
            24.6431          2.5490          7.1799
             2.1725         37.7502          2.5814
             9.9363          3.9165         23.7712

     Atom 76  O   pos: (  0.028146  0.392660  0.825593)  bare sigma:          30.82
            31.7925          0.0537          3.7299
             1.3836         41.9965          2.0375
             1.5527         -1.3298         18.6690

     Atom 77  O   pos: (  0.028323  0.036943  0.662866)  bare sigma:          53.72
            51.4320        -10.1637          1.6185
            -9.3489         60.2267         -4.1169
             1.4655         -3.7746         49.4958

     Atom 78  O   pos: ( -0.177369  0.307623  0.484404)  bare sigma:          44.90
            45.0527          1.0760          3.8370
            -0.4024         43.7029         -2.1163
             3.8596         -0.6158         45.9541

     Atom 79  Ca  pos: (  0.053907  0.729494  0.845393)  bare sigma:         108.37
            99.2109          1.0077          0.9336
             0.5469        115.5445          1.1381
             0.9644          1.8355        110.3673

     Atom 80  Si  pos: ( -0.469960  0.796069  0.686362)  bare sigma:         -28.03
           -30.1687          6.2139         -0.8164
             6.7378        -28.0480         -1.9862
            -0.8830         -2.0757        -25.8622

     Atom 81  O   pos: ( -0.582499  0.607061  0.771707)  bare sigma:          39.43
            30.9048          7.4103         -4.0093
             8.2731         58.8080        -10.9101
            -3.8590         -6.7820         28.5804

     Atom 82  O   pos: ( -0.313685  0.876807  0.848163)  bare sigma:          28.50
            18.5748          4.2897         -0.0499
             7.1723         36.0323          1.6022
            -2.0806         -0.7533         30.9007

     Atom 83  O   pos: ( -0.369824  0.806386  0.465144)  bare sigma:          33.91
            33.5239         -9.8481          5.5954
            -9.6264         35.9305         -0.9443
             5.9636         -0.2355         32.2798

     Atom 84  Ca  pos: (  0.232967 -0.156744  1.194767)  bare sigma:         102.79
            97.7842          0.1322         -0.7824
             0.1675        106.3330         -4.2115
            -0.8307         -3.3758        104.2652

     Atom 85  Si  pos: (  0.728879 -0.168353  1.386373)  bare sigma:         -28.30
           -29.6525          2.9613          3.9451
             2.3817        -25.9565          2.3869
             3.9052          1.7827        -29.2988

     Atom 86  O   pos: ( -0.221793  0.090468  1.397029)  bare sigma:          29.76
            21.6445          7.5848         -8.5589
             5.1229         28.9125         -3.0702
            -7.5775         -5.2919         38.7351

     Atom 87  O   pos: (  0.569726 -0.239233  1.223659)  bare sigma:          36.46
            41.9668          1.8601          5.6634
             2.4312         29.2971          2.1057
             3.8816          2.5058         38.1134

     Atom 88  O   pos: ( -0.329895 -0.203497  1.618791)  bare sigma:          35.66
            39.8535          0.8100         -1.6175
             0.5555         38.1754          0.9003
            -1.2966          0.8351         28.9480

     Atom 89  Ca  pos: ( -0.148071  0.316100  1.152455)  bare sigma:         101.53
            98.1099          1.0366          0.7013
             1.2634        106.5293         -2.4947
             1.3320         -2.3667         99.9431

     Atom 90  Si  pos: (  0.320341  0.336412  1.336216)  bare sigma:         -28.30
           -27.4916          2.9766         -0.6867
             3.3513        -30.0430         -0.2650
            -0.9206         -0.7699        -27.3649

     Atom 91  O   pos: (  0.183721  0.196470  1.196054)  bare sigma:          33.88
            37.7871         -3.4497          4.4221
            -2.4979         41.7913          3.0905
             1.4645          0.2743         22.0636

     Atom 92  O   pos: ( -0.484929  0.432069  1.213858)  bare sigma:          35.14
            39.7285          2.4859         -1.4645
             1.5452         40.6299         -1.9695
             1.3619         -0.8310         25.0634

     Atom 93  O   pos: (  0.194689  0.535569  1.415067)  bare sigma:          51.10
            47.4707        -10.7823         -0.9354
            -9.7355         58.2311         -2.4535
            -0.5885         -1.6287         47.6080

     Atom 94  O   pos: (  0.363175  0.219433  1.545818)  bare sigma:          28.13
            40.6521         -6.4863         17.6782
            -2.5692         22.3839         -5.7364
            12.9502         -4.3253         21.3667

     Atom 95  Ca  pos: ( -0.566544  1.033075  0.305882)  bare sigma:         104.54
            99.4087          0.1026         -4.1993
             0.1508        104.5669         -5.4801
            -3.6746         -5.9553        109.6432

     Atom 96  Ca  pos: ( -0.360156  0.198077  1.695937)  bare sigma:         103.68
           109.1020          0.6363          5.7665
            -2.1203         97.2476          2.9604
             6.8853          2.5613        104.6812

     Atom 97  Ca  pos: ( -0.080534  1.324762 -0.010882)  bare sigma:         108.40
           105.7494          3.1017          4.8955
             2.7240        108.1251          3.0994
             6.9530          4.2022        111.3136

     Atom 98  O   pos: (  0.259436 -0.401961  1.920179)  bare sigma:          44.31
            49.5995         -2.1009         12.2518
            -0.5473         60.6687          5.7655
             8.3007          5.3894         22.6520

     Atom 99  H   pos: (  0.248932 -0.409692  2.062698)  bare sigma:          18.37
            12.5744          0.1293          1.5180
             0.3393         14.5909          1.0076
             1.0871          0.9412         27.9569

     Atom100  O   pos: ( -0.264256  0.155849  2.111355)  bare sigma:          40.39
            40.5414         -8.1107         -6.3748
            -9.7762         36.7934         -5.6293
           -10.3853         -6.7699         43.8290

     Atom101  H   pos: ( -0.360639  0.063132  2.047304)  bare sigma:          13.99
            15.6058         11.0449          9.4381
            10.5942         14.9725          8.3346
             8.5552          8.1144         11.3826

     Atom102  O   pos: (  0.575333 -0.594918  1.599186)  bare sigma:          65.93
            67.7304          3.3318         -3.5662
             4.1378         71.0275         -2.2448
            -4.5611         -2.6507         59.0232

     Atom103  H   pos: (  0.598242 -0.446078  1.614607)  bare sigma:          10.50
             1.1197          7.3564         -0.6486
             5.4186         33.4464          2.0368
            -0.5303          2.0211         -3.0735

     Atom104  H   pos: (  0.711271 -0.640474  1.622964)  bare sigma:          16.75
            30.3257         -5.6315          0.7947
            -4.5241         11.9732         -1.0324
             1.1123         -1.1761          7.9470

     Atom105  O   pos: ( -0.221990  0.509416  1.681335)  bare sigma:          65.87
            64.4657          0.9967          3.1076
             5.0152         73.4123         -1.4911
             1.7252         -3.5481         59.7373

     Atom106  H   pos: ( -0.300323  0.611775  1.611841)  bare sigma:          13.37
             8.9713         -7.9171          6.9832
            -8.4075         21.2044        -11.4821
             7.0248        -10.3799          9.9440

     Atom107  H   pos: ( -0.115077  0.584803  1.747901)  bare sigma:          13.69
            21.4204          7.4574         10.2816
             8.7806         10.4185          4.5246
            10.7718          3.7395          9.2189

     Atom108  O   pos: ( -0.014228  0.676384  0.496914)  bare sigma:          63.45
            68.4623         -0.3651         -2.2477
            -1.0293         61.0068         -1.8424
            -1.8340         -2.1584         60.8766

     Atom109  H   pos: ( -0.060398  0.535584  0.490997)  bare sigma:          13.40
             7.1100          9.4829          1.1794
             8.4776         30.0990         -0.7888
             1.3627         -0.2293          2.9825

     Atom110  H   pos: ( -0.143728  0.749298  0.476557)  bare sigma:          11.38
            28.1988        -12.6632          2.6289
           -11.8744          6.0277         -1.2883
             3.3629         -1.3524         -0.0773

     Atom111  O   pos: ( -0.058799 -0.166750  2.074082)  bare sigma:          60.24
            56.8659         -0.8890         -3.9751
            -1.7923         61.9748          1.0597
            -5.3421          2.7985         61.8820

     Atom112  H   pos: ( -0.250249  0.682322  0.059135)  bare sigma:          10.53
             4.8496          9.9521         -9.6480
             9.0277         14.7359        -14.1228
            -9.3501        -14.6262         11.9932

     Atom113  H   pos: ( -0.267977  0.913037 -0.006463)  bare sigma:          11.83
            10.9974        -15.6886         -0.9660
           -14.8763         24.2232          1.6681
            -1.6477          2.9877          0.2590

     Atom114  O   pos: (  0.049394  0.213719  1.758809)  bare sigma:          68.05
            71.9331         -4.9078         -2.4714
            -6.4957         62.5824          3.3212
            -0.6557          1.3374         69.6464

     Atom115  H   pos: ( -0.007903  0.314448  1.671759)  bare sigma:          18.65
            18.1416         -7.0534          2.8917
            -7.1796         21.2655         -5.9168
             4.1484         -6.7816         16.5385

     Atom116  H   pos: (  0.187193  0.211230  1.694029)  bare sigma:          10.05
            24.2324         -2.2924        -14.5002
            -1.8535         -1.3221          0.0935
           -15.3989          0.8086          7.2533

     Diamagnetic contribution in ppm:

     Atom  1  O   pos: ( -0.278573  1.571699  0.129973)  dia sigma:          18.24
            18.5424          0.4815         -0.4848
             0.4815         18.2585          0.2578
            -0.4848          0.2578         17.9116

     Atom  2  H   pos: ( -1.212071  1.721183  0.173587)  dia sigma:           0.96
             0.9614         -0.0000         -0.0000
            -0.0000          0.9614         -0.0000
            -0.0000         -0.0000          0.9614

     Atom  3  H   pos: ( -0.396092  1.563169  0.211270)  dia sigma:           1.04
             1.0444         -0.0000         -0.0000
            -0.0000          1.0444         -0.0000
            -0.0000         -0.0000          1.0444

     Atom  4  O   pos: (  0.133492  0.129072  0.265753)  dia sigma:          18.17
            18.6627         -0.3365          0.1299
            -0.3365         17.7254          0.2666
             0.1299          0.2666         18.1307

     Atom  5  H   pos: (  0.022076  0.197508  0.332225)  dia sigma:           0.97
             0.9665         -0.0000         -0.0000
            -0.0000          0.9665         -0.0000
            -0.0000         -0.0000          0.9665

     Atom  6  H   pos: (  0.243192  0.138073  0.363382)  dia sigma:           0.96
             0.9575         -0.0000         -0.0000
            -0.0000          0.9575         -0.0000
            -0.0000         -0.0000          0.9575

     Atom  7  O   pos: (  0.674622  0.052395  0.170347)  dia sigma:          18.10
            17.7245          0.6322          0.1423
             0.6322         18.3582          0.0655
             0.1423          0.0655         18.2141

     Atom  8  H   pos: (  0.727982  0.119403  0.290074)  dia sigma:           0.96
             0.9615         -0.0000         -0.0000
            -0.0000          0.9615         -0.0000
            -0.0000         -0.0000          0.9615

     Atom  9  H   pos: (  0.609573 -0.066519  0.220098)  dia sigma:           1.02
             1.0158         -0.0000         -0.0000
            -0.0000          1.0158         -0.0000
            -0.0000         -0.0000          1.0158

     Atom 10  O   pos: (  0.495654 -0.100201  1.920487)  dia sigma:          18.14
            18.2992          0.2217         -0.4726
             0.2217         18.1585          0.1821
            -0.4726          0.1821         17.9632

     Atom 11  H   pos: (  0.577769 -0.169965  1.818435)  dia sigma:           0.96
             0.9575         -0.0000         -0.0000
            -0.0000          0.9575         -0.0000
            -0.0000         -0.0000          0.9575

     Atom 12  H   pos: (  0.392706 -0.208554  1.943311)  dia sigma:           0.89
             0.8897         -0.0000         -0.0000
            -0.0000          0.8897         -0.0000
            -0.0000         -0.0000          0.8897

     Atom 13  O   pos: (  0.434777  0.169362  0.527416)  dia sigma:          18.06
            18.1490          0.1150         -0.0808
             0.1150         18.6043         -0.2602
            -0.0808         -0.2602         17.4199

     Atom 14  H   pos: (  0.554963  0.248480  0.499199)  dia sigma:           0.97
             0.9746         -0.0000         -0.0000
            -0.0000          0.9746         -0.0000
            -0.0000         -0.0000          0.9746

     Atom 15  H   pos: (  0.492969  0.036941  0.549044)  dia sigma:           0.99
             0.9882         -0.0000         -0.0000
            -0.0000          0.9882         -0.0000
            -0.0000         -0.0000          0.9882

     Atom 16  O   pos: ( -0.345568  0.826973  1.495387)  dia sigma:          17.95
            18.0743         -0.3457         -0.0664
            -0.3457         18.3473         -0.0022
            -0.0664         -0.0022         17.4391

     Atom 17  H   pos: ( -0.395918  0.961438  1.497536)  dia sigma:           1.04
             1.0411         -0.0000         -0.0000
            -0.0000          1.0411         -0.0000
            -0.0000         -0.0000          1.0411

     Atom 18  H   pos: ( -0.180565  0.852960  1.482242)  dia sigma:           0.78
             0.7839         -0.0000         -0.0000
            -0.0000          0.7839         -0.0000
            -0.0000         -0.0000          0.7839

     Atom 19  O   pos: ( -0.371329  1.302823  0.473444)  dia sigma:          18.09
            18.6642         -0.1015         -0.1307
            -0.1015         18.1725          0.1122
            -0.1307          0.1122         17.4186

     Atom 20  H   pos: ( -0.465040  1.414349  0.495597)  dia sigma:           0.96
             0.9638         -0.0000         -0.0000
            -0.0000          0.9638         -0.0000
            -0.0000         -0.0000          0.9638

     Atom 21  H   pos: ( -0.241680  1.370675  0.467183)  dia sigma:           0.97
             0.9744         -0.0000         -0.0000
            -0.0000          0.9744         -0.0000
            -0.0000         -0.0000          0.9744

     Atom 22  O   pos: (  1.026180 -0.903975  1.936122)  dia sigma:          18.24
            18.1621          0.3911          0.0338
             0.3911         17.6862          0.2778
             0.0338          0.2778         18.8608

     Atom 23  H   pos: (  0.944003 -0.964468  1.834226)  dia sigma:           1.03
             1.0263         -0.0000         -0.0000
            -0.0000          1.0263         -0.0000
            -0.0000         -0.0000          1.0263

     Atom 24  H   pos: (  0.827897  0.038916 -0.035018)  dia sigma:           0.96
             0.9623         -0.0000         -0.0000
            -0.0000          0.9623         -0.0000
            -0.0000         -0.0000          0.9623

     Atom 25  Ca  pos: ( -0.268827  1.209067  0.877588)  dia sigma:          -4.21
            -4.2208          0.0071          0.0142
             0.0071         -4.2432         -0.0019
             0.0142         -0.0019         -4.1791

     Atom 26  Si  pos: ( -0.761119  1.172318  0.710562)  dia sigma:           1.96
             1.9253         -0.0440          0.0151
            -0.0440          1.9897         -0.0181
             0.0151         -0.0181          1.9687

     Atom 27  O   pos: ( -0.959185  1.119264  0.825427)  dia sigma:          17.76
            17.8187          0.0389         -0.1085
             0.0389         17.6893         -0.0824
            -0.1085         -0.0824         17.7584

     Atom 28  O   pos: ( -0.615576  1.305561  0.842190)  dia sigma:          17.80
            17.8019          0.0706          0.1507
             0.0706         17.7977          0.0825
             0.1507          0.0825         17.8066

     Atom 29  O   pos: ( -0.654019  0.962454  0.645375)  dia sigma:          18.39
            18.4004         -0.2982          0.0024
            -0.2982         18.5497          0.0311
             0.0024          0.0311         18.2222

     Atom 30  O   pos: ( -0.797113  1.259275  0.479784)  dia sigma:          18.19
            17.8993         -0.0690          0.0495
            -0.0690         18.3142         -0.2116
             0.0495         -0.2116         18.3438

     Atom 31  Ca  pos: (  0.666712 -0.191733  0.882347)  dia sigma:          -4.22
            -4.2191          0.0103         -0.0028
             0.0103         -4.2377          0.0042
            -0.0028          0.0042         -4.2149

     Atom 32  Si  pos: (  0.147932 -0.147567  0.759098)  dia sigma:           1.96
             1.9337         -0.0180         -0.0027
            -0.0180          1.9749          0.0175
            -0.0027          0.0175          1.9655

     Atom 33  O   pos: (  0.003739 -0.264537  0.908989)  dia sigma:          17.77
            17.7635          0.0715         -0.1253
             0.0715         17.7178         -0.0568
            -0.1253         -0.0568         17.8380

     Atom 34  O   pos: (  0.342030 -0.077796  0.879002)  dia sigma:          17.89
            17.9778          0.0461          0.1668
             0.0461         17.8304          0.0507
             0.1668          0.0507         17.8606

     Atom 35  O   pos: ( -1.041685  1.550087  0.526859)  dia sigma:          18.29
            18.3962         -0.0640         -0.2688
            -0.0640         18.1710          0.2543
            -0.2688          0.2543         18.3052

     Atom 36  Ca  pos: ( -0.419696  0.765171  1.151747)  dia sigma:          -4.22
            -4.2287          0.0055          0.0075
             0.0055         -4.2111          0.0174
             0.0075          0.0174         -4.2217

     Atom 37  Si  pos: (  0.092330  0.731560  1.302769)  dia sigma:           1.92
             1.9188         -0.0164          0.0164
            -0.0164          1.9385         -0.0182
             0.0164         -0.0182          1.9111

     Atom 38  O   pos: ( -0.747588  0.865712  1.159249)  dia sigma:          17.74
            17.7285          0.1025         -0.1331
             0.1025         17.7003         -0.0901
            -0.1331         -0.0901         17.7946

     Atom 39  O   pos: ( -0.088824  0.651284  1.164999)  dia sigma:          17.84
            17.9208          0.0826          0.1546
             0.0826         17.7551          0.0617
             0.1546          0.0617         17.8438

     Atom 40  O   pos: (  0.010817  0.875920  1.476967)  dia sigma:          17.89
            18.0161         -0.0615         -0.1241
            -0.0615         17.8046          0.1897
            -0.1241          0.1897         17.8642

     Atom 41  Ca  pos: ( -0.739877  1.214852  1.166754)  dia sigma:          -4.22
            -4.2539          0.0174          0.0084
             0.0174         -4.2111          0.0014
             0.0084          0.0014         -4.1920

     Atom 42  Si  pos: (  1.002554 -0.543553  1.364875)  dia sigma:           1.95
             1.9263         -0.0422          0.0119
            -0.0422          2.0001         -0.0133
             0.0119         -0.0133          1.9102

     Atom 43  O   pos: ( -0.404379  1.155800  1.199792)  dia sigma:          17.75
            17.7276          0.1171          0.0991
             0.1171         17.8156          0.1126
             0.0991          0.1126         17.7180

     Atom 44  O   pos: (  0.215233 -0.506088  1.259154)  dia sigma:          17.81
            17.9289          0.0417         -0.1125
             0.0417         17.6735         -0.0484
            -0.1125         -0.0484         17.8266

     Atom 45  O   pos: ( -0.065876 -0.274667  1.351947)  dia sigma:          18.29
            18.2920         -0.2507         -0.0375
            -0.2507         18.5498         -0.0059
            -0.0375         -0.0059         18.0195

     Atom 46  O   pos: (  0.000627 -0.562443  1.602497)  dia sigma:          17.71
            17.6606          0.0431         -0.0324
             0.0431         17.5722         -0.0422
            -0.0324         -0.0422         17.9039

     Atom 47  Ca  pos: (  0.274518 -0.701195  1.759362)  dia sigma:          -4.23
            -4.2291          0.0061         -0.0069
             0.0061         -4.2426         -0.0279
            -0.0069         -0.0279         -4.2323

     Atom 48  Ca  pos: (  0.014402 -0.256914  1.747518)  dia sigma:          -4.21
            -4.2094          0.0155         -0.0161
             0.0155         -4.1915         -0.0103
            -0.0161         -0.0103         -4.2196

     Atom 49  Si  pos: ( -0.828729  1.498764  0.413311)  dia sigma:           1.93
             1.9263         -0.0330         -0.0314
            -0.0330          1.9730         -0.0101
            -0.0314         -0.0101          1.8830

     Atom 50  O   pos: ( -0.857951  1.512591  0.179486)  dia sigma:          17.75
            17.6305          0.0377          0.0023
             0.0377         17.6195         -0.0288
             0.0023         -0.0288         17.9946

     Atom 51  O   pos: (  0.614721 -0.220681  0.541367)  dia sigma:          17.53
            17.6714          0.0360          0.0920
             0.0360         17.5287          0.0696
             0.0920          0.0696         17.4040

     Atom 52  O   pos: (  0.272509 -0.141245  1.550925)  dia sigma:          18.23
            18.4313         -0.2601          0.1453
            -0.2601         18.5882         -0.1454
             0.1453         -0.1454         17.6571

     Atom 53  H   pos: (  0.401798 -0.201013  1.580701)  dia sigma:           1.00
             0.9968         -0.0000         -0.0000
            -0.0000          0.9968         -0.0000
            -0.0000         -0.0000          0.9968

     Atom 54  H   pos: (  0.304719  0.008089  1.547014)  dia sigma:           0.89
             0.8861         -0.0000         -0.0000
            -0.0000          0.8861         -0.0000
            -0.0000         -0.0000          0.8861

     Atom 55  O   pos: ( -0.882430  0.646709  1.846233)  dia sigma:          18.28
            17.9349          0.2141         -0.3831
             0.2141         18.3197          0.4339
            -0.3831          0.4339         18.5780

     Atom 56  H   pos: ( -0.815213  0.631126  1.719039)  dia sigma:           1.00
             0.9989         -0.0000         -0.0000
            -0.0000          0.9989         -0.0000
            -0.0000         -0.0000          0.9989

     Atom 57  H   pos: ( -0.843604  0.776861  1.904459)  dia sigma:           0.94
             0.9407         -0.0000         -0.0000
            -0.0000          0.9407         -0.0000
            -0.0000         -0.0000          0.9407

     Atom 58  O   pos: (  0.267959  0.696571  0.225437)  dia sigma:          18.14
            18.3417         -0.3880         -0.4696
            -0.3880         18.1623         -0.0912
            -0.4696         -0.0912         17.9141

     Atom 59  H   pos: (  0.364766  0.588768  0.227107)  dia sigma:           1.00
             1.0025         -0.0000         -0.0000
            -0.0000          1.0025         -0.0000
            -0.0000         -0.0000          1.0025

     Atom 60  H   pos: (  0.168796  0.674684  0.332396)  dia sigma:           0.95
             0.9495         -0.0000         -0.0000
            -0.0000          0.9495         -0.0000
            -0.0000         -0.0000          0.9495

     Atom 61  O   pos: ( -0.547835  0.396142  1.983288)  dia sigma:          18.00
            18.0116         -0.5983          0.1479
            -0.5983         18.0054          0.2277
             0.1479          0.2277         17.9946

     Atom 62  H   pos: ( -0.595532  0.489821  2.087601)  dia sigma:           0.95
             0.9472         -0.0000         -0.0000
            -0.0000          0.9472         -0.0000
            -0.0000         -0.0000          0.9472

     Atom 63  H   pos: ( -0.441383  0.324372  2.053848)  dia sigma:           1.00
             0.9959         -0.0000         -0.0000
            -0.0000          0.9959         -0.0000
            -0.0000         -0.0000          0.9959

     Atom 64  O   pos: (  0.052591  1.044191  0.162757)  dia sigma:          18.12
            17.6242          0.3183         -0.0805
             0.3183         18.1152          0.3372
            -0.0805          0.3372         18.6257

     Atom 65  H   pos: (  0.026383  1.057496  0.303735)  dia sigma:           1.03
             1.0256         -0.0000         -0.0000
            -0.0000          1.0256         -0.0000
            -0.0000         -0.0000          1.0256

     Atom 66  H   pos: ( -0.012084  0.921104  0.114995)  dia sigma:           0.96
             0.9568         -0.0000         -0.0000
            -0.0000          0.9568         -0.0000
            -0.0000         -0.0000          0.9568

     Atom 67  O   pos: ( -0.368154  0.542835  0.207566)  dia sigma:          17.99
            17.6793         -0.4160          0.1248
            -0.4160         18.3342         -0.0013
             0.1248         -0.0013         17.9646

     Atom 68  H   pos: ( -0.293801  0.439110  0.276844)  dia sigma:           1.00
             1.0034         -0.0000         -0.0000
            -0.0000          1.0034         -0.0000
            -0.0000         -0.0000          1.0034

     Atom 69  H   pos: ( -0.373474  0.648117  0.319143)  dia sigma:           0.89
             0.8886         -0.0000         -0.0000
            -0.0000          0.8886         -0.0000
            -0.0000         -0.0000          0.8886

     Atom 70  O   pos: (  0.461873 -0.838065  2.037649)  dia sigma:          18.22
            18.8109          0.0006         -0.0510
             0.0006         17.5813          0.1471
            -0.0510          0.1471         18.2574

     Atom 71  H   pos: (  0.244025  0.133561  0.056799)  dia sigma:           0.93
             0.9252         -0.0000         -0.0000
            -0.0000          0.9252         -0.0000
            -0.0000         -0.0000          0.9252

     Atom 72  H   pos: (  0.467000  0.125603  0.000817)  dia sigma:           0.98
             0.9835         -0.0000         -0.0000
            -0.0000          0.9835         -0.0000
            -0.0000         -0.0000          0.9835

     Atom 73  Ca  pos: (  0.368336  0.274326  0.876080)  dia sigma:          -4.22
            -4.2113         -0.0015          0.0103
            -0.0015         -4.2474          0.0134
             0.0103          0.0134         -4.2068

     Atom 74  Si  pos: ( -0.109110  0.236509  0.706290)  dia sigma:           1.91
             1.9180         -0.0303         -0.0082
            -0.0303          1.9358          0.0007
            -0.0082          0.0007          1.8790

     Atom 75  O   pos: ( -0.286470  0.175394  0.860294)  dia sigma:          17.74
            17.7624          0.0031         -0.1790
             0.0031         17.6323         -0.0860
            -0.1790         -0.0860         17.8365

     Atom 76  O   pos: (  0.028146  0.392660  0.825593)  dia sigma:          17.78
            17.7835          0.0787          0.1346
             0.0787         17.7757          0.1285
             0.1346          0.1285         17.7686

     Atom 77  O   pos: (  0.028323  0.036943  0.662866)  dia sigma:          18.42
            18.4188         -0.3175          0.0473
            -0.3175         18.6474         -0.0503
             0.0473         -0.0503         18.1976

     Atom 78  O   pos: ( -0.177369  0.307623  0.484404)  dia sigma:          17.56
            17.4742          0.0272          0.0940
             0.0272         17.4117         -0.0631
             0.0940         -0.0631         17.7952

     Atom 79  Ca  pos: (  0.053907  0.729494  0.845393)  dia sigma:          -4.22
            -4.1949         -0.0052          0.0040
            -0.0052         -4.2496         -0.0036
             0.0040         -0.0036         -4.2291

     Atom 80  Si  pos: ( -0.469960  0.796069  0.686362)  dia sigma:           1.94
             1.9528         -0.0660          0.0052
            -0.0660          1.9500          0.0194
             0.0052          0.0194          1.9093

     Atom 81  O   pos: ( -0.582499  0.607061  0.771707)  dia sigma:          17.71
            17.6908          0.0845         -0.1426
             0.0845         17.7350         -0.0953
            -0.1426         -0.0953         17.7070

     Atom 82  O   pos: ( -0.313685  0.876807  0.848163)  dia sigma:          17.81
            17.8645         -0.0257          0.1633
            -0.0257         17.7357          0.0975
             0.1633          0.0975         17.8372

     Atom 83  O   pos: ( -0.369824  0.806386  0.465144)  dia sigma:          17.83
            17.7528          0.0187         -0.1504
             0.0187         17.7154         -0.0411
            -0.1504         -0.0411         18.0114

     Atom 84  Ca  pos: (  0.232967 -0.156744  1.194767)  dia sigma:          -4.20
            -4.1949         -0.0040          0.0092
            -0.0040         -4.2014          0.0171
             0.0092          0.0171         -4.2106

     Atom 85  Si  pos: (  0.728879 -0.168353  1.386373)  dia sigma:           1.94
             1.9670         -0.0225         -0.0358
            -0.0225          1.9169         -0.0165
            -0.0358         -0.0165          1.9452

     Atom 86  O   pos: ( -0.221793  0.090468  1.397029)  dia sigma:          17.72
            17.5854          0.0630         -0.0256
             0.0630         17.9349          0.0918
            -0.0256          0.0918         17.6411

     Atom 87  O   pos: (  0.569726 -0.239233  1.223659)  dia sigma:          17.74
            17.7430          0.1010          0.1489
             0.1010         17.6721          0.0650
             0.1489          0.0650         17.7992

     Atom 88  O   pos: ( -0.329895 -0.203497  1.618791)  dia sigma:          17.74
            17.6402          0.0716         -0.0292
             0.0716         17.6506         -0.0605
            -0.0292         -0.0605         17.9376

     Atom 89  Ca  pos: ( -0.148071  0.316100  1.152455)  dia sigma:          -4.22
            -4.2171         -0.0084          0.0064
            -0.0084         -4.2247          0.0123
             0.0064          0.0123         -4.2113

     Atom 90  Si  pos: (  0.320341  0.336412  1.336216)  dia sigma:           1.91
             1.9017         -0.0345          0.0051
            -0.0345          1.9216          0.0034
             0.0051          0.0034          1.8919

     Atom 91  O   pos: (  0.183721  0.196470  1.196054)  dia sigma:          17.70
            17.6890          0.0920          0.1204
             0.0920         17.7477          0.1352
             0.1204          0.1352         17.6537

     Atom 92  O   pos: ( -0.484929  0.432069  1.213858)  dia sigma:          17.71
            17.8090          0.0727         -0.1546
             0.0727         17.5737         -0.0664
            -0.1546         -0.0664         17.7330

     Atom 93  O   pos: (  0.194689  0.535569  1.415067)  dia sigma:          18.13
            17.9955         -0.2908          0.0039
            -0.2908         18.3704         -0.0201
             0.0039         -0.0201         18.0216

     Atom 94  O   pos: (  0.363175  0.219433  1.545818)  dia sigma:          17.94
            17.7965          0.0340         -0.0420
             0.0340         17.9534         -0.2044
            -0.0420         -0.2044         18.0791

     Atom 95  Ca  pos: ( -0.566544  1.033075  0.305882)  dia sigma:          -4.21
            -4.2027          0.0088          0.0069
             0.0088         -4.2165          0.0168
             0.0069          0.0168         -4.2223

     Atom 96  Ca  pos: ( -0.360156  0.198077  1.695937)  dia sigma:          -4.20
            -4.2185          0.0053         -0.0100
             0.0053         -4.1865         -0.0110
            -0.0100         -0.0110         -4.2087

     Atom 97  Ca  pos: ( -0.080534  1.324762 -0.010882)  dia sigma:          -4.24
            -4.2295         -0.0089         -0.0162
            -0.0089         -4.2404         -0.0164
            -0.0162         -0.0164         -4.2394

     Atom 98  O   pos: (  0.259436 -0.401961  1.920179)  dia sigma:          17.85
            17.4704          0.1004         -0.0796
             0.1004         17.5689         -0.0838
            -0.0796         -0.0838         18.5051

     Atom 99  H   pos: (  0.248932 -0.409692  2.062698)  dia sigma:           1.05
             1.0528         -0.0000         -0.0000
            -0.0000          1.0528         -0.0000
            -0.0000         -0.0000          1.0528

     Atom100  O   pos: ( -0.264256  0.155849  2.111355)  dia sigma:          17.65
            17.7164          0.2744          0.2102
             0.2744         17.7173          0.1924
             0.2102          0.1924         17.5050

     Atom101  H   pos: ( -0.360639  0.063132  2.047304)  dia sigma:           0.97
             0.9688         -0.0000         -0.0000
            -0.0000          0.9688         -0.0000
            -0.0000         -0.0000          0.9688

     Atom102  O   pos: (  0.575333 -0.594918  1.599186)  dia sigma:          18.09
            18.3674         -0.2929          0.1855
            -0.2929         18.4077          0.0094
             0.1855          0.0094         17.4832

     Atom103  H   pos: (  0.598242 -0.446078  1.614607)  dia sigma:           0.90
             0.9049         -0.0000         -0.0000
            -0.0000          0.9049         -0.0000
            -0.0000         -0.0000          0.9049

     Atom104  H   pos: (  0.711271 -0.640474  1.622964)  dia sigma:           1.00
             1.0033         -0.0000         -0.0000
            -0.0000          1.0033         -0.0000
            -0.0000         -0.0000          1.0033

     Atom105  O   pos: ( -0.221990  0.509416  1.681335)  dia sigma:          18.33
            18.4831         -0.0144          0.6407
            -0.0144         18.4358         -0.0729
             0.6407         -0.0729         18.0736

     Atom106  H   pos: ( -0.300323  0.611775  1.611841)  dia sigma:           0.96
             0.9606         -0.0000         -0.0000
            -0.0000          0.9606         -0.0000
            -0.0000         -0.0000          0.9606

     Atom107  H   pos: ( -0.115077  0.584803  1.747901)  dia sigma:           0.96
             0.9611         -0.0000         -0.0000
            -0.0000          0.9611         -0.0000
            -0.0000         -0.0000          0.9611

     Atom108  O   pos: ( -0.014228  0.676384  0.496914)  dia sigma:          18.10
            18.1649         -0.1366          0.0703
            -0.1366         18.6026         -0.0190
             0.0703         -0.0190         17.5425

     Atom109  H   pos: ( -0.060398  0.535584  0.490997)  dia sigma:           0.95
             0.9472         -0.0000         -0.0000
            -0.0000          0.9472         -0.0000
            -0.0000         -0.0000          0.9472

     Atom110  H   pos: ( -0.143728  0.749298  0.476557)  dia sigma:           0.92
             0.9201         -0.0000         -0.0000
            -0.0000          0.9201         -0.0000
            -0.0000         -0.0000          0.9201

     Atom111  O   pos: ( -0.058799 -0.166750  2.074082)  dia sigma:          18.16
            17.9790         -0.1117         -0.2104
            -0.1117         18.6167         -0.2361
            -0.2104         -0.2361         17.8770

     Atom112  H   pos: ( -0.250249  0.682322  0.059135)  dia sigma:           0.90
             0.9042         -0.0000         -0.0000
            -0.0000          0.9042         -0.0000
            -0.0000         -0.0000          0.9042

     Atom113  H   pos: ( -0.267977  0.913037 -0.006463)  dia sigma:           0.94
             0.9379         -0.0000         -0.0000
            -0.0000          0.9379         -0.0000
            -0.0000         -0.0000          0.9379

     Atom114  O   pos: (  0.049394  0.213719  1.758809)  dia sigma:          18.02
            18.3136         -0.3946         -0.0090
            -0.3946         17.8792         -0.4632
            -0.0090         -0.4632         17.8655

     Atom115  H   pos: ( -0.007903  0.314448  1.671759)  dia sigma:           1.03
             1.0263         -0.0000         -0.0000
            -0.0000          1.0263         -0.0000
            -0.0000         -0.0000          1.0263

     Atom116  H   pos: (  0.187193  0.211230  1.694029)  dia sigma:           0.88
             0.8829         -0.0000         -0.0000
            -0.0000          0.8829         -0.0000
            -0.0000         -0.0000          0.8829

     Paramagnetic contribution in ppm:

     Atom  1  O   pos: ( -0.278573  1.571699  0.129973)  para sigma:         -23.89
           -21.6531         -3.0953        -11.7092
            -6.3097        -14.6406          5.9531
           -11.1242          0.9090        -35.3816

     Atom  2  H   pos: ( -1.212071  1.721183  0.173587)  para sigma:           0.00
             0.0000          0.0000          0.0000
             0.0000          0.0000          0.0000
             0.0000          0.0000          0.0000

     Atom  3  H   pos: ( -0.396092  1.563169  0.211270)  para sigma:           0.00
             0.0000          0.0000          0.0000
             0.0000          0.0000          0.0000
             0.0000          0.0000          0.0000

     Atom  4  O   pos: (  0.133492  0.129072  0.265753)  para sigma:         -22.71
            -7.9077         -6.7563         -0.2263
            -3.3152        -40.9221          5.3864
            -4.0278          8.8151        -19.2999

     Atom  5  H   pos: (  0.022076  0.197508  0.332225)  para sigma:           0.00
             0.0000          0.0000          0.0000
             0.0000          0.0000          0.0000
             0.0000          0.0000          0.0000

     Atom  6  H   pos: (  0.243192  0.138073  0.363382)  para sigma:           0.00
             0.0000          0.0000          0.0000
             0.0000          0.0000          0.0000
             0.0000          0.0000          0.0000

     Atom  7  O   pos: (  0.674622  0.052395  0.170347)  para sigma:         -20.54
           -28.1825         16.1683          2.3990
            13.6424        -16.9723          4.4719
             5.7680          7.4054        -16.4644

     Atom  8  H   pos: (  0.727982  0.119403  0.290074)  para sigma:           0.00
             0.0000          0.0000          0.0000
             0.0000          0.0000          0.0000
             0.0000          0.0000          0.0000

     Atom  9  H   pos: (  0.609573 -0.066519  0.220098)  para sigma:           0.00
             0.0000          0.0000          0.0000
             0.0000          0.0000          0.0000
             0.0000          0.0000          0.0000

     Atom 10  O   pos: (  0.495654 -0.100201  1.920487)  para sigma:         -45.08
           -38.6371         20.5242         -6.4406
            18.0838        -52.6080          4.2178
            -9.3653          6.0013        -43.9895

     Atom 11  H   pos: (  0.577769 -0.169965  1.818435)  para sigma:           0.00
             0.0000          0.0000          0.0000
             0.0000          0.0000          0.0000
             0.0000          0.0000          0.0000

     Atom 12  H   pos: (  0.392706 -0.208554  1.943311)  para sigma:           0.00
             0.0000          0.0000          0.0000
             0.0000          0.0000          0.0000
             0.0000          0.0000          0.0000

     Atom 13  O   pos: (  0.434777  0.169362  0.527416)  para sigma:         -32.91
           -25.4617          2.6024          1.7142
             4.7968        -25.0924         -2.6994
             0.0922         -3.7361        -48.1703

     Atom 14  H   pos: (  0.554963  0.248480  0.499199)  para sigma:           0.00
             0.0000          0.0000          0.0000
             0.0000          0.0000          0.0000
             0.0000          0.0000          0.0000

     Atom 15  H   pos: (  0.492969  0.036941  0.549044)  para sigma:           0.00
             0.0000          0.0000          0.0000
             0.0000          0.0000          0.0000
             0.0000          0.0000          0.0000

     Atom 16  O   pos: ( -0.345568  0.826973  1.495387)  para sigma:         -46.59
           -29.1229          0.7258         -0.7704
             1.9607        -60.0288          0.3367
             3.8911         -1.4469        -50.6136

     Atom 17  H   pos: ( -0.395918  0.961438  1.497536)  para sigma:           0.00
             0.0000          0.0000          0.0000
             0.0000          0.0000          0.0000
             0.0000          0.0000          0.0000

     Atom 18  H   pos: ( -0.180565  0.852960  1.482242)  para sigma:           0.00
             0.0000          0.0000          0.0000
             0.0000          0.0000          0.0000
             0.0000          0.0000          0.0000

     Atom 19  O   pos: ( -0.371329  1.302823  0.473444)  para sigma:         -25.28
           -10.8187         -0.4248         -0.8929
            -0.1240        -25.7771          3.4539
            -1.6842          3.4874        -39.2391

     Atom 20  H   pos: ( -0.465040  1.414349  0.495597)  para sigma:           0.00
             0.0000          0.0000          0.0000
             0.0000          0.0000          0.0000
             0.0000          0.0000          0.0000

     Atom 21  H   pos: ( -0.241680  1.370675  0.467183)  para sigma:           0.00
             0.0000          0.0000          0.0000
             0.0000          0.0000          0.0000
             0.0000          0.0000          0.0000

     Atom 22  O   pos: (  1.026180 -0.903975  1.936122)  para sigma:         -12.45
           -18.0037          9.0877        -11.4958
            11.6287        -29.5395         -0.6221
           -10.9371          2.7230         10.2048

     Atom 23  H   pos: (  0.944003 -0.964468  1.834226)  para sigma:           0.00
             0.0000          0.0000          0.0000
             0.0000          0.0000          0.0000
             0.0000          0.0000          0.0000

     Atom 24  H   pos: (  0.827897  0.038916 -0.035018)  para sigma:           0.00
             0.0000          0.0000          0.0000
             0.0000          0.0000          0.0000
             0.0000          0.0000          0.0000

     Atom 25  Ca  pos: ( -0.268827  1.209067  0.877588)  para sigma:        -484.99
          -497.8518        -15.8640        -18.4755
           -14.0642       -444.3213         -2.3252
           -17.3085         -1.5048       -512.7980

     Atom 26  Si  pos: ( -0.761119  1.172318  0.710562)  para sigma:        -404.41
          -370.3702         33.8413         -5.4591
            32.5932       -424.5073          7.5949
            -4.6523          5.5237       -418.3470

     Atom 27  O   pos: ( -0.959185  1.119264  0.825427)  para sigma:         -91.24
           -63.5362         -5.9070        -17.3423
            -5.6385       -103.0240         -5.3194
            -8.2828         -6.8638       -107.1718

     Atom 28  O   pos: ( -0.615576  1.305561  0.842190)  para sigma:         -98.55
          -100.7317          8.7339          3.2404
             8.2437        -80.2510          1.3512
            -3.2296         -0.6204       -114.6582

     Atom 29  O   pos: ( -0.654019  0.962454  0.645375)  para sigma:         -71.04
           -76.3253         -6.1997         -0.5314
            -8.0308        -63.4913          2.9108
            -1.6086          3.6308        -73.3050

     Atom 30  O   pos: ( -0.797113  1.259275  0.479784)  para sigma:         -77.55
           -85.8360         -6.6456          2.1903
            -2.7348        -70.4091         -5.0277
            -0.3198         -5.8920        -76.4028

     Atom 31  Ca  pos: (  0.666712 -0.191733  0.882347)  para sigma:        -494.91
          -502.7570         -2.8363          5.1699
            -3.5749       -487.2269         -0.2059
             3.1221         -0.4315       -494.7342

     Atom 32  Si  pos: (  0.147932 -0.147567  0.759098)  para sigma:        -399.33
          -388.4923         17.3228          1.7124
            20.9549       -405.4219        -15.7880
             0.0075         -3.8197       -404.0664

     Atom 33  O   pos: (  0.003739 -0.264537  0.908989)  para sigma:         -99.33
           -99.3768         -3.1003         -0.3925
             0.3176        -75.8076         -3.7753
             3.5508          1.0252       -122.7992

     Atom 34  O   pos: (  0.342030 -0.077796  0.879002)  para sigma:        -110.51
          -105.0201         -2.6264         -3.1098
            -7.5519       -107.3081         -1.8563
            -9.4087         -5.2239       -119.2162

     Atom 35  O   pos: ( -1.041685  1.550087  0.526859)  para sigma:         -64.35
           -60.4479         -6.6946        -15.0165
            -7.6382        -68.5969         15.5492
           -10.6544         13.3263        -63.9950

     Atom 36  Ca  pos: ( -0.419696  0.765171  1.151747)  para sigma:        -489.20
          -483.7731         -6.0015        -11.4997
            -5.5808       -502.6591        -17.7631
           -14.4045        -15.7112       -481.1609

     Atom 37  Si  pos: (  0.092330  0.731560  1.302769)  para sigma:        -407.18
          -403.9969         12.8637         -9.1136
            12.5962       -417.8539          6.2549
           -15.7233         15.8578       -399.6879

     Atom 38  O   pos: ( -0.747588  0.865712  1.159249)  para sigma:        -100.70
           -89.2402         -3.9513         -6.5862
            -3.4494        -87.2550         -0.8471
            -0.2429          1.7336       -125.6088

     Atom 39  O   pos: ( -0.088824  0.651284  1.164999)  para sigma:        -110.78
          -102.6546          0.8112          3.2242
            -1.8476        -97.0143          3.9422
            -3.8545         -0.5152       -132.6781

     Atom 40  O   pos: (  0.010817  0.875920  1.476967)  para sigma:         -82.35
           -94.0737          0.3933         -5.4729
            -7.5033        -77.2006         33.3835
           -11.4992         28.7153        -75.7669

     Atom 41  Ca  pos: ( -0.739877  1.214852  1.166754)  para sigma:        -476.27
          -447.5255        -28.1918        -15.3212
           -25.1664       -473.6315          0.2489
           -14.3159         -0.5946       -507.6556

     Atom 42  Si  pos: (  1.002554 -0.543553  1.364875)  para sigma:        -408.94
          -389.4603         24.1210          2.1788
            24.7226       -449.2950          5.7595
            -0.3016          7.2363       -388.0540

     Atom 43  O   pos: ( -0.404379  1.155800  1.199792)  para sigma:        -101.65
           -87.8480          7.7042          3.9861
             3.3081       -111.0236          0.7323
             0.0249         -1.0677       -106.0748

     Atom 44  O   pos: (  0.215233 -0.506088  1.259154)  para sigma:         -97.47
           -70.1685        -15.1327        -16.1188
           -16.1662       -101.9489          1.1198
            -8.5618         -1.6372       -120.3054

     Atom 45  O   pos: ( -0.065876 -0.274667  1.351947)  para sigma:         -75.20
           -68.2556        -15.3921         -6.4047
           -13.1659        -70.6299         -0.8466
            -6.9884          1.7965        -86.7259

     Atom 46  O   pos: (  0.000627 -0.562443  1.602497)  para sigma:        -117.41
          -115.7523          2.2795         10.7601
             3.3824       -105.1622          9.5969
             7.5019          9.2459       -131.3282

     Atom 47  Ca  pos: (  0.274518 -0.701195  1.759362)  para sigma:        -482.45
          -495.5627         -2.2438         -0.7476
            -3.8104       -473.0099         22.9286
            -3.6965         18.5836       -478.7890

     Atom 48  Ca  pos: (  0.014402 -0.256914  1.747518)  para sigma:        -491.11
          -485.8326          4.9527        -13.2731
             4.6671       -502.4738          5.3929
            -9.1520          4.5558       -485.0282

     Atom 49  Si  pos: ( -0.828729  1.498764  0.413311)  para sigma:        -406.92
          -406.6592         23.6007         29.7497
            23.4273       -438.4384         17.4270
            28.9994          6.4118       -375.6628

     Atom 50  O   pos: ( -0.857951  1.512591  0.179486)  para sigma:         -88.55
           -96.7421         15.0477         29.6216
            16.2526       -108.5524         20.1421
            21.2421         18.9779        -60.3657

     Atom 51  O   pos: (  0.614721 -0.220681  0.541367)  para sigma:         -83.30
           -93.1960          3.4079         10.9763
             4.8070        -90.5848          7.6629
            15.4566         10.4273        -66.1071

     Atom 52  O   pos: (  0.272509 -0.141245  1.550925)  para sigma:         -53.11
           -57.3253         11.1525         -5.6582
             8.3526        -38.8947         -2.9147
            -4.9802         -3.9179        -63.1161

     Atom 53  H   pos: (  0.401798 -0.201013  1.580701)  para sigma:           0.00
             0.0000          0.0000          0.0000
             0.0000          0.0000          0.0000
             0.0000          0.0000          0.0000

     Atom 54  H   pos: (  0.304719  0.008089  1.547014)  para sigma:           0.00
             0.0000          0.0000          0.0000
             0.0000          0.0000          0.0000
             0.0000          0.0000          0.0000

     Atom 55  O   pos: ( -0.882430  0.646709  1.846233)  para sigma:         -27.86
           -35.3720         10.5111          3.4354
             8.3717        -19.7033          5.8137
            -1.2771          5.9227        -28.4938

     Atom 56  H   pos: ( -0.815213  0.631126  1.719039)  para sigma:           0.00
             0.0000          0.0000          0.0000
             0.0000          0.0000          0.0000
             0.0000          0.0000          0.0000

     Atom 57  H   pos: ( -0.843604  0.776861  1.904459)  para sigma:           0.00
             0.0000          0.0000          0.0000
             0.0000          0.0000          0.0000
             0.0000          0.0000          0.0000

     Atom 58  O   pos: (  0.267959  0.696571  0.225437)  para sigma:         -23.21
           -15.8017         -0.9365        -13.8747
            -2.3631        -25.5313          1.7337
           -17.8841          3.8100        -28.3082

     Atom 59  H   pos: (  0.364766  0.588768  0.227107)  para sigma:           0.00
             0.0000          0.0000          0.0000
             0.0000          0.0000          0.0000
             0.0000          0.0000          0.0000

     Atom 60  H   pos: (  0.168796  0.674684  0.332396)  para sigma:           0.00
             0.0000          0.0000          0.0000
             0.0000          0.0000          0.0000
             0.0000          0.0000          0.0000

     Atom 61  O   pos: ( -0.547835  0.396142  1.983288)  para sigma:         -24.63
           -19.7833        -31.4976        -11.4455
           -28.4827        -23.8163          6.4086
            -8.1792          4.8511        -30.2859

     Atom 62  H   pos: ( -0.595532  0.489821  2.087601)  para sigma:           0.00
             0.0000          0.0000          0.0000
             0.0000          0.0000          0.0000
             0.0000          0.0000          0.0000

     Atom 63  H   pos: ( -0.441383  0.324372  2.053848)  para sigma:           0.00
             0.0000          0.0000          0.0000
             0.0000          0.0000          0.0000
             0.0000          0.0000          0.0000

     Atom 64  O   pos: (  0.052591  1.044191  0.162757)  para sigma:         -26.28
           -36.4935          9.6137         11.7626
            11.3364        -19.4333          8.1137
             9.9872         12.6730        -22.9193

     Atom 65  H   pos: (  0.026383  1.057496  0.303735)  para sigma:           0.00
             0.0000          0.0000          0.0000
             0.0000          0.0000          0.0000
             0.0000          0.0000          0.0000

     Atom 66  H   pos: ( -0.012084  0.921104  0.114995)  para sigma:           0.00
             0.0000          0.0000          0.0000
             0.0000          0.0000          0.0000
             0.0000          0.0000          0.0000

     Atom 67  O   pos: ( -0.368154  0.542835  0.207566)  para sigma:         -30.54
           -47.9930         -6.0179         -5.0294
           -10.0689        -13.8596          3.0919
            -4.1712          3.6978        -29.7770

     Atom 68  H   pos: ( -0.293801  0.439110  0.276844)  para sigma:           0.00
             0.0000          0.0000          0.0000
             0.0000          0.0000          0.0000
             0.0000          0.0000          0.0000

     Atom 69  H   pos: ( -0.373474  0.648117  0.319143)  para sigma:           0.00
             0.0000          0.0000          0.0000
             0.0000          0.0000          0.0000
             0.0000          0.0000          0.0000

     Atom 70  O   pos: (  0.461873 -0.838065  2.037649)  para sigma:         -21.04
           -14.1369         -1.7289         -1.5866
            -2.8386        -35.4482          3.3524
             4.0143          3.1264        -13.5258

     Atom 71  H   pos: (  0.244025  0.133561  0.056799)  para sigma:           0.00
             0.0000          0.0000          0.0000
             0.0000          0.0000          0.0000
             0.0000          0.0000          0.0000

     Atom 72  H   pos: (  0.467000  0.125603  0.000817)  para sigma:           0.00
             0.0000          0.0000          0.0000
             0.0000          0.0000          0.0000
             0.0000          0.0000          0.0000

     Atom 73  Ca  pos: (  0.368336  0.274326  0.876080)  para sigma:        -465.82
          -481.2923         -5.8876         -6.2513
            -7.3504       -435.4313        -11.1373
            -6.2784        -12.0042       -480.7272

     Atom 74  Si  pos: ( -0.109110  0.236509  0.706290)  para sigma:        -406.34
          -407.8190         20.4859          7.3970
            23.7502       -424.9154         -3.7919
            11.4806        -12.3778       -386.2988

     Atom 75  O   pos: ( -0.286470  0.175394  0.860294)  para sigma:        -109.83
          -119.6590          5.2445         12.3068
             4.8720        -90.2977          3.7428
            19.1564          6.8295       -119.5215

     Atom 76  O   pos: (  0.028146  0.392660  0.825593)  para sigma:        -104.69
          -102.7512          2.8799          9.0428
             5.0457        -80.0462          7.7624
             4.0740         -1.0860       -131.2659

     Atom 77  O   pos: (  0.028323  0.036943  0.662866)  para sigma:         -59.95
           -65.6341        -25.1451          4.3493
           -23.8134        -42.1072         -9.2893
             4.2474         -8.5847        -72.1133

     Atom 78  O   pos: ( -0.177369  0.307623  0.484404)  para sigma:         -69.25
           -70.9799          1.3704          9.7077
            -1.0462        -75.2947         -7.8097
             8.9104         -3.4132        -61.4677

     Atom 79  Ca  pos: (  0.053907  0.729494  0.845393)  para sigma:        -453.21
          -485.0232          1.4311          8.6550
            -0.1988       -433.3317          5.9085
             9.6300          8.7728       -441.2819

     Atom 80  Si  pos: ( -0.469960  0.796069  0.686362)  para sigma:        -405.71
          -418.2292         45.1961         -6.5434
            48.1518       -400.8546          0.2385
            -9.7374         -1.1100       -398.0547

     Atom 81  O   pos: ( -0.582499  0.607061  0.771707)  para sigma:         -83.83
          -104.6985         19.5392         -9.8926
            21.7444        -39.2382        -27.2532
            -9.8137        -17.4296       -107.5628

     Atom 82  O   pos: ( -0.313685  0.876807  0.848163)  para sigma:        -111.39
          -133.6867          9.6516          2.8444
            16.2063        -96.9439          5.2820
            -1.7368         -0.2958       -103.5406

     Atom 83  O   pos: ( -0.369824  0.806386  0.465144)  para sigma:         -98.82
          -101.6122        -17.1576         10.1374
           -17.6595        -94.7516         -2.6408
            10.5509         -2.1916       -100.0851

     Atom 84  Ca  pos: (  0.232967 -0.156744  1.194767)  para sigma:        -484.83
          -502.7348         -1.8731          1.5670
            -2.7596       -469.8365         -9.9358
             0.6564         -6.4270       -481.9262

     Atom 85  Si  pos: (  0.728879 -0.168353  1.386373)  para sigma:        -408.43
          -414.8119         32.5488         26.7803
            25.0633       -390.7693         11.4138
            25.2637          5.8397       -419.7040

     Atom 86  O   pos: ( -0.221793  0.090468  1.397029)  para sigma:        -105.88
          -125.7704         17.7734        -17.5837
            12.0770       -102.7985         -6.5862
           -16.4155        -12.7742        -89.0839

     Atom 87  O   pos: (  0.569726 -0.239233  1.223659)  para sigma:         -91.65
           -78.9414          6.0278         16.2756
             6.8108       -108.3268          4.8662
            12.2825          6.5719        -87.6947

     Atom 88  O   pos: ( -0.329895 -0.203497  1.618791)  para sigma:         -93.81
           -86.0873          3.6775         -3.7215
             3.0798        -88.9840         -1.1279
            -2.2699         -1.3170       -106.3560

     Atom 89  Ca  pos: ( -0.148071  0.316100  1.152455)  para sigma:        -491.65
          -520.6697          1.4534         11.8327
             1.7491       -462.9438         -4.3908
            13.9855         -8.2855       -491.3292

     Atom 90  Si  pos: (  0.320341  0.336412  1.336216)  para sigma:        -407.89
          -395.2142         23.1888         -3.9305
            23.5105       -422.5654          1.0678
             1.6477         -5.1582       -405.9010

     Atom 91  O   pos: (  0.183721  0.196470  1.196054)  para sigma:         -97.22
           -88.4232         -4.9553         11.7557
            -3.6665        -79.5789          9.8334
             5.7022          3.3324       -123.6648

     Atom 92  O   pos: ( -0.484929  0.432069  1.213858)  para sigma:         -93.55
           -82.0199          6.3168         -6.9334
             4.5849        -83.3251         -5.0794
            -0.4574         -2.5661       -115.3098

     Atom 93  O   pos: (  0.194689  0.535569  1.415067)  para sigma:         -62.83
           -70.1850        -25.1056         -0.3330
           -22.5897        -43.7408         -4.8209
             1.0974         -3.1195        -74.5776

     Atom 94  O   pos: (  0.363175  0.219433  1.545818)  para sigma:        -113.20
           -87.6732        -14.7906         40.4091
            -5.2810       -125.7410        -13.9545
            30.1456        -10.6169       -126.1797

     Atom 95  Ca  pos: ( -0.566544  1.033075  0.305882)  para sigma:        -468.25
          -482.2791          8.7747        -23.0097
             8.7174       -471.3987        -13.5765
           -25.6453        -16.8512       -451.0828

     Atom 96  Ca  pos: ( -0.360156  0.198077  1.695937)  para sigma:        -464.95
          -452.9448          8.9980         21.1794
            -1.7543       -472.8866          1.7473
            22.0804         -0.9890       -469.0241

     Atom 97  Ca  pos: ( -0.080534  1.324762 -0.010882)  para sigma:        -462.39
          -477.6618          4.1544          6.3479
             2.4049       -463.0235          7.1116
            13.9504          9.7099       -446.4745

     Atom 98  O   pos: (  0.259436 -0.401961  1.920179)  para sigma:         -73.05
           -60.7585         -5.4426         27.0849
            -2.6226        -39.5605         12.9308
            17.6947         11.4614       -118.8175

     Atom 99  H   pos: (  0.248932 -0.409692  2.062698)  para sigma:           0.00
             0.0000          0.0000          0.0000
             0.0000          0.0000          0.0000
             0.0000          0.0000          0.0000

     Atom100  O   pos: ( -0.264256  0.155849  2.111355)  para sigma:         -84.01
           -83.4239        -13.2086        -13.3293
           -17.2014        -91.6980         -9.7385
           -21.7384        -13.3960        -76.9139

     Atom101  H   pos: ( -0.360639  0.063132  2.047304)  para sigma:           0.00
             0.0000          0.0000          0.0000
             0.0000          0.0000          0.0000
             0.0000          0.0000          0.0000

     Atom102  O   pos: (  0.575333 -0.594918  1.599186)  para sigma:         -32.90
           -30.2333          5.0812         -4.3575
             7.4308        -18.5132         -4.2736
            -7.2116         -4.7783        -49.9601

     Atom103  H   pos: (  0.598242 -0.446078  1.614607)  para sigma:           0.00
             0.0000          0.0000          0.0000
             0.0000          0.0000          0.0000
             0.0000          0.0000          0.0000

     Atom104  H   pos: (  0.711271 -0.640474  1.622964)  para sigma:           0.00
             0.0000          0.0000          0.0000
             0.0000          0.0000          0.0000
             0.0000          0.0000          0.0000

     Atom105  O   pos: ( -0.221990  0.509416  1.681335)  para sigma:         -34.03
           -35.5331          1.2071         10.4630
            10.8787        -18.3437         -1.1502
             6.8575         -7.6131        -48.2207

     Atom106  H   pos: ( -0.300323  0.611775  1.611841)  para sigma:           0.00
             0.0000          0.0000          0.0000
             0.0000          0.0000          0.0000
             0.0000          0.0000          0.0000

     Atom107  H   pos: ( -0.115077  0.584803  1.747901)  para sigma:           0.00
             0.0000          0.0000          0.0000
             0.0000          0.0000          0.0000
             0.0000          0.0000          0.0000

     Atom108  O   pos: ( -0.014228  0.676384  0.496914)  para sigma:         -39.51
           -29.0232         -3.9561         -3.5720
            -5.2925        -40.5081         -2.8123
            -3.0810         -4.2251        -48.9934

     Atom109  H   pos: ( -0.060398  0.535584  0.490997)  para sigma:           0.00
             0.0000          0.0000          0.0000
             0.0000          0.0000          0.0000
             0.0000          0.0000          0.0000

     Atom110  H   pos: ( -0.143728  0.749298  0.476557)  para sigma:           0.00
             0.0000          0.0000          0.0000
             0.0000          0.0000          0.0000
             0.0000          0.0000          0.0000

     Atom111  O   pos: ( -0.058799 -0.166750  2.074082)  para sigma:         -47.13
           -56.6043         -1.0088        -10.1368
            -3.1791        -37.8421         -0.2655
           -12.9236          4.0717        -46.9342

     Atom112  H   pos: ( -0.250249  0.682322  0.059135)  para sigma:           0.00
             0.0000          0.0000          0.0000
             0.0000          0.0000          0.0000
             0.0000          0.0000          0.0000

     Atom113  H   pos: ( -0.267977  0.913037 -0.006463)  para sigma:           0.00
             0.0000          0.0000          0.0000
             0.0000          0.0000          0.0000
             0.0000          0.0000          0.0000

     Atom114  O   pos: (  0.049394  0.213719  1.758809)  para sigma:         -27.70
           -15.9676        -12.3087         -5.7742
           -16.2522        -41.0351          4.2895
            -1.7166         -0.9551        -26.0895

     Atom115  H   pos: ( -0.007903  0.314448  1.671759)  para sigma:           0.00
             0.0000          0.0000          0.0000
             0.0000          0.0000          0.0000
             0.0000          0.0000          0.0000

     Atom116  H   pos: (  0.187193  0.211230  1.694029)  para sigma:           0.00
             0.0000          0.0000          0.0000
             0.0000          0.0000          0.0000
             0.0000          0.0000          0.0000

     Paramagnetic US occ-occ contribution in ppm:

     Atom  1  O   pos: ( -0.278573  1.571699  0.129973)  para_oo sigma:          -0.28
            -0.1070          0.4499          0.0049
             0.4972         -0.2608         -0.1957
             0.0489         -0.1177         -0.4572

     Atom  2  H   pos: ( -1.212071  1.721183  0.173587)  para_oo sigma:           0.00
             0.0000          0.0000          0.0000
             0.0000          0.0000          0.0000
             0.0000          0.0000          0.0000

     Atom  3  H   pos: ( -0.396092  1.563169  0.211270)  para_oo sigma:           0.00
             0.0000          0.0000          0.0000
             0.0000          0.0000          0.0000
             0.0000          0.0000          0.0000

     Atom  4  O   pos: (  0.133492  0.129072  0.265753)  para_oo sigma:          -0.96
            -1.0195          0.0463         -0.0674
             0.0561         -1.0010          0.0792
            -0.1199          0.0804         -0.8701

     Atom  5  H   pos: (  0.022076  0.197508  0.332225)  para_oo sigma:           0.00
             0.0000          0.0000          0.0000
             0.0000          0.0000          0.0000
             0.0000          0.0000          0.0000

     Atom  6  H   pos: (  0.243192  0.138073  0.363382)  para_oo sigma:           0.00
             0.0000          0.0000          0.0000
             0.0000          0.0000          0.0000
             0.0000          0.0000          0.0000

     Atom  7  O   pos: (  0.674622  0.052395  0.170347)  para_oo sigma:          -0.88
            -0.8603         -0.0428          0.0063
            -0.0599         -0.9255          0.0102
             0.0110         -0.0029         -0.8629

     Atom  8  H   pos: (  0.727982  0.119403  0.290074)  para_oo sigma:           0.00
             0.0000          0.0000          0.0000
             0.0000          0.0000          0.0000
             0.0000          0.0000          0.0000

     Atom  9  H   pos: (  0.609573 -0.066519  0.220098)  para_oo sigma:           0.00
             0.0000          0.0000          0.0000
             0.0000          0.0000          0.0000
             0.0000          0.0000          0.0000

     Atom 10  O   pos: (  0.495654 -0.100201  1.920487)  para_oo sigma:          -1.14
            -1.0918          0.0718         -0.0836
            -0.0078         -1.1652          0.3580
            -0.0009          0.3191         -1.1689

     Atom 11  H   pos: (  0.577769 -0.169965  1.818435)  para_oo sigma:           0.00
             0.0000          0.0000          0.0000
             0.0000          0.0000          0.0000
             0.0000          0.0000          0.0000

     Atom 12  H   pos: (  0.392706 -0.208554  1.943311)  para_oo sigma:           0.00
             0.0000          0.0000          0.0000
             0.0000          0.0000          0.0000
             0.0000          0.0000          0.0000

     Atom 13  O   pos: (  0.434777  0.169362  0.527416)  para_oo sigma:          -0.69
            -0.6089          0.0438          0.0803
             0.0480         -0.5311         -0.0851
             0.0572         -0.0473         -0.9348

     Atom 14  H   pos: (  0.554963  0.248480  0.499199)  para_oo sigma:           0.00
             0.0000          0.0000          0.0000
             0.0000          0.0000          0.0000
             0.0000          0.0000          0.0000

     Atom 15  H   pos: (  0.492969  0.036941  0.549044)  para_oo sigma:           0.00
             0.0000          0.0000          0.0000
             0.0000          0.0000          0.0000
             0.0000          0.0000          0.0000

     Atom 16  O   pos: ( -0.345568  0.826973  1.495387)  para_oo sigma:          -0.80
            -0.5456         -0.0902         -0.0858
            -0.1676         -0.7401         -0.2315
            -0.0158         -0.2376         -1.1245

     Atom 17  H   pos: ( -0.395918  0.961438  1.497536)  para_oo sigma:           0.00
             0.0000          0.0000          0.0000
             0.0000          0.0000          0.0000
             0.0000          0.0000          0.0000

     Atom 18  H   pos: ( -0.180565  0.852960  1.482242)  para_oo sigma:           0.00
             0.0000          0.0000          0.0000
             0.0000          0.0000          0.0000
             0.0000          0.0000          0.0000

     Atom 19  O   pos: ( -0.371329  1.302823  0.473444)  para_oo sigma:          -0.57
            -0.2799         -0.1874         -0.0799
            -0.2434         -0.6967         -0.0545
            -0.1460         -0.1128         -0.7224

     Atom 20  H   pos: ( -0.465040  1.414349  0.495597)  para_oo sigma:           0.00
             0.0000          0.0000          0.0000
             0.0000          0.0000          0.0000
             0.0000          0.0000          0.0000

     Atom 21  H   pos: ( -0.241680  1.370675  0.467183)  para_oo sigma:           0.00
             0.0000          0.0000          0.0000
             0.0000          0.0000          0.0000
             0.0000          0.0000          0.0000

     Atom 22  O   pos: (  1.026180 -0.903975  1.936122)  para_oo sigma:          -0.38
            -0.5868         -0.0826          0.1934
            -0.1441         -0.6097          0.2232
             0.0766          0.1528          0.0524

     Atom 23  H   pos: (  0.944003 -0.964468  1.834226)  para_oo sigma:           0.00
             0.0000          0.0000          0.0000
             0.0000          0.0000          0.0000
             0.0000          0.0000          0.0000

     Atom 24  H   pos: (  0.827897  0.038916 -0.035018)  para_oo sigma:           0.00
             0.0000          0.0000          0.0000
             0.0000          0.0000          0.0000
             0.0000          0.0000          0.0000

     Atom 25  Ca  pos: ( -0.268827  1.209067  0.877588)  para_oo sigma:          -3.34
            -3.3727         -0.4376         -0.2846
            -0.4257         -2.6175         -0.0670
            -0.3179         -0.0263         -4.0191

     Atom 26  Si  pos: ( -0.761119  1.172318  0.710562)  para_oo sigma:          -6.09
            -5.2788          0.8181         -0.1664
             0.8440         -6.5658          0.2230
            -0.2466          0.1991         -6.4364

     Atom 27  O   pos: ( -0.959185  1.119264  0.825427)  para_oo sigma:          -2.34
            -0.9603          1.0445         -1.5148
             1.2343         -3.6231         -0.6330
            -1.6197         -0.6348         -2.4325

     Atom 28  O   pos: ( -0.615576  1.305561  0.842190)  para_oo sigma:          -1.87
            -1.5939          1.3966          1.5365
             1.3364         -2.0824          1.1721
             1.5833          1.2042         -1.9407

     Atom 29  O   pos: ( -0.654019  0.962454  0.645375)  para_oo sigma:          -3.10
            -2.9982         -1.6301          0.0019
            -1.6981         -1.8457          0.3986
             0.0737          0.4151         -4.4516

     Atom 30  O   pos: ( -0.797113  1.259275  0.479784)  para_oo sigma:          -3.29
            -4.1518         -0.0865          0.3818
            -0.1685         -2.8910         -1.1319
             0.4497         -1.3462         -2.8421

     Atom 31  Ca  pos: (  0.666712 -0.191733  0.882347)  para_oo sigma:          -3.56
            -3.7216         -0.2949          0.0010
            -0.3007         -3.1801         -0.0641
             0.1139          0.0018         -3.7662

     Atom 32  Si  pos: (  0.147932 -0.147567  0.759098)  para_oo sigma:          -6.18
            -6.1679          0.2971          0.2971
             0.2665         -6.2272         -0.3587
             0.2779         -0.4173         -6.1595

     Atom 33  O   pos: (  0.003739 -0.264537  0.908989)  para_oo sigma:          -1.71
            -1.7689          1.2038         -1.6365
             1.2239         -2.3217         -1.0488
            -1.7261         -1.1735         -1.0514

     Atom 34  O   pos: (  0.342030 -0.077796  0.879002)  para_oo sigma:          -1.48
            -0.2417          0.9747          1.6530
             0.9821         -2.3740          0.7882
             1.7932          0.7511         -1.8271

     Atom 35  O   pos: ( -1.041685  1.550087  0.526859)  para_oo sigma:          -3.83
            -3.7591         -0.7272         -1.1220
            -0.6810         -4.1684          0.7573
            -1.1139          0.8581         -3.5640

     Atom 36  Ca  pos: ( -0.419696  0.765171  1.151747)  para_oo sigma:          -3.29
            -3.1180         -0.2190         -0.2426
            -0.2180         -3.3066         -0.3456
            -0.1656         -0.2095         -3.4451

     Atom 37  Si  pos: (  0.092330  0.731560  1.302769)  para_oo sigma:          -5.89
            -5.9531          0.2840         -0.1394
             0.2668         -6.0466          0.0011
            -0.1796          0.0239         -5.6736

     Atom 38  O   pos: ( -0.747588  0.865712  1.159249)  para_oo sigma:          -1.51
            -1.2687          1.1547         -1.5053
             1.2001         -2.1581         -1.0451
            -1.5781         -1.1438         -1.0999

     Atom 39  O   pos: ( -0.088824  0.651284  1.164999)  para_oo sigma:          -1.27
            -0.5602          0.8599          1.6132
             0.8352         -2.1362          0.7682
             1.7434          0.7063         -1.1272

     Atom 40  O   pos: (  0.010817  0.875920  1.476967)  para_oo sigma:          -2.52
            -2.5584         -0.7770         -0.8857
            -0.6133         -2.8316          0.5613
            -0.7510          0.6122         -2.1698

     Atom 41  Ca  pos: ( -0.739877  1.214852  1.166754)  para_oo sigma:          -3.17
            -2.4493         -0.6938         -0.2633
            -0.6745         -3.1681         -0.0689
            -0.2245         -0.0532         -3.8973

     Atom 42  Si  pos: (  1.002554 -0.543553  1.364875)  para_oo sigma:          -6.01
            -5.6570          0.5043         -0.0211
             0.5134         -6.6842          0.0982
            -0.0588          0.1400         -5.6967

     Atom 43  O   pos: ( -0.404379  1.155800  1.199792)  para_oo sigma:          -1.84
            -1.9350          1.3704          1.4142
             1.3053         -1.4417          1.0425
             1.5347          1.1370         -2.1516

     Atom 44  O   pos: (  0.215233 -0.506088  1.259154)  para_oo sigma:          -1.77
            -0.4089          0.3606         -1.2668
             0.6531         -3.1072         -0.1877
            -1.3959         -0.1663         -1.7977

     Atom 45  O   pos: ( -0.065876 -0.274667  1.351947)  para_oo sigma:          -3.13
            -2.9492         -1.3885          0.0224
            -1.5845         -2.2970          0.1261
             0.1386          0.1144         -4.1373

     Atom 46  O   pos: (  0.000627 -0.562443  1.602497)  para_oo sigma:          -1.67
            -2.6847          0.1496         -0.3721
             0.1685         -3.0295         -0.7889
            -0.3424         -0.9146          0.6901

     Atom 47  Ca  pos: (  0.274518 -0.701195  1.759362)  para_oo sigma:          -3.63
            -3.8443         -0.1171          0.1517
            -0.0672         -3.1260          0.4551
             0.0737          0.3877         -3.9235

     Atom 48  Ca  pos: (  0.014402 -0.256914  1.747518)  para_oo sigma:          -3.12
            -2.7311          0.1755          0.1793
             0.2695         -3.2601          0.3710
             0.0340          0.2498         -3.3835

     Atom 49  Si  pos: ( -0.828729  1.498764  0.413311)  para_oo sigma:          -5.95
            -5.8450          0.4321          0.4071
             0.4524         -6.7678          0.0733
             0.4534          0.0662         -5.2368

     Atom 50  O   pos: ( -0.857951  1.512591  0.179486)  para_oo sigma:          -2.92
            -4.3767         -0.5808         -0.2204
            -0.5573         -4.0043         -0.3826
            -0.2321         -0.4240         -0.3919

     Atom 51  O   pos: (  0.614721 -0.220681  0.541367)  para_oo sigma:          -3.01
            -1.7693          1.1547          0.8806
             1.1475         -2.9856          0.5746
             0.9126          0.7061         -4.2805

     Atom 52  O   pos: (  0.272509 -0.141245  1.550925)  para_oo sigma:          -0.30
            -0.3525         -0.2393          0.1766
            -0.2231          0.2848         -0.0287
             0.1718         -0.0249         -0.8392

     Atom 53  H   pos: (  0.401798 -0.201013  1.580701)  para_oo sigma:           0.00
             0.0000          0.0000          0.0000
             0.0000          0.0000          0.0000
             0.0000          0.0000          0.0000

     Atom 54  H   pos: (  0.304719  0.008089  1.547014)  para_oo sigma:           0.00
             0.0000          0.0000          0.0000
             0.0000          0.0000          0.0000
             0.0000          0.0000          0.0000

     Atom 55  O   pos: ( -0.882430  0.646709  1.846233)  para_oo sigma:          -0.58
            -0.6441          0.0803          0.1490
            -0.0133         -0.5653          0.4152
             0.1025          0.3784         -0.5248

     Atom 56  H   pos: ( -0.815213  0.631126  1.719039)  para_oo sigma:           0.00
             0.0000          0.0000          0.0000
             0.0000          0.0000          0.0000
             0.0000          0.0000          0.0000

     Atom 57  H   pos: ( -0.843604  0.776861  1.904459)  para_oo sigma:           0.00
             0.0000          0.0000          0.0000
             0.0000          0.0000          0.0000
             0.0000          0.0000          0.0000

     Atom 58  O   pos: (  0.267959  0.696571  0.225437)  para_oo sigma:          -0.57
            -0.2338         -0.2572         -0.2185
            -0.2735         -0.9059          0.0548
            -0.2051         -0.0000         -0.5833

     Atom 59  H   pos: (  0.364766  0.588768  0.227107)  para_oo sigma:           0.00
             0.0000          0.0000          0.0000
             0.0000          0.0000          0.0000
             0.0000          0.0000          0.0000

     Atom 60  H   pos: (  0.168796  0.674684  0.332396)  para_oo sigma:           0.00
             0.0000          0.0000          0.0000
             0.0000          0.0000          0.0000
             0.0000          0.0000          0.0000

     Atom 61  O   pos: ( -0.547835  0.396142  1.983288)  para_oo sigma:          -0.82
            -0.7629         -0.2773         -0.0259
            -0.2900         -0.8301         -0.0001
             0.0275         -0.0903         -0.8692

     Atom 62  H   pos: ( -0.595532  0.489821  2.087601)  para_oo sigma:           0.00
             0.0000          0.0000          0.0000
             0.0000          0.0000          0.0000
             0.0000          0.0000          0.0000

     Atom 63  H   pos: ( -0.441383  0.324372  2.053848)  para_oo sigma:           0.00
             0.0000          0.0000          0.0000
             0.0000          0.0000          0.0000
             0.0000          0.0000          0.0000

     Atom 64  O   pos: (  0.052591  1.044191  0.162757)  para_oo sigma:          -0.43
            -0.5613          0.2098          0.1126
             0.2031         -0.4754          0.5171
             0.1445          0.4766         -0.2671

     Atom 65  H   pos: (  0.026383  1.057496  0.303735)  para_oo sigma:           0.00
             0.0000          0.0000          0.0000
             0.0000          0.0000          0.0000
             0.0000          0.0000          0.0000

     Atom 66  H   pos: ( -0.012084  0.921104  0.114995)  para_oo sigma:           0.00
             0.0000          0.0000          0.0000
             0.0000          0.0000          0.0000
             0.0000          0.0000          0.0000

     Atom 67  O   pos: ( -0.368154  0.542835  0.207566)  para_oo sigma:          -1.18
            -1.2549          0.0124         -0.0433
             0.0338         -1.1234          0.0571
            -0.0086          0.0182         -1.1552

     Atom 68  H   pos: ( -0.293801  0.439110  0.276844)  para_oo sigma:           0.00
             0.0000          0.0000          0.0000
             0.0000          0.0000          0.0000
             0.0000          0.0000          0.0000

     Atom 69  H   pos: ( -0.373474  0.648117  0.319143)  para_oo sigma:           0.00
             0.0000          0.0000          0.0000
             0.0000          0.0000          0.0000
             0.0000          0.0000          0.0000

     Atom 70  O   pos: (  0.461873 -0.838065  2.037649)  para_oo sigma:          -0.69
            -0.5946          0.0431         -0.2596
             0.1061         -0.6996          0.1278
            -0.3001          0.1234         -0.7741

     Atom 71  H   pos: (  0.244025  0.133561  0.056799)  para_oo sigma:           0.00
             0.0000          0.0000          0.0000
             0.0000          0.0000          0.0000
             0.0000          0.0000          0.0000

     Atom 72  H   pos: (  0.467000  0.125603  0.000817)  para_oo sigma:           0.00
             0.0000          0.0000          0.0000
             0.0000          0.0000          0.0000
             0.0000          0.0000          0.0000

     Atom 73  Ca  pos: (  0.368336  0.274326  0.876080)  para_oo sigma:          -2.89
            -3.2340         -0.1728         -0.1355
            -0.1931         -2.0768         -0.3879
            -0.1377         -0.3991         -3.3516

     Atom 74  Si  pos: ( -0.109110  0.236509  0.706290)  para_oo sigma:          -5.90
            -5.8885          0.3856          0.0674
             0.3560         -6.1075          0.0611
             0.0599          0.0791         -5.6933

     Atom 75  O   pos: ( -0.286470  0.175394  0.860294)  para_oo sigma:          -1.34
            -0.4536          0.5425         -1.7112
             0.5630         -2.4818         -0.7851
            -1.8543         -0.8080         -1.0755

     Atom 76  O   pos: (  0.028146  0.392660  0.825593)  para_oo sigma:          -1.76
            -1.6112          1.3729          1.1287
             1.3447         -1.8732          1.0241
             1.2346          1.1800         -1.7903

     Atom 77  O   pos: (  0.028323  0.036943  0.662866)  para_oo sigma:          -4.11
            -4.4013         -1.6413          0.3578
            -1.6472         -2.8545         -0.4651
             0.3491         -0.5016         -5.0699

     Atom 78  O   pos: ( -0.177369  0.307623  0.484404)  para_oo sigma:          -3.43
            -4.0678         -0.2269          0.6370
            -0.2948         -4.1151         -0.7080
             0.7462         -0.7333         -2.1095

     Atom 79  Ca  pos: (  0.053907  0.729494  0.845393)  para_oo sigma:          -2.41
            -2.9117         -0.1026          0.0070
            -0.1082         -1.8575          0.0758
             0.0580          0.0894         -2.4553

     Atom 80  Si  pos: ( -0.469960  0.796069  0.686362)  para_oo sigma:          -6.05
            -6.2239          1.0720         -0.1347
             0.9867         -5.8652         -0.1604
            -0.0939         -0.1676         -6.0636

     Atom 81  O   pos: ( -0.582499  0.607061  0.771707)  para_oo sigma:          -2.34
            -2.3768          1.4992         -0.7450
             1.3255         -1.6466         -0.6152
            -0.7634         -0.7462         -2.9838

     Atom 82  O   pos: ( -0.313685  0.876807  0.848163)  para_oo sigma:          -1.53
            -0.7332          0.6258          1.8688
             0.6491         -2.5734          1.1485
             1.8783          1.1916         -1.2936

     Atom 83  O   pos: ( -0.369824  0.806386  0.465144)  para_oo sigma:          -2.47
            -2.9038          0.1969         -1.3862
             0.3516         -3.5862          0.3510
            -1.5625          0.5716         -0.9141

     Atom 84  Ca  pos: (  0.232967 -0.156744  1.194767)  para_oo sigma:          -2.96
            -3.2087         -0.2123         -0.1863
            -0.1405         -2.5907         -0.2248
            -0.1066         -0.1430         -3.0912

     Atom 85  Si  pos: (  0.728879 -0.168353  1.386373)  para_oo sigma:          -5.92
            -5.8648          0.5952          0.6050
             0.5629         -5.6348          0.3978
             0.5878          0.3330         -6.2489

     Atom 86  O   pos: ( -0.221793  0.090468  1.397029)  para_oo sigma:          -2.00
            -2.5406          0.7223          0.3556
             0.7791          0.5296          0.2104
             0.4363          0.4126         -3.9882

     Atom 87  O   pos: (  0.569726 -0.239233  1.223659)  para_oo sigma:          -1.97
            -1.6580          0.9285          1.6727
             1.0637         -2.8242          0.8619
             1.6841          0.8306         -1.4349

     Atom 88  O   pos: ( -0.329895 -0.203497  1.618791)  para_oo sigma:          -2.52
            -3.3378          0.2039         -0.8075
             0.1339         -3.1432         -0.5484
            -0.9398         -0.5996         -1.0642

     Atom 89  Ca  pos: ( -0.148071  0.316100  1.152455)  para_oo sigma:          -3.33
            -3.6914         -0.1487          0.0936
            -0.1413         -2.8761         -0.2279
             0.0408         -0.2337         -3.4304

     Atom 90  Si  pos: (  0.320341  0.336412  1.336216)  para_oo sigma:          -5.87
            -5.4313          0.5461         -0.1805
             0.4883         -6.2680          0.0565
            -0.0921          0.0476         -5.9150

     Atom 91  O   pos: (  0.183721  0.196470  1.196054)  para_oo sigma:          -1.81
            -1.8110          1.3158          1.3327
             1.3663         -1.9935          1.2600
             1.3608          1.3725         -1.6264

     Atom 92  O   pos: ( -0.484929  0.432069  1.213858)  para_oo sigma:          -1.82
            -0.6073          0.8057         -1.3824
             0.7987         -2.9603         -0.6603
            -1.4907         -0.6312         -1.8942

     Atom 93  O   pos: (  0.194689  0.535569  1.415067)  para_oo sigma:          -3.75
            -3.9936         -1.2312          0.1487
            -1.2313         -2.6958         -0.1809
             0.1285         -0.1611         -4.5590

     Atom 94  O   pos: (  0.363175  0.219433  1.545818)  para_oo sigma:          -2.01
            -3.4141          0.1484         -0.5381
             0.0366         -1.7744         -1.0041
            -0.4855         -1.0207         -0.8491

     Atom 95  Ca  pos: ( -0.566544  1.033075  0.305882)  para_oo sigma:          -2.50
            -2.6702          0.2573         -0.0761
             0.2777         -2.4426         -0.3134
            -0.0363         -0.2620         -2.3836

     Atom 96  Ca  pos: ( -0.360156  0.198077  1.695937)  para_oo sigma:          -2.98
            -2.5667          0.1376          0.1488
             0.0345         -3.2549          0.2678
             0.1787          0.2139         -3.1184

     Atom 97  Ca  pos: ( -0.080534  1.324762 -0.010882)  para_oo sigma:          -2.99
            -2.9151         -0.0257          0.2145
            -0.0300         -3.0820         -0.1125
             0.2494         -0.1460         -2.9770

     Atom 98  O   pos: (  0.259436 -0.401961  1.920179)  para_oo sigma:           0.69
             0.4390          0.4284         -0.5667
             0.4296          0.3007         -0.2635
            -0.4688         -0.1792          1.3236

     Atom 99  H   pos: (  0.248932 -0.409692  2.062698)  para_oo sigma:           0.00
             0.0000          0.0000          0.0000
             0.0000          0.0000          0.0000
             0.0000          0.0000          0.0000

     Atom100  O   pos: ( -0.264256  0.155849  2.111355)  para_oo sigma:          -0.26
            -0.2431         -0.2432          0.6386
            -0.2100          0.1784          0.2917
             0.7363          0.3979         -0.7302

     Atom101  H   pos: ( -0.360639  0.063132  2.047304)  para_oo sigma:           0.00
             0.0000          0.0000          0.0000
             0.0000          0.0000          0.0000
             0.0000          0.0000          0.0000

     Atom102  O   pos: (  0.575333 -0.594918  1.599186)  para_oo sigma:          -0.43
            -0.5466         -0.1512          0.1040
            -0.1931          0.0503          0.0430
             0.1315          0.0310         -0.8065

     Atom103  H   pos: (  0.598242 -0.446078  1.614607)  para_oo sigma:           0.00
             0.0000          0.0000          0.0000
             0.0000          0.0000          0.0000
             0.0000          0.0000          0.0000

     Atom104  H   pos: (  0.711271 -0.640474  1.622964)  para_oo sigma:           0.00
             0.0000          0.0000          0.0000
             0.0000          0.0000          0.0000
             0.0000          0.0000          0.0000

     Atom105  O   pos: ( -0.221990  0.509416  1.681335)  para_oo sigma:          -0.48
            -0.2445         -0.3989          0.4350
            -0.4156         -0.8021         -0.2109
             0.3897         -0.1610         -0.3980

     Atom106  H   pos: ( -0.300323  0.611775  1.611841)  para_oo sigma:           0.00
             0.0000          0.0000          0.0000
             0.0000          0.0000          0.0000
             0.0000          0.0000          0.0000

     Atom107  H   pos: ( -0.115077  0.584803  1.747901)  para_oo sigma:           0.00
             0.0000          0.0000          0.0000
             0.0000          0.0000          0.0000
             0.0000          0.0000          0.0000

     Atom108  O   pos: ( -0.014228  0.676384  0.496914)  para_oo sigma:          -0.75
            -0.4882         -0.0790         -0.1592
            -0.1158         -0.5888         -0.0916
            -0.2147         -0.0989         -1.1638

     Atom109  H   pos: ( -0.060398  0.535584  0.490997)  para_oo sigma:           0.00
             0.0000          0.0000          0.0000
             0.0000          0.0000          0.0000
             0.0000          0.0000          0.0000

     Atom110  H   pos: ( -0.143728  0.749298  0.476557)  para_oo sigma:           0.00
             0.0000          0.0000          0.0000
             0.0000          0.0000          0.0000
             0.0000          0.0000          0.0000

     Atom111  O   pos: ( -0.058799 -0.166750  2.074082)  para_oo sigma:          -0.67
            -0.7292         -0.0156          0.0660
            -0.0277         -0.1603         -0.2460
             0.0849         -0.2410         -1.1201

     Atom112  H   pos: ( -0.250249  0.682322  0.059135)  para_oo sigma:           0.00
             0.0000          0.0000          0.0000
             0.0000          0.0000          0.0000
             0.0000          0.0000          0.0000

     Atom113  H   pos: ( -0.267977  0.913037 -0.006463)  para_oo sigma:           0.00
             0.0000          0.0000          0.0000
             0.0000          0.0000          0.0000
             0.0000          0.0000          0.0000

     Atom114  O   pos: (  0.049394  0.213719  1.758809)  para_oo sigma:          -0.55
            -0.2984         -0.2252         -0.1065
            -0.2708         -0.5999         -0.1584
            -0.0552         -0.1916         -0.7562

     Atom115  H   pos: ( -0.007903  0.314448  1.671759)  para_oo sigma:           0.00
             0.0000          0.0000          0.0000
             0.0000          0.0000          0.0000
             0.0000          0.0000          0.0000

     Atom116  H   pos: (  0.187193  0.211230  1.694029)  para_oo sigma:           0.00
             0.0000          0.0000          0.0000
             0.0000          0.0000          0.0000
             0.0000          0.0000          0.0000

     Paramagnetic US L_R Q_R contribution in ppm:

     Atom  1  O   pos: ( -0.278573  1.571699  0.129973)  para_lq sigma:        -101.40
          -101.7028         -4.1512          3.7017
            -4.4063       -103.9627         -5.5298
             3.7646         -5.7005        -98.5344

     Atom  2  H   pos: ( -1.212071  1.721183  0.173587)  para_lq sigma:           0.00
             0.0000          0.0000          0.0000
             0.0000          0.0000          0.0000
             0.0000          0.0000          0.0000

     Atom  3  H   pos: ( -0.396092  1.563169  0.211270)  para_lq sigma:           0.00
             0.0000          0.0000          0.0000
             0.0000          0.0000          0.0000
             0.0000          0.0000          0.0000

     Atom  4  O   pos: (  0.133492  0.129072  0.265753)  para_lq sigma:        -100.15
          -103.6596          2.6673         -2.0760
             2.7453        -95.2042         -3.2639
            -2.4201         -3.3154       -101.5887

     Atom  5  H   pos: (  0.022076  0.197508  0.332225)  para_lq sigma:           0.00
             0.0000          0.0000          0.0000
             0.0000          0.0000          0.0000
             0.0000          0.0000          0.0000

     Atom  6  H   pos: (  0.243192  0.138073  0.363382)  para_lq sigma:           0.00
             0.0000          0.0000          0.0000
             0.0000          0.0000          0.0000
             0.0000          0.0000          0.0000

     Atom  7  O   pos: (  0.674622  0.052395  0.170347)  para_lq sigma:        -101.75
           -96.8312         -5.5073         -1.3678
            -5.7541       -102.5603         -0.1395
            -1.2282          0.1017       -105.8699

     Atom  8  H   pos: (  0.727982  0.119403  0.290074)  para_lq sigma:           0.00
             0.0000          0.0000          0.0000
             0.0000          0.0000          0.0000
             0.0000          0.0000          0.0000

     Atom  9  H   pos: (  0.609573 -0.066519  0.220098)  para_lq sigma:           0.00
             0.0000          0.0000          0.0000
             0.0000          0.0000          0.0000
             0.0000          0.0000          0.0000

     Atom 10  O   pos: (  0.495654 -0.100201  1.920487)  para_lq sigma:        -101.45
          -101.2274         -1.8363          4.6564
            -1.8216       -103.2149         -2.4528
             4.7864         -2.1736        -99.9138

     Atom 11  H   pos: (  0.577769 -0.169965  1.818435)  para_lq sigma:           0.00
             0.0000          0.0000          0.0000
             0.0000          0.0000          0.0000
             0.0000          0.0000          0.0000

     Atom 12  H   pos: (  0.392706 -0.208554  1.943311)  para_lq sigma:           0.00
             0.0000          0.0000          0.0000
             0.0000          0.0000          0.0000
             0.0000          0.0000          0.0000

     Atom 13  O   pos: (  0.434777  0.169362  0.527416)  para_lq sigma:        -100.95
          -104.1253         -0.1404          1.4183
            -0.0203       -103.7986          2.0856
             1.1476          2.2264        -94.9357

     Atom 14  H   pos: (  0.554963  0.248480  0.499199)  para_lq sigma:           0.00
             0.0000          0.0000          0.0000
             0.0000          0.0000          0.0000
             0.0000          0.0000          0.0000

     Atom 15  H   pos: (  0.492969  0.036941  0.549044)  para_lq sigma:           0.00
             0.0000          0.0000          0.0000
             0.0000          0.0000          0.0000
             0.0000          0.0000          0.0000

     Atom 16  O   pos: ( -0.345568  0.826973  1.495387)  para_lq sigma:        -104.42
          -106.0908          0.2032          0.1756
             0.1713       -107.1224         -0.1862
             0.6360         -0.2272       -100.0603

     Atom 17  H   pos: ( -0.395918  0.961438  1.497536)  para_lq sigma:           0.00
             0.0000          0.0000          0.0000
             0.0000          0.0000          0.0000
             0.0000          0.0000          0.0000

     Atom 18  H   pos: ( -0.180565  0.852960  1.482242)  para_lq sigma:           0.00
             0.0000          0.0000          0.0000
             0.0000          0.0000          0.0000
             0.0000          0.0000          0.0000

     Atom 19  O   pos: ( -0.371329  1.302823  0.473444)  para_lq sigma:        -101.05
          -105.2584         -0.7508          1.1441
            -0.8483       -104.2005         -1.5166
             1.1925         -1.6774        -93.6801

     Atom 20  H   pos: ( -0.465040  1.414349  0.495597)  para_lq sigma:           0.00
             0.0000          0.0000          0.0000
             0.0000          0.0000          0.0000
             0.0000          0.0000          0.0000

     Atom 21  H   pos: ( -0.241680  1.370675  0.467183)  para_lq sigma:           0.00
             0.0000          0.0000          0.0000
             0.0000          0.0000          0.0000
             0.0000          0.0000          0.0000

     Atom 22  O   pos: (  1.026180 -0.903975  1.936122)  para_lq sigma:        -100.61
          -101.4977         -4.8408          2.2489
            -4.8235        -94.9099         -1.3730
             2.1284         -1.2915       -105.4213

     Atom 23  H   pos: (  0.944003 -0.964468  1.834226)  para_lq sigma:           0.00
             0.0000          0.0000          0.0000
             0.0000          0.0000          0.0000
             0.0000          0.0000          0.0000

     Atom 24  H   pos: (  0.827897  0.038916 -0.035018)  para_lq sigma:           0.00
             0.0000          0.0000          0.0000
             0.0000          0.0000          0.0000
             0.0000          0.0000          0.0000

     Atom 25  Ca  pos: ( -0.268827  1.209067  0.877588)  para_lq sigma:         201.84
           200.8007         -0.8138         -0.9094
            -0.8268        203.6064         -0.2621
            -0.9945         -0.2508        201.1165

     Atom 26  Si  pos: ( -0.761119  1.172318  0.710562)  para_lq sigma:          -0.55
             3.2340          4.1051         -0.8367
             4.2113         -3.2271          0.9470
            -0.7468          1.0367         -1.6491

     Atom 27  O   pos: ( -0.959185  1.119264  0.825427)  para_lq sigma:        -109.94
          -112.7030         -1.0269          3.8551
            -0.6809       -107.6056          0.5682
             4.8447          0.8109       -109.5256

     Atom 28  O   pos: ( -0.615576  1.305561  0.842190)  para_lq sigma:        -109.72
          -109.3169         -2.4140         -2.3860
            -2.6570       -109.3387         -2.9876
            -3.1788         -3.4757       -110.4923

     Atom 29  O   pos: ( -0.654019  0.962454  0.645375)  para_lq sigma:        -102.44
          -102.6211          4.6226          0.1865
             4.3658       -104.8121         -0.2764
             0.4192         -0.0606        -99.8727

     Atom 30  O   pos: ( -0.797113  1.259275  0.479784)  para_lq sigma:        -103.84
          -100.7794          1.7102         -0.6265
             1.6972       -105.9058          2.8855
            -0.7411          2.4851       -104.8449

     Atom 31  Ca  pos: (  0.666712 -0.191733  0.882347)  para_lq sigma:         201.54
           200.8813         -0.0970          0.4520
            -0.1551        202.1076          0.1671
             0.1019          0.0304        201.6213

     Atom 32  Si  pos: (  0.147932 -0.147567  0.759098)  para_lq sigma:          -0.51
             0.0897          1.6114          0.7582
             2.1973         -1.1555         -2.0559
             0.7675         -0.7721         -0.4623

     Atom 33  O   pos: (  0.003739 -0.264537  0.908989)  para_lq sigma:        -109.56
          -110.0592         -3.0646          3.0563
            -2.6765       -107.7598          2.5720
             3.4502          3.2056       -110.8742

     Atom 34  O   pos: (  0.342030 -0.077796  0.879002)  para_lq sigma:        -109.19
          -111.5248         -2.0392         -3.3614
            -2.4756       -106.8015         -0.9725
            -3.9654         -1.3236       -109.2300

     Atom 35  O   pos: ( -1.041685  1.550087  0.526859)  para_lq sigma:        -103.19
          -103.9004          1.5054          2.8250
             1.6577       -102.3018         -3.3536
             2.9343         -3.0627       -103.3704

     Atom 36  Ca  pos: ( -0.419696  0.765171  1.151747)  para_lq sigma:         201.34
           201.3524         -0.0723         -0.6014
             0.0615        200.9132         -0.8938
            -1.0129         -0.8599        201.7635

     Atom 37  Si  pos: (  0.092330  0.731560  1.302769)  para_lq sigma:          -0.92
            -0.9070          1.2934         -0.7736
             1.4419         -1.9126          0.0026
            -1.3971          1.0932          0.0715

     Atom 38  O   pos: ( -0.747588  0.865712  1.159249)  para_lq sigma:        -110.89
          -111.6855         -2.6107          2.9537
            -2.6030       -109.2715          2.0235
             3.4414          2.1717       -111.7134

     Atom 39  O   pos: ( -0.088824  0.651284  1.164999)  para_lq sigma:        -110.38
          -111.8875         -1.9616         -3.0724
            -2.1892       -107.9183         -1.2898
            -3.7997         -1.7813       -111.3236

     Atom 40  O   pos: (  0.010817  0.875920  1.476967)  para_lq sigma:        -107.34
          -107.5944          1.2528          1.9471
             0.9287       -107.3405         -3.4210
             1.5770         -3.1694       -107.0826

     Atom 41  Ca  pos: ( -0.739877  1.214852  1.166754)  para_lq sigma:         202.16
           203.3091         -1.6001         -0.7675
            -1.3125        202.4222         -0.0529
            -0.8845         -0.2017        200.7525

     Atom 42  Si  pos: (  1.002554 -0.543553  1.364875)  para_lq sigma:          -0.95
             0.5106          2.5061          0.4172
             2.8686         -4.6013          0.5744
            -0.0303          0.8458          1.2305

     Atom 43  O   pos: ( -0.404379  1.155800  1.199792)  para_lq sigma:        -110.76
          -111.0548         -2.5243         -2.5002
            -3.1363       -111.2140         -2.9252
            -2.9365         -2.9123       -110.0042

     Atom 44  O   pos: (  0.215233 -0.506088  1.259154)  para_lq sigma:        -110.06
          -113.8869         -0.0994          3.4230
             0.3789       -107.3397         -0.0921
             3.9493          0.0130       -108.9642

     Atom 45  O   pos: ( -0.065876 -0.274667  1.351947)  para_lq sigma:        -103.34
          -104.3665          2.7114          0.9203
             2.2708       -105.0464         -0.2011
             1.0511         -0.1562       -100.6032

     Atom 46  O   pos: (  0.000627 -0.562443  1.602497)  para_lq sigma:        -112.09
          -108.7773          0.7861         -0.2106
             0.9220       -109.2652          2.4273
            -0.2509          2.2509       -118.2378

     Atom 47  Ca  pos: (  0.274518 -0.701195  1.759362)  para_lq sigma:         202.87
           201.9821         -0.5166          0.5643
            -0.3113        204.4145          1.2842
             0.4188          1.3765        202.2260

     Atom 48  Ca  pos: (  0.014402 -0.256914  1.747518)  para_lq sigma:         201.19
           202.0641          0.8679         -0.0777
             1.0134        201.3893          1.1666
             1.0628          0.7604        200.1254

     Atom 49  Si  pos: ( -0.828729  1.498764  0.413311)  para_lq sigma:          -0.63
            -0.2031          2.5811          2.9773
             2.2752         -4.1914          1.3983
             2.7264          0.1702          2.5048

     Atom 50  O   pos: ( -0.857951  1.512591  0.179486)  para_lq sigma:        -111.21
          -108.2857          0.2907          0.4959
             0.6264       -108.2531          1.9539
            -0.5264          0.6239       -117.0770

     Atom 51  O   pos: (  0.614721 -0.220681  0.541367)  para_lq sigma:        -112.78
          -115.5412         -4.6394         -2.8112
            -4.6324       -112.4733         -2.2015
            -1.9486         -1.4851       -110.3236

     Atom 52  O   pos: (  0.272509 -0.141245  1.550925)  para_lq sigma:        -100.22
          -102.5137          0.3796         -1.6235
             0.2825       -102.6629          1.0593
            -1.8838          0.7477        -95.4697

     Atom 53  H   pos: (  0.401798 -0.201013  1.580701)  para_lq sigma:           0.00
             0.0000          0.0000          0.0000
             0.0000          0.0000          0.0000
             0.0000          0.0000          0.0000

     Atom 54  H   pos: (  0.304719  0.008089  1.547014)  para_lq sigma:           0.00
             0.0000          0.0000          0.0000
             0.0000          0.0000          0.0000
             0.0000          0.0000          0.0000

     Atom 55  O   pos: ( -0.882430  0.646709  1.846233)  para_lq sigma:         -99.81
           -96.3329         -3.2719          3.7560
            -3.6143       -102.1693         -3.4748
             3.5322         -3.2624       -100.9355

     Atom 56  H   pos: ( -0.815213  0.631126  1.719039)  para_lq sigma:           0.00
             0.0000          0.0000          0.0000
             0.0000          0.0000          0.0000
             0.0000          0.0000          0.0000

     Atom 57  H   pos: ( -0.843604  0.776861  1.904459)  para_lq sigma:           0.00
             0.0000          0.0000          0.0000
             0.0000          0.0000          0.0000
             0.0000          0.0000          0.0000

     Atom 58  O   pos: (  0.267959  0.696571  0.225437)  para_lq sigma:        -100.40
          -101.5991          3.4473          5.0081
             2.9866       -100.9987          2.6079
             4.9539          2.6586        -98.6063

     Atom 59  H   pos: (  0.364766  0.588768  0.227107)  para_lq sigma:           0.00
             0.0000          0.0000          0.0000
             0.0000          0.0000          0.0000
             0.0000          0.0000          0.0000

     Atom 60  H   pos: (  0.168796  0.674684  0.332396)  para_lq sigma:           0.00
             0.0000          0.0000          0.0000
             0.0000          0.0000          0.0000
             0.0000          0.0000          0.0000

     Atom 61  O   pos: ( -0.547835  0.396142  1.983288)  para_lq sigma:        -102.02
          -100.8667          4.4550         -2.3202
             4.5998       -100.8659         -3.3422
            -2.4648         -3.3190       -104.3351

     Atom 62  H   pos: ( -0.595532  0.489821  2.087601)  para_lq sigma:           0.00
             0.0000          0.0000          0.0000
             0.0000          0.0000          0.0000
             0.0000          0.0000          0.0000

     Atom 63  H   pos: ( -0.441383  0.324372  2.053848)  para_lq sigma:           0.00
             0.0000          0.0000          0.0000
             0.0000          0.0000          0.0000
             0.0000          0.0000          0.0000

     Atom 64  O   pos: (  0.052591  1.044191  0.162757)  para_lq sigma:        -100.33
           -95.9068         -4.6880          0.7995
            -4.4148       -102.4960         -1.8854
             0.8396         -1.6635       -102.5946

     Atom 65  H   pos: (  0.026383  1.057496  0.303735)  para_lq sigma:           0.00
             0.0000          0.0000          0.0000
             0.0000          0.0000          0.0000
             0.0000          0.0000          0.0000

     Atom 66  H   pos: ( -0.012084  0.921104  0.114995)  para_lq sigma:           0.00
             0.0000          0.0000          0.0000
             0.0000          0.0000          0.0000
             0.0000          0.0000          0.0000

     Atom 67  O   pos: ( -0.368154  0.542835  0.207566)  para_lq sigma:        -101.21
           -97.4803          3.2791         -1.9963
             3.2937       -103.0886         -1.2983
            -1.9599         -1.2468       -103.0732

     Atom 68  H   pos: ( -0.293801  0.439110  0.276844)  para_lq sigma:           0.00
             0.0000          0.0000          0.0000
             0.0000          0.0000          0.0000
             0.0000          0.0000          0.0000

     Atom 69  H   pos: ( -0.373474  0.648117  0.319143)  para_lq sigma:           0.00
             0.0000          0.0000          0.0000
             0.0000          0.0000          0.0000
             0.0000          0.0000          0.0000

     Atom 70  O   pos: (  0.461873 -0.838065  2.037649)  para_lq sigma:         -99.25
          -103.2465          0.0876          0.2776
             0.2236        -92.2376         -1.4280
             0.8993         -1.5873       -102.2568

     Atom 71  H   pos: (  0.244025  0.133561  0.056799)  para_lq sigma:           0.00
             0.0000          0.0000          0.0000
             0.0000          0.0000          0.0000
             0.0000          0.0000          0.0000

     Atom 72  H   pos: (  0.467000  0.125603  0.000817)  para_lq sigma:           0.00
             0.0000          0.0000          0.0000
             0.0000          0.0000          0.0000
             0.0000          0.0000          0.0000

     Atom 73  Ca  pos: (  0.368336  0.274326  0.876080)  para_lq sigma:         202.72
           201.8256         -0.5210         -0.3749
            -0.7731        204.2027         -0.5871
            -0.2938         -0.6431        202.1256

     Atom 74  Si  pos: ( -0.109110  0.236509  0.706290)  para_lq sigma:          -0.89
            -1.2715          1.9671          0.5437
             2.2265         -2.7341          0.0457
             0.8489         -0.9228          1.3243

     Atom 75  O   pos: ( -0.286470  0.175394  0.860294)  para_lq sigma:        -111.57
          -113.5588         -1.3799          4.1808
            -1.2948       -108.7939          0.7524
             4.5337          1.0398       -112.3602

     Atom 76  O   pos: (  0.028146  0.392660  0.825593)  para_lq sigma:        -111.15
          -110.5201         -3.2140         -1.7614
            -2.9058       -111.7299         -2.7547
            -2.1395         -3.1300       -111.1870

     Atom 77  O   pos: (  0.028323  0.036943  0.662866)  para_lq sigma:        -102.39
          -102.5543          3.4768         -0.4429
             3.5422       -105.2085          0.6693
            -0.4016          0.5861        -99.3964

     Atom 78  O   pos: ( -0.177369  0.307623  0.484404)  para_lq sigma:        -112.27
          -110.2083          0.6106         -2.4876
             0.5188       -110.8190          3.0813
            -2.2208          2.5313       -115.7700

     Atom 79  Ca  pos: (  0.053907  0.729494  0.845393)  para_lq sigma:         202.95
           201.6135          0.0408          0.4430
            -0.1918        203.9096          0.2002
             0.3263          0.2796        203.3349

     Atom 80  Si  pos: ( -0.469960  0.796069  0.686362)  para_lq sigma:          -0.72
            -1.8416          5.0988         -0.6900
             5.0028         -0.2639         -0.5883
            -0.8268         -0.7134         -0.0504

     Atom 81  O   pos: ( -0.582499  0.607061  0.771707)  para_lq sigma:        -111.43
          -109.9284         -2.6933          1.2799
            -2.7556       -114.4886          2.6414
             1.5860          3.2452       -109.8711

     Atom 82  O   pos: ( -0.313685  0.876807  0.848163)  para_lq sigma:        -110.74
          -111.8753         -1.2960         -3.8095
            -0.6501       -108.1851         -1.1772
            -4.1240         -1.8409       -112.1449

     Atom 83  O   pos: ( -0.369824  0.806386  0.465144)  para_lq sigma:        -109.84
          -108.6632         -0.1435          3.3099
             0.2714       -107.4311         -1.2582
             2.9133         -0.8049       -113.4247

     Atom 84  Ca  pos: (  0.232967 -0.156744  1.194767)  para_lq sigma:         201.57
           200.2798         -0.2870          0.0301
            -0.2101        202.9401         -0.4689
             0.0030         -0.1500        201.4860

     Atom 85  Si  pos: (  0.728879 -0.168353  1.386373)  para_lq sigma:          -0.89
            -1.1992          3.2353          3.1134
             2.3535          0.5933          1.7672
             2.9998          1.0714         -2.0533

     Atom 86  O   pos: ( -0.221793  0.090468  1.397029)  para_lq sigma:        -112.49
          -109.6492         -0.6750          0.0294
            -1.3619       -118.7088          0.3020
             0.2267          0.4950       -109.1227

     Atom 87  O   pos: (  0.569726 -0.239233  1.223659)  para_lq sigma:        -110.70
          -111.5650         -1.2442         -3.4759
            -0.7359       -108.4541         -0.9479
            -3.6097         -1.2961       -112.0726

     Atom 88  O   pos: ( -0.329895 -0.203497  1.618791)  para_lq sigma:        -110.44
          -108.4051         -0.6282          2.5130
            -0.4108       -108.4342          0.9905
             2.2600          1.1863       -114.4708

     Atom 89  Ca  pos: ( -0.148071  0.316100  1.152455)  para_lq sigma:         200.79
           198.7210         -0.2799          0.7339
            -0.1760        202.2786         -0.1587
             0.9772          0.0649        201.3841

     Atom 90  Si  pos: (  0.320341  0.336412  1.336216)  para_lq sigma:          -0.91
             0.6338          2.7078         -0.7978
             2.5707         -2.6604          0.5653
            -0.0674         -0.1738         -0.6977

     Atom 91  O   pos: (  0.183721  0.196470  1.196054)  para_lq sigma:        -111.49
          -110.7800         -2.3705         -2.1102
            -2.1441       -110.7957         -2.3937
            -2.8999         -3.0229       -112.9077

     Atom 92  O   pos: ( -0.484929  0.432069  1.213858)  para_lq sigma:        -111.59
          -113.6638         -1.7520          3.5039
            -1.8691       -109.2022          1.0328
             4.2669          1.4599       -111.9065

     Atom 93  O   pos: (  0.194689  0.535569  1.415067)  para_lq sigma:        -104.67
          -103.7232          3.4358         -0.3135
             3.5810       -107.7788          0.5726
            -0.3473          0.8232       -102.4945

     Atom 94  O   pos: (  0.363175  0.219433  1.545818)  para_lq sigma:        -109.35
          -106.4948         -0.0585          0.3443
             0.4500       -109.5960          3.0476
            -0.1468          2.7500       -111.9540

     Atom 95  Ca  pos: ( -0.566544  1.033075  0.305882)  para_lq sigma:         202.06
           200.7177         -0.2572         -1.0833
            -0.2036        201.6915         -1.4459
            -1.0875         -1.9174        203.7808

     Atom 96  Ca  pos: ( -0.360156  0.198077  1.695937)  para_lq sigma:         202.00
           202.7285          0.3339          0.6126
            -1.0313        200.7461          1.0085
             1.0872          0.5042        202.5278

     Atom 97  Ca  pos: ( -0.080534  1.324762 -0.010882)  para_lq sigma:         203.56
           204.0474          0.5282          0.5376
             0.4861        202.5633         -0.4327
             1.5527          0.0521        204.0699

     Atom 98  O   pos: (  0.259436 -0.401961  1.920179)  para_lq sigma:        -110.74
          -106.7768         -0.6546          1.4928
            -0.2940       -107.7969         -0.1928
             0.7245         -0.0457       -117.6589

     Atom 99  H   pos: (  0.248932 -0.409692  2.062698)  para_lq sigma:           0.00
             0.0000          0.0000          0.0000
             0.0000          0.0000          0.0000
             0.0000          0.0000          0.0000

     Atom100  O   pos: ( -0.264256  0.155849  2.111355)  para_lq sigma:        -110.46
          -111.5667         -4.7826         -2.2500
            -5.2141       -110.8206         -3.0146
            -3.0315         -3.1083       -108.9904

     Atom101  H   pos: ( -0.360639  0.063132  2.047304)  para_lq sigma:           0.00
             0.0000          0.0000          0.0000
             0.0000          0.0000          0.0000
             0.0000          0.0000          0.0000

     Atom102  O   pos: (  0.575333 -0.594918  1.599186)  para_lq sigma:        -101.11
          -103.4713         -0.2094         -1.8237
            -0.2189       -104.4538         -1.0511
            -1.9267         -1.2015        -95.4056

     Atom103  H   pos: (  0.598242 -0.446078  1.614607)  para_lq sigma:           0.00
             0.0000          0.0000          0.0000
             0.0000          0.0000          0.0000
             0.0000          0.0000          0.0000

     Atom104  H   pos: (  0.711271 -0.640474  1.622964)  para_lq sigma:           0.00
             0.0000          0.0000          0.0000
             0.0000          0.0000          0.0000
             0.0000          0.0000          0.0000

     Atom105  O   pos: ( -0.221990  0.509416  1.681335)  para_lq sigma:         -99.74
          -100.2047         -0.8104         -5.7458
            -0.0665       -102.8166          0.8147
            -6.0418          0.8756        -96.2014

     Atom106  H   pos: ( -0.300323  0.611775  1.611841)  para_lq sigma:           0.00
             0.0000          0.0000          0.0000
             0.0000          0.0000          0.0000
             0.0000          0.0000          0.0000

     Atom107  H   pos: ( -0.115077  0.584803  1.747901)  para_lq sigma:           0.00
             0.0000          0.0000          0.0000
             0.0000          0.0000          0.0000
             0.0000          0.0000          0.0000

     Atom108  O   pos: ( -0.014228  0.676384  0.496914)  para_lq sigma:        -100.48
          -102.3943          0.7616         -1.8537
             0.4513       -103.9944         -0.0654
            -1.8570         -0.0575        -95.0513

     Atom109  H   pos: ( -0.060398  0.535584  0.490997)  para_lq sigma:           0.00
             0.0000          0.0000          0.0000
             0.0000          0.0000          0.0000
             0.0000          0.0000          0.0000

     Atom110  H   pos: ( -0.143728  0.749298  0.476557)  para_lq sigma:           0.00
             0.0000          0.0000          0.0000
             0.0000          0.0000          0.0000
             0.0000          0.0000          0.0000

     Atom111  O   pos: ( -0.058799 -0.166750  2.074082)  para_lq sigma:        -100.62
           -99.6142          0.8953          3.4707
             0.9501       -103.9873          2.1358
             3.1220          2.5978        -98.2496

     Atom112  H   pos: ( -0.250249  0.682322  0.059135)  para_lq sigma:           0.00
             0.0000          0.0000          0.0000
             0.0000          0.0000          0.0000
             0.0000          0.0000          0.0000

     Atom113  H   pos: ( -0.267977  0.913037 -0.006463)  para_lq sigma:           0.00
             0.0000          0.0000          0.0000
             0.0000          0.0000          0.0000
             0.0000          0.0000          0.0000

     Atom114  O   pos: (  0.049394  0.213719  1.758809)  para_lq sigma:        -101.31
          -104.4260          1.7454          2.5180
             1.7398        -98.8930          4.2572
             2.6783          4.0357       -100.6158

     Atom115  H   pos: ( -0.007903  0.314448  1.671759)  para_lq sigma:           0.00
             0.0000          0.0000          0.0000
             0.0000          0.0000          0.0000
             0.0000          0.0000          0.0000

     Atom116  H   pos: (  0.187193  0.211230  1.694029)  para_lq sigma:           0.00
             0.0000          0.0000          0.0000
             0.0000          0.0000          0.0000
             0.0000          0.0000          0.0000


     Total NMR chemical shifts in ppm: ---------------------------------------
     (adopting the Simpson convention for anisotropy and asymmetry)-----------

     Atom  1  O   pos: ( -0.278573  1.571699  0.129973)  Total sigma:         240.63
           243.7114         -9.7530        -13.3302
           -14.5969        250.6932          2.0986
           -12.2842         -5.0264        227.4778

     O    1    anisotropy:    -32.94    eta:   -0.8852
     O    1    sigma_11=    241.89    axis=(  0.534578  0.649215 -0.541061)
     O    1    sigma_22=    261.33    axis=( -0.656889  0.721996  0.217299)
     O    1    sigma_33=    218.66    axis=(  0.531717  0.239254  0.812425)

     Atom  2  H   pos: ( -1.212071  1.721183  0.173587)  Total sigma:          22.60
            19.0593          8.9707          1.7667
            10.2088         33.3803          5.3589
             2.5631          6.2986         15.3537

     H    2    anisotropy:     25.74    eta:   -0.0811
     H    2    sigma_11=     14.72    axis=(  0.795589 -0.234282 -0.558704)
     H    2    sigma_22=     13.32    axis=( -0.428198  0.434939 -0.792133)
     H    2    sigma_33=     39.75    axis=(  0.428585  0.869448  0.245713)

     Atom  3  H   pos: ( -0.396092  1.563169  0.211270)  Total sigma:          27.75
            33.7768          1.7001         -8.2074
             0.3350         22.6929         -0.7030
            -8.6926         -1.5005         26.7673

     H    3    anisotropy:     17.70    eta:   -0.1359
     H    3    sigma_11=     22.65    axis=(  0.194497 -0.970968  0.139255)
     H    3    sigma_22=     21.04    axis=(  0.526562  0.223128  0.820333)
     H    3    sigma_33=     39.55    axis=( -0.827589 -0.086226  0.554672)

     Atom  4  O   pos: (  0.133492  0.129072  0.265753)  Total sigma:         243.03
           259.7170         -6.6296         -3.8267
            -1.4705        221.4821          4.7762
            -9.8264          9.5555        247.8959

     O    4    anisotropy:    -35.25    eta:   -0.7771
     O    4    sigma_11=    245.65    axis=(  0.470553  0.177424  0.864350)
     O    4    sigma_22=    263.91    axis=( -0.880424  0.159454  0.446573)
     O    4    sigma_33=    219.53    axis=( -0.058591 -0.971131  0.231240)

     Atom  5  H   pos: (  0.022076  0.197508  0.332225)  Total sigma:          23.00
            30.6869         -9.4838         -9.2418
            -9.7188         17.5469          6.1894
           -10.4297          6.6944         20.7548

     H    5    anisotropy:     28.75    eta:   -0.1411
     H    5    sigma_11=     14.77    axis=( -0.578901 -0.136447 -0.803900)
     H    5    sigma_22=     12.06    axis=(  0.276082  0.894868 -0.350698)
     H    5    sigma_33=     42.16    axis=( -0.767237  0.424962  0.480369)

     Atom  6  H   pos: (  0.243192  0.138073  0.363382)  Total sigma:          22.15
            30.6993          0.4557         13.5957
             1.2102         10.8117          2.0528
            14.2384          1.3416         24.9503

     H    6    anisotropy:     29.96    eta:   -0.1651
     H    6    sigma_11=     13.81    axis=(  0.623648 -0.246314 -0.741884)
     H    6    sigma_22=     10.52    axis=( -0.114960 -0.967639  0.224629)
     H    6    sigma_33=     42.13    axis=(  0.773206  0.054802  0.631783)

     Atom  7  O   pos: (  0.674622  0.052395  0.170347)  Total sigma:         244.09
           239.2607         16.3031          1.0839
            12.1273        247.0440          6.2780
             6.4318         10.9032        245.9590

     O    7    anisotropy:     28.14    eta:   -0.7061
     O    7    sigma_11=    241.33    axis=(  0.407672  0.288408 -0.866386)
     O    7    sigma_22=    228.09    axis=(  0.758721 -0.634924  0.145653)
     O    7    sigma_33=    262.85    axis=(  0.508082  0.716724  0.477661)

     Atom  8  H   pos: (  0.727982  0.119403  0.290074)  Total sigma:          23.07
            17.8536          5.9918          6.5364
             5.3858         21.5529         10.7272
             7.5913         12.4892         29.8095

     H    8    anisotropy:     27.60    eta:   -0.0807
     H    8    sigma_11=     14.61    axis=( -0.857430 -0.130006  0.497909)
     H    8    sigma_22=     13.13    axis=( -0.369661  0.828726 -0.420195)
     H    8    sigma_33=     41.47    axis=(  0.358002  0.544345  0.758632)

     Atom  9  H   pos: (  0.609573 -0.066519  0.220098)  Total sigma:          26.52
            24.0108          8.7261         -2.3264
             8.3038         33.0946         -4.3622
            -2.6924         -5.1619         22.4660

     H    9    anisotropy:     20.01    eta:   -0.1490
     H    9    sigma_11=     20.85    axis=(  0.274787  0.176463  0.945174)
     H    9    sigma_22=     18.86    axis=(  0.828499 -0.542307 -0.139618)
     H    9    sigma_33=     39.86    axis=( -0.487937 -0.821440  0.295218)

     Atom 10  O   pos: (  0.495654 -0.100201  1.920487)  Total sigma:         209.82
           218.6855         28.9824         -3.5503
            25.7980        196.0755          5.0021
            -7.4043          7.8905        214.7060

     O   10    anisotropy:    -50.84    eta:   -0.6069
     O   10    sigma_11=    216.48    axis=( -0.079537  0.201613  0.976231)
     O   10    sigma_22=    237.06    axis=( -0.833834 -0.550122  0.045677)
     O   10    sigma_33=    175.93    axis=( -0.546255  0.810381 -0.211867)

     Atom 11  H   pos: (  0.577769 -0.169965  1.818435)  Total sigma:          20.87
            17.7290         -5.1380        -13.4675
            -4.8802         13.6214         10.7644
           -13.2908         10.2971         31.2653

     H   11    anisotropy:     34.59    eta:   -0.1020
     H   11    sigma_11=     10.52    axis=(  0.769197  0.611442  0.185672)
     H   11    sigma_22=      8.17    axis=( -0.424102  0.705823 -0.567408)
     H   11    sigma_33=     43.93    axis=( -0.477989  0.357705  0.802231)

     Atom 12  H   pos: (  0.392706 -0.208554  1.943311)  Total sigma:          19.04
            21.7158         17.4949         -3.0332
            18.2838         24.8741         -1.7947
            -2.0987         -0.5003         10.5297

     H   12    anisotropy:     33.64    eta:   -0.2432
     H   12    sigma_11=     10.55    axis=( -0.098704  0.201373  0.974529)
     H   12    sigma_22=      5.10    axis=(  0.731316 -0.649460  0.208273)
     H   12    sigma_33=     41.47    axis=(  0.674858  0.733246 -0.083163)

     Atom 13  O   pos: (  0.434777  0.169362  0.527416)  Total sigma:         228.01
           236.4012          4.0790          4.2836
             7.2389        234.9147         -1.2360
             1.8007         -2.5418        212.7172

     O   13    anisotropy:    -23.98    eta:   -0.6757
     O   13    sigma_11=    230.60    axis=( -0.634100  0.750277 -0.187088)
     O   13    sigma_22=    241.40    axis=( -0.758578 -0.650496 -0.037614)
     O   13    sigma_33=    212.03    axis=( -0.149920  0.118070  0.981623)

     Atom 14  H   pos: (  0.554963  0.248480  0.499199)  Total sigma:          23.42
            34.5123         10.7326         -3.8636
             9.3407         21.1441         -2.2659
            -3.6866         -2.4754         14.5945

     H   14    anisotropy:     25.84    eta:   -0.1176
     H   14    sigma_11=     15.82    axis=( -0.490880  0.858406 -0.148914)
     H   14    sigma_22=     13.79    axis=(  0.074897  0.211870  0.974424)
     H   14    sigma_33=     40.65    axis=( -0.868002 -0.467172  0.168295)

     Atom 15  H   pos: (  0.492969  0.036941  0.549044)  Total sigma:          24.72
            20.7498         -7.2427          0.4783
            -6.2981         36.7771         -2.7252
             0.2790         -2.3787         16.6182

     H   15    anisotropy:     22.23    eta:   -0.1480
     H   15    sigma_11=     18.40    axis=(  0.920894  0.305732 -0.241831)
     H   15    sigma_22=     16.21    axis=(  0.192434  0.182966  0.964102)
     H   15    sigma_33=     39.53    axis=( -0.339004  0.934372 -0.109659)

     Atom 16  O   pos: ( -0.345568  0.826973  1.495387)  Total sigma:         203.22
           226.0616          1.1607         -0.1043
             2.1536        181.5565         -0.9807
             7.3868         -3.3046        202.0298

     O   16    anisotropy:     35.14    eta:   -0.8761
     O   16    sigma_11=    201.77    axis=( -0.139495 -0.115708  0.983439)
     O   16    sigma_22=    181.24    axis=( -0.045673  0.992844  0.110336)
     O   16    sigma_33=    226.64    axis=(  0.989169  0.029526  0.143781)

     Atom 17  H   pos: ( -0.395918  0.961438  1.497536)  Total sigma:          27.08
            23.2300         -4.9001          1.0868
            -5.5031         37.1585         -1.2139
             1.0333         -0.8163         20.8555

     H   17    anisotropy:     17.85    eta:   -0.1307
     H   17    sigma_11=     21.91    axis=( -0.802733 -0.307827 -0.510746)
     H   17    sigma_22=     20.35    axis=( -0.505015 -0.104572  0.856752)
     H   17    sigma_33=     38.98    axis=(  0.317142 -0.945678  0.071514)

     Atom 18  H   pos: ( -0.180565  0.852960  1.482242)  Total sigma:          13.05
            40.4029          3.8061         -3.2473
             4.5137          0.1888         -0.0616
            -2.5995         -0.1827         -1.4413

     H   18    anisotropy:     41.97    eta:   -0.0518
     H   18    sigma_11=     -0.22    axis=(  0.092430 -0.988221 -0.121966)
     H   18    sigma_22=     -1.66    axis=(  0.080154 -0.114709  0.990160)
     H   18    sigma_33=     41.03    axis=( -0.992488 -0.101297  0.068608)

     Atom 19  O   pos: ( -0.371329  1.302823  0.473444)  Total sigma:         238.78
           255.2678         -0.7859         -0.4459
            -0.1956        234.3355          3.1057
            -1.3004          2.9572        226.7272

     O   19    anisotropy:     24.80    eta:   -0.5876
     O   19    sigma_11=    235.37    axis=(  0.037648  0.944119  0.327448)
     O   19    sigma_22=    225.65    axis=(  0.022399 -0.328395  0.944275)
     O   19    sigma_33=    255.31    axis=( -0.999040  0.028216  0.033511)

     Atom 20  H   pos: ( -0.465040  1.414349  0.495597)  Total sigma:          23.44
            28.8273        -11.3183         -2.3624
           -12.4159         27.8731          2.1650
            -2.2785          2.0473         13.6193

     H   20    anisotropy:     25.73    eta:   -0.1879
     H   20    sigma_11=     16.48    axis=( -0.689924 -0.723375  0.027093)
     H   20    sigma_22=     13.25    axis=(  0.102089 -0.060178  0.992953)
     H   20    sigma_33=     40.59    axis=(  0.716647 -0.687828 -0.115367)

     Atom 21  H   pos: ( -0.241680  1.370675  0.467183)  Total sigma:          23.08
            36.4216         11.0055          0.5385
            12.6059         19.2698          0.7880
             0.5456          0.6423         13.5342

     H   21    anisotropy:     29.08    eta:   -0.0425
     H   21    sigma_11=     13.79    axis=( -0.286420  0.511772  0.809971)
     H   21    sigma_22=     12.97    axis=( -0.353587  0.729252 -0.585805)
     H   21    sigma_33=     42.46    axis=( -0.890472 -0.454182 -0.027917)

     Atom 22  O   pos: (  1.026180 -0.903975  1.936122)  Total sigma:         258.01
           248.5100          7.6451        -13.9081
            11.1798        239.0772         -2.9675
           -13.5148          1.6607        286.4476

     O   22    anisotropy:     49.68    eta:   -0.5505
     O   22    sigma_11=    250.57    axis=(  0.747057  0.595059  0.296330)
     O   22    sigma_22=    232.34    axis=(  0.582994 -0.800661  0.138058)
     O   22    sigma_33=    291.13    axis=( -0.319412 -0.069621  0.945055)

     Atom 23  H   pos: (  0.944003 -0.964468  1.834226)  Total sigma:          26.80
            22.7791          4.0320          6.9663
             3.5086         21.5995          6.3628
             5.7327          5.4969         36.0224

     H   23    anisotropy:     21.36    eta:   -0.1862
     H   23    sigma_11=     21.01    axis=(  0.703082  0.507789 -0.497822)
     H   23    sigma_22=     18.35    axis=(  0.606980 -0.793260  0.048106)
     H   23    sigma_33=     41.04    axis=(  0.370475  0.335990  0.865944)

     Atom 24  H   pos: (  0.827897  0.038916 -0.035018)  Total sigma:          22.50
            19.4638         -0.0073        -14.0870
             0.4278         10.5746         -2.2379
           -12.3990         -0.9742         37.4467

     H   24    anisotropy:     33.05    eta:   -0.1020
     H   24    sigma_11=     12.60    axis=(  0.858913 -0.260402  0.440976)
     H   24    sigma_22=     10.35    axis=( -0.210278 -0.964467 -0.159959)
     H   24    sigma_33=     44.53    axis=( -0.466960 -0.044663  0.883150)

     Atom 25  Ca  pos: ( -0.268827  1.209067  0.877588)  Total sigma:        1085.17
          1069.8951        -20.0641        -24.4362
           -18.1910       1139.1317         -2.6670
           -23.5347         -2.1146       1046.4880

     Ca  25    anisotropy:     88.56    eta:   -0.8657
     Ca  25    sigma_11=   1081.21    axis=(  0.791357  0.238078 -0.563092)
     Ca  25    sigma_22=   1030.09    axis=(  0.552701  0.115053  0.825399)
     Ca  25    sigma_33=   1144.21    axis=( -0.261295  0.964407  0.040538)

     Atom 26  Si  pos: ( -0.761119  1.172318  0.710562)  Total sigma:         408.17
           450.3927         43.5775         -8.5410
            42.4098        382.1173         10.1671
            -7.5008          7.9957        392.0030

     Si  26    anisotropy:     94.68    eta:   -0.6084
     Si  26    sigma_11=    395.81    axis=( -0.102303  0.306434  0.946378)
     Si  26    sigma_22=    357.41    axis=( -0.420207  0.849008 -0.320330)
     Si  26    sigma_33=    471.29    axis=( -0.901643 -0.430446  0.041910)

     Atom 27  O   pos: ( -0.959185  1.119264  0.825427)  Total sigma:         130.14
           168.4948         -8.9701        -21.2344
            -7.7448        115.6657         -7.5424
            -7.5513         -9.3304        106.2486

     O   27    anisotropy:     63.38    eta:   -0.5495
     O   27    sigma_11=    120.62    axis=( -0.001280  0.862926 -0.505330)
     O   27    sigma_22=     97.40    axis=(  0.227935  0.492280  0.840063)
     O   27    sigma_33=    172.39    axis=( -0.973675  0.114107  0.197322)

     Atom 28  O   pos: ( -0.615576  1.305561  0.842190)  Total sigma:         120.70
           118.3292         11.2194          2.8388
             9.8801        146.9732         -1.2726
            -7.2727         -4.6677         96.8031

     O   28    anisotropy:     44.95    eta:   -0.6153
     O   28    sigma_11=    114.94    axis=(  0.946125 -0.317481 -0.063663)
     O   28    sigma_22=     96.50    axis=(  0.080992  0.041671  0.995843)
     O   28    sigma_33=    150.67    axis=(  0.313509  0.947348 -0.065140)

     Atom 29  O   pos: ( -0.654019  0.962454  0.645375)  Total sigma:         169.27
           161.0499         -5.2337         -1.4620
            -8.2749        178.9739          3.6601
            -2.1122          4.9380        167.7970

     O   29    anisotropy:     20.11    eta:   -0.5657
     O   29    sigma_11=    166.36    axis=( -0.055031  0.295614 -0.953721)
     O   29    sigma_22=    158.78    axis=(  0.950171  0.309027  0.040960)
     O   29    sigma_33=    182.68    axis=( -0.306834  0.903944  0.297889)

     Atom 30  O   pos: ( -0.797113  1.259275  0.479784)  Total sigma:         157.56
           147.7837         -8.0923          3.4336
            -2.4323        166.2795         -4.2636
            -0.2188         -6.5024        158.6142

     O   30    anisotropy:     19.20    eta:   -0.7457
     O   30    sigma_11=    155.93    axis=( -0.094172  0.421343  0.901999)
     O   30    sigma_22=    146.39    axis=(  0.967703  0.251552 -0.016473)
     O   30    sigma_33=    170.36    axis=(  0.233841 -0.871316  0.431425)

     Atom 31  Ca  pos: (  0.666712 -0.191733  0.882347)  Total sigma:        1073.42
          1062.5875         -5.2007          7.3764
            -6.2829       1085.4658         -0.3572
             4.3648         -1.1066       1072.1961

     Ca  31    anisotropy:    -21.79    eta:   -0.8890
     Ca  31    sigma_11=   1074.22    axis=(  0.343199  0.234474  0.909525)
     Ca  31    sigma_22=   1087.14    axis=(  0.258743 -0.954474  0.148428)
     Ca  31    sigma_33=   1058.89    axis=( -0.902921 -0.184393  0.388243)

     Atom 32  Si  pos: (  0.147932 -0.147567  0.759098)  Total sigma:         413.18
           426.8078         20.8484          2.8188
            25.5913        405.0172        -20.0400
             1.1383         -6.0248        407.7162

     Si  32    anisotropy:     43.90    eta:   -0.9941
     Si  32    sigma_11=    413.09    axis=(  0.384736 -0.301564  0.872375)
     Si  32    sigma_22=    384.00    axis=( -0.439594  0.771191  0.460458)
     Si  32    sigma_33=    442.45    axis=( -0.811625 -0.560645  0.164139)

     Atom 33  O   pos: (  0.003739 -0.264537  0.908989)  Total sigma:         120.15
           119.8168         -6.6583          2.3399
            -1.3815        155.3045         -3.1279
             8.2948          3.9516         85.3377

     O   33    anisotropy:    -53.45    eta:   -0.9983
     O   33    sigma_11=    120.18    axis=(  0.982289  0.110655  0.151205)
     O   33    sigma_22=    155.75    axis=( -0.111545  0.993756 -0.002611)
     O   33    sigma_33=     84.52    axis=( -0.150550 -0.014302  0.988499)

     Atom 34  O   pos: (  0.342030 -0.077796  0.879002)  Total sigma:         105.20
           111.4763         -5.3756         -7.7127
           -12.9248        111.8025         -3.2901
           -17.2480         -8.7669         92.3228

     O   34    anisotropy:    -33.35    eta:   -0.4894
     O   34    sigma_11=    110.88    axis=(  0.419922  0.741434 -0.523393)
     O   34    sigma_22=    121.76    axis=( -0.779807  0.589797  0.209857)
     O   34    sigma_33=     82.97    axis=(  0.464291  0.320022  0.825845)

     Atom 35  O   pos: ( -1.041685  1.550087  0.526859)  Total sigma:         176.88
           182.9944         -8.0764        -19.2824
            -8.8697        170.7960         19.6170
           -12.6861         16.9874        176.8397

     O   35    anisotropy:     43.79    eta:   -0.5312
     O   35    sigma_11=    170.03    axis=(  0.768093  0.547057  0.332808)
     O   35    sigma_22=    154.52    axis=( -0.187726  0.689278 -0.699753)
     O   35    sigma_33=    206.07    axis=( -0.612202  0.474999  0.632126)

     Atom 36  Ca  pos: ( -0.419696  0.765171  1.151747)  Total sigma:        1079.45
          1088.0998         -8.5208        -14.5639
            -8.1424       1062.9435        -24.4500
           -18.5786        -22.0177       1087.3147

     Ca  36    anisotropy:    -54.39    eta:   -0.5574
     Ca  36    sigma_11=   1087.48    axis=( -0.773655  0.553962 -0.307544)
     Ca  36    sigma_22=   1107.69    axis=( -0.534129 -0.309110  0.786866)
     Ca  36    sigma_33=   1043.19    axis=(  0.340829  0.773031  0.535032)

     Atom 37  Si  pos: (  0.092330  0.731560  1.302769)  Total sigma:         405.09
           408.4816         15.6631        -12.1383
            15.4547        391.9605          7.5039
           -20.2406         18.7035        414.8368

     Si  37    anisotropy:    -47.90    eta:   -0.4446
     Si  37    sigma_11=    413.96    axis=(  0.574107  0.678737  0.457950)
     Si  37    sigma_22=    428.16    axis=(  0.630644 -0.009848 -0.776010)
     Si  37    sigma_33=    373.16    axis=(  0.522196 -0.734316  0.433695)

     Atom 38  O   pos: ( -0.747588  0.865712  1.159249)  Total sigma:         116.16
           132.0989         -7.7446         -6.9207
            -6.8124        137.4555          0.4571
             2.3855          3.8972         78.9332

     O   38    anisotropy:    -56.08    eta:   -0.4187
     O   38    sigma_11=    127.03    axis=( -0.818661 -0.574139  0.012609)
     O   38    sigma_22=    142.68    axis=(  0.573014 -0.818119 -0.048323)
     O   38    sigma_33=     78.78    axis=(  0.038060 -0.032335  0.998752)

     Atom 39  O   pos: ( -0.088824  0.651284  1.164999)  Total sigma:         102.96
           113.5860         -0.5387          1.9798
            -4.7285        125.0233          5.0330
            -8.8767         -2.2709         70.2843

     O   39    anisotropy:    -49.47    eta:   -0.3776
     O   39    sigma_11=    113.23    axis=( -0.971730 -0.225230  0.070791)
     O   39    sigma_22=    125.68    axis=(  0.222992 -0.974073 -0.038166)
     O   39    sigma_33=     69.99    axis=(  0.077552 -0.021301  0.996761)

     Atom 40  O   pos: (  0.010817  0.875920  1.476967)  Total sigma:         146.76
           129.9598          1.3814         -7.0759
            -9.7098        153.7746         44.5696
           -15.7906         37.9876        156.5450

     O   40    anisotropy:     77.28    eta:   -0.3363
     O   40    sigma_11=    129.66    axis=(  0.942419  0.321350 -0.092629)
     O   40    sigma_22=    112.34    axis=( -0.293005  0.659844 -0.691921)
     O   40    sigma_33=    198.28    axis=( -0.161228  0.679220  0.716007)

     Atom 41  Ca  pos: ( -0.739877  1.214852  1.166754)  Total sigma:        1096.04
          1135.5679        -37.1704        -19.4989
           -33.3236       1099.2875          0.3396
           -18.7225         -1.0887       1053.2598

     Ca  41    anisotropy:     95.26    eta:   -0.5313
     Ca  41    sigma_11=   1081.16    axis=(  0.437377  0.843802 -0.310966)
     Ca  41    sigma_22=   1047.42    axis=(  0.283001  0.199076  0.938232)
     Ca  41    sigma_33=   1159.54    axis=( -0.853588  0.498365  0.151725)

     Atom 42  Si  pos: (  1.002554 -0.543553  1.364875)  Total sigma:         403.13
           426.9715         31.5232          2.0069
            32.3606        353.2089          7.8364
            -1.3585          9.5216        429.2202

     Si  42    anisotropy:    -93.84    eta:   -0.1780
     Si  42    sigma_11=    428.85    axis=( -0.324709 -0.028648  0.945380)
     Si  42    sigma_22=    439.98    axis=(  0.880625  0.355499  0.313241)
     Si  42    sigma_33=    340.57    axis=( -0.345055  0.934238 -0.090205)

     Atom 43  O   pos: ( -0.404379  1.155800  1.199792)  Total sigma:         114.61
           134.1919          9.2210          3.8848
             2.0428        100.4239         -1.7135
            -2.1764         -4.5263        109.2258

     O   43    anisotropy:     30.75    eta:   -0.5683
     O   43    sigma_11=    110.19    axis=(  0.033204 -0.286726  0.957437)
     O   43    sigma_22=     98.54    axis=( -0.156148  0.944713  0.288331)
     O   43    sigma_33=    135.11    axis=( -0.987175 -0.159075 -0.013403)

     Atom 44  O   pos: (  0.215233 -0.506088  1.259154)  Total sigma:         121.80
           158.1724        -21.6929        -19.7711
           -22.1479        117.7375          1.5091
            -8.6496         -2.4192         89.4891

     O   44    anisotropy:     72.06    eta:   -0.4986
     O   44    sigma_11=    109.76    axis=(  0.335485  0.906708 -0.255597)
     O   44    sigma_22=     85.80    axis=(  0.241606  0.179432  0.953641)
     O   44    sigma_33=    169.84    axis=( -0.910536  0.381686  0.158869)

     Atom 45  O   pos: ( -0.065876 -0.274667  1.351947)  Total sigma:         161.84
           172.0046        -20.2135         -8.2955
           -18.0956        166.4214         -1.0492
            -8.9451          2.6998        147.0952

     O   45    anisotropy:     41.87    eta:   -0.3811
     O   45    sigma_11=    153.20    axis=( -0.457543 -0.697395  0.551629)
     O   45    sigma_22=    142.56    axis=(  0.462593  0.343120  0.817481)
     O   45    sigma_33=    189.76    axis=(  0.759382 -0.629213 -0.165618)

     Atom 46  O   pos: (  0.000627 -0.562443  1.602497)  Total sigma:          90.30
            95.9931          4.2191         15.7962
             5.9136        111.2864         15.8208
            10.9422         15.0607         63.6185

     O   46    anisotropy:    -51.85    eta:   -0.6822
     O   46    sigma_11=     95.79    axis=(  0.883220 -0.442773  0.154512)
     O   46    sigma_22=    119.37    axis=(  0.376286  0.865747  0.329986)
     O   46    sigma_33=     55.73    axis=( -0.279877 -0.233310  0.931255)

     Atom 47  Ca  pos: (  0.274518 -0.701195  1.759362)  Total sigma:        1090.41
          1072.1522         -3.9890          1.6383
            -5.0806       1106.6710         32.2875
            -1.6580         27.1801       1092.4129

     Ca  47    anisotropy:     59.89    eta:   -0.1585
     Ca  47    sigma_11=   1073.61    axis=(  0.855333 -0.276656  0.438026)
     Ca  47    sigma_22=   1067.28    axis=(  0.514436  0.553615 -0.654878)
     Ca  47    sigma_33=   1130.34    axis=( -0.061322  0.785476  0.615847)

     Atom 48  Ca  pos: (  0.014402 -0.256914  1.747518)  Total sigma:        1074.78
          1083.4118          3.1929        -10.8057
             3.4530       1060.3362         10.9444
            -4.0855          9.4557       1080.6050

     Ca  48    anisotropy:    -29.95    eta:   -0.5487
     Ca  48    sigma_11=   1079.29    axis=(  0.693500  0.431900  0.576645)
     Ca  48    sigma_22=   1090.25    axis=(  0.689113 -0.164142 -0.705819)
     Ca  48    sigma_33=   1054.82    axis=(  0.210191 -0.886859  0.411461)

     Atom 49  Si  pos: ( -0.828729  1.498764  0.413311)  Total sigma:         405.86
           406.9386         29.7243         37.0674
            29.3019        364.9430         21.2142
            36.0190          8.0436        445.7045

     Si  49    anisotropy:    103.59    eta:   -0.6314
     Si  49    sigma_11=    393.13    axis=(  0.689652  0.413505 -0.594469)
     Si  49    sigma_22=    349.53    axis=(  0.481601 -0.874968 -0.049905)
     Si  49    sigma_33=    474.92    axis=(  0.540778  0.251880  0.802568)

     Atom 50  O   pos: ( -0.857951  1.512591  0.179486)  Total sigma:         131.27
           122.1024         21.4252         42.8808
            23.7410        104.7794         32.1834
            29.8805         29.2096        166.9191

     O   50    anisotropy:    106.07    eta:   -0.2073
     O   50    sigma_11=    103.24    axis=(  0.763691  0.290700 -0.576428)
     O   50    sigma_22=     88.58    axis=(  0.443350 -0.885195  0.140965)
     O   50    sigma_33=    201.98    axis=(  0.469273  0.363213  0.804897)

     Atom 51  O   pos: (  0.614721 -0.220681  0.541367)  Total sigma:         136.27
           119.5056         -1.0035         13.1108
             0.8686        126.9639          8.7801
            20.5545         13.7028        162.3523

     O   51    anisotropy:     51.72    eta:   -0.3757
     O   51    sigma_11=    125.51    axis=(  0.352510 -0.927815  0.122045)
     O   51    sigma_22=    112.56    axis=(  0.885428  0.288470 -0.364420)
     O   51    sigma_33=    170.76    axis=(  0.302908  0.236524  0.923203)

     Atom 52  O   pos: (  0.272509 -0.141245  1.550925)  Total sigma:         201.34
           193.8096         16.8551         -9.4306
            13.0903        218.5275         -2.6819
            -8.9681         -4.3075        191.6758

     O   52    anisotropy:     38.57    eta:   -0.5387
     O   52    sigma_11=    195.41    axis=(  0.474043 -0.423663 -0.771876)
     O   52    sigma_22=    181.56    axis=(  0.757863 -0.249957  0.602632)
     O   52    sigma_33=    227.05    axis=(  0.448249  0.870650 -0.202588)

     Atom 53  H   pos: (  0.401798 -0.201013  1.580701)  Total sigma:          23.79
            36.2506         -7.6133          3.9457
            -6.6759         18.4315         -1.1669
             3.7969         -1.2949         16.6806

     H   53    anisotropy:     23.55    eta:   -0.0155
     H   53    sigma_11=     16.06    axis=(  0.089842  0.658667  0.747052)
     H   53    sigma_22=     15.82    axis=(  0.358680  0.678356 -0.641234)
     H   53    sigma_33=     39.48    axis=(  0.929127 -0.325562  0.175306)

     Atom 54  H   pos: (  0.304719  0.008089  1.547014)  Total sigma:          17.47
             7.3861          7.6858          0.1347
             6.4538         40.5601         -0.9179
            -0.0637         -0.6601          4.4709

     H   54    anisotropy:     36.82    eta:   -0.0626
     H   54    sigma_11=      5.97    axis=( -0.972457  0.195858 -0.126364)
     H   54    sigma_22=      4.43    axis=( -0.119791  0.045098  0.991774)
     H   54    sigma_33=     42.02    axis=( -0.199945 -0.979595  0.020394)

     Atom 55  O   pos: ( -0.882430  0.646709  1.846233)  Total sigma:         236.87
           229.2538         11.3610         10.2488
             7.7202        245.8716          4.1596
             3.2085          4.5525        235.4781

     O   55    anisotropy:     24.09    eta:   -0.7072
     O   55    sigma_11=    234.52    axis=(  0.196219 -0.490558  0.849029)
     O   55    sigma_22=    223.16    axis=( -0.878301  0.297062  0.374622)
     O   55    sigma_33=    252.93    axis=(  0.435988  0.819211  0.372568)

     Atom 56  H   pos: ( -0.815213  0.631126  1.719039)  Total sigma:          25.34
            20.4644         -1.6114         -6.7347
            -0.9553         19.3599          2.3043
            -6.2429          3.2191         36.1864

     H   56    anisotropy:     20.48    eta:   -0.0683
     H   56    sigma_11=     18.98    axis=( -0.237329  0.941180 -0.240532)
     H   56    sigma_22=     18.05    axis=( -0.911418 -0.301413 -0.280120)
     H   56    sigma_33=     38.99    axis=( -0.336143  0.152745  0.929342)

     Atom 57  H   pos: ( -0.843604  0.776861  1.904459)  Total sigma:          20.73
            10.2966          6.8415          3.7721
             6.0068         35.2750         12.2996
             3.0928         10.7605         16.6278

     H   57    anisotropy:     32.54    eta:   -0.1178
     H   57    sigma_11=     11.16    axis=( -0.123232  0.454664 -0.882097)
     H   57    sigma_22=      8.61    axis=(  0.967483 -0.142803 -0.208766)
     H   57    sigma_33=     42.43    axis=(  0.220884  0.879141  0.422282)

     Atom 58  O   pos: (  0.267959  0.696571  0.225437)  Total sigma:         242.59
           251.9090          2.6423        -13.3088
            -0.3908        238.0618          5.5064
           -19.1581          7.9932        237.8093

     O   58    anisotropy:     30.43    eta:   -0.8060
     O   58    sigma_11=    240.63    axis=(  0.324608  0.900906  0.288094)
     O   58    sigma_22=    224.28    axis=(  0.472679 -0.418338  0.775608)
     O   58    sigma_33=    262.88    axis=( -0.819270  0.115593  0.561635)

     Atom 59  H   pos: (  0.364766  0.588768  0.227107)  Total sigma:          24.82
            32.2041        -10.3998         -0.5970
           -12.3726         25.9396          0.9133
            -0.1337          0.0771         16.3114

     H   59    anisotropy:     24.12    eta:   -0.0638
     H   59    sigma_11=     17.29    axis=(  0.600628  0.781118  0.170588)
     H   59    sigma_22=     16.27    axis=( -0.084626 -0.150053  0.985050)
     H   59    sigma_33=     40.90    axis=( -0.795038  0.606084  0.024023)

     Atom 60  H   pos: (  0.168796  0.674684  0.332396)  Total sigma:          21.63
            28.1846          1.2157        -15.7420
             1.8475         11.0282         -2.4509
           -16.7432         -1.6979         25.6838

     H   60    anisotropy:     32.69    eta:   -0.0449
     H   60    sigma_11=     11.23    axis=( -0.476834  0.769240 -0.425323)
     H   60    sigma_22=     10.25    axis=( -0.488532 -0.634184 -0.599288)
     H   60    sigma_33=     43.42    axis=( -0.730730 -0.077977  0.678199)

     Atom 61  O   pos: ( -0.547835  0.396142  1.983288)  Total sigma:         238.41
           247.3559        -40.9734        -19.0340
           -36.6574        239.4576          5.3027
           -14.9944          3.4004        228.4250

     O   61    anisotropy:     72.33    eta:   -0.5274
     O   61    sigma_11=    227.02    axis=(  0.030983  0.414841 -0.909366)
     O   61    sigma_22=    201.59    axis=(  0.679083  0.658840  0.323691)
     O   61    sigma_33=    286.63    axis=( -0.733408  0.627564  0.261298)

     Atom 62  H   pos: ( -0.595532  0.489821  2.087601)  Total sigma:          22.09
            18.5558         -7.8793         -8.8320
            -8.3557         19.5790         12.0723
           -10.1684         12.8137         28.1266

     H   62    anisotropy:     31.80    eta:   -0.1186
     H   62    sigma_11=     12.75    axis=(  0.804625 -0.107521  0.583968)
     H   62    sigma_22=     10.23    axis=( -0.387268 -0.840538  0.378840)
     H   62    sigma_33=     43.29    axis=( -0.450114  0.530976  0.717957)

     Atom 63  H   pos: ( -0.441383  0.324372  2.053848)  Total sigma:          24.16
            29.7164        -14.6507          7.2787
           -14.2157         24.2316         -4.3996
             8.1208         -5.2997         18.5222

     H   63    anisotropy:     30.92    eta:   -0.1866
     H   63    sigma_11=     15.77    axis=( -0.048444  0.433299  0.899947)
     H   63    sigma_22=     11.93    axis=(  0.675493  0.677927 -0.290041)
     H   63    sigma_33=     44.77    axis=(  0.735774 -0.593857  0.325533)

     Atom 64  O   pos: (  0.052591  1.044191  0.162757)  Total sigma:         238.44
           228.8075          8.4213         18.7089
            11.2692        245.9939          9.1590
            16.2063         16.1474        240.5186

     O   64    anisotropy:     41.26    eta:   -0.6147
     O   64    sigma_11=    233.14    axis=(  0.343057 -0.779188  0.524575)
     O   64    sigma_22=    216.23    axis=(  0.818171 -0.026462 -0.574366)
     O   64    sigma_33=    265.95    axis=(  0.461420  0.626232  0.628430)

     Atom 65  H   pos: (  0.026383  1.057496  0.303735)  Total sigma:          26.64
            20.4516          1.1100         -0.0835
             1.7206         22.2991          3.4434
             1.1485          5.0852         37.1634

     H   65    anisotropy:     17.56    eta:   -0.2196
     H   65    sigma_11=     22.07    axis=(  0.593570  0.768740 -0.238145)
     H   65    sigma_22=     19.50    axis=(  0.803270 -0.584053  0.116787)
     H   65    sigma_33=     38.34    axis=(  0.049311  0.260616  0.964183)

     Atom 66  H   pos: ( -0.012084  0.921104  0.114995)  Total sigma:          22.09
            20.2488         10.0256          7.5818
            10.1668         28.1522          9.6647
             6.6664          8.0463         17.8825

     H   66    anisotropy:     27.88    eta:   -0.1045
     H   66    sigma_11=     13.77    axis=(  0.607998 -0.679625  0.410423)
     H   66    sigma_22=     11.83    axis=(  0.602847  0.058800 -0.795687)
     H   66    sigma_33=     40.68    axis=(  0.516636  0.731199  0.445460)

     Atom 67  O   pos: ( -0.368154  0.542835  0.207566)  Total sigma:         230.37
           209.0437         -5.1451         -9.4378
           -10.6974        252.9860          1.7577
            -8.0518          2.3211        229.0929

     O   67    anisotropy:    -38.34    eta:   -0.9176
     O   67    sigma_11=    231.43    axis=( -0.295494 -0.197004  0.934812)
     O   67    sigma_22=    254.88    axis=(  0.194959 -0.970350 -0.142867)
     O   67    sigma_33=    204.82    axis=( -0.935240 -0.140034 -0.325140)

     Atom 68  H   pos: ( -0.293801  0.439110  0.276844)  Total sigma:          24.83
            19.8578         -8.4985          6.8863
            -8.5395         31.2892         -8.6845
             7.4391         -9.4975         23.3346

     H   68    anisotropy:     26.68    eta:   -0.2108
     H   68    sigma_11=     17.81    axis=(  0.295678  0.655459  0.694945)
     H   68    sigma_22=     14.06    axis=(  0.849090  0.153031 -0.505597)
     H   68    sigma_33=     42.62    axis=(  0.437746 -0.739564  0.511295)

     Atom 69  H   pos: ( -0.373474  0.648117  0.319143)  Total sigma:          17.87
             5.2778         -2.4375          0.2589
            -2.5302         24.5852         18.5641
            -0.1154         19.0293         23.7377

     H   69    anisotropy:     37.76    eta:   -0.1420
     H   69    sigma_11=      7.07    axis=(  0.690219 -0.481603  0.540052)
     H   69    sigma_22=      3.49    axis=( -0.722152 -0.505660  0.472022)
     H   69    sigma_33=     43.04    axis=( -0.045755  0.715798  0.696807)

     Atom 70  O   pos: (  0.461873 -0.838065  2.037649)  Total sigma:         247.30
           251.7016         -2.2035         -0.9081
            -3.3517        234.6779          3.1467
             7.9155          2.3061        255.5129

     O   70    anisotropy:    -20.33    eta:   -0.5253
     O   70    sigma_11=    250.51    axis=(  0.851428 -0.230441 -0.471134)
     O   70    sigma_22=    257.64    axis=( -0.492713 -0.043599 -0.869099)
     O   70    sigma_33=    233.74    axis=( -0.179735 -0.972109  0.150663)

     Atom 71  H   pos: (  0.244025  0.133561  0.056799)  Total sigma:          20.30
            20.2881         -1.1241        -14.7055
            -1.1851          7.9514          1.9217
           -15.0244          1.5807         32.6490

     H   71    anisotropy:     33.60    eta:   -0.1136
     H   71    sigma_11=     10.37    axis=( -0.831993 -0.004494 -0.554768)
     H   71    sigma_22=      7.82    axis=(  0.029701  0.998172 -0.052630)
     H   71    sigma_33=     42.69    axis=( -0.553990  0.060265  0.830339)

     Atom 72  H   pos: (  0.467000  0.125603  0.000817)  Total sigma:          24.26
            36.2195         -0.8755          9.9579
            -0.2358         14.3637         -0.5902
            11.2797         -1.1937         22.2059

     H   72    anisotropy:     26.55    eta:   -0.1354
     H   72    sigma_11=     16.61    axis=( -0.469043 -0.223279  0.854485)
     H   72    sigma_22=     14.21    axis=( -0.077667  0.974194  0.211927)
     H   72    sigma_33=     41.97    axis=(  0.879754 -0.033038  0.474280)

     Atom 73  Ca  pos: (  0.368336  0.274326  0.876080)  Total sigma:        1109.66
          1089.4714         -7.6624         -9.4733
            -9.7676       1151.0995        -15.3171
            -9.3025        -16.5211       1088.4056

     Ca  73    anisotropy:     68.80    eta:   -0.4933
     Ca  73    sigma_11=   1098.04    axis=(  0.766683 -0.065683 -0.638657)
     Ca  73    sigma_22=   1075.41    axis=(  0.634603  0.228364  0.738329)
     Ca  73    sigma_33=   1155.53    axis=( -0.097351  0.971358 -0.216765)

     Atom 74  Si  pos: ( -0.109110  0.236509  0.706290)  Total sigma:         406.03
           403.4393         25.4202          9.6106
            29.2206        383.0045         -4.0813
            14.0740        -14.1400        431.6566

     Si  74    anisotropy:    -67.30    eta:   -0.3352
     Si  74    sigma_11=    420.95    axis=(  0.737709  0.603729 -0.302154)
     Si  74    sigma_22=    435.99    axis=( -0.360795 -0.025730 -0.932290)
     Si  74    sigma_33=    361.16    axis=(  0.570625 -0.796774 -0.198841)

     Atom 75  O   pos: ( -0.286470  0.175394  0.860294)  Total sigma:         102.46
            87.5042          6.9591         21.7773
             6.3157        132.5912          6.2055
            31.5933         10.8917         87.2809

     O   75    anisotropy:    -62.67    eta:   -0.6789
     O   75    sigma_11=    109.17    axis=(  0.652623 -0.416019  0.633254)
     O   75    sigma_22=    137.53    axis=(  0.283417  0.909143  0.305179)
     O   75    sigma_33=     60.68    axis=( -0.702679 -0.019692  0.711235)

     Atom 76  O   pos: (  0.028146  0.392660  0.825593)  Total sigma:         109.73
           113.4637          1.1713         12.2747
             4.9469        144.9049          8.1977
             4.8565         -4.2372         70.8249

     O   76    anisotropy:    -60.88    eta:   -0.7531
     O   76    sigma_11=    114.74    axis=(  0.976349 -0.111193  0.185413)
     O   76    sigma_22=    145.31    axis=(  0.105833  0.993635  0.038589)
     O   76    sigma_33=     69.14    axis=( -0.188524 -0.018053  0.981903)

     Atom 77  O   pos: (  0.028323  0.036943  0.662866)  Total sigma:         184.42
           176.0312        -33.7907          5.9301
           -31.5848        207.4861        -13.2523
             5.7078        -12.3251        169.7442

     O   77    anisotropy:     70.16    eta:   -0.2501
     O   77    sigma_11=    166.88    axis=( -0.251035  0.101120  0.962682)
     O   77    sigma_22=    155.19    axis=(  0.820018  0.550671  0.155991)
     O   77    sigma_33=    231.19    axis=(  0.514347 -0.828575  0.221157)

     Atom 78  O   pos: ( -0.177369  0.307623  0.484404)  Total sigma:         156.25
           156.0411          2.8573         11.7881
            -1.1974        149.6679         -7.6157
            11.3893         -2.2941        163.0327

     O   78    anisotropy:     23.92    eta:   -0.4613
     O   78    sigma_11=    151.95    axis=(  0.578715  0.773127 -0.259544)
     O   78    sigma_22=    144.60    axis=( -0.582792  0.614680  0.531529)
     O   78    sigma_33=    172.19    axis=(  0.570476 -0.156344  0.806296)

     Atom 79  Ca  pos: (  0.053907  0.729494  0.845393)  Total sigma:        1124.19
          1081.4443          2.3718         10.0427
             0.0429       1152.7768          7.3190
            10.9828         10.9738       1138.3458

     Ca  79    anisotropy:    -66.94    eta:   -0.4997
     Ca  79    sigma_11=   1135.35    axis=( -0.159107  0.467475 -0.869570)
     Ca  79    sigma_22=   1157.65    axis=(  0.077602  0.883987  0.461027)
     Ca  79    sigma_33=   1079.56    axis=(  0.984207  0.005872 -0.176926)

     Atom 80  Si  pos: ( -0.469960  0.796069  0.686362)  Total sigma:         406.88
           390.9788         57.5147         -8.1793
            60.8130        412.4197         -2.4770
           -11.5358         -4.0473        417.2283

     Si  80    anisotropy:    -98.55    eta:   -0.7242
     Si  80    sigma_11=    415.94    axis=( -0.065340 -0.190754 -0.979461)
     Si  80    sigma_22=    463.52    axis=(  0.635988  0.748403 -0.188182)
     Si  80    sigma_33=    341.17    axis=(  0.768928 -0.635221  0.072417)

     Atom 81  O   pos: ( -0.582499  0.607061  0.771707)  Total sigma:         138.27
           110.3622         25.8399        -13.5096
            28.6720        199.9516        -36.2323
           -12.9928        -21.8079        104.5002

     O   81    anisotropy:    117.31    eta:   -0.1513
     O   81    sigma_11=    105.08    axis=(  0.825113 -0.368151 -0.428549)
     O   81    sigma_22=     93.25    axis=(  0.495683  0.107767  0.861791)
     O   81    sigma_33=    216.48    axis=(  0.271086  0.923500 -0.271406)

     Atom 82  O   pos: ( -0.313685  0.876807  0.848163)  Total sigma:         101.38
            68.9143         13.2455          1.0170
            23.3519        124.8477          6.9529
            -5.8998         -1.6009        110.3893

     O   82    anisotropy:    -57.19    eta:   -0.5261
     O   82    sigma_11=    110.42    axis=( -0.089583 -0.070645  0.993471)
     O   82    sigma_22=    130.48    axis=( -0.280278 -0.955383 -0.093210)
     O   82    sigma_33=     63.26    axis=( -0.955730  0.286798 -0.065786)

     Atom 83  O   pos: ( -0.369824  0.806386  0.465144)  Total sigma:         119.34
           116.8677        -26.9336         17.5060
           -26.6442        126.6591         -4.5335
            17.7148         -2.7015        114.4978

     O   83    anisotropy:     52.35    eta:   -0.7444
     O   83    sigma_11=    114.88    axis=(  0.131160  0.551344  0.823903)
     O   83    sigma_22=     88.90    axis=( -0.749420 -0.488909  0.446473)
     O   83    sigma_33=    154.24    axis=(  0.648974 -0.676009  0.349063)

     Atom 84  Ca  pos: (  0.232967 -0.156744  1.194767)  Total sigma:        1085.07
          1060.6753         -2.2441          0.6376
            -2.9467       1105.4060        -14.8238
            -0.2688        -10.0786       1089.1332

     Ca  84    anisotropy:     40.77    eta:   -0.8070
     Ca  84    sigma_11=   1082.45    axis=( -0.048799  0.471910  0.880295)
     Ca  84    sigma_22=   1060.51    axis=(  0.997751  0.063573  0.021230)
     Ca  84    sigma_33=   1112.25    axis=(  0.045944 -0.879352  0.473951)

     Atom 85  Si  pos: (  0.728879 -0.168353  1.386373)  Total sigma:         403.86
           395.9281         39.3180         34.4080
            30.3390        425.6510         15.9492
            32.7207          9.0103        389.9900

     Si  85    anisotropy:     86.13    eta:   -0.6857
     Si  85    sigma_11=    394.83    axis=(  0.341443 -0.657759  0.671394)
     Si  85    sigma_22=    355.46    axis=( -0.737805  0.254969  0.625008)
     Si  85    sigma_33=    461.28    axis=(  0.582289  0.708762  0.398241)

     Atom 86  O   pos: ( -0.221793  0.090468  1.397029)  Total sigma:         105.83
            80.0399         25.4684        -25.7832
            16.6800        104.6519         -9.0522
           -23.3556        -17.0667        132.8120

     O   86    anisotropy:     68.40    eta:   -0.8274
     O   86    sigma_11=    101.90    axis=(  0.213797  0.827334  0.519431)
     O   86    sigma_22=     64.17    axis=(  0.890045 -0.384129  0.245489)
     O   86    sigma_33=    151.44    axis=( -0.402630 -0.409833  0.818490)

     Atom 87  O   pos: (  0.569726 -0.239233  1.223659)  Total sigma:         128.60
           146.3155          7.6733         20.2847
             9.6708        106.1463          6.9510
            14.3875          8.6772        133.3408

     O   87    anisotropy:     48.29    eta:   -0.5547
     O   87    sigma_11=    121.43    axis=(  0.588064 -0.077911 -0.805053)
     O   87    sigma_22=    103.57    axis=(  0.123102 -0.975132  0.184293)
     O   87    sigma_33=    160.79    axis=(  0.799392  0.207479  0.563849)

     Atom 88  O   pos: ( -0.329895 -0.203497  1.618791)  Total sigma:         125.37
           138.4336          4.1349         -3.6627
             3.4300        134.0467          0.1538
            -2.2756          0.0442        103.6250

     O   88    anisotropy:    -33.00    eta:   -0.4015
     O   88    sigma_11=    131.95    axis=( -0.484785  0.872973  0.053864)
     O   88    sigma_22=    140.79    axis=( -0.870411 -0.487573  0.068247)
     O   88    sigma_33=    103.37    axis=(  0.085841 -0.013799  0.996213)

     Atom 89  Ca  pos: ( -0.148071  0.316100  1.152455)  Total sigma:        1075.83
          1041.0023          2.0530         13.3679
             2.6868       1111.5249         -7.2598
            16.3419        -10.8087       1074.9664

     Ca  89    anisotropy:    -61.19    eta:   -0.8542
     Ca  89    sigma_11=   1078.81    axis=(  0.368610  0.222513  0.902560)
     Ca  89    sigma_22=   1113.65    axis=(  0.015963 -0.972301  0.233187)
     Ca  89    sigma_33=   1035.03    axis=( -0.929447  0.071548  0.361952)

     Atom 90  Si  pos: (  0.320341  0.336412  1.336216)  Total sigma:         404.38
           419.8879         29.3849         -5.5904
            29.8863        385.8861          1.4280
             0.5727         -6.0509        407.3630

     Si  90    anisotropy:    -53.51    eta:   -0.8526
     Si  90    sigma_11=    407.01    axis=( -0.104956 -0.038513 -0.993731)
     Si  90    sigma_22=    437.42    axis=(  0.859472  0.499180 -0.110122)
     Si  90    sigma_33=    368.71    axis=(  0.500292 -0.865642 -0.019291)

     Atom 91  O   pos: (  0.183721  0.196470  1.196054)  Total sigma:         119.78
           133.2321         -9.3677         15.5207
            -6.8502        145.9529         11.9254
             5.7480          2.0915         80.1488

     O   91    anisotropy:    -64.08    eta:   -0.4122
     O   91    sigma_11=    132.33    axis=(  0.883549  0.405403  0.234497)
     O   91    sigma_22=    149.94    axis=( -0.422699  0.905881  0.026560)
     O   91    sigma_33=     77.06    axis=( -0.201659 -0.122589  0.971754)

     Atom 92  O   pos: ( -0.484929  0.432069  1.213858)  Total sigma:         124.61
           140.0168          7.9290         -6.4310
             5.1324        141.4982         -6.7429
             3.5261         -2.6349         92.3164

     O   92    anisotropy:    -49.13    eta:   -0.4095
     O   92    sigma_11=    134.28    axis=( -0.755646  0.653303 -0.046843)
     O   92    sigma_22=    147.69    axis=( -0.654744 -0.751519  0.080807)
     O   92    sigma_33=     91.86    axis=(  0.017588  0.091732  0.995628)

     Atom 93  O   pos: (  0.194689  0.535569  1.415067)  Total sigma:         176.71
           166.3345        -33.9741         -1.4293
           -30.2663        201.1681         -6.9028
             0.2939         -4.1062        162.6290

     O   93    anisotropy:     65.88    eta:   -0.3746
     O   93    sigma_11=    162.98    axis=( -0.214402 -0.039658  0.975940)
     O   93    sigma_22=    146.52    axis=(  0.834812  0.511275  0.204174)
     O   93    sigma_33=    220.63    axis=( -0.507071  0.858502 -0.076511)

     Atom 94  O   pos: (  0.363175  0.219433  1.545818)  Total sigma:         100.25
           139.6366        -21.1530         57.8515
            -7.3296         82.0079        -17.8519
            42.4216        -13.4174         79.0936

     O   94    anisotropy:    108.25    eta:   -0.4118
     O   94    sigma_11=     79.02    axis=(  0.296650  0.950871 -0.088558)
     O   94    sigma_22=     49.30    axis=( -0.446630  0.220105  0.867223)
     O   94    sigma_33=    172.41    axis=(  0.844110 -0.217709  0.489982)

     Atom 95  Ca  pos: ( -0.566544  1.033075  0.305882)  Total sigma:        1104.34
          1083.7241          8.8862        -28.3615
             8.9511       1100.9622        -20.7992
           -30.4369        -24.9691       1128.3453

     Ca  95    anisotropy:     74.78    eta:   -0.4208
     Ca  95    sigma_11=   1089.91    axis=( -0.270657  0.903927  0.331151)
     Ca  95    sigma_22=   1068.93    axis=( -0.878207 -0.090935 -0.469557)
     Ca  95    sigma_33=   1154.19    axis=( -0.394332 -0.417908  0.818447)

     Atom 96  Ca  pos: ( -0.360156  0.198077  1.695937)  Total sigma:        1106.25
          1124.8502         10.1112         27.6973
            -4.8661       1090.4273          5.9730
            30.2216          2.2795       1103.4678

     Ca  96    anisotropy:     58.73    eta:   -0.1978
     Ca  96    sigma_11=   1090.54    axis=(  0.208916 -0.964736 -0.160121)
     Ca  96    sigma_22=   1082.80    axis=(  0.538541  0.250166 -0.804606)
     Ca  96    sigma_33=   1145.40    axis=(  0.816289  0.081864  0.571814)

     Atom 97  Ca  pos: ( -0.080534  1.324762 -0.010882)  Total sigma:        1115.05
          1097.7401          7.7498         11.9793
             5.5761       1113.1041          9.6494
            22.6894         13.8019       1134.3026

     Ca  97    anisotropy:     47.26    eta:   -0.5488
     Ca  97    sigma_11=   1107.94    axis=(  0.044763 -0.923382  0.381264)
     Ca  97    sigma_22=   1090.65    axis=( -0.933689  0.097056  0.344682)
     Ca  97    sigma_33=   1146.56    axis=(  0.355277  0.371411  0.857807)

     Atom 98  O   pos: (  0.259436 -0.401961  1.920179)  Total sigma:         157.78
           178.7438         -7.6692         40.1831
            -2.9339        209.9629         18.1561
            26.1715         16.5421         84.6348

     O   98    anisotropy:   -129.07    eta:   -0.2683
     O   98    sigma_11=    189.26    axis=(  0.953578 -0.008082  0.301038)
     O   98    sigma_22=    212.35    axis=( -0.031531  0.991466  0.126497)
     O   98    sigma_33=     71.73    axis=( -0.299492 -0.130116  0.945185)

     Atom 99  H   pos: (  0.248932 -0.409692  2.062698)  Total sigma:          27.08
            21.3225          0.1293          1.5180
             0.3393         23.3509          1.0076
             1.0871          0.9412         36.5654

     H   99    anisotropy:     14.50    eta:   -0.2159
     H   99    sigma_11=     23.29    axis=( -0.065886 -0.994658  0.079466)
     H   99    sigma_22=     21.20    axis=(  0.994198 -0.072224 -0.079707)
     H   99    sigma_33=     36.75    axis=(  0.085020  0.073754  0.993646)

     Atom100  O   pos: ( -0.264256  0.155849  2.111355)  Total sigma:         142.03
           141.7943        -26.0707        -21.1053
           -32.1273        130.9526        -17.8983
           -34.2087        -22.6839        153.3301

     O  100    anisotropy:    -79.17    eta:   -0.2915
     O  100    sigma_11=    160.72    axis=( -0.417402  0.753836 -0.507451)
     O  100    sigma_22=    176.11    axis=(  0.679410 -0.111960 -0.725167)
     O  100    sigma_33=     89.24    axis=( -0.603471 -0.647454 -0.465431)

     Atom101  H   pos: ( -0.360639  0.063132  2.047304)  Total sigma:          22.61
            24.2698         11.0449          9.4381
            10.5942         23.6485          8.3346
             8.5552          8.1144         19.9070

     H  101    anisotropy:     28.52    eta:   -0.0342
     H  101    sigma_11=     13.43    axis=(  0.277588 -0.763277  0.583398)
     H  101    sigma_22=     12.78    axis=(  0.725420 -0.231600 -0.648173)
     H  101    sigma_33=     41.62    axis=(  0.629850  0.603133  0.489407)

     Atom102  O   pos: (  0.575333 -0.594918  1.599186)  Total sigma:         228.29
           230.6167          7.7593         -9.4579
            10.8638        245.3006         -7.5171
           -13.3823         -8.5901        208.9647

     O  102    anisotropy:     37.54    eta:   -0.9667
     O  102    sigma_11=    227.88    axis=(  0.800412 -0.544080 -0.251631)
     O  102    sigma_22=    203.68    axis=(  0.359177  0.099216  0.927981)
     O  102    sigma_33=    253.32    axis=(  0.479930  0.833147 -0.274834)

     Atom103  H   pos: (  0.598242 -0.446078  1.614607)  Total sigma:          19.06
             9.7199          7.3564         -0.6486
             5.4186         42.0584          2.0368
            -0.5303          2.0211          5.3869

     H  103    anisotropy:     36.47    eta:   -0.1537
     H  103    sigma_11=      8.77    axis=( -0.949768  0.166066  0.265258)
     H  103    sigma_22=      5.03    axis=(  0.252098 -0.096249  0.962903)
     H  103    sigma_33=     43.37    axis=( -0.185436 -0.981406 -0.049549)

     Atom104  H   pos: (  0.711271 -0.640474  1.622964)  Total sigma:          25.40
            39.0243         -5.6315          0.7947
            -4.5241         20.6836         -1.0324
             1.1123         -1.1761         16.5059

     H  104    anisotropy:     22.49    eta:   -0.2244
     H  104    sigma_11=     19.59    axis=(  0.256141  0.932494 -0.254651)
     H  104    sigma_22=     16.23    axis=(  0.017291  0.258978  0.965729)
     H  104    sigma_33=     40.40    axis=( -0.966485  0.251766 -0.050211)

     Atom105  O   pos: ( -0.221990  0.509416  1.681335)  Total sigma:         228.68
           225.7367          0.9801          8.9005
            15.3974        248.6678         -2.1103
             3.5712        -10.5195        211.6213

     O  105    anisotropy:     34.59    eta:   -0.8520
     O  105    sigma_11=    226.97    axis=( -0.875347  0.202579 -0.439009)
     O  105    sigma_22=    207.32    axis=( -0.397616  0.214978  0.892012)
     O  105    sigma_33=    251.74    axis=( -0.275081 -0.955377  0.107632)

     Atom106  H   pos: ( -0.300323  0.611775  1.611841)  Total sigma:          21.99
            17.6272         -7.9171          6.9832
            -8.4075         29.8722        -11.4821
             7.0248        -10.3799         18.4602

     H  106    anisotropy:     28.94    eta:   -0.1750
     H  106    sigma_11=     14.03    axis=(  0.731890  0.599955  0.323096)
     H  106    sigma_22=     10.65    axis=( -0.543734  0.228394  0.807583)
     H  106    sigma_33=     41.28    axis=(  0.410720 -0.766740  0.493375)

     Atom107  H   pos: ( -0.115077  0.584803  1.747901)  Total sigma:          22.30
            30.0767          7.4574         10.2816
             8.7806         19.0867          4.5246
            10.7718          3.7395         17.7355

     H  107    anisotropy:     26.64    eta:   -0.1990
     H  107    sigma_11=     15.19    axis=(  0.285039 -0.910627  0.299185)
     H  107    sigma_22=     11.65    axis=(  0.529385 -0.110648 -0.841135)
     H  107    sigma_33=     40.06    axis=(  0.799065  0.398140  0.450533)

     Atom108  O   pos: ( -0.014228  0.676384  0.496914)  Total sigma:         219.54
           233.4918         -3.7753         -7.7622
            -6.1229        213.3001         -4.8307
            -6.9163         -6.5590        211.8411

     O  108    anisotropy:     24.97    eta:   -0.8449
     O  108    sigma_11=    218.25    axis=(  0.051452 -0.775225  0.629586)
     O  108    sigma_22=    204.19    axis=( -0.287756 -0.615192 -0.733986)
     O  108    sigma_33=    236.19    axis=( -0.956321  0.143402  0.254729)

     Atom109  H   pos: ( -0.060398  0.535584  0.490997)  Total sigma:          22.00
            15.7524          9.4829          1.1794
             8.4776         38.7533         -0.7888
             1.3627         -0.2293         11.4852

     H  109    anisotropy:     29.77    eta:   -0.1500
     H  109    sigma_11=     13.56    axis=( -0.790173  0.270571 -0.549926)
     H  109    sigma_22=     10.58    axis=( -0.519401  0.180680  0.835211)
     H  109    sigma_33=     41.84    axis=( -0.325344 -0.945593  0.002234)

     Atom110  H   pos: ( -0.143728  0.749298  0.476557)  Total sigma:          19.96
            36.8142        -12.6632          2.6289
           -11.8744         14.6550         -1.2883
             3.3629         -1.3524          8.3985

     H  110    anisotropy:     33.94    eta:   -0.0494
     H  110    sigma_11=      9.20    axis=( -0.405248 -0.914164 -0.008845)
     H  110    sigma_22=      8.08    axis=( -0.090738  0.030593  0.995405)
     H  110    sigma_33=     42.58    axis=(  0.909693 -0.404189  0.095347)

     Atom111  O   pos: ( -0.058799 -0.166750  2.074082)  Total sigma:         208.71
           196.6674         -1.1298        -10.7858
            -4.1607        217.3839          2.4480
           -15.2693          8.9909        212.0857

     O  111    anisotropy:    -29.23    eta:   -0.6535
     O  111    sigma_11=    212.09    axis=(  0.335299  0.763518 -0.551920)
     O  111    sigma_22=    224.82    axis=(  0.369868 -0.645479 -0.668247)
     O  111    sigma_33=    189.23    axis=( -0.866471  0.019925 -0.498829)

     Atom112  H   pos: ( -0.250249  0.682322  0.059135)  Total sigma:          19.08
            13.4490          9.9521         -9.6480
             9.0277         23.3473        -14.1228
            -9.3501        -14.6262         20.4530

     H  112    anisotropy:     35.18    eta:   -0.0532
     H  112    sigma_11=      7.98    axis=(  0.589983 -0.715110 -0.374884)
     H  112    sigma_22=      6.73    axis=(  0.690276  0.205864  0.693642)
     H  112    sigma_33=     42.53    axis=( -0.418855 -0.668010  0.615080)

     Atom113  H   pos: ( -0.267977  0.913037 -0.006463)  Total sigma:          20.42
            19.6305        -15.6886         -0.9660
           -14.8763         32.8682          1.6681
            -1.6477          2.9877          8.7525

     H  113    anisotropy:     34.04    eta:   -0.0490
     H  113    sigma_11=      9.63    axis=(  0.831309  0.529796  0.168053)
     H  113    sigma_22=      8.51    axis=( -0.099149 -0.156155  0.982744)
     H  113    sigma_33=     43.11    axis=( -0.546896  0.833626  0.077284)

     Atom114  O   pos: (  0.049394  0.213719  1.758809)  Total sigma:         235.24
           248.3249        -16.0909         -5.8432
           -21.6734        218.7157         11.2462
             0.2418          3.7631        238.6810

     O  114    anisotropy:    -40.12    eta:   -0.7919
     O  114    sigma_11=    238.02    axis=(  0.332150  0.041436  0.942316)
     O  114    sigma_22=    259.21    axis=( -0.849239  0.447872  0.279648)
     O  114    sigma_33=    208.49    axis=( -0.410450 -0.893137  0.183950)

     Atom115  H   pos: ( -0.007903  0.314448  1.671759)  Total sigma:          27.33
            26.8632         -7.0534          2.8917
            -7.1796         29.9990         -5.9168
             4.1484         -6.7816         25.1204

     H  115    anisotropy:     18.02    eta:   -0.1862
     H  115    sigma_11=     22.44    axis=( -0.728363 -0.118939  0.674790)
     H  115    sigma_22=     20.20    axis=(  0.428327  0.689644  0.583890)
     H  115    sigma_33=     39.34    axis=(  0.534812 -0.714314  0.451366)

     Atom116  H   pos: (  0.187193  0.211230  1.694029)  Total sigma:          18.59
            32.8106         -2.2924        -14.5002
            -1.8535          7.2680          0.0935
           -15.3989          0.8086         15.6918

     H  116    anisotropy:     34.51    eta:   -0.0566
     H  116    sigma_11=      7.74    axis=( -0.299015  0.738819 -0.603934)
     H  116    sigma_22=      6.44    axis=( -0.404699 -0.671338 -0.620906)
     H  116    sigma_33=     41.60    axis=( -0.864181  0.058751  0.499739)

     Initialization:
     gipaw_setup  :      0.31s CPU      0.41s WALL (       1 calls)

     Linear response
     greenf       :  19785.46s CPU  20019.11s WALL (      96 calls)
     cgsolve      :  19689.28s CPU  19921.37s WALL (      96 calls)
     ch_psi       :  19162.62s CPU  19380.53s WALL (    6734 calls)
     h_psiq       :  14156.64s CPU  14307.03s WALL (    6734 calls)

     Apply operators
     h_psi        :  11619.15s CPU  11736.74s WALL (    7362 calls)
     apply_vel    :    244.61s CPU    254.70s WALL (      84 calls)

     Induced current
     j_para       :    651.34s CPU    657.10s WALL (     108 calls)
     biot_savart  :      0.08s CPU      0.08s WALL (       1 calls)

     Other routines

     General routines
     calbec       :   5362.23s CPU   5458.78s WALL (   21642 calls)
     fft          :      0.37s CPU      0.39s WALL (      32 calls)
     fftw         :   8056.14s CPU   8124.23s WALL ( 4114220 calls)
     davcio       :      0.01s CPU      2.12s WALL (      64 calls)

     Parallel routines
     fft_scatter  :   2670.14s CPU   2697.24s WALL ( 4114252 calls)

     Plugins


     GIPAW        :      6h16m CPU      6h21m WALL


   This run was terminated on:  11:31:45   5Nov2023            

=------------------------------------------------------------------------------=
   JOB DONE.
=------------------------------------------------------------------------------=
