# Supplementary material for: Is there a future for 43Ca nuclear magnetic resonance in cement science?
Source: Phys Chem Chem Phys. 2025 Apr 9;27(17):9159–68. doi: 10.1039/d5cp00491h (PMC11997747; doi:10.1039/d5cp00491h)
Supplement: CP-027-D5CP00491H-s001 [file CP-027-D5CP00491H-s001.zip › QE-Files/CSH-bulk-structures/CONFIG_Pair31]

Pair 31 -59615.576171 eV
0 3
   6.701631000  -0.109504470   0.107601507
  -8.305528491  12.338607005  -0.281515758
   1.024525438  -6.278098492  14.273034790
H 1
1.4134445922 2.1188638514 13.4698500546
O 1
1.6109967203 1.02538309 1.3308573925
H 1
2.5924112028 1.1990466567 1.2430312536
H 1
1.4994769936 0.4973788374 2.1616124404
O 1
-1.8186936659 10.868261555 1.514704274
H 1
-1.2836266476 10.4321597143 2.2170451493
H 1
-2.612648027 11.2786080189 2.0643190996
O 1
-4.3751332582 6.373430564 12.7372440722
H 1
-3.7525723189 6.0735215824 12.0116110507
H 1
4.5170173198 -5.6248903838 13.7957524149
O 1
-0.4585255965 2.9703288951 0.9145324981
H 1
0.2613872709 2.4357378069 1.3253935575
H 1
-1.2165695196 2.2870102286 0.7616539981
O 1
-2.549892951 6.0012295511 10.7566517953
H 1
-2.1578420163 6.9512512196 10.6427456863
H 1
-1.6440794417 5.525423343 10.8058682014
O 1
-1.0672436354 8.6453696335 3.3803646572
H 1
-0.1074643747 8.8660944324 3.4368780809
H 1
-1.0209147375 7.7145642594 3.0347589609
O 1
7.3058512073 -5.9355453756 13.5409349196
H 1
-1.509742378 5.9410073142 12.5632577964
H 1
6.5792425617 -5.6289465511 14.2025542801
Ca 1
-1.4487325094 8.5625180953 5.8354750149
Si 1
-4.7043490759 8.6341598408 5.0069566169
O 1
-5.9672514935 7.844679602 5.6304380139
O 1
-4.0923446734 9.7489927716 6.0068128371
O 1
-3.4853640297 7.5437094425 4.7527784798
O 1
-5.0161796078 9.2911247405 3.4848675076
Ca 1
4.8379904002 -0.4471846396 5.8102876073
Si 1
1.3298123093 -0.2436843266 4.9309510996
O 1
0.3857643561 -1.3278849794 5.684899439
O 1
2.5222358981 0.2383991241 5.9364454704
O 1
1.874593483 -0.818434955 3.4691962248
Ca 1
-2.9582696662 5.5759626593 8.3227057329
Si 1
0.5219071184 5.3346385919 9.4258255499
O 1
-5.2610978778 6.764933644 9.0840152788
O 1
-0.6487844338 5.0893630959 8.3042972433
O 1
-0.0662169535 5.3391093236 10.9726997171
Ca 1
3.4115144417 -3.4915395017 8.3430464645
Si 1
6.6417316959 -3.4944778984 9.2231519948
O 1
-2.6393334396 7.8455694454 8.0936814907
O 1
1.2020519378 -2.9667644426 8.1834208574
O 1
-0.8888855926 -1.9763566424 9.3811959769
O 1
0.3032351178 -3.9942562992 10.6056983483
Ca 1
2.1043914854 -4.7033530571 11.7602119365
Ca 1
-5.9313904758 4.9806010538 13.8725052005
Si 1
-5.0757596588 10.728801256 2.6136414521
O 1
-5.4098098276 10.3634685615 1.0611160742
O 1
4.492499086 -0.632021813 3.1803221968
O 1
-0.822495896 -2.402479156 12.3089754851
H 1
-0.2855740374 -3.1072400296 11.8088548191
H 1
-0.9802176897 -2.5996843162 13.2578058661
O 1
-2.1391507961 3.2590199646 13.8963392521
H 1
-4.0801121457 9.7747463233 -0.0754577438
H 1
-2.6478371019 9.879177137 0.4100220433
O 1
2.2530597276 -2.7294081864 13.1952606993
H 1
2.6038282769 -1.7853774607 13.1288286965
H 1
1.535520711 -2.7505108694 13.8871532426
O 1
-1.6017335182 6.8377187562 0.250939277
H 1
-2.2825245202 6.9197610859 0.9786620123
H 1
-0.7079002757 7.0537355982 0.6281728592
O 1
0.8854984476 7.6745623785 0.7646979422
H 1
-5.7132837638 8.7626877071 0.8999234694
H 1
-5.0437755526 7.3605663493 1.155945419
O 1
0.4617235062 -0.2149395113 11.6626135848
H 1
0.1045484559 -1.065165534 12.0591055921
H 1
-0.2713711156 -0.0382155441 10.9703162872
O 1
3.2322344117 2.1507767326 3.6030440047
H 1
3.5329649602 1.2111686204 3.5383819913
H 1
2.2898632183 2.1797575084 3.3400847626
Ca 1
2.9527874923 2.6149535381 6.2186075736
Si 1
-0.241995924 2.4434027867 5.0988784357
O 1
-1.6699600064 1.9887865925 5.7335623246
O 1
0.6776278722 2.9545605552 6.3707326848
O 1
0.4416486872 1.0529882668 4.4316503997
O 1
-0.2934541962 3.5565275619 3.948167255
Ca 1
0.4017508382 5.3490127767 6.1972070739
Si 1
-3.143541586 5.9137978414 5.0106986879
O 1
-3.9692360151 5.2566189987 6.2582720727
O 1
-1.5544692518 6.0233191428 5.3558517289
O 1
-3.5059511396 5.151135449 3.6256053781
Ca 1
1.3346192773 -0.6356307885 7.8478932315
Si 1
4.9186392289 -0.7195567851 9.212338446
O 1
-1.0460051488 0.1331800305 7.8589055395
O 1
3.3491245559 -1.1472414195 8.9913236659
O 1
-1.7393180871 0.2960496524 10.4627896883
Ca 1
-0.7038091133 2.4171168571 8.2720615538
Si 1
2.4330685279 2.6385046982 9.4409298693
O 1
1.5120023288 1.3398807417 9.0530708935
O 1
-3.0054764658 3.0293887332 8.3223820059
O 1
1.5223424056 4.0151316669 9.2650819538
O 1
-3.7886938642 2.556379046 10.899563144
Ca 1
2.6448116479 0.1098451821 10.9302720536
Ca 1
-1.4251811672 1.3892328032 12.5325104009
Ca 1
-1.9446173461 3.9697190608 2.5439998175
O 1
4.3279037824 1.1482895042 0.7859246656
H 1
4.4340841903 0.5084919387 1.5291608664
O 1
3.4193492832 -0.2321526397 13.1022678231
H 1
2.8443546897 0.2711105132 13.7125002912
O 1
3.9110691473 -3.5284231745 10.9538208293
H 1
4.446674294 -4.2737401816 10.619765433
H 1
4.5564433369 -2.975937522 11.4916243624
O 1
-1.1425060605 2.9475955352 10.7558371828
H 1
-2.1490364891 3.0172908942 10.7153358437
H 1
-0.7498002075 3.8462826833 10.9757682108
O 1
-0.6454045944 6.0273306479 2.9191795678
H 1
0.2702981964 5.6930949003 2.896803699
H 1
-0.9184468126 5.9653501522 3.913225942
O 1
3.5193521814 4.1544515715 0.5207569868
H 1
4.3096758134 -1.2884870746 14.2880991634
H 1
2.7947571161 3.556490488 0.2373558519
O 1
-3.6769932224 6.9922186975 1.9218870024
H 1
-3.5957151549 7.7558140864 2.5293996399
H 1
-3.6734655823 6.1714692293 2.5889290655
