# Supplementary material for: Is there a future for 43Ca nuclear magnetic resonance in cement science?
Source: Phys Chem Chem Phys. 2025 Apr 9;27(17):9159–68. doi: 10.1039/d5cp00491h (PMC11997747; doi:10.1039/d5cp00491h)
Supplement: CP-027-D5CP00491H-s001 [file CP-027-D5CP00491H-s001.zip › QE-Files/CSH-bulk-structures/pair2-16.vc-relax.nmr.out]

     Program GIPAW v.7.2 starts on  4Nov2023 at  3: 7:20 

     This program is part of the open-source Quantum ESPRESSO suite
     for quantum simulation of materials; please cite
         "P. Giannozzi et al., J. Phys.:Condens. Matter 21 395502 (2009);
         "P. Giannozzi et al., J. Phys.:Condens. Matter 29 465901 (2017);
         "P. Giannozzi et al., J. Chem. Phys. 152 154105 (2020);
          URL http://www.quantum-espresso.org", 
     in publications or presentations arising from this work. More details at
     http://www.quantum-espresso.org/quote

     Parallel version (MPI), running on   112 processors

     MPI processes distributed on     1 nodes
     R & G space division:  proc/nbgrp/npool/nimage =     112
     232798 MiB available memory on the printing compute node when the environment starts


     ***** This is GIPAW git revision                                          *****
     ***** you can cite: N. Varini et al., Comp. Phys. Comm. 184, 1827 (2013)  *****
     ***** in publications or presentations arising from this work.            *****

     Parallelizing q-star over 1 images
     Reading input from pair2-16.vc-relax.nmr.in

     ------------------- Input file: --------------------
&inputgipaw
	job = 'nmr'
	prefix = 'pair2-16.vc-relax_nmr'
	tmp_dir = './tmpPair2-16/',
	verbosity = 'high'
	diagonalization = 'david'
/


     Reading xml data from directory:

     ./tmpPair2-16/pair2-16.vc-relax_nmr.save/
     file Ca.pbe-spn-kjpaw_psl.1.0.0.UPF: wavefunction(s)  3S renormalized
     file O.pbe-n-kjpaw_psl.1.0.0.UPF: wavefunction(s)  2S 2P renormalized
     file Si.pbe-nl-kjpaw_psl.1.0.0.UPF: wavefunction(s)  3S 3P renormalized
     file H.pbe-kjpaw_psl.1.0.0.UPF: wavefunction(s)  1S renormalized

     IMPORTANT: XC functional enforced from input :
     Exchange-correlation= PBE
                           (   1   4   3   4   0   0   0)
     Any further DFT definition will be discarded
     Please, verify this is what you really want


     Parallelization info
     --------------------
     sticks:   dense  smooth     PW     G-vecs:    dense   smooth      PW
     Min         124     124     42                16028    16028    3235
     Max         125     125     43                16038    16038    3245
     Sum       13935   13935   4805              1795701  1795701  363065

     Using Slab Decomposition

     Reading collected, re-writing distributed wavefunctions
     Subspace diagonalization in iterative solution of the eigenvalue problem:
     a serial algorithm will be used

     GIPAW projectors -----------------------------------------------
     atom=  Ca   l=0  rc=    1.3000  rs=    0.8667
     atom=  Ca   l=0  rc=    1.3000  rs=    0.8667
     atom=  Ca   l=1  rc=    1.6000  rs=    1.0667
     atom=  Ca   l=1  rc=    1.6000  rs=    1.0667
     atom=  Ca   l=2  rc=    1.7000  rs=    1.1333
     atom=  Ca   l=2  rc=    1.7000  rs=    1.1333
     projs nearly linearly dependent: l=0  n1,n2= 1, 2  s=  0.99170013
     projs nearly linearly dependent: l=2  n1,n2= 1, 2  s=  0.99334936

     atom=  O    l=0  rc=    1.3000  rs=    0.8667
     atom=  O    l=0  rc=    1.3000  rs=    0.8667
     atom=  O    l=1  rc=    1.3500  rs=    0.9000
     atom=  O    l=1  rc=    1.3500  rs=    0.9000
     projs nearly linearly dependent: l=1  n1,n2= 1, 2  s=  0.99790099

     atom=  Si   l=0  rc=    1.8000  rs=    1.2000
     atom=  Si   l=0  rc=    1.8000  rs=    1.2000
     atom=  Si   l=1  rc=    1.8000  rs=    1.2000
     atom=  Si   l=1  rc=    1.8000  rs=    1.2000
     atom=  Si   l=2  rc=    1.8000  rs=    1.2000
     atom=  Si   l=2  rc=    1.8000  rs=    1.2000
     projs nearly linearly dependent: l=2  n1,n2= 1, 2  s=  0.99992180

     atom=  H    l=0  rc=    1.0000  rs=    0.6667
     atom=  H    l=0  rc=    1.0000  rs=    0.6667
     projs nearly linearly dependent: l=0  n1,n2= 1, 2  s=  0.99968852
     -----------------------------------------------------------------

     GIPAW integrals: -------------------------------------------
     Atom  i/j   nmr_para   nmr_dia   epr_rmc  epr_para   epr_dia
       Ca  1 1   0.25E+04 -0.66E+00  0.13E+02  0.81E+09  0.75E+03
       Ca  2 1   0.26E+04 -0.73E+00  0.13E+02  0.86E+09  0.79E+03
       Ca  2 2   0.28E+04 -0.80E+00  0.13E+02  0.92E+09  0.84E+03
       Ca  3 3   0.30E+02  0.22E+00  0.11E+02  0.47E+05  0.19E+03
       Ca  4 3   0.33E+02  0.20E+00  0.12E+02  0.54E+05  0.22E+03
       Ca  4 4   0.37E+02  0.17E+00  0.13E+02  0.60E+05  0.24E+03
       Ca  5 5   0.29E+01  0.74E+00  0.81E+01  0.47E+03  0.66E+02
       Ca  6 5   0.36E+01  0.91E+00  0.10E+02  0.59E+03  0.81E+02
       Ca  6 6   0.45E+01  0.11E+01  0.13E+02  0.74E+03  0.10E+03
       O   1 1   0.81E+03 -0.32E+00  0.65E+01  0.43E+08  0.24E+03
       O   2 1   0.91E+03 -0.39E+00  0.71E+01  0.48E+08  0.27E+03
       O   2 2   0.10E+04 -0.48E+00  0.78E+01  0.55E+08  0.31E+03
       O   3 3   0.99E+01  0.87E+00  0.58E+01  0.24E+04  0.75E+02
       O   4 3   0.11E+02  0.97E+00  0.67E+01  0.27E+04  0.83E+02
       O   4 4   0.12E+02  0.11E+01  0.76E+01  0.31E+04  0.93E+02
       Si  1 1   0.12E+04 -0.54E-01  0.93E+01  0.18E+09  0.37E+03
       Si  2 1   0.17E+04  0.68E-01  0.12E+02  0.26E+09  0.52E+03
       Si  2 2   0.24E+04  0.31E+00  0.19E+02  0.37E+09  0.74E+03
       Si  3 3   0.18E+02  0.34E+00  0.10E+02  0.13E+05  0.11E+03
       Si  4 3   0.21E+02  0.27E+00  0.11E+02  0.15E+05  0.13E+03
       Si  4 4   0.23E+02  0.18E+00  0.12E+02  0.18E+05  0.14E+03
       Si  5 5   0.26E+00  0.79E-01  0.58E+00  0.29E+02  0.79E+01
       Si  6 5   0.27E+00  0.84E-01  0.62E+00  0.30E+02  0.81E+01
       Si  6 6   0.29E+00  0.89E-01  0.66E+00  0.31E+02  0.84E+01
       H   1 1   0.39E+02  0.19E+00  0.29E+00  0.78E+05  0.13E+02
       H   2 1   0.41E+02  0.21E+00  0.32E+00  0.82E+05  0.14E+02
       H   2 2   0.43E+02  0.22E+00  0.36E+00  0.86E+05  0.15E+02
     ------------------------------------------------------------

     alpha_pv=     76.6683 eV

     Number of occupied bands for each k-point:
     k-point:     1    nbnd_occ= 240
     k-point:     2    nbnd_occ= 240
     k-point:     3    nbnd_occ= 240
     k-point:     4    nbnd_occ= 240


     q-space interpolation up to   240.00 Rydberg

     GIPAW job: nmr                                                                             
     NMR macroscopic correction: yes
             0.6667          0.0000          0.0000
             0.0000          0.6667          0.0000
             0.0000          0.0000          0.6667


     Largest allocated arrays     est. size (Mb)     dimensions
        KS wavefunctions at k          11.38 Mb     (    3108,  240)
        KS wavefunctions at k+q        11.38 Mb     (    3108,  240)
        First-order wavefunctions     113.82 Mb     (    3108,  240, 10)
        First-order wavefunct (US)     68.29 Mb     (    3108,  240,  6)
        Charge/spin density             0.34 Mb     (   45000,    1)
        Induced current                 3.09 Mb     (   45000,    3,3,1)
        Induced magnetic field          3.09 Mb     (   45000,    3,3,1)
        NL pseudopotentials            39.65 Mb     (    3108,  836)
        GIPAW NL terms                 39.65 Mb     (    3108,  836)

     Computing the magnetic susceptibility     isolve=0    ethr=  0.1000E-13
     k-point #    1 of     4      pool #  1    cpu time:       8.7
     compute_u_kq: q = (    0.0000,    0.0000,    0.0000)
     Rotating WFCS
     ethr =  1.00E-14,  avg # of iterations =  5.0
     eigenvalues at k:
 -34.7375 -34.6637 -34.5074 -34.4423 -34.4037 -34.4001 -34.2388 -34.2351
 -34.0605 -34.0104 -33.8663 -33.8245 -33.7705 -16.7443 -16.6801 -16.4609
 -16.3537 -16.2893 -16.2345 -16.2184 -16.1352 -16.0789 -16.0555 -16.0119
 -15.9655 -15.9129 -15.8597 -15.8371 -15.7963 -15.7591 -15.7060 -15.6873
 -15.6684 -15.6444 -15.6284 -15.6026 -15.5784 -15.5626 -15.5243 -15.5014
 -15.4886 -15.4606 -15.4406 -15.4339 -15.4064 -15.3741 -15.3475 -15.3269
 -15.3075 -15.2905 -15.2841 -15.2717 -15.2577 -15.2301 -15.2031 -15.1790
 -15.1572 -15.1243 -15.1015 -15.0549 -15.0287 -15.0128 -15.0036 -14.9973
 -14.9618 -14.9200 -14.9106 -14.8682 -14.7904 -14.6810 -14.5806 -14.5173
 -14.3964 -13.6320 -13.5608 -13.5187 -13.4699 -13.4285 -13.3575 -13.2183
 -13.1272 -13.0673 -13.0320 -12.9994 -12.9777 -12.9005 -12.7944 -12.6804
 -12.6381 -12.5867 -12.5203 -12.5051 -12.4700 -12.4483 -12.3595 -12.2926
 -12.2372 -12.1824 -12.1331  -4.5347  -4.4734  -4.4260  -4.2806  -4.1844
  -4.0864  -3.9377  -3.8950  -3.7780  -3.7053  -3.6206  -3.5750  -3.5449
  -3.4489  -3.3773  -3.2269  -3.0722  -3.0318  -2.8785  -2.6182  -1.9889
  -1.8220  -1.7805  -1.7003  -1.4600  -1.4388  -1.3645  -1.2561  -1.2142
  -1.0960  -1.0473  -1.0075  -0.9470  -0.8809  -0.8259  -0.7926  -0.7432
  -0.6225  -0.5792  -0.4928  -0.4178  -0.3783  -0.3181  -0.2457  -0.1942
  -0.1574  -0.1401  -0.0903  -0.0351  -0.0224   0.0234   0.0829   0.1407
   0.1691   0.2459   0.2753   0.4033   0.4847   0.5335   0.5908   0.6587
   0.7004   0.7762   0.8203   0.8887   0.9081   0.9383   1.0001   1.0710
   1.0842   1.1785   1.2191   1.2606   1.2854   1.3403   1.3656   1.4151
   1.4535   1.4640   1.5041   1.5421   1.5674   1.6001   1.6315   1.6802
   1.7073   1.7415   1.7615   1.8009   1.8246   1.8423   1.8794   1.8944
   1.9158   1.9622   1.9752   2.0146   2.0565   2.0806   2.0966   2.1342
   2.1516   2.1861   2.2192   2.2687   2.2952   2.3515   2.3589   2.4001
   2.4181   2.4439   2.4528   2.4834   2.5240   2.5465   2.5884   2.6174
   2.6540   2.6700   2.6955   2.7442   2.7669   2.7982   2.8192   2.8352
   2.8625   2.8862   2.9408   2.9842   3.0151   3.0410   3.1071   3.1635
   3.1911   3.2565   3.2987   3.3209   3.4286   3.4637   3.5360   3.5852
     eigenvalues at k+q:
 -34.7375 -34.6636 -34.5074 -34.4424 -34.4037 -34.4001 -34.2388 -34.2351
 -34.0605 -34.0104 -33.8663 -33.8245 -33.7705 -16.7443 -16.6801 -16.4609
 -16.3537 -16.2893 -16.2345 -16.2184 -16.1352 -16.0789 -16.0555 -16.0119
 -15.9655 -15.9129 -15.8597 -15.8371 -15.7963 -15.7591 -15.7060 -15.6873
 -15.6684 -15.6444 -15.6284 -15.6026 -15.5784 -15.5626 -15.5243 -15.5014
 -15.4886 -15.4606 -15.4406 -15.4339 -15.4064 -15.3741 -15.3475 -15.3269
 -15.3075 -15.2905 -15.2841 -15.2717 -15.2577 -15.2301 -15.2031 -15.1790
 -15.1572 -15.1243 -15.1015 -15.0549 -15.0287 -15.0128 -15.0036 -14.9973
 -14.9618 -14.9200 -14.9106 -14.8682 -14.7904 -14.6810 -14.5806 -14.5173
 -14.3964 -13.6320 -13.5608 -13.5187 -13.4699 -13.4285 -13.3575 -13.2183
 -13.1272 -13.0673 -13.0320 -12.9994 -12.9778 -12.9005 -12.7944 -12.6805
 -12.6381 -12.5867 -12.5204 -12.5051 -12.4700 -12.4483 -12.3595 -12.2926
 -12.2372 -12.1824 -12.1331  -4.5347  -4.4734  -4.4260  -4.2806  -4.1844
  -4.0864  -3.9376  -3.8950  -3.7780  -3.7053  -3.6206  -3.5750  -3.5449
  -3.4489  -3.3773  -3.2269  -3.0722  -3.0318  -2.8785  -2.6182  -1.9889
  -1.8220  -1.7805  -1.7003  -1.4600  -1.4388  -1.3645  -1.2561  -1.2142
  -1.0960  -1.0473  -1.0075  -0.9470  -0.8809  -0.8259  -0.7926  -0.7432
  -0.6225  -0.5792  -0.4928  -0.4178  -0.3783  -0.3181  -0.2457  -0.1942
  -0.1574  -0.1401  -0.0903  -0.0351  -0.0224   0.0234   0.0829   0.1407
   0.1691   0.2459   0.2753   0.4033   0.4847   0.5335   0.5908   0.6587
   0.7003   0.7762   0.8203   0.8886   0.9080   0.9383   1.0001   1.0710
   1.0842   1.1785   1.2191   1.2606   1.2854   1.3403   1.3656   1.4151
   1.4535   1.4640   1.5041   1.5421   1.5674   1.6001   1.6315   1.6802
   1.7072   1.7415   1.7615   1.8009   1.8246   1.8423   1.8794   1.8944
   1.9158   1.9621   1.9751   2.0146   2.0565   2.0806   2.0966   2.1341
   2.1516   2.1861   2.2192   2.2687   2.2952   2.3515   2.3589   2.4001
   2.4181   2.4439   2.4527   2.4834   2.5240   2.5465   2.5884   2.6174
   2.6540   2.6700   2.6955   2.7442   2.7669   2.7982   2.8192   2.8352
   2.8625   2.8862   2.9408   2.9842   3.0151   3.0410   3.1071   3.1635
   3.1911   3.2565   3.2987   3.3209   3.4286   3.4637   3.5360   3.5852
     cgsolve_all iterations  63    anorm=    0.74E-07
PARA_AUG  1     -25.8488084        -0.5324493         0.4745397
     cgsolve_all iterations  63    anorm=    0.73E-07
PARA_AUG  2      -0.4762993       -24.9222930        -0.9313081
     cgsolve_all iterations  63    anorm=    0.73E-07
PARA_AUG  3       0.5895811        -0.9006992       -24.8700098
     cgsolve_all iterations  70    anorm=    0.73E-07
     cgsolve_all iterations  70    anorm=    0.72E-07
     cgsolve_all iterations  70    anorm=    0.71E-07
     compute_u_kq: q = (    0.0202,    0.0000,    0.0000)
     Rotating WFCS
     ethr =  1.00E-14,  avg # of iterations = 23.0
     eigenvalues at k:
 -34.7375 -34.6637 -34.5074 -34.4423 -34.4037 -34.4001 -34.2388 -34.2351
 -34.0605 -34.0104 -33.8663 -33.8245 -33.7705 -16.7443 -16.6801 -16.4609
 -16.3537 -16.2893 -16.2345 -16.2184 -16.1352 -16.0789 -16.0555 -16.0119
 -15.9655 -15.9129 -15.8597 -15.8371 -15.7963 -15.7591 -15.7060 -15.6873
 -15.6684 -15.6444 -15.6284 -15.6026 -15.5784 -15.5626 -15.5243 -15.5014
 -15.4886 -15.4606 -15.4406 -15.4339 -15.4064 -15.3741 -15.3475 -15.3269
 -15.3075 -15.2905 -15.2841 -15.2717 -15.2577 -15.2301 -15.2031 -15.1790
 -15.1572 -15.1243 -15.1015 -15.0549 -15.0287 -15.0128 -15.0036 -14.9973
 -14.9618 -14.9200 -14.9106 -14.8682 -14.7904 -14.6810 -14.5806 -14.5173
 -14.3964 -13.6320 -13.5608 -13.5187 -13.4699 -13.4285 -13.3575 -13.2183
 -13.1272 -13.0673 -13.0320 -12.9994 -12.9777 -12.9005 -12.7944 -12.6804
 -12.6381 -12.5867 -12.5203 -12.5051 -12.4700 -12.4483 -12.3595 -12.2926
 -12.2372 -12.1824 -12.1331  -4.5347  -4.4734  -4.4260  -4.2806  -4.1844
  -4.0864  -3.9377  -3.8950  -3.7780  -3.7053  -3.6206  -3.5750  -3.5449
  -3.4489  -3.3773  -3.2269  -3.0722  -3.0318  -2.8785  -2.6182  -1.9889
  -1.8220  -1.7805  -1.7003  -1.4600  -1.4388  -1.3645  -1.2561  -1.2142
  -1.0960  -1.0473  -1.0075  -0.9470  -0.8809  -0.8259  -0.7926  -0.7432
  -0.6225  -0.5792  -0.4928  -0.4178  -0.3783  -0.3181  -0.2457  -0.1942
  -0.1574  -0.1401  -0.0903  -0.0351  -0.0224   0.0234   0.0829   0.1407
   0.1691   0.2459   0.2753   0.4033   0.4847   0.5335   0.5908   0.6587
   0.7004   0.7762   0.8203   0.8887   0.9081   0.9383   1.0001   1.0710
   1.0842   1.1785   1.2191   1.2606   1.2854   1.3403   1.3656   1.4151
   1.4535   1.4640   1.5041   1.5421   1.5674   1.6001   1.6315   1.6802
   1.7073   1.7415   1.7615   1.8009   1.8246   1.8423   1.8794   1.8944
   1.9158   1.9622   1.9752   2.0146   2.0565   2.0806   2.0966   2.1342
   2.1516   2.1861   2.2192   2.2687   2.2952   2.3515   2.3589   2.4001
   2.4181   2.4439   2.4528   2.4834   2.5240   2.5465   2.5884   2.6174
   2.6540   2.6700   2.6955   2.7442   2.7669   2.7982   2.8192   2.8352
   2.8625   2.8862   2.9408   2.9842   3.0151   3.0410   3.1071   3.1635
   3.1911   3.2565   3.2987   3.3209   3.4286   3.4637   3.5360   3.5852
     eigenvalues at k+q:
 -34.7375 -34.6636 -34.5074 -34.4424 -34.4037 -34.4001 -34.2388 -34.2352
 -34.0605 -34.0104 -33.8663 -33.8245 -33.7705 -16.7433 -16.6798 -16.4639
 -16.3542 -16.2894 -16.2352 -16.2194 -16.1362 -16.0810 -16.0550 -16.0120
 -15.9627 -15.9126 -15.8622 -15.8358 -15.7939 -15.7613 -15.7100 -15.6891
 -15.6710 -15.6451 -15.6282 -15.6030 -15.5799 -15.5605 -15.5224 -15.5014
 -15.4877 -15.4616 -15.4418 -15.4344 -15.4039 -15.3780 -15.3476 -15.3284
 -15.3101 -15.2913 -15.2862 -15.2736 -15.2566 -15.2292 -15.2061 -15.1769
 -15.1568 -15.1224 -15.1007 -15.0522 -15.0287 -15.0121 -15.0027 -14.9955
 -14.9607 -14.9198 -14.9108 -14.8669 -14.7889 -14.6802 -14.5770 -14.5121
 -14.3935 -13.6311 -13.5555 -13.5151 -13.4662 -13.4280 -13.3513 -13.2092
 -13.1168 -13.0630 -13.0314 -12.9960 -12.9751 -12.8984 -12.7924 -12.6891
 -12.6456 -12.5948 -12.5241 -12.5127 -12.4733 -12.4526 -12.3578 -12.2944
 -12.2487 -12.1920 -12.1348  -4.5329  -4.4746  -4.4265  -4.2757  -4.1877
  -4.0898  -3.9322  -3.8895  -3.7787  -3.7044  -3.6230  -3.5796  -3.5459
  -3.4481  -3.3781  -3.2258  -3.0723  -3.0320  -2.8772  -2.6199  -1.9846
  -1.8214  -1.7811  -1.6974  -1.4553  -1.4306  -1.3556  -1.2463  -1.2082
  -1.0926  -1.0419  -1.0049  -0.9434  -0.8710  -0.8261  -0.7914  -0.7388
  -0.6200  -0.5859  -0.4914  -0.4205  -0.3779  -0.3240  -0.2465  -0.1930
  -0.1609  -0.1371  -0.0954  -0.0407  -0.0240   0.0171   0.0796   0.1418
   0.1718   0.2426   0.2729   0.4038   0.4836   0.5357   0.5928   0.6555
   0.7010   0.7754   0.8194   0.8882   0.9059   0.9335   0.9979   1.0770
   1.0797   1.1784   1.2225   1.2592   1.2781   1.3389   1.3645   1.4153
   1.4515   1.4639   1.4995   1.5413   1.5632   1.5971   1.6308   1.6725
   1.7022   1.7378   1.7600   1.7963   1.8185   1.8428   1.8760   1.8930
   1.9117   1.9596   1.9730   2.0141   2.0530   2.0797   2.0945   2.1342
   2.1499   2.1889   2.2164   2.2684   2.2905   2.3507   2.3599   2.3982
   2.4148   2.4459   2.4526   2.4822   2.5241   2.5443   2.5887   2.6172
   2.6549   2.6713   2.6975   2.7460   2.7684   2.8022   2.8214   2.8354
   2.8695   2.8905   2.9425   2.9889   3.0202   3.0464   3.1119   3.1655
   3.1886   3.2557   3.3014   3.3211   3.4269   3.4577   3.5266   3.5797
     cgsolve_all iterations  70    anorm=    0.73E-07
     cgsolve_all iterations  70    anorm=    0.71E-07
     cgsolve_all iterations  70    anorm=    0.71E-07
     compute_u_kq: q = (   -0.0202,    0.0000,    0.0000)
     Rotating WFCS
     ethr =  1.00E-14,  avg # of iterations = 23.0
     eigenvalues at k:
 -34.7375 -34.6637 -34.5074 -34.4423 -34.4037 -34.4001 -34.2388 -34.2351
 -34.0605 -34.0104 -33.8663 -33.8245 -33.7705 -16.7443 -16.6801 -16.4609
 -16.3537 -16.2893 -16.2345 -16.2184 -16.1352 -16.0789 -16.0555 -16.0119
 -15.9655 -15.9129 -15.8597 -15.8371 -15.7963 -15.7591 -15.7060 -15.6873
 -15.6684 -15.6444 -15.6284 -15.6026 -15.5784 -15.5626 -15.5243 -15.5014
 -15.4886 -15.4606 -15.4406 -15.4339 -15.4064 -15.3741 -15.3475 -15.3269
 -15.3075 -15.2905 -15.2841 -15.2717 -15.2577 -15.2301 -15.2031 -15.1790
 -15.1572 -15.1243 -15.1015 -15.0549 -15.0287 -15.0128 -15.0036 -14.9973
 -14.9618 -14.9200 -14.9106 -14.8682 -14.7904 -14.6810 -14.5806 -14.5173
 -14.3964 -13.6320 -13.5608 -13.5187 -13.4699 -13.4285 -13.3575 -13.2183
 -13.1272 -13.0673 -13.0320 -12.9994 -12.9777 -12.9005 -12.7944 -12.6804
 -12.6381 -12.5867 -12.5203 -12.5051 -12.4700 -12.4483 -12.3595 -12.2926
 -12.2372 -12.1824 -12.1331  -4.5347  -4.4734  -4.4260  -4.2806  -4.1844
  -4.0864  -3.9377  -3.8950  -3.7780  -3.7053  -3.6206  -3.5750  -3.5449
  -3.4489  -3.3773  -3.2269  -3.0722  -3.0318  -2.8785  -2.6182  -1.9889
  -1.8220  -1.7805  -1.7003  -1.4600  -1.4388  -1.3645  -1.2561  -1.2142
  -1.0960  -1.0473  -1.0075  -0.9470  -0.8809  -0.8259  -0.7926  -0.7432
  -0.6225  -0.5792  -0.4928  -0.4178  -0.3783  -0.3181  -0.2457  -0.1942
  -0.1574  -0.1401  -0.0903  -0.0351  -0.0224   0.0234   0.0829   0.1407
   0.1691   0.2459   0.2753   0.4033   0.4847   0.5335   0.5908   0.6587
   0.7004   0.7762   0.8203   0.8887   0.9081   0.9383   1.0001   1.0710
   1.0842   1.1785   1.2191   1.2606   1.2854   1.3403   1.3656   1.4151
   1.4535   1.4640   1.5041   1.5421   1.5674   1.6001   1.6315   1.6802
   1.7073   1.7415   1.7615   1.8009   1.8246   1.8423   1.8794   1.8944
   1.9158   1.9622   1.9752   2.0146   2.0565   2.0806   2.0966   2.1342
   2.1516   2.1861   2.2192   2.2687   2.2952   2.3515   2.3589   2.4001
   2.4181   2.4439   2.4528   2.4834   2.5240   2.5465   2.5884   2.6174
   2.6540   2.6700   2.6955   2.7442   2.7669   2.7982   2.8192   2.8352
   2.8625   2.8862   2.9408   2.9842   3.0151   3.0410   3.1071   3.1635
   3.1911   3.2565   3.2987   3.3209   3.4286   3.4637   3.5360   3.5852
     eigenvalues at k+q:
 -34.7375 -34.6636 -34.5074 -34.4424 -34.4037 -34.4002 -34.2388 -34.2351
 -34.0605 -34.0104 -33.8663 -33.8245 -33.7705 -16.7454 -16.6805 -16.4581
 -16.3529 -16.2895 -16.2340 -16.2175 -16.1340 -16.0769 -16.0560 -16.0119
 -15.9682 -15.9131 -15.8574 -15.8385 -15.7985 -15.7574 -15.7022 -15.6855
 -15.6652 -15.6439 -15.6290 -15.6021 -15.5764 -15.5644 -15.5263 -15.5016
 -15.4886 -15.4595 -15.4397 -15.4338 -15.4084 -15.3702 -15.3478 -15.3256
 -15.3050 -15.2902 -15.2821 -15.2704 -15.2579 -15.2313 -15.1998 -15.1813
 -15.1575 -15.1261 -15.1024 -15.0574 -15.0288 -15.0133 -15.0046 -14.9989
 -14.9633 -14.9204 -14.9102 -14.8694 -14.7919 -14.6818 -14.5842 -14.5225
 -14.3994 -13.6329 -13.5667 -13.5218 -13.4738 -13.4292 -13.3637 -13.2272
 -13.1371 -13.0717 -13.0326 -13.0023 -12.9798 -12.9026 -12.7962 -12.6727
 -12.6306 -12.5797 -12.5177 -12.4972 -12.4669 -12.4428 -12.3610 -12.2916
 -12.2254 -12.1739 -12.1306  -4.5365  -4.4721  -4.4254  -4.2857  -4.1811
  -4.0826  -3.9436  -3.8999  -3.7777  -3.7063  -3.6179  -3.5704  -3.5438
  -3.4500  -3.3761  -3.2286  -3.0720  -3.0315  -2.8797  -2.6164  -1.9931
  -1.8227  -1.7802  -1.7034  -1.4661  -1.4461  -1.3740  -1.2641  -1.2204
  -1.0993  -1.0522  -1.0103  -0.9508  -0.8912  -0.8253  -0.7941  -0.7471
  -0.6246  -0.5729  -0.4942  -0.4154  -0.3781  -0.3125  -0.2453  -0.1956
  -0.1552  -0.1417  -0.0844  -0.0304  -0.0206   0.0299   0.0871   0.1391
   0.1666   0.2493   0.2779   0.4025   0.4857   0.5306   0.5880   0.6615
   0.6992   0.7773   0.8221   0.8897   0.9105   0.9430   1.0022   1.0648
   1.0897   1.1769   1.2176   1.2621   1.2921   1.3420   1.3671   1.4143
   1.4551   1.4647   1.5095   1.5410   1.5724   1.6030   1.6329   1.6869
   1.7124   1.7456   1.7626   1.8056   1.8306   1.8410   1.8822   1.8961
   1.9202   1.9640   1.9783   2.0155   2.0599   2.0811   2.0985   2.1328
   2.1534   2.1844   2.2224   2.2685   2.2997   2.3518   2.3584   2.4016
   2.4218   2.4416   2.4537   2.4848   2.5240   2.5491   2.5871   2.6180
   2.6534   2.6682   2.6940   2.7423   2.7662   2.7932   2.8169   2.8350
   2.8560   2.8821   2.9392   2.9788   3.0102   3.0357   3.1019   3.1611
   3.1940   3.2575   3.2961   3.3208   3.4297   3.4694   3.5454   3.5910
     cgsolve_all iterations  70    anorm=    0.72E-07
     cgsolve_all iterations  70    anorm=    0.72E-07
     cgsolve_all iterations  70    anorm=    0.71E-07
     compute_u_kq: q = (    0.0000,    0.0202,    0.0000)
     Rotating WFCS
     ethr =  1.00E-14,  avg # of iterations = 23.0
     eigenvalues at k:
 -34.7375 -34.6637 -34.5074 -34.4423 -34.4037 -34.4001 -34.2388 -34.2351
 -34.0605 -34.0104 -33.8663 -33.8245 -33.7705 -16.7443 -16.6801 -16.4609
 -16.3537 -16.2893 -16.2345 -16.2184 -16.1352 -16.0789 -16.0555 -16.0119
 -15.9655 -15.9129 -15.8597 -15.8371 -15.7963 -15.7591 -15.7060 -15.6873
 -15.6684 -15.6444 -15.6284 -15.6026 -15.5784 -15.5626 -15.5243 -15.5014
 -15.4886 -15.4606 -15.4406 -15.4339 -15.4064 -15.3741 -15.3475 -15.3269
 -15.3075 -15.2905 -15.2841 -15.2717 -15.2577 -15.2301 -15.2031 -15.1790
 -15.1572 -15.1243 -15.1015 -15.0549 -15.0287 -15.0128 -15.0036 -14.9973
 -14.9618 -14.9200 -14.9106 -14.8682 -14.7904 -14.6810 -14.5806 -14.5173
 -14.3964 -13.6320 -13.5608 -13.5187 -13.4699 -13.4285 -13.3575 -13.2183
 -13.1272 -13.0673 -13.0320 -12.9994 -12.9777 -12.9005 -12.7944 -12.6804
 -12.6381 -12.5867 -12.5203 -12.5051 -12.4700 -12.4483 -12.3595 -12.2926
 -12.2372 -12.1824 -12.1331  -4.5347  -4.4734  -4.4260  -4.2806  -4.1844
  -4.0864  -3.9377  -3.8950  -3.7780  -3.7053  -3.6206  -3.5750  -3.5449
  -3.4489  -3.3773  -3.2269  -3.0722  -3.0318  -2.8785  -2.6182  -1.9889
  -1.8220  -1.7805  -1.7003  -1.4600  -1.4388  -1.3645  -1.2561  -1.2142
  -1.0960  -1.0473  -1.0075  -0.9470  -0.8809  -0.8259  -0.7926  -0.7432
  -0.6225  -0.5792  -0.4928  -0.4178  -0.3783  -0.3181  -0.2457  -0.1942
  -0.1574  -0.1401  -0.0903  -0.0351  -0.0224   0.0234   0.0829   0.1407
   0.1691   0.2459   0.2753   0.4033   0.4847   0.5335   0.5908   0.6587
   0.7004   0.7762   0.8203   0.8887   0.9081   0.9383   1.0001   1.0710
   1.0842   1.1785   1.2191   1.2606   1.2854   1.3403   1.3656   1.4151
   1.4535   1.4640   1.5041   1.5421   1.5674   1.6001   1.6315   1.6802
   1.7073   1.7415   1.7615   1.8009   1.8246   1.8423   1.8794   1.8944
   1.9158   1.9622   1.9752   2.0146   2.0565   2.0806   2.0966   2.1342
   2.1516   2.1861   2.2192   2.2687   2.2952   2.3515   2.3589   2.4001
   2.4181   2.4439   2.4528   2.4834   2.5240   2.5465   2.5884   2.6174
   2.6540   2.6700   2.6955   2.7442   2.7669   2.7982   2.8192   2.8352
   2.8625   2.8862   2.9408   2.9842   3.0151   3.0410   3.1071   3.1635
   3.1911   3.2565   3.2987   3.3209   3.4286   3.4637   3.5360   3.5852
     eigenvalues at k+q:
 -34.7375 -34.6636 -34.5074 -34.4424 -34.4037 -34.4001 -34.2388 -34.2351
 -34.0605 -34.0104 -33.8663 -33.8245 -33.7705 -16.7443 -16.6801 -16.4612
 -16.3544 -16.2877 -16.2361 -16.2176 -16.1350 -16.0772 -16.0570 -16.0125
 -15.9647 -15.9140 -15.8587 -15.8373 -15.7957 -15.7626 -15.7050 -15.6881
 -15.6679 -15.6443 -15.6270 -15.6005 -15.5796 -15.5606 -15.5265 -15.5018
 -15.4889 -15.4613 -15.4404 -15.4328 -15.4052 -15.3757 -15.3468 -15.3271
 -15.3085 -15.2909 -15.2843 -15.2709 -15.2566 -15.2291 -15.2034 -15.1788
 -15.1563 -15.1241 -15.1039 -15.0552 -15.0290 -15.0126 -15.0025 -14.9973
 -14.9623 -14.9194 -14.9112 -14.8690 -14.7903 -14.6798 -14.5822 -14.5162
 -14.3975 -13.6314 -13.5620 -13.5182 -13.4723 -13.4279 -13.3566 -13.2207
 -13.1232 -13.0671 -13.0318 -13.0000 -12.9742 -12.8995 -12.7940 -12.6855
 -12.6405 -12.5881 -12.5193 -12.5059 -12.4703 -12.4484 -12.3576 -12.2914
 -12.2372 -12.1817 -12.1326  -4.5331  -4.4762  -4.4261  -4.2752  -4.1874
  -4.0876  -3.9380  -3.8946  -3.7777  -3.7054  -3.6207  -3.5756  -3.5449
  -3.4479  -3.3789  -3.2264  -3.0728  -3.0309  -2.8783  -2.6180  -1.9897
  -1.8209  -1.7841  -1.6990  -1.4608  -1.4368  -1.3652  -1.2570  -1.2141
  -1.0948  -1.0487  -1.0041  -0.9460  -0.8811  -0.8263  -0.7901  -0.7451
  -0.6243  -0.5754  -0.4966  -0.4172  -0.3796  -0.3172  -0.2491  -0.1960
  -0.1578  -0.1416  -0.0912  -0.0350  -0.0231   0.0255   0.0839   0.1427
   0.1694   0.2517   0.2812   0.3975   0.4852   0.5315   0.5909   0.6568
   0.7039   0.7751   0.8199   0.8870   0.9119   0.9422   0.9952   1.0677
   1.0819   1.1748   1.2210   1.2569   1.2889   1.3419   1.3679   1.4142
   1.4501   1.4674   1.5013   1.5432   1.5663   1.6003   1.6272   1.6828
   1.7065   1.7413   1.7614   1.8006   1.8237   1.8442   1.8808   1.8965
   1.9136   1.9609   1.9774   2.0157   2.0567   2.0809   2.0961   2.1317
   2.1523   2.1844   2.2207   2.2698   2.2940   2.3528   2.3638   2.4019
   2.4218   2.4393   2.4530   2.4833   2.5218   2.5502   2.5900   2.6153
   2.6558   2.6713   2.6953   2.7431   2.7642   2.7970   2.8190   2.8370
   2.8611   2.8866   2.9420   2.9803   3.0164   3.0402   3.1099   3.1676
   3.1897   3.2534   3.2979   3.3213   3.4276   3.4647   3.5358   3.5849
     cgsolve_all iterations  70    anorm=    0.72E-07
     cgsolve_all iterations  70    anorm=    0.73E-07
     cgsolve_all iterations  70    anorm=    0.72E-07
     compute_u_kq: q = (    0.0000,   -0.0202,    0.0000)
     Rotating WFCS
     ethr =  1.00E-14,  avg # of iterations = 23.0
     eigenvalues at k:
 -34.7375 -34.6637 -34.5074 -34.4423 -34.4037 -34.4001 -34.2388 -34.2351
 -34.0605 -34.0104 -33.8663 -33.8245 -33.7705 -16.7443 -16.6801 -16.4609
 -16.3537 -16.2893 -16.2345 -16.2184 -16.1352 -16.0789 -16.0555 -16.0119
 -15.9655 -15.9129 -15.8597 -15.8371 -15.7963 -15.7591 -15.7060 -15.6873
 -15.6684 -15.6444 -15.6284 -15.6026 -15.5784 -15.5626 -15.5243 -15.5014
 -15.4886 -15.4606 -15.4406 -15.4339 -15.4064 -15.3741 -15.3475 -15.3269
 -15.3075 -15.2905 -15.2841 -15.2717 -15.2577 -15.2301 -15.2031 -15.1790
 -15.1572 -15.1243 -15.1015 -15.0549 -15.0287 -15.0128 -15.0036 -14.9973
 -14.9618 -14.9200 -14.9106 -14.8682 -14.7904 -14.6810 -14.5806 -14.5173
 -14.3964 -13.6320 -13.5608 -13.5187 -13.4699 -13.4285 -13.3575 -13.2183
 -13.1272 -13.0673 -13.0320 -12.9994 -12.9777 -12.9005 -12.7944 -12.6804
 -12.6381 -12.5867 -12.5203 -12.5051 -12.4700 -12.4483 -12.3595 -12.2926
 -12.2372 -12.1824 -12.1331  -4.5347  -4.4734  -4.4260  -4.2806  -4.1844
  -4.0864  -3.9377  -3.8950  -3.7780  -3.7053  -3.6206  -3.5750  -3.5449
  -3.4489  -3.3773  -3.2269  -3.0722  -3.0318  -2.8785  -2.6182  -1.9889
  -1.8220  -1.7805  -1.7003  -1.4600  -1.4388  -1.3645  -1.2561  -1.2142
  -1.0960  -1.0473  -1.0075  -0.9470  -0.8809  -0.8259  -0.7926  -0.7432
  -0.6225  -0.5792  -0.4928  -0.4178  -0.3783  -0.3181  -0.2457  -0.1942
  -0.1574  -0.1401  -0.0903  -0.0351  -0.0224   0.0234   0.0829   0.1407
   0.1691   0.2459   0.2753   0.4033   0.4847   0.5335   0.5908   0.6587
   0.7004   0.7762   0.8203   0.8887   0.9081   0.9383   1.0001   1.0710
   1.0842   1.1785   1.2191   1.2606   1.2854   1.3403   1.3656   1.4151
   1.4535   1.4640   1.5041   1.5421   1.5674   1.6001   1.6315   1.6802
   1.7073   1.7415   1.7615   1.8009   1.8246   1.8423   1.8794   1.8944
   1.9158   1.9622   1.9752   2.0146   2.0565   2.0806   2.0966   2.1342
   2.1516   2.1861   2.2192   2.2687   2.2952   2.3515   2.3589   2.4001
   2.4181   2.4439   2.4528   2.4834   2.5240   2.5465   2.5884   2.6174
   2.6540   2.6700   2.6955   2.7442   2.7669   2.7982   2.8192   2.8352
   2.8625   2.8862   2.9408   2.9842   3.0151   3.0410   3.1071   3.1635
   3.1911   3.2565   3.2987   3.3209   3.4286   3.4637   3.5360   3.5852
     eigenvalues at k+q:
 -34.7375 -34.6636 -34.5074 -34.4424 -34.4037 -34.4001 -34.2388 -34.2351
 -34.0605 -34.0104 -33.8663 -33.8245 -33.7705 -16.7443 -16.6802 -16.4606
 -16.3531 -16.2908 -16.2332 -16.2194 -16.1354 -16.0806 -16.0538 -16.0111
 -15.9662 -15.9120 -15.8608 -15.8373 -15.7969 -15.7559 -15.7075 -15.6863
 -15.6689 -15.6450 -15.6296 -15.6045 -15.5770 -15.5643 -15.5218 -15.5013
 -15.4884 -15.4599 -15.4414 -15.4343 -15.4074 -15.3728 -15.3481 -15.3263
 -15.3065 -15.2904 -15.2837 -15.2723 -15.2587 -15.2311 -15.2029 -15.1792
 -15.1581 -15.1245 -15.0994 -15.0544 -15.0281 -15.0132 -15.0046 -14.9972
 -14.9611 -14.9208 -14.9100 -14.8676 -14.7903 -14.6826 -14.5790 -14.5184
 -14.3954 -13.6320 -13.5599 -13.5191 -13.4676 -13.4296 -13.3584 -13.2159
 -13.1328 -13.0663 -13.0322 -12.9986 -12.9809 -12.9009 -12.7947 -12.6761
 -12.6363 -12.5855 -12.5213 -12.5045 -12.4699 -12.4479 -12.3612 -12.2936
 -12.2372 -12.1831 -12.1335  -4.5358  -4.4703  -4.4258  -4.2864  -4.1820
  -4.0853  -3.9370  -3.8957  -3.7782  -3.7052  -3.6208  -3.5736  -3.5445
  -3.4502  -3.3764  -3.2279  -3.0713  -3.0322  -2.8786  -2.6188  -1.9874
  -1.8231  -1.7770  -1.7017  -1.4600  -1.4396  -1.3640  -1.2561  -1.2142
  -1.0969  -1.0460  -1.0110  -0.9481  -0.8813  -0.8252  -0.7947  -0.7405
  -0.6210  -0.5834  -0.4891  -0.4179  -0.3772  -0.3185  -0.2423  -0.1920
  -0.1576  -0.1376  -0.0893  -0.0374  -0.0227   0.0226   0.0808   0.1388
   0.1696   0.2404   0.2699   0.4104   0.4841   0.5370   0.5908   0.6606
   0.6962   0.7768   0.8205   0.8875   0.9057   0.9346   1.0052   1.0715
   1.0878   1.1824   1.2172   1.2641   1.2817   1.3377   1.3634   1.4170
   1.4556   1.4625   1.5061   1.5409   1.5685   1.5998   1.6360   1.6778
   1.7080   1.7410   1.7617   1.8020   1.8247   1.8399   1.8794   1.8916
   1.9186   1.9626   1.9737   2.0127   2.0564   2.0803   2.0981   2.1361
   2.1509   2.1879   2.2171   2.2675   2.2962   2.3495   2.3546   2.3956
   2.4170   2.4491   2.4536   2.4840   2.5262   2.5436   2.5866   2.6198
   2.6520   2.6690   2.6955   2.7445   2.7704   2.7995   2.8192   2.8327
   2.8642   2.8852   2.9398   2.9885   3.0127   3.0426   3.1045   3.1593
   3.1930   3.2593   3.2996   3.3201   3.4291   3.4628   3.5359   3.5858
     cgsolve_all iterations  70    anorm=    0.71E-07
     cgsolve_all iterations  70    anorm=    0.72E-07
     cgsolve_all iterations  70    anorm=    0.71E-07
     compute_u_kq: q = (    0.0000,    0.0000,    0.0202)
     Rotating WFCS
     ethr =  1.00E-14,  avg # of iterations = 23.0
     eigenvalues at k:
 -34.7375 -34.6637 -34.5074 -34.4423 -34.4037 -34.4001 -34.2388 -34.2351
 -34.0605 -34.0104 -33.8663 -33.8245 -33.7705 -16.7443 -16.6801 -16.4609
 -16.3537 -16.2893 -16.2345 -16.2184 -16.1352 -16.0789 -16.0555 -16.0119
 -15.9655 -15.9129 -15.8597 -15.8371 -15.7963 -15.7591 -15.7060 -15.6873
 -15.6684 -15.6444 -15.6284 -15.6026 -15.5784 -15.5626 -15.5243 -15.5014
 -15.4886 -15.4606 -15.4406 -15.4339 -15.4064 -15.3741 -15.3475 -15.3269
 -15.3075 -15.2905 -15.2841 -15.2717 -15.2577 -15.2301 -15.2031 -15.1790
 -15.1572 -15.1243 -15.1015 -15.0549 -15.0287 -15.0128 -15.0036 -14.9973
 -14.9618 -14.9200 -14.9106 -14.8682 -14.7904 -14.6810 -14.5806 -14.5173
 -14.3964 -13.6320 -13.5608 -13.5187 -13.4699 -13.4285 -13.3575 -13.2183
 -13.1272 -13.0673 -13.0320 -12.9994 -12.9777 -12.9005 -12.7944 -12.6804
 -12.6381 -12.5867 -12.5203 -12.5051 -12.4700 -12.4483 -12.3595 -12.2926
 -12.2372 -12.1824 -12.1331  -4.5347  -4.4734  -4.4260  -4.2806  -4.1844
  -4.0864  -3.9377  -3.8950  -3.7780  -3.7053  -3.6206  -3.5750  -3.5449
  -3.4489  -3.3773  -3.2269  -3.0722  -3.0318  -2.8785  -2.6182  -1.9889
  -1.8220  -1.7805  -1.7003  -1.4600  -1.4388  -1.3645  -1.2561  -1.2142
  -1.0960  -1.0473  -1.0075  -0.9470  -0.8809  -0.8259  -0.7926  -0.7432
  -0.6225  -0.5792  -0.4928  -0.4178  -0.3783  -0.3181  -0.2457  -0.1942
  -0.1574  -0.1401  -0.0903  -0.0351  -0.0224   0.0234   0.0829   0.1407
   0.1691   0.2459   0.2753   0.4033   0.4847   0.5335   0.5908   0.6587
   0.7004   0.7762   0.8203   0.8887   0.9081   0.9383   1.0001   1.0710
   1.0842   1.1785   1.2191   1.2606   1.2854   1.3403   1.3656   1.4151
   1.4535   1.4640   1.5041   1.5421   1.5674   1.6001   1.6315   1.6802
   1.7073   1.7415   1.7615   1.8009   1.8246   1.8423   1.8794   1.8944
   1.9158   1.9622   1.9752   2.0146   2.0565   2.0806   2.0966   2.1342
   2.1516   2.1861   2.2192   2.2687   2.2952   2.3515   2.3589   2.4001
   2.4181   2.4439   2.4528   2.4834   2.5240   2.5465   2.5884   2.6174
   2.6540   2.6700   2.6955   2.7442   2.7669   2.7982   2.8192   2.8352
   2.8625   2.8862   2.9408   2.9842   3.0151   3.0410   3.1071   3.1635
   3.1911   3.2565   3.2987   3.3209   3.4286   3.4637   3.5360   3.5852
     eigenvalues at k+q:
 -34.7375 -34.6636 -34.5074 -34.4424 -34.4037 -34.4001 -34.2388 -34.2351
 -34.0605 -34.0104 -33.8663 -33.8245 -33.7705 -16.7443 -16.6802 -16.4609
 -16.3537 -16.2895 -16.2342 -16.2186 -16.1353 -16.0789 -16.0555 -16.0119
 -15.9658 -15.9129 -15.8599 -15.8371 -15.7960 -15.7592 -15.7076 -15.6867
 -15.6680 -15.6456 -15.6276 -15.6015 -15.5782 -15.5631 -15.5221 -15.5003
 -15.4898 -15.4606 -15.4414 -15.4334 -15.4077 -15.3737 -15.3473 -15.3283
 -15.3068 -15.2903 -15.2846 -15.2734 -15.2571 -15.2305 -15.2018 -15.1788
 -15.1570 -15.1246 -15.1024 -15.0555 -15.0280 -15.0126 -15.0034 -14.9972
 -14.9617 -14.9199 -14.9105 -14.8682 -14.7903 -14.6808 -14.5806 -14.5172
 -14.3964 -13.6326 -13.5607 -13.5172 -13.4706 -13.4289 -13.3571 -13.2187
 -13.1273 -13.0668 -13.0330 -12.9986 -12.9775 -12.9006 -12.7944 -12.6805
 -12.6382 -12.5868 -12.5204 -12.5052 -12.4700 -12.4484 -12.3595 -12.2927
 -12.2373 -12.1825 -12.1331  -4.5347  -4.4734  -4.4260  -4.2806  -4.1844
  -4.0865  -3.9376  -3.8949  -3.7779  -3.7054  -3.6205  -3.5757  -3.5443
  -3.4489  -3.3773  -3.2269  -3.0722  -3.0319  -2.8784  -2.6182  -1.9886
  -1.8222  -1.7811  -1.7004  -1.4607  -1.4374  -1.3631  -1.2566  -1.2145
  -1.0953  -1.0473  -1.0084  -0.9477  -0.8808  -0.8252  -0.7940  -0.7423
  -0.6239  -0.5790  -0.4922  -0.4147  -0.3764  -0.3181  -0.2491  -0.1963
  -0.1595  -0.1428  -0.0861  -0.0348  -0.0205   0.0271   0.0820   0.1384
   0.1682   0.2469   0.2755   0.4016   0.4844   0.5338   0.5898   0.6568
   0.7027   0.7789   0.8222   0.8871   0.9062   0.9398   0.9960   1.0718
   1.0856   1.1771   1.2232   1.2604   1.2821   1.3415   1.3635   1.4152
   1.4527   1.4691   1.5010   1.5416   1.5654   1.5979   1.6386   1.6785
   1.7070   1.7416   1.7630   1.8001   1.8233   1.8442   1.8751   1.8977
   1.9152   1.9601   1.9745   2.0137   2.0554   2.0802   2.1005   2.1340
   2.1515   2.1861   2.2206   2.2669   2.2939   2.3529   2.3580   2.4014
   2.4226   2.4455   2.4525   2.4814   2.5247   2.5462   2.5886   2.6167
   2.6533   2.6695   2.6934   2.7455   2.7673   2.7986   2.8188   2.8347
   2.8619   2.8857   2.9404   2.9838   3.0166   3.0412   3.1069   3.1634
   3.1916   3.2566   3.2985   3.3209   3.4286   3.4633   3.5357   3.5852
     cgsolve_all iterations  70    anorm=    0.72E-07
     cgsolve_all iterations  70    anorm=    0.71E-07
     cgsolve_all iterations  70    anorm=    0.72E-07
     compute_u_kq: q = (    0.0000,    0.0000,   -0.0202)
     Rotating WFCS
     ethr =  1.00E-14,  avg # of iterations = 23.0
     eigenvalues at k:
 -34.7375 -34.6637 -34.5074 -34.4423 -34.4037 -34.4001 -34.2388 -34.2351
 -34.0605 -34.0104 -33.8663 -33.8245 -33.7705 -16.7443 -16.6801 -16.4609
 -16.3537 -16.2893 -16.2345 -16.2184 -16.1352 -16.0789 -16.0555 -16.0119
 -15.9655 -15.9129 -15.8597 -15.8371 -15.7963 -15.7591 -15.7060 -15.6873
 -15.6684 -15.6444 -15.6284 -15.6026 -15.5784 -15.5626 -15.5243 -15.5014
 -15.4886 -15.4606 -15.4406 -15.4339 -15.4064 -15.3741 -15.3475 -15.3269
 -15.3075 -15.2905 -15.2841 -15.2717 -15.2577 -15.2301 -15.2031 -15.1790
 -15.1572 -15.1243 -15.1015 -15.0549 -15.0287 -15.0128 -15.0036 -14.9973
 -14.9618 -14.9200 -14.9106 -14.8682 -14.7904 -14.6810 -14.5806 -14.5173
 -14.3964 -13.6320 -13.5608 -13.5187 -13.4699 -13.4285 -13.3575 -13.2183
 -13.1272 -13.0673 -13.0320 -12.9994 -12.9777 -12.9005 -12.7944 -12.6804
 -12.6381 -12.5867 -12.5203 -12.5051 -12.4700 -12.4483 -12.3595 -12.2926
 -12.2372 -12.1824 -12.1331  -4.5347  -4.4734  -4.4260  -4.2806  -4.1844
  -4.0864  -3.9377  -3.8950  -3.7780  -3.7053  -3.6206  -3.5750  -3.5449
  -3.4489  -3.3773  -3.2269  -3.0722  -3.0318  -2.8785  -2.6182  -1.9889
  -1.8220  -1.7805  -1.7003  -1.4600  -1.4388  -1.3645  -1.2561  -1.2142
  -1.0960  -1.0473  -1.0075  -0.9470  -0.8809  -0.8259  -0.7926  -0.7432
  -0.6225  -0.5792  -0.4928  -0.4178  -0.3783  -0.3181  -0.2457  -0.1942
  -0.1574  -0.1401  -0.0903  -0.0351  -0.0224   0.0234   0.0829   0.1407
   0.1691   0.2459   0.2753   0.4033   0.4847   0.5335   0.5908   0.6587
   0.7004   0.7762   0.8203   0.8887   0.9081   0.9383   1.0001   1.0710
   1.0842   1.1785   1.2191   1.2606   1.2854   1.3403   1.3656   1.4151
   1.4535   1.4640   1.5041   1.5421   1.5674   1.6001   1.6315   1.6802
   1.7073   1.7415   1.7615   1.8009   1.8246   1.8423   1.8794   1.8944
   1.9158   1.9622   1.9752   2.0146   2.0565   2.0806   2.0966   2.1342
   2.1516   2.1861   2.2192   2.2687   2.2952   2.3515   2.3589   2.4001
   2.4181   2.4439   2.4528   2.4834   2.5240   2.5465   2.5884   2.6174
   2.6540   2.6700   2.6955   2.7442   2.7669   2.7982   2.8192   2.8352
   2.8625   2.8862   2.9408   2.9842   3.0151   3.0410   3.1071   3.1635
   3.1911   3.2565   3.2987   3.3209   3.4286   3.4637   3.5360   3.5852
     eigenvalues at k+q:
 -34.7375 -34.6636 -34.5074 -34.4424 -34.4037 -34.4001 -34.2388 -34.2351
 -34.0605 -34.0104 -33.8663 -33.8245 -33.7705 -16.7443 -16.6801 -16.4609
 -16.3538 -16.2892 -16.2349 -16.2183 -16.1351 -16.0789 -16.0555 -16.0120
 -15.9653 -15.9128 -15.8596 -15.8370 -15.7968 -15.7588 -15.7047 -15.6882
 -15.6688 -15.6434 -15.6293 -15.6033 -15.5786 -15.5619 -15.5265 -15.5023
 -15.4876 -15.4605 -15.4397 -15.4343 -15.4055 -15.3743 -15.3477 -15.3257
 -15.3082 -15.2911 -15.2835 -15.2700 -15.2584 -15.2297 -15.2045 -15.1792
 -15.1576 -15.1238 -15.1005 -15.0544 -15.0295 -15.0131 -15.0038 -14.9970
 -14.9620 -14.9201 -14.9107 -14.8681 -14.7904 -14.6813 -14.5805 -14.5174
 -14.3964 -13.6316 -13.5607 -13.5201 -13.4693 -13.4285 -13.3577 -13.2178
 -13.1271 -13.0679 -13.0308 -13.0003 -12.9780 -12.9005 -12.7943 -12.6804
 -12.6381 -12.5867 -12.5203 -12.5051 -12.4701 -12.4483 -12.3595 -12.2926
 -12.2371 -12.1823 -12.1330  -4.5348  -4.4734  -4.4259  -4.2806  -4.1843
  -4.0863  -3.9377  -3.8951  -3.7781  -3.7053  -3.6207  -3.5743  -3.5454
  -3.4488  -3.3774  -3.2270  -3.0722  -3.0318  -2.8786  -2.6181  -1.9892
  -1.8217  -1.7801  -1.7004  -1.4599  -1.4395  -1.3656  -1.2563  -1.2133
  -1.0968  -1.0470  -1.0069  -0.9467  -0.8813  -0.8264  -0.7910  -0.7443
  -0.6210  -0.5795  -0.4934  -0.4207  -0.3801  -0.3187  -0.2416  -0.1919
  -0.1553  -0.1375  -0.0940  -0.0354  -0.0253   0.0205   0.0838   0.1428
   0.1705   0.2440   0.2750   0.4046   0.4855   0.5331   0.5920   0.6607
   0.6979   0.7724   0.8187   0.8906   0.9103   0.9371   1.0050   1.0691
   1.0829   1.1782   1.2158   1.2607   1.2891   1.3392   1.3682   1.4134
   1.4545   1.4598   1.5073   1.5425   1.5702   1.6024   1.6245   1.6819
   1.7073   1.7412   1.7595   1.8018   1.8263   1.8411   1.8837   1.8907
   1.9169   1.9631   1.9765   2.0160   2.0572   2.0810   2.0927   2.1335
   2.1525   2.1856   2.2180   2.2701   2.2952   2.3498   2.3601   2.3988
   2.4132   2.4423   2.4541   2.4852   2.5239   2.5464   2.5883   2.6184
   2.6546   2.6707   2.6974   2.7431   2.7667   2.7977   2.8193   2.8357
   2.8629   2.8866   2.9412   2.9846   3.0136   3.0407   3.1072   3.1635
   3.1906   3.2564   3.2988   3.3209   3.4286   3.4640   3.5363   3.5851
     cgsolve_all iterations  70    anorm=    0.72E-07
     cgsolve_all iterations  70    anorm=    0.72E-07
     cgsolve_all iterations  70    anorm=    0.72E-07

     k-point #    2 of     4      pool #  1    cpu time:    4041.7
     compute_u_kq: q = (    0.0000,    0.0000,    0.0000)
     Rotating WFCS
     ethr =  1.00E-14,  avg # of iterations =  5.0
     eigenvalues at k:
 -34.7375 -34.6637 -34.5074 -34.4423 -34.4037 -34.4001 -34.2388 -34.2351
 -34.0605 -34.0104 -33.8663 -33.8245 -33.7705 -16.7447 -16.6795 -16.4605
 -16.3548 -16.2895 -16.2360 -16.2185 -16.1346 -16.0771 -16.0551 -16.0144
 -15.9655 -15.9067 -15.8583 -15.8307 -15.8072 -15.7464 -15.7260 -15.6913
 -15.6689 -15.6500 -15.6268 -15.5919 -15.5761 -15.5604 -15.5301 -15.4964
 -15.4894 -15.4596 -15.4362 -15.4310 -15.4109 -15.3667 -15.3447 -15.3366
 -15.3121 -15.2936 -15.2816 -15.2742 -15.2549 -15.2303 -15.1996 -15.1796
 -15.1620 -15.1160 -15.1039 -15.0636 -15.0291 -15.0159 -15.0012 -14.9867
 -14.9632 -14.9203 -14.9110 -14.8684 -14.7912 -14.6824 -14.5796 -14.5173
 -14.3964 -13.6353 -13.5511 -13.5173 -13.4695 -13.4436 -13.3503 -13.2171
 -13.1280 -13.0727 -13.0266 -12.9985 -12.9796 -12.9014 -12.7932 -12.6797
 -12.6384 -12.5867 -12.5204 -12.5052 -12.4701 -12.4487 -12.3592 -12.2925
 -12.2371 -12.1826 -12.1330  -4.5345  -4.4734  -4.4263  -4.2806  -4.1843
  -4.0872  -3.9365  -3.8952  -3.7783  -3.7052  -3.6218  -3.5768  -3.5397
  -3.4490  -3.3789  -3.2281  -3.0720  -3.0322  -2.8777  -2.6172  -1.9899
  -1.8158  -1.7862  -1.7048  -1.4702  -1.4247  -1.3543  -1.2767  -1.1959
  -1.0961  -1.0377  -1.0194  -0.9584  -0.8901  -0.8199  -0.7812  -0.7542
  -0.6157  -0.5808  -0.4970  -0.4050  -0.3837  -0.3280  -0.2262  -0.1939
  -0.1630  -0.1434  -0.0822  -0.0418  -0.0187   0.0451   0.0692   0.1387
   0.1796   0.2254   0.2726   0.3904   0.4999   0.5349   0.5936   0.6576
   0.7018   0.7509   0.8375   0.8723   0.9157   0.9774   1.0082   1.0570
   1.0924   1.1156   1.2210   1.2658   1.3000   1.3448   1.3656   1.4146
   1.4306   1.4704   1.5136   1.5451   1.5649   1.6030   1.6516   1.6930
   1.7042   1.7330   1.7493   1.8062   1.8317   1.8465   1.8741   1.9034
   1.9180   1.9492   1.9984   2.0181   2.0485   2.0656   2.1093   2.1334
   2.1380   2.1819   2.2278   2.2516   2.2734   2.3426   2.3584   2.3987
   2.4124   2.4458   2.4666   2.4860   2.5210   2.5801   2.5932   2.6218
   2.6483   2.6718   2.6889   2.7492   2.7710   2.7947   2.8196   2.8383
   2.8486   2.8880   2.9414   2.9847   3.0154   3.0401   3.1051   3.1635
   3.1897   3.2561   3.2977   3.3200   3.4284   3.4650   3.5373   3.5844
     eigenvalues at k+q:
 -34.7375 -34.6636 -34.5074 -34.4424 -34.4037 -34.4001 -34.2388 -34.2351
 -34.0605 -34.0104 -33.8663 -33.8245 -33.7705 -16.7447 -16.6795 -16.4605
 -16.3548 -16.2895 -16.2360 -16.2185 -16.1346 -16.0771 -16.0551 -16.0144
 -15.9655 -15.9067 -15.8583 -15.8307 -15.8072 -15.7464 -15.7260 -15.6913
 -15.6689 -15.6500 -15.6268 -15.5919 -15.5761 -15.5604 -15.5301 -15.4964
 -15.4894 -15.4596 -15.4362 -15.4310 -15.4109 -15.3667 -15.3447 -15.3366
 -15.3121 -15.2936 -15.2816 -15.2742 -15.2549 -15.2303 -15.1996 -15.1796
 -15.1620 -15.1160 -15.1039 -15.0636 -15.0291 -15.0159 -15.0012 -14.9867
 -14.9632 -14.9203 -14.9110 -14.8684 -14.7912 -14.6824 -14.5796 -14.5173
 -14.3964 -13.6353 -13.5511 -13.5173 -13.4695 -13.4436 -13.3503 -13.2171
 -13.1280 -13.0727 -13.0266 -12.9985 -12.9796 -12.9014 -12.7933 -12.6797
 -12.6384 -12.5867 -12.5204 -12.5052 -12.4701 -12.4487 -12.3593 -12.2926
 -12.2372 -12.1826 -12.1330  -4.5345  -4.4734  -4.4263  -4.2806  -4.1843
  -4.0872  -3.9365  -3.8952  -3.7783  -3.7052  -3.6218  -3.5768  -3.5397
  -3.4490  -3.3789  -3.2281  -3.0720  -3.0322  -2.8777  -2.6172  -1.9899
  -1.8158  -1.7862  -1.7048  -1.4702  -1.4248  -1.3543  -1.2767  -1.1959
  -1.0961  -1.0377  -1.0194  -0.9584  -0.8901  -0.8199  -0.7813  -0.7542
  -0.6157  -0.5808  -0.4970  -0.4050  -0.3837  -0.3280  -0.2262  -0.1939
  -0.1630  -0.1434  -0.0822  -0.0418  -0.0187   0.0451   0.0692   0.1387
   0.1796   0.2254   0.2726   0.3904   0.4999   0.5349   0.5936   0.6576
   0.7018   0.7509   0.8375   0.8723   0.9157   0.9773   1.0082   1.0570
   1.0924   1.1156   1.2210   1.2658   1.3000   1.3448   1.3656   1.4146
   1.4306   1.4704   1.5136   1.5451   1.5649   1.6030   1.6516   1.6930
   1.7041   1.7330   1.7493   1.8062   1.8317   1.8465   1.8741   1.9033
   1.9180   1.9492   1.9984   2.0181   2.0484   2.0656   2.1093   2.1334
   2.1380   2.1819   2.2278   2.2516   2.2734   2.3425   2.3583   2.3987
   2.4124   2.4458   2.4666   2.4860   2.5210   2.5801   2.5932   2.6217
   2.6483   2.6718   2.6889   2.7492   2.7710   2.7947   2.8196   2.8383
   2.8486   2.8880   2.9414   2.9847   3.0154   3.0401   3.1051   3.1634
   3.1897   3.2561   3.2977   3.3200   3.4284   3.4649   3.5373   3.5844
     cgsolve_all iterations  63    anorm=    0.74E-07
PARA_AUG  1     -25.8489506        -0.5323869         0.4732723
     cgsolve_all iterations  63    anorm=    0.74E-07
PARA_AUG  2      -0.4759608       -24.9236084        -0.9313690
     cgsolve_all iterations  63    anorm=    0.72E-07
PARA_AUG  3       0.5892129        -0.9011983       -24.8695779
     cgsolve_all iterations  70    anorm=    0.72E-07
     cgsolve_all iterations  70    anorm=    0.72E-07
     cgsolve_all iterations  69    anorm=    0.72E-07
     compute_u_kq: q = (    0.0202,    0.0000,    0.0000)
     Rotating WFCS
     ethr =  1.00E-14,  avg # of iterations = 23.0
     eigenvalues at k:
 -34.7375 -34.6637 -34.5074 -34.4423 -34.4037 -34.4001 -34.2388 -34.2351
 -34.0605 -34.0104 -33.8663 -33.8245 -33.7705 -16.7447 -16.6795 -16.4605
 -16.3548 -16.2895 -16.2360 -16.2185 -16.1346 -16.0771 -16.0551 -16.0144
 -15.9655 -15.9067 -15.8583 -15.8307 -15.8072 -15.7464 -15.7260 -15.6913
 -15.6689 -15.6500 -15.6268 -15.5919 -15.5761 -15.5604 -15.5301 -15.4964
 -15.4894 -15.4596 -15.4362 -15.4310 -15.4109 -15.3667 -15.3447 -15.3366
 -15.3121 -15.2936 -15.2816 -15.2742 -15.2549 -15.2303 -15.1996 -15.1796
 -15.1620 -15.1160 -15.1039 -15.0636 -15.0291 -15.0159 -15.0012 -14.9867
 -14.9632 -14.9203 -14.9110 -14.8684 -14.7912 -14.6824 -14.5796 -14.5173
 -14.3964 -13.6353 -13.5511 -13.5173 -13.4695 -13.4436 -13.3503 -13.2171
 -13.1280 -13.0727 -13.0266 -12.9985 -12.9796 -12.9014 -12.7932 -12.6797
 -12.6384 -12.5867 -12.5204 -12.5052 -12.4701 -12.4487 -12.3592 -12.2925
 -12.2371 -12.1826 -12.1330  -4.5345  -4.4734  -4.4263  -4.2806  -4.1843
  -4.0872  -3.9365  -3.8952  -3.7783  -3.7052  -3.6218  -3.5768  -3.5397
  -3.4490  -3.3789  -3.2281  -3.0720  -3.0322  -2.8777  -2.6172  -1.9899
  -1.8158  -1.7862  -1.7048  -1.4702  -1.4247  -1.3543  -1.2767  -1.1959
  -1.0961  -1.0377  -1.0194  -0.9584  -0.8901  -0.8199  -0.7812  -0.7542
  -0.6157  -0.5808  -0.4970  -0.4050  -0.3837  -0.3280  -0.2262  -0.1939
  -0.1630  -0.1434  -0.0822  -0.0418  -0.0187   0.0451   0.0692   0.1387
   0.1796   0.2254   0.2726   0.3904   0.4999   0.5349   0.5936   0.6576
   0.7018   0.7509   0.8375   0.8723   0.9157   0.9774   1.0082   1.0570
   1.0924   1.1156   1.2210   1.2658   1.3000   1.3448   1.3656   1.4146
   1.4306   1.4704   1.5136   1.5451   1.5649   1.6030   1.6516   1.6930
   1.7042   1.7330   1.7493   1.8062   1.8317   1.8465   1.8741   1.9034
   1.9180   1.9492   1.9984   2.0181   2.0485   2.0656   2.1093   2.1334
   2.1380   2.1819   2.2278   2.2516   2.2734   2.3426   2.3584   2.3987
   2.4124   2.4458   2.4666   2.4860   2.5210   2.5801   2.5932   2.6218
   2.6483   2.6718   2.6889   2.7492   2.7710   2.7947   2.8196   2.8383
   2.8486   2.8880   2.9414   2.9847   3.0154   3.0401   3.1051   3.1635
   3.1897   3.2561   3.2977   3.3200   3.4284   3.4650   3.5373   3.5844
     eigenvalues at k+q:
 -34.7375 -34.6636 -34.5074 -34.4424 -34.4037 -34.4001 -34.2388 -34.2352
 -34.0605 -34.0104 -33.8663 -33.8245 -33.7705 -16.7436 -16.6792 -16.4634
 -16.3553 -16.2894 -16.2368 -16.2193 -16.1356 -16.0792 -16.0547 -16.0144
 -15.9627 -15.9064 -15.8588 -15.8311 -15.8073 -15.7470 -15.7289 -15.6940
 -15.6694 -15.6522 -15.6252 -15.5944 -15.5756 -15.5577 -15.5312 -15.4953
 -15.4876 -15.4605 -15.4369 -15.4321 -15.4112 -15.3705 -15.3457 -15.3372
 -15.3157 -15.2938 -15.2831 -15.2736 -15.2548 -15.2292 -15.2010 -15.1779
 -15.1614 -15.1147 -15.1056 -15.0605 -15.0276 -15.0151 -14.9992 -14.9865
 -14.9621 -14.9201 -14.9113 -14.8672 -14.7896 -14.6813 -14.5762 -14.5121
 -14.3935 -13.6341 -13.5471 -13.5119 -13.4659 -13.4430 -13.3446 -13.2082
 -13.1173 -13.0698 -13.0247 -12.9949 -12.9772 -12.8993 -12.7913 -12.6884
 -12.6460 -12.5947 -12.5242 -12.5126 -12.4735 -12.4530 -12.3576 -12.2944
 -12.2487 -12.1921 -12.1347  -4.5327  -4.4746  -4.4268  -4.2757  -4.1877
  -4.0906  -3.9309  -3.8897  -3.7791  -3.7042  -3.6239  -3.5820  -3.5405
  -3.4482  -3.3799  -3.2267  -3.0722  -3.0324  -2.8764  -2.6189  -1.9857
  -1.8154  -1.7868  -1.7013  -1.4644  -1.4185  -1.3455  -1.2658  -1.1901
  -1.0932  -1.0333  -1.0156  -0.9558  -0.8806  -0.8204  -0.7771  -0.7501
  -0.6158  -0.5859  -0.4955  -0.4082  -0.3829  -0.3347  -0.2271  -0.1907
  -0.1633  -0.1443  -0.0858  -0.0446  -0.0242   0.0396   0.0656   0.1395
   0.1770   0.2246   0.2716   0.3907   0.4999   0.5376   0.5932   0.6557
   0.7020   0.7530   0.8320   0.8731   0.9120   0.9744   1.0074   1.0611
   1.0921   1.1108   1.2205   1.2651   1.3011   1.3423   1.3638   1.4155
   1.4264   1.4716   1.5095   1.5411   1.5605   1.6004   1.6519   1.6873
   1.6985   1.7311   1.7460   1.8012   1.8284   1.8436   1.8729   1.8955
   1.9126   1.9507   1.9958   2.0154   2.0461   2.0632   2.1039   2.1370
   2.1412   2.1818   2.2265   2.2512   2.2696   2.3415   2.3606   2.3951
   2.4129   2.4461   2.4651   2.4846   2.5202   2.5787   2.5957   2.6180
   2.6483   2.6729   2.6931   2.7505   2.7743   2.7960   2.8220   2.8382
   2.8564   2.8919   2.9438   2.9899   3.0201   3.0457   3.1101   3.1647
   3.1876   3.2552   3.3005   3.3203   3.4268   3.4588   3.5277   3.5791
     cgsolve_all iterations  70    anorm=    0.74E-07
     cgsolve_all iterations  69    anorm=    0.73E-07
     cgsolve_all iterations  69    anorm=    0.73E-07
     compute_u_kq: q = (   -0.0202,    0.0000,    0.0000)
     Rotating WFCS
     ethr =  1.00E-14,  avg # of iterations = 23.0
     eigenvalues at k:
 -34.7375 -34.6637 -34.5074 -34.4423 -34.4037 -34.4001 -34.2388 -34.2351
 -34.0605 -34.0104 -33.8663 -33.8245 -33.7705 -16.7447 -16.6795 -16.4605
 -16.3548 -16.2895 -16.2360 -16.2185 -16.1346 -16.0771 -16.0551 -16.0144
 -15.9655 -15.9067 -15.8583 -15.8307 -15.8072 -15.7464 -15.7260 -15.6913
 -15.6689 -15.6500 -15.6268 -15.5919 -15.5761 -15.5604 -15.5301 -15.4964
 -15.4894 -15.4596 -15.4362 -15.4310 -15.4109 -15.3667 -15.3447 -15.3366
 -15.3121 -15.2936 -15.2816 -15.2742 -15.2549 -15.2303 -15.1996 -15.1796
 -15.1620 -15.1160 -15.1039 -15.0636 -15.0291 -15.0159 -15.0012 -14.9867
 -14.9632 -14.9203 -14.9110 -14.8684 -14.7912 -14.6824 -14.5796 -14.5173
 -14.3964 -13.6353 -13.5511 -13.5173 -13.4695 -13.4436 -13.3503 -13.2171
 -13.1280 -13.0727 -13.0266 -12.9985 -12.9796 -12.9014 -12.7932 -12.6797
 -12.6384 -12.5867 -12.5204 -12.5052 -12.4701 -12.4487 -12.3592 -12.2925
 -12.2371 -12.1826 -12.1330  -4.5345  -4.4734  -4.4263  -4.2806  -4.1843
  -4.0872  -3.9365  -3.8952  -3.7783  -3.7052  -3.6218  -3.5768  -3.5397
  -3.4490  -3.3789  -3.2281  -3.0720  -3.0322  -2.8777  -2.6172  -1.9899
  -1.8158  -1.7862  -1.7048  -1.4702  -1.4247  -1.3543  -1.2767  -1.1959
  -1.0961  -1.0377  -1.0194  -0.9584  -0.8901  -0.8199  -0.7812  -0.7542
  -0.6157  -0.5808  -0.4970  -0.4050  -0.3837  -0.3280  -0.2262  -0.1939
  -0.1630  -0.1434  -0.0822  -0.0418  -0.0187   0.0451   0.0692   0.1387
   0.1796   0.2254   0.2726   0.3904   0.4999   0.5349   0.5936   0.6576
   0.7018   0.7509   0.8375   0.8723   0.9157   0.9774   1.0082   1.0570
   1.0924   1.1156   1.2210   1.2658   1.3000   1.3448   1.3656   1.4146
   1.4306   1.4704   1.5136   1.5451   1.5649   1.6030   1.6516   1.6930
   1.7042   1.7330   1.7493   1.8062   1.8317   1.8465   1.8741   1.9034
   1.9180   1.9492   1.9984   2.0181   2.0485   2.0656   2.1093   2.1334
   2.1380   2.1819   2.2278   2.2516   2.2734   2.3426   2.3584   2.3987
   2.4124   2.4458   2.4666   2.4860   2.5210   2.5801   2.5932   2.6218
   2.6483   2.6718   2.6889   2.7492   2.7710   2.7947   2.8196   2.8383
   2.8486   2.8880   2.9414   2.9847   3.0154   3.0401   3.1051   3.1635
   3.1897   3.2561   3.2977   3.3200   3.4284   3.4650   3.5373   3.5844
     eigenvalues at k+q:
 -34.7375 -34.6636 -34.5074 -34.4424 -34.4037 -34.4002 -34.2388 -34.2351
 -34.0605 -34.0104 -33.8663 -33.8245 -33.7705 -16.7457 -16.6799 -16.4576
 -16.3540 -16.2897 -16.2351 -16.2177 -16.1335 -16.0752 -16.0557 -16.0144
 -15.9681 -15.9070 -15.8580 -15.8312 -15.8061 -15.7467 -15.7222 -15.6886
 -15.6685 -15.6477 -15.6286 -15.5891 -15.5779 -15.5618 -15.5289 -15.4975
 -15.4904 -15.4589 -15.4361 -15.4298 -15.4103 -15.3628 -15.3443 -15.3355
 -15.3088 -15.2940 -15.2807 -15.2746 -15.2546 -15.2312 -15.1984 -15.1816
 -15.1623 -15.1179 -15.1016 -15.0660 -15.0307 -15.0165 -15.0034 -14.9869
 -14.9646 -14.9206 -14.9107 -14.8696 -14.7927 -14.6834 -14.5830 -14.5226
 -14.3994 -13.6365 -13.5557 -13.5223 -13.4729 -13.4442 -13.3560 -13.2259
 -13.1381 -13.0760 -13.0283 -13.0015 -12.9814 -12.9034 -12.7951 -12.6720
 -12.6309 -12.5796 -12.5178 -12.4974 -12.4669 -12.4432 -12.3608 -12.2915
 -12.2254 -12.1741 -12.1305  -4.5363  -4.4720  -4.4258  -4.2857  -4.1811
  -4.0834  -3.9426  -3.9001  -3.7778  -3.7062  -3.6195  -3.5716  -3.5389
  -3.4501  -3.3774  -3.2299  -3.0719  -3.0319  -2.8789  -2.6154  -1.9941
  -1.8163  -1.7857  -1.7085  -1.4767  -1.4305  -1.3646  -1.2852  -1.2019
  -1.0987  -1.0419  -1.0231  -0.9611  -0.8996  -0.8197  -0.7859  -0.7570
  -0.6165  -0.5751  -0.4985  -0.4023  -0.3840  -0.3214  -0.2256  -0.1977
  -0.1624  -0.1431  -0.0778  -0.0392  -0.0136   0.0502   0.0740   0.1376
   0.1823   0.2264   0.2739   0.3899   0.4999   0.5312   0.5924   0.6599
   0.7000   0.7518   0.8426   0.8719   0.9190   0.9806   1.0084   1.0528
   1.0919   1.1220   1.2217   1.2669   1.2986   1.3468   1.3684   1.4133
   1.4351   1.4696   1.5170   1.5490   1.5686   1.6065   1.6514   1.6958
   1.7107   1.7354   1.7535   1.8110   1.8341   1.8502   1.8734   1.9120
   1.9237   1.9482   2.0009   2.0210   2.0507   2.0682   2.1103   2.1334
   2.1352   2.1822   2.2285   2.2523   2.2775   2.3424   2.3574   2.4022
   2.4117   2.4444   2.4690   2.4877   2.5221   2.5809   2.5905   2.6257
   2.6485   2.6703   2.6855   2.7469   2.7690   2.7918   2.8181   2.8375
   2.8423   2.8839   2.9392   2.9790   3.0106   3.0349   3.0996   3.1616
   3.1923   3.2572   3.2950   3.3198   3.4294   3.4708   3.5469   3.5900
     cgsolve_all iterations  70    anorm=    0.74E-07
     cgsolve_all iterations  70    anorm=    0.72E-07
     cgsolve_all iterations  70    anorm=    0.71E-07
     compute_u_kq: q = (    0.0000,    0.0202,    0.0000)
     Rotating WFCS
     ethr =  1.00E-14,  avg # of iterations = 23.0
     eigenvalues at k:
 -34.7375 -34.6637 -34.5074 -34.4423 -34.4037 -34.4001 -34.2388 -34.2351
 -34.0605 -34.0104 -33.8663 -33.8245 -33.7705 -16.7447 -16.6795 -16.4605
 -16.3548 -16.2895 -16.2360 -16.2185 -16.1346 -16.0771 -16.0551 -16.0144
 -15.9655 -15.9067 -15.8583 -15.8307 -15.8072 -15.7464 -15.7260 -15.6913
 -15.6689 -15.6500 -15.6268 -15.5919 -15.5761 -15.5604 -15.5301 -15.4964
 -15.4894 -15.4596 -15.4362 -15.4310 -15.4109 -15.3667 -15.3447 -15.3366
 -15.3121 -15.2936 -15.2816 -15.2742 -15.2549 -15.2303 -15.1996 -15.1796
 -15.1620 -15.1160 -15.1039 -15.0636 -15.0291 -15.0159 -15.0012 -14.9867
 -14.9632 -14.9203 -14.9110 -14.8684 -14.7912 -14.6824 -14.5796 -14.5173
 -14.3964 -13.6353 -13.5511 -13.5173 -13.4695 -13.4436 -13.3503 -13.2171
 -13.1280 -13.0727 -13.0266 -12.9985 -12.9796 -12.9014 -12.7932 -12.6797
 -12.6384 -12.5867 -12.5204 -12.5052 -12.4701 -12.4487 -12.3592 -12.2925
 -12.2371 -12.1826 -12.1330  -4.5345  -4.4734  -4.4263  -4.2806  -4.1843
  -4.0872  -3.9365  -3.8952  -3.7783  -3.7052  -3.6218  -3.5768  -3.5397
  -3.4490  -3.3789  -3.2281  -3.0720  -3.0322  -2.8777  -2.6172  -1.9899
  -1.8158  -1.7862  -1.7048  -1.4702  -1.4247  -1.3543  -1.2767  -1.1959
  -1.0961  -1.0377  -1.0194  -0.9584  -0.8901  -0.8199  -0.7812  -0.7542
  -0.6157  -0.5808  -0.4970  -0.4050  -0.3837  -0.3280  -0.2262  -0.1939
  -0.1630  -0.1434  -0.0822  -0.0418  -0.0187   0.0451   0.0692   0.1387
   0.1796   0.2254   0.2726   0.3904   0.4999   0.5349   0.5936   0.6576
   0.7018   0.7509   0.8375   0.8723   0.9157   0.9774   1.0082   1.0570
   1.0924   1.1156   1.2210   1.2658   1.3000   1.3448   1.3656   1.4146
   1.4306   1.4704   1.5136   1.5451   1.5649   1.6030   1.6516   1.6930
   1.7042   1.7330   1.7493   1.8062   1.8317   1.8465   1.8741   1.9034
   1.9180   1.9492   1.9984   2.0181   2.0485   2.0656   2.1093   2.1334
   2.1380   2.1819   2.2278   2.2516   2.2734   2.3426   2.3584   2.3987
   2.4124   2.4458   2.4666   2.4860   2.5210   2.5801   2.5932   2.6218
   2.6483   2.6718   2.6889   2.7492   2.7710   2.7947   2.8196   2.8383
   2.8486   2.8880   2.9414   2.9847   3.0154   3.0401   3.1051   3.1635
   3.1897   3.2561   3.2977   3.3200   3.4284   3.4650   3.5373   3.5844
     eigenvalues at k+q:
 -34.7375 -34.6636 -34.5074 -34.4424 -34.4037 -34.4001 -34.2388 -34.2351
 -34.0605 -34.0104 -33.8663 -33.8245 -33.7705 -16.7446 -16.6795 -16.4607
 -16.3555 -16.2878 -16.2374 -16.2179 -16.1344 -16.0757 -16.0564 -16.0150
 -15.9646 -15.9075 -15.8573 -15.8309 -15.8071 -15.7474 -15.7270 -15.6907
 -15.6693 -15.6508 -15.6253 -15.5909 -15.5765 -15.5600 -15.5305 -15.4962
 -15.4876 -15.4617 -15.4373 -15.4297 -15.4111 -15.3668 -15.3454 -15.3357
 -15.3130 -15.2938 -15.2811 -15.2734 -15.2547 -15.2288 -15.2012 -15.1793
 -15.1608 -15.1169 -15.1038 -15.0639 -15.0298 -15.0160 -15.0013 -14.9860
 -14.9635 -14.9197 -14.9116 -14.8691 -14.7912 -14.6813 -14.5811 -14.5162
 -14.3975 -13.6344 -13.5518 -13.5188 -13.4703 -13.4438 -13.3487 -13.2194
 -13.1240 -13.0733 -13.0257 -12.9984 -12.9772 -12.9002 -12.7930 -12.6848
 -12.6409 -12.5880 -12.5194 -12.5060 -12.4704 -12.4488 -12.3573 -12.2914
 -12.2372 -12.1819 -12.1325  -4.5329  -4.4762  -4.4264  -4.2752  -4.1874
  -4.0884  -3.9369  -3.8949  -3.7777  -3.7054  -3.6222  -3.5766  -3.5401
  -3.4480  -3.3804  -3.2276  -3.0726  -3.0311  -2.8775  -2.6171  -1.9906
  -1.8145  -1.7901  -1.7031  -1.4701  -1.4235  -1.3546  -1.2789  -1.1955
  -1.0951  -1.0386  -1.0156  -0.9576  -0.8909  -0.8193  -0.7788  -0.7552
  -0.6176  -0.5774  -0.5014  -0.4092  -0.3815  -0.3287  -0.2281  -0.1939
  -0.1583  -0.1454  -0.0892  -0.0424  -0.0184   0.0440   0.0703   0.1405
   0.1841   0.2292   0.2772   0.3868   0.5006   0.5323   0.5923   0.6550
   0.7068   0.7528   0.8345   0.8743   0.9196   0.9756   1.0041   1.0539
   1.0894   1.1106   1.2228   1.2638   1.3043   1.3466   1.3679   1.4141
   1.4292   1.4684   1.5149   1.5436   1.5661   1.6040   1.6525   1.6926
   1.7031   1.7352   1.7475   1.8085   1.8300   1.8445   1.8717   1.9058
   1.9221   1.9507   1.9974   2.0128   2.0502   2.0667   2.1096   2.1304
   2.1393   2.1835   2.2276   2.2495   2.2749   2.3441   2.3612   2.4065
   2.4121   2.4431   2.4626   2.4887   2.5198   2.5806   2.5920   2.6225
   2.6503   2.6715   2.6888   2.7491   2.7683   2.7926   2.8184   2.8406
   2.8469   2.8888   2.9420   2.9814   3.0168   3.0397   3.1083   3.1678
   3.1879   3.2529   3.2971   3.3200   3.4274   3.4659   3.5368   3.5845
     cgsolve_all iterations  70    anorm=    0.72E-07
     cgsolve_all iterations  70    anorm=    0.74E-07
     cgsolve_all iterations  69    anorm=    0.71E-07
     compute_u_kq: q = (    0.0000,   -0.0202,    0.0000)
     Rotating WFCS
     ethr =  1.00E-14,  avg # of iterations = 23.0
     eigenvalues at k:
 -34.7375 -34.6637 -34.5074 -34.4423 -34.4037 -34.4001 -34.2388 -34.2351
 -34.0605 -34.0104 -33.8663 -33.8245 -33.7705 -16.7447 -16.6795 -16.4605
 -16.3548 -16.2895 -16.2360 -16.2185 -16.1346 -16.0771 -16.0551 -16.0144
 -15.9655 -15.9067 -15.8583 -15.8307 -15.8072 -15.7464 -15.7260 -15.6913
 -15.6689 -15.6500 -15.6268 -15.5919 -15.5761 -15.5604 -15.5301 -15.4964
 -15.4894 -15.4596 -15.4362 -15.4310 -15.4109 -15.3667 -15.3447 -15.3366
 -15.3121 -15.2936 -15.2816 -15.2742 -15.2549 -15.2303 -15.1996 -15.1796
 -15.1620 -15.1160 -15.1039 -15.0636 -15.0291 -15.0159 -15.0012 -14.9867
 -14.9632 -14.9203 -14.9110 -14.8684 -14.7912 -14.6824 -14.5796 -14.5173
 -14.3964 -13.6353 -13.5511 -13.5173 -13.4695 -13.4436 -13.3503 -13.2171
 -13.1280 -13.0727 -13.0266 -12.9985 -12.9796 -12.9014 -12.7932 -12.6797
 -12.6384 -12.5867 -12.5204 -12.5052 -12.4701 -12.4487 -12.3592 -12.2925
 -12.2371 -12.1826 -12.1330  -4.5345  -4.4734  -4.4263  -4.2806  -4.1843
  -4.0872  -3.9365  -3.8952  -3.7783  -3.7052  -3.6218  -3.5768  -3.5397
  -3.4490  -3.3789  -3.2281  -3.0720  -3.0322  -2.8777  -2.6172  -1.9899
  -1.8158  -1.7862  -1.7048  -1.4702  -1.4247  -1.3543  -1.2767  -1.1959
  -1.0961  -1.0377  -1.0194  -0.9584  -0.8901  -0.8199  -0.7812  -0.7542
  -0.6157  -0.5808  -0.4970  -0.4050  -0.3837  -0.3280  -0.2262  -0.1939
  -0.1630  -0.1434  -0.0822  -0.0418  -0.0187   0.0451   0.0692   0.1387
   0.1796   0.2254   0.2726   0.3904   0.4999   0.5349   0.5936   0.6576
   0.7018   0.7509   0.8375   0.8723   0.9157   0.9774   1.0082   1.0570
   1.0924   1.1156   1.2210   1.2658   1.3000   1.3448   1.3656   1.4146
   1.4306   1.4704   1.5136   1.5451   1.5649   1.6030   1.6516   1.6930
   1.7042   1.7330   1.7493   1.8062   1.8317   1.8465   1.8741   1.9034
   1.9180   1.9492   1.9984   2.0181   2.0485   2.0656   2.1093   2.1334
   2.1380   2.1819   2.2278   2.2516   2.2734   2.3426   2.3584   2.3987
   2.4124   2.4458   2.4666   2.4860   2.5210   2.5801   2.5932   2.6218
   2.6483   2.6718   2.6889   2.7492   2.7710   2.7947   2.8196   2.8383
   2.8486   2.8880   2.9414   2.9847   3.0154   3.0401   3.1051   3.1635
   3.1897   3.2561   3.2977   3.3200   3.4284   3.4650   3.5373   3.5844
     eigenvalues at k+q:
 -34.7375 -34.6636 -34.5074 -34.4424 -34.4037 -34.4001 -34.2388 -34.2351
 -34.0605 -34.0104 -33.8663 -33.8245 -33.7705 -16.7447 -16.6796 -16.4601
 -16.3542 -16.2909 -16.2348 -16.2192 -16.1348 -16.0786 -16.0536 -16.0134
 -15.9662 -15.9062 -15.8597 -15.8302 -15.8074 -15.7460 -15.7253 -15.6918
 -15.6694 -15.6487 -15.6279 -15.5927 -15.5756 -15.5610 -15.5297 -15.4966
 -15.4910 -15.4574 -15.4362 -15.4311 -15.4108 -15.3667 -15.3444 -15.3371
 -15.3110 -15.2936 -15.2822 -15.2746 -15.2548 -15.2320 -15.1982 -15.1799
 -15.1630 -15.1156 -15.1039 -15.0631 -15.0282 -15.0157 -15.0012 -14.9873
 -14.9626 -14.9211 -14.9106 -14.8680 -14.7911 -14.6837 -14.5782 -14.5184
 -14.3954 -13.6357 -13.5505 -13.5158 -13.4686 -13.4436 -13.3519 -13.2149
 -13.1336 -13.0709 -13.0275 -12.9987 -12.9814 -12.9020 -12.7935 -12.6754
 -12.6366 -12.5854 -12.5214 -12.5046 -12.4701 -12.4483 -12.3610 -12.2936
 -12.2371 -12.1832 -12.1335  -4.5356  -4.4702  -4.4261  -4.2865  -4.1819
  -4.0862  -3.9358  -3.8957  -3.7787  -3.7049  -3.6216  -3.5763  -3.5388
  -3.4505  -3.3779  -3.2290  -3.0711  -3.0327  -2.8778  -2.6177  -1.9885
  -1.8172  -1.7823  -1.7066  -1.4707  -1.4254  -1.3540  -1.2751  -1.1967
  -1.0967  -1.0381  -1.0221  -0.9596  -0.8890  -0.8208  -0.7833  -0.7524
  -0.6142  -0.5845  -0.4928  -0.4012  -0.3848  -0.3271  -0.2245  -0.1938
  -0.1678  -0.1411  -0.0756  -0.0414  -0.0197   0.0455   0.0670   0.1371
   0.1750   0.2230   0.2679   0.3962   0.4985   0.5390   0.5951   0.6596
   0.6975   0.7483   0.8397   0.8685   0.9120   0.9789   1.0119   1.0589
   1.0964   1.1212   1.2190   1.2674   1.2958   1.3415   1.3643   1.4140
   1.4327   1.4728   1.5115   1.5470   1.5636   1.6024   1.6505   1.6901
   1.7071   1.7317   1.7515   1.8039   1.8324   1.8491   1.8763   1.9000
   1.9151   1.9484   1.9990   2.0230   2.0472   2.0650   2.1081   2.1341
   2.1394   2.1801   2.2279   2.2542   2.2720   2.3399   2.3556   2.3901
   2.4131   2.4476   2.4723   2.4846   2.5229   2.5796   2.5947   2.6213
   2.6462   2.6722   2.6888   2.7489   2.7733   2.7970   2.8203   2.8346
   2.8516   2.8866   2.9412   2.9879   3.0134   3.0414   3.1020   3.1591
   3.1919   3.2590   3.2984   3.3197   3.4290   3.4640   3.5374   3.5847
     cgsolve_all iterations  70    anorm=    0.72E-07
     cgsolve_all iterations  70    anorm=    0.73E-07
     cgsolve_all iterations  69    anorm=    0.72E-07
     compute_u_kq: q = (    0.0000,    0.0000,    0.0202)
     Rotating WFCS
     ethr =  1.00E-14,  avg # of iterations = 23.0
     eigenvalues at k:
 -34.7375 -34.6637 -34.5074 -34.4423 -34.4037 -34.4001 -34.2388 -34.2351
 -34.0605 -34.0104 -33.8663 -33.8245 -33.7705 -16.7447 -16.6795 -16.4605
 -16.3548 -16.2895 -16.2360 -16.2185 -16.1346 -16.0771 -16.0551 -16.0144
 -15.9655 -15.9067 -15.8583 -15.8307 -15.8072 -15.7464 -15.7260 -15.6913
 -15.6689 -15.6500 -15.6268 -15.5919 -15.5761 -15.5604 -15.5301 -15.4964
 -15.4894 -15.4596 -15.4362 -15.4310 -15.4109 -15.3667 -15.3447 -15.3366
 -15.3121 -15.2936 -15.2816 -15.2742 -15.2549 -15.2303 -15.1996 -15.1796
 -15.1620 -15.1160 -15.1039 -15.0636 -15.0291 -15.0159 -15.0012 -14.9867
 -14.9632 -14.9203 -14.9110 -14.8684 -14.7912 -14.6824 -14.5796 -14.5173
 -14.3964 -13.6353 -13.5511 -13.5173 -13.4695 -13.4436 -13.3503 -13.2171
 -13.1280 -13.0727 -13.0266 -12.9985 -12.9796 -12.9014 -12.7932 -12.6797
 -12.6384 -12.5867 -12.5204 -12.5052 -12.4701 -12.4487 -12.3592 -12.2925
 -12.2371 -12.1826 -12.1330  -4.5345  -4.4734  -4.4263  -4.2806  -4.1843
  -4.0872  -3.9365  -3.8952  -3.7783  -3.7052  -3.6218  -3.5768  -3.5397
  -3.4490  -3.3789  -3.2281  -3.0720  -3.0322  -2.8777  -2.6172  -1.9899
  -1.8158  -1.7862  -1.7048  -1.4702  -1.4247  -1.3543  -1.2767  -1.1959
  -1.0961  -1.0377  -1.0194  -0.9584  -0.8901  -0.8199  -0.7812  -0.7542
  -0.6157  -0.5808  -0.4970  -0.4050  -0.3837  -0.3280  -0.2262  -0.1939
  -0.1630  -0.1434  -0.0822  -0.0418  -0.0187   0.0451   0.0692   0.1387
   0.1796   0.2254   0.2726   0.3904   0.4999   0.5349   0.5936   0.6576
   0.7018   0.7509   0.8375   0.8723   0.9157   0.9774   1.0082   1.0570
   1.0924   1.1156   1.2210   1.2658   1.3000   1.3448   1.3656   1.4146
   1.4306   1.4704   1.5136   1.5451   1.5649   1.6030   1.6516   1.6930
   1.7042   1.7330   1.7493   1.8062   1.8317   1.8465   1.8741   1.9034
   1.9180   1.9492   1.9984   2.0181   2.0485   2.0656   2.1093   2.1334
   2.1380   2.1819   2.2278   2.2516   2.2734   2.3426   2.3584   2.3987
   2.4124   2.4458   2.4666   2.4860   2.5210   2.5801   2.5932   2.6218
   2.6483   2.6718   2.6889   2.7492   2.7710   2.7947   2.8196   2.8383
   2.8486   2.8880   2.9414   2.9847   3.0154   3.0401   3.1051   3.1635
   3.1897   3.2561   3.2977   3.3200   3.4284   3.4650   3.5373   3.5844
     eigenvalues at k+q:
 -34.7375 -34.6636 -34.5074 -34.4424 -34.4037 -34.4001 -34.2388 -34.2351
 -34.0605 -34.0104 -33.8663 -33.8245 -33.7705 -16.7447 -16.6795 -16.4605
 -16.3549 -16.2893 -16.2363 -16.2183 -16.1345 -16.0772 -16.0551 -16.0144
 -15.9652 -15.9069 -15.8580 -15.8302 -15.8082 -15.7462 -15.7251 -15.6919
 -15.6686 -15.6494 -15.6275 -15.5929 -15.5760 -15.5608 -15.5309 -15.4970
 -15.4890 -15.4599 -15.4354 -15.4318 -15.4096 -15.3666 -15.3456 -15.3346
 -15.3134 -15.2942 -15.2810 -15.2729 -15.2549 -15.2297 -15.2012 -15.1797
 -15.1621 -15.1163 -15.1021 -15.0633 -15.0298 -15.0158 -15.0013 -14.9869
 -14.9633 -14.9204 -14.9111 -14.8683 -14.7912 -14.6826 -14.5795 -14.5173
 -14.3964 -13.6349 -13.5510 -13.5190 -13.4690 -13.4429 -13.3506 -13.2165
 -13.1278 -13.0730 -13.0256 -12.9994 -12.9798 -12.9013 -12.7932 -12.6798
 -12.6385 -12.5867 -12.5204 -12.5053 -12.4702 -12.4488 -12.3593 -12.2925
 -12.2373 -12.1826 -12.1330  -4.5345  -4.4734  -4.4262  -4.2806  -4.1843
  -4.0871  -3.9365  -3.8952  -3.7784  -3.7052  -3.6219  -3.5763  -3.5402
  -3.4489  -3.3789  -3.2281  -3.0720  -3.0321  -2.8778  -2.6171  -1.9901
  -1.8156  -1.7857  -1.7047  -1.4695  -1.4253  -1.3570  -1.2749  -1.1959
  -1.0967  -1.0374  -1.0183  -0.9578  -0.8904  -0.8209  -0.7793  -0.7543
  -0.6162  -0.5800  -0.4974  -0.4098  -0.3837  -0.3277  -0.2222  -0.1951
  -0.1572  -0.1420  -0.0870  -0.0445  -0.0175   0.0395   0.0711   0.1397
   0.1826   0.2239   0.2718   0.3921   0.5002   0.5350   0.5942   0.6600
   0.6993   0.7479   0.8364   0.8731   0.9164   0.9744   1.0160   1.0581
   1.0874   1.1167   1.2184   1.2656   1.3026   1.3428   1.3687   1.4134
   1.4294   1.4717   1.5151   1.5457   1.5628   1.6043   1.6487   1.6942
   1.7044   1.7321   1.7486   1.8042   1.8345   1.8480   1.8696   1.9055
   1.9186   1.9523   1.9995   2.0182   2.0472   2.0663   2.1055   2.1333
   2.1390   2.1819   2.2262   2.2533   2.2744   2.3431   2.3574   2.3966
   2.4097   2.4459   2.4668   2.4853   2.5222   2.5764   2.5945   2.6223
   2.6496   2.6725   2.6915   2.7478   2.7704   2.7946   2.8198   2.8386
   2.8495   2.8886   2.9419   2.9853   3.0138   3.0401   3.1054   3.1635
   3.1892   3.2559   3.2978   3.3201   3.4284   3.4651   3.5374   3.5843
     cgsolve_all iterations  70    anorm=    0.72E-07
     cgsolve_all iterations  70    anorm=    0.72E-07
     cgsolve_all iterations  69    anorm=    0.73E-07
     compute_u_kq: q = (    0.0000,    0.0000,   -0.0202)
     Rotating WFCS
     ethr =  1.00E-14,  avg # of iterations = 23.0
     eigenvalues at k:
 -34.7375 -34.6637 -34.5074 -34.4423 -34.4037 -34.4001 -34.2388 -34.2351
 -34.0605 -34.0104 -33.8663 -33.8245 -33.7705 -16.7447 -16.6795 -16.4605
 -16.3548 -16.2895 -16.2360 -16.2185 -16.1346 -16.0771 -16.0551 -16.0144
 -15.9655 -15.9067 -15.8583 -15.8307 -15.8072 -15.7464 -15.7260 -15.6913
 -15.6689 -15.6500 -15.6268 -15.5919 -15.5761 -15.5604 -15.5301 -15.4964
 -15.4894 -15.4596 -15.4362 -15.4310 -15.4109 -15.3667 -15.3447 -15.3366
 -15.3121 -15.2936 -15.2816 -15.2742 -15.2549 -15.2303 -15.1996 -15.1796
 -15.1620 -15.1160 -15.1039 -15.0636 -15.0291 -15.0159 -15.0012 -14.9867
 -14.9632 -14.9203 -14.9110 -14.8684 -14.7912 -14.6824 -14.5796 -14.5173
 -14.3964 -13.6353 -13.5511 -13.5173 -13.4695 -13.4436 -13.3503 -13.2171
 -13.1280 -13.0727 -13.0266 -12.9985 -12.9796 -12.9014 -12.7932 -12.6797
 -12.6384 -12.5867 -12.5204 -12.5052 -12.4701 -12.4487 -12.3592 -12.2925
 -12.2371 -12.1826 -12.1330  -4.5345  -4.4734  -4.4263  -4.2806  -4.1843
  -4.0872  -3.9365  -3.8952  -3.7783  -3.7052  -3.6218  -3.5768  -3.5397
  -3.4490  -3.3789  -3.2281  -3.0720  -3.0322  -2.8777  -2.6172  -1.9899
  -1.8158  -1.7862  -1.7048  -1.4702  -1.4247  -1.3543  -1.2767  -1.1959
  -1.0961  -1.0377  -1.0194  -0.9584  -0.8901  -0.8199  -0.7812  -0.7542
  -0.6157  -0.5808  -0.4970  -0.4050  -0.3837  -0.3280  -0.2262  -0.1939
  -0.1630  -0.1434  -0.0822  -0.0418  -0.0187   0.0451   0.0692   0.1387
   0.1796   0.2254   0.2726   0.3904   0.4999   0.5349   0.5936   0.6576
   0.7018   0.7509   0.8375   0.8723   0.9157   0.9774   1.0082   1.0570
   1.0924   1.1156   1.2210   1.2658   1.3000   1.3448   1.3656   1.4146
   1.4306   1.4704   1.5136   1.5451   1.5649   1.6030   1.6516   1.6930
   1.7042   1.7330   1.7493   1.8062   1.8317   1.8465   1.8741   1.9034
   1.9180   1.9492   1.9984   2.0181   2.0485   2.0656   2.1093   2.1334
   2.1380   2.1819   2.2278   2.2516   2.2734   2.3426   2.3584   2.3987
   2.4124   2.4458   2.4666   2.4860   2.5210   2.5801   2.5932   2.6218
   2.6483   2.6718   2.6889   2.7492   2.7710   2.7947   2.8196   2.8383
   2.8486   2.8880   2.9414   2.9847   3.0154   3.0401   3.1051   3.1635
   3.1897   3.2561   3.2977   3.3200   3.4284   3.4650   3.5373   3.5844
     eigenvalues at k+q:
 -34.7375 -34.6636 -34.5074 -34.4424 -34.4037 -34.4001 -34.2388 -34.2351
 -34.0605 -34.0104 -33.8663 -33.8245 -33.7705 -16.7447 -16.6796 -16.4604
 -16.3547 -16.2896 -16.2356 -16.2186 -16.1347 -16.0771 -16.0551 -16.0143
 -15.9657 -15.9068 -15.8586 -15.8315 -15.8058 -15.7474 -15.7260 -15.6907
 -15.6690 -15.6506 -15.6262 -15.5914 -15.5763 -15.5600 -15.5289 -15.4961
 -15.4895 -15.4592 -15.4370 -15.4305 -15.4123 -15.3671 -15.3438 -15.3383
 -15.3108 -15.2930 -15.2825 -15.2754 -15.2548 -15.2308 -15.1983 -15.1795
 -15.1617 -15.1158 -15.1056 -15.0635 -15.0285 -15.0159 -15.0012 -14.9867
 -14.9630 -14.9202 -14.9110 -14.8685 -14.7911 -14.6821 -14.5798 -14.5173
 -14.3965 -13.6357 -13.5516 -13.5156 -13.4702 -13.4437 -13.3502 -13.2177
 -13.1282 -13.0722 -13.0277 -12.9977 -12.9794 -12.9015 -12.7934 -12.6797
 -12.6384 -12.5866 -12.5204 -12.5051 -12.4700 -12.4487 -12.3593 -12.2926
 -12.2371 -12.1825 -12.1330  -4.5344  -4.4734  -4.4263  -4.2806  -4.1844
  -4.0872  -3.9366  -3.8952  -3.7782  -3.7052  -3.6216  -3.5773  -3.5393
  -3.4491  -3.3788  -3.2280  -3.0720  -3.0323  -2.8776  -2.6172  -1.9897
  -1.8163  -1.7865  -1.7047  -1.4708  -1.4244  -1.3518  -1.2780  -1.1965
  -1.0955  -1.0386  -1.0198  -0.9586  -0.8894  -0.8190  -0.7838  -0.7535
  -0.6156  -0.5814  -0.4964  -0.4005  -0.3835  -0.3282  -0.2302  -0.1933
  -0.1681  -0.1446  -0.0778  -0.0398  -0.0198   0.0499   0.0680   0.1380
   0.1764   0.2270   0.2734   0.3891   0.4992   0.5347   0.5930   0.6555
   0.7041   0.7544   0.8373   0.8729   0.9150   0.9790   1.0003   1.0566
   1.0943   1.1184   1.2238   1.2660   1.2969   1.3467   1.3626   1.4145
   1.4331   1.4693   1.5119   1.5450   1.5668   1.6010   1.6534   1.6924
   1.7032   1.7347   1.7497   1.8084   1.8300   1.8443   1.8779   1.9014
   1.9176   1.9460   1.9962   2.0186   2.0491   2.0658   2.1130   2.1319
   2.1390   2.1818   2.2291   2.2507   2.2726   2.3420   2.3593   2.4010
   2.4159   2.4450   2.4661   2.4866   2.5208   2.5814   2.5917   2.6214
   2.6475   2.6712   2.6864   2.7503   2.7716   2.7947   2.8191   2.8379
   2.8484   2.8873   2.9409   2.9841   3.0170   3.0402   3.1049   3.1634
   3.1902   3.2562   3.2976   3.3200   3.4284   3.4647   3.5371   3.5846
     cgsolve_all iterations  70    anorm=    0.73E-07
     cgsolve_all iterations  70    anorm=    0.73E-07
     cgsolve_all iterations  69    anorm=    0.72E-07

     k-point #    3 of     4      pool #  1    cpu time:    8058.5
     compute_u_kq: q = (    0.0000,    0.0000,    0.0000)
     Rotating WFCS
     ethr =  1.00E-14,  avg # of iterations =  5.0
     eigenvalues at k:
 -34.7375 -34.6637 -34.5074 -34.4423 -34.4037 -34.4001 -34.2388 -34.2351
 -34.0605 -34.0104 -33.8663 -33.8245 -33.7705 -16.7444 -16.6804 -16.4567
 -16.3580 -16.2802 -16.2465 -16.2206 -16.1352 -16.0818 -16.0458 -16.0021
 -15.9576 -15.9157 -15.8663 -15.8319 -15.8167 -15.7679 -15.7173 -15.6941
 -15.6691 -15.6450 -15.6205 -15.5956 -15.5784 -15.5396 -15.5332 -15.5094
 -15.4745 -15.4678 -15.4480 -15.4268 -15.3986 -15.3742 -15.3470 -15.3264
 -15.3114 -15.3045 -15.2687 -15.2646 -15.2531 -15.2272 -15.1995 -15.1807
 -15.1590 -15.1240 -15.1102 -15.0577 -15.0242 -15.0154 -14.9959 -14.9877
 -14.9526 -14.9311 -14.9098 -14.8842 -14.7877 -14.6948 -14.5833 -14.5144
 -14.3978 -13.6048 -13.5567 -13.5251 -13.4695 -13.4483 -13.3536 -13.2340
 -13.1523 -13.0496 -13.0292 -12.9880 -12.9649 -12.8683 -12.7936 -12.7053
 -12.6693 -12.5813 -12.5262 -12.5012 -12.4681 -12.4520 -12.3496 -12.2869
 -12.2388 -12.1819 -12.1331  -4.5212  -4.4490  -4.4224  -4.3204  -4.1917
  -4.0981  -3.9206  -3.9088  -3.7737  -3.7009  -3.6300  -3.5571  -3.5177
  -3.4706  -3.3978  -3.2420  -3.0657  -3.0101  -2.8750  -2.6336  -1.9634
  -1.8233  -1.7810  -1.7052  -1.4796  -1.3996  -1.3767  -1.2889  -1.1996
  -1.0809  -1.0595  -1.0040  -0.9717  -0.8901  -0.8173  -0.7709  -0.7209
  -0.6299  -0.5802  -0.5141  -0.4207  -0.3424  -0.3179  -0.2417  -0.1887
  -0.1657  -0.1229  -0.1140  -0.0513  -0.0294   0.0147   0.0572   0.1531
   0.1974   0.2262   0.2778   0.4649   0.5182   0.5789   0.6074   0.6462
   0.6887   0.7405   0.7679   0.8394   0.9001   0.9654   1.0165   1.0460
   1.0992   1.1441   1.2157   1.2505   1.2931   1.3236   1.3733   1.3883
   1.4376   1.4808   1.5133   1.5268   1.5622   1.6287   1.6509   1.6770
   1.7212   1.7425   1.7691   1.7820   1.7991   1.8443   1.8778   1.8972
   1.9332   1.9587   1.9707   2.0166   2.0533   2.0827   2.1011   2.1213
   2.1604   2.1938   2.2119   2.2564   2.2856   2.3199   2.3478   2.4047
   2.4323   2.4574   2.4804   2.4979   2.5461   2.5769   2.6122   2.6312
   2.6538   2.6706   2.6939   2.7194   2.7728   2.7874   2.8020   2.8315
   2.8507   2.9048   2.9398   2.9654   3.0259   3.0533   3.1073   3.1559
   3.2153   3.2526   3.2880   3.3263   3.4073   3.4692   3.5251   3.5967
     eigenvalues at k+q:
 -34.7375 -34.6636 -34.5074 -34.4424 -34.4037 -34.4001 -34.2388 -34.2351
 -34.0605 -34.0104 -33.8663 -33.8245 -33.7705 -16.7444 -16.6804 -16.4567
 -16.3580 -16.2802 -16.2465 -16.2206 -16.1352 -16.0818 -16.0458 -16.0021
 -15.9576 -15.9157 -15.8663 -15.8319 -15.8167 -15.7679 -15.7173 -15.6941
 -15.6691 -15.6450 -15.6205 -15.5956 -15.5784 -15.5396 -15.5332 -15.5094
 -15.4745 -15.4678 -15.4480 -15.4268 -15.3986 -15.3742 -15.3470 -15.3264
 -15.3114 -15.3045 -15.2687 -15.2646 -15.2531 -15.2272 -15.1995 -15.1807
 -15.1590 -15.1240 -15.1102 -15.0577 -15.0242 -15.0154 -14.9959 -14.9877
 -14.9526 -14.9311 -14.9098 -14.8842 -14.7877 -14.6948 -14.5833 -14.5144
 -14.3978 -13.6048 -13.5568 -13.5251 -13.4695 -13.4483 -13.3536 -13.2340
 -13.1523 -13.0496 -13.0292 -12.9880 -12.9649 -12.8683 -12.7936 -12.7053
 -12.6693 -12.5813 -12.5262 -12.5013 -12.4681 -12.4520 -12.3496 -12.2869
 -12.2388 -12.1820 -12.1331  -4.5212  -4.4490  -4.4224  -4.3204  -4.1917
  -4.0981  -3.9206  -3.9088  -3.7737  -3.7010  -3.6300  -3.5571  -3.5177
  -3.4706  -3.3978  -3.2420  -3.0657  -3.0101  -2.8750  -2.6336  -1.9634
  -1.8233  -1.7810  -1.7052  -1.4796  -1.3996  -1.3768  -1.2889  -1.1996
  -1.0809  -1.0595  -1.0040  -0.9717  -0.8901  -0.8173  -0.7709  -0.7209
  -0.6299  -0.5802  -0.5141  -0.4207  -0.3424  -0.3179  -0.2417  -0.1887
  -0.1657  -0.1229  -0.1140  -0.0513  -0.0294   0.0147   0.0572   0.1531
   0.1974   0.2262   0.2777   0.4649   0.5182   0.5788   0.6074   0.6462
   0.6887   0.7405   0.7679   0.8394   0.9001   0.9654   1.0165   1.0460
   1.0992   1.1441   1.2157   1.2505   1.2931   1.3236   1.3733   1.3883
   1.4376   1.4808   1.5133   1.5268   1.5622   1.6287   1.6509   1.6770
   1.7212   1.7425   1.7691   1.7820   1.7991   1.8443   1.8778   1.8972
   1.9332   1.9587   1.9707   2.0166   2.0532   2.0827   2.1011   2.1212
   2.1604   2.1938   2.2119   2.2564   2.2856   2.3199   2.3478   2.4047
   2.4323   2.4574   2.4804   2.4979   2.5461   2.5769   2.6122   2.6312
   2.6538   2.6706   2.6939   2.7194   2.7727   2.7874   2.8020   2.8315
   2.8507   2.9048   2.9398   2.9654   3.0259   3.0533   3.1073   3.1559
   3.2153   3.2526   3.2880   3.3263   3.4072   3.4692   3.5251   3.5966
     cgsolve_all iterations  63    anorm=    0.74E-07
PARA_AUG  1     -25.8389757        -0.5299319         0.4742056
     cgsolve_all iterations  63    anorm=    0.74E-07
PARA_AUG  2      -0.4733443       -24.9254747        -0.9323991
     cgsolve_all iterations  63    anorm=    0.74E-07
PARA_AUG  3       0.5872817        -0.9014986       -24.8616611
     cgsolve_all iterations  72    anorm=    0.70E-07
     cgsolve_all iterations  70    anorm=    0.72E-07
     cgsolve_all iterations  72    anorm=    0.71E-07
     compute_u_kq: q = (    0.0202,    0.0000,    0.0000)
     Rotating WFCS
     ethr =  1.00E-14,  avg # of iterations = 23.0
     eigenvalues at k:
 -34.7375 -34.6637 -34.5074 -34.4423 -34.4037 -34.4001 -34.2388 -34.2351
 -34.0605 -34.0104 -33.8663 -33.8245 -33.7705 -16.7444 -16.6804 -16.4567
 -16.3580 -16.2802 -16.2465 -16.2206 -16.1352 -16.0818 -16.0458 -16.0021
 -15.9576 -15.9157 -15.8663 -15.8319 -15.8167 -15.7679 -15.7173 -15.6941
 -15.6691 -15.6450 -15.6205 -15.5956 -15.5784 -15.5396 -15.5332 -15.5094
 -15.4745 -15.4678 -15.4480 -15.4268 -15.3986 -15.3742 -15.3470 -15.3264
 -15.3114 -15.3045 -15.2687 -15.2646 -15.2531 -15.2272 -15.1995 -15.1807
 -15.1590 -15.1240 -15.1102 -15.0577 -15.0242 -15.0154 -14.9959 -14.9877
 -14.9526 -14.9311 -14.9098 -14.8842 -14.7877 -14.6948 -14.5833 -14.5144
 -14.3978 -13.6048 -13.5567 -13.5251 -13.4695 -13.4483 -13.3536 -13.2340
 -13.1523 -13.0496 -13.0292 -12.9880 -12.9649 -12.8683 -12.7936 -12.7053
 -12.6693 -12.5813 -12.5262 -12.5012 -12.4681 -12.4520 -12.3496 -12.2869
 -12.2388 -12.1819 -12.1331  -4.5212  -4.4490  -4.4224  -4.3204  -4.1917
  -4.0981  -3.9206  -3.9088  -3.7737  -3.7009  -3.6300  -3.5571  -3.5177
  -3.4706  -3.3978  -3.2420  -3.0657  -3.0101  -2.8750  -2.6336  -1.9634
  -1.8233  -1.7810  -1.7052  -1.4796  -1.3996  -1.3767  -1.2889  -1.1996
  -1.0809  -1.0595  -1.0040  -0.9717  -0.8901  -0.8173  -0.7709  -0.7209
  -0.6299  -0.5802  -0.5141  -0.4207  -0.3424  -0.3179  -0.2417  -0.1887
  -0.1657  -0.1229  -0.1140  -0.0513  -0.0294   0.0147   0.0572   0.1531
   0.1974   0.2262   0.2778   0.4649   0.5182   0.5789   0.6074   0.6462
   0.6887   0.7405   0.7679   0.8394   0.9001   0.9654   1.0165   1.0460
   1.0992   1.1441   1.2157   1.2505   1.2931   1.3236   1.3733   1.3883
   1.4376   1.4808   1.5133   1.5268   1.5622   1.6287   1.6509   1.6770
   1.7212   1.7425   1.7691   1.7820   1.7991   1.8443   1.8778   1.8972
   1.9332   1.9587   1.9707   2.0166   2.0533   2.0827   2.1011   2.1213
   2.1604   2.1938   2.2119   2.2564   2.2856   2.3199   2.3478   2.4047
   2.4323   2.4574   2.4804   2.4979   2.5461   2.5769   2.6122   2.6312
   2.6538   2.6706   2.6939   2.7194   2.7728   2.7874   2.8020   2.8315
   2.8507   2.9048   2.9398   2.9654   3.0259   3.0533   3.1073   3.1559
   3.2153   3.2526   3.2880   3.3263   3.4073   3.4692   3.5251   3.5967
     eigenvalues at k+q:
 -34.7375 -34.6636 -34.5074 -34.4424 -34.4037 -34.4001 -34.2388 -34.2352
 -34.0605 -34.0104 -33.8663 -33.8245 -33.7705 -16.7434 -16.6801 -16.4594
 -16.3583 -16.2798 -16.2479 -16.2219 -16.1362 -16.0819 -16.0477 -16.0026
 -15.9547 -15.9150 -15.8673 -15.8328 -15.8150 -15.7659 -15.7201 -15.6967
 -15.6714 -15.6480 -15.6221 -15.5942 -15.5767 -15.5403 -15.5327 -15.5090
 -15.4750 -15.4687 -15.4483 -15.4296 -15.3959 -15.3761 -15.3497 -15.3275
 -15.3141 -15.3036 -15.2708 -15.2640 -15.2544 -15.2262 -15.2013 -15.1780
 -15.1569 -15.1237 -15.1119 -15.0554 -15.0223 -15.0148 -14.9949 -14.9857
 -14.9525 -14.9314 -14.9101 -14.8831 -14.7860 -14.6913 -14.5786 -14.5107
 -14.3961 -13.6016 -13.5549 -13.5199 -13.4681 -13.4447 -13.3483 -13.2245
 -13.1415 -13.0491 -13.0289 -12.9845 -12.9621 -12.8650 -12.7922 -12.7123
 -12.6751 -12.5909 -12.5300 -12.5005 -12.4736 -12.4593 -12.3491 -12.2878
 -12.2513 -12.1925 -12.1350  -4.5198  -4.4481  -4.4226  -4.3205  -4.1933
  -4.1001  -3.9136  -3.9047  -3.7748  -3.7003  -3.6323  -3.5614  -3.5186
  -3.4705  -3.3976  -3.2406  -3.0664  -3.0106  -2.8734  -2.6352  -1.9602
  -1.8244  -1.7782  -1.7019  -1.4744  -1.3910  -1.3687  -1.2806  -1.1936
  -1.0760  -1.0548  -0.9995  -0.9703  -0.8840  -0.8158  -0.7711  -0.7179
  -0.6311  -0.5781  -0.5117  -0.4225  -0.3435  -0.3223  -0.2444  -0.1862
  -0.1656  -0.1299  -0.1125  -0.0532  -0.0315   0.0109   0.0495   0.1518
   0.1960   0.2224   0.2737   0.4666   0.5217   0.5799   0.6033   0.6453
   0.6911   0.7337   0.7747   0.8359   0.9049   0.9598   1.0169   1.0457
   1.1036   1.1431   1.2150   1.2422   1.2949   1.3205   1.3726   1.3871
   1.4320   1.4771   1.5107   1.5229   1.5615   1.6239   1.6523   1.6704
   1.7167   1.7348   1.7662   1.7788   1.7938   1.8423   1.8795   1.9000
   1.9314   1.9570   1.9676   2.0136   2.0536   2.0799   2.1013   2.1186
   2.1599   2.1935   2.2126   2.2569   2.2805   2.3198   2.3430   2.4031
   2.4306   2.4567   2.4772   2.5009   2.5442   2.5770   2.6105   2.6342
   2.6559   2.6698   2.6967   2.7218   2.7724   2.7894   2.8026   2.8339
   2.8552   2.9112   2.9426   2.9693   3.0326   3.0547   3.1108   3.1590
   3.2134   3.2513   3.2891   3.3280   3.4076   3.4633   3.5144   3.5919
     cgsolve_all iterations  70    anorm=    0.72E-07
     cgsolve_all iterations  70    anorm=    0.71E-07
     cgsolve_all iterations  72    anorm=    0.71E-07
     compute_u_kq: q = (   -0.0202,    0.0000,    0.0000)
     Rotating WFCS
     ethr =  1.00E-14,  avg # of iterations = 24.0
     eigenvalues at k:
 -34.7375 -34.6637 -34.5074 -34.4423 -34.4037 -34.4001 -34.2388 -34.2351
 -34.0605 -34.0104 -33.8663 -33.8245 -33.7705 -16.7444 -16.6804 -16.4567
 -16.3580 -16.2802 -16.2465 -16.2206 -16.1352 -16.0818 -16.0458 -16.0021
 -15.9576 -15.9157 -15.8663 -15.8319 -15.8167 -15.7679 -15.7173 -15.6941
 -15.6691 -15.6450 -15.6205 -15.5956 -15.5784 -15.5396 -15.5332 -15.5094
 -15.4745 -15.4678 -15.4480 -15.4268 -15.3986 -15.3742 -15.3470 -15.3264
 -15.3114 -15.3045 -15.2687 -15.2646 -15.2531 -15.2272 -15.1995 -15.1807
 -15.1590 -15.1240 -15.1102 -15.0577 -15.0242 -15.0154 -14.9959 -14.9877
 -14.9526 -14.9311 -14.9098 -14.8842 -14.7877 -14.6948 -14.5833 -14.5144
 -14.3978 -13.6048 -13.5567 -13.5251 -13.4695 -13.4483 -13.3536 -13.2340
 -13.1523 -13.0496 -13.0292 -12.9880 -12.9649 -12.8683 -12.7936 -12.7053
 -12.6693 -12.5813 -12.5262 -12.5012 -12.4681 -12.4520 -12.3496 -12.2869
 -12.2388 -12.1819 -12.1331  -4.5212  -4.4490  -4.4224  -4.3204  -4.1917
  -4.0981  -3.9206  -3.9088  -3.7737  -3.7009  -3.6300  -3.5571  -3.5177
  -3.4706  -3.3978  -3.2420  -3.0657  -3.0101  -2.8750  -2.6336  -1.9634
  -1.8233  -1.7810  -1.7052  -1.4796  -1.3996  -1.3767  -1.2889  -1.1996
  -1.0809  -1.0595  -1.0040  -0.9717  -0.8901  -0.8173  -0.7709  -0.7209
  -0.6299  -0.5802  -0.5141  -0.4207  -0.3424  -0.3179  -0.2417  -0.1887
  -0.1657  -0.1229  -0.1140  -0.0513  -0.0294   0.0147   0.0572   0.1531
   0.1974   0.2262   0.2778   0.4649   0.5182   0.5789   0.6074   0.6462
   0.6887   0.7405   0.7679   0.8394   0.9001   0.9654   1.0165   1.0460
   1.0992   1.1441   1.2157   1.2505   1.2931   1.3236   1.3733   1.3883
   1.4376   1.4808   1.5133   1.5268   1.5622   1.6287   1.6509   1.6770
   1.7212   1.7425   1.7691   1.7820   1.7991   1.8443   1.8778   1.8972
   1.9332   1.9587   1.9707   2.0166   2.0533   2.0827   2.1011   2.1213
   2.1604   2.1938   2.2119   2.2564   2.2856   2.3199   2.3478   2.4047
   2.4323   2.4574   2.4804   2.4979   2.5461   2.5769   2.6122   2.6312
   2.6538   2.6706   2.6939   2.7194   2.7728   2.7874   2.8020   2.8315
   2.8507   2.9048   2.9398   2.9654   3.0259   3.0533   3.1073   3.1559
   3.2153   3.2526   3.2880   3.3263   3.4073   3.4692   3.5251   3.5967
     eigenvalues at k+q:
 -34.7375 -34.6636 -34.5074 -34.4424 -34.4037 -34.4002 -34.2388 -34.2351
 -34.0605 -34.0104 -33.8663 -33.8245 -33.7705 -16.7454 -16.6807 -16.4542
 -16.3573 -16.2806 -16.2453 -16.2194 -16.1342 -16.0822 -16.0437 -16.0017
 -15.9605 -15.9163 -15.8655 -15.8308 -15.8181 -15.7702 -15.7144 -15.6920
 -15.6664 -15.6419 -15.6198 -15.5968 -15.5793 -15.5396 -15.5336 -15.5090
 -15.4744 -15.4665 -15.4476 -15.4240 -15.4013 -15.3719 -15.3446 -15.3254
 -15.3087 -15.3053 -15.2672 -15.2652 -15.2516 -15.2283 -15.1980 -15.1834
 -15.1612 -15.1246 -15.1079 -15.0595 -15.0266 -15.0155 -14.9972 -14.9897
 -14.9531 -14.9308 -14.9093 -14.8852 -14.7895 -14.6984 -14.5880 -14.5180
 -14.3995 -13.6083 -13.5589 -13.5298 -13.4710 -13.4517 -13.3592 -13.2430
 -13.1627 -13.0501 -13.0295 -12.9914 -12.9673 -12.8714 -12.7949 -12.6986
 -12.6633 -12.5723 -12.5229 -12.5017 -12.4646 -12.4426 -12.3499 -12.2864
 -12.2265 -12.1725 -12.1306  -4.5225  -4.4498  -4.4222  -4.3204  -4.1904
  -4.0955  -3.9290  -3.9113  -3.7728  -3.7018  -3.6274  -3.5530  -3.5173
  -3.4702  -3.3979  -3.2436  -3.0651  -3.0096  -2.8765  -2.6320  -1.9664
  -1.8225  -1.7835  -1.7088  -1.4851  -1.4087  -1.3851  -1.2955  -1.2055
  -1.0865  -1.0629  -1.0092  -0.9727  -0.8968  -0.8181  -0.7713  -0.7235
  -0.6286  -0.5822  -0.5167  -0.4192  -0.3415  -0.3134  -0.2387  -0.1915
  -0.1659  -0.1186  -0.1123  -0.0497  -0.0276   0.0186   0.0657   0.1541
   0.1973   0.2314   0.2817   0.4625   0.5146   0.5772   0.6118   0.6453
   0.6867   0.7480   0.7619   0.8420   0.8974   0.9706   1.0163   1.0467
   1.0937   1.1460   1.2170   1.2582   1.2909   1.3271   1.3737   1.3893
   1.4438   1.4836   1.5154   1.5301   1.5643   1.6325   1.6510   1.6836
   1.7246   1.7493   1.7719   1.7852   1.8057   1.8461   1.8756   1.8953
   1.9341   1.9608   1.9742   2.0198   2.0508   2.0863   2.0999   2.1247
   2.1607   2.1948   2.2117   2.2545   2.2908   2.3199   2.3542   2.4060
   2.4335   2.4578   2.4828   2.4958   2.5471   2.5769   2.6138   2.6284
   2.6517   2.6716   2.6910   2.7173   2.7728   2.7853   2.8018   2.8286
   2.8470   2.8990   2.9362   2.9624   3.0190   3.0519   3.1035   3.1528
   3.2166   3.2543   3.2874   3.3245   3.4068   3.4745   3.5358   3.6016
     cgsolve_all iterations  72    anorm=    0.72E-07
     cgsolve_all iterations  72    anorm=    0.71E-07
     cgsolve_all iterations  72    anorm=    0.71E-07
     compute_u_kq: q = (    0.0000,    0.0202,    0.0000)
     Rotating WFCS
     ethr =  1.00E-14,  avg # of iterations = 23.0
     eigenvalues at k:
 -34.7375 -34.6637 -34.5074 -34.4423 -34.4037 -34.4001 -34.2388 -34.2351
 -34.0605 -34.0104 -33.8663 -33.8245 -33.7705 -16.7444 -16.6804 -16.4567
 -16.3580 -16.2802 -16.2465 -16.2206 -16.1352 -16.0818 -16.0458 -16.0021
 -15.9576 -15.9157 -15.8663 -15.8319 -15.8167 -15.7679 -15.7173 -15.6941
 -15.6691 -15.6450 -15.6205 -15.5956 -15.5784 -15.5396 -15.5332 -15.5094
 -15.4745 -15.4678 -15.4480 -15.4268 -15.3986 -15.3742 -15.3470 -15.3264
 -15.3114 -15.3045 -15.2687 -15.2646 -15.2531 -15.2272 -15.1995 -15.1807
 -15.1590 -15.1240 -15.1102 -15.0577 -15.0242 -15.0154 -14.9959 -14.9877
 -14.9526 -14.9311 -14.9098 -14.8842 -14.7877 -14.6948 -14.5833 -14.5144
 -14.3978 -13.6048 -13.5567 -13.5251 -13.4695 -13.4483 -13.3536 -13.2340
 -13.1523 -13.0496 -13.0292 -12.9880 -12.9649 -12.8683 -12.7936 -12.7053
 -12.6693 -12.5813 -12.5262 -12.5012 -12.4681 -12.4520 -12.3496 -12.2869
 -12.2388 -12.1819 -12.1331  -4.5212  -4.4490  -4.4224  -4.3204  -4.1917
  -4.0981  -3.9206  -3.9088  -3.7737  -3.7009  -3.6300  -3.5571  -3.5177
  -3.4706  -3.3978  -3.2420  -3.0657  -3.0101  -2.8750  -2.6336  -1.9634
  -1.8233  -1.7810  -1.7052  -1.4796  -1.3996  -1.3767  -1.2889  -1.1996
  -1.0809  -1.0595  -1.0040  -0.9717  -0.8901  -0.8173  -0.7709  -0.7209
  -0.6299  -0.5802  -0.5141  -0.4207  -0.3424  -0.3179  -0.2417  -0.1887
  -0.1657  -0.1229  -0.1140  -0.0513  -0.0294   0.0147   0.0572   0.1531
   0.1974   0.2262   0.2778   0.4649   0.5182   0.5789   0.6074   0.6462
   0.6887   0.7405   0.7679   0.8394   0.9001   0.9654   1.0165   1.0460
   1.0992   1.1441   1.2157   1.2505   1.2931   1.3236   1.3733   1.3883
   1.4376   1.4808   1.5133   1.5268   1.5622   1.6287   1.6509   1.6770
   1.7212   1.7425   1.7691   1.7820   1.7991   1.8443   1.8778   1.8972
   1.9332   1.9587   1.9707   2.0166   2.0533   2.0827   2.1011   2.1213
   2.1604   2.1938   2.2119   2.2564   2.2856   2.3199   2.3478   2.4047
   2.4323   2.4574   2.4804   2.4979   2.5461   2.5769   2.6122   2.6312
   2.6538   2.6706   2.6939   2.7194   2.7728   2.7874   2.8020   2.8315
   2.8507   2.9048   2.9398   2.9654   3.0259   3.0533   3.1073   3.1559
   3.2153   3.2526   3.2880   3.3263   3.4073   3.4692   3.5251   3.5967
     eigenvalues at k+q:
 -34.7375 -34.6636 -34.5074 -34.4424 -34.4037 -34.4001 -34.2388 -34.2351
 -34.0605 -34.0104 -33.8663 -33.8245 -33.7705 -16.7445 -16.6804 -16.4563
 -16.3574 -16.2825 -16.2440 -16.2216 -16.1353 -16.0828 -16.0449 -16.0015
 -15.9587 -15.9148 -15.8666 -15.8312 -15.8181 -15.7657 -15.7167 -15.6936
 -15.6696 -15.6444 -15.6233 -15.5970 -15.5775 -15.5406 -15.5322 -15.5102
 -15.4746 -15.4660 -15.4480 -15.4269 -15.3999 -15.3733 -15.3467 -15.3238
 -15.3124 -15.3051 -15.2690 -15.2647 -15.2530 -15.2284 -15.1995 -15.1812
 -15.1603 -15.1229 -15.1091 -15.0575 -15.0240 -15.0155 -14.9955 -14.9886
 -14.9522 -14.9321 -14.9093 -14.8833 -14.7877 -14.6962 -14.5821 -14.5156
 -14.3968 -13.6063 -13.5552 -13.5247 -13.4681 -13.4487 -13.3552 -13.2320
 -13.1557 -13.0506 -13.0291 -12.9881 -12.9681 -12.8711 -12.7937 -12.6982
 -12.6669 -12.5808 -12.5259 -12.5009 -12.4668 -12.4524 -12.3514 -12.2880
 -12.2383 -12.1822 -12.1335  -4.5230  -4.4453  -4.4212  -4.3271  -4.1891
  -4.0967  -3.9201  -3.9097  -3.7742  -3.7009  -3.6297  -3.5565  -3.5173
  -3.4719  -3.3962  -3.2427  -3.0654  -3.0108  -2.8753  -2.6336  -1.9629
  -1.8239  -1.7773  -1.7071  -1.4801  -1.4027  -1.3756  -1.2877  -1.2001
  -1.0818  -1.0602  -1.0053  -0.9723  -0.8908  -0.8185  -0.7719  -0.7194
  -0.6316  -0.5804  -0.5100  -0.4214  -0.3463  -0.3154  -0.2331  -0.1898
  -0.1683  -0.1194  -0.1114  -0.0507  -0.0298   0.0146   0.0522   0.1528
   0.1955   0.2255   0.2728   0.4658   0.5175   0.5811   0.6120   0.6461
   0.6885   0.7369   0.7624   0.8422   0.9013   0.9650   1.0185   1.0514
   1.0991   1.1482   1.2142   1.2508   1.2928   1.3215   1.3703   1.3905
   1.4394   1.4808   1.5130   1.5267   1.5630   1.6307   1.6531   1.6742
   1.7241   1.7355   1.7725   1.7801   1.8023   1.8442   1.8781   1.8943
   1.9353   1.9567   1.9729   2.0183   2.0526   2.0807   2.1024   2.1230
   2.1584   2.1959   2.2110   2.2573   2.2829   2.3192   2.3440   2.4006
   2.4320   2.4580   2.4800   2.4991   2.5484   2.5738   2.6108   2.6313
   2.6521   2.6735   2.6960   2.7174   2.7744   2.7875   2.8038   2.8297
   2.8522   2.9071   2.9366   2.9658   3.0261   3.0562   3.1015   3.1541
   3.2149   3.2569   3.2872   3.3264   3.4083   3.4687   3.5259   3.5969
     cgsolve_all iterations  72    anorm=    0.71E-07
     cgsolve_all iterations  70    anorm=    0.72E-07
     cgsolve_all iterations  72    anorm=    0.71E-07
     compute_u_kq: q = (    0.0000,   -0.0202,    0.0000)
     Rotating WFCS
     ethr =  1.00E-14,  avg # of iterations = 23.0
     eigenvalues at k:
 -34.7375 -34.6637 -34.5074 -34.4423 -34.4037 -34.4001 -34.2388 -34.2351
 -34.0605 -34.0104 -33.8663 -33.8245 -33.7705 -16.7444 -16.6804 -16.4567
 -16.3580 -16.2802 -16.2465 -16.2206 -16.1352 -16.0818 -16.0458 -16.0021
 -15.9576 -15.9157 -15.8663 -15.8319 -15.8167 -15.7679 -15.7173 -15.6941
 -15.6691 -15.6450 -15.6205 -15.5956 -15.5784 -15.5396 -15.5332 -15.5094
 -15.4745 -15.4678 -15.4480 -15.4268 -15.3986 -15.3742 -15.3470 -15.3264
 -15.3114 -15.3045 -15.2687 -15.2646 -15.2531 -15.2272 -15.1995 -15.1807
 -15.1590 -15.1240 -15.1102 -15.0577 -15.0242 -15.0154 -14.9959 -14.9877
 -14.9526 -14.9311 -14.9098 -14.8842 -14.7877 -14.6948 -14.5833 -14.5144
 -14.3978 -13.6048 -13.5567 -13.5251 -13.4695 -13.4483 -13.3536 -13.2340
 -13.1523 -13.0496 -13.0292 -12.9880 -12.9649 -12.8683 -12.7936 -12.7053
 -12.6693 -12.5813 -12.5262 -12.5012 -12.4681 -12.4520 -12.3496 -12.2869
 -12.2388 -12.1819 -12.1331  -4.5212  -4.4490  -4.4224  -4.3204  -4.1917
  -4.0981  -3.9206  -3.9088  -3.7737  -3.7009  -3.6300  -3.5571  -3.5177
  -3.4706  -3.3978  -3.2420  -3.0657  -3.0101  -2.8750  -2.6336  -1.9634
  -1.8233  -1.7810  -1.7052  -1.4796  -1.3996  -1.3767  -1.2889  -1.1996
  -1.0809  -1.0595  -1.0040  -0.9717  -0.8901  -0.8173  -0.7709  -0.7209
  -0.6299  -0.5802  -0.5141  -0.4207  -0.3424  -0.3179  -0.2417  -0.1887
  -0.1657  -0.1229  -0.1140  -0.0513  -0.0294   0.0147   0.0572   0.1531
   0.1974   0.2262   0.2778   0.4649   0.5182   0.5789   0.6074   0.6462
   0.6887   0.7405   0.7679   0.8394   0.9001   0.9654   1.0165   1.0460
   1.0992   1.1441   1.2157   1.2505   1.2931   1.3236   1.3733   1.3883
   1.4376   1.4808   1.5133   1.5268   1.5622   1.6287   1.6509   1.6770
   1.7212   1.7425   1.7691   1.7820   1.7991   1.8443   1.8778   1.8972
   1.9332   1.9587   1.9707   2.0166   2.0533   2.0827   2.1011   2.1213
   2.1604   2.1938   2.2119   2.2564   2.2856   2.3199   2.3478   2.4047
   2.4323   2.4574   2.4804   2.4979   2.5461   2.5769   2.6122   2.6312
   2.6538   2.6706   2.6939   2.7194   2.7728   2.7874   2.8020   2.8315
   2.8507   2.9048   2.9398   2.9654   3.0259   3.0533   3.1073   3.1559
   3.2153   3.2526   3.2880   3.3263   3.4073   3.4692   3.5251   3.5967
     eigenvalues at k+q:
 -34.7375 -34.6636 -34.5074 -34.4424 -34.4037 -34.4001 -34.2388 -34.2351
 -34.0605 -34.0104 -33.8663 -33.8245 -33.7705 -16.7444 -16.6803 -16.4571
 -16.3586 -16.2780 -16.2488 -16.2197 -16.1351 -16.0807 -16.0469 -16.0031
 -15.9568 -15.9163 -15.8658 -15.8322 -15.8150 -15.7701 -15.7176 -15.6946
 -15.6686 -15.6457 -15.6181 -15.5940 -15.5794 -15.5410 -15.5317 -15.5085
 -15.4753 -15.4690 -15.4478 -15.4266 -15.3978 -15.3750 -15.3471 -15.3291
 -15.3107 -15.3034 -15.2694 -15.2643 -15.2531 -15.2262 -15.1996 -15.1802
 -15.1576 -15.1253 -15.1110 -15.0579 -15.0246 -15.0153 -14.9965 -14.9869
 -14.9534 -14.9297 -14.9104 -14.8845 -14.7878 -14.6932 -14.5844 -14.5133
 -14.3987 -13.6041 -13.5587 -13.5248 -13.4708 -13.4477 -13.3520 -13.2353
 -13.1488 -13.0488 -13.0292 -12.9881 -12.9620 -12.8665 -12.7934 -12.7116
 -12.6711 -12.5821 -12.5264 -12.5015 -12.4699 -12.4512 -12.3482 -12.2860
 -12.2393 -12.1817 -12.1327  -4.5195  -4.4537  -4.4235  -4.3125  -4.1945
  -4.0991  -3.9216  -3.9073  -3.7732  -3.7012  -3.6301  -3.5581  -3.5189
  -3.4686  -3.3990  -3.2410  -3.0662  -3.0101  -2.8747  -2.6332  -1.9645
  -1.8225  -1.7847  -1.7033  -1.4789  -1.3968  -1.3779  -1.2895  -1.1990
  -1.0806  -1.0582  -1.0031  -0.9703  -0.8897  -0.8160  -0.7703  -0.7228
  -0.6283  -0.5797  -0.5178  -0.4198  -0.3394  -0.3204  -0.2495  -0.1878
  -0.1635  -0.1276  -0.1154  -0.0519  -0.0281   0.0152   0.0623   0.1529
   0.1990   0.2278   0.2819   0.4626   0.5168   0.5760   0.6033   0.6435
   0.6925   0.7448   0.7745   0.8375   0.8989   0.9656   1.0146   1.0405
   1.0994   1.1401   1.2171   1.2507   1.2935   1.3263   1.3757   1.3864
   1.4367   1.4807   1.5124   1.5278   1.5620   1.6255   1.6493   1.6792
   1.7183   1.7490   1.7661   1.7830   1.7975   1.8432   1.8786   1.9001
   1.9298   1.9610   1.9697   2.0146   2.0540   2.0844   2.1001   2.1191
   2.1620   2.1910   2.2129   2.2570   2.2879   2.3205   2.3521   2.4086
   2.4320   2.4562   2.4807   2.4967   2.5434   2.5798   2.6123   2.6312
   2.6547   2.6680   2.6921   2.7217   2.7711   2.7874   2.8010   2.8335
   2.8495   2.9020   2.9430   2.9652   3.0250   3.0510   3.1129   3.1577
   3.2153   3.2484   3.2891   3.3255   3.4068   3.4696   3.5245   3.5961
     cgsolve_all iterations  72    anorm=    0.70E-07
     cgsolve_all iterations  70    anorm=    0.72E-07
     cgsolve_all iterations  72    anorm=    0.70E-07
     compute_u_kq: q = (    0.0000,    0.0000,    0.0202)
     Rotating WFCS
     ethr =  1.00E-14,  avg # of iterations = 23.0
     eigenvalues at k:
 -34.7375 -34.6637 -34.5074 -34.4423 -34.4037 -34.4001 -34.2388 -34.2351
 -34.0605 -34.0104 -33.8663 -33.8245 -33.7705 -16.7444 -16.6804 -16.4567
 -16.3580 -16.2802 -16.2465 -16.2206 -16.1352 -16.0818 -16.0458 -16.0021
 -15.9576 -15.9157 -15.8663 -15.8319 -15.8167 -15.7679 -15.7173 -15.6941
 -15.6691 -15.6450 -15.6205 -15.5956 -15.5784 -15.5396 -15.5332 -15.5094
 -15.4745 -15.4678 -15.4480 -15.4268 -15.3986 -15.3742 -15.3470 -15.3264
 -15.3114 -15.3045 -15.2687 -15.2646 -15.2531 -15.2272 -15.1995 -15.1807
 -15.1590 -15.1240 -15.1102 -15.0577 -15.0242 -15.0154 -14.9959 -14.9877
 -14.9526 -14.9311 -14.9098 -14.8842 -14.7877 -14.6948 -14.5833 -14.5144
 -14.3978 -13.6048 -13.5567 -13.5251 -13.4695 -13.4483 -13.3536 -13.2340
 -13.1523 -13.0496 -13.0292 -12.9880 -12.9649 -12.8683 -12.7936 -12.7053
 -12.6693 -12.5813 -12.5262 -12.5012 -12.4681 -12.4520 -12.3496 -12.2869
 -12.2388 -12.1819 -12.1331  -4.5212  -4.4490  -4.4224  -4.3204  -4.1917
  -4.0981  -3.9206  -3.9088  -3.7737  -3.7009  -3.6300  -3.5571  -3.5177
  -3.4706  -3.3978  -3.2420  -3.0657  -3.0101  -2.8750  -2.6336  -1.9634
  -1.8233  -1.7810  -1.7052  -1.4796  -1.3996  -1.3767  -1.2889  -1.1996
  -1.0809  -1.0595  -1.0040  -0.9717  -0.8901  -0.8173  -0.7709  -0.7209
  -0.6299  -0.5802  -0.5141  -0.4207  -0.3424  -0.3179  -0.2417  -0.1887
  -0.1657  -0.1229  -0.1140  -0.0513  -0.0294   0.0147   0.0572   0.1531
   0.1974   0.2262   0.2778   0.4649   0.5182   0.5789   0.6074   0.6462
   0.6887   0.7405   0.7679   0.8394   0.9001   0.9654   1.0165   1.0460
   1.0992   1.1441   1.2157   1.2505   1.2931   1.3236   1.3733   1.3883
   1.4376   1.4808   1.5133   1.5268   1.5622   1.6287   1.6509   1.6770
   1.7212   1.7425   1.7691   1.7820   1.7991   1.8443   1.8778   1.8972
   1.9332   1.9587   1.9707   2.0166   2.0533   2.0827   2.1011   2.1213
   2.1604   2.1938   2.2119   2.2564   2.2856   2.3199   2.3478   2.4047
   2.4323   2.4574   2.4804   2.4979   2.5461   2.5769   2.6122   2.6312
   2.6538   2.6706   2.6939   2.7194   2.7728   2.7874   2.8020   2.8315
   2.8507   2.9048   2.9398   2.9654   3.0259   3.0533   3.1073   3.1559
   3.2153   3.2526   3.2880   3.3263   3.4073   3.4692   3.5251   3.5967
     eigenvalues at k+q:
 -34.7375 -34.6636 -34.5074 -34.4424 -34.4037 -34.4001 -34.2388 -34.2351
 -34.0605 -34.0104 -33.8663 -33.8245 -33.7705 -16.7444 -16.6803 -16.4567
 -16.3581 -16.2802 -16.2467 -16.2206 -16.1352 -16.0819 -16.0458 -16.0023
 -15.9574 -15.9153 -15.8668 -15.8302 -15.8183 -15.7667 -15.7166 -15.6956
 -15.6689 -15.6447 -15.6214 -15.5969 -15.5785 -15.5398 -15.5326 -15.5072
 -15.4747 -15.4683 -15.4479 -15.4280 -15.3987 -15.3739 -15.3470 -15.3257
 -15.3110 -15.3044 -15.2686 -15.2646 -15.2534 -15.2268 -15.2015 -15.1806
 -15.1585 -15.1248 -15.1084 -15.0576 -15.0249 -15.0156 -14.9961 -14.9875
 -14.9524 -14.9312 -14.9097 -14.8839 -14.7878 -14.6949 -14.5832 -14.5143
 -14.3978 -13.6041 -13.5566 -13.5264 -13.4684 -13.4496 -13.3527 -13.2338
 -13.1522 -13.0509 -13.0276 -12.9878 -12.9656 -12.8681 -12.7937 -12.7053
 -12.6695 -12.5814 -12.5263 -12.5012 -12.4681 -12.4521 -12.3496 -12.2869
 -12.2389 -12.1820 -12.1331  -4.5212  -4.4489  -4.4226  -4.3204  -4.1917
  -4.0980  -3.9206  -3.9087  -3.7735  -3.7010  -3.6303  -3.5567  -3.5178
  -3.4705  -3.3980  -3.2421  -3.0657  -3.0100  -2.8750  -2.6337  -1.9633
  -1.8236  -1.7809  -1.7045  -1.4800  -1.3977  -1.3774  -1.2908  -1.1991
  -1.0792  -1.0591  -1.0042  -0.9722  -0.8901  -0.8176  -0.7707  -0.7200
  -0.6316  -0.5773  -0.5159  -0.4232  -0.3438  -0.3176  -0.2369  -0.1866
  -0.1668  -0.1220  -0.1152  -0.0517  -0.0321   0.0166   0.0504   0.1562
   0.1989   0.2250   0.2791   0.4645   0.5181   0.5779   0.6087   0.6437
   0.6878   0.7466   0.7672   0.8403   0.8983   0.9634   1.0154   1.0462
   1.0978   1.1393   1.2194   1.2497   1.2981   1.3235   1.3741   1.3890
   1.4357   1.4790   1.5135   1.5295   1.5650   1.6285   1.6514   1.6748
   1.7215   1.7396   1.7679   1.7848   1.8011   1.8434   1.8804   1.8970
   1.9323   1.9592   1.9704   2.0168   2.0507   2.0829   2.1013   2.1196
   2.1620   2.1937   2.2102   2.2571   2.2856   2.3198   2.3493   2.4034
   2.4330   2.4578   2.4817   2.4980   2.5441   2.5761   2.6107   2.6295
   2.6559   2.6704   2.6951   2.7186   2.7707   2.7879   2.8023   2.8308
   2.8515   2.9057   2.9397   2.9651   3.0262   3.0533   3.1076   3.1564
   3.2150   3.2525   3.2877   3.3261   3.4073   3.4692   3.5248   3.5968
     cgsolve_all iterations  72    anorm=    0.71E-07
     cgsolve_all iterations  72    anorm=    0.70E-07
     cgsolve_all iterations  72    anorm=    0.71E-07
     compute_u_kq: q = (    0.0000,    0.0000,   -0.0202)
     Rotating WFCS
     ethr =  1.00E-14,  avg # of iterations = 23.0
     eigenvalues at k:
 -34.7375 -34.6637 -34.5074 -34.4423 -34.4037 -34.4001 -34.2388 -34.2351
 -34.0605 -34.0104 -33.8663 -33.8245 -33.7705 -16.7444 -16.6804 -16.4567
 -16.3580 -16.2802 -16.2465 -16.2206 -16.1352 -16.0818 -16.0458 -16.0021
 -15.9576 -15.9157 -15.8663 -15.8319 -15.8167 -15.7679 -15.7173 -15.6941
 -15.6691 -15.6450 -15.6205 -15.5956 -15.5784 -15.5396 -15.5332 -15.5094
 -15.4745 -15.4678 -15.4480 -15.4268 -15.3986 -15.3742 -15.3470 -15.3264
 -15.3114 -15.3045 -15.2687 -15.2646 -15.2531 -15.2272 -15.1995 -15.1807
 -15.1590 -15.1240 -15.1102 -15.0577 -15.0242 -15.0154 -14.9959 -14.9877
 -14.9526 -14.9311 -14.9098 -14.8842 -14.7877 -14.6948 -14.5833 -14.5144
 -14.3978 -13.6048 -13.5567 -13.5251 -13.4695 -13.4483 -13.3536 -13.2340
 -13.1523 -13.0496 -13.0292 -12.9880 -12.9649 -12.8683 -12.7936 -12.7053
 -12.6693 -12.5813 -12.5262 -12.5012 -12.4681 -12.4520 -12.3496 -12.2869
 -12.2388 -12.1819 -12.1331  -4.5212  -4.4490  -4.4224  -4.3204  -4.1917
  -4.0981  -3.9206  -3.9088  -3.7737  -3.7009  -3.6300  -3.5571  -3.5177
  -3.4706  -3.3978  -3.2420  -3.0657  -3.0101  -2.8750  -2.6336  -1.9634
  -1.8233  -1.7810  -1.7052  -1.4796  -1.3996  -1.3767  -1.2889  -1.1996
  -1.0809  -1.0595  -1.0040  -0.9717  -0.8901  -0.8173  -0.7709  -0.7209
  -0.6299  -0.5802  -0.5141  -0.4207  -0.3424  -0.3179  -0.2417  -0.1887
  -0.1657  -0.1229  -0.1140  -0.0513  -0.0294   0.0147   0.0572   0.1531
   0.1974   0.2262   0.2778   0.4649   0.5182   0.5789   0.6074   0.6462
   0.6887   0.7405   0.7679   0.8394   0.9001   0.9654   1.0165   1.0460
   1.0992   1.1441   1.2157   1.2505   1.2931   1.3236   1.3733   1.3883
   1.4376   1.4808   1.5133   1.5268   1.5622   1.6287   1.6509   1.6770
   1.7212   1.7425   1.7691   1.7820   1.7991   1.8443   1.8778   1.8972
   1.9332   1.9587   1.9707   2.0166   2.0533   2.0827   2.1011   2.1213
   2.1604   2.1938   2.2119   2.2564   2.2856   2.3199   2.3478   2.4047
   2.4323   2.4574   2.4804   2.4979   2.5461   2.5769   2.6122   2.6312
   2.6538   2.6706   2.6939   2.7194   2.7728   2.7874   2.8020   2.8315
   2.8507   2.9048   2.9398   2.9654   3.0259   3.0533   3.1073   3.1559
   3.2153   3.2526   3.2880   3.3263   3.4073   3.4692   3.5251   3.5967
     eigenvalues at k+q:
 -34.7375 -34.6636 -34.5074 -34.4424 -34.4037 -34.4001 -34.2388 -34.2351
 -34.0605 -34.0104 -33.8663 -33.8245 -33.7705 -16.7445 -16.6804 -16.4566
 -16.3580 -16.2802 -16.2463 -16.2206 -16.1352 -16.0817 -16.0458 -16.0019
 -15.9580 -15.9162 -15.8657 -15.8343 -15.8139 -15.7689 -15.7185 -15.6924
 -15.6694 -15.6454 -15.6197 -15.5941 -15.5782 -15.5399 -15.5343 -15.5107
 -15.4750 -15.4667 -15.4478 -15.4258 -15.3985 -15.3746 -15.3470 -15.3271
 -15.3116 -15.3045 -15.2694 -15.2642 -15.2528 -15.2277 -15.1978 -15.1808
 -15.1593 -15.1233 -15.1122 -15.0576 -15.0236 -15.0151 -14.9956 -14.9880
 -14.9528 -14.9310 -14.9098 -14.8844 -14.7876 -14.6947 -14.5835 -14.5144
 -14.3978 -13.6056 -13.5570 -13.5234 -13.4707 -13.4472 -13.3545 -13.2341
 -13.1524 -13.0483 -13.0308 -12.9883 -12.9642 -12.8685 -12.7936 -12.7052
 -12.6692 -12.5812 -12.5262 -12.5013 -12.4681 -12.4519 -12.3497 -12.2870
 -12.2387 -12.1819 -12.1331  -4.5212  -4.4491  -4.4223  -4.3205  -4.1917
  -4.0981  -3.9205  -3.9089  -3.7738  -3.7009  -3.6297  -3.5573  -3.5179
  -3.4707  -3.3977  -3.2419  -3.0657  -3.0103  -2.8749  -2.6335  -1.9635
  -1.8231  -1.7812  -1.7056  -1.4788  -1.4020  -1.3755  -1.2873  -1.2006
  -1.0821  -1.0603  -1.0037  -0.9707  -0.8899  -0.8170  -0.7713  -0.7218
  -0.6283  -0.5834  -0.5121  -0.4180  -0.3414  -0.3181  -0.2458  -0.1910
  -0.1642  -0.1246  -0.1121  -0.0514  -0.0272   0.0128   0.0644   0.1495
   0.1950   0.2277   0.2775   0.4650   0.5180   0.5803   0.6062   0.6487
   0.6898   0.7335   0.7698   0.8382   0.9017   0.9670   1.0175   1.0460
   1.1003   1.1492   1.2121   1.2510   1.2880   1.3234   1.3719   1.3882
   1.4399   1.4829   1.5119   1.5262   1.5593   1.6281   1.6499   1.6782
   1.7212   1.7455   1.7703   1.7796   1.7977   1.8451   1.8749   1.8980
   1.9343   1.9578   1.9707   2.0161   2.0556   2.0825   2.1015   2.1230
   2.1588   2.1935   2.2131   2.2557   2.2856   2.3196   2.3472   2.4051
   2.4311   2.4572   2.4791   2.4991   2.5477   2.5780   2.6132   2.6322
   2.6525   2.6701   2.6935   2.7200   2.7749   2.7867   2.8021   2.8320
   2.8495   2.9042   2.9399   2.9657   3.0256   3.0531   3.1071   3.1554
   3.2157   3.2528   3.2882   3.3265   3.4072   3.4692   3.5254   3.5964
     cgsolve_all iterations  70    anorm=    0.70E-07
     cgsolve_all iterations  70    anorm=    0.72E-07
     cgsolve_all iterations  72    anorm=    0.72E-07

     k-point #    4 of     4      pool #  1    cpu time:   12146.0
     compute_u_kq: q = (    0.0000,    0.0000,    0.0000)
     Rotating WFCS
     ethr =  1.00E-14,  avg # of iterations =  5.0
     eigenvalues at k:
 -34.7375 -34.6637 -34.5074 -34.4423 -34.4037 -34.4001 -34.2388 -34.2351
 -34.0605 -34.0104 -33.8663 -33.8245 -33.7705 -16.7440 -16.6808 -16.4572
 -16.3575 -16.2804 -16.2462 -16.2201 -16.1346 -16.0822 -16.0457 -16.0010
 -15.9601 -15.9209 -15.8599 -15.8507 -15.7863 -15.7620 -15.7336 -15.6925
 -15.6744 -15.6484 -15.6174 -15.5923 -15.5715 -15.5565 -15.5397 -15.5027
 -15.4787 -15.4620 -15.4383 -15.4258 -15.3999 -15.3774 -15.3415 -15.3297
 -15.3069 -15.2914 -15.2860 -15.2620 -15.2472 -15.2322 -15.2088 -15.1787
 -15.1537 -15.1330 -15.1100 -15.0513 -15.0214 -15.0146 -14.9988 -14.9897
 -14.9526 -14.9316 -14.9104 -14.8834 -14.7881 -14.6912 -14.5854 -14.5146
 -14.3977 -13.6065 -13.5610 -13.5080 -13.4822 -13.4466 -13.3540 -13.2322
 -13.1535 -13.0560 -13.0247 -12.9901 -12.9616 -12.8674 -12.7943 -12.7043
 -12.6695 -12.5816 -12.5263 -12.5015 -12.4681 -12.4519 -12.3499 -12.2868
 -12.2388 -12.1819 -12.1331  -4.5209  -4.4491  -4.4225  -4.3202  -4.1916
  -4.0979  -3.9212  -3.9102  -3.7724  -3.7006  -3.6305  -3.5502  -3.5257
  -3.4706  -3.3974  -3.2410  -3.0658  -3.0098  -2.8757  -2.6329  -1.9643
  -1.8241  -1.7873  -1.6983  -1.4703  -1.4133  -1.3546  -1.3006  -1.2167
  -1.0767  -1.0638  -0.9965  -0.9589  -0.8825  -0.8215  -0.7790  -0.7228
  -0.6251  -0.5952  -0.5060  -0.4134  -0.3558  -0.3030  -0.2398  -0.2037
  -0.1545  -0.1184  -0.1035  -0.0735  -0.0349   0.0081   0.0596   0.1349
   0.1932   0.2372   0.3024   0.4562   0.5105   0.5931   0.6177   0.6406
   0.6855   0.7267   0.8034   0.8277   0.9219   0.9456   0.9928   1.0648
   1.0847   1.1437   1.2173   1.2499   1.2894   1.3195   1.3788   1.3912
   1.4434   1.4802   1.5125   1.5625   1.5806   1.6037   1.6121   1.6584
   1.7267   1.7368   1.7712   1.7955   1.8087   1.8545   1.8838   1.9072
   1.9203   1.9558   1.9697   2.0169   2.0461   2.0841   2.1038   2.1374
   2.1512   2.1902   2.2072   2.2501   2.2853   2.3123   2.3565   2.4058
   2.4246   2.4506   2.4773   2.5243   2.5491   2.5813   2.6017   2.6187
   2.6491   2.6790   2.7025   2.7241   2.7720   2.7867   2.8070   2.8168
   2.8453   2.9143   2.9430   2.9649   3.0241   3.0512   3.1067   3.1523
   3.2179   3.2524   3.2893   3.3273   3.4081   3.4695   3.5253   3.5949
     eigenvalues at k+q:
 -34.7375 -34.6636 -34.5074 -34.4424 -34.4037 -34.4001 -34.2388 -34.2351
 -34.0605 -34.0104 -33.8663 -33.8245 -33.7705 -16.7440 -16.6809 -16.4572
 -16.3575 -16.2804 -16.2462 -16.2201 -16.1346 -16.0822 -16.0457 -16.0010
 -15.9601 -15.9209 -15.8599 -15.8508 -15.7863 -15.7620 -15.7336 -15.6925
 -15.6744 -15.6484 -15.6174 -15.5923 -15.5715 -15.5565 -15.5397 -15.5027
 -15.4787 -15.4620 -15.4383 -15.4258 -15.3999 -15.3774 -15.3415 -15.3297
 -15.3069 -15.2914 -15.2860 -15.2620 -15.2472 -15.2322 -15.2088 -15.1787
 -15.1537 -15.1330 -15.1100 -15.0513 -15.0214 -15.0146 -14.9988 -14.9897
 -14.9526 -14.9316 -14.9104 -14.8834 -14.7881 -14.6912 -14.5854 -14.5146
 -14.3977 -13.6065 -13.5610 -13.5080 -13.4822 -13.4466 -13.3540 -13.2322
 -13.1535 -13.0560 -13.0247 -12.9901 -12.9616 -12.8674 -12.7943 -12.7043
 -12.6695 -12.5816 -12.5263 -12.5015 -12.4681 -12.4519 -12.3500 -12.2868
 -12.2388 -12.1819 -12.1331  -4.5209  -4.4491  -4.4225  -4.3202  -4.1916
  -4.0979  -3.9212  -3.9102  -3.7724  -3.7006  -3.6305  -3.5502  -3.5257
  -3.4706  -3.3974  -3.2410  -3.0658  -3.0098  -2.8757  -2.6329  -1.9643
  -1.8241  -1.7873  -1.6983  -1.4703  -1.4133  -1.3546  -1.3006  -1.2167
  -1.0767  -1.0638  -0.9965  -0.9589  -0.8825  -0.8215  -0.7790  -0.7228
  -0.6251  -0.5952  -0.5060  -0.4134  -0.3558  -0.3030  -0.2398  -0.2037
  -0.1545  -0.1184  -0.1035  -0.0735  -0.0349   0.0081   0.0596   0.1349
   0.1932   0.2372   0.3024   0.4562   0.5105   0.5931   0.6177   0.6406
   0.6855   0.7267   0.8033   0.8277   0.9219   0.9456   0.9928   1.0648
   1.0847   1.1437   1.2173   1.2499   1.2894   1.3194   1.3788   1.3912
   1.4434   1.4802   1.5125   1.5625   1.5806   1.6037   1.6121   1.6584
   1.7266   1.7368   1.7712   1.7955   1.8086   1.8545   1.8838   1.9072
   1.9203   1.9558   1.9697   2.0169   2.0460   2.0840   2.1038   2.1374
   2.1512   2.1902   2.2072   2.2501   2.2853   2.3123   2.3565   2.4058
   2.4246   2.4506   2.4773   2.5243   2.5491   2.5812   2.6017   2.6187
   2.6491   2.6790   2.7025   2.7241   2.7720   2.7867   2.8070   2.8167
   2.8453   2.9142   2.9430   2.9649   3.0241   3.0512   3.1067   3.1523
   3.2179   3.2524   3.2893   3.3273   3.4081   3.4694   3.5252   3.5949
     cgsolve_all iterations  63    anorm=    0.75E-07
PARA_AUG  1     -25.8399091        -0.5286444         0.4732930
     cgsolve_all iterations  65    anorm=    0.74E-07
PARA_AUG  2      -0.4734520       -24.9264717        -0.9322594
     cgsolve_all iterations  63    anorm=    0.73E-07
PARA_AUG  3       0.5855380        -0.9021483       -24.8612305
     cgsolve_all iterations  70    anorm=    0.71E-07
     cgsolve_all iterations  70    anorm=    0.70E-07
     cgsolve_all iterations  72    anorm=    0.72E-07
     compute_u_kq: q = (    0.0202,    0.0000,    0.0000)
     Rotating WFCS
     ethr =  1.00E-14,  avg # of iterations = 23.0
     eigenvalues at k:
 -34.7375 -34.6637 -34.5074 -34.4423 -34.4037 -34.4001 -34.2388 -34.2351
 -34.0605 -34.0104 -33.8663 -33.8245 -33.7705 -16.7440 -16.6808 -16.4572
 -16.3575 -16.2804 -16.2462 -16.2201 -16.1346 -16.0822 -16.0457 -16.0010
 -15.9601 -15.9209 -15.8599 -15.8507 -15.7863 -15.7620 -15.7336 -15.6925
 -15.6744 -15.6484 -15.6174 -15.5923 -15.5715 -15.5565 -15.5397 -15.5027
 -15.4787 -15.4620 -15.4383 -15.4258 -15.3999 -15.3774 -15.3415 -15.3297
 -15.3069 -15.2914 -15.2860 -15.2620 -15.2472 -15.2322 -15.2088 -15.1787
 -15.1537 -15.1330 -15.1100 -15.0513 -15.0214 -15.0146 -14.9988 -14.9897
 -14.9526 -14.9316 -14.9104 -14.8834 -14.7881 -14.6912 -14.5854 -14.5146
 -14.3977 -13.6065 -13.5610 -13.5080 -13.4822 -13.4466 -13.3540 -13.2322
 -13.1535 -13.0560 -13.0247 -12.9901 -12.9616 -12.8674 -12.7943 -12.7043
 -12.6695 -12.5816 -12.5263 -12.5015 -12.4681 -12.4519 -12.3499 -12.2868
 -12.2388 -12.1819 -12.1331  -4.5209  -4.4491  -4.4225  -4.3202  -4.1916
  -4.0979  -3.9212  -3.9102  -3.7724  -3.7006  -3.6305  -3.5502  -3.5257
  -3.4706  -3.3974  -3.2410  -3.0658  -3.0098  -2.8757  -2.6329  -1.9643
  -1.8241  -1.7873  -1.6983  -1.4703  -1.4133  -1.3546  -1.3006  -1.2167
  -1.0767  -1.0638  -0.9965  -0.9589  -0.8825  -0.8215  -0.7790  -0.7228
  -0.6251  -0.5952  -0.5060  -0.4134  -0.3558  -0.3030  -0.2398  -0.2037
  -0.1545  -0.1184  -0.1035  -0.0735  -0.0349   0.0081   0.0596   0.1349
   0.1932   0.2372   0.3024   0.4562   0.5105   0.5931   0.6177   0.6406
   0.6855   0.7267   0.8034   0.8277   0.9219   0.9456   0.9928   1.0648
   1.0847   1.1437   1.2173   1.2499   1.2894   1.3195   1.3788   1.3912
   1.4434   1.4802   1.5125   1.5625   1.5806   1.6037   1.6121   1.6584
   1.7267   1.7368   1.7712   1.7955   1.8087   1.8545   1.8838   1.9072
   1.9203   1.9558   1.9697   2.0169   2.0461   2.0841   2.1038   2.1374
   2.1512   2.1902   2.2072   2.2501   2.2853   2.3123   2.3565   2.4058
   2.4246   2.4506   2.4773   2.5243   2.5491   2.5813   2.6017   2.6187
   2.6491   2.6790   2.7025   2.7241   2.7720   2.7867   2.8070   2.8168
   2.8453   2.9143   2.9430   2.9649   3.0241   3.0512   3.1067   3.1523
   3.2179   3.2524   3.2893   3.3273   3.4081   3.4695   3.5253   3.5949
     eigenvalues at k+q:
 -34.7375 -34.6636 -34.5074 -34.4424 -34.4037 -34.4001 -34.2388 -34.2352
 -34.0605 -34.0104 -33.8663 -33.8245 -33.7705 -16.7430 -16.6805 -16.4599
 -16.3578 -16.2800 -16.2475 -16.2214 -16.1355 -16.0824 -16.0474 -16.0016
 -15.9569 -15.9207 -15.8601 -15.8506 -15.7868 -15.7598 -15.7365 -15.6957
 -15.6754 -15.6513 -15.6157 -15.5926 -15.5709 -15.5581 -15.5401 -15.5013
 -15.4777 -15.4640 -15.4405 -15.4259 -15.3998 -15.3798 -15.3419 -15.3314
 -15.3071 -15.2923 -15.2877 -15.2620 -15.2492 -15.2330 -15.2099 -15.1761
 -15.1518 -15.1303 -15.1105 -15.0495 -15.0206 -15.0143 -14.9975 -14.9880
 -14.9525 -14.9317 -14.9107 -14.8824 -14.7864 -14.6882 -14.5803 -14.5109
 -14.3960 -13.6030 -13.5596 -13.5024 -13.4796 -13.4444 -13.3490 -13.2223
 -13.1426 -13.0559 -13.0245 -12.9862 -12.9591 -12.8641 -12.7931 -12.7112
 -12.6753 -12.5912 -12.5300 -12.5007 -12.4735 -12.4593 -12.3495 -12.2876
 -12.2513 -12.1925 -12.1350  -4.5196  -4.4483  -4.4227  -4.3203  -4.1931
  -4.0999  -3.9143  -3.9059  -3.7736  -3.6998  -3.6333  -3.5540  -3.5266
  -3.4704  -3.3972  -3.2397  -3.0665  -3.0102  -2.8742  -2.6345  -1.9611
  -1.8251  -1.7841  -1.6956  -1.4661  -1.4029  -1.3497  -1.2901  -1.2096
  -1.0735  -1.0586  -0.9936  -0.9551  -0.8751  -0.8209  -0.7803  -0.7207
  -0.6255  -0.5928  -0.5044  -0.4125  -0.3625  -0.3035  -0.2411  -0.2040
  -0.1552  -0.1220  -0.1070  -0.0748  -0.0365   0.0094   0.0502   0.1319
   0.1919   0.2337   0.3001   0.4574   0.5122   0.5911   0.6166   0.6366
   0.6918   0.7248   0.8053   0.8260   0.9195   0.9488   0.9910   1.0648
   1.0865   1.1445   1.2147   1.2436   1.2906   1.3153   1.3742   1.3904
   1.4418   1.4801   1.5073   1.5580   1.5784   1.5989   1.6068   1.6608
   1.7230   1.7303   1.7665   1.7929   1.8070   1.8545   1.8812   1.9055
   1.9194   1.9548   1.9690   2.0128   2.0454   2.0785   2.1043   2.1370
   2.1524   2.1871   2.2060   2.2517   2.2857   2.3048   2.3565   2.4044
   2.4232   2.4484   2.4739   2.5233   2.5512   2.5817   2.6020   2.6207
   2.6487   2.6803   2.7052   2.7262   2.7721   2.7892   2.8068   2.8185
   2.8509   2.9192   2.9460   2.9694   3.0308   3.0520   3.1110   3.1550
   3.2163   3.2511   3.2903   3.3288   3.4084   3.4637   3.5144   3.5902
     cgsolve_all iterations  70    anorm=    0.72E-07
     cgsolve_all iterations  70    anorm=    0.70E-07
     cgsolve_all iterations  70    anorm=    0.72E-07
     compute_u_kq: q = (   -0.0202,    0.0000,    0.0000)
     Rotating WFCS
     ethr =  1.00E-14,  avg # of iterations = 23.0
     eigenvalues at k:
 -34.7375 -34.6637 -34.5074 -34.4423 -34.4037 -34.4001 -34.2388 -34.2351
 -34.0605 -34.0104 -33.8663 -33.8245 -33.7705 -16.7440 -16.6808 -16.4572
 -16.3575 -16.2804 -16.2462 -16.2201 -16.1346 -16.0822 -16.0457 -16.0010
 -15.9601 -15.9209 -15.8599 -15.8507 -15.7863 -15.7620 -15.7336 -15.6925
 -15.6744 -15.6484 -15.6174 -15.5923 -15.5715 -15.5565 -15.5397 -15.5027
 -15.4787 -15.4620 -15.4383 -15.4258 -15.3999 -15.3774 -15.3415 -15.3297
 -15.3069 -15.2914 -15.2860 -15.2620 -15.2472 -15.2322 -15.2088 -15.1787
 -15.1537 -15.1330 -15.1100 -15.0513 -15.0214 -15.0146 -14.9988 -14.9897
 -14.9526 -14.9316 -14.9104 -14.8834 -14.7881 -14.6912 -14.5854 -14.5146
 -14.3977 -13.6065 -13.5610 -13.5080 -13.4822 -13.4466 -13.3540 -13.2322
 -13.1535 -13.0560 -13.0247 -12.9901 -12.9616 -12.8674 -12.7943 -12.7043
 -12.6695 -12.5816 -12.5263 -12.5015 -12.4681 -12.4519 -12.3499 -12.2868
 -12.2388 -12.1819 -12.1331  -4.5209  -4.4491  -4.4225  -4.3202  -4.1916
  -4.0979  -3.9212  -3.9102  -3.7724  -3.7006  -3.6305  -3.5502  -3.5257
  -3.4706  -3.3974  -3.2410  -3.0658  -3.0098  -2.8757  -2.6329  -1.9643
  -1.8241  -1.7873  -1.6983  -1.4703  -1.4133  -1.3546  -1.3006  -1.2167
  -1.0767  -1.0638  -0.9965  -0.9589  -0.8825  -0.8215  -0.7790  -0.7228
  -0.6251  -0.5952  -0.5060  -0.4134  -0.3558  -0.3030  -0.2398  -0.2037
  -0.1545  -0.1184  -0.1035  -0.0735  -0.0349   0.0081   0.0596   0.1349
   0.1932   0.2372   0.3024   0.4562   0.5105   0.5931   0.6177   0.6406
   0.6855   0.7267   0.8034   0.8277   0.9219   0.9456   0.9928   1.0648
   1.0847   1.1437   1.2173   1.2499   1.2894   1.3195   1.3788   1.3912
   1.4434   1.4802   1.5125   1.5625   1.5806   1.6037   1.6121   1.6584
   1.7267   1.7368   1.7712   1.7955   1.8087   1.8545   1.8838   1.9072
   1.9203   1.9558   1.9697   2.0169   2.0461   2.0841   2.1038   2.1374
   2.1512   2.1902   2.2072   2.2501   2.2853   2.3123   2.3565   2.4058
   2.4246   2.4506   2.4773   2.5243   2.5491   2.5813   2.6017   2.6187
   2.6491   2.6790   2.7025   2.7241   2.7720   2.7867   2.8070   2.8168
   2.8453   2.9143   2.9430   2.9649   3.0241   3.0512   3.1067   3.1523
   3.2179   3.2524   3.2893   3.3273   3.4081   3.4695   3.5253   3.5949
     eigenvalues at k+q:
 -34.7375 -34.6636 -34.5074 -34.4424 -34.4037 -34.4002 -34.2388 -34.2351
 -34.0605 -34.0104 -33.8663 -33.8245 -33.7705 -16.7450 -16.6812 -16.4547
 -16.3567 -16.2808 -16.2451 -16.2189 -16.1336 -16.0824 -16.0437 -16.0004
 -15.9631 -15.9211 -15.8601 -15.8506 -15.7862 -15.7643 -15.7301 -15.6893
 -15.6734 -15.6456 -15.6198 -15.5921 -15.5717 -15.5547 -15.5391 -15.5037
 -15.4797 -15.4602 -15.4362 -15.4259 -15.3997 -15.3750 -15.3415 -15.3285
 -15.3066 -15.2910 -15.2842 -15.2618 -15.2451 -15.2318 -15.2070 -15.1813
 -15.1557 -15.1355 -15.1095 -15.0532 -15.0224 -15.0146 -14.9998 -14.9917
 -14.9531 -14.9316 -14.9101 -14.8845 -14.7899 -14.6943 -14.5904 -14.5183
 -14.3994 -13.6103 -13.5625 -13.5136 -13.4847 -13.4487 -13.3592 -13.2416
 -13.1639 -13.0562 -13.0249 -12.9939 -12.9638 -12.8706 -12.7955 -12.6978
 -12.6635 -12.5726 -12.5230 -12.5019 -12.4647 -12.4425 -12.3502 -12.2863
 -12.2264 -12.1724 -12.1306  -4.5223  -4.4499  -4.4223  -4.3202  -4.1903
  -4.0953  -3.9296  -3.9126  -3.7716  -3.7015  -3.6274  -3.5470  -3.5248
  -3.4703  -3.3975  -3.2424  -3.0653  -3.0093  -2.8772  -2.6313  -1.9674
  -1.8233  -1.7905  -1.7013  -1.4750  -1.4240  -1.3612  -1.3081  -1.2235
  -1.0805  -1.0683  -1.0002  -0.9621  -0.8906  -0.8215  -0.7780  -0.7249
  -0.6243  -0.5974  -0.5081  -0.4141  -0.3495  -0.3026  -0.2385  -0.2034
  -0.1545  -0.1161  -0.0990  -0.0706  -0.0335   0.0072   0.0688   0.1382
   0.1942   0.2406   0.3044   0.4550   0.5084   0.5932   0.6192   0.6430
   0.6809   0.7284   0.8008   0.8303   0.9242   0.9443   0.9941   1.0645
   1.0831   1.1436   1.2183   1.2579   1.2879   1.3234   1.3829   1.3934
   1.4436   1.4810   1.5166   1.5650   1.5842   1.6086   1.6183   1.6572
   1.7295   1.7431   1.7747   1.7982   1.8113   1.8535   1.8869   1.9071
   1.9235   1.9569   1.9705   2.0211   2.0458   2.0880   2.1045   2.1349
   2.1530   2.1924   2.2104   2.2483   2.2846   2.3201   2.3563   2.4064
   2.4263   2.4535   2.4809   2.5244   2.5469   2.5799   2.6004   2.6184
   2.6498   2.6774   2.6996   2.7225   2.7715   2.7839   2.8074   2.8152
   2.8405   2.9097   2.9390   2.9614   3.0175   3.0501   3.1022   3.1497
   3.2189   3.2540   3.2888   3.3257   3.4077   3.4747   3.5362   3.5998
     cgsolve_all iterations  70    anorm=    0.72E-07
     cgsolve_all iterations  72    anorm=    0.70E-07
     cgsolve_all iterations  72    anorm=    0.71E-07
     compute_u_kq: q = (    0.0000,    0.0202,    0.0000)
     Rotating WFCS
     ethr =  1.00E-14,  avg # of iterations = 23.0
     eigenvalues at k:
 -34.7375 -34.6637 -34.5074 -34.4423 -34.4037 -34.4001 -34.2388 -34.2351
 -34.0605 -34.0104 -33.8663 -33.8245 -33.7705 -16.7440 -16.6808 -16.4572
 -16.3575 -16.2804 -16.2462 -16.2201 -16.1346 -16.0822 -16.0457 -16.0010
 -15.9601 -15.9209 -15.8599 -15.8507 -15.7863 -15.7620 -15.7336 -15.6925
 -15.6744 -15.6484 -15.6174 -15.5923 -15.5715 -15.5565 -15.5397 -15.5027
 -15.4787 -15.4620 -15.4383 -15.4258 -15.3999 -15.3774 -15.3415 -15.3297
 -15.3069 -15.2914 -15.2860 -15.2620 -15.2472 -15.2322 -15.2088 -15.1787
 -15.1537 -15.1330 -15.1100 -15.0513 -15.0214 -15.0146 -14.9988 -14.9897
 -14.9526 -14.9316 -14.9104 -14.8834 -14.7881 -14.6912 -14.5854 -14.5146
 -14.3977 -13.6065 -13.5610 -13.5080 -13.4822 -13.4466 -13.3540 -13.2322
 -13.1535 -13.0560 -13.0247 -12.9901 -12.9616 -12.8674 -12.7943 -12.7043
 -12.6695 -12.5816 -12.5263 -12.5015 -12.4681 -12.4519 -12.3499 -12.2868
 -12.2388 -12.1819 -12.1331  -4.5209  -4.4491  -4.4225  -4.3202  -4.1916
  -4.0979  -3.9212  -3.9102  -3.7724  -3.7006  -3.6305  -3.5502  -3.5257
  -3.4706  -3.3974  -3.2410  -3.0658  -3.0098  -2.8757  -2.6329  -1.9643
  -1.8241  -1.7873  -1.6983  -1.4703  -1.4133  -1.3546  -1.3006  -1.2167
  -1.0767  -1.0638  -0.9965  -0.9589  -0.8825  -0.8215  -0.7790  -0.7228
  -0.6251  -0.5952  -0.5060  -0.4134  -0.3558  -0.3030  -0.2398  -0.2037
  -0.1545  -0.1184  -0.1035  -0.0735  -0.0349   0.0081   0.0596   0.1349
   0.1932   0.2372   0.3024   0.4562   0.5105   0.5931   0.6177   0.6406
   0.6855   0.7267   0.8034   0.8277   0.9219   0.9456   0.9928   1.0648
   1.0847   1.1437   1.2173   1.2499   1.2894   1.3195   1.3788   1.3912
   1.4434   1.4802   1.5125   1.5625   1.5806   1.6037   1.6121   1.6584
   1.7267   1.7368   1.7712   1.7955   1.8087   1.8545   1.8838   1.9072
   1.9203   1.9558   1.9697   2.0169   2.0461   2.0841   2.1038   2.1374
   2.1512   2.1902   2.2072   2.2501   2.2853   2.3123   2.3565   2.4058
   2.4246   2.4506   2.4773   2.5243   2.5491   2.5813   2.6017   2.6187
   2.6491   2.6790   2.7025   2.7241   2.7720   2.7867   2.8070   2.8168
   2.8453   2.9143   2.9430   2.9649   3.0241   3.0512   3.1067   3.1523
   3.2179   3.2524   3.2893   3.3273   3.4081   3.4695   3.5253   3.5949
     eigenvalues at k+q:
 -34.7375 -34.6636 -34.5074 -34.4424 -34.4037 -34.4002 -34.2388 -34.2351
 -34.0605 -34.0104 -33.8663 -33.8245 -33.7705 -16.7441 -16.6809 -16.4568
 -16.3568 -16.2828 -16.2438 -16.2209 -16.1348 -16.0832 -16.0446 -16.0001
 -15.9617 -15.9202 -15.8599 -15.8509 -15.7881 -15.7587 -15.7332 -15.6940
 -15.6746 -15.6471 -15.6186 -15.5928 -15.5717 -15.5580 -15.5372 -15.5029
 -15.4800 -15.4595 -15.4383 -15.4259 -15.4018 -15.3771 -15.3416 -15.3284
 -15.3072 -15.2907 -15.2864 -15.2638 -15.2475 -15.2338 -15.2068 -15.1789
 -15.1544 -15.1334 -15.1088 -15.0515 -15.0206 -15.0146 -14.9984 -14.9908
 -14.9519 -14.9324 -14.9099 -14.8827 -14.7881 -14.6923 -14.5842 -14.5158
 -14.3968 -13.6084 -13.5595 -13.5081 -13.4785 -13.4482 -13.3556 -13.2307
 -13.1572 -13.0555 -13.0260 -12.9905 -12.9642 -12.8701 -12.7945 -12.6973
 -12.6671 -12.5812 -12.5260 -12.5011 -12.4668 -12.4523 -12.3517 -12.2878
 -12.2382 -12.1822 -12.1335  -4.5227  -4.4454  -4.4215  -4.3268  -4.1890
  -4.0967  -3.9203  -3.9115  -3.7727  -3.7005  -3.6302  -3.5498  -3.5250
  -3.4719  -3.3957  -3.2417  -3.0654  -3.0106  -2.8759  -2.6330  -1.9636
  -1.8253  -1.7840  -1.7000  -1.4705  -1.4152  -1.3528  -1.3003  -1.2176
  -1.0780  -1.0644  -0.9987  -0.9590  -0.8839  -0.8218  -0.7802  -0.7214
  -0.6269  -0.5961  -0.5012  -0.4114  -0.3554  -0.3025  -0.2398  -0.2033
  -0.1568  -0.1158  -0.1017  -0.0715  -0.0336   0.0099   0.0586   0.1306
   0.1902   0.2357   0.2970   0.4586   0.5124   0.5912   0.6231   0.6385
   0.6832   0.7266   0.8018   0.8296   0.9184   0.9475   0.9959   1.0670
   1.0888   1.1455   1.2188   1.2510   1.2849   1.3162   1.3783   1.3921
   1.4441   1.4820   1.5131   1.5604   1.5806   1.6047   1.6151   1.6576
   1.7241   1.7388   1.7737   1.7975   1.8074   1.8517   1.8824   1.9051
   1.9231   1.9561   1.9687   2.0159   2.0456   2.0851   2.1047   2.1381
   2.1549   2.1882   2.2044   2.2510   2.2867   2.3074   2.3556   2.4045
   2.4266   2.4499   2.4804   2.5254   2.5472   2.5806   2.5988   2.6193
   2.6484   2.6767   2.7007   2.7257   2.7732   2.7884   2.8083   2.8166
   2.8467   2.9130   2.9412   2.9656   3.0253   3.0537   3.1009   3.1508
   3.2177   3.2569   3.2886   3.3270   3.4092   3.4687   3.5259   3.5953
     cgsolve_all iterations  70    anorm=    0.71E-07
     cgsolve_all iterations  70    anorm=    0.71E-07
     cgsolve_all iterations  72    anorm=    0.71E-07
     compute_u_kq: q = (    0.0000,   -0.0202,    0.0000)
     Rotating WFCS
     ethr =  1.00E-14,  avg # of iterations = 23.0
     eigenvalues at k:
 -34.7375 -34.6637 -34.5074 -34.4423 -34.4037 -34.4001 -34.2388 -34.2351
 -34.0605 -34.0104 -33.8663 -33.8245 -33.7705 -16.7440 -16.6808 -16.4572
 -16.3575 -16.2804 -16.2462 -16.2201 -16.1346 -16.0822 -16.0457 -16.0010
 -15.9601 -15.9209 -15.8599 -15.8507 -15.7863 -15.7620 -15.7336 -15.6925
 -15.6744 -15.6484 -15.6174 -15.5923 -15.5715 -15.5565 -15.5397 -15.5027
 -15.4787 -15.4620 -15.4383 -15.4258 -15.3999 -15.3774 -15.3415 -15.3297
 -15.3069 -15.2914 -15.2860 -15.2620 -15.2472 -15.2322 -15.2088 -15.1787
 -15.1537 -15.1330 -15.1100 -15.0513 -15.0214 -15.0146 -14.9988 -14.9897
 -14.9526 -14.9316 -14.9104 -14.8834 -14.7881 -14.6912 -14.5854 -14.5146
 -14.3977 -13.6065 -13.5610 -13.5080 -13.4822 -13.4466 -13.3540 -13.2322
 -13.1535 -13.0560 -13.0247 -12.9901 -12.9616 -12.8674 -12.7943 -12.7043
 -12.6695 -12.5816 -12.5263 -12.5015 -12.4681 -12.4519 -12.3499 -12.2868
 -12.2388 -12.1819 -12.1331  -4.5209  -4.4491  -4.4225  -4.3202  -4.1916
  -4.0979  -3.9212  -3.9102  -3.7724  -3.7006  -3.6305  -3.5502  -3.5257
  -3.4706  -3.3974  -3.2410  -3.0658  -3.0098  -2.8757  -2.6329  -1.9643
  -1.8241  -1.7873  -1.6983  -1.4703  -1.4133  -1.3546  -1.3006  -1.2167
  -1.0767  -1.0638  -0.9965  -0.9589  -0.8825  -0.8215  -0.7790  -0.7228
  -0.6251  -0.5952  -0.5060  -0.4134  -0.3558  -0.3030  -0.2398  -0.2037
  -0.1545  -0.1184  -0.1035  -0.0735  -0.0349   0.0081   0.0596   0.1349
   0.1932   0.2372   0.3024   0.4562   0.5105   0.5931   0.6177   0.6406
   0.6855   0.7267   0.8034   0.8277   0.9219   0.9456   0.9928   1.0648
   1.0847   1.1437   1.2173   1.2499   1.2894   1.3195   1.3788   1.3912
   1.4434   1.4802   1.5125   1.5625   1.5806   1.6037   1.6121   1.6584
   1.7267   1.7368   1.7712   1.7955   1.8087   1.8545   1.8838   1.9072
   1.9203   1.9558   1.9697   2.0169   2.0461   2.0841   2.1038   2.1374
   2.1512   2.1902   2.2072   2.2501   2.2853   2.3123   2.3565   2.4058
   2.4246   2.4506   2.4773   2.5243   2.5491   2.5813   2.6017   2.6187
   2.6491   2.6790   2.7025   2.7241   2.7720   2.7867   2.8070   2.8168
   2.8453   2.9143   2.9430   2.9649   3.0241   3.0512   3.1067   3.1523
   3.2179   3.2524   3.2893   3.3273   3.4081   3.4695   3.5253   3.5949
     eigenvalues at k+q:
 -34.7375 -34.6636 -34.5074 -34.4424 -34.4037 -34.4001 -34.2388 -34.2351
 -34.0605 -34.0104 -33.8663 -33.8245 -33.7705 -16.7440 -16.6808 -16.4577
 -16.3581 -16.2781 -16.2484 -16.2193 -16.1344 -16.0810 -16.0469 -16.0021
 -15.9586 -15.9215 -15.8601 -15.8501 -15.7846 -15.7652 -15.7336 -15.6907
 -15.6742 -15.6498 -15.6164 -15.5920 -15.5717 -15.5551 -15.5418 -15.5024
 -15.4777 -15.4644 -15.4382 -15.4259 -15.3988 -15.3774 -15.3415 -15.3310
 -15.3064 -15.2926 -15.2853 -15.2604 -15.2472 -15.2307 -15.2106 -15.1784
 -15.1531 -15.1325 -15.1110 -15.0512 -15.0223 -15.0145 -14.9992 -14.9888
 -14.9537 -14.9304 -14.9111 -14.8837 -14.7881 -14.6898 -14.5864 -14.5135
 -14.3986 -13.6054 -13.5623 -13.5085 -13.4850 -13.4450 -13.3525 -13.2330
 -13.1497 -13.0565 -13.0236 -12.9899 -12.9594 -12.8657 -12.7941 -12.7106
 -12.6712 -12.5824 -12.5264 -12.5017 -12.4699 -12.4511 -12.3485 -12.2858
 -12.2393 -12.1817 -12.1328  -4.5193  -4.4540  -4.4235  -4.3123  -4.1943
  -4.0989  -3.9225  -3.9083  -3.7723  -3.7008  -3.6305  -3.5511  -3.5270
  -3.4686  -3.3986  -3.2400  -3.0664  -3.0095  -2.8755  -2.6324  -1.9657
  -1.8227  -1.7905  -1.6968  -1.4700  -1.4119  -1.3565  -1.2999  -1.2156
  -1.0760  -1.0627  -0.9945  -0.9587  -0.8811  -0.8215  -0.7779  -0.7247
  -0.6236  -0.5940  -0.5100  -0.4155  -0.3570  -0.3040  -0.2398  -0.2039
  -0.1530  -0.1217  -0.1037  -0.0747  -0.0365   0.0074   0.0609   0.1394
   0.1951   0.2390   0.3076   0.4528   0.5069   0.5936   0.6111   0.6405
   0.6924   0.7271   0.8052   0.8273   0.9252   0.9447   0.9895   1.0602
   1.0822   1.1423   1.2167   1.2484   1.2946   1.3225   1.3786   1.3919
   1.4430   1.4778   1.5119   1.5635   1.5788   1.6016   1.6127   1.6595
   1.7263   1.7372   1.7684   1.7935   1.8102   1.8573   1.8849   1.9084
   1.9191   1.9552   1.9711   2.0176   2.0467   2.0831   2.1027   2.1354
   2.1486   2.1926   2.2099   2.2496   2.2839   2.3176   2.3575   2.4066
   2.4227   2.4515   2.4737   2.5226   2.5500   2.5812   2.6040   2.6183
   2.6500   2.6811   2.7025   2.7248   2.7704   2.7855   2.8062   2.8168
   2.8446   2.9138   2.9456   2.9647   3.0221   3.0493   3.1123   3.1539
   3.2176   3.2480   3.2903   3.3270   3.4077   3.4700   3.5248   3.5944
     cgsolve_all iterations  70    anorm=    0.71E-07
     cgsolve_all iterations  70    anorm=    0.71E-07
     cgsolve_all iterations  72    anorm=    0.71E-07
     compute_u_kq: q = (    0.0000,    0.0000,    0.0202)
     Rotating WFCS
     ethr =  1.00E-14,  avg # of iterations = 23.0
     eigenvalues at k:
 -34.7375 -34.6637 -34.5074 -34.4423 -34.4037 -34.4001 -34.2388 -34.2351
 -34.0605 -34.0104 -33.8663 -33.8245 -33.7705 -16.7440 -16.6808 -16.4572
 -16.3575 -16.2804 -16.2462 -16.2201 -16.1346 -16.0822 -16.0457 -16.0010
 -15.9601 -15.9209 -15.8599 -15.8507 -15.7863 -15.7620 -15.7336 -15.6925
 -15.6744 -15.6484 -15.6174 -15.5923 -15.5715 -15.5565 -15.5397 -15.5027
 -15.4787 -15.4620 -15.4383 -15.4258 -15.3999 -15.3774 -15.3415 -15.3297
 -15.3069 -15.2914 -15.2860 -15.2620 -15.2472 -15.2322 -15.2088 -15.1787
 -15.1537 -15.1330 -15.1100 -15.0513 -15.0214 -15.0146 -14.9988 -14.9897
 -14.9526 -14.9316 -14.9104 -14.8834 -14.7881 -14.6912 -14.5854 -14.5146
 -14.3977 -13.6065 -13.5610 -13.5080 -13.4822 -13.4466 -13.3540 -13.2322
 -13.1535 -13.0560 -13.0247 -12.9901 -12.9616 -12.8674 -12.7943 -12.7043
 -12.6695 -12.5816 -12.5263 -12.5015 -12.4681 -12.4519 -12.3499 -12.2868
 -12.2388 -12.1819 -12.1331  -4.5209  -4.4491  -4.4225  -4.3202  -4.1916
  -4.0979  -3.9212  -3.9102  -3.7724  -3.7006  -3.6305  -3.5502  -3.5257
  -3.4706  -3.3974  -3.2410  -3.0658  -3.0098  -2.8757  -2.6329  -1.9643
  -1.8241  -1.7873  -1.6983  -1.4703  -1.4133  -1.3546  -1.3006  -1.2167
  -1.0767  -1.0638  -0.9965  -0.9589  -0.8825  -0.8215  -0.7790  -0.7228
  -0.6251  -0.5952  -0.5060  -0.4134  -0.3558  -0.3030  -0.2398  -0.2037
  -0.1545  -0.1184  -0.1035  -0.0735  -0.0349   0.0081   0.0596   0.1349
   0.1932   0.2372   0.3024   0.4562   0.5105   0.5931   0.6177   0.6406
   0.6855   0.7267   0.8034   0.8277   0.9219   0.9456   0.9928   1.0648
   1.0847   1.1437   1.2173   1.2499   1.2894   1.3195   1.3788   1.3912
   1.4434   1.4802   1.5125   1.5625   1.5806   1.6037   1.6121   1.6584
   1.7267   1.7368   1.7712   1.7955   1.8087   1.8545   1.8838   1.9072
   1.9203   1.9558   1.9697   2.0169   2.0461   2.0841   2.1038   2.1374
   2.1512   2.1902   2.2072   2.2501   2.2853   2.3123   2.3565   2.4058
   2.4246   2.4506   2.4773   2.5243   2.5491   2.5813   2.6017   2.6187
   2.6491   2.6790   2.7025   2.7241   2.7720   2.7867   2.8070   2.8168
   2.8453   2.9143   2.9430   2.9649   3.0241   3.0512   3.1067   3.1523
   3.2179   3.2524   3.2893   3.3273   3.4081   3.4695   3.5253   3.5949
     eigenvalues at k+q:
 -34.7375 -34.6636 -34.5074 -34.4424 -34.4037 -34.4001 -34.2388 -34.2351
 -34.0605 -34.0104 -33.8663 -33.8245 -33.7705 -16.7441 -16.6809 -16.4572
 -16.3575 -16.2804 -16.2461 -16.2201 -16.1346 -16.0820 -16.0457 -16.0008
 -15.9603 -15.9213 -15.8599 -15.8504 -15.7870 -15.7624 -15.7344 -15.6912
 -15.6740 -15.6490 -15.6174 -15.5897 -15.5708 -15.5585 -15.5393 -15.5043
 -15.4790 -15.4617 -15.4388 -15.4246 -15.3989 -15.3789 -15.3401 -15.3311
 -15.3068 -15.2938 -15.2847 -15.2616 -15.2469 -15.2333 -15.2067 -15.1787
 -15.1539 -15.1330 -15.1111 -15.0516 -15.0203 -15.0148 -14.9983 -14.9900
 -14.9528 -14.9316 -14.9105 -14.8836 -14.7879 -14.6911 -14.5854 -14.5146
 -14.3977 -13.6072 -13.5608 -13.5066 -13.4831 -13.4457 -13.3548 -13.2322
 -13.1533 -13.0551 -13.0258 -12.9902 -12.9610 -12.8675 -12.7942 -12.7044
 -12.6695 -12.5817 -12.5263 -12.5015 -12.4681 -12.4520 -12.3500 -12.2868
 -12.2389 -12.1820 -12.1332  -4.5209  -4.4493  -4.4224  -4.3202  -4.1916
  -4.0980  -3.9210  -3.9101  -3.7726  -3.7005  -3.6302  -3.5508  -3.5256
  -3.4707  -3.3972  -3.2409  -3.0659  -3.0099  -2.8756  -2.6328  -1.9643
  -1.8238  -1.7873  -1.6988  -1.4701  -1.4143  -1.3543  -1.2986  -1.2170
  -1.0782  -1.0641  -0.9967  -0.9579  -0.8823  -0.8220  -0.7784  -0.7237
  -0.6223  -0.5990  -0.5043  -0.4101  -0.3562  -0.3034  -0.2442  -0.2035
  -0.1562  -0.1197  -0.1012  -0.0737  -0.0325   0.0113   0.0620   0.1318
   0.1918   0.2376   0.3016   0.4568   0.5109   0.5927   0.6168   0.6437
   0.6859   0.7225   0.8016   0.8278   0.9233   0.9458   0.9959   1.0628
   1.0875   1.1467   1.2171   1.2496   1.2871   1.3149   1.3792   1.3921
   1.4428   1.4804   1.5143   1.5584   1.5763   1.6048   1.6146   1.6597
   1.7267   1.7389   1.7721   1.7924   1.8075   1.8541   1.8829   1.9062
   1.9202   1.9563   1.9710   2.0158   2.0488   2.0834   2.1046   2.1396
   2.1489   2.1900   2.2078   2.2493   2.2861   2.3127   2.3562   2.4056
   2.4214   2.4508   2.4785   2.5242   2.5494   2.5834   2.6033   2.6184
   2.6492   2.6773   2.7026   2.7241   2.7736   2.7879   2.8070   2.8164
   2.8443   2.9138   2.9430   2.9653   3.0241   3.0509   3.1066   3.1519
   3.2181   3.2525   3.2895   3.3275   3.4080   3.4693   3.5254   3.5947
     cgsolve_all iterations  70    anorm=    0.71E-07
     cgsolve_all iterations  70    anorm=    0.70E-07
     cgsolve_all iterations  70    anorm=    0.73E-07
     compute_u_kq: q = (    0.0000,    0.0000,   -0.0202)
     Rotating WFCS
     ethr =  1.00E-14,  avg # of iterations = 23.0
     eigenvalues at k:
 -34.7375 -34.6637 -34.5074 -34.4423 -34.4037 -34.4001 -34.2388 -34.2351
 -34.0605 -34.0104 -33.8663 -33.8245 -33.7705 -16.7440 -16.6808 -16.4572
 -16.3575 -16.2804 -16.2462 -16.2201 -16.1346 -16.0822 -16.0457 -16.0010
 -15.9601 -15.9209 -15.8599 -15.8507 -15.7863 -15.7620 -15.7336 -15.6925
 -15.6744 -15.6484 -15.6174 -15.5923 -15.5715 -15.5565 -15.5397 -15.5027
 -15.4787 -15.4620 -15.4383 -15.4258 -15.3999 -15.3774 -15.3415 -15.3297
 -15.3069 -15.2914 -15.2860 -15.2620 -15.2472 -15.2322 -15.2088 -15.1787
 -15.1537 -15.1330 -15.1100 -15.0513 -15.0214 -15.0146 -14.9988 -14.9897
 -14.9526 -14.9316 -14.9104 -14.8834 -14.7881 -14.6912 -14.5854 -14.5146
 -14.3977 -13.6065 -13.5610 -13.5080 -13.4822 -13.4466 -13.3540 -13.2322
 -13.1535 -13.0560 -13.0247 -12.9901 -12.9616 -12.8674 -12.7943 -12.7043
 -12.6695 -12.5816 -12.5263 -12.5015 -12.4681 -12.4519 -12.3499 -12.2868
 -12.2388 -12.1819 -12.1331  -4.5209  -4.4491  -4.4225  -4.3202  -4.1916
  -4.0979  -3.9212  -3.9102  -3.7724  -3.7006  -3.6305  -3.5502  -3.5257
  -3.4706  -3.3974  -3.2410  -3.0658  -3.0098  -2.8757  -2.6329  -1.9643
  -1.8241  -1.7873  -1.6983  -1.4703  -1.4133  -1.3546  -1.3006  -1.2167
  -1.0767  -1.0638  -0.9965  -0.9589  -0.8825  -0.8215  -0.7790  -0.7228
  -0.6251  -0.5952  -0.5060  -0.4134  -0.3558  -0.3030  -0.2398  -0.2037
  -0.1545  -0.1184  -0.1035  -0.0735  -0.0349   0.0081   0.0596   0.1349
   0.1932   0.2372   0.3024   0.4562   0.5105   0.5931   0.6177   0.6406
   0.6855   0.7267   0.8034   0.8277   0.9219   0.9456   0.9928   1.0648
   1.0847   1.1437   1.2173   1.2499   1.2894   1.3195   1.3788   1.3912
   1.4434   1.4802   1.5125   1.5625   1.5806   1.6037   1.6121   1.6584
   1.7267   1.7368   1.7712   1.7955   1.8087   1.8545   1.8838   1.9072
   1.9203   1.9558   1.9697   2.0169   2.0461   2.0841   2.1038   2.1374
   2.1512   2.1902   2.2072   2.2501   2.2853   2.3123   2.3565   2.4058
   2.4246   2.4506   2.4773   2.5243   2.5491   2.5813   2.6017   2.6187
   2.6491   2.6790   2.7025   2.7241   2.7720   2.7867   2.8070   2.8168
   2.8453   2.9143   2.9430   2.9649   3.0241   3.0512   3.1067   3.1523
   3.2179   3.2524   3.2893   3.3273   3.4081   3.4695   3.5253   3.5949
     eigenvalues at k+q:
 -34.7375 -34.6636 -34.5074 -34.4424 -34.4037 -34.4001 -34.2388 -34.2351
 -34.0605 -34.0104 -33.8663 -33.8245 -33.7705 -16.7440 -16.6808 -16.4572
 -16.3575 -16.2804 -16.2463 -16.2201 -16.1346 -16.0823 -16.0456 -16.0011
 -15.9598 -15.9204 -15.8604 -15.8504 -15.7864 -15.7618 -15.7324 -15.6937
 -15.6746 -15.6478 -15.6176 -15.5947 -15.5726 -15.5543 -15.5398 -15.5009
 -15.4785 -15.4625 -15.4380 -15.4276 -15.4006 -15.3760 -15.3431 -15.3283
 -15.3071 -15.2902 -15.2862 -15.2624 -15.2478 -15.2307 -15.2107 -15.1787
 -15.1537 -15.1327 -15.1090 -15.0512 -15.0226 -15.0144 -14.9991 -14.9894
 -14.9524 -14.9317 -14.9104 -14.8832 -14.7882 -14.6914 -14.5853 -14.5146
 -14.3977 -13.6058 -13.5611 -13.5101 -13.4806 -13.4477 -13.3531 -13.2322
 -13.1536 -13.0567 -13.0237 -12.9899 -12.9624 -12.8673 -12.7944 -12.7042
 -12.6695 -12.5815 -12.5263 -12.5015 -12.4680 -12.4519 -12.3499 -12.2868
 -12.2387 -12.1818 -12.1331  -4.5209  -4.4490  -4.4227  -4.3202  -4.1915
  -4.0979  -3.9213  -3.9101  -3.7723  -3.7007  -3.6308  -3.5499  -3.5255
  -3.4705  -3.3975  -3.2411  -3.0658  -3.0096  -2.8757  -2.6330  -1.9643
  -1.8244  -1.7871  -1.6980  -1.4709  -1.4119  -1.3557  -1.3021  -1.2158
  -1.0751  -1.0636  -0.9967  -0.9603  -0.8830  -0.8209  -0.7792  -0.7219
  -0.6278  -0.5912  -0.5079  -0.4169  -0.3552  -0.3038  -0.2342  -0.2038
  -0.1527  -0.1183  -0.1057  -0.0722  -0.0381   0.0055   0.0573   0.1386
   0.1942   0.2365   0.3026   0.4559   0.5102   0.5930   0.6180   0.6379
   0.6853   0.7308   0.8045   0.8280   0.9180   0.9473   0.9908   1.0659
   1.0826   1.1406   1.2182   1.2499   1.2917   1.3239   1.3780   1.3905
   1.4439   1.4801   1.5108   1.5657   1.5831   1.6028   1.6121   1.6578
   1.7266   1.7348   1.7703   1.7986   1.8096   1.8542   1.8839   1.9086
   1.9213   1.9550   1.9683   2.0178   2.0435   2.0848   2.1031   2.1348
   2.1539   2.1903   2.2064   2.2512   2.2845   2.3121   2.3574   2.4048
   2.4278   2.4518   2.4758   2.5240   2.5481   2.5796   2.5993   2.6195
   2.6495   2.6802   2.7023   2.7239   2.7701   2.7859   2.8071   2.8174
   2.8462   2.9144   2.9429   2.9645   3.0241   3.0515   3.1069   3.1528
   3.2176   3.2523   3.2890   3.3271   3.4082   3.4695   3.5251   3.5953
     cgsolve_all iterations  70    anorm=    0.72E-07
     cgsolve_all iterations  70    anorm=    0.71E-07
     cgsolve_all iterations  72    anorm=    0.73E-07

     End of magnetic susceptibility calculation

     f-sum rule (1st term):
          -463.5070         -0.0378         -0.0274
            -0.0381       -463.6597         -0.0334
            -0.0264         -0.0335       -463.6666

     f-sum rule (2nd term):
           -11.5061          0.0358          0.0275
             0.0345        -11.5328          0.0335
             0.0279          0.0335        -11.5254

     f-sum rule (should be  -475.1913):
          -475.0131         -0.0020          0.0000
            -0.0035       -475.1925          0.0000
             0.0015         -0.0000       -475.1920

     chi_bare pGv (HH) in paratec units:
      -124.410416      0.274831      0.537132
         0.189118   -124.543440      0.408782
         0.548666      0.479029   -122.404168

      -124.410416      0.274831      0.537132
         0.189118   -124.543440      0.408782
         0.548666      0.479029   -122.404168

     chi_bare vGv (VV) in paratec units:
      -121.343257      0.200150      0.448259
         0.199959   -121.705976      0.373257
         0.448487      0.373354   -119.777797

      -121.343257      0.200150      0.448259
         0.199959   -121.705976      0.373257
         0.448487      0.373354   -119.777797

     chi_bare pGv (HH) in 10^{-6} cm^3/mol:
          -591.2100          1.3060          2.5525
             0.8987       -591.8422          1.9426
             2.6073          2.2764       -581.6762

     chi_bare vGv (VV) in 10^{-6} cm^3/mol:
          -576.6346          0.9511          2.1302
             0.9502       -578.3583          1.7738
             2.1313          1.7742       -569.1954

     Contributions to the NMR chemical shifts: -------------------------------

     Macroscopic shape contribution in ppm:                    7.63
             7.6713         -0.0000         -0.0000
            -0.0000          7.6795         -0.0000
            -0.0000         -0.0000          7.5476


     Core contribution in ppm:

     Atom  1  O   pos: ( -0.077358  1.325492  0.044843)  core sigma:         271.07
     Atom  2  H   pos: ( -0.955551  1.436123  0.075063)  core sigma:           0.00
     Atom  3  H   pos: ( -0.179887  1.363670  0.141905)  core sigma:           0.00
     Atom  4  O   pos: (  0.502776  0.378054  0.523597)  core sigma:         271.07
     Atom  5  H   pos: (  0.412569  0.294427  0.447457)  core sigma:           0.00
     Atom  6  H   pos: (  0.495449  0.518747  0.474037)  core sigma:           0.00
     Atom  7  O   pos: ( -0.275775  1.410811  0.421966)  core sigma:         271.07
     Atom  8  H   pos: ( -1.154219  1.513100  0.424614)  core sigma:           0.00
     Atom  9  H   pos: ( -0.386322  1.512774  0.433628)  core sigma:           0.00
     Atom 10  O   pos: (  0.460231 -0.564218  1.530371)  core sigma:         271.07
     Atom 11  H   pos: (  0.427691 -0.713016  1.551523)  core sigma:           0.00
     Atom 12  H   pos: (  0.325857 -0.503215  1.547732)  core sigma:           0.00
     Atom 13  O   pos: (  0.432946  0.562861  0.079307)  core sigma:         271.07
     Atom 14  H   pos: (  0.443074  0.413163  0.077274)  core sigma:           0.00
     Atom 15  H   pos: (  0.287318  0.595370  0.095743)  core sigma:           0.00
     Atom 16  O   pos: ( -0.427169  0.994474  1.526330)  core sigma:         271.07
     Atom 17  H   pos: ( -0.525681  1.020789  1.418017)  core sigma:           0.00
     Atom 18  H   pos: ( -0.307530  1.078173  1.500497)  core sigma:           0.00
     Atom 19  O   pos: (  0.042303  0.906873  0.419393)  core sigma:         271.07
     Atom 20  H   pos: ( -0.820240  0.966119  0.452406)  core sigma:           0.00
     Atom 21  H   pos: ( -0.048964  0.973768  0.511363)  core sigma:           0.00
     Atom 22  O   pos: ( -0.267810  0.758333  1.934750)  core sigma:         271.07
     Atom 23  H   pos: ( -0.154412  0.853180  1.933800)  core sigma:           0.00
     Atom 24  H   pos: ( -0.449189  1.658801  0.117624)  core sigma:           0.00
     Atom 25  Ca  pos: ( -0.198410  1.310556  0.851141)  core sigma:        1265.05
     Atom 26  Si  pos: ( -0.698809  1.257349  0.674814)  core sigma:         837.79
     Atom 27  O   pos: ( -0.879733  1.183588  0.817216)  core sigma:         271.07
     Atom 28  O   pos: ( -0.540851  1.385030  0.802834)  core sigma:         271.07
     Atom 29  O   pos: ( -0.599799  1.050347  0.578352)  core sigma:         271.07
     Atom 30  O   pos: ( -0.791516  1.377172  0.481527)  core sigma:         271.07
     Atom 31  Ca  pos: (  0.727621 -0.103752  0.826616)  core sigma:        1265.05
     Atom 32  Si  pos: (  0.217696 -0.019626  0.676553)  core sigma:         837.79
     Atom 33  O   pos: (  0.072566 -0.165349  0.803201)  core sigma:         271.07
     Atom 34  O   pos: (  0.413696  0.028610  0.809592)  core sigma:         271.07
     Atom 35  O   pos: (  0.283771 -0.112356  0.454511)  core sigma:         271.07
     Atom 36  Ca  pos: ( -0.386420  0.864095  1.118993)  core sigma:        1265.05
     Atom 37  Si  pos: ( -0.866371  0.833903  1.335685)  core sigma:         837.79
     Atom 38  O   pos: ( -0.699027  0.964039  1.213044)  core sigma:         271.07
     Atom 39  O   pos: ( -0.067207  0.799933  1.204730)  core sigma:         271.07
     Atom 40  O   pos: ( -0.871076  0.908226  1.566531)  core sigma:         271.07
     Atom 41  Ca  pos: (  0.546597 -0.524140  1.149402)  core sigma:        1265.05
     Atom 42  Si  pos: (  0.041394 -0.421573  1.302938)  core sigma:         837.79
     Atom 43  O   pos: ( -0.363821  1.245514  1.180446)  core sigma:         271.07
     Atom 44  O   pos: (  0.241084 -0.404340  1.168155)  core sigma:         271.07
     Atom 45  O   pos: ( -0.026930 -0.178941  1.284893)  core sigma:         271.07
     Atom 46  O   pos: (  0.057926 -0.477789  1.539226)  core sigma:         271.07
     Atom 47  Ca  pos: ( -0.026294  0.966646  0.055352)  core sigma:        1265.05
     Atom 48  Ca  pos: ( -0.596870  0.789120  1.777991)  core sigma:        1265.05
     Atom 49  Si  pos: ( -0.763597  1.594829  0.366258)  core sigma:         837.79
     Atom 50  O   pos: ( -0.779740  1.547928  0.128454)  core sigma:         271.07
     Atom 51  O   pos: (  0.693685 -0.139144  0.450028)  core sigma:         271.07
     Atom 52  O   pos: ( -0.182073 -0.056171  1.853585)  core sigma:         271.07
     Atom 53  H   pos: ( -0.223960 -0.113462  1.709402)  core sigma:           0.00
     Atom 54  H   pos: ( -0.270568 -0.131207  1.944923)  core sigma:           0.00
     Atom 55  O   pos: ( -0.336591  1.057467  0.238719)  core sigma:         271.07
     Atom 56  H   pos: ( -0.322758  1.172095  0.330496)  core sigma:           0.00
     Atom 57  H   pos: ( -0.364020  0.932904  0.325663)  core sigma:           0.00
     Atom 58  O   pos: (  0.233345  0.007158  1.682105)  core sigma:         271.07
     Atom 59  H   pos: (  0.250655  0.094608  1.551739)  core sigma:           0.00
     Atom 60  H   pos: (  0.200741 -0.127051  1.636213)  core sigma:           0.00
     Atom 61  O   pos: ( -0.181032  0.214715  0.270015)  core sigma:         271.07
     Atom 62  H   pos: ( -0.070046  0.177164  0.183549)  core sigma:           0.00
     Atom 63  H   pos: (  0.776449  0.071110  0.357065)  core sigma:           0.00
     Atom 64  O   pos: ( -0.675300  1.149940  0.054051)  core sigma:         271.07
     Atom 65  H   pos: ( -0.698213  1.293061  0.087102)  core sigma:           0.00
     Atom 66  H   pos: ( -0.554331  1.110071  0.134451)  core sigma:           0.00
     Atom 67  O   pos: ( -0.127746  0.437643  1.658191)  core sigma:         271.07
     Atom 68  H   pos: ( -0.230234  0.541378  1.667781)  core sigma:           0.00
     Atom 69  H   pos: ( -0.042409  0.450525  1.778948)  core sigma:           0.00
     Atom 70  O   pos: (  0.258598 -0.763897  1.926810)  core sigma:         271.07
     Atom 71  H   pos: (  0.401578 -0.753228  1.970475)  core sigma:           0.00
     Atom 72  H   pos: ( -0.975616  1.029996  1.768136)  core sigma:           0.00
     Atom 73  Ca  pos: (  0.482601  0.375184  0.888051)  core sigma:        1265.05
     Atom 74  Si  pos: (  0.002840  0.331961  0.812172)  core sigma:         837.79
     Atom 75  O   pos: ( -0.209963  0.251663  0.896364)  core sigma:         271.07
     Atom 76  O   pos: (  0.157331  0.324607  0.998807)  core sigma:         271.07
     Atom 77  O   pos: (  0.091266  0.187931  0.625054)  core sigma:         271.07
     Atom 78  O   pos: ( -0.019950  0.553748  0.715304)  core sigma:         271.07
     Atom 79  Ca  pos: (  0.087860  0.826024  0.882166)  core sigma:        1265.05
     Atom 80  Si  pos: ( -0.444418  0.872613  0.667846)  core sigma:         837.79
     Atom 81  O   pos: ( -0.573357  0.740463  0.826284)  core sigma:         271.07
     Atom 82  O   pos: ( -0.257599  0.971455  0.789920)  core sigma:         271.07
     Atom 83  O   pos: ( -0.377182  0.757680  0.464806)  core sigma:         271.07
     Atom 84  Ca  pos: (  0.278322 -0.042759  1.132059)  core sigma:        1265.05
     Atom 85  Si  pos: ( -0.252151 -0.085170  1.334433)  core sigma:         837.79
     Atom 86  O   pos: ( -0.226491  0.148050  1.378819)  core sigma:         271.07
     Atom 87  O   pos: (  0.603998 -0.166921  1.157083)  core sigma:         271.07
     Atom 88  O   pos: (  0.671517 -0.204655  1.554012)  core sigma:         271.07
     Atom 89  Ca  pos: ( -0.100401  0.411392  1.248693)  core sigma:        1265.05
     Atom 90  Si  pos: ( -0.599103  0.457766  1.374798)  core sigma:         837.79
     Atom 91  O   pos: (  0.332201  0.201753  1.380300)  core sigma:         271.07
     Atom 92  O   pos: ( -0.437067  0.520980  1.202154)  core sigma:         271.07
     Atom 93  O   pos: (  0.197042  0.573381  1.348159)  core sigma:         271.07
     Atom 94  O   pos: ( -0.517038  0.508735  1.599429)  core sigma:         271.07
     Atom 95  Ca  pos: (  0.746873 -0.495912  1.705949)  core sigma:        1265.05
     Atom 96  Ca  pos: ( -0.401392  0.191130  1.668313)  core sigma:        1265.05
     Atom 97  Ca  pos: ( -0.124387  0.541968  0.399974)  core sigma:        1265.05
     Atom 98  O   pos: (  0.033566  0.625575  0.106667)  core sigma:         271.07
     Atom 99  H   pos: (  0.019304  0.530903 -0.002169)  core sigma:           0.00
     Atom100  O   pos: (  0.652592 -0.725959  1.952030)  core sigma:         271.07
     Atom101  H   pos: (  0.609477  0.171719  0.102707)  core sigma:           0.00

     Bare contribution in ppm:

     Atom  1  O   pos: ( -0.077358  1.325492  0.044843)  bare sigma:          62.53
            64.7237          5.5475          4.1716
             6.7539         61.4851         -0.1181
             6.5571          0.6737         61.3744

     Atom  2  H   pos: ( -0.955551  1.436123  0.075063)  bare sigma:           7.93
            21.7362         17.4194          7.3657
            18.8375          5.1593          6.1022
             8.8198          6.2902         -3.1032

     Atom  3  H   pos: ( -0.179887  1.363670  0.141905)  bare sigma:          17.11
            19.0366         -1.8588         -9.5362
            -2.1456         11.1332          3.4806
            -9.4169          2.8353         21.1696

     Atom  4  O   pos: (  0.502776  0.378054  0.523597)  bare sigma:          71.84
            67.2727          6.5072          1.1425
             7.3266         76.9282          0.5773
            -0.4961         -3.7224         71.3133

     Atom  5  H   pos: (  0.412569  0.294427  0.447457)  bare sigma:          19.24
            18.6760          8.0236          3.4916
             6.9817         21.4285          3.1428
             3.9458          4.7770         17.6019

     Atom  6  H   pos: (  0.495449  0.518747  0.474037)  bare sigma:          13.04
             3.2134          4.4440          0.1739
             6.1747         30.8481         -4.4075
            -0.2093         -6.1894          5.0527

     Atom  7  O   pos: ( -0.275775  1.410811  0.421966)  bare sigma:          69.09
            73.3633         -3.6256         -0.6884
            -3.1899         69.2276          4.7450
            -1.9641          5.5685         64.6696

     Atom  8  H   pos: ( -1.154219  1.513100  0.424614)  bare sigma:          16.36
            25.8203         10.5261          1.5248
            11.3810         15.3104          2.8162
             1.3957          2.3764          7.9413

     Atom  9  H   pos: ( -0.386322  1.512774  0.433628)  bare sigma:          12.34
            20.6193        -15.2757         -0.8208
           -16.5668         15.2360          1.2179
            -1.2289          1.3030          1.1588

     Atom 10  O   pos: (  0.460231 -0.564218  1.530371)  bare sigma:          56.52
            61.3340          5.7402          4.8002
             6.6568         55.8276          1.1364
             5.4106          1.8501         52.3882

     Atom 11  H   pos: (  0.427691 -0.713016  1.551523)  bare sigma:           9.26
            -1.1596          7.4756         -1.6727
             6.5419         31.7325         -4.0162
            -1.7993         -4.0293         -2.8004

     Atom 12  H   pos: (  0.325857 -0.503215  1.547732)  bare sigma:          14.05
            29.2133         -9.0735         -0.0307
            -7.6916          8.1526         -0.2673
            -0.3893          0.2130          4.7717

     Atom 13  O   pos: (  0.432946  0.562861  0.079307)  bare sigma:          68.30
            72.1785         -1.9728         -2.1901
            -4.3033         72.0955          1.8533
            -3.5976          4.2774         60.6295

     Atom 14  H   pos: (  0.443074  0.413163  0.077274)  bare sigma:          13.28
             2.8133         -4.7123         -0.9765
            -6.2188         33.7291          4.1563
            -1.4397          4.7428          3.2880

     Atom 15  H   pos: (  0.287318  0.595370  0.095743)  bare sigma:          13.06
            33.1815         -7.5610         -2.6409
            -6.9405          4.6717          1.2755
            -3.5522          1.6399          1.3387

     Atom 16  O   pos: ( -0.427169  0.994474  1.526330)  bare sigma:          67.63
            68.9610          4.4433          2.9675
             5.6806         67.1842         -5.9436
             3.8765         -5.1324         66.7498

     Atom 17  H   pos: ( -0.525681  1.020789  1.418017)  bare sigma:          14.58
            18.7229          0.8350         11.4171
            -0.1404          5.8961         -1.7194
            12.3810         -1.0423         19.1152

     Atom 18  H   pos: ( -0.307530  1.078173  1.500497)  bare sigma:          14.59
            20.7229         11.3692         -0.6739
            12.2365         16.5575         -1.4566
            -2.0665         -2.3538          6.4810

     Atom 19  O   pos: (  0.042303  0.906873  0.419393)  bare sigma:          72.60
            78.1074          1.8899          1.7636
             2.2331         67.4201          4.0830
             2.2621          3.3847         72.2648

     Atom 20  H   pos: ( -0.820240  0.966119  0.452406)  bare sigma:          14.15
            28.9821          6.2920          7.3942
             7.4691          5.4344          3.0444
             8.9754          2.9746          8.0306

     Atom 21  H   pos: ( -0.048964  0.973768  0.511363)  bare sigma:          18.06
            21.9973         -3.3457         -6.2127
            -4.5251         12.9783          5.1094
            -7.5356          4.7178         19.2151

     Atom 22  O   pos: ( -0.267810  0.758333  1.934750)  bare sigma:          72.39
            76.3388          6.6321         -3.6825
             5.0529         69.7287          0.3348
            -1.2546          0.9551         71.1025

     Atom 23  H   pos: ( -0.154412  0.853180  1.933800)  bare sigma:          14.63
            21.3438         16.1493         -3.7502
            15.5420         17.4062         -1.6636
            -1.7023         -0.1276          5.1453

     Atom 24  H   pos: ( -0.449189  1.658801  0.117624)  bare sigma:          18.38
            14.7764          2.0574         -6.0718
             1.5993         11.2957         -1.9023
            -7.0675         -2.7280         29.0737

     Atom 25  Ca  pos: ( -0.198410  1.310556  0.851141)  bare sigma:         104.23
           104.1572         -1.7916         -0.0507
            -2.3166        112.9099          0.2950
            -0.2396         -0.3673         95.6138

     Atom 26  Si  pos: ( -0.698809  1.257349  0.674814)  bare sigma:         -28.02
           -27.0300          3.6003          0.8182
             3.7345        -29.2816         -0.0877
             1.3803         -0.2263        -27.7384

     Atom 27  O   pos: ( -0.879733  1.183588  0.817216)  bare sigma:          29.70
            30.3096         -0.6334         -2.6347
            -1.0103         37.2142         -3.8542
            -0.1861         -2.3500         21.5756

     Atom 28  O   pos: ( -0.540851  1.385030  0.802834)  bare sigma:          35.01
            36.5924          0.5382          3.1707
             0.8311         43.4991          0.2394
             0.6251          0.1523         24.9488

     Atom 29  O   pos: ( -0.599799  1.050347  0.578352)  bare sigma:          49.26
            51.1315         -8.7386          0.4010
            -7.2855         51.7726          2.2206
             0.1510          1.7350         44.8897

     Atom 30  O   pos: ( -0.791516  1.377172  0.481527)  bare sigma:          54.58
            47.1441         -2.9133          2.8696
            -1.8091         59.2046        -10.4961
             2.7079         -9.2263         57.3954

     Atom 31  Ca  pos: (  0.727621 -0.103752  0.826616)  bare sigma:         102.75
           104.6862         -2.7165         -0.6479
            -2.7274        106.9597          2.6794
            -1.0440          2.5671         96.6088

     Atom 32  Si  pos: (  0.217696 -0.019626  0.676553)  bare sigma:         -28.25
           -26.4345          2.1084         -0.6719
             2.3701        -29.2765         -0.1254
            -0.2574          0.0585        -29.0370

     Atom 33  O   pos: (  0.072566 -0.165349  0.803201)  bare sigma:          34.72
            36.8230          1.2913         -2.3000
             1.3932         43.8934         -3.0622
            -0.3683         -1.0863         23.4385

     Atom 34  O   pos: (  0.413696  0.028610  0.809592)  bare sigma:          28.36
            31.5701         -1.2604         -0.0828
            -2.9370         29.0454         -0.3170
            -3.0126         -0.6297         24.4604

     Atom 35  O   pos: (  0.283771 -0.112356  0.454511)  bare sigma:          52.53
            52.8746         -4.1175         -6.1779
            -4.3172         50.9339          6.9643
            -5.2065          6.8204         53.7844

     Atom 36  Ca  pos: ( -0.386420  0.864095  1.118993)  bare sigma:         100.66
           108.9376         -5.0393         -1.0075
            -4.9068         97.7085         -1.6466
            -0.6986         -1.3666         95.3348

     Atom 37  Si  pos: ( -0.866371  0.833903  1.335685)  bare sigma:         -28.22
           -28.6012          2.7842          1.8441
             3.0144        -31.8314          2.1273
             1.6543          2.0023        -24.2226

     Atom 38  O   pos: ( -0.699027  0.964039  1.213044)  bare sigma:          30.81
            38.0383         -0.7960         -3.4298
            -3.1224         30.0567         -0.5816
            -3.3378         -1.7903         24.3202

     Atom 39  O   pos: ( -0.067207  0.799933  1.204730)  bare sigma:          31.04
            40.5460         -3.8514          1.2854
            -7.5257         20.9748         -3.6417
            -2.1056         -2.3451         31.5954

     Atom 40  O   pos: ( -0.871076  0.908226  1.566531)  bare sigma:          40.07
            37.0891         -1.2187          4.2483
            -2.1832         38.0486          1.4880
             3.8958          2.2189         45.0651

     Atom 41  Ca  pos: (  0.546597 -0.524140  1.149402)  bare sigma:         102.77
           111.8226         -6.0144         -0.3127
            -5.9013        103.2879         -1.9624
            -0.0490         -1.8217         93.1987

     Atom 42  Si  pos: (  0.041394 -0.421573  1.302938)  bare sigma:         -28.65
           -28.4729          3.1256         -1.1417
             3.3064        -33.3496         -0.5689
            -0.5828         -0.6498        -24.1146

     Atom 43  O   pos: ( -0.363821  1.245514  1.180446)  bare sigma:          31.06
            35.1915         -0.5283          2.1452
            -1.7601         27.4003         -0.8872
             0.7679          0.3816         30.5914

     Atom 44  O   pos: (  0.241084 -0.404340  1.168155)  bare sigma:          28.01
            36.8716         -6.2316          0.1133
            -6.3247         27.6491          1.7426
             4.1274          1.0892         19.5088

     Atom 45  O   pos: ( -0.026930 -0.178941  1.284893)  bare sigma:          45.45
            50.8311         -4.5630         -3.3334
            -2.9343         44.0899         -0.2761
            -4.0996          1.5179         41.4229

     Atom 46  O   pos: (  0.057926 -0.477789  1.539226)  bare sigma:          34.28
            48.3476          1.3722         -5.1787
             1.6603         23.3283          0.5053
            -4.3094         -0.1730         31.1643

     Atom 47  Ca  pos: ( -0.026294  0.966646  0.055352)  bare sigma:         108.28
           104.1552         -1.3049         -1.2185
            -2.1725        115.4486         -0.2312
            -1.1841          1.4119        105.2257

     Atom 48  Ca  pos: ( -0.596870  0.789120  1.777991)  bare sigma:         105.05
            94.4533         -5.1170          2.6251
            -4.9416        110.4590          4.4344
             2.4983          3.1644        110.2331

     Atom 49  Si  pos: ( -0.763597  1.594829  0.366258)  bare sigma:         -28.01
           -26.2809          2.5949          2.2266
             3.0555        -32.0608          2.1222
             1.3901          2.3702        -25.6826

     Atom 50  O   pos: ( -0.779740  1.547928  0.128454)  bare sigma:          41.92
            37.0658          6.1877          0.1101
             6.7044         36.0465         -4.5468
             1.9409         -1.2791         52.6394

     Atom 51  O   pos: (  0.693685 -0.139144  0.450028)  bare sigma:          45.89
            45.8688          3.2602          0.1259
             2.5045         46.4621         -1.3015
             1.1075         -0.5318         45.3392

     Atom 52  O   pos: ( -0.182073 -0.056171  1.853585)  bare sigma:          56.20
            54.4315          6.2062         10.2204
             4.0455         52.4553          5.8124
             8.6859          6.8086         61.7120

     Atom 53  H   pos: ( -0.223960 -0.113462  1.709402)  bare sigma:           6.58
            -4.2849          5.1707         13.6669
             5.0820         -2.1779         13.0428
            12.6605         11.6028         26.1969

     Atom 54  H   pos: ( -0.270568 -0.131207  1.944923)  bare sigma:          15.22
            13.8820          9.6397         -7.5568
             9.6192         15.6841         -6.6202
            -6.6152         -5.8595         16.1013

     Atom 55  O   pos: ( -0.336591  1.057467  0.238719)  bare sigma:          60.81
            56.9715          1.2491         -1.2952
             1.5030         63.6309         -3.9836
            -0.2108         -2.7638         61.8328

     Atom 56  H   pos: ( -0.322758  1.172095  0.330496)  bare sigma:          14.52
             5.1353          3.1723          0.4651
             3.4424         25.2749         10.1188
             0.6281         11.1771         13.1509

     Atom 57  H   pos: ( -0.364020  0.932904  0.325663)  bare sigma:           8.87
            -3.9416          3.6970         -3.3056
             3.3930         20.0940        -16.4906
            -3.3610        -17.5457         10.4478

     Atom 58  O   pos: (  0.233345  0.007158  1.682105)  bare sigma:          66.79
            60.8111          2.7228         -6.8943
             2.4243         63.2139         -5.1754
            -6.5971         -6.8711         76.3361

     Atom 59  H   pos: (  0.250655  0.094608  1.551739)  bare sigma:           7.64
            -3.4935          6.2788         -6.6793
             6.3128          6.5221        -16.9903
            -7.2464        -18.9695         19.8920

     Atom 60  H   pos: (  0.200741 -0.127051  1.636213)  bare sigma:          18.72
            13.4498          4.5880          0.7150
             4.6053         27.2430          3.9333
             0.9745          4.7242         15.4762

     Atom 61  O   pos: ( -0.181032  0.214715  0.270015)  bare sigma:          65.77
            60.8689          3.0256          1.8362
             3.0152         71.4500         -0.9446
             0.7728         -0.7243         64.9930

     Atom 62  H   pos: ( -0.070046  0.177164  0.183549)  bare sigma:          16.75
            20.3734         -2.0292        -11.9332
            -2.9022         10.7487          3.4444
           -12.0205          2.9373         19.1135

     Atom 63  H   pos: (  0.776449  0.071110  0.357065)  bare sigma:          11.40
             2.9558          8.3289         -4.9540
             9.3512         22.7218        -12.6993
            -5.4353        -11.6673          8.5153

     Atom 64  O   pos: ( -0.675300  1.149940  0.054051)  bare sigma:          70.13
            73.3212         -3.8463          2.8448
            -3.3679         68.0414          0.4332
             2.6698          1.6110         69.0269

     Atom 65  H   pos: ( -0.698213  1.293061  0.087102)  bare sigma:          14.40
             7.2220         -6.0729         -0.4324
            -7.0204         29.7576          5.2364
            -0.8872          6.1641          6.2087

     Atom 66  H   pos: ( -0.554331  1.110071  0.134451)  bare sigma:          12.12
            23.4009         -8.8548         13.5461
            -7.9975          3.1231         -3.3799
            13.8145         -3.9647          9.8473

     Atom 67  O   pos: ( -0.127746  0.437643  1.658191)  bare sigma:          69.38
            74.2133         -0.5928          9.4795
             1.1807         63.0048          3.2159
             8.2983          0.5672         70.9337

     Atom 68  H   pos: ( -0.230234  0.541378  1.667781)  bare sigma:          16.57
            22.9904         -8.5598          2.1632
            -9.6179         16.4829          1.1960
             1.5058          2.1999         10.2283

     Atom 69  H   pos: ( -0.042409  0.450525  1.778948)  bare sigma:          13.38
            12.6509         -1.4474         15.1133
            -0.3625          2.3597          0.4401
            15.3387         -1.0001         25.1260

     Atom 70  O   pos: (  0.258598 -0.763897  1.926810)  bare sigma:          69.68
            76.2450          3.3923         -2.1130
             3.7777         61.8129          3.5515
            -2.1693          3.9509         70.9970

     Atom 71  H   pos: (  0.401578 -0.753228  1.970475)  bare sigma:          13.52
            32.4804          4.0494          6.2066
             3.2392          2.5895          1.4912
             5.1102          1.5345          5.5021

     Atom 72  H   pos: ( -0.975616  1.029996  1.768136)  bare sigma:          14.70
             7.7611         -1.3184         -5.7805
            -0.9696          6.6407          8.2171
            -4.6954          8.1684         29.6964

     Atom 73  Ca  pos: (  0.482601  0.375184  0.888051)  bare sigma:         100.40
           106.2735         -2.5738         -1.2654
            -2.7039         99.6591          1.4085
            -1.0808          1.2266         95.2721

     Atom 74  Si  pos: (  0.002840  0.331961  0.812172)  bare sigma:         -28.88
           -27.1759          0.7266          1.0776
             0.4950        -29.4081         -2.3120
             1.3431         -2.4077        -30.0472

     Atom 75  O   pos: ( -0.209963  0.251663  0.896364)  bare sigma:          28.35
            32.1197          0.1627          4.4253
             1.2264         35.9391          1.2652
             5.1519          2.7443         16.9852

     Atom 76  O   pos: (  0.157331  0.324607  0.998807)  bare sigma:          28.15
            38.5135         -2.6278         -5.5669
            -3.9202         21.9752         -4.5364
            -6.4718         -3.3209         23.9724

     Atom 77  O   pos: (  0.091266  0.187931  0.625054)  bare sigma:          49.85
            45.2091         -5.1686         -1.3679
            -5.5397         54.5418          2.1660
            -1.9224          3.4711         49.7873

     Atom 78  O   pos: ( -0.019950  0.553748  0.715304)  bare sigma:          21.70
             6.1849          9.0260          6.6221
             8.6130         20.4546          7.4029
             9.9042          5.8002         38.4466

     Atom 79  Ca  pos: (  0.087860  0.826024  0.882166)  bare sigma:         101.43
            96.2217          3.0635         -2.8264
             3.4065        110.0380          3.8685
            -3.6402          3.8870         98.0389

     Atom 80  Si  pos: ( -0.444418  0.872613  0.667846)  bare sigma:         -28.63
           -29.2336          2.5766         -2.0602
             2.9755        -30.9323          1.6311
            -1.5596          1.9693        -25.7342

     Atom 81  O   pos: ( -0.573357  0.740463  0.826284)  bare sigma:          31.07
            34.2787         -5.5755          0.3819
            -3.5096         40.4925         -3.4966
             2.1970          0.6442         18.4264

     Atom 82  O   pos: ( -0.257599  0.971455  0.789920)  bare sigma:          33.32
            28.0835          2.3729         -4.1544
             4.1239         38.5209          0.7070
            -5.3348         -1.2932         33.3550

     Atom 83  O   pos: ( -0.377182  0.757680  0.464806)  bare sigma:          34.96
            30.7962         -7.8296         -6.0988
            -7.2950         45.3056          2.1505
            -4.2984          0.3181         28.7771

     Atom 84  Ca  pos: (  0.278322 -0.042759  1.132059)  bare sigma:         104.23
           101.2867          1.4654         -0.7271
             1.2144        105.5114          3.0869
            -1.2136          1.8512        105.9053

     Atom 85  Si  pos: ( -0.252151 -0.085170  1.334433)  bare sigma:         -28.65
           -32.1381          1.0959          2.8120
             0.9858        -26.3424          2.2226
             2.3516          1.5365        -27.4645

     Atom 86  O   pos: ( -0.226491  0.148050  1.378819)  bare sigma:          22.61
            16.4116          8.2577        -10.9208
             8.3714         32.0947         -8.9664
           -10.7500        -12.8368         19.3299

     Atom 87  O   pos: (  0.603998 -0.166921  1.157083)  bare sigma:          30.33
            33.5626         -0.9093          4.6154
            -1.6289         25.2952         -1.8456
             2.0370         -1.4062         32.1469

     Atom 88  O   pos: (  0.671517 -0.204655  1.554012)  bare sigma:          32.70
            20.2883         -0.1263          7.0352
            -1.3873         42.0293         -6.0163
             5.0511         -4.1206         35.7773

     Atom 89  Ca  pos: ( -0.100401  0.411392  1.248693)  bare sigma:         103.24
           105.1856          7.4145         -6.0402
             8.0845        108.4669         -7.2074
            -6.7227         -6.1186         96.0701

     Atom 90  Si  pos: ( -0.599103  0.457766  1.374798)  bare sigma:         -28.48
           -30.4340          2.6143         -0.4266
             1.9696        -27.6150         -0.5423
            -0.8710         -0.7037        -27.3820

     Atom 91  O   pos: (  0.332201  0.201753  1.380300)  bare sigma:          40.00
            32.8024          9.5103         -0.4750
             8.2452         41.5842          5.2173
             1.4282          6.5039         45.6031

     Atom 92  O   pos: ( -0.437067  0.520980  1.202154)  bare sigma:          29.61
            24.1807         -0.4548         -1.6707
            -0.2375         29.6029          0.6709
            -2.5119         -0.3296         35.0561

     Atom 93  O   pos: (  0.197042  0.573381  1.348159)  bare sigma:          46.09
            48.8376         -5.3049          3.4458
            -3.8978         47.3596          0.9089
             3.0525          0.7844         42.0598

     Atom 94  O   pos: ( -0.517038  0.508735  1.599429)  bare sigma:          24.62
            13.0532        -13.5547         -5.6074
           -11.2703         42.5499         11.7776
            -3.2942          7.8873         18.2447

     Atom 95  Ca  pos: (  0.746873 -0.495912  1.705949)  bare sigma:          99.25
           100.9633          1.4716         -6.6366
             0.7858         97.2587        -11.3851
            -7.5008        -13.4070         99.5220

     Atom 96  Ca  pos: ( -0.401392  0.191130  1.668313)  bare sigma:         102.12
            97.7764         -6.6538         -5.4678
            -7.1736        103.0560         -1.8441
            -5.5823         -2.2166        105.5291

     Atom 97  Ca  pos: ( -0.124387  0.541968  0.399974)  bare sigma:         100.03
            92.8446         -5.2617         -2.8106
            -6.0516         91.2961          1.1807
            -3.8028          0.7907        115.9626

     Atom 98  O   pos: (  0.033566  0.625575  0.106667)  bare sigma:          48.41
            56.3094        -13.5785        -16.0940
            -5.7108         47.8736        -15.4820
            -9.5704        -17.7657         41.0514

     Atom 99  H   pos: (  0.019304  0.530903 -0.002169)  bare sigma:          19.83
            15.3581         -0.8802         -0.6464
            -0.2120         22.1411          5.9546
             0.0662          5.8630         21.9975

     Atom100  O   pos: (  0.652592 -0.725959  1.952030)  bare sigma:          46.89
            39.8128          3.0171         -6.8911
             2.2796         58.6077         -0.6723
            -5.9415          1.2884         42.2618

     Atom101  H   pos: (  0.609477  0.171719  0.102707)  bare sigma:          16.27
            19.1914         -2.1448         11.8880
            -1.9128          9.4709         -1.0919
            12.7695         -1.1750         20.1443

     Diamagnetic contribution in ppm:

     Atom  1  O   pos: ( -0.077358  1.325492  0.044843)  dia sigma:          18.15
            18.5387          0.1228         -0.3707
             0.1228         17.8460          0.2742
            -0.3707          0.2742         18.0610

     Atom  2  H   pos: ( -0.955551  1.436123  0.075063)  dia sigma:           0.87
             0.8682         -0.0000         -0.0000
            -0.0000          0.8682         -0.0000
            -0.0000         -0.0000          0.8682

     Atom  3  H   pos: ( -0.179887  1.363670  0.141905)  dia sigma:           1.02
             1.0183         -0.0000         -0.0000
            -0.0000          1.0183         -0.0000
            -0.0000         -0.0000          1.0183

     Atom  4  O   pos: (  0.502776  0.378054  0.523597)  dia sigma:          18.14
            17.8791          0.3755          0.4429
             0.3755         18.6443          0.0542
             0.4429          0.0542         17.8956

     Atom  5  H   pos: (  0.412569  0.294427  0.447457)  dia sigma:           1.05
             1.0467         -0.0000         -0.0000
            -0.0000          1.0467         -0.0000
            -0.0000         -0.0000          1.0467

     Atom  6  H   pos: (  0.495449  0.518747  0.474037)  dia sigma:           0.95
             0.9452         -0.0000         -0.0000
            -0.0000          0.9452         -0.0000
            -0.0000         -0.0000          0.9452

     Atom  7  O   pos: ( -0.275775  1.410811  0.421966)  dia sigma:          18.08
            18.6828          0.0289          0.0198
             0.0289         18.1241          0.1044
             0.0198          0.1044         17.4213

     Atom  8  H   pos: ( -1.154219  1.513100  0.424614)  dia sigma:           1.01
             1.0079         -0.0000         -0.0000
            -0.0000          1.0079         -0.0000
            -0.0000         -0.0000          1.0079

     Atom  9  H   pos: ( -0.386322  1.512774  0.433628)  dia sigma:           0.93
             0.9283         -0.0000         -0.0000
            -0.0000          0.9283         -0.0000
            -0.0000         -0.0000          0.9283

     Atom 10  O   pos: (  0.460231 -0.564218  1.530371)  dia sigma:          18.19
            18.4142         -0.2650         -0.1302
            -0.2650         18.5107         -0.0522
            -0.1302         -0.0522         17.6564

     Atom 11  H   pos: (  0.427691 -0.713016  1.551523)  dia sigma:           0.90
             0.9036         -0.0000         -0.0000
            -0.0000          0.9036         -0.0000
            -0.0000         -0.0000          0.9036

     Atom 12  H   pos: (  0.325857 -0.503215  1.547732)  dia sigma:           0.96
             0.9601         -0.0000         -0.0000
            -0.0000          0.9601         -0.0000
            -0.0000         -0.0000          0.9601

     Atom 13  O   pos: (  0.432946  0.562861  0.079307)  dia sigma:          18.09
            18.3549         -0.2597         -0.1570
            -0.2597         18.4646         -0.0094
            -0.1570         -0.0094         17.4518

     Atom 14  H   pos: (  0.443074  0.413163  0.077274)  dia sigma:           0.95
             0.9501         -0.0000         -0.0000
            -0.0000          0.9501         -0.0000
            -0.0000         -0.0000          0.9501

     Atom 15  H   pos: (  0.287318  0.595370  0.095743)  dia sigma:           0.94
             0.9358         -0.0000         -0.0000
            -0.0000          0.9358         -0.0000
            -0.0000         -0.0000          0.9358

     Atom 16  O   pos: ( -0.427169  0.994474  1.526330)  dia sigma:          18.12
            18.5740          0.3287          0.3346
             0.3287         17.7696         -0.2043
             0.3346         -0.2043         18.0296

     Atom 17  H   pos: ( -0.525681  1.020789  1.418017)  dia sigma:           0.97
             0.9686         -0.0000         -0.0000
            -0.0000          0.9686         -0.0000
            -0.0000         -0.0000          0.9686

     Atom 18  H   pos: ( -0.307530  1.078173  1.500497)  dia sigma:           0.96
             0.9624         -0.0000         -0.0000
            -0.0000          0.9624         -0.0000
            -0.0000         -0.0000          0.9624

     Atom 19  O   pos: (  0.042303  0.906873  0.419393)  dia sigma:          18.13
            18.7434         -0.0981         -0.1976
            -0.0981         17.6847          0.4120
            -0.1976          0.4120         17.9755

     Atom 20  H   pos: ( -0.820240  0.966119  0.452406)  dia sigma:           0.96
             0.9644         -0.0000         -0.0000
            -0.0000          0.9644         -0.0000
            -0.0000         -0.0000          0.9644

     Atom 21  H   pos: ( -0.048964  0.973768  0.511363)  dia sigma:           1.02
             1.0225         -0.0000         -0.0000
            -0.0000          1.0225         -0.0000
            -0.0000         -0.0000          1.0225

     Atom 22  O   pos: ( -0.267810  0.758333  1.934750)  dia sigma:          18.13
            18.1070          0.5498         -0.2786
             0.5498         17.7733         -0.1431
            -0.2786         -0.1431         18.5048

     Atom 23  H   pos: ( -0.154412  0.853180  1.933800)  dia sigma:           0.98
             0.9793         -0.0000         -0.0000
            -0.0000          0.9793         -0.0000
            -0.0000         -0.0000          0.9793

     Atom 24  H   pos: ( -0.449189  1.658801  0.117624)  dia sigma:           1.03
             1.0273         -0.0000         -0.0000
            -0.0000          1.0273         -0.0000
            -0.0000         -0.0000          1.0273

     Atom 25  Ca  pos: ( -0.198410  1.310556  0.851141)  dia sigma:          -4.22
            -4.2268          0.0010         -0.0058
             0.0010         -4.2340         -0.0018
            -0.0058         -0.0018         -4.1858

     Atom 26  Si  pos: ( -0.698809  1.257349  0.674814)  dia sigma:           1.95
             1.9366         -0.0353         -0.0030
            -0.0353          1.9614         -0.0011
            -0.0030         -0.0011          1.9499

     Atom 27  O   pos: ( -0.879733  1.183588  0.817216)  dia sigma:          17.83
            17.8805          0.0685         -0.1113
             0.0685         17.7487         -0.0806
            -0.1113         -0.0806         17.8537

     Atom 28  O   pos: ( -0.540851  1.385030  0.802834)  dia sigma:          17.83
            17.8493          0.0858          0.1308
             0.0858         17.8219          0.1066
             0.1308          0.1066         17.8090

     Atom 29  O   pos: ( -0.599799  1.050347  0.578352)  dia sigma:          18.21
            18.1986         -0.2741          0.1189
            -0.2741         18.4144          0.0540
             0.1189          0.0540         18.0128

     Atom 30  O   pos: ( -0.791516  1.377172  0.481527)  dia sigma:          18.32
            18.1263         -0.0322          0.1083
            -0.0322         18.4612         -0.3225
             0.1083         -0.3225         18.3865

     Atom 31  Ca  pos: (  0.727621 -0.103752  0.826616)  dia sigma:          -4.22
            -4.2307          0.0115          0.0053
             0.0115         -4.2398         -0.0078
             0.0053         -0.0078         -4.2029

     Atom 32  Si  pos: (  0.217696 -0.019626  0.676553)  dia sigma:           1.93
             1.9019         -0.0233         -0.0025
            -0.0233          1.9380          0.0125
            -0.0025          0.0125          1.9367

     Atom 33  O   pos: (  0.072566 -0.165349  0.803201)  dia sigma:          17.78
            17.7535          0.1023         -0.1397
             0.1023         17.7600         -0.0771
            -0.1397         -0.0771         17.8139

     Atom 34  O   pos: (  0.413696  0.028610  0.809592)  dia sigma:          17.87
            17.9286          0.0442          0.1721
             0.0442         17.7860          0.0574
             0.1721          0.0574         17.8922

     Atom 35  O   pos: (  0.283771 -0.112356  0.454511)  dia sigma:          18.15
            18.1978         -0.1774         -0.2291
            -0.1774         18.0338          0.2215
            -0.2291          0.2215         18.2088

     Atom 36  Ca  pos: ( -0.386420  0.864095  1.118993)  dia sigma:          -4.20
            -4.2302          0.0012         -0.0036
             0.0012         -4.1857          0.0048
            -0.0036          0.0048         -4.1796

     Atom 37  Si  pos: ( -0.866371  0.833903  1.335685)  dia sigma:           1.93
             1.9411         -0.0242         -0.0130
            -0.0242          1.9650         -0.0103
            -0.0130         -0.0103          1.8960

     Atom 38  O   pos: ( -0.699027  0.964039  1.213044)  dia sigma:          17.78
            17.8328          0.1462         -0.0553
             0.1462         17.7248         -0.0974
            -0.0553         -0.0974         17.7711

     Atom 39  O   pos: ( -0.067207  0.799933  1.204730)  dia sigma:          17.77
            17.8071          0.0539          0.1693
             0.0539         17.6506          0.0628
             0.1693          0.0628         17.8649

     Atom 40  O   pos: ( -0.871076  0.908226  1.566531)  dia sigma:          17.71
            17.5732         -0.0174          0.0557
            -0.0174         17.6319          0.1149
             0.0557          0.1149         17.9185

     Atom 41  Ca  pos: (  0.546597 -0.524140  1.149402)  dia sigma:          -4.21
            -4.2394          0.0148          0.0041
             0.0148         -4.2024          0.0054
             0.0041          0.0054         -4.1753

     Atom 42  Si  pos: (  0.041394 -0.421573  1.302938)  dia sigma:           1.95
             1.9529         -0.0336          0.0157
            -0.0336          1.9880          0.0032
             0.0157          0.0032          1.9099

     Atom 43  O   pos: ( -0.363821  1.245514  1.180446)  dia sigma:          17.70
            17.6776          0.1073          0.0631
             0.1073         17.7717          0.1505
             0.0631          0.1505         17.6638

     Atom 44  O   pos: (  0.241084 -0.404340  1.168155)  dia sigma:          17.87
            17.8972          0.0870         -0.1361
             0.0870         17.7646         -0.0470
            -0.1361         -0.0470         17.9601

     Atom 45  O   pos: ( -0.026930 -0.178941  1.284893)  dia sigma:          18.21
            18.3124         -0.1659         -0.0588
            -0.1659         18.4184         -0.0521
            -0.0588         -0.0521         17.9112

     Atom 46  O   pos: (  0.057926 -0.477789  1.539226)  dia sigma:          17.52
            17.4604          0.0303         -0.0007
             0.0303         17.3941         -0.0625
            -0.0007         -0.0625         17.6938

     Atom 47  Ca  pos: ( -0.026294  0.966646  0.055352)  dia sigma:          -4.25
            -4.2428          0.0043          0.0024
             0.0043         -4.2651         -0.0078
             0.0024         -0.0078         -4.2429

     Atom 48  Ca  pos: ( -0.596870  0.789120  1.777991)  dia sigma:          -4.23
            -4.2034          0.0098         -0.0050
             0.0098         -4.2466         -0.0110
            -0.0050         -0.0110         -4.2448

     Atom 49  Si  pos: ( -0.763597  1.594829  0.366258)  dia sigma:           1.90
             1.8892         -0.0265         -0.0172
            -0.0265          1.9288         -0.0196
            -0.0172         -0.0196          1.8790

     Atom 50  O   pos: ( -0.779740  1.547928  0.128454)  dia sigma:          17.83
            17.7224          0.0327          0.0679
             0.0327         17.7425          0.1389
             0.0679          0.1389         18.0377

     Atom 51  O   pos: (  0.693685 -0.139144  0.450028)  dia sigma:          17.60
            17.7529          0.1121          0.0797
             0.1121         17.5651          0.0212
             0.0797          0.0212         17.4926

     Atom 52  O   pos: ( -0.182073 -0.056171  1.853585)  dia sigma:          18.07
            17.8896          0.3113         -0.2386
             0.3113         17.8519         -0.1308
            -0.2386         -0.1308         18.4600

     Atom 53  H   pos: ( -0.223960 -0.113462  1.709402)  dia sigma:           0.84
             0.8440         -0.0000         -0.0000
            -0.0000          0.8440         -0.0000
            -0.0000         -0.0000          0.8440

     Atom 54  H   pos: ( -0.270568 -0.131207  1.944923)  dia sigma:           0.99
             0.9888         -0.0000         -0.0000
            -0.0000          0.9888         -0.0000
            -0.0000         -0.0000          0.9888

     Atom 55  O   pos: ( -0.336591  1.057467  0.238719)  dia sigma:          18.15
            17.6662          0.1604          0.0272
             0.1604         18.6584          0.1336
             0.0272          0.1336         18.1278

     Atom 56  H   pos: ( -0.322758  1.172095  0.330496)  dia sigma:           0.99
             0.9865         -0.0000         -0.0000
            -0.0000          0.9865         -0.0000
            -0.0000         -0.0000          0.9865

     Atom 57  H   pos: ( -0.364020  0.932904  0.325663)  dia sigma:           0.89
             0.8853         -0.0000         -0.0000
            -0.0000          0.8853         -0.0000
            -0.0000         -0.0000          0.8853

     Atom 58  O   pos: (  0.233345  0.007158  1.682105)  dia sigma:          18.14
            17.5218          0.3076          0.0220
             0.3076         18.7523         -0.0016
             0.0220         -0.0016         18.1368

     Atom 59  H   pos: (  0.250655  0.094608  1.551739)  dia sigma:           0.84
             0.8380         -0.0000         -0.0000
            -0.0000          0.8380         -0.0000
            -0.0000         -0.0000          0.8380

     Atom 60  H   pos: (  0.200741 -0.127051  1.636213)  dia sigma:           1.03
             1.0325         -0.0000         -0.0000
            -0.0000          1.0325         -0.0000
            -0.0000         -0.0000          1.0325

     Atom 61  O   pos: ( -0.181032  0.214715  0.270015)  dia sigma:          18.21
            18.2526         -0.0040         -0.6170
            -0.0040         18.2257         -0.2078
            -0.6170         -0.2078         18.1487

     Atom 62  H   pos: ( -0.070046  0.177164  0.183549)  dia sigma:           1.02
             1.0196         -0.0000         -0.0000
            -0.0000          1.0196         -0.0000
            -0.0000         -0.0000          1.0196

     Atom 63  H   pos: (  0.776449  0.071110  0.357065)  dia sigma:           0.90
             0.9008         -0.0000         -0.0000
            -0.0000          0.9008         -0.0000
            -0.0000         -0.0000          0.9008

     Atom 64  O   pos: ( -0.675300  1.149940  0.054051)  dia sigma:          18.18
            18.1569         -0.3445          0.3572
            -0.3445         18.5426          0.0736
             0.3572          0.0736         17.8303

     Atom 65  H   pos: ( -0.698213  1.293061  0.087102)  dia sigma:           0.96
             0.9636         -0.0000         -0.0000
            -0.0000          0.9636         -0.0000
            -0.0000         -0.0000          0.9636

     Atom 66  H   pos: ( -0.554331  1.110071  0.134451)  dia sigma:           0.93
             0.9299         -0.0000         -0.0000
            -0.0000          0.9299         -0.0000
            -0.0000         -0.0000          0.9299

     Atom 67  O   pos: ( -0.127746  0.437643  1.658191)  dia sigma:          18.13
            18.2922         -0.4686          0.4109
            -0.4686         18.0413          0.0838
             0.4109          0.0838         18.0643

     Atom 68  H   pos: ( -0.230234  0.541378  1.667781)  dia sigma:           1.01
             1.0137         -0.0000         -0.0000
            -0.0000          1.0137         -0.0000
            -0.0000         -0.0000          1.0137

     Atom 69  H   pos: ( -0.042409  0.450525  1.778948)  dia sigma:           0.96
             0.9637         -0.0000         -0.0000
            -0.0000          0.9637         -0.0000
            -0.0000         -0.0000          0.9637

     Atom 70  O   pos: (  0.258598 -0.763897  1.926810)  dia sigma:          18.06
            18.2772          0.0974          0.2178
             0.0974         17.4696          0.2829
             0.2178          0.2829         18.4363

     Atom 71  H   pos: (  0.401578 -0.753228  1.970475)  dia sigma:           0.95
             0.9475         -0.0000         -0.0000
            -0.0000          0.9475         -0.0000
            -0.0000         -0.0000          0.9475

     Atom 72  H   pos: ( -0.975616  1.029996  1.768136)  dia sigma:           0.96
             0.9608         -0.0000         -0.0000
            -0.0000          0.9608         -0.0000
            -0.0000         -0.0000          0.9608

     Atom 73  Ca  pos: (  0.482601  0.375184  0.888051)  dia sigma:          -4.22
            -4.2310          0.0132          0.0037
             0.0132         -4.2196         -0.0146
             0.0037         -0.0146         -4.2011

     Atom 74  Si  pos: (  0.002840  0.331961  0.812172)  dia sigma:           1.97
             1.9524         -0.0077         -0.0125
            -0.0077          1.9766          0.0317
            -0.0125          0.0317          1.9730

     Atom 75  O   pos: ( -0.209963  0.251663  0.896364)  dia sigma:          17.78
            17.8636          0.0852         -0.1398
             0.0852         17.7227          0.0195
            -0.1398          0.0195         17.7497

     Atom 76  O   pos: (  0.157331  0.324607  0.998807)  dia sigma:          17.65
            17.6364         -0.0612          0.1279
            -0.0612         17.5874         -0.0410
             0.1279         -0.0410         17.7246

     Atom 77  O   pos: (  0.091266  0.187931  0.625054)  dia sigma:          18.04
            17.9417         -0.2923         -0.0959
            -0.2923         18.1852          0.1076
            -0.0959          0.1076         17.9931

     Atom 78  O   pos: ( -0.019950  0.553748  0.715304)  dia sigma:          17.81
            17.6716         -0.0193          0.0062
            -0.0193         17.9760         -0.0996
             0.0062         -0.0996         17.7710

     Atom 79  Ca  pos: (  0.087860  0.826024  0.882166)  dia sigma:          -4.21
            -4.2079         -0.0102          0.0042
            -0.0102         -4.2383         -0.0172
             0.0042         -0.0172         -4.1944

     Atom 80  Si  pos: ( -0.444418  0.872613  0.667846)  dia sigma:           1.93
             1.9355         -0.0303          0.0155
            -0.0303          1.9594         -0.0172
             0.0155         -0.0172          1.8990

     Atom 81  O   pos: ( -0.573357  0.740463  0.826284)  dia sigma:          17.74
            17.7431          0.0549         -0.1292
             0.0549         17.7185         -0.1074
            -0.1292         -0.1074         17.7670

     Atom 82  O   pos: ( -0.257599  0.971455  0.789920)  dia sigma:          17.68
            17.7634          0.0654          0.1320
             0.0654         17.5742          0.0383
             0.1320          0.0383         17.7088

     Atom 83  O   pos: ( -0.377182  0.757680  0.464806)  dia sigma:          17.83
            17.6714          0.0102         -0.1178
             0.0102         17.8374          0.0903
            -0.1178          0.0903         17.9894

     Atom 84  Ca  pos: (  0.278322 -0.042759  1.132059)  dia sigma:          -4.21
            -4.2165         -0.0007          0.0059
            -0.0007         -4.2195         -0.0041
             0.0059         -0.0041         -4.2085

     Atom 85  Si  pos: ( -0.252151 -0.085170  1.334433)  dia sigma:           1.97
             2.0090         -0.0157         -0.0194
            -0.0157          1.9519         -0.0162
            -0.0194         -0.0162          1.9640

     Atom 86  O   pos: ( -0.226491  0.148050  1.378819)  dia sigma:          17.97
            17.8744          0.0259         -0.0309
             0.0259         18.1376          0.1085
            -0.0309          0.1085         17.8887

     Atom 87  O   pos: (  0.603998 -0.166921  1.157083)  dia sigma:          17.82
            17.8054          0.0480          0.1528
             0.0480         17.7337          0.0594
             0.1528          0.0594         17.9217

     Atom 88  O   pos: (  0.671517 -0.204655  1.554012)  dia sigma:          17.82
            17.6805          0.0112          0.0061
             0.0112         17.7139         -0.0424
             0.0061         -0.0424         18.0593

     Atom 89  Ca  pos: ( -0.100401  0.411392  1.248693)  dia sigma:          -4.20
            -4.2147         -0.0292          0.0099
            -0.0292         -4.2093          0.0150
             0.0099          0.0150         -4.1624

     Atom 90  Si  pos: ( -0.599103  0.457766  1.374798)  dia sigma:           1.92
             1.9339         -0.0206          0.0081
            -0.0206          1.9119          0.0042
             0.0081          0.0042          1.8995

     Atom 91  O   pos: (  0.332201  0.201753  1.380300)  dia sigma:          17.76
            17.6304          0.1740         -0.0350
             0.1740         17.9802         -0.0737
            -0.0350         -0.0737         17.6798

     Atom 92  O   pos: ( -0.437067  0.520980  1.202154)  dia sigma:          17.80
            17.8364          0.1027         -0.1961
             0.1027         17.7145         -0.0738
            -0.1961         -0.0738         17.8575

     Atom 93  O   pos: (  0.197042  0.573381  1.348159)  dia sigma:          18.46
            18.5378         -0.2294          0.0444
            -0.2294         18.7205         -0.0251
             0.0444         -0.0251         18.1330

     Atom 94  O   pos: ( -0.517038  0.508735  1.599429)  dia sigma:          17.76
            17.6426          0.0124          0.0879
             0.0124         17.6831          0.0828
             0.0879          0.0828         17.9554

     Atom 95  Ca  pos: (  0.746873 -0.495912  1.705949)  dia sigma:          -4.20
            -4.2004         -0.0004          0.0164
            -0.0004         -4.2027          0.0399
             0.0164          0.0399         -4.1836

     Atom 96  Ca  pos: ( -0.401392  0.191130  1.668313)  dia sigma:          -4.19
            -4.1803          0.0159          0.0166
             0.0159         -4.2004          0.0025
             0.0166          0.0025         -4.2015

     Atom 97  Ca  pos: ( -0.124387  0.541968  0.399974)  dia sigma:          -4.21
            -4.1888          0.0133          0.0111
             0.0133         -4.1920         -0.0098
             0.0111         -0.0098         -4.2486

     Atom 98  O   pos: (  0.033566  0.625575  0.106667)  dia sigma:          17.71
            17.4463          0.0797          0.0884
             0.0797         17.7605          0.5390
             0.0884          0.5390         17.9158

     Atom 99  H   pos: (  0.019304  0.530903 -0.002169)  dia sigma:           1.06
             1.0624         -0.0000         -0.0000
            -0.0000          1.0624         -0.0000
            -0.0000         -0.0000          1.0624

     Atom100  O   pos: (  0.652592 -0.725959  1.952030)  dia sigma:          17.79
            17.9124         -0.0891          0.4033
            -0.0891         17.5265         -0.0601
             0.4033         -0.0601         17.9446

     Atom101  H   pos: (  0.609477  0.171719  0.102707)  dia sigma:           1.01
             1.0127         -0.0000         -0.0000
            -0.0000          1.0127         -0.0000
            -0.0000         -0.0000          1.0127

     Paramagnetic contribution in ppm:

     Atom  1  O   pos: ( -0.077358  1.325492  0.044843)  para sigma:         -41.37
           -35.3319         13.3789          6.5900
            15.9515        -43.2398          1.2859
            11.4296          3.2132        -45.5375

     Atom  2  H   pos: ( -0.955551  1.436123  0.075063)  para sigma:           0.00
             0.0000          0.0000          0.0000
             0.0000          0.0000          0.0000
             0.0000          0.0000          0.0000

     Atom  3  H   pos: ( -0.179887  1.363670  0.141905)  para sigma:           0.00
             0.0000          0.0000          0.0000
             0.0000          0.0000          0.0000
             0.0000          0.0000          0.0000

     Atom  4  O   pos: (  0.502776  0.378054  0.523597)  para sigma:         -18.05
           -28.4331         14.6616          6.2681
            16.5765         -3.4018          1.1747
             2.2288         -9.8586        -22.3199

     Atom  5  H   pos: (  0.412569  0.294427  0.447457)  para sigma:           0.00
             0.0000          0.0000          0.0000
             0.0000          0.0000          0.0000
             0.0000          0.0000          0.0000

     Atom  6  H   pos: (  0.495449  0.518747  0.474037)  para sigma:           0.00
             0.0000          0.0000          0.0000
             0.0000          0.0000          0.0000
             0.0000          0.0000          0.0000

     Atom  7  O   pos: ( -0.275775  1.410811  0.421966)  para sigma:         -24.16
           -10.8789         -8.6970         -0.7539
            -7.7840        -22.9673          8.4181
            -3.3861         11.0908        -38.6336

     Atom  8  H   pos: ( -1.154219  1.513100  0.424614)  para sigma:           0.00
             0.0000          0.0000          0.0000
             0.0000          0.0000          0.0000
             0.0000          0.0000          0.0000

     Atom  9  H   pos: ( -0.386322  1.512774  0.433628)  para sigma:           0.00
             0.0000          0.0000          0.0000
             0.0000          0.0000          0.0000
             0.0000          0.0000          0.0000

     Atom 10  O   pos: (  0.460231 -0.564218  1.530371)  para sigma:         -55.58
           -45.1732         11.8143          8.9537
            13.4832        -55.4191          2.3820
            11.0800          3.7977        -66.1625

     Atom 11  H   pos: (  0.427691 -0.713016  1.551523)  para sigma:           0.00
             0.0000          0.0000          0.0000
             0.0000          0.0000          0.0000
             0.0000          0.0000          0.0000

     Atom 12  H   pos: (  0.325857 -0.503215  1.547732)  para sigma:           0.00
             0.0000          0.0000          0.0000
             0.0000          0.0000          0.0000
             0.0000          0.0000          0.0000

     Atom 13  O   pos: (  0.432946  0.562861  0.079307)  para sigma:         -26.71
           -15.3672         -8.2455         -4.7169
           -13.9227        -16.6687          4.6059
            -8.0618          9.3781        -48.0799

     Atom 14  H   pos: (  0.443074  0.413163  0.077274)  para sigma:           0.00
             0.0000          0.0000          0.0000
             0.0000          0.0000          0.0000
             0.0000          0.0000          0.0000

     Atom 15  H   pos: (  0.287318  0.595370  0.095743)  para sigma:           0.00
             0.0000          0.0000          0.0000
             0.0000          0.0000          0.0000
             0.0000          0.0000          0.0000

     Atom 16  O   pos: ( -0.427169  0.994474  1.526330)  para sigma:         -28.79
           -22.4920         11.2265          8.9964
            13.7319        -31.4412        -13.2840
            11.2258        -10.8016        -32.4465

     Atom 17  H   pos: ( -0.525681  1.020789  1.418017)  para sigma:           0.00
             0.0000          0.0000          0.0000
             0.0000          0.0000          0.0000
             0.0000          0.0000          0.0000

     Atom 18  H   pos: ( -0.307530  1.078173  1.500497)  para sigma:           0.00
             0.0000          0.0000          0.0000
             0.0000          0.0000          0.0000
             0.0000          0.0000          0.0000

     Atom 19  O   pos: (  0.042303  0.906873  0.419393)  para sigma:         -16.12
             0.2843          2.6027          2.2161
             3.5030        -28.5998         10.6032
             3.2926          9.6139        -20.0296

     Atom 20  H   pos: ( -0.820240  0.966119  0.452406)  para sigma:           0.00
             0.0000          0.0000          0.0000
             0.0000          0.0000          0.0000
             0.0000          0.0000          0.0000

     Atom 21  H   pos: ( -0.048964  0.973768  0.511363)  para sigma:           0.00
             0.0000          0.0000          0.0000
             0.0000          0.0000          0.0000
             0.0000          0.0000          0.0000

     Atom 22  O   pos: ( -0.267810  0.758333  1.934750)  para sigma:         -17.25
            -8.0179         19.5660         -9.4610
            16.3213        -24.3156         -0.8149
            -4.0453          0.4243        -19.4140

     Atom 23  H   pos: ( -0.154412  0.853180  1.933800)  para sigma:           0.00
             0.0000          0.0000          0.0000
             0.0000          0.0000          0.0000
             0.0000          0.0000          0.0000

     Atom 24  H   pos: ( -0.449189  1.658801  0.117624)  para sigma:           0.00
             0.0000          0.0000          0.0000
             0.0000          0.0000          0.0000
             0.0000          0.0000          0.0000

     Atom 25  Ca  pos: ( -0.198410  1.310556  0.851141)  para sigma:        -478.65
          -488.7198        -12.5236         -5.0832
           -14.1901       -440.8249         -1.0959
            -5.6120         -2.5481       -506.4074

     Atom 26  Si  pos: ( -0.698809  1.257349  0.674814)  para sigma:        -402.15
          -387.3084         25.6146          0.5287
            23.9571       -416.1472          4.6892
             5.6563          0.7013       -402.9859

     Atom 27  O   pos: ( -0.879733  1.183588  0.817216)  para sigma:        -109.45
          -108.3175         -0.5827         -9.0306
            -1.1715        -94.1442        -10.4374
            -3.5418         -8.0063       -125.8772

     Atom 28  O   pos: ( -0.540851  1.385030  0.802834)  para sigma:         -97.12
           -93.0630          3.1660          9.7226
             4.2305        -77.5029          3.7667
             3.7565          2.9060       -120.8067

     Atom 29  O   pos: ( -0.599799  1.050347  0.578352)  para sigma:         -68.38
           -66.1696        -21.4301          1.7882
           -17.8262        -59.1433          5.0334
             0.3000          4.5181        -79.8139

     Atom 30  O   pos: ( -0.791516  1.377172  0.481527)  para sigma:         -57.81
           -76.6613         -6.8492          7.3412
            -4.6422        -45.9043        -26.0169
             6.7873        -23.4541        -50.8716

     Atom 31  Ca  pos: (  0.727621 -0.103752  0.826616)  para sigma:        -488.08
          -479.9818         -6.0449         -0.0457
            -4.8213       -476.8609          7.5248
             1.2193          6.1559       -507.4032

     Atom 32  Si  pos: (  0.217696 -0.019626  0.676553)  para sigma:        -406.65
          -396.3183         18.9506          1.8957
            20.8897       -407.9321         -9.4125
             4.9827         -4.7126       -415.7007

     Atom 33  O   pos: (  0.072566 -0.165349  0.803201)  para sigma:         -97.30
           -92.7314          4.3053         -8.3429
             5.0046        -76.9764        -10.1772
            -3.6397         -4.7746       -122.1841

     Atom 34  O   pos: (  0.413696  0.028610  0.809592)  para sigma:        -112.59
          -104.4208         -1.2261          3.5162
            -5.5998       -112.8212         -0.8403
            -3.3587         -1.4661       -120.5197

     Atom 35  O   pos: (  0.283771 -0.112356  0.454511)  para sigma:         -60.84
           -61.1992        -11.1517        -14.7644
           -12.5034        -64.4196         16.5230
           -12.8690         15.6455        -56.9107

     Atom 36  Ca  pos: ( -0.386420  0.864095  1.118993)  para sigma:        -493.35
          -464.8907        -30.9888         -5.7800
           -28.5673       -507.2321         -4.4152
            -3.6707         -4.9341       -507.9151

     Atom 37  Si  pos: ( -0.866371  0.833903  1.335685)  para sigma:        -406.48
          -403.3020          6.5901          2.2284
            13.1961       -437.2245         12.6868
             5.1992          9.1591       -378.9170

     Atom 38  O   pos: ( -0.699027  0.964039  1.213044)  para sigma:        -105.42
           -88.2624         -0.0937        -11.1603
            -5.5779       -105.9985         -4.6906
           -10.8930         -7.3117       -122.0011

     Atom 39  O   pos: ( -0.067207  0.799933  1.204730)  para sigma:        -104.71
           -83.4018         -8.0766          5.5418
           -16.9590       -128.7496         -8.1568
            -2.5936         -4.5403       -101.9899

     Atom 40  O   pos: ( -0.871076  0.908226  1.566531)  para sigma:         -84.00
           -90.6164         -3.1639         11.1670
            -5.4352        -90.6312          5.0235
            10.0818          6.6539        -70.7480

     Atom 41  Ca  pos: (  0.546597 -0.524140  1.149402)  para sigma:        -489.18
          -460.8071        -25.1661         -0.3462
           -24.0761       -485.3725         -7.0532
             2.3936         -6.4038       -521.3628

     Atom 42  Si  pos: (  0.041394 -0.421573  1.302938)  para sigma:        -413.06
          -411.1941         10.9445          0.5110
            14.2764       -445.5043         -0.0140
             2.3110         -0.9409       -382.4809

     Atom 43  O   pos: ( -0.363821  1.245514  1.180446)  para sigma:        -103.17
           -92.7642          0.6140          7.1271
            -2.5334       -109.7140          1.5488
             3.9238          4.3045       -107.0449

     Atom 44  O   pos: (  0.241084 -0.404340  1.168155)  para sigma:        -113.04
           -93.1603        -12.2274         -3.5122
           -13.4588       -114.9012          4.1254
             6.3145          1.9323       -131.0636

     Atom 45  O   pos: ( -0.026930 -0.178941  1.284893)  para sigma:         -77.19
           -65.3182        -11.8991         -6.4982
            -7.0638        -79.4310         -1.3725
            -9.1038          3.4498        -86.8275

     Atom 46  O   pos: (  0.057926 -0.477789  1.539226)  para sigma:         -93.30
           -67.1445          3.4479        -11.9470
             3.2033       -119.3883         -2.0575
           -10.4836         -3.5134        -93.3524

     Atom 47  Ca  pos: ( -0.026294  0.966646  0.055352)  para sigma:        -466.36
          -485.8104         -5.3866         -5.4202
            -7.6904       -437.4699         -5.2569
            -5.5920          0.0819       -475.7880

     Atom 48  Ca  pos: ( -0.596870  0.789120  1.777991)  para sigma:        -477.50
          -510.0392        -17.3368         11.1151
           -17.2826       -464.5537         12.9361
            10.5383          9.2279       -457.9118

     Atom 49  Si  pos: ( -0.763597  1.594829  0.366258)  para sigma:        -407.05
          -397.6544         16.7506         24.3487
            21.1376       -429.2484         19.2667
            10.0749         17.8284       -394.2367

     Atom 50  O   pos: ( -0.779740  1.547928  0.128454)  para sigma:         -81.67
           -94.9913         11.1580          0.5121
            11.7445        -96.4221         -8.6779
             4.7868         -0.6053        -53.5855

     Atom 51  O   pos: (  0.693685 -0.139144  0.450028)  para sigma:         -68.77
           -64.6804         10.5295          2.5681
             9.5130        -68.8473         -0.2223
             4.3092          0.9077        -72.7940

     Atom 52  O   pos: ( -0.182073 -0.056171  1.853585)  para sigma:         -55.26
           -59.9488         13.7216         20.1477
             9.5776        -62.6546         10.0796
            16.0391         12.4963        -43.1906

     Atom 53  H   pos: ( -0.223960 -0.113462  1.709402)  para sigma:           0.00
             0.0000          0.0000          0.0000
             0.0000          0.0000          0.0000
             0.0000          0.0000          0.0000

     Atom 54  H   pos: ( -0.270568 -0.131207  1.944923)  para sigma:           0.00
             0.0000          0.0000          0.0000
             0.0000          0.0000          0.0000
             0.0000          0.0000          0.0000

     Atom 55  O   pos: ( -0.336591  1.057467  0.238719)  para sigma:         -45.01
           -56.5236          4.6746         -3.2503
             5.2310        -33.0417         -8.6549
            -0.4368         -5.5098        -45.4520

     Atom 56  H   pos: ( -0.322758  1.172095  0.330496)  para sigma:           0.00
             0.0000          0.0000          0.0000
             0.0000          0.0000          0.0000
             0.0000          0.0000          0.0000

     Atom 57  H   pos: ( -0.364020  0.932904  0.325663)  para sigma:           0.00
             0.0000          0.0000          0.0000
             0.0000          0.0000          0.0000
             0.0000          0.0000          0.0000

     Atom 58  O   pos: (  0.233345  0.007158  1.682105)  para sigma:         -28.72
           -45.8809          5.2924        -13.9566
             4.5222        -31.9834        -13.1016
           -13.0092        -17.2752         -8.2940

     Atom 59  H   pos: (  0.250655  0.094608  1.551739)  para sigma:           0.00
             0.0000          0.0000          0.0000
             0.0000          0.0000          0.0000
             0.0000          0.0000          0.0000

     Atom 60  H   pos: (  0.200741 -0.127051  1.636213)  para sigma:           0.00
             0.0000          0.0000          0.0000
             0.0000          0.0000          0.0000
             0.0000          0.0000          0.0000

     Atom 61  O   pos: ( -0.181032  0.214715  0.270015)  para sigma:         -33.56
           -43.1344          6.9515         -0.5581
             6.9966        -21.1819         -5.3199
            -2.6961         -5.4452        -36.3638

     Atom 62  H   pos: ( -0.070046  0.177164  0.183549)  para sigma:           0.00
             0.0000          0.0000          0.0000
             0.0000          0.0000          0.0000
             0.0000          0.0000          0.0000

     Atom 63  H   pos: (  0.776449  0.071110  0.357065)  para sigma:           0.00
             0.0000          0.0000          0.0000
             0.0000          0.0000          0.0000
             0.0000          0.0000          0.0000

     Atom 64  O   pos: ( -0.675300  1.149940  0.054051)  para sigma:         -24.14
           -17.7506        -10.4228          9.0752
            -9.4432        -24.6644         -0.1800
             8.6940          2.4119        -30.0183

     Atom 65  H   pos: ( -0.698213  1.293061  0.087102)  para sigma:           0.00
             0.0000          0.0000          0.0000
             0.0000          0.0000          0.0000
             0.0000          0.0000          0.0000

     Atom 66  H   pos: ( -0.554331  1.110071  0.134451)  para sigma:           0.00
             0.0000          0.0000          0.0000
             0.0000          0.0000          0.0000
             0.0000          0.0000          0.0000

     Atom 67  O   pos: ( -0.127746  0.437643  1.658191)  para sigma:         -24.46
           -12.4018         -5.3484         24.1199
            -0.6615        -38.8617          7.0846
            21.1360          0.6252        -22.1274

     Atom 68  H   pos: ( -0.230234  0.541378  1.667781)  para sigma:           0.00
             0.0000          0.0000          0.0000
             0.0000          0.0000          0.0000
             0.0000          0.0000          0.0000

     Atom 69  H   pos: ( -0.042409  0.450525  1.778948)  para sigma:           0.00
             0.0000          0.0000          0.0000
             0.0000          0.0000          0.0000
             0.0000          0.0000          0.0000

     Atom 70  O   pos: (  0.258598 -0.763897  1.926810)  para sigma:         -23.34
            -9.5443          6.3093          0.5840
             6.9852        -43.3435          9.9092
             0.2678         10.7032        -17.1331

     Atom 71  H   pos: (  0.401578 -0.753228  1.970475)  para sigma:           0.00
             0.0000          0.0000          0.0000
             0.0000          0.0000          0.0000
             0.0000          0.0000          0.0000

     Atom 72  H   pos: ( -0.975616  1.029996  1.768136)  para sigma:           0.00
             0.0000          0.0000          0.0000
             0.0000          0.0000          0.0000
             0.0000          0.0000          0.0000

     Atom 73  Ca  pos: (  0.482601  0.375184  0.888051)  para sigma:        -502.35
          -479.5888         -2.4862         -4.8166
            -5.2018       -509.3951        -10.6790
            -5.0521        -12.4306       -518.0730

     Atom 74  Si  pos: (  0.002840  0.331961  0.812172)  para sigma:        -414.75
          -404.9016         11.3819          9.9761
            11.9035       -414.8486        -18.3700
            10.4978        -23.5310       -424.5106

     Atom 75  O   pos: ( -0.209963  0.251663  0.896364)  para sigma:        -110.89
          -101.2778          2.2595          7.0250
             4.5127        -95.9297          1.2238
             9.8310          4.3125       -135.4525

     Atom 76  O   pos: (  0.157331  0.324607  0.998807)  para sigma:        -109.28
           -86.8033         -5.3898         -8.6440
            -8.6346       -124.3971        -12.2051
           -11.9839         -9.3869       -116.6410

     Atom 77  O   pos: (  0.091266  0.187931  0.625054)  para sigma:         -66.82
           -78.1421        -13.6614         -4.5929
           -14.6653        -55.5784          6.6067
            -6.0050          9.0416        -66.7401

     Atom 78  O   pos: ( -0.019950  0.553748  0.715304)  para sigma:        -126.36
          -161.5710         19.7392         12.9735
            18.0762       -128.0814         15.4588
            19.5284         11.4325        -89.4321

     Atom 79  Ca  pos: (  0.087860  0.826024  0.882166)  para sigma:        -488.92
          -520.9572          8.4606        -15.2412
             8.9855       -452.8581          7.4316
           -17.0463         10.8307       -492.9462

     Atom 80  Si  pos: ( -0.444418  0.872613  0.667846)  para sigma:        -412.41
          -414.4815         20.6513        -12.0831
            23.2797       -423.4946         12.3564
           -11.3177         17.8542       -399.2625

     Atom 81  O   pos: ( -0.573357  0.740463  0.826284)  para sigma:        -104.34
           -97.8823        -10.7396         -0.8546
            -6.0958        -83.8406        -10.1844
             3.3183         -0.7087       -131.3070

     Atom 82  O   pos: ( -0.257599  0.971455  0.789920)  para sigma:         -97.72
          -109.4692          6.8732         -5.3462
            10.9897        -86.0870          3.0016
            -8.3094         -1.8551        -97.6136

     Atom 83  O   pos: ( -0.377182  0.757680  0.464806)  para sigma:         -97.42
          -106.3828        -19.7198        -14.0647
           -18.0253        -78.6304          9.4907
           -10.0428          4.1004       -107.2409

     Atom 84  Ca  pos: (  0.278322 -0.042759  1.132059)  para sigma:        -471.16
          -491.5426         13.0061         -3.5370
             9.7252       -467.6090         12.6135
            -7.3978          9.0227       -454.3364

     Atom 85  Si  pos: ( -0.252151 -0.085170  1.334433)  para sigma:        -406.05
          -422.5110         15.5723         22.7348
            12.8443       -393.5291         11.6585
            18.3709          5.6291       -402.0968

     Atom 86  O   pos: ( -0.226491  0.148050  1.378819)  para sigma:        -125.64
          -139.8450         18.4855        -21.9413
            19.2845       -101.7906        -18.7901
           -21.8004        -27.9986       -135.2765

     Atom 87  O   pos: (  0.603998 -0.166921  1.157083)  para sigma:        -106.31
           -99.1411          0.0061         12.7697
            -1.6318       -119.0413         -3.3976
             7.1533         -1.9283       -100.7461

     Atom 88  O   pos: (  0.671517 -0.204655  1.554012)  para sigma:        -102.28
          -127.8476          0.0488         12.3110
            -2.4091        -84.9504        -18.3189
             8.1283        -12.4889        -94.0473

     Atom 89  Ca  pos: ( -0.100401  0.411392  1.248693)  para sigma:        -477.00
          -475.5769         18.2886        -25.9344
            19.9985       -459.8900        -28.2174
           -25.2396        -22.6440       -495.5191

     Atom 90  Si  pos: ( -0.599103  0.457766  1.374798)  para sigma:        -405.88
          -415.5471         29.3220         -7.3943
            18.5674       -407.0820          1.1131
           -13.1480          0.2245       -394.9968

     Atom 91  O   pos: (  0.332201  0.201753  1.380300)  para sigma:         -82.97
           -99.7914         22.5892         -2.0764
            19.2356        -75.0990         12.7341
             2.2357         16.4911        -74.0054

     Atom 92  O   pos: ( -0.437067  0.520980  1.202154)  para sigma:        -107.35
          -118.6392          0.2185         -7.0436
             0.9726       -109.1360          1.3281
            -8.5566         -1.0698        -94.2687

     Atom 93  O   pos: (  0.197042  0.573381  1.348159)  para sigma:         -78.24
           -72.9826        -14.7050          6.3099
           -11.0171        -74.2825          0.7286
             6.2744          0.4009        -87.4589

     Atom 94  O   pos: ( -0.517038  0.508735  1.599429)  para sigma:        -118.98
          -145.3302        -27.7292        -12.1105
           -23.2303        -81.5958         26.8662
            -6.9480         17.6749       -130.0231

     Atom 95  Ca  pos: (  0.746873 -0.495912  1.705949)  para sigma:        -495.25
          -481.1013          2.6342        -23.2715
             0.5442       -520.9453        -43.5188
           -23.3760        -50.9461       -483.6908

     Atom 96  Ca  pos: ( -0.401392  0.191130  1.668313)  para sigma:        -474.47
          -489.2470        -22.3650        -16.6028
           -23.1757       -474.0211         -6.7292
           -18.3883         -8.7309       -460.1452

     Atom 97  Ca  pos: ( -0.124387  0.541968  0.399974)  para sigma:        -495.70
          -522.7013        -17.0018        -11.4421
           -19.1535       -528.2619          6.2962
           -12.8000          1.5426       -436.1338

     Atom 98  O   pos: (  0.033566  0.625575  0.106667)  para sigma:         -61.37
           -44.9732        -29.9879        -35.9793
           -11.3049        -62.5802        -32.7813
           -19.7321        -37.4460        -76.5520

     Atom 99  H   pos: (  0.019304  0.530903 -0.002169)  para sigma:           0.00
             0.0000          0.0000          0.0000
             0.0000          0.0000          0.0000
             0.0000          0.0000          0.0000

     Atom100  O   pos: (  0.652592 -0.725959  1.952030)  para sigma:         -69.05
           -82.5516          8.0466        -13.2571
             5.2884        -47.2849         -2.6834
           -10.2709          1.5196        -77.3121

     Atom101  H   pos: (  0.609477  0.171719  0.102707)  para sigma:           0.00
             0.0000          0.0000          0.0000
             0.0000          0.0000          0.0000
             0.0000          0.0000          0.0000

     Paramagnetic US occ-occ contribution in ppm:

     Atom  1  O   pos: ( -0.077358  1.325492  0.044843)  para_oo sigma:          -0.73
            -0.3161          0.3385          0.0349
             0.3421         -1.1597         -0.0951
             0.0810         -0.0434         -0.7257

     Atom  2  H   pos: ( -0.955551  1.436123  0.075063)  para_oo sigma:           0.00
             0.0000          0.0000          0.0000
             0.0000          0.0000          0.0000
             0.0000          0.0000          0.0000

     Atom  3  H   pos: ( -0.179887  1.363670  0.141905)  para_oo sigma:           0.00
             0.0000          0.0000          0.0000
             0.0000          0.0000          0.0000
             0.0000          0.0000          0.0000

     Atom  4  O   pos: (  0.502776  0.378054  0.523597)  para_oo sigma:          -0.48
            -0.5412          0.1238          0.0415
             0.2499         -0.0018          0.0119
            -0.0004         -0.0764         -0.8856

     Atom  5  H   pos: (  0.412569  0.294427  0.447457)  para_oo sigma:           0.00
             0.0000          0.0000          0.0000
             0.0000          0.0000          0.0000
             0.0000          0.0000          0.0000

     Atom  6  H   pos: (  0.495449  0.518747  0.474037)  para_oo sigma:           0.00
             0.0000          0.0000          0.0000
             0.0000          0.0000          0.0000
             0.0000          0.0000          0.0000

     Atom  7  O   pos: ( -0.275775  1.410811  0.421966)  para_oo sigma:          -0.91
            -0.9414         -0.1292          0.0046
            -0.1293         -0.8544          0.0786
            -0.0040          0.0637         -0.9394

     Atom  8  H   pos: ( -1.154219  1.513100  0.424614)  para_oo sigma:           0.00
             0.0000          0.0000          0.0000
             0.0000          0.0000          0.0000
             0.0000          0.0000          0.0000

     Atom  9  H   pos: ( -0.386322  1.512774  0.433628)  para_oo sigma:           0.00
             0.0000          0.0000          0.0000
             0.0000          0.0000          0.0000
             0.0000          0.0000          0.0000

     Atom 10  O   pos: (  0.460231 -0.564218  1.530371)  para_oo sigma:          -0.37
            -0.5834         -0.1952         -0.1296
            -0.2909          0.3373         -0.0515
            -0.1280         -0.0354         -0.8542

     Atom 11  H   pos: (  0.427691 -0.713016  1.551523)  para_oo sigma:           0.00
             0.0000          0.0000          0.0000
             0.0000          0.0000          0.0000
             0.0000          0.0000          0.0000

     Atom 12  H   pos: (  0.325857 -0.503215  1.547732)  para_oo sigma:           0.00
             0.0000          0.0000          0.0000
             0.0000          0.0000          0.0000
             0.0000          0.0000          0.0000

     Atom 13  O   pos: (  0.432946  0.562861  0.079307)  para_oo sigma:          -0.93
            -0.9172         -0.0050         -0.0940
            -0.1259         -0.7034         -0.0409
            -0.0687         -0.1370         -1.1692

     Atom 14  H   pos: (  0.443074  0.413163  0.077274)  para_oo sigma:           0.00
             0.0000          0.0000          0.0000
             0.0000          0.0000          0.0000
             0.0000          0.0000          0.0000

     Atom 15  H   pos: (  0.287318  0.595370  0.095743)  para_oo sigma:           0.00
             0.0000          0.0000          0.0000
             0.0000          0.0000          0.0000
             0.0000          0.0000          0.0000

     Atom 16  O   pos: ( -0.427169  0.994474  1.526330)  para_oo sigma:          -0.41
            -0.0713          0.0951          0.2773
             0.0019         -0.5869          0.0287
             0.2661          0.0522         -0.5840

     Atom 17  H   pos: ( -0.525681  1.020789  1.418017)  para_oo sigma:           0.00
             0.0000          0.0000          0.0000
             0.0000          0.0000          0.0000
             0.0000          0.0000          0.0000

     Atom 18  H   pos: ( -0.307530  1.078173  1.500497)  para_oo sigma:           0.00
             0.0000          0.0000          0.0000
             0.0000          0.0000          0.0000
             0.0000          0.0000          0.0000

     Atom 19  O   pos: (  0.042303  0.906873  0.419393)  para_oo sigma:          -0.43
            -0.0521         -0.0291         -0.0793
            -0.0807         -0.6049          0.0992
            -0.1017          0.0699         -0.6404

     Atom 20  H   pos: ( -0.820240  0.966119  0.452406)  para_oo sigma:           0.00
             0.0000          0.0000          0.0000
             0.0000          0.0000          0.0000
             0.0000          0.0000          0.0000

     Atom 21  H   pos: ( -0.048964  0.973768  0.511363)  para_oo sigma:           0.00
             0.0000          0.0000          0.0000
             0.0000          0.0000          0.0000
             0.0000          0.0000          0.0000

     Atom 22  O   pos: ( -0.267810  0.758333  1.934750)  para_oo sigma:          -0.50
            -0.5275          0.1872         -0.2416
             0.2285         -0.4230         -0.1273
            -0.3158         -0.1481         -0.5535

     Atom 23  H   pos: ( -0.154412  0.853180  1.933800)  para_oo sigma:           0.00
             0.0000          0.0000          0.0000
             0.0000          0.0000          0.0000
             0.0000          0.0000          0.0000

     Atom 24  H   pos: ( -0.449189  1.658801  0.117624)  para_oo sigma:           0.00
             0.0000          0.0000          0.0000
             0.0000          0.0000          0.0000
             0.0000          0.0000          0.0000

     Atom 25  Ca  pos: ( -0.198410  1.310556  0.851141)  para_oo sigma:          -3.16
            -3.2986         -0.3111         -0.0012
            -0.3560         -2.3685         -0.0749
            -0.0526         -0.0813         -3.8229

     Atom 26  Si  pos: ( -0.698809  1.257349  0.674814)  para_oo sigma:          -6.08
            -5.7874          0.5330          0.1891
             0.5100         -6.5320          0.1671
             0.1371          0.1154         -5.9264

     Atom 27  O   pos: ( -0.879733  1.183588  0.817216)  para_oo sigma:          -1.69
            -0.8244          0.9638         -1.6241
             0.9688         -2.9396         -0.6274
            -1.7198         -0.5824         -1.3083

     Atom 28  O   pos: ( -0.540851  1.385030  0.802834)  para_oo sigma:          -1.83
            -1.4886          1.3456          1.4152
             1.3441         -2.2007          1.0965
             1.4855          1.2038         -1.8071

     Atom 29  O   pos: ( -0.599799  1.050347  0.578352)  para_oo sigma:          -3.78
            -3.9373         -1.1983         -0.0014
            -1.2396         -2.8711          0.1500
            -0.0128          0.1126         -4.5259

     Atom 30  O   pos: ( -0.791516  1.377172  0.481527)  para_oo sigma:          -4.05
            -5.1015         -0.4397          0.3155
            -0.4018         -3.4473         -1.5961
             0.3963         -1.6304         -3.6135

     Atom 31  Ca  pos: (  0.727621 -0.103752  0.826616)  para_oo sigma:          -3.45
            -3.3757         -0.3668         -0.0941
            -0.3841         -3.0546          0.0042
            -0.0126          0.1055         -3.9153

     Atom 32  Si  pos: (  0.217696 -0.019626  0.676553)  para_oo sigma:          -5.88
            -5.6496          0.7417          0.1953
             0.7546         -6.0544         -0.2246
             0.1672         -0.2965         -5.9456

     Atom 33  O   pos: (  0.072566 -0.165349  0.803201)  para_oo sigma:          -1.79
            -1.8266          1.4700         -1.1781
             1.3974         -1.9510         -0.9490
            -1.2940         -1.0595         -1.5916

     Atom 34  O   pos: (  0.413696  0.028610  0.809592)  para_oo sigma:          -1.51
            -0.4607          0.7574          1.7002
             0.8190         -2.4082          0.4937
             1.8206          0.5101         -1.6758

     Atom 35  O   pos: (  0.283771 -0.112356  0.454511)  para_oo sigma:          -3.88
            -3.9347         -0.9521         -1.0014
            -0.9198         -4.1182          0.8186
            -0.9948          0.8846         -3.5904

     Atom 36  Ca  pos: ( -0.386420  0.864095  1.118993)  para_oo sigma:          -3.41
            -2.6886         -0.6607          0.0512
            -0.6373         -3.5910         -0.0680
             0.0911         -0.0292         -3.9373

     Atom 37  Si  pos: ( -0.866371  0.833903  1.335685)  para_oo sigma:          -5.94
            -5.8666          0.0884         -0.1200
             0.1244         -6.5490          0.2067
             0.0060          0.1800         -5.4116

     Atom 38  O   pos: ( -0.699027  0.964039  1.213044)  para_oo sigma:          -1.64
            -1.3616          1.2899         -0.8155
             1.1830         -1.8447         -0.7045
            -0.9003         -0.6889         -1.7256

     Atom 39  O   pos: ( -0.067207  0.799933  1.204730)  para_oo sigma:          -1.32
            -0.4702          0.1409          1.4185
             0.3993         -2.1815          0.3402
             1.5978          0.2793         -1.3075

     Atom 40  O   pos: ( -0.871076  0.908226  1.566531)  para_oo sigma:          -2.97
            -4.3243          0.0891         -0.3630
             0.0527         -3.5095          1.2088
            -0.4447          1.1965         -1.0845

     Atom 41  Ca  pos: (  0.546597 -0.524140  1.149402)  para_oo sigma:          -3.26
            -2.6422         -0.6236         -0.0106
            -0.6229         -3.1270         -0.1091
            -0.0105         -0.1546         -4.0095

     Atom 42  Si  pos: (  0.041394 -0.421573  1.302938)  para_oo sigma:          -5.77
            -5.7015          0.3031          0.1699
             0.3078         -6.5004         -0.0139
             0.0341         -0.0239         -5.1073

     Atom 43  O   pos: ( -0.363821  1.245514  1.180446)  para_oo sigma:          -1.74
            -1.7104          1.2776          1.1789
             1.2259         -1.4457          0.8480
             1.2813          0.9116         -2.0576

     Atom 44  O   pos: (  0.241084 -0.404340  1.168155)  para_oo sigma:          -1.55
            -0.7048          0.3175         -1.5555
             0.5672         -2.7676         -0.2659
            -1.7532         -0.2402         -1.1868

     Atom 45  O   pos: ( -0.026930 -0.178941  1.284893)  para_oo sigma:          -3.34
            -3.0837         -1.3432          0.0543
            -1.5579         -2.6994          0.2435
             0.0995          0.1860         -4.2352

     Atom 46  O   pos: (  0.057926 -0.477789  1.539226)  para_oo sigma:          -2.55
            -3.9252         -0.2159          0.7448
            -0.2181         -3.1821         -0.5848
             0.8051         -0.6303         -0.5474

     Atom 47  Ca  pos: ( -0.026294  0.966646  0.055352)  para_oo sigma:          -2.85
            -2.9448         -0.1443          0.1267
            -0.2723         -2.5829         -0.1638
             0.1974         -0.1702         -3.0277

     Atom 48  Ca  pos: ( -0.596870  0.789120  1.777991)  para_oo sigma:          -3.24
            -3.7866         -0.2307         -0.3616
            -0.2179         -2.6734          0.1330
            -0.3583          0.1103         -3.2626

     Atom 49  Si  pos: ( -0.763597  1.594829  0.366258)  para_oo sigma:          -5.89
            -5.7001          0.3565          0.2005
             0.3430         -6.1447          0.2859
             0.1888          0.2426         -5.8320

     Atom 50  O   pos: ( -0.779740  1.547928  0.128454)  para_oo sigma:          -2.90
            -3.6004          0.1000          0.3904
             0.0954         -3.5550          1.0914
             0.3969          0.9769         -1.5486

     Atom 51  O   pos: (  0.693685 -0.139144  0.450028)  para_oo sigma:          -3.24
            -1.7572          1.1789          0.7273
             1.0741         -3.4766          0.2666
             0.7957          0.3178         -4.4741

     Atom 52  O   pos: ( -0.182073 -0.056171  1.853585)  para_oo sigma:          -0.57
            -0.9570          0.1182         -0.2720
             0.1559         -0.8106          0.2347
            -0.1533          0.1406          0.0487

     Atom 53  H   pos: ( -0.223960 -0.113462  1.709402)  para_oo sigma:           0.00
             0.0000          0.0000          0.0000
             0.0000          0.0000          0.0000
             0.0000          0.0000          0.0000

     Atom 54  H   pos: ( -0.270568 -0.131207  1.944923)  para_oo sigma:           0.00
             0.0000          0.0000          0.0000
             0.0000          0.0000          0.0000
             0.0000          0.0000          0.0000

     Atom 55  O   pos: ( -0.336591  1.057467  0.238719)  para_oo sigma:          -1.00
            -1.2394          0.1612          0.2369
             0.1669         -0.7496         -0.1987
             0.2022         -0.1830         -1.0048

     Atom 56  H   pos: ( -0.322758  1.172095  0.330496)  para_oo sigma:           0.00
             0.0000          0.0000          0.0000
             0.0000          0.0000          0.0000
             0.0000          0.0000          0.0000

     Atom 57  H   pos: ( -0.364020  0.932904  0.325663)  para_oo sigma:           0.00
             0.0000          0.0000          0.0000
             0.0000          0.0000          0.0000
             0.0000          0.0000          0.0000

     Atom 58  O   pos: (  0.233345  0.007158  1.682105)  para_oo sigma:          -0.32
            -0.5248          0.0850          0.0124
             0.1538          0.0669         -0.4406
            -0.0504         -0.4115         -0.5145

     Atom 59  H   pos: (  0.250655  0.094608  1.551739)  para_oo sigma:           0.00
             0.0000          0.0000          0.0000
             0.0000          0.0000          0.0000
             0.0000          0.0000          0.0000

     Atom 60  H   pos: (  0.200741 -0.127051  1.636213)  para_oo sigma:           0.00
             0.0000          0.0000          0.0000
             0.0000          0.0000          0.0000
             0.0000          0.0000          0.0000

     Atom 61  O   pos: ( -0.181032  0.214715  0.270015)  para_oo sigma:          -0.59
            -0.4699          0.0796         -0.2264
             0.0511         -0.8496         -0.2562
            -0.2494         -0.3166         -0.4489

     Atom 62  H   pos: ( -0.070046  0.177164  0.183549)  para_oo sigma:           0.00
             0.0000          0.0000          0.0000
             0.0000          0.0000          0.0000
             0.0000          0.0000          0.0000

     Atom 63  H   pos: (  0.776449  0.071110  0.357065)  para_oo sigma:           0.00
             0.0000          0.0000          0.0000
             0.0000          0.0000          0.0000
             0.0000          0.0000          0.0000

     Atom 64  O   pos: ( -0.675300  1.149940  0.054051)  para_oo sigma:          -0.31
            -0.2543         -0.3403          0.2027
            -0.3997         -0.0774         -0.1331
             0.2363         -0.1446         -0.5904

     Atom 65  H   pos: ( -0.698213  1.293061  0.087102)  para_oo sigma:           0.00
             0.0000          0.0000          0.0000
             0.0000          0.0000          0.0000
             0.0000          0.0000          0.0000

     Atom 66  H   pos: ( -0.554331  1.110071  0.134451)  para_oo sigma:           0.00
             0.0000          0.0000          0.0000
             0.0000          0.0000          0.0000
             0.0000          0.0000          0.0000

     Atom 67  O   pos: ( -0.127746  0.437643  1.658191)  para_oo sigma:          -0.58
            -0.4303         -0.2481          0.3095
            -0.3360         -0.6755         -0.0853
             0.2809         -0.0360         -0.6346

     Atom 68  H   pos: ( -0.230234  0.541378  1.667781)  para_oo sigma:           0.00
             0.0000          0.0000          0.0000
             0.0000          0.0000          0.0000
             0.0000          0.0000          0.0000

     Atom 69  H   pos: ( -0.042409  0.450525  1.778948)  para_oo sigma:           0.00
             0.0000          0.0000          0.0000
             0.0000          0.0000          0.0000
             0.0000          0.0000          0.0000

     Atom 70  O   pos: (  0.258598 -0.763897  1.926810)  para_oo sigma:          -1.12
            -0.9335          0.0355         -0.0764
             0.0255         -1.1632          0.0968
            -0.0734          0.0719         -1.2670

     Atom 71  H   pos: (  0.401578 -0.753228  1.970475)  para_oo sigma:           0.00
             0.0000          0.0000          0.0000
             0.0000          0.0000          0.0000
             0.0000          0.0000          0.0000

     Atom 72  H   pos: ( -0.975616  1.029996  1.768136)  para_oo sigma:           0.00
             0.0000          0.0000          0.0000
             0.0000          0.0000          0.0000
             0.0000          0.0000          0.0000

     Atom 73  Ca  pos: (  0.482601  0.375184  0.888051)  para_oo sigma:          -3.51
            -3.0954         -0.4458          0.0665
            -0.3895         -3.4827         -0.0229
            -0.0260         -0.0665         -3.9375

     Atom 74  Si  pos: (  0.002840  0.331961  0.812172)  para_oo sigma:          -5.75
            -5.5685          0.3720          0.1879
             0.4136         -5.8236         -0.3596
             0.1408         -0.3822         -5.8661

     Atom 75  O   pos: ( -0.209963  0.251663  0.896364)  para_oo sigma:          -1.52
            -0.1464          1.3260         -1.1760
             1.3605         -2.4867         -0.5736
            -1.3400         -0.4557         -1.9127

     Atom 76  O   pos: (  0.157331  0.324607  0.998807)  para_oo sigma:          -1.95
            -2.1311         -0.1549          2.2645
            -0.0815         -2.8060          0.0986
             2.2619          0.0466         -0.9278

     Atom 77  O   pos: (  0.091266  0.187931  0.625054)  para_oo sigma:          -3.86
            -4.2871         -0.9922         -0.2245
            -1.0376         -2.9711          0.4375
            -0.2297          0.4891         -4.3243

     Atom 78  O   pos: ( -0.019950  0.553748  0.715304)  para_oo sigma:          -1.22
            -1.9782         -0.6342         -0.3959
            -0.5868          0.6714         -1.6766
            -0.3395         -1.7280         -2.3676

     Atom 79  Ca  pos: (  0.087860  0.826024  0.882166)  para_oo sigma:          -3.24
            -3.6981          0.1183         -0.1626
             0.1572         -2.5779          0.4110
            -0.1389          0.4329         -3.4501

     Atom 80  Si  pos: ( -0.444418  0.872613  0.667846)  para_oo sigma:          -5.80
            -5.6900          0.4273         -0.0757
             0.4675         -6.1537          0.1627
            -0.1282          0.1789         -5.5634

     Atom 81  O   pos: ( -0.573357  0.740463  0.826284)  para_oo sigma:          -1.58
            -1.7815          1.1776         -1.4110
             1.1467         -1.8376         -1.2332
            -1.4897         -1.3673         -1.1208

     Atom 82  O   pos: ( -0.257599  0.971455  0.789920)  para_oo sigma:          -1.72
            -0.5442          1.0060          1.3276
             0.9699         -2.3882          0.7232
             1.4244          0.7214         -2.2258

     Atom 83  O   pos: ( -0.377182  0.757680  0.464806)  para_oo sigma:          -2.79
            -3.8466          0.2413         -0.4151
             0.1354         -3.0452          0.7812
            -0.4682          0.8927         -1.4821

     Atom 84  Ca  pos: (  0.278322 -0.042759  1.132059)  para_oo sigma:          -2.80
            -2.8779          0.0766         -0.1070
             0.0011         -2.8070          0.1754
            -0.0604          0.2530         -2.7181

     Atom 85  Si  pos: ( -0.252151 -0.085170  1.334433)  para_oo sigma:          -6.00
            -6.3749          0.3250          0.3769
             0.3702         -5.6719          0.3150
             0.4187          0.3159         -5.9433

     Atom 86  O   pos: ( -0.226491  0.148050  1.378819)  para_oo sigma:          -1.43
            -2.2118          0.0197          0.6795
             0.0092          0.7749          1.0027
             0.7960          1.2844         -2.8408

     Atom 87  O   pos: (  0.603998 -0.166921  1.157083)  para_oo sigma:          -1.50
            -1.5192          0.6568          1.7057
             0.7471         -2.5841          0.7985
             1.7279          0.7615         -0.3926

     Atom 88  O   pos: (  0.671517 -0.204655  1.554012)  para_oo sigma:          -2.13
            -2.4216          0.5419         -0.4888
             0.4643         -3.3483         -0.2463
            -0.5960         -0.4619         -0.6109

     Atom 89  Ca  pos: ( -0.100401  0.411392  1.248693)  para_oo sigma:          -3.09
            -3.0335          0.4263         -0.4178
             0.5153         -2.6864         -0.5916
            -0.4581         -0.5479         -3.5507

     Atom 90  Si  pos: ( -0.599103  0.457766  1.374798)  para_oo sigma:          -5.95
            -6.0065          0.3070         -0.1142
             0.2122         -6.1007          0.0426
            -0.2423         -0.0077         -5.7449

     Atom 91  O   pos: (  0.332201  0.201753  1.380300)  para_oo sigma:          -2.51
            -2.9411          0.8103         -0.3477
             0.7922         -0.8842         -0.6218
            -0.3065         -0.8411         -3.7166

     Atom 92  O   pos: ( -0.437067  0.520980  1.202154)  para_oo sigma:          -1.30
            -0.9205          0.5952         -1.7803
             0.6420         -2.3346         -0.6529
            -1.8055         -0.6898         -0.6448

     Atom 93  O   pos: (  0.197042  0.573381  1.348159)  para_oo sigma:          -3.46
            -3.5695         -1.6946         -0.0171
            -1.8159         -2.3772         -0.3042
            -0.0305         -0.2577         -4.4471

     Atom 94  O   pos: ( -0.517038  0.508735  1.599429)  para_oo sigma:          -1.47
            -1.5122          0.6056          1.2495
             0.6532         -3.4624          0.3535
             1.2018          0.5201          0.5593

     Atom 95  Ca  pos: (  0.746873 -0.495912  1.705949)  para_oo sigma:          -3.13
            -2.7835          0.0137         -0.4488
             0.0713         -3.5054         -0.5668
            -0.3199         -0.6865         -3.1039

     Atom 96  Ca  pos: ( -0.401392  0.191130  1.668313)  para_oo sigma:          -2.44
            -2.3796         -0.2450         -0.5252
            -0.2469         -2.6538         -0.1533
            -0.5272         -0.0929         -2.2897

     Atom 97  Ca  pos: ( -0.124387  0.541968  0.399974)  para_oo sigma:          -3.57
            -3.5923         -0.4469          0.0853
            -0.4346         -4.3815         -0.1842
             0.0926         -0.1077         -2.7415

     Atom 98  O   pos: (  0.033566  0.625575  0.106667)  para_oo sigma:           0.61
             0.7326          0.1831          0.5138
             0.1558          0.3314          0.6772
             0.4544          0.7147          0.7590

     Atom 99  H   pos: (  0.019304  0.530903 -0.002169)  para_oo sigma:           0.00
             0.0000          0.0000          0.0000
             0.0000          0.0000          0.0000
             0.0000          0.0000          0.0000

     Atom100  O   pos: (  0.652592 -0.725959  1.952030)  para_oo sigma:           0.14
             0.8575         -0.3365          0.6936
            -0.2300         -0.3113          0.0810
             0.5157          0.0924         -0.1400

     Atom101  H   pos: (  0.609477  0.171719  0.102707)  para_oo sigma:           0.00
             0.0000          0.0000          0.0000
             0.0000          0.0000          0.0000
             0.0000          0.0000          0.0000

     Paramagnetic US L_R Q_R contribution in ppm:

     Atom  1  O   pos: ( -0.077358  1.325492  0.044843)  para_lq sigma:        -100.85
          -103.3766         -2.1234          1.8953
            -1.8991        -99.6978         -3.7273
             2.3516         -3.6055        -99.4625

     Atom  2  H   pos: ( -0.955551  1.436123  0.075063)  para_lq sigma:           0.00
             0.0000          0.0000          0.0000
             0.0000          0.0000          0.0000
             0.0000          0.0000          0.0000

     Atom  3  H   pos: ( -0.179887  1.363670  0.141905)  para_lq sigma:           0.00
             0.0000          0.0000          0.0000
             0.0000          0.0000          0.0000
             0.0000          0.0000          0.0000

     Atom  4  O   pos: (  0.502776  0.378054  0.523597)  para_lq sigma:        -101.04
           -97.6913         -1.0822         -4.2835
            -1.0062       -105.7788          2.2587
            -4.3675          2.0452        -99.6431

     Atom  5  H   pos: (  0.412569  0.294427  0.447457)  para_lq sigma:           0.00
             0.0000          0.0000          0.0000
             0.0000          0.0000          0.0000
             0.0000          0.0000          0.0000

     Atom  6  H   pos: (  0.495449  0.518747  0.474037)  para_lq sigma:           0.00
             0.0000          0.0000          0.0000
             0.0000          0.0000          0.0000
             0.0000          0.0000          0.0000

     Atom  7  O   pos: ( -0.275775  1.410811  0.421966)  para_lq sigma:        -101.32
          -105.6008         -0.0296          0.0306
             0.0474       -104.3443         -1.1697
            -0.0160         -1.2874        -94.0012

     Atom  8  H   pos: ( -1.154219  1.513100  0.424614)  para_lq sigma:           0.00
             0.0000          0.0000          0.0000
             0.0000          0.0000          0.0000
             0.0000          0.0000          0.0000

     Atom  9  H   pos: ( -0.386322  1.512774  0.433628)  para_lq sigma:           0.00
             0.0000          0.0000          0.0000
             0.0000          0.0000          0.0000
             0.0000          0.0000          0.0000

     Atom 10  O   pos: (  0.460231 -0.564218  1.530371)  para_lq sigma:        -101.06
          -102.8756          1.0160          1.6609
             1.1907       -104.6538          1.1777
             1.8356          1.3133        -95.6574

     Atom 11  H   pos: (  0.427691 -0.713016  1.551523)  para_lq sigma:           0.00
             0.0000          0.0000          0.0000
             0.0000          0.0000          0.0000
             0.0000          0.0000          0.0000

     Atom 12  H   pos: (  0.325857 -0.503215  1.547732)  para_lq sigma:           0.00
             0.0000          0.0000          0.0000
             0.0000          0.0000          0.0000
             0.0000          0.0000          0.0000

     Atom 13  O   pos: (  0.432946  0.562861  0.079307)  para_lq sigma:        -101.95
          -104.5136          1.2482          1.4862
             1.1180       -105.7675          0.0261
             1.4900          0.1418        -95.5701

     Atom 14  H   pos: (  0.443074  0.413163  0.077274)  para_lq sigma:           0.00
             0.0000          0.0000          0.0000
             0.0000          0.0000          0.0000
             0.0000          0.0000          0.0000

     Atom 15  H   pos: (  0.287318  0.595370  0.095743)  para_lq sigma:           0.00
             0.0000          0.0000          0.0000
             0.0000          0.0000          0.0000
             0.0000          0.0000          0.0000

     Atom 16  O   pos: ( -0.427169  0.994474  1.526330)  para_lq sigma:        -100.54
          -103.0560         -3.2923         -1.8182
            -3.1908        -97.5566          3.1965
            -1.7639          3.2342       -101.0210

     Atom 17  H   pos: ( -0.525681  1.020789  1.418017)  para_lq sigma:           0.00
             0.0000          0.0000          0.0000
             0.0000          0.0000          0.0000
             0.0000          0.0000          0.0000

     Atom 18  H   pos: ( -0.307530  1.078173  1.500497)  para_lq sigma:           0.00
             0.0000          0.0000          0.0000
             0.0000          0.0000          0.0000
             0.0000          0.0000          0.0000

     Atom 19  O   pos: (  0.042303  0.906873  0.419393)  para_lq sigma:        -100.43
          -104.9332         -0.6234         -0.2577
            -0.8172        -96.6660         -4.8502
            -0.2982         -4.8498        -99.7018

     Atom 20  H   pos: ( -0.820240  0.966119  0.452406)  para_lq sigma:           0.00
             0.0000          0.0000          0.0000
             0.0000          0.0000          0.0000
             0.0000          0.0000          0.0000

     Atom 21  H   pos: ( -0.048964  0.973768  0.511363)  para_lq sigma:           0.00
             0.0000          0.0000          0.0000
             0.0000          0.0000          0.0000
             0.0000          0.0000          0.0000

     Atom 22  O   pos: ( -0.267810  0.758333  1.934750)  para_lq sigma:        -101.04
          -101.4906         -6.4727          0.1597
            -6.7495        -97.6456         -0.2255
             0.4099         -0.1047       -103.9929

     Atom 23  H   pos: ( -0.154412  0.853180  1.933800)  para_lq sigma:           0.00
             0.0000          0.0000          0.0000
             0.0000          0.0000          0.0000
             0.0000          0.0000          0.0000

     Atom 24  H   pos: ( -0.449189  1.658801  0.117624)  para_lq sigma:           0.00
             0.0000          0.0000          0.0000
             0.0000          0.0000          0.0000
             0.0000          0.0000          0.0000

     Atom 25  Ca  pos: ( -0.198410  1.310556  0.851141)  para_lq sigma:         201.87
           200.5378         -0.6318         -0.4206
            -0.9993        203.8267         -0.0575
            -0.4129         -0.2281        201.2420

     Atom 26  Si  pos: ( -0.698809  1.257349  0.674814)  para_lq sigma:          -0.50
             0.8098          2.9856          0.2356
             2.5644         -2.3000          0.8532
             0.8651          0.6253         -0.0138

     Atom 27  O   pos: ( -0.879733  1.183588  0.817216)  para_lq sigma:        -110.00
          -111.7309         -1.7149          3.4088
            -1.6854       -107.2451          0.9994
             4.3558          1.6229       -111.0199

     Atom 28  O   pos: ( -0.540851  1.385030  0.802834)  para_lq sigma:        -109.52
          -110.0058         -2.9449         -2.4614
            -3.0763       -108.3669         -2.3494
            -3.1184         -2.5422       -110.1737

     Atom 29  O   pos: ( -0.599799  1.050347  0.578352)  para_lq sigma:        -103.90
          -103.2248          3.5042         -0.3151
             3.4652       -107.0804         -0.5128
            -0.3246         -0.6026       -101.3896

     Atom 30  O   pos: ( -0.791516  1.377172  0.481527)  para_lq sigma:        -102.70
          -100.4957          0.4146         -1.5381
             0.4570       -104.4509          3.9646
            -1.4393          3.8734       -103.1662

     Atom 31  Ca  pos: (  0.727621 -0.103752  0.826616)  para_lq sigma:         201.76
           201.8653         -0.2937          0.1024
            -0.3441        202.5185          0.1297
             0.0211          0.2179        200.8962

     Atom 32  Si  pos: (  0.217696 -0.019626  0.676553)  para_lq sigma:          -0.76
             0.2773          2.7223          0.2851
             3.0995         -1.2888         -1.1444
             0.9145         -0.9134         -1.2609

     Atom 33  O   pos: (  0.072566 -0.165349  0.803201)  para_lq sigma:        -110.25
          -110.4946         -3.2119          2.4255
            -3.1161       -109.7978          2.6018
             2.8846          3.1298       -110.4644

     Atom 34  O   pos: (  0.413696  0.028610  0.809592)  para_lq sigma:        -109.83
          -112.3856         -1.0784         -3.5398
            -1.0489       -107.0100         -0.7560
            -3.9727         -1.0177       -110.0981

     Atom 35  O   pos: (  0.283771 -0.112356  0.454511)  para_lq sigma:        -103.90
          -104.2019          2.3340          2.0252
             2.5694       -102.8783         -2.7178
             2.0646         -2.4913       -104.6062

     Atom 36  Ca  pos: ( -0.386420  0.864095  1.118993)  para_lq sigma:         200.67
           201.5619         -2.4041         -0.3266
            -2.1624        199.8871         -0.2293
            -0.0880         -0.0205        200.5594

     Atom 37  Si  pos: ( -0.866371  0.833903  1.335685)  para_lq sigma:          -0.89
            -1.0093          0.6989         -0.1295
             1.6119         -4.0693          1.7316
             0.4182          1.0747          2.4178

     Atom 38  O   pos: ( -0.699027  0.964039  1.213044)  para_lq sigma:        -110.74
          -111.4669         -2.9213          2.6738
            -3.3462       -110.8842          2.5526
             2.7405          2.3115       -109.8698

     Atom 39  O   pos: ( -0.067207  0.799933  1.204730)  para_lq sigma:        -111.07
          -114.0991         -0.3984         -3.9539
            -0.2638       -108.5451          0.2708
            -4.1612          0.2120       -110.5643

     Atom 40  O   pos: ( -0.871076  0.908226  1.566531)  para_lq sigma:        -110.29
          -108.1585         -0.0340          0.3604
             0.0735       -109.1330         -2.8391
             0.2480         -2.6558       -113.5668

     Atom 41  Ca  pos: (  0.546597 -0.524140  1.149402)  para_lq sigma:         201.74
           202.6082         -1.4901          0.0592
            -1.4089        202.0053         -0.2109
             0.1514         -0.1886        200.5944

     Atom 42  Si  pos: (  0.041394 -0.421573  1.302938)  para_lq sigma:          -1.11
            -1.4827          1.2822          0.5728
             1.8776         -4.5665         -0.3641
             0.4669         -0.2306          2.7273

     Atom 43  O   pos: ( -0.363821  1.245514  1.180446)  para_lq sigma:        -112.19
          -113.7942         -3.7779         -2.1067
            -3.9078       -112.3286         -2.5054
            -2.1881         -2.2543       -110.4424

     Atom 44  O   pos: (  0.241084 -0.404340  1.168155)  para_lq sigma:        -110.11
          -113.3829         -0.6561          3.8478
            -0.0530       -107.0194         -0.1420
             4.2495          0.1284       -109.9232

     Atom 45  O   pos: ( -0.026930 -0.178941  1.284893)  para_lq sigma:        -103.94
          -105.6377          2.9851          1.6360
             2.8784       -105.9436          0.0431
             1.7851         -0.0143       -100.2534

     Atom 46  O   pos: (  0.057926 -0.477789  1.539226)  para_lq sigma:        -113.99
          -110.7453          0.2191          0.1068
             0.2407       -111.5454          3.4427
             0.2040          2.9704       -119.6731

     Atom 47  Ca  pos: ( -0.026294  0.966646  0.055352)  para_lq sigma:         203.85
           203.8179         -0.2812          0.2811
            -1.0666        204.9610         -1.1977
             0.2326         -0.2080        202.7733

     Atom 48  Ca  pos: ( -0.596870  0.789120  1.777991)  para_lq sigma:         202.44
           200.7026         -0.8177         -0.5526
            -0.9460        203.8188          0.8861
            -0.5912          0.5193        202.8059

     Atom 49  Si  pos: ( -0.763597  1.594829  0.366258)  para_lq sigma:          -0.77
             0.7361          1.7854          2.3838
             2.3967         -2.8071          1.8851
             0.4167          1.6424         -0.2406

     Atom 50  O   pos: ( -0.779740  1.547928  0.128454)  para_lq sigma:        -108.37
          -106.3201         -0.2547          0.0712
            -0.2438       -106.0187         -1.3742
            -0.3627         -1.1686       -112.7622

     Atom 51  O   pos: (  0.693685 -0.139144  0.450028)  para_lq sigma:        -110.91
          -114.2809         -3.2799         -2.1305
            -3.3888       -109.7339         -0.9454
            -1.7852         -0.7859       -108.7166

     Atom 52  O   pos: ( -0.182073 -0.056171  1.853585)  para_lq sigma:        -101.90
          -100.2133         -3.1674          1.3828
            -3.5049       -100.5788          0.4021
             1.5055          0.7403       -104.9046

     Atom 53  H   pos: ( -0.223960 -0.113462  1.709402)  para_lq sigma:           0.00
             0.0000          0.0000          0.0000
             0.0000          0.0000          0.0000
             0.0000          0.0000          0.0000

     Atom 54  H   pos: ( -0.270568 -0.131207  1.944923)  para_lq sigma:           0.00
             0.0000          0.0000          0.0000
             0.0000          0.0000          0.0000
             0.0000          0.0000          0.0000

     Atom 55  O   pos: ( -0.336591  1.057467  0.238719)  para_lq sigma:        -100.31
           -95.5473         -1.4410          0.7798
            -1.4445       -104.1540         -0.8322
             0.6462         -0.8284       -101.2407

     Atom 56  H   pos: ( -0.322758  1.172095  0.330496)  para_lq sigma:           0.00
             0.0000          0.0000          0.0000
             0.0000          0.0000          0.0000
             0.0000          0.0000          0.0000

     Atom 57  H   pos: ( -0.364020  0.932904  0.325663)  para_lq sigma:           0.00
             0.0000          0.0000          0.0000
             0.0000          0.0000          0.0000
             0.0000          0.0000          0.0000

     Atom 58  O   pos: (  0.233345  0.007158  1.682105)  para_lq sigma:        -102.27
           -96.3011         -2.2978         -0.3974
            -2.2374       -104.7761          0.9256
            -0.3993          0.9024       -105.7419

     Atom 59  H   pos: (  0.250655  0.094608  1.551739)  para_lq sigma:           0.00
             0.0000          0.0000          0.0000
             0.0000          0.0000          0.0000
             0.0000          0.0000          0.0000

     Atom 60  H   pos: (  0.200741 -0.127051  1.636213)  para_lq sigma:           0.00
             0.0000          0.0000          0.0000
             0.0000          0.0000          0.0000
             0.0000          0.0000          0.0000

     Atom 61  O   pos: ( -0.181032  0.214715  0.270015)  para_lq sigma:        -100.53
           -99.6243          0.9117          5.9030
             0.7568       -102.8904          1.8511
             5.7579          1.9677        -99.0831

     Atom 62  H   pos: ( -0.070046  0.177164  0.183549)  para_lq sigma:           0.00
             0.0000          0.0000          0.0000
             0.0000          0.0000          0.0000
             0.0000          0.0000          0.0000

     Atom 63  H   pos: (  0.776449  0.071110  0.357065)  para_lq sigma:           0.00
             0.0000          0.0000          0.0000
             0.0000          0.0000          0.0000
             0.0000          0.0000          0.0000

     Atom 64  O   pos: ( -0.675300  1.149940  0.054051)  para_lq sigma:         -99.42
           -99.3439          2.2590         -4.3098
             2.2223       -101.9670         -1.7134
            -4.4240         -1.5477        -96.9366

     Atom 65  H   pos: ( -0.698213  1.293061  0.087102)  para_lq sigma:           0.00
             0.0000          0.0000          0.0000
             0.0000          0.0000          0.0000
             0.0000          0.0000          0.0000

     Atom 66  H   pos: ( -0.554331  1.110071  0.134451)  para_lq sigma:           0.00
             0.0000          0.0000          0.0000
             0.0000          0.0000          0.0000
             0.0000          0.0000          0.0000

     Atom 67  O   pos: ( -0.127746  0.437643  1.658191)  para_lq sigma:         -99.85
           -99.8756          3.5482         -3.5308
             3.5119        -99.1094         -2.6630
            -3.5814         -2.7787       -100.5513

     Atom 68  H   pos: ( -0.230234  0.541378  1.667781)  para_lq sigma:           0.00
             0.0000          0.0000          0.0000
             0.0000          0.0000          0.0000
             0.0000          0.0000          0.0000

     Atom 69  H   pos: ( -0.042409  0.450525  1.778948)  para_lq sigma:           0.00
             0.0000          0.0000          0.0000
             0.0000          0.0000          0.0000
             0.0000          0.0000          0.0000

     Atom 70  O   pos: (  0.258598 -0.763897  1.926810)  para_lq sigma:        -101.39
          -104.4408         -0.3568         -0.8593
            -0.3039        -94.7376         -2.6616
            -0.8104         -2.7159       -104.9766

     Atom 71  H   pos: (  0.401578 -0.753228  1.970475)  para_lq sigma:           0.00
             0.0000          0.0000          0.0000
             0.0000          0.0000          0.0000
             0.0000          0.0000          0.0000

     Atom 72  H   pos: ( -0.975616  1.029996  1.768136)  para_lq sigma:           0.00
             0.0000          0.0000          0.0000
             0.0000          0.0000          0.0000
             0.0000          0.0000          0.0000

     Atom 73  Ca  pos: (  0.482601  0.375184  0.888051)  para_lq sigma:         201.06
           202.8494         -0.4695          0.0964
            -0.5083        200.7720         -0.8268
            -0.0360         -1.0367        199.5447

     Atom 74  Si  pos: (  0.002840  0.331961  0.812172)  para_lq sigma:          -1.15
            -0.0795          1.4351          0.8318
             1.3486         -1.6760         -1.2033
             1.0717         -2.1703         -1.6832

     Atom 75  O   pos: ( -0.209963  0.251663  0.896364)  para_lq sigma:        -111.26
          -114.9793         -2.3056          3.0061
            -1.9864       -108.7435          0.6316
             3.2213          0.8131       -110.0594

     Atom 76  O   pos: (  0.157331  0.324607  0.998807)  para_lq sigma:        -112.38
          -112.5447          0.1444         -4.0553
            -0.3296       -109.1123         -0.6902
            -4.4308         -0.6018       -115.4978

     Atom 77  O   pos: (  0.091266  0.187931  0.625054)  para_lq sigma:        -104.61
          -103.6419          3.6059          0.3556
             3.5568       -106.4002         -1.4685
             0.5739         -1.4678       -103.7760

     Atom 78  O   pos: ( -0.019950  0.553748  0.715304)  para_lq sigma:        -112.17
          -109.8931          1.4430         -0.9344
             1.3838       -117.3331          3.5885
            -0.2412          2.7477       -109.2967

     Atom 79  Ca  pos: (  0.087860  0.826024  0.882166)  para_lq sigma:         200.79
           198.4283          0.4370         -0.9607
             0.6977        202.6070          0.8897
            -1.3119          0.5945        201.3249

     Atom 80  Si  pos: ( -0.444418  0.872613  0.667846)  para_lq sigma:          -1.10
            -1.0880          2.1459         -0.9575
             2.4111         -2.8045          0.9136
            -0.9428          1.5292          0.6061

     Atom 81  O   pos: ( -0.573357  0.740463  0.826284)  para_lq sigma:        -110.98
          -109.5366         -2.5228          2.6458
            -2.3569       -110.2316          2.8163
             3.0311          3.4458       -113.1620

     Atom 82  O   pos: ( -0.257599  0.971455  0.789920)  para_lq sigma:        -111.89
          -114.0583         -2.7930         -4.2428
            -2.5166       -110.3773         -1.8497
            -4.2245         -2.2540       -111.2404

     Atom 83  O   pos: ( -0.377182  0.757680  0.464806)  para_lq sigma:        -108.95
          -106.8292          0.7503          1.7953
             0.5142       -108.3784         -3.1643
             1.9457         -2.6565       -111.6398

     Atom 84  Ca  pos: (  0.278322 -0.042759  1.132059)  para_lq sigma:         201.59
           200.3836          0.5803          0.1536
             0.3215        201.5900          0.7926
            -0.1016          0.2206        202.8060

     Atom 85  Si  pos: ( -0.252151 -0.085170  1.334433)  para_lq sigma:          -0.62
            -2.3389          1.7195          2.4208
             1.3593          0.4314          1.6966
             2.1656          1.0094          0.0433

     Atom 86  O   pos: ( -0.226491  0.148050  1.378819)  para_lq sigma:        -110.14
          -107.1944          0.0531         -0.5768
            -0.2748       -115.3164         -2.2308
            -0.3895         -2.7290       -107.9182

     Atom 87  O   pos: (  0.603998 -0.166921  1.157083)  para_lq sigma:        -110.26
          -110.0957         -1.4542         -3.4235
            -1.5083       -108.8653         -1.6004
            -3.6250         -1.5530       -111.8047

     Atom 88  O   pos: (  0.671517 -0.204655  1.554012)  para_lq sigma:        -109.68
          -107.7527         -1.3407          2.5653
            -1.3465       -108.2150          2.1769
             1.9583          2.4399       -113.0684

     Atom 89  Ca  pos: ( -0.100401  0.411392  1.248693)  para_lq sigma:         201.62
           201.3675          0.4694         -1.5834
             0.9135        202.7293         -1.9427
            -1.9404         -1.2353        200.7496

     Atom 90  Si  pos: ( -0.599103  0.457766  1.374798)  para_lq sigma:          -0.90
            -1.5655          2.5320         -0.6473
             1.2952         -1.4340         -0.0177
            -1.2517         -0.0198          0.3067

     Atom 91  O   pos: (  0.332201  0.201753  1.380300)  para_lq sigma:        -109.99
          -107.1578         -1.0430         -0.4131
            -1.5107       -115.0479          0.0810
            -0.1425          0.5625       -107.7749

     Atom 92  O   pos: ( -0.437067  0.520980  1.202154)  para_lq sigma:        -110.82
          -112.3348         -1.1622          3.4360
            -1.1638       -108.8191          1.1711
             2.9619          1.1409       -111.3048

     Atom 93  O   pos: (  0.197042  0.573381  1.348159)  para_lq sigma:        -101.99
          -102.6077          2.7510         -0.8056
             2.7950       -105.1533          0.5032
            -0.8355          0.4633        -98.2034

     Atom 94  O   pos: ( -0.517038  0.508735  1.599429)  para_lq sigma:        -111.88
          -110.6882         -1.2531         -4.3394
            -0.7259       -108.8262         -0.5750
            -3.6645         -1.1023       -116.1262

     Atom 95  Ca  pos: (  0.746873 -0.495912  1.705949)  para_lq sigma:         200.87
           201.7104         -0.0608         -2.2257
            -0.1348        199.0863         -1.5077
            -2.7150         -2.7628        201.8076

     Atom 96  Ca  pos: ( -0.401392  0.191130  1.668313)  para_lq sigma:         202.03
           201.6555         -1.4076         -1.0024
            -1.5618        201.9525         -0.0749
            -0.9767         -0.5880        202.4856

     Atom 97  Ca  pos: ( -0.124387  0.541968  0.399974)  para_lq sigma:         200.81
           201.1206         -1.8268          0.7195
            -2.3632        197.0858         -0.7486
            -0.0661         -1.4514        204.2102

     Atom 98  O   pos: (  0.033566  0.625575  0.106667)  para_lq sigma:        -112.36
          -108.9039         -1.3349         -0.9329
            -0.6309       -113.6449         -4.8204
            -0.2539         -5.0724       -114.5410

     Atom 99  H   pos: (  0.019304  0.530903 -0.002169)  para_lq sigma:           0.00
             0.0000          0.0000          0.0000
             0.0000          0.0000          0.0000
             0.0000          0.0000          0.0000

     Atom100  O   pos: (  0.652592 -0.725959  1.952030)  para_lq sigma:        -109.51
          -110.6174          0.6410         -5.0742
             0.9897       -105.6890          0.5988
            -5.1797          0.9519       -112.2148

     Atom101  H   pos: (  0.609477  0.171719  0.102707)  para_lq sigma:           0.00
             0.0000          0.0000          0.0000
             0.0000          0.0000          0.0000
             0.0000          0.0000          0.0000


     Total NMR chemical shifts in ppm: ---------------------------------------
     (adopting the Simpson convention for anisotropy and asymmetry)-----------

     Atom  1  O   pos: ( -0.077358  1.325492  0.044843)  Total sigma:         216.43
           222.9839         17.2643         12.3211
            21.2713        213.9882         -2.3804
            20.0486          0.5121        212.3322

     O    1    anisotropy:     40.47    eta:   -0.8158
     O    1    sigma_11=    213.95    axis=( -0.037938  0.653095 -0.756325)
     O    1    sigma_22=    191.94    axis=( -0.629337  0.572294  0.525751)
     O    1    sigma_33=    243.41    axis=( -0.776206 -0.495930 -0.389306)

     Atom  2  H   pos: ( -0.955551  1.436123  0.075063)  Total sigma:          16.43
            30.2757         17.4194          7.3657
            18.8375         13.7070          6.1022
             8.8198          6.2902          5.3126

     H    2    anisotropy:     42.18    eta:   -0.0619
     H    2    sigma_11=      3.24    axis=( -0.482155  0.363124  0.797287)
     H    2    sigma_22=      1.50    axis=( -0.329481  0.768087 -0.549076)
     H    2    sigma_33=     44.55    axis=(  0.811769  0.527431  0.250695)

     Atom  3  H   pos: ( -0.179887  1.363670  0.141905)  Total sigma:          25.76
            27.7262         -1.8588         -9.5362
            -2.1456         19.8310          3.4806
            -9.4169          2.8353         29.7355

     H    3    anisotropy:     19.81    eta:   -0.0929
     H    3    sigma_11=     19.77    axis=(  0.631921  0.670581  0.388583)
     H    3    sigma_22=     18.55    axis=( -0.418625  0.717270 -0.557025)
     H    3    sigma_33=     38.97    axis=( -0.652249  0.189325  0.733980)

     Atom  4  O   pos: (  0.502776  0.378054  0.523597)  Total sigma:         249.12
           237.2324         20.5859          3.6116
            23.5224        265.1445          4.0768
            -2.1923        -11.5580        244.9828

     O    4    anisotropy:     42.65    eta:   -0.7110
     O    4    sigma_11=    245.01    axis=(  0.148808  0.020677  0.988650)
     O    4    sigma_22=    224.80    axis=( -0.866374  0.484697  0.120267)
     O    4    sigma_33=    277.55    axis=( -0.476709 -0.874437  0.090041)

     Atom  5  H   pos: (  0.412569  0.294427  0.447457)  Total sigma:          27.91
            27.3940          8.0236          3.4916
             6.9817         30.1547          3.1428
             3.9458          4.7770         26.1962

     H    5    anisotropy:     16.25    eta:   -0.2560
     H    5    sigma_11=     23.89    axis=(  0.170150  0.372589 -0.912264)
     H    5    sigma_22=     21.11    axis=(  0.787019 -0.608483 -0.101728)
     H    5    sigma_33=     38.75    axis=(  0.593000  0.700661  0.396769)

     Atom  6  H   pos: (  0.495449  0.518747  0.474037)  Total sigma:          21.62
            11.8298          4.4440          0.1739
             6.1747         39.4728         -4.4075
            -0.2093         -6.1894         13.5455

     H    6    anisotropy:     29.73    eta:   -0.1283
     H    6    sigma_11=     12.98    axis=(  0.424814  0.094914  0.900291)
     H    6    sigma_22=     10.44    axis=(  0.888474 -0.234451 -0.394521)
     H    6    sigma_33=     41.43    axis=( -0.173629 -0.967483  0.183927)

     Atom  7  O   pos: ( -0.275775  1.410811  0.421966)  Total sigma:         239.48
           253.3712        -12.4526         -1.3874
           -11.0270        237.9401         12.1764
            -5.3505         15.5401        227.1392

     O    7    anisotropy:     34.63    eta:   -0.9305
     O    7    sigma_11=    238.68    axis=(  0.598004  0.593768  0.538359)
     O    7    sigma_22=    217.20    axis=( -0.120159 -0.597687  0.792674)
     O    7    sigma_33=    262.57    axis=( -0.792435  0.538711  0.286072)

     Atom  8  H   pos: ( -1.154219  1.513100  0.424614)  Total sigma:          25.00
            34.4995         10.5261          1.5248
            11.3810         23.9978          2.8162
             1.3957          2.3764         16.4968

     H    8    anisotropy:     25.01    eta:   -0.1773
     H    8    sigma_11=     18.14    axis=(  0.485130 -0.645967 -0.589386)
     H    8    sigma_22=     15.18    axis=( -0.248244  0.544545 -0.801153)
     H    8    sigma_33=     41.67    axis=( -0.838465 -0.534975 -0.103817)

     Atom  9  H   pos: ( -0.386322  1.512774  0.433628)  Total sigma:          20.90
            29.2189        -15.2757         -0.8208
           -16.5668         23.8439          1.2179
            -1.2289          1.3030          9.6347

     H    9    anisotropy:     32.78    eta:   -0.0468
     H    9    sigma_11=     10.48    axis=(  0.625658  0.716411  0.308718)
     H    9    sigma_22=      9.46    axis=( -0.164683 -0.265526  0.949934)
     H    9    sigma_33=     42.75    axis=( -0.762516  0.645175  0.048148)

     Atom 10  O   pos: (  0.460231 -0.564218  1.530371)  Total sigma:         196.40
           209.8622         18.1103         15.1549
            20.7747        193.3571          4.5923
            18.0679          6.8734        185.9930

     O   10    anisotropy:     49.58    eta:   -0.2494
     O   10    sigma_11=    184.00    axis=(  0.194806 -0.773940  0.602551)
     O   10    sigma_22=    175.76    axis=(  0.576840 -0.406453 -0.708557)
     O   10    sigma_33=    229.45    axis=(  0.793289  0.485606  0.367260)

     Atom 11  H   pos: (  0.427691 -0.713016  1.551523)  Total sigma:          17.79
             7.4153          7.4756         -1.6727
             6.5419         40.3157         -4.0162
            -1.7993         -4.0293          5.6508

     H   11    anisotropy:     36.68    eta:   -0.0804
     H   11    sigma_11=      6.55    axis=(  0.814068 -0.232385 -0.532250)
     H   11    sigma_22=      4.58    axis=(  0.544699 -0.012438  0.838539)
     H   11    sigma_33=     42.25    axis=(  0.201484  0.972544 -0.116454)

     Atom 12  H   pos: (  0.325857 -0.503215  1.547732)  Total sigma:          22.64
            37.8446         -9.0735         -0.0307
            -7.6916         16.7922         -0.2673
            -0.3893          0.2130         13.2794

     H   12    anisotropy:     27.21    eta:   -0.0339
     H   12    sigma_11=     13.88    axis=(  0.324853  0.932737 -0.156433)
     H   12    sigma_22=     13.26    axis=(  0.058032  0.145434  0.987665)
     H   12    sigma_33=     40.78    axis=( -0.943982  0.329924  0.006884)

     Atom 13  O   pos: (  0.432946  0.562861  0.079307)  Total sigma:         235.51
           248.4817         -9.2348         -5.6718
           -17.4936        246.1749          6.4351
           -10.3951         13.6508        211.8846

     O   13    anisotropy:     42.52    eta:   -0.8969
     O   13    sigma_11=    234.05    axis=(  0.698430  0.712287  0.069592)
     O   13    sigma_22=    208.63    axis=(  0.123078 -0.215333  0.968754)
     O   13    sigma_33=    263.86    axis=( -0.705016  0.668041  0.238062)

     Atom 14  H   pos: (  0.443074  0.413163  0.077274)  Total sigma:          21.86
            11.4347         -4.7123         -0.9765
            -6.2188         42.3587          4.1563
            -1.4397          4.7428         11.7857

     H   14    anisotropy:     33.14    eta:   -0.0487
     H   14    sigma_11=     11.35    axis=(  0.424996  0.201547 -0.882472)
     H   14    sigma_22=     10.28    axis=(  0.889241  0.089269  0.448644)
     H   14    sigma_33=     43.95    axis=( -0.169200  0.975402  0.141285)

     Atom 15  H   pos: (  0.287318  0.595370  0.095743)  Total sigma:          21.63
            41.7886         -7.5610         -2.6409
            -6.9405         13.2870          1.2755
            -3.5522          1.6399          9.8221

     H   15    anisotropy:     33.34    eta:   -0.1115
     H   15    sigma_11=     11.76    axis=(  0.252789  0.922925  0.290356)
     H   15    sigma_22=      9.28    axis=(  0.022503 -0.305630  0.951884)
     H   15    sigma_33=     43.86    axis=( -0.967260  0.234092  0.098029)

     Atom 16  O   pos: ( -0.427169  0.994474  1.526330)  Total sigma:         234.71
           240.6620         12.8013         10.7576
            16.5523        234.1234        -16.2067
            13.9391        -12.8519        229.3504

     O   16    anisotropy:    -42.36    eta:   -0.2567
     O   16    sigma_11=    245.21    axis=(  0.354804 -0.535140  0.766642)
     O   16    sigma_22=    252.46    axis=( -0.798419 -0.600075 -0.049360)
     O   16    sigma_33=    206.47    axis=( -0.486457  0.594588  0.640175)

     Atom 17  H   pos: ( -0.525681  1.020789  1.418017)  Total sigma:          23.18
            27.3628          0.8350         11.4171
            -0.1404         14.5442         -1.7194
            12.3810         -1.0423         27.6314

     H   17    anisotropy:     24.36    eta:   -0.1639
     H   17    sigma_11=     16.39    axis=( -0.608069 -0.545656  0.576638)
     H   17    sigma_22=     13.73    axis=( -0.371282  0.837482  0.400965)
     H   17    sigma_33=     39.42    axis=(  0.701713 -0.029719  0.711839)

     Atom 18  H   pos: ( -0.307530  1.078173  1.500497)  Total sigma:          23.18
            29.3565         11.3692         -0.6739
            12.2365         25.1994         -1.4566
            -2.0665         -2.3538         14.9910

     H   18    anisotropy:     24.44    eta:   -0.0774
     H   18    sigma_11=     15.67    axis=(  0.579259 -0.608933  0.541904)
     H   18    sigma_22=     14.41    axis=(  0.291440 -0.466141 -0.835329)
     H   18    sigma_33=     39.47    axis=( -0.761263 -0.641804  0.092549)

     Atom 19  O   pos: (  0.042303  0.906873  0.419393)  Total sigma:         252.46
           270.8959          3.7420          3.4451
             4.7402        237.9884         10.3473
             4.9573          8.6306        248.4910

     O   19    anisotropy:     30.42    eta:   -0.9847
     O   19    sigma_11=    252.30    axis=( -0.294778  0.465747  0.834377)
     O   19    sigma_22=    232.33    axis=( -0.041008  0.866206 -0.498002)
     O   19    sigma_33=    272.74    axis=( -0.954685 -0.181016 -0.236239)

     Atom 20  H   pos: ( -0.820240  0.966119  0.452406)  Total sigma:          22.75
            37.6177          6.2920          7.3942
             7.4691         14.0783          3.0444
             8.9754          2.9746         16.5425

     H   20    anisotropy:     29.48    eta:   -0.1030
     H   20    sigma_11=     13.93    axis=(  0.387913 -0.297898 -0.872227)
     H   20    sigma_22=     11.91    axis=(  0.128010 -0.919744  0.371058)
     H   20    sigma_33=     42.40    axis=(  0.912763  0.255592  0.318647)

     Atom 21  H   pos: ( -0.048964  0.973768  0.511363)  Total sigma:          26.72
            30.6911         -3.3457         -6.2127
            -4.5251         21.6803          5.1094
            -7.5356          4.7178         27.7852

     H   21    anisotropy:     17.71    eta:   -0.3166
     H   21    sigma_11=     22.68    axis=(  0.703035  0.329203  0.630370)
     H   21    sigma_22=     18.95    axis=( -0.015644 -0.879030  0.476511)
     H   21    sigma_33=     38.53    axis=( -0.710983  0.344865  0.612839)

     Atom 22  O   pos: ( -0.267810  0.758333  1.934750)  Total sigma:         250.43
           263.1560         20.4625        -13.5040
            15.4030        243.8722         -0.9760
            -5.4844          0.9836        244.2694

     O   22    anisotropy:     38.36    eta:   -0.5115
     O   22    sigma_11=    244.19    axis=(  0.007905  0.461344  0.887186)
     O   22    sigma_22=    231.11    axis=(  0.534899 -0.751562  0.386053)
     O   22    sigma_33=    276.00    axis=( -0.844879 -0.471503  0.252714)

     Atom 23  H   pos: ( -0.154412  0.853180  1.933800)  Total sigma:          23.24
            29.9945         16.1493         -3.7502
            15.5420         26.0651         -1.6636
            -1.7023         -0.1276         13.6722

     H   23    anisotropy:     31.47    eta:   -0.1263
     H   23    sigma_11=     14.08    axis=( -0.266426  0.417115  0.868926)
     H   23    sigma_22=     11.43    axis=(  0.607168 -0.627525  0.487401)
     H   23    sigma_33=     44.22    axis=(  0.748575  0.657440 -0.086070)

     Atom 24  H   pos: ( -0.449189  1.658801  0.117624)  Total sigma:          27.04
            23.4750          2.0574         -6.0718
             1.5993         20.0025         -1.9023
            -7.0675         -2.7280         37.6486

     H   24    anisotropy:     20.36    eta:   -0.1568
     H   24    sigma_11=     21.32    axis=(  0.809284  0.440921  0.388133)
     H   24    sigma_22=     19.19    axis=(  0.458471 -0.887192  0.051911)
     H   24    sigma_33=     40.61    axis=( -0.367237 -0.135937  0.920140)

     Atom 25  Ca  pos: ( -0.198410  1.310556  0.851141)  Total sigma:        1092.75
          1081.1755        -15.2570         -5.5615
           -17.8609       1142.0432         -0.9351
            -6.3229         -3.2266       1055.0417

     Ca  25    anisotropy:     80.26    eta:   -0.4721
     Ca  25    sigma_11=   1078.63    axis=(  0.937107  0.236273 -0.256916)
     Ca  25    sigma_22=   1053.37    axis=(  0.247577  0.068912  0.966414)
     Ca  25    sigma_33=   1146.26    axis=( -0.246042  0.969240 -0.006082)

     Atom 26  Si  pos: ( -0.698809  1.257349  0.674814)  Total sigma:         410.63
           428.0862         32.6982          1.7686
            30.7306        393.1743          5.6206
             8.0358          1.2146        410.6272

     Si  26    anisotropy:     55.74    eta:   -0.9488
     Si  26    sigma_11=    409.68    axis=(  0.142703  0.069776 -0.987303)
     Si  26    sigma_22=    374.42    axis=(  0.507896 -0.861327  0.012537)
     Si  26    sigma_33=    447.79    axis=(  0.849516  0.503237  0.158353)

     Atom 27  O   pos: ( -0.879733  1.183588  0.817216)  Total sigma:         105.10
           106.0636         -1.8987         -9.9919
            -2.8299        129.3885        -14.0002
            -1.2032         -9.3963         79.8463

     O   27    anisotropy:    -43.60    eta:   -0.8549
     O   27    sigma_11=    107.21    axis=(  0.979797 -0.001040 -0.199994)
     O   27    sigma_22=    132.06    axis=( -0.042661  0.975885 -0.214077)
     O   27    sigma_33=     76.03    axis=(  0.195393  0.218284  0.956124)

     Atom 28  O   pos: ( -0.540851  1.385030  0.802834)  Total sigma:         123.08
           128.6304          2.1906         11.9778
             3.4152        152.0049          2.8599
             2.8795          1.8264         88.5927

     O   28    anisotropy:    -53.80    eta:   -0.6408
     O   28    sigma_11=    129.52    axis=(  0.975707 -0.139242  0.169135)
     O   28    sigma_22=    152.50    axis=(  0.132305  0.989861  0.051671)
     O   28    sigma_33=     87.21    axis=( -0.174615 -0.028038  0.984237)

     Atom 29  O   pos: ( -0.599799  1.050347  0.578352)  Total sigma:         170.13
           174.7445        -28.1369          1.9917
           -23.1601        179.8467          6.9453
             0.2325          5.8171        155.7956

     O   29    anisotropy:     49.92    eta:   -0.3280
     O   29    sigma_11=    158.95    axis=( -0.468652 -0.324264 -0.821716)
     O   29    sigma_22=    148.03    axis=( -0.584182 -0.583994  0.563633)
     O   29    sigma_33=    203.41    axis=( -0.662644  0.744180  0.084261)

     Atom 30  O   pos: ( -0.791516  1.377172  0.481527)  Total sigma:         187.04
           161.7581         -9.8198          9.0965
            -6.4283        202.6177        -34.4670
             8.5606        -30.7599        196.7531

     O   30    anisotropy:     71.03    eta:   -0.1570
     O   30    sigma_11=    167.08    axis=(  0.136455  0.686603  0.714113)
     O   30    sigma_22=    159.65    axis=(  0.977244  0.024878 -0.210654)
     O   30    sigma_33=    234.40    axis=(  0.162401 -0.726607  0.667584)

     Atom 31  Ca  pos: (  0.727621 -0.103752  0.826616)  Total sigma:        1081.44
          1091.6889         -9.4104         -0.6800
            -8.2655       1098.0568         10.3303
             0.1890          9.0386       1054.5855

     Ca  31    anisotropy:    -43.48    eta:   -0.6653
     Ca  31    sigma_11=   1086.29    axis=(  0.845758  0.512090  0.149854)
     Ca  31    sigma_22=   1105.58    axis=( -0.531877  0.831479  0.160470)
     Ca  31    sigma_33=   1052.46    axis=( -0.042426 -0.215423  0.975599)

     Atom 32  Si  pos: (  0.217696 -0.019626  0.676553)  Total sigma:         405.81
           419.2424         24.4997          1.7017
            27.0907        402.8599        -10.8946
             5.8045         -5.8514        395.3342

     Si  32    anisotropy:     48.59    eta:   -0.6537
     Si  32    sigma_11=    400.20    axis=(  0.321256 -0.364298  0.874118)
     Si  32    sigma_22=    379.03    axis=( -0.504143  0.715583  0.483509)
     Si  32    sigma_33=    438.20    axis=( -0.801645 -0.596010  0.046227)

     Atom 33  O   pos: (  0.072566 -0.165349  0.803201)  Total sigma:         121.86
           128.2700          3.9571         -9.5352
             4.7815        151.6826        -11.6637
            -2.5572         -3.8677         85.6348

     O   33    anisotropy:    -56.73    eta:   -0.6785
     O   33    sigma_11=    127.94    axis=(  0.972205 -0.211661 -0.100090)
     O   33    sigma_22=    153.60    axis=(  0.198297  0.971661 -0.128658)
     O   33    sigma_33=     84.04    axis=(  0.124485  0.105234  0.986625)

     Atom 34  O   pos: (  0.413696  0.028610  0.809592)  Total sigma:         101.00
           110.9778         -2.7633          1.7659
            -8.7225        103.3463         -1.3622
            -8.3513         -2.5460         88.6816

     O   34    anisotropy:    -19.98    eta:   -0.9836
     O   34    sigma_11=    101.11    axis=(  0.423726  0.870847 -0.249160)
     O   34    sigma_22=    114.22    axis=( -0.887198  0.454465  0.079628)
     O   34    sigma_33=     87.68    axis=(  0.182578  0.187314  0.965183)

     Atom 35  O   pos: (  0.283771 -0.112356  0.454511)  Total sigma:         180.77
           180.4829        -14.0646        -20.1477
           -15.3483        176.3060         21.8094
           -17.2348         21.0807        185.5084

     O   35    anisotropy:     55.76    eta:   -0.1730
     O   35    sigma_11=    165.39    axis=(  0.843444  0.368472  0.390935)
     O   35    sigma_22=    158.96    axis=( -0.035997  0.764832 -0.643223)
     O   35    sigma_33=    217.94    axis=( -0.536009  0.528450  0.658357)

     Atom 36  Ca  pos: ( -0.386420  0.864095  1.118993)  Total sigma:        1073.07
          1111.4158        -39.0917         -7.0664
           -36.2726       1055.3207         -6.3543
            -4.3697         -6.3456       1052.4643

     Ca  36    anisotropy:     86.01    eta:   -0.4006
     Ca  36    sigma_11=   1055.88    axis=( -0.149788 -0.360462  0.920669)
     Ca  36    sigma_22=   1032.91    axis=(  0.421491  0.819043  0.389248)
     Ca  36    sigma_33=   1130.41    axis=( -0.894376  0.446358  0.029248)

     Atom 37  Si  pos: ( -0.866371  0.833903  1.335685)  Total sigma:         405.83
           408.6276         10.1373          3.8099
            17.9225        367.7645         16.7422
             7.2647         12.4057        441.1043

     Si  37    anisotropy:    -66.54    eta:   -0.7999
     Si  37    sigma_11=    410.27    axis=(  0.937909  0.216707 -0.270860)
     Si  37    sigma_22=    445.75    axis=(  0.224006  0.217818  0.949935)
     Si  37    sigma_33=    361.47    axis=( -0.264856  0.951627 -0.155750)

     Atom 38  O   pos: ( -0.699027  0.964039  1.213044)  Total sigma:         109.48
           133.5264         -2.3748        -12.7871
           -10.7172        107.8085         -3.5214
           -12.4459         -7.5768         87.1174

     O   38    anisotropy:     42.16    eta:   -0.9568
     O   38    sigma_11=    108.88    axis=(  0.098825  0.949022 -0.299317)
     O   38    sigma_22=     81.98    axis=(  0.260906  0.265556  0.928121)
     O   38    sigma_33=    137.59    axis=( -0.960292  0.169815  0.221362)

     Atom 39  O   pos: ( -0.067207  0.799933  1.204730)  Total sigma:         110.42
           139.1282        -12.1317          4.4610
           -24.2953         77.9036        -11.1247
            -7.0933         -6.3313        114.2210

     O   39    anisotropy:    -58.96    eta:   -0.7177
     O   39    sigma_11=    115.97    axis=( -0.087869 -0.182508  0.979270)
     O   39    sigma_22=    144.17    axis=( -0.962388  0.269261 -0.036172)
     O   39    sigma_33=     71.11    axis=(  0.257078  0.945616  0.199303)

     Atom 40  O   pos: ( -0.871076  0.908226  1.566531)  Total sigma:         139.23
           130.3093         -4.3450         15.4683
            -7.5097        131.1614          4.9961
            13.8366          7.5284        156.2069

     O   40    anisotropy:     35.91    eta:   -0.7268
     O   40    sigma_11=    135.96    axis=(  0.536600 -0.833693 -0.130450)
     O   40    sigma_22=    118.56    axis=(  0.748937  0.541753 -0.381572)
     O   40    sigma_33=    163.16    axis=(  0.388785  0.107053  0.915088)

     Atom 41  Ca  pos: (  0.546597 -0.524140  1.149402)  Total sigma:        1080.55
          1119.4677        -33.2795         -0.6062
           -31.9944       1085.3251         -9.3301
             2.4896         -8.5633       1036.8475

     Ca  41    anisotropy:     88.46    eta:   -0.5484
     Ca  41    sigma_11=   1067.23    axis=(  0.519028  0.824176 -0.226595)
     Ca  41    sigma_22=   1034.89    axis=(  0.074295  0.220595  0.972532)
     Ca  41    sigma_33=   1139.52    axis=( -0.851523  0.521606 -0.053263)

     Atom 42  Si  pos: (  0.041394 -0.421573  1.302938)  Total sigma:         398.79
           400.5671         15.6219          0.1278
            19.7345        357.5408         -0.9576
             2.2449         -1.8420        438.2762

     Si  42    anisotropy:    -71.43    eta:   -0.6602
     Si  42    sigma_11=    406.89    axis=(  0.941026  0.337712 -0.020506)
     Si  42    sigma_22=    438.32    axis=(  0.025959 -0.011640  0.999595)
     Si  42    sigma_33=    351.18    axis=( -0.337337  0.941177  0.019720)

     Atom 43  O   pos: ( -0.363821  1.245514  1.180446)  Total sigma:         110.37
           123.3464         -2.3074          8.4075
            -6.8681        100.4380         -0.8453
             3.8480          3.4938        107.3329

     O   43    anisotropy:     23.49    eta:   -0.4877
     O   43    sigma_11=    106.36    axis=(  0.223563 -0.374345 -0.899936)
     O   43    sigma_22=     98.72    axis=( -0.249636 -0.914500  0.318388)
     O   43    sigma_33=    126.03    axis=(  0.942179 -0.153477  0.297898)

     Atom 44  O   pos: (  0.241084 -0.404340  1.168155)  Total sigma:          99.89
           126.2670        -18.7106         -1.2426
           -19.1823         99.4799          5.4131
            12.8021          2.8627         73.9177

     O   44    anisotropy:     54.54    eta:   -0.5592
     O   44    sigma_11=     91.87    axis=(  0.412759  0.849499  0.328606)
     O   44    sigma_22=     71.54    axis=( -0.193366 -0.270824  0.943008)
     O   44    sigma_33=    136.25    axis=( -0.890078  0.452776 -0.052479)

     Atom 45  O   pos: ( -0.026930 -0.178941  1.284893)  Total sigma:         157.89
           173.8501        -14.9860         -8.2001
            -8.8434        153.1887         -1.4141
           -11.3776          5.0873        146.6405

     O   45    anisotropy:     36.08    eta:   -0.2472
     O   45    sigma_11=    148.84    axis=( -0.256319 -0.875181  0.410315)
     O   45    sigma_22=    142.89    axis=(  0.389436  0.295015  0.872528)
     O   45    sigma_33=    181.95    axis=(  0.884670 -0.383437 -0.265209)

     Atom 46  O   pos: (  0.057926 -0.477789  1.539226)  Total sigma:         120.67
           162.7392          4.8536        -16.2748
             4.9164         85.3610          1.2433
           -13.7845         -1.4087        113.9077

     O   46    anisotropy:     69.90    eta:   -0.5299
     O   46    sigma_11=    109.72    axis=(  0.268052  0.050497  0.962080)
     O   46    sigma_22=     85.03    axis=(  0.069074 -0.997063  0.033088)
     O   46    sigma_33=    167.27    axis=( -0.960925 -0.057585  0.270753)

     Atom 47  Ca  pos: ( -0.026294  0.966646  0.055352)  Total sigma:        1111.36
          1087.7008         -7.1126         -6.2285
           -11.1973       1148.8255         -6.8575
            -6.3436          1.1078       1097.5424

     Ca  47    anisotropy:     58.32    eta:   -0.4450
     Ca  47    sigma_11=   1100.57    axis=( -0.423589 -0.026418  0.905469)
     Ca  47    sigma_22=   1083.26    axis=(  0.894800  0.143485  0.422783)
     Ca  47    sigma_33=   1150.24    axis=( -0.141090  0.989300 -0.037140)

     Atom 48  Ca  pos: ( -0.596870  0.789120  1.777991)  Total sigma:        1095.20
          1049.8524        -23.4925         12.8210
           -23.3783       1115.5381         18.3785
            12.0822         13.0107       1120.2217

     Ca  48    anisotropy:    -84.49    eta:   -0.3878
     Ca  48    sigma_11=   1112.44    axis=(  0.371889 -0.631995  0.679912)
     Ca  48    sigma_22=   1134.29    axis=( -0.091504  0.703920  0.704360)
     Ca  48    sigma_33=   1038.88    axis=( -0.923756 -0.324158  0.203951)

     Atom 49  Si  pos: ( -0.763597  1.594829  0.366258)  Total sigma:         405.61
           418.4554         21.4608         29.1424
            26.9064        377.1416         23.5403
            12.0532         22.0640        421.2288

     Si  49    anisotropy:     73.62    eta:   -0.7424
     Si  49    sigma_11=    399.29    axis=(  0.705848  0.042771 -0.707071)
     Si  49    sigma_22=    362.85    axis=(  0.306575 -0.918293  0.250497)
     Si  49    sigma_33=    454.69    axis=(  0.638584  0.393583  0.661288)

     Atom 50  O   pos: ( -0.779740  1.547928  0.128454)  Total sigma:         145.52
           128.6225         17.2237          1.1516
            18.3332        126.5475        -13.3685
             6.8298         -1.9372        181.4032

     O   50    anisotropy:     55.46    eta:   -0.9851
     O   50    sigma_11=    145.25    axis=(  0.735843  0.674352  0.061519)
     O   50    sigma_22=    108.82    axis=( -0.676393  0.727678  0.113918)
     O   50    sigma_33=    182.50    axis=(  0.032055 -0.125437  0.991584)

     Atom 51  O   pos: (  0.693685 -0.139144  0.450028)  Total sigma:         159.28
           161.6494         11.8007          1.3705
             9.8147        160.7238         -2.1814
             4.5068         -0.0710        155.4697

     O   51    anisotropy:     19.25    eta:   -0.5890
     O   51    sigma_11=    156.64    axis=(  0.227588 -0.352254  0.907811)
     O   51    sigma_22=    149.08    axis=( -0.647786  0.641293  0.411237)
     O   51    sigma_33=    172.12    axis=( -0.727033 -0.681660 -0.082234)

     Atom 52  O   pos: ( -0.182073 -0.056171  1.853585)  Total sigma:         195.24
           189.9482         17.1899         31.2403
            10.5855        185.0177         16.3980
            25.8386         20.0551        210.7480

     O   52    anisotropy:     67.48    eta:   -0.1291
     O   52    sigma_11=    175.65    axis=(  0.095630 -0.913080  0.396408)
     O   52    sigma_22=    169.84    axis=(  0.840196 -0.139508 -0.524031)
     O   52    sigma_33=    240.22    axis=(  0.533785  0.383173  0.753825)

     Atom 53  H   pos: ( -0.223960 -0.113462  1.709402)  Total sigma:          15.05
             4.2304          5.1707         13.6669
             5.0820          6.3457         13.0428
            12.6605         11.6028         34.5885

     H   53    anisotropy:     43.72    eta:   -0.0861
     H   53    sigma_11=      1.74    axis=( -0.062847 -0.925907  0.372487)
     H   53    sigma_22=     -0.77    axis=( -0.940756  0.179568  0.287633)
     H   53    sigma_33=     44.20    axis=(  0.333208  0.332343  0.882338)

     Atom 54  H   pos: ( -0.270568 -0.131207  1.944923)  Total sigma:          23.84
            22.5421          9.6397         -7.5568
             9.6192         24.3524         -6.6202
            -6.6152         -5.8595         24.6377

     H   54    anisotropy:     23.02    eta:   -0.3339
     H   54    sigma_11=     18.73    axis=(  0.234450  0.514313  0.824933)
     H   54    sigma_22=     13.61    axis=(  0.778998 -0.607035  0.157068)
     H   54    sigma_33=     39.19    axis=( -0.581545 -0.605797  0.542968)

     Atom 55  O   pos: ( -0.336591  1.057467  0.238719)  Total sigma:         211.35
           200.0736          4.8043         -3.5016
             5.6169        223.0983        -13.5359
             0.2280         -9.1513        210.8856

     O   55    anisotropy:     29.16    eta:   -0.2853
     O   55    sigma_11=    204.40    axis=(  0.226629  0.458324  0.859406)
     O   55    sigma_22=    198.86    axis=(  0.958903 -0.259653 -0.114392)
     O   55    sigma_33=    230.80    axis=( -0.170719 -0.850011  0.498333)

     Atom 56  H   pos: ( -0.322758  1.172095  0.330496)  Total sigma:          23.14
            13.7931          3.1723          0.4651
             3.4424         33.9409         10.1188
             0.6281         11.1771         21.6850

     H   56    anisotropy:     25.99    eta:   -0.1819
     H   56    sigma_11=     16.05    axis=(  0.404664  0.411323 -0.816738)
     H   56    sigma_22=     12.90    axis=(  0.906946 -0.294816  0.300885)
     H   56    sigma_33=     40.47    axis=(  0.117027  0.862495  0.492349)

     Atom 57  H   pos: ( -0.364020  0.932904  0.325663)  Total sigma:          17.38
             4.6150          3.6970         -3.3056
             3.3930         28.6588        -16.4906
            -3.3610        -17.5457         18.8807

     H   57    anisotropy:     37.07    eta:   -0.0940
     H   57    sigma_11=      6.19    axis=( -0.230383  0.610350  0.757890)
     H   57    sigma_22=      3.87    axis=(  0.964645  0.040796  0.260378)
     H   57    sigma_33=     42.10    axis=( -0.128002 -0.791081  0.598169)

     Atom 58  O   pos: (  0.233345  0.007158  1.682105)  Total sigma:         232.32
           214.3723          6.1101        -21.2140
             5.1706        224.0280        -17.7936
           -20.0341        -23.6570        258.5451

     O   58    anisotropy:     64.84    eta:   -0.2302
     O   58    sigma_11=    215.68    axis=( -0.346726  0.898925  0.267797)
     O   58    sigma_22=    205.73    axis=( -0.879254 -0.212068 -0.426543)
     O   58    sigma_33=    275.54    axis=( -0.326639 -0.383355  0.863913)

     Atom 59  H   pos: (  0.250655  0.094608  1.551739)  Total sigma:          16.11
             5.0159          6.2788         -6.6793
             6.3128         15.0397        -16.9903
            -7.2464        -18.9695         28.2776

     H   59    anisotropy:     40.48    eta:   -0.0855
     H   59    sigma_11=      3.77    axis=(  0.720766  0.445135  0.531367)
     H   59    sigma_22=      1.46    axis=(  0.651134 -0.697687 -0.298759)
     H   59    sigma_33=     43.10    axis=( -0.237739 -0.561327  0.792712)

     Atom 60  H   pos: (  0.200741 -0.127051  1.636213)  Total sigma:          27.39
            22.1536          4.5880          0.7150
             4.6053         35.9550          3.9333
             0.9745          4.7242         24.0563

     H   60    anisotropy:     16.91    eta:   -0.1909
     H   60    sigma_11=     22.83    axis=(  0.275584  0.212610 -0.937470)
     H   60    sigma_22=     20.67    axis=(  0.922438 -0.332901  0.195666)
     H   60    sigma_33=     38.66    axis=(  0.270484  0.918680  0.287862)

     Atom 61  O   pos: ( -0.181032  0.214715  0.270015)  Total sigma:         228.01
           214.6391         10.9644          6.3377
            10.8158        243.5082         -4.8774
             2.9682         -4.7262        225.8684

     O   61    anisotropy:     29.41    eta:   -0.9504
     O   61    sigma_11=    227.52    axis=(  0.363456  0.032065  0.931059)
     O   61    sigma_22=    208.89    axis=( -0.884812  0.324661  0.334221)
     O   61    sigma_33=    247.61    axis=( -0.291562 -0.945287  0.146372)

     Atom 62  H   pos: ( -0.070046  0.177164  0.183549)  Total sigma:          25.40
            29.0643         -2.0292        -11.9332
            -2.9022         19.4478          3.4444
           -12.0205          2.9373         27.6806

     H   62    anisotropy:     23.56    eta:   -0.1685
     H   62    sigma_11=     18.87    axis=(  0.293631  0.954421  0.053489)
     H   62    sigma_22=     16.22    axis=( -0.637804  0.237288 -0.732735)
     H   62    sigma_33=     41.10    axis=( -0.712030  0.181038  0.678408)

     Atom 63  H   pos: (  0.776449  0.071110  0.357065)  Total sigma:          19.93
            11.5279          8.3289         -4.9540
             9.3512         31.3022        -12.6993
            -5.4353        -11.6673         16.9637

     H   63    anisotropy:     32.72    eta:   -0.0899
     H   63    sigma_11=     10.00    axis=( -0.055113  0.512909  0.856672)
     H   63    sigma_22=      8.04    axis=(  0.945377 -0.249270  0.210064)
     H   63    sigma_33=     41.75    axis=( -0.321286 -0.821455  0.471155)

     Atom 64  O   pos: ( -0.675300  1.149940  0.054051)  Total sigma:         243.15
           252.8755        -12.6951          8.1700
           -11.3330        238.6296         -1.5196
             7.5332          2.4042        237.9344

     O   64    anisotropy:     27.70    eta:   -0.5036
     O   64    sigma_11=    238.56    axis=(  0.033253  0.574221  0.818024)
     O   64    sigma_22=    229.27    axis=(  0.518901  0.689601 -0.505166)
     O   64    sigma_33=    261.61    axis=( -0.854188  0.441272 -0.275033)

     Atom 65  H   pos: ( -0.698213  1.293061  0.087102)  Total sigma:          22.99
            15.8569         -6.0729         -0.4324
            -7.0204         38.4007          5.2364
            -0.8872          6.1641         14.7199

     H   65    anisotropy:     27.57    eta:   -0.0954
     H   65    sigma_11=     14.68    axis=(  0.820562  0.090857  0.564290)
     H   65    sigma_22=     12.93    axis=(  0.514899  0.311063 -0.798824)
     H   65    sigma_33=     41.37    axis=( -0.248108  0.946037  0.208464)

     Atom 66  H   pos: ( -0.554331  1.110071  0.134451)  Total sigma:          20.69
            32.0021         -8.8548         13.5461
            -7.9975         11.7324         -3.3799
            13.8145         -3.9647         18.3247

     H   66    anisotropy:     33.62    eta:   -0.1171
     H   66    sigma_11=     10.79    axis=( -0.274680  0.568088  0.775775)
     H   66    sigma_22=      8.17    axis=(  0.497923  0.774243 -0.390666)
     H   66    sigma_33=     43.10    axis=(  0.822571 -0.278969  0.495533)

     Atom 67  O   pos: ( -0.127746  0.437643  1.658191)  Total sigma:         241.34
           258.5441         -3.1098         30.7890
             3.2265        221.1539          7.6361
            26.5447         -1.5385        244.3072

     O   67    anisotropy:     59.53    eta:   -0.1208
     O   67    sigma_11=    223.89    axis=( -0.487510  0.645391  0.588052)
     O   67    sigma_22=    219.09    axis=(  0.379114  0.763175 -0.523294)
     O   67    sigma_33=    281.03    axis=(  0.786516  0.032172  0.616732)

     Atom 68  H   pos: ( -0.230234  0.541378  1.667781)  Total sigma:          25.21
            31.6753         -8.5598          2.1632
            -9.6179         25.1760          1.1960
             1.5058          2.1999         18.7896

     H   68    anisotropy:     19.32    eta:   -0.3795
     H   68    sigma_11=     21.22    axis=( -0.389236 -0.590530 -0.706944)
     H   68    sigma_22=     16.33    axis=(  0.421186  0.568442 -0.706736)
     H   68    sigma_33=     38.09    axis=( -0.819205  0.572842 -0.027465)

     Atom 69  H   pos: ( -0.042409  0.450525  1.778948)  Total sigma:          21.98
            21.2859         -1.4474         15.1133
            -0.3625         11.0029          0.4401
            15.3387         -1.0001         33.6373

     H   69    anisotropy:     32.90    eta:   -0.0542
     H   69    sigma_11=     11.60    axis=( -0.588489  0.693590  0.415468)
     H   69    sigma_22=     10.41    axis=(  0.584289  0.720021 -0.374401)
     H   69    sigma_33=     43.91    axis=(  0.558827 -0.022423  0.828981)

     Atom 70  O   pos: (  0.258598 -0.763897  1.926810)  Total sigma:         240.61
           258.3497          9.4776         -2.2469
            10.5820        218.7927         11.1787
            -2.5675         12.2930        244.6791

     O   70    anisotropy:    -42.90    eta:   -0.4092
     O   70    sigma_11=    249.06    axis=( -0.110247  0.327381  0.938439)
     O   70    sigma_22=    260.76    axis=( -0.970228 -0.240311 -0.030148)
     O   70    sigma_33=    212.01    axis=( -0.215648  0.913823 -0.344127)

     Atom 71  H   pos: (  0.401578 -0.753228  1.970475)  Total sigma:          22.10
            41.0992          4.0494          6.2066
             3.2392         11.2165          1.4912
             5.1102          1.5345         13.9972

     H   71    anisotropy:     30.91    eta:   -0.1268
     H   71    sigma_11=     13.11    axis=(  0.226608 -0.303604 -0.925458)
     H   71    sigma_22=     10.50    axis=(  0.052817 -0.944948  0.322931)
     H   71    sigma_33=     42.71    axis=(  0.972553  0.122058  0.198097)

     Atom 72  H   pos: ( -0.975616  1.029996  1.768136)  Total sigma:          23.29
            16.3932         -1.3184         -5.7805
            -0.9696         15.2810          8.2171
            -4.6954          8.1684         38.2048

     H   72    anisotropy:     27.98    eta:   -0.1505
     H   72    sigma_11=     15.37    axis=(  0.962613  0.233708  0.136957)
     H   72    sigma_22=     12.56    axis=( -0.177627  0.926319 -0.332237)
     H   72    sigma_33=     41.95    axis=( -0.204513  0.295488  0.933199)

     Atom 73  Ca  pos: (  0.482601  0.375184  0.888051)  Total sigma:        1064.07
          1094.9333         -5.9621         -5.9153
            -8.7903       1056.0675        -10.1348
            -6.1911        -12.3218       1041.2072

     Ca  73    anisotropy:     48.77    eta:   -0.8565
     Ca  73    sigma_11=   1061.74    axis=(  0.099973  0.860245 -0.499984)
     Ca  73    sigma_22=   1033.89    axis=(  0.144113  0.484684  0.862736)
     Ca  73    sigma_33=   1096.58    axis=( -0.984498  0.158305  0.075518)

     Atom 74  Si  pos: (  0.002840  0.331961  0.812172)  Total sigma:         396.86
           409.6923         13.9079         12.0609
            14.1531        395.6940        -22.2132
            13.0410        -28.4596        385.2078

     Si  74    anisotropy:    -58.47    eta:   -0.1427
     Si  74    sigma_11=    413.57    axis=( -0.659708  0.391426 -0.641538)
     Si  74    sigma_22=    419.13    axis=( -0.670925 -0.691362  0.268101)
     Si  74    sigma_33=    357.89    axis=( -0.338594  0.607292  0.718714)

     Atom 75  O   pos: ( -0.209963  0.251663  0.896364)  Total sigma:         101.17
           112.3260          1.5278         13.1406
             5.1985        125.2564          2.5665
            16.7244          7.4336         65.9328

     O   75    anisotropy:    -59.79    eta:   -0.3199
     O   75    sigma_11=    114.73    axis=(  0.889347 -0.394134  0.231778)
     O   75    sigma_22=    127.48    axis=(  0.363986  0.917064  0.162814)
     O   75    sigma_33=     61.31    axis=( -0.276726 -0.060435  0.959047)

     Atom 76  O   pos: (  0.157331  0.324607  0.998807)  Total sigma:         100.89
           133.4170         -8.0892        -15.8738
           -13.0272         82.0015        -17.3741
           -20.4966        -13.3041         87.2529

     O   76    anisotropy:     58.94    eta:   -0.9102
     O   76    sigma_11=     99.13    axis=(  0.147550 -0.708834  0.689771)
     O   76    sigma_22=     63.36    axis=( -0.276518 -0.699158 -0.659330)
     O   76    sigma_33=    140.19    axis=( -0.949614  0.093450  0.299166)

     Atom 77  O   pos: (  0.091266  0.187931  0.625054)  Total sigma:         171.31
           155.8260        -16.5086         -5.9257
           -17.9781        186.5317          7.8494
            -7.6791         11.6416        171.5626

     O   77    anisotropy:     41.86    eta:   -0.6807
     O   77    sigma_11=    166.85    axis=( -0.060777  0.399681 -0.914637)
     O   77    sigma_22=    147.85    axis=(  0.917856  0.382460  0.106138)
     O   77    sigma_33=    199.21    axis=( -0.392233  0.833054  0.390094)

     Atom 78  O   pos: ( -0.019950  0.553748  0.715304)  Total sigma:          78.45
            29.1605         29.5547         18.2715
            27.4669         72.4419         24.6741
            28.8581         18.1528        133.7436

     O   78    anisotropy:    105.63    eta:   -0.8371
     O   78    sigma_11=     72.71    axis=(  0.325279  0.846020 -0.422425)
     O   78    sigma_22=     13.76    axis=(  0.909063 -0.402775 -0.106660)
     O   78    sigma_33=    148.87    axis=(  0.260379  0.349317  0.900100)

     Atom 79  Ca  pos: (  0.087860  0.826024  0.882166)  Total sigma:        1078.53
          1038.5124         12.0692        -19.1868
            13.2367       1125.7046         12.5835
           -22.1332         15.7279       1071.3752

     Ca  79    anisotropy:    -79.63    eta:   -0.9327
     Ca  79    sigma_11=   1080.32    axis=( -0.472376 -0.139730  0.870251)
     Ca  79    sigma_22=   1129.83    axis=( -0.088757 -0.974794 -0.204694)
     Ca  79    sigma_33=   1025.45    axis=( -0.876917  0.173934 -0.448067)

     Atom 80  Si  pos: ( -0.444418  0.872613  0.667846)  Total sigma:         399.41
           396.9081         25.7708        -15.1610
            29.1035        384.0481         15.0466
           -13.9328         21.5144        417.2867

     Si  80    anisotropy:    -68.55    eta:   -0.1578
     Si  80    sigma_11=    418.66    axis=( -0.782284 -0.622900 -0.005203)
     Si  80    sigma_22=    425.87    axis=( -0.218680  0.266795  0.938616)
     Si  80    sigma_33=    353.71    axis=( -0.583276  0.735402 -0.344925)

     Atom 81  O   pos: ( -0.573357  0.740463  0.826284)  Total sigma:         110.62
           121.5676        -17.6054          0.6329
           -10.7608        141.0556        -12.2054
             6.9276          1.9065         69.2261

     O   81    anisotropy:    -62.87    eta:   -0.8326
     O   81    sigma_11=    114.12    axis=( -0.882993 -0.468935 -0.020562)
     O   81    sigma_22=    149.02    axis=(  0.466136 -0.881184  0.078950)
     O   81    sigma_33=     68.71    axis=( -0.055141  0.060128  0.996666)

     Atom 82  O   pos: ( -0.257599  0.971455  0.789920)  Total sigma:         118.37
           100.5213          7.5245        -12.2838
            13.6323        135.9970          2.6204
           -16.3123         -4.6426        118.6065

     O   82    anisotropy:    -41.21    eta:   -0.5906
     O   82    sigma_11=    124.00    axis=( -0.349819  0.380599  0.856020)
     O   82    sigma_22=    140.23    axis=(  0.336091  0.903912 -0.264547)
     O   82    sigma_33=     90.90    axis=(  0.874454 -0.195157  0.444122)

     Atom 83  O   pos: ( -0.377182  0.757680  0.464806)  Total sigma:         122.34
           110.1552        -26.5477        -18.9011
           -24.6604        151.8435          9.3485
           -12.9816          2.7450        105.0262

     O   83    anisotropy:     66.33    eta:   -0.5336
     O   83    sigma_11=    112.03    axis=(  0.495108  0.432811 -0.753354)
     O   83    sigma_22=     88.44    axis=( -0.742217 -0.240040 -0.625695)
     O   83    sigma_33=    166.56    axis=(  0.451643 -0.868939 -0.202394)

     Atom 84  Ca  pos: (  0.278322 -0.042759  1.132059)  Total sigma:        1100.34
          1075.7590         15.1277         -4.2115
            11.2615       1105.1999         16.6643
            -8.7675         11.3434       1120.0502

     Ca  84    anisotropy:    -48.18    eta:   -0.7542
     Ca  84    sigma_11=   1104.28    axis=(  0.455969  0.750281 -0.478717)
     Ca  84    sigma_22=   1128.51    axis=(  0.026988  0.525983  0.850067)
     Ca  84    sigma_33=   1068.22    axis=( -0.889586  0.400524 -0.219584)

     Atom 85  Si  pos: ( -0.252151 -0.085170  1.334433)  Total sigma:         406.09
           384.1116         18.6970         28.3251
            15.5439        422.3137         15.8765
            23.2875          8.4746        411.8444

     Si  85    anisotropy:    -58.30    eta:   -0.9819
     Si  85    sigma_11=    406.44    axis=(  0.204332 -0.724975  0.657769)
     Si  85    sigma_22=    444.60    axis=(  0.443937  0.667503  0.597796)
     Si  85    sigma_33=    367.22    axis=( -0.872450  0.169859  0.458235)

     Atom 86  O   pos: ( -0.226491  0.148050  1.378819)  Total sigma:          82.08
            63.7809         26.8420        -32.7903
            27.4163        112.6546        -28.8760
           -32.1748        -42.1715         69.8055

     O   86    anisotropy:    103.57    eta:   -0.3967
     O   86    sigma_11=     61.25    axis=(  0.577947 -0.647924 -0.496157)
     O   86    sigma_22=     33.86    axis=(  0.699182  0.079593  0.710500)
     O   86    sigma_33=    151.13    axis=( -0.420859 -0.757535  0.499017)

     Atom 87  O   pos: (  0.603998 -0.166921  1.157083)  Total sigma:         108.80
           119.3581         -1.6525         15.8201
            -3.9738         91.2927         -5.9856
             7.4460         -4.0664        115.7477

     O   87    anisotropy:     31.92    eta:   -0.7395
     O   87    sigma_11=    106.03    axis=( -0.667126 -0.123232  0.734681)
     O   87    sigma_22=     90.29    axis=(  0.021370  0.982651  0.184230)
     O   87    sigma_33=    130.08    axis=(  0.744638 -0.138605  0.652919)

     Atom 88  O   pos: (  0.671517 -0.204655  1.554012)  Total sigma:         115.14
            78.6930         -0.8652         21.4288
            -4.6674        141.9839        -22.4469
            14.5477        -14.6738        124.7326

     O   88    anisotropy:    -64.23    eta:   -0.8995
     O   88    sigma_11=    117.29    axis=(  0.304534  0.593834  0.744729)
     O   88    sigma_22=    155.81    axis=(  0.162612 -0.802801  0.573644)
     O   88    sigma_33=     72.31    axis=(  0.938518 -0.053592 -0.341044)

     Atom 89  Ca  pos: ( -0.100401  0.411392  1.248693)  Total sigma:        1093.26
          1096.4537         26.5696        -33.9659
            29.4826       1117.1444        -37.9442
           -34.3509        -30.5307       1066.1895

     Ca  89    anisotropy:    101.38    eta:   -0.5580
     Ca  89    sigma_11=   1078.33    axis=(  0.726693 -0.667574 -0.162055)
     Ca  89    sigma_22=   1040.62    axis=(  0.416080  0.240014  0.877081)
     Ca  89    sigma_33=   1160.85    axis=(  0.546621  0.704796 -0.452181)

     Atom 90  Si  pos: ( -0.599103  0.457766  1.374798)  Total sigma:         406.14
           393.8463         34.7547         -8.5743
            22.0238        405.1539          0.5999
           -15.5050         -0.5025        419.4243

     Si  90    anisotropy:    -56.02    eta:   -0.4457
     Si  90    sigma_11=    416.49    axis=(  0.204658  0.516004  0.831778)
     Si  90    sigma_22=    433.14    axis=( -0.598570 -0.606388  0.523458)
     Si  90    sigma_33=    368.80    axis=(  0.774486 -0.605007  0.184762)

     Atom 91  O   pos: (  0.332201  0.201753  1.380300)  Total sigma:         140.99
           119.2887         32.0408         -3.3473
            26.9363        147.2877         17.3369
             3.1798         22.6427        156.4085

     O   91    anisotropy:    -63.75    eta:   -0.7992
     O   91    sigma_11=    145.26    axis=(  0.487135  0.426893 -0.761881)
     O   91    sigma_22=    179.23    axis=(  0.346579  0.706255  0.617322)
     O   91    sigma_33=     98.49    axis=(  0.801613 -0.564771  0.196090)

     Atom 92  O   pos: ( -0.437067  0.520980  1.202154)  Total sigma:         106.66
            88.8687         -0.7007         -7.2547
             0.3160        105.7821          2.4433
           -10.1082         -1.0222        125.3177

     O   92    anisotropy:     30.97    eta:   -0.9129
     O   92    sigma_11=    105.76    axis=(  0.005928  0.999415 -0.033675)
     O   92    sigma_22=     86.91    axis=( -0.975403 -0.001642 -0.220424)
     O   92    sigma_33=    127.30    axis=( -0.220350  0.034154  0.974823)

     Atom 93  O   pos: (  0.197042  0.573381  1.348159)  Total sigma:         159.56
           166.9619        -19.1829          8.9773
           -14.1652        163.0215          1.8114
             8.5053          1.3659        148.7059

     O   93    anisotropy:     34.71    eta:   -0.5967
     O   93    sigma_11=    154.90    axis=( -0.370925 -0.627356 -0.684718)
     O   93    sigma_22=    141.09    axis=(  0.535102  0.458227 -0.709714)
     O   93    sigma_33=    182.70    axis=( -0.759000  0.629645 -0.165732)

     Atom 94  O   pos: ( -0.517038  0.508735  1.599429)  Total sigma:          88.75
            51.9114        -41.9190        -20.7198
           -34.5610        145.1031         38.5052
           -12.6170         25.0628         69.2326

     O   94    anisotropy:    123.67    eta:   -0.2532
     O   94    sigma_11=     57.96    axis=(  0.109307  0.382598 -0.917426)
     O   94    sigma_22=     37.09    axis=(  0.937748  0.266413  0.222831)
     O   94    sigma_33=    171.20    axis=( -0.329669  0.884671  0.329659)

     Atom 95  Ca  pos: (  0.746873 -0.495912  1.705949)  Total sigma:        1070.23
          1087.3141          4.0584        -32.5662
             1.2662       1040.4256        -56.9386
           -33.8953        -67.7626       1082.9532

     Ca  95    anisotropy:   -116.61    eta:   -0.8676
     Ca  95    sigma_11=   1075.38    axis=(  0.861832 -0.425845  0.275503)
     Ca  95    sigma_22=   1142.83    axis=(  0.470362  0.467835 -0.748258)
     Ca  95    sigma_33=    992.49    axis=( -0.189752 -0.774458 -0.603497)

     Atom 96  Ca  pos: ( -0.401392  0.191130  1.668313)  Total sigma:        1095.73
          1076.3507        -30.6556        -23.5817
           -32.1422       1096.8672         -8.7990
           -25.4579        -11.6259       1113.9803

     Ca  96    anisotropy:    -77.65    eta:   -0.2340
     Ca  96    sigma_11=   1115.56    axis=( -0.293711  0.788607 -0.540216)
     Ca  96    sigma_22=   1127.67    axis=(  0.559542 -0.316364 -0.766046)
     Ca  96    sigma_33=   1043.97    axis=( -0.775014 -0.527269 -0.348339)

     Atom 97  Ca  pos: ( -0.124387  0.541968  0.399974)  Total sigma:        1070.05
          1036.2085        -24.5239        -13.4367
           -27.9895       1024.2804          6.5343
           -16.5652          0.7644       1149.6508

     Ca  97    anisotropy:    122.93    eta:   -0.6356
     Ca  97    sigma_11=   1055.11    axis=( -0.761703  0.631437 -0.145241)
     Ca  97    sigma_22=   1003.02    axis=(  0.632394  0.773312  0.045451)
     Ca  97    sigma_33=   1152.00    axis=( -0.141016  0.057230  0.988352)

     Atom 98  O   pos: (  0.033566  0.625575  0.106667)  Total sigma:         171.70
           199.3575        -44.6385        -52.4041
           -17.4111        168.4947        -51.8674
           -29.0136        -59.0303        147.2557

     O   98    anisotropy:   -138.19    eta:   -0.0847
     O   98    sigma_11=    213.86    axis=( -0.224163  0.811971 -0.538938)
     O   98    sigma_22=    221.67    axis=( -0.891905  0.051941  0.449230)
     O   98    sigma_33=     79.58    axis=(  0.392755  0.581382  0.712558)

     Atom 99  H   pos: (  0.019304  0.530903 -0.002169)  Total sigma:          28.53
            24.0918         -0.8802         -0.6464
            -0.2120         30.8829          5.9546
             0.0662          5.8630         30.6075

     H   99    anisotropy:     12.23    eta:   -0.1037
     H   99    sigma_11=     24.87    axis=( -0.210049  0.675624 -0.706691)
     H   99    sigma_22=     24.03    axis=(  0.976557  0.179790 -0.118375)
     H   99    sigma_33=     36.68    axis=( -0.047079  0.714988  0.697549)

     Atom100  O   pos: (  0.652592 -0.725959  1.952030)  Total sigma:         164.98
           144.1599         11.2790        -24.1254
             8.2386        201.6034         -2.7360
           -20.4731          3.7922        149.1620

     O  100    anisotropy:    -62.26    eta:   -0.8528
     O  100    sigma_11=    168.03    axis=( -0.633879  0.172391  0.753975)
     O  100    sigma_22=    203.43    axis=( -0.186662 -0.980125  0.067169)
     O  100    sigma_33=    123.47    axis=( -0.750570  0.098162 -0.653460)

     Atom101  H   pos: (  0.609477  0.171719  0.102707)  Total sigma:          24.91
            27.8754         -2.1448         11.8880
            -1.9128         18.1631         -1.0919
            12.7695         -1.1750         28.7046

     H  101    anisotropy:     23.89    eta:   -0.1505
     H  101    sigma_11=     18.15    axis=( -0.143724  0.952054  0.270069)
     H  101    sigma_22=     15.75    axis=( -0.705792 -0.289907  0.646383)
     H  101    sigma_33=     40.84    axis=(  0.693686 -0.097711  0.713619)

     Initialization:
     gipaw_setup  :      0.35s CPU      0.37s WALL (       1 calls)

     Linear response
     greenf       :  14078.69s CPU  14210.53s WALL (      96 calls)
     cgsolve      :  13988.32s CPU  14119.22s WALL (      96 calls)
     ch_psi       :  13330.63s CPU  13454.59s WALL (    6671 calls)
     h_psiq       :   9468.80s CPU   9557.25s WALL (    6671 calls)

     Apply operators
     h_psi        :   7431.66s CPU   7501.08s WALL (    7296 calls)
     apply_vel    :    194.81s CPU    198.45s WALL (      84 calls)

     Induced current
     j_para       :    392.54s CPU    395.78s WALL (     108 calls)
     biot_savart  :      0.05s CPU      0.05s WALL (       1 calls)

     Other routines

     General routines
     calbec       :   4528.73s CPU   4583.83s WALL (   21450 calls)
     fft          :      0.30s CPU      0.30s WALL (      32 calls)
     fftw         :   4873.78s CPU   4916.77s WALL ( 3768036 calls)
     davcio       :      0.01s CPU      0.72s WALL (      64 calls)

     Parallel routines
     fft_scatter  :   1880.96s CPU   1899.07s WALL ( 3768068 calls)

     Plugins


     GIPAW        :      4h27m CPU      4h30m WALL


   This run was terminated on:   7:37:21   4Nov2023            

=------------------------------------------------------------------------------=
   JOB DONE.
=------------------------------------------------------------------------------=
