# Supplementary material for: Is there a future for 43Ca nuclear magnetic resonance in cement science?
Source: Phys Chem Chem Phys. 2025 Apr 9;27(17):9159–68. doi: 10.1039/d5cp00491h (PMC11997747; doi:10.1039/d5cp00491h)
Supplement: CP-027-D5CP00491H-s001 [file CP-027-D5CP00491H-s001.zip › QE-Files/CSH-bulk-structures/CONFIG_caion8]

Caion 8
0 3
   8.713040099  -0.214049218  -0.119286765
  -0.248037445   8.555877529   0.357927955
  -0.119181960   0.349418932   8.078075431
Ca 1
-4.06977385 1.6434717821 1.4219741112
O 2
2.7380865411 0.4761968652 0.2486043696
O 3
-2.7260106871 1.3411348096 -0.5207900807
O 4
-1.3180045406 -0.0953257273 1.2472897532
O 5
-3.7992680862 2.4159258269 -2.7077295556
O 6
3.5178514878 -3.3425300853 -1.3354096034
O 7
2.0718648385 -1.3403761361 2.1900812078
O 8
-3.9347644698 -0.5847683639 2.332965984
O 9
-0.7774988883 3.498476857 -0.6824232597
O 10
-2.5840822884 2.1648369858 3.15632195
O 11
2.8407958889 2.3453385778 2.9009070007
O 12
-1.788635995 -1.9710498585 -4.0225177679
O 13
-1.4504821626 -2.7946143181 1.114745734
O 14
3.2061095483 -4.171206726 -4.1242649588
O 15
0.853599201 -2.9501982743 -0.3114536796
O 16
2.4644057202 2.3960698942 -1.6616255102
O 17
1.024869635 -0.5933619215 -1.6237593793
O 18
0.2590644636 2.6920374652 -2.9951931286
O 19
-4.5287692801 -0.5714996849 -1.417448923
O 20
0.6859765967 1.8655581622 1.3078040314
O 21
-2.6173195453 -3.7702808827 -2.2066645124
O 22
0.2217097362 -3.2594783175 3.3109515089
O 23
2.6405282552 -0.226988615 -3.6930442503
O 24
-3.8649873369 3.9981778915 0.9994032513
O 25
-1.1967332698 0.3426781005 -2.6339872151
H 26
2.4645184213 -0.2432696051 0.8795295722
H 27
-2.1257611302 2.1148326341 -0.4406904657
H 28
-0.4942504252 0.4423545669 1.3361951149
H 29
-1.8167536756 0.3492920651 0.5003073187
H 30
-3.4431285219 1.9305179635 -1.8910196741
H 31
-3.5034368673 3.3562098698 -2.5400415829
H 32
2.6270077772 -3.413158229 -0.9216969149
H 33
3.7441406013 -2.3631051199 -1.3593535486
H 34
1.4064408613 -2.0499578048 2.3013874651
H 35
2.151621425 -0.8779815071 3.0708391197
H 36
3.9859312992 -1.375823234 2.2684995873
H 37
-3.221097981 -0.9867545705 2.8935325415
H 38
-0.3906637077 3.1729335214 -1.5501766721
H 39
-0.2078287481 4.3028370153 -0.4638844071
H 40
-3.0602074774 2.3739917733 4.0187189629
H 41
-1.945856998 1.4675435341 3.3918141903
H 42
1.9598110929 2.3925519212 2.4397748436
H 43
2.9223084258 3.1725130638 3.4562557017
H 44
-2.1947318551 -2.5932451006 -3.359234354
H 45
-1.6097299616 -1.1410472276 -3.5072691951
H 46
-1.0517458295 -3.1042051454 1.9639673814
H 47
-1.489365538 -1.7944896786 1.2116548631
H 48
2.2009704901 -3.4656951614 3.7278809929
H 49
3.2921696359 -4.0021558439 -3.154883789
H 50
0.8509160843 -2.1249127622 -0.8702965263
H 51
0.0742844099 -2.8334609794 0.3098207096
H 52
3.3079686895 2.3340700063 -2.1888393606
H 53
2.5132259362 1.6766477819 -0.9898336018
H 54
1.5855170465 -0.4512101236 -2.4493190537
H 55
1.5303423763 -0.1261792112 -0.8988150373
H 56
1.1603298916 2.4866793955 -2.5671271099
H 57
-0.2410122123 1.8468940266 -3.1079240842
H 58
-3.6204634206 -0.2481674937 -1.2389439658
H 59
3.6153999749 -0.2828767788 -0.8462552921
H 60
0.2202806053 2.4617074665 0.6740779257
H 61
1.4111522711 1.4005656899 0.7910963918
H 62
-3.3777314277 -3.5875610009 -1.616976481
H 63
-2.1364391772 4.3744978295 -1.2905738765
H 64
-0.287086085 -2.9915944155 -4.3048944396
H 65
0.1906674822 -4.1418119164 3.7851223936
H 66
2.6458724769 1.0133236746 3.9362308629
H 67
3.4307197594 -0.3816182066 -3.1103635973
H 68
-2.8896671905 -3.9233221028 0.8727563287
H 69
-4.528156978 4.5263076242 0.4938251537
H 70
-1.7775427838 0.6898919294 -1.8968553153
H 71
-0.3726090524 -0.0045830256 -2.1661478931
