# Supplementary material for: Is there a future for 43Ca nuclear magnetic resonance in cement science?
Source: Phys Chem Chem Phys. 2025 Apr 9;27(17):9159–68. doi: 10.1039/d5cp00491h (PMC11997747; doi:10.1039/d5cp00491h)
Supplement: CP-027-D5CP00491H-s001 [file CP-027-D5CP00491H-s001.zip › QE-Files/CSH-bulk-structures/CONFIG_caion6]

Caion 6
0 3
   8.771823473  -0.131101333   0.210002673
  -0.143393533   8.207155096   0.113841387
   0.206375907   0.112063303   8.244475332
Ca 1
2.2591098058 -1.4515751469 -0.0446453195
O 2
0.0516292786 -0.9189381005 0.644077176
O 3
2.5387443288 -2.5603033203 -2.1762591538
O 4
-0.4887733302 -0.5014955221 3.1247312226
O 5
-2.8815862129 0.0947149584 1.2252414884
O 6
2.3579953943 -3.7444852738 0.6901407104
O 7
1.1599511822 -0.346282451 -2.4700627
O 8
-1.3879581321 -3.0543135654 1.3566668726
O 9
-0.5528428721 3.236751546 -0.0659088896
O 10
-4.0846918237 3.940178488 1.3962389743
O 11
-1.5806601816 1.6528986152 -3.7521949167
O 12
-2.9378960051 2.2644303246 -0.5076889409
O 13
2.9298144654 2.9197151361 -2.1247586592
O 14
-3.8423809346 2.9367675241 -4.2154802939
O 15
1.390095753 2.1692110588 3.982440151
O 16
2.6788045509 -3.3433100214 3.5410543856
O 17
-4.1636327007 -1.6998628502 -0.2479908129
O 18
4.367764307 0.222958508 3.6145058314
O 19
2.3285069618 -1.062609572 2.4694303158
O 20
-1.9080591849 -3.1310881855 -4.1035035824
O 21
0.0654558712 -3.9016353234 -2.5824778237
O 22
3.0355436452 0.8227684274 -0.0478089893
O 23
-1.3326598858 -0.0291389728 -1.6309293541
O 24
-3.4986688568 -1.3377391359 -2.8894714427
O 25
0.9193120307 1.5760640285 1.3795784269
H 26
-0.5470261805 -0.6029952046 -0.0742120267
H 27
3.4671222987 -2.2985940196 -2.3667962383
H 28
-0.8694011898 -1.3217613957 3.4986091134
H 29
-0.3299161425 -0.6909385613 2.1215668886
H 30
-2.0090500491 -0.1886620155 1.5510713047
H 31
-3.4310371038 0.2351430041 2.050227035
H 32
3.282637875 -3.9531714728 1.0287614325
H 33
2.0543596795 3.8131708367 0.0975550621
H 34
1.3069982065 0.3307911428 -3.167435198
H 35
1.6981131668 -1.1744468825 -2.6606400603
H 36
-0.8287057222 -2.2617245998 1.0674149033
H 37
-1.3121067258 -3.1105595993 2.3392057664
H 38
-1.4387516869 2.7739449336 -0.2829770856
H 39
-0.8504768596 3.9654070257 0.5635936836
H 40
-4.0042716406 3.6505457286 2.3383978065
H 41
-3.2647239473 -3.5601512399 1.1619806948
H 42
-1.3808233068 0.8861787266 -4.3496402637
H 43
-1.5590695716 1.2372465894 -2.845353148
H 44
-3.4550367188 2.8387355803 0.1144480686
H 45
-2.9274932671 1.3988111477 -0.030042573
H 46
2.2601306815 2.6378808621 -2.7916903288
H 47
2.9075052082 -4.3047933138 -2.1178740926
H 48
-3.0440122874 2.3715478442 -3.9631388522
H 49
-4.4623042793 3.0113425894 -3.4331877184
H 50
1.2638581015 1.9181158976 3.0175020361
H 51
0.464820041 2.3315643503 4.2926079942
H 52
2.0141366281 4.0348248276 3.5753528325
H 53
2.4473377397 -3.1853303113 -3.7385205608
H 54
-3.8588057774 -1.5774928517 -1.1771509062
H 55
-3.6448142498 -1.040099704 0.2979146147
H 56
3.5132581127 -0.1438074675 3.2253565352
H 57
-4.4741749448 1.3256222284 3.5471659539
H 58
2.4220637371 -2.0241902939 2.8349061916
H 59
1.4479054084 -0.7719216704 2.8005872188
H 60
-2.5599276663 -3.8822796676 -4.1745647516
H 61
-1.1565962037 -3.4469688749 -3.4897077133
H 62
-0.1205791617 -4.281965818 -1.6692389632
H 63
0.8681709527 -3.3453556825 -2.4867597943
H 64
3.1987046637 1.4346936813 -0.7979889561
H 65
2.3217784581 1.2676559901 0.4930138554
H 66
-0.4678341817 -0.3199718021 -2.0447061233
H 67
-2.0571543182 -0.580739589 -2.0142222808
H 68
-3.8791100848 -0.7126550112 -3.5665518719
H 69
-2.9334830491 -2.004951121 -3.3788838577
H 70
0.3611945237 2.2400688748 0.8565413404
H 71
0.5446151609 0.6807006376 1.1262991541
