# Supplementary material for: Is there a future for 43Ca nuclear magnetic resonance in cement science?
Source: Phys Chem Chem Phys. 2025 Apr 9;27(17):9159–68. doi: 10.1039/d5cp00491h (PMC11997747; doi:10.1039/d5cp00491h)
Supplement: CP-027-D5CP00491H-s001 [file CP-027-D5CP00491H-s001.zip › QE-Files/CSH-bulk-structures/CONFIG_caion1]

Caion1
0 3
   8.465705894  -0.051478392  -0.005749262
  -0.070691367   8.149177858  -0.153115326
  -0.006976165  -0.140900979   8.381485590
Ca 1
-2.899209722 3.1586375672 2.7761768829
O 2
3.2597184562 3.2396847054 2.328624838
O 3
-2.4985031604 1.1068251781 1.4647305243
O 4
-0.8320643613 1.7111266171 -0.573426771
O 5
-2.0119057901 -0.364791306 -2.9650934487
O 6
-0.2550998563 -0.3575301148 2.5077713563
O 7
0.9088294935 0.1698533913 -1.8384768397
O 8
2.1176583969 0.9617766818 3.1682143146
O 9
2.1368460311 -2.5035099103 2.1223702218
O 10
-4.7778403635 1.9498325042 0.2403305772
O 11
1.831893494 3.9936806204 -3.7834887496
O 12
-3.9403767945 -3.1429219966 -1.3860445176
O 13
-0.6560871129 3.3288071047 3.2273436213
O 14
-3.0156764432 -0.7049527003 -0.4665549332
O 15
2.8440850448 2.0432307281 -2.2488608971
O 16
0.8024331262 -1.7628710956 -3.8151591645
O 17
-3.3133835614 2.0265922939 -3.6937765546
O 18
-4.1194165017 -0.6774095172 2.9136001445
O 19
0.7983810971 3.1820131949 0.9536939658
O 20
2.6709009416 -0.5667777154 0.0731886701
O 21
-0.5913526119 -4.2661790768 -1.9975549319
O 22
-2.3695164875 -3.9293140219 0.8887259018
O 23
-3.2168239062 -2.8118944684 4.2477429609
O 24
-0.6220274038 -1.977906217 0.3029915072
O 25
1.7996652451 -3.2830993809 -0.7721086464
H 26
2.9589271477 4.1696317075 2.1167907414
H 27
-1.7351668098 0.6582811427 1.8996751671
H 28
-1.5383290522 1.6223779505 0.1440163939
H 29
-0.9779967128 2.5337695594 -1.1227430406
H 30
-1.0394079453 -0.4043706426 -2.9013638438
H 31
-2.2904393392 -1.18577564 -3.4477299767
H 32
0.5540312937 0.2087177931 2.5617746256
H 33
-0.1075112931 -1.0187528146 3.2269279843
H 34
1.4831967198 -0.2283786974 -1.1228329476
H 35
0.1786537341 0.6627554917 -1.3500056503
H 36
2.5258675147 1.8327489768 2.8713357125
H 37
1.8820813462 1.2725148441 -4.2865153196
H 38
2.5474827059 -1.7419332392 1.6593514761
H 39
1.7830434506 -2.1515824359 2.9672771309
H 40
-3.8707482306 1.6228799163 0.4388648604
H 41
3.4902382592 2.5194705181 1.0447395995
H 42
2.4061228245 3.6475676774 3.8203718887
H 43
2.1704331659 3.4216173561 -3.0473747166
H 44
3.5605287959 -3.271023928 -1.1528004678
H 45
-3.6553810523 -2.2661834552 -1.0343019279
H 46
-0.0587423402 3.3595079609 2.4331078874
H 47
-0.0284023186 -4.6770545956 4.1736784228
H 48
-2.8384024927 -0.0245656822 0.2710897369
H 49
-2.662716275 -0.3605541699 -1.3301367575
H 50
2.1123455589 1.3712521498 -2.1614809696
H 51
3.2145398977 2.1188902329 -1.318398574
H 52
1.1817852176 -2.6617543982 -3.5769217543
H 53
0.9552859498 -1.1452456697 -3.0631842032
H 54
-2.8225443877 1.1907923544 -3.5108691538
H 55
-4.1722812012 1.9762528498 -3.1948417508
H 56
-3.5200526553 -0.0410295546 2.4410867977
H 57
3.5362058475 -0.2017220168 3.1007514187
H 58
0.3321566982 2.4641945814 0.4383704679
H 59
1.63590557 2.8681002254 1.3606822103
H 60
3.5593249614 -0.8337428862 -0.2612911705
H 61
2.8746274613 0.3827970277 0.3147314094
H 62
0.1524997786 -3.7359299522 -1.616247399
H 63
-1.3439173535 -3.661025386 -2.0936914862
H 64
-2.966369513 -3.8503744901 0.1089022848
H 65
-1.6332451818 -3.2641778375 0.737229789
H 66
-3.6999149617 -2.0918948345 3.7367386127
H 67
-3.6992557992 -2.8391826487 -3.2911287375
H 68
-0.3485227494 -1.4693040928 1.11285227
H 69
-1.3834629922 -1.4610133733 -0.0491229348
H 70
1.5746009014 -2.3981010893 -0.4250431613
H 71
1.4987702644 -3.8800642647 -0.0247521148
