# Supplementary material for: Is there a future for 43Ca nuclear magnetic resonance in cement science?
Source: Phys Chem Chem Phys. 2025 Apr 9;27(17):9159–68. doi: 10.1039/d5cp00491h (PMC11997747; doi:10.1039/d5cp00491h)
Supplement: CP-027-D5CP00491H-s001 [file CP-027-D5CP00491H-s001.zip › QE-Files/CSH-bulk-structures/pair15.vc-relax.nmr.out]

     Program GIPAW v.7.2 starts on  3Nov2023 at 14: 4:17 

     This program is part of the open-source Quantum ESPRESSO suite
     for quantum simulation of materials; please cite
         "P. Giannozzi et al., J. Phys.:Condens. Matter 21 395502 (2009);
         "P. Giannozzi et al., J. Phys.:Condens. Matter 29 465901 (2017);
         "P. Giannozzi et al., J. Chem. Phys. 152 154105 (2020);
          URL http://www.quantum-espresso.org", 
     in publications or presentations arising from this work. More details at
     http://www.quantum-espresso.org/quote

     Parallel version (MPI), running on   112 processors

     MPI processes distributed on     1 nodes
     R & G space division:  proc/nbgrp/npool/nimage =     112
     237747 MiB available memory on the printing compute node when the environment starts


     ***** This is GIPAW git revision                                          *****
     ***** you can cite: N. Varini et al., Comp. Phys. Comm. 184, 1827 (2013)  *****
     ***** in publications or presentations arising from this work.            *****

     Parallelizing q-star over 1 images
     Reading input from pair15.vc-relax.nmr.in

     ------------------- Input file: --------------------
&inputgipaw
	job = 'nmr'
	prefix = 'pair15.vc-relax_nmr'
	tmp_dir = './tmpPair15/',
	verbosity = 'high'
	diagonalization = 'david'
/


     Reading xml data from directory:

     ./tmpPair15/pair15.vc-relax_nmr.save/
     file Ca.pbe-spn-kjpaw_psl.1.0.0.UPF: wavefunction(s)  3S renormalized
     file O.pbe-n-kjpaw_psl.1.0.0.UPF: wavefunction(s)  2S 2P renormalized
     file Si.pbe-nl-kjpaw_psl.1.0.0.UPF: wavefunction(s)  3S 3P renormalized
     file H.pbe-kjpaw_psl.1.0.0.UPF: wavefunction(s)  1S renormalized

     IMPORTANT: XC functional enforced from input :
     Exchange-correlation= PBE
                           (   1   4   3   4   0   0   0)
     Any further DFT definition will be discarded
     Please, verify this is what you really want


     Parallelization info
     --------------------
     sticks:   dense  smooth     PW     G-vecs:    dense   smooth      PW
     Min         124     124     42                16614    16614    3346
     Max         125     125     43                16626    16626    3358
     Sum       13953   13953   4799              1861313  1861313  375651

     Using Slab Decomposition

     Reading collected, re-writing distributed wavefunctions
     Subspace diagonalization in iterative solution of the eigenvalue problem:
     a serial algorithm will be used

     GIPAW projectors -----------------------------------------------
     atom=  Ca   l=0  rc=    1.3000  rs=    0.8667
     atom=  Ca   l=0  rc=    1.3000  rs=    0.8667
     atom=  Ca   l=1  rc=    1.6000  rs=    1.0667
     atom=  Ca   l=1  rc=    1.6000  rs=    1.0667
     atom=  Ca   l=2  rc=    1.7000  rs=    1.1333
     atom=  Ca   l=2  rc=    1.7000  rs=    1.1333
     projs nearly linearly dependent: l=0  n1,n2= 1, 2  s=  0.99170013
     projs nearly linearly dependent: l=2  n1,n2= 1, 2  s=  0.99334936

     atom=  O    l=0  rc=    1.3000  rs=    0.8667
     atom=  O    l=0  rc=    1.3000  rs=    0.8667
     atom=  O    l=1  rc=    1.3500  rs=    0.9000
     atom=  O    l=1  rc=    1.3500  rs=    0.9000
     projs nearly linearly dependent: l=1  n1,n2= 1, 2  s=  0.99790099

     atom=  Si   l=0  rc=    1.8000  rs=    1.2000
     atom=  Si   l=0  rc=    1.8000  rs=    1.2000
     atom=  Si   l=1  rc=    1.8000  rs=    1.2000
     atom=  Si   l=1  rc=    1.8000  rs=    1.2000
     atom=  Si   l=2  rc=    1.8000  rs=    1.2000
     atom=  Si   l=2  rc=    1.8000  rs=    1.2000
     projs nearly linearly dependent: l=2  n1,n2= 1, 2  s=  0.99992180

     atom=  H    l=0  rc=    1.0000  rs=    0.6667
     atom=  H    l=0  rc=    1.0000  rs=    0.6667
     projs nearly linearly dependent: l=0  n1,n2= 1, 2  s=  0.99968852
     -----------------------------------------------------------------

     GIPAW integrals: -------------------------------------------
     Atom  i/j   nmr_para   nmr_dia   epr_rmc  epr_para   epr_dia
       Ca  1 1   0.25E+04 -0.66E+00  0.13E+02  0.81E+09  0.75E+03
       Ca  2 1   0.26E+04 -0.73E+00  0.13E+02  0.86E+09  0.79E+03
       Ca  2 2   0.28E+04 -0.80E+00  0.13E+02  0.92E+09  0.84E+03
       Ca  3 3   0.30E+02  0.22E+00  0.11E+02  0.47E+05  0.19E+03
       Ca  4 3   0.33E+02  0.20E+00  0.12E+02  0.54E+05  0.22E+03
       Ca  4 4   0.37E+02  0.17E+00  0.13E+02  0.60E+05  0.24E+03
       Ca  5 5   0.29E+01  0.74E+00  0.81E+01  0.47E+03  0.66E+02
       Ca  6 5   0.36E+01  0.91E+00  0.10E+02  0.59E+03  0.81E+02
       Ca  6 6   0.45E+01  0.11E+01  0.13E+02  0.74E+03  0.10E+03
       O   1 1   0.81E+03 -0.32E+00  0.65E+01  0.43E+08  0.24E+03
       O   2 1   0.91E+03 -0.39E+00  0.71E+01  0.48E+08  0.27E+03
       O   2 2   0.10E+04 -0.48E+00  0.78E+01  0.55E+08  0.31E+03
       O   3 3   0.99E+01  0.87E+00  0.58E+01  0.24E+04  0.75E+02
       O   4 3   0.11E+02  0.97E+00  0.67E+01  0.27E+04  0.83E+02
       O   4 4   0.12E+02  0.11E+01  0.76E+01  0.31E+04  0.93E+02
       Si  1 1   0.12E+04 -0.54E-01  0.93E+01  0.18E+09  0.37E+03
       Si  2 1   0.17E+04  0.68E-01  0.12E+02  0.26E+09  0.52E+03
       Si  2 2   0.24E+04  0.31E+00  0.19E+02  0.37E+09  0.74E+03
       Si  3 3   0.18E+02  0.34E+00  0.10E+02  0.13E+05  0.11E+03
       Si  4 3   0.21E+02  0.27E+00  0.11E+02  0.15E+05  0.13E+03
       Si  4 4   0.23E+02  0.18E+00  0.12E+02  0.18E+05  0.14E+03
       Si  5 5   0.26E+00  0.79E-01  0.58E+00  0.29E+02  0.79E+01
       Si  6 5   0.27E+00  0.84E-01  0.62E+00  0.30E+02  0.81E+01
       Si  6 6   0.29E+00  0.89E-01  0.66E+00  0.31E+02  0.84E+01
       H   1 1   0.39E+02  0.19E+00  0.29E+00  0.78E+05  0.13E+02
       H   2 1   0.41E+02  0.21E+00  0.32E+00  0.82E+05  0.14E+02
       H   2 2   0.43E+02  0.22E+00  0.36E+00  0.86E+05  0.15E+02
     ------------------------------------------------------------

     alpha_pv=     76.6815 eV

     Number of occupied bands for each k-point:
     k-point:     1    nbnd_occ= 236
     k-point:     2    nbnd_occ= 236
     k-point:     3    nbnd_occ= 236
     k-point:     4    nbnd_occ= 236


     q-space interpolation up to   240.00 Rydberg

     GIPAW job: nmr                                                                             
     NMR macroscopic correction: yes
             0.6667          0.0000          0.0000
             0.0000          0.6667          0.0000
             0.0000          0.0000          0.6667


     Largest allocated arrays     est. size (Mb)     dimensions
        KS wavefunctions at k          11.55 Mb     (    3208,  236)
        KS wavefunctions at k+q        11.55 Mb     (    3208,  236)
        First-order wavefunctions     115.52 Mb     (    3208,  236, 10)
        First-order wavefunct (US)     69.31 Mb     (    3208,  236,  6)
        Charge/spin density             0.34 Mb     (   45000,    1)
        Induced current                 3.09 Mb     (   45000,    3,3,1)
        Induced magnetic field          3.09 Mb     (   45000,    3,3,1)
        NL pseudopotentials            40.33 Mb     (    3208,  824)
        GIPAW NL terms                 40.33 Mb     (    3208,  824)

     Computing the magnetic susceptibility     isolve=0    ethr=  0.1000E-13
     k-point #    1 of     4      pool #  1    cpu time:       9.4
     compute_u_kq: q = (    0.0000,    0.0000,    0.0000)
     Rotating WFCS
     ethr =  1.00E-14,  avg # of iterations =  5.0
     eigenvalues at k:
 -35.1834 -35.0360 -34.8773 -34.8284 -34.7936 -34.7176 -34.6992 -34.6708
 -34.6324 -34.5091 -34.4339 -34.4250 -34.3620 -17.1842 -16.9523 -16.8133
 -16.7632 -16.7120 -16.6880 -16.6176 -16.5713 -16.5224 -16.4015 -16.3395
 -16.3184 -16.2559 -16.2341 -16.2210 -16.1917 -16.1722 -16.1420 -16.1169
 -16.0927 -16.0756 -16.0385 -16.0254 -16.0135 -15.9969 -15.9725 -15.9609
 -15.9408 -15.9299 -15.9110 -15.8855 -15.8670 -15.8412 -15.8286 -15.8201
 -15.8047 -15.7726 -15.7677 -15.7427 -15.7285 -15.7185 -15.7021 -15.6646
 -15.6405 -15.6351 -15.6160 -15.6091 -15.5776 -15.5393 -15.5084 -15.4802
 -15.4234 -15.3971 -15.3587 -15.1969 -15.1475 -15.0055 -14.9521 -14.8609
 -14.2416 -13.9805 -13.9172 -13.8621 -13.7763 -13.7167 -13.6361 -13.6140
 -13.5422 -13.4909 -13.3462 -13.2433 -13.1723 -13.1339 -13.1255 -13.0735
 -13.0336 -12.9794 -12.9499 -12.9210 -12.8674 -12.8334 -12.7832 -12.7072
 -12.6843 -12.5677  -4.9998  -4.7370  -4.6856  -4.4977  -4.4202  -4.4104
  -4.3694  -4.2972  -4.1897  -4.1277  -4.0482  -3.9639  -3.8936  -3.7544
  -3.7259  -3.6729  -3.5557  -3.4110  -3.1325  -2.5815  -2.3231  -2.1193
  -1.8270  -1.8000  -1.7627  -1.7170  -1.6409  -1.5759  -1.4981  -1.4590
  -1.3766  -1.2975  -1.2236  -1.1473  -1.0840  -1.0054  -0.9573  -0.9161
  -0.8494  -0.8399  -0.7840  -0.7517  -0.6965  -0.6710  -0.5895  -0.5528
  -0.5290  -0.4378  -0.4199  -0.3511  -0.3195  -0.2465  -0.1250  -0.0892
  -0.0411   0.0097   0.0794   0.1608   0.1854   0.2780   0.3602   0.3943
   0.4815   0.5352   0.5698   0.6534   0.7008   0.7196   0.7521   0.7703
   0.8196   0.8922   0.9045   0.9348   0.9735   0.9981   1.0363   1.0540
   1.0784   1.1048   1.1662   1.2127   1.2484   1.2717   1.3023   1.3460
   1.3741   1.4065   1.4452   1.4691   1.5042   1.5284   1.5542   1.5763
   1.5946   1.6428   1.6567   1.6789   1.7069   1.7300   1.7605   1.7888
   1.8074   1.8418   1.8595   1.8799   1.9098   1.9409   1.9602   1.9824
   2.0419   2.0901   2.1184   2.1552   2.1835   2.2162   2.2463   2.2727
   2.3086   2.3685   2.3965   2.4250   2.4696   2.4976   2.5289   2.5608
   2.6076   2.6712   2.6912   2.7110   2.7345   2.7582   2.8324   2.8727
   2.9096   2.9680   3.0331   3.1574
     eigenvalues at k+q:
 -35.1834 -35.0360 -34.8773 -34.8284 -34.7936 -34.7176 -34.6992 -34.6708
 -34.6324 -34.5091 -34.4339 -34.4250 -34.3620 -17.1842 -16.9523 -16.8133
 -16.7632 -16.7119 -16.6880 -16.6176 -16.5713 -16.5224 -16.4015 -16.3395
 -16.3184 -16.2559 -16.2341 -16.2210 -16.1917 -16.1722 -16.1420 -16.1169
 -16.0927 -16.0756 -16.0385 -16.0254 -16.0135 -15.9969 -15.9725 -15.9609
 -15.9408 -15.9299 -15.9110 -15.8855 -15.8670 -15.8412 -15.8286 -15.8201
 -15.8047 -15.7726 -15.7677 -15.7427 -15.7285 -15.7185 -15.7021 -15.6646
 -15.6405 -15.6351 -15.6160 -15.6091 -15.5776 -15.5393 -15.5085 -15.4802
 -15.4234 -15.3971 -15.3587 -15.1969 -15.1475 -15.0055 -14.9521 -14.8609
 -14.2416 -13.9805 -13.9172 -13.8621 -13.7763 -13.7167 -13.6361 -13.6140
 -13.5422 -13.4909 -13.3462 -13.2433 -13.1723 -13.1339 -13.1255 -13.0735
 -13.0336 -12.9794 -12.9499 -12.9210 -12.8674 -12.8334 -12.7832 -12.7072
 -12.6843 -12.5677  -4.9998  -4.7370  -4.6856  -4.4977  -4.4202  -4.4104
  -4.3694  -4.2972  -4.1897  -4.1277  -4.0482  -3.9639  -3.8936  -3.7543
  -3.7259  -3.6729  -3.5557  -3.4110  -3.1325  -2.5815  -2.3231  -2.1193
  -1.8270  -1.8000  -1.7627  -1.7170  -1.6409  -1.5759  -1.4981  -1.4590
  -1.3766  -1.2975  -1.2236  -1.1473  -1.0840  -1.0054  -0.9573  -0.9161
  -0.8494  -0.8399  -0.7840  -0.7517  -0.6965  -0.6710  -0.5895  -0.5528
  -0.5290  -0.4378  -0.4199  -0.3511  -0.3195  -0.2465  -0.1250  -0.0892
  -0.0411   0.0097   0.0794   0.1608   0.1854   0.2780   0.3603   0.3943
   0.4815   0.5352   0.5698   0.6534   0.7008   0.7196   0.7521   0.7703
   0.8196   0.8922   0.9045   0.9348   0.9735   0.9981   1.0363   1.0540
   1.0784   1.1048   1.1662   1.2127   1.2484   1.2717   1.3023   1.3460
   1.3741   1.4065   1.4452   1.4691   1.5042   1.5284   1.5542   1.5763
   1.5946   1.6428   1.6567   1.6789   1.7069   1.7300   1.7605   1.7888
   1.8074   1.8418   1.8595   1.8799   1.9098   1.9409   1.9602   1.9824
   2.0419   2.0901   2.1184   2.1552   2.1835   2.2162   2.2463   2.2727
   2.3086   2.3685   2.3965   2.4250   2.4696   2.4976   2.5289   2.5608
   2.6076   2.6712   2.6912   2.7110   2.7345   2.7582   2.8324   2.8727
   2.9096   2.9680   3.0331   3.1574
     cgsolve_all iterations  63    anorm=    0.74E-07
PARA_AUG  1     -24.1768910        -0.4904939        -0.8659155
     cgsolve_all iterations  65    anorm=    0.73E-07
PARA_AUG  2      -0.4244336       -25.5741060         0.2825361
     cgsolve_all iterations  63    anorm=    0.74E-07
PARA_AUG  3      -0.8507003         0.2089964       -26.0895233
     cgsolve_all iterations  70    anorm=    0.73E-07
     cgsolve_all iterations  68    anorm=    0.72E-07
     cgsolve_all iterations  70    anorm=    0.74E-07
     compute_u_kq: q = (    0.0201,    0.0000,    0.0000)
     Rotating WFCS
     ethr =  1.00E-14,  avg # of iterations = 26.0
     eigenvalues at k:
 -35.1834 -35.0360 -34.8773 -34.8284 -34.7936 -34.7176 -34.6992 -34.6708
 -34.6324 -34.5091 -34.4339 -34.4250 -34.3620 -17.1842 -16.9523 -16.8133
 -16.7632 -16.7120 -16.6880 -16.6176 -16.5713 -16.5224 -16.4015 -16.3395
 -16.3184 -16.2559 -16.2341 -16.2210 -16.1917 -16.1722 -16.1420 -16.1169
 -16.0927 -16.0756 -16.0385 -16.0254 -16.0135 -15.9969 -15.9725 -15.9609
 -15.9408 -15.9299 -15.9110 -15.8855 -15.8670 -15.8412 -15.8286 -15.8201
 -15.8047 -15.7726 -15.7677 -15.7427 -15.7285 -15.7185 -15.7021 -15.6646
 -15.6405 -15.6351 -15.6160 -15.6091 -15.5776 -15.5393 -15.5084 -15.4802
 -15.4234 -15.3971 -15.3587 -15.1969 -15.1475 -15.0055 -14.9521 -14.8609
 -14.2416 -13.9805 -13.9172 -13.8621 -13.7763 -13.7167 -13.6361 -13.6140
 -13.5422 -13.4909 -13.3462 -13.2433 -13.1723 -13.1339 -13.1255 -13.0735
 -13.0336 -12.9794 -12.9499 -12.9210 -12.8674 -12.8334 -12.7832 -12.7072
 -12.6843 -12.5677  -4.9998  -4.7370  -4.6856  -4.4977  -4.4202  -4.4104
  -4.3694  -4.2972  -4.1897  -4.1277  -4.0482  -3.9639  -3.8936  -3.7544
  -3.7259  -3.6729  -3.5557  -3.4110  -3.1325  -2.5815  -2.3231  -2.1193
  -1.8270  -1.8000  -1.7627  -1.7170  -1.6409  -1.5759  -1.4981  -1.4590
  -1.3766  -1.2975  -1.2236  -1.1473  -1.0840  -1.0054  -0.9573  -0.9161
  -0.8494  -0.8399  -0.7840  -0.7517  -0.6965  -0.6710  -0.5895  -0.5528
  -0.5290  -0.4378  -0.4199  -0.3511  -0.3195  -0.2465  -0.1250  -0.0892
  -0.0411   0.0097   0.0794   0.1608   0.1854   0.2780   0.3602   0.3943
   0.4815   0.5352   0.5698   0.6534   0.7008   0.7196   0.7521   0.7703
   0.8196   0.8922   0.9045   0.9348   0.9735   0.9981   1.0363   1.0540
   1.0784   1.1048   1.1662   1.2127   1.2484   1.2717   1.3023   1.3460
   1.3741   1.4065   1.4452   1.4691   1.5042   1.5284   1.5542   1.5763
   1.5946   1.6428   1.6567   1.6789   1.7069   1.7300   1.7605   1.7888
   1.8074   1.8418   1.8595   1.8799   1.9098   1.9409   1.9602   1.9824
   2.0419   2.0901   2.1184   2.1552   2.1835   2.2162   2.2463   2.2727
   2.3086   2.3685   2.3965   2.4250   2.4696   2.4976   2.5289   2.5608
   2.6076   2.6712   2.6912   2.7110   2.7345   2.7582   2.8324   2.8727
   2.9096   2.9680   3.0331   3.1574
     eigenvalues at k+q:
 -35.1834 -35.0360 -34.8773 -34.8284 -34.7936 -34.7176 -34.6992 -34.6708
 -34.6324 -34.5091 -34.4339 -34.4250 -34.3620 -17.1831 -16.9534 -16.8092
 -16.7636 -16.7137 -16.6874 -16.6181 -16.5741 -16.5296 -16.4025 -16.3414
 -16.3175 -16.2609 -16.2340 -16.2211 -16.1909 -16.1703 -16.1438 -16.1198
 -16.0949 -16.0770 -16.0395 -16.0258 -16.0132 -15.9963 -15.9734 -15.9605
 -15.9382 -15.9306 -15.9110 -15.8844 -15.8670 -15.8427 -15.8269 -15.8187
 -15.8036 -15.7749 -15.7667 -15.7422 -15.7273 -15.7186 -15.7028 -15.6630
 -15.6415 -15.6340 -15.6154 -15.6084 -15.5773 -15.5391 -15.5077 -15.4796
 -15.4220 -15.3971 -15.3586 -15.1964 -15.1452 -14.9991 -14.9486 -14.8591
 -14.2410 -13.9792 -13.9104 -13.8572 -13.7649 -13.7111 -13.6299 -13.6096
 -13.5367 -13.4856 -13.3412 -13.2478 -13.1724 -13.1389 -13.1297 -13.0817
 -13.0405 -12.9870 -12.9516 -12.9242 -12.8733 -12.8410 -12.7938 -12.7075
 -12.6860 -12.5684  -4.9942  -4.7345  -4.6891  -4.4980  -4.4214  -4.4107
  -4.3703  -4.2971  -4.1911  -4.1270  -4.0520  -3.9651  -3.8960  -3.7547
  -3.7236  -3.6732  -3.5524  -3.4132  -3.1319  -2.5771  -2.3241  -2.1275
  -1.8105  -1.7796  -1.7565  -1.7110  -1.6408  -1.5681  -1.4881  -1.4561
  -1.3692  -1.2924  -1.2224  -1.1402  -1.0886  -1.0059  -0.9597  -0.9232
  -0.8508  -0.8409  -0.7855  -0.7501  -0.6951  -0.6720  -0.5886  -0.5526
  -0.5297  -0.4424  -0.4243  -0.3519  -0.3177  -0.2514  -0.1319  -0.0915
  -0.0508   0.0107   0.0822   0.1536   0.1791   0.2804   0.3561   0.3956
   0.4772   0.5341   0.5701   0.6517   0.7008   0.7192   0.7490   0.7677
   0.8221   0.8909   0.9061   0.9323   0.9672   0.9983   1.0299   1.0539
   1.0752   1.0989   1.1668   1.2103   1.2484   1.2705   1.3089   1.3461
   1.3718   1.4051   1.4432   1.4665   1.5033   1.5267   1.5501   1.5732
   1.5939   1.6415   1.6594   1.6782   1.7044   1.7275   1.7602   1.7870
   1.7986   1.8369   1.8565   1.8794   1.9099   1.9387   1.9582   1.9814
   2.0398   2.0865   2.1172   2.1561   2.1859   2.2188   2.2497   2.2815
   2.3115   2.3705   2.3971   2.4312   2.4758   2.4988   2.5364   2.5619
   2.6103   2.6729   2.6908   2.7114   2.7346   2.7570   2.8341   2.8712
   2.9058   2.9657   3.0363   3.1585
     cgsolve_all iterations  70    anorm=    0.74E-07
     cgsolve_all iterations  68    anorm=    0.73E-07
     cgsolve_all iterations  70    anorm=    0.73E-07
     compute_u_kq: q = (   -0.0201,    0.0000,    0.0000)
     Rotating WFCS
     ethr =  1.00E-14,  avg # of iterations = 23.0
     eigenvalues at k:
 -35.1834 -35.0360 -34.8773 -34.8284 -34.7936 -34.7176 -34.6992 -34.6708
 -34.6324 -34.5091 -34.4339 -34.4250 -34.3620 -17.1842 -16.9523 -16.8133
 -16.7632 -16.7120 -16.6880 -16.6176 -16.5713 -16.5224 -16.4015 -16.3395
 -16.3184 -16.2559 -16.2341 -16.2210 -16.1917 -16.1722 -16.1420 -16.1169
 -16.0927 -16.0756 -16.0385 -16.0254 -16.0135 -15.9969 -15.9725 -15.9609
 -15.9408 -15.9299 -15.9110 -15.8855 -15.8670 -15.8412 -15.8286 -15.8201
 -15.8047 -15.7726 -15.7677 -15.7427 -15.7285 -15.7185 -15.7021 -15.6646
 -15.6405 -15.6351 -15.6160 -15.6091 -15.5776 -15.5393 -15.5084 -15.4802
 -15.4234 -15.3971 -15.3587 -15.1969 -15.1475 -15.0055 -14.9521 -14.8609
 -14.2416 -13.9805 -13.9172 -13.8621 -13.7763 -13.7167 -13.6361 -13.6140
 -13.5422 -13.4909 -13.3462 -13.2433 -13.1723 -13.1339 -13.1255 -13.0735
 -13.0336 -12.9794 -12.9499 -12.9210 -12.8674 -12.8334 -12.7832 -12.7072
 -12.6843 -12.5677  -4.9998  -4.7370  -4.6856  -4.4977  -4.4202  -4.4104
  -4.3694  -4.2972  -4.1897  -4.1277  -4.0482  -3.9639  -3.8936  -3.7544
  -3.7259  -3.6729  -3.5557  -3.4110  -3.1325  -2.5815  -2.3231  -2.1193
  -1.8270  -1.8000  -1.7627  -1.7170  -1.6409  -1.5759  -1.4981  -1.4590
  -1.3766  -1.2975  -1.2236  -1.1473  -1.0840  -1.0054  -0.9573  -0.9161
  -0.8494  -0.8399  -0.7840  -0.7517  -0.6965  -0.6710  -0.5895  -0.5528
  -0.5290  -0.4378  -0.4199  -0.3511  -0.3195  -0.2465  -0.1250  -0.0892
  -0.0411   0.0097   0.0794   0.1608   0.1854   0.2780   0.3602   0.3943
   0.4815   0.5352   0.5698   0.6534   0.7008   0.7196   0.7521   0.7703
   0.8196   0.8922   0.9045   0.9348   0.9735   0.9981   1.0363   1.0540
   1.0784   1.1048   1.1662   1.2127   1.2484   1.2717   1.3023   1.3460
   1.3741   1.4065   1.4452   1.4691   1.5042   1.5284   1.5542   1.5763
   1.5946   1.6428   1.6567   1.6789   1.7069   1.7300   1.7605   1.7888
   1.8074   1.8418   1.8595   1.8799   1.9098   1.9409   1.9602   1.9824
   2.0419   2.0901   2.1184   2.1552   2.1835   2.2162   2.2463   2.2727
   2.3086   2.3685   2.3965   2.4250   2.4696   2.4976   2.5289   2.5608
   2.6076   2.6712   2.6912   2.7110   2.7345   2.7582   2.8324   2.8727
   2.9096   2.9680   3.0331   3.1574
     eigenvalues at k+q:
 -35.1834 -35.0360 -34.8774 -34.8284 -34.7936 -34.7176 -34.6992 -34.6708
 -34.6324 -34.5091 -34.4339 -34.4250 -34.3620 -17.1853 -16.9512 -16.8173
 -16.7626 -16.7103 -16.6884 -16.6173 -16.5686 -16.5152 -16.4004 -16.3381
 -16.3189 -16.2514 -16.2347 -16.2203 -16.1924 -16.1737 -16.1402 -16.1143
 -16.0901 -16.0745 -16.0375 -16.0254 -16.0141 -15.9980 -15.9715 -15.9605
 -15.9433 -15.9290 -15.9108 -15.8864 -15.8668 -15.8401 -15.8308 -15.8216
 -15.8053 -15.7739 -15.7658 -15.7431 -15.7300 -15.7183 -15.7011 -15.6661
 -15.6401 -15.6356 -15.6164 -15.6096 -15.5778 -15.5397 -15.5093 -15.4808
 -15.4247 -15.3972 -15.3587 -15.1974 -15.1498 -15.0119 -14.9555 -14.8627
 -14.2422 -13.9818 -13.9242 -13.8673 -13.7876 -13.7220 -13.6423 -13.6177
 -13.5473 -13.4958 -13.3508 -13.2397 -13.1724 -13.1295 -13.1214 -13.0650
 -13.0265 -12.9720 -12.9484 -12.9179 -12.8614 -12.8257 -12.7732 -12.7071
 -12.6821 -12.5672  -5.0052  -4.7395  -4.6823  -4.4975  -4.4192  -4.4100
  -4.3684  -4.2972  -4.1884  -4.1281  -4.0446  -3.9625  -3.8908  -3.7542
  -3.7282  -3.6726  -3.5592  -3.4087  -3.1331  -2.5859  -2.3223  -2.1110
  -1.8449  -1.8210  -1.7673  -1.7217  -1.6413  -1.5836  -1.5082  -1.4611
  -1.3836  -1.3027  -1.2257  -1.1541  -1.0797  -1.0051  -0.9548  -0.9095
  -0.8492  -0.8378  -0.7826  -0.7521  -0.6979  -0.6700  -0.5900  -0.5533
  -0.5280  -0.4331  -0.4153  -0.3508  -0.3212  -0.2417  -0.1194  -0.0869
  -0.0329   0.0105   0.0772   0.1658   0.1940   0.2750   0.3644   0.3929
   0.4855   0.5360   0.5709   0.6547   0.6995   0.7207   0.7562   0.7728
   0.8180   0.8931   0.9028   0.9360   0.9785   0.9976   1.0400   1.0572
   1.0828   1.1106   1.1649   1.2152   1.2473   1.2737   1.2957   1.3459
   1.3761   1.4081   1.4471   1.4735   1.5040   1.5294   1.5558   1.5804
   1.5982   1.6432   1.6541   1.6800   1.7092   1.7329   1.7606   1.7901
   1.8161   1.8476   1.8630   1.8798   1.9100   1.9431   1.9624   1.9838
   2.0440   2.0921   2.1210   2.1543   2.1812   2.2135   2.2428   2.2641
   2.3061   2.3666   2.3960   2.4183   2.4627   2.4967   2.5221   2.5598
   2.6054   2.6686   2.6911   2.7111   2.7341   2.7591   2.8304   2.8742
   2.9141   2.9697   3.0292   3.1564
     cgsolve_all iterations  70    anorm=    0.74E-07
     cgsolve_all iterations  70    anorm=    0.73E-07
     cgsolve_all iterations  70    anorm=    0.74E-07
     compute_u_kq: q = (    0.0000,    0.0201,    0.0000)
     Rotating WFCS
     ethr =  1.00E-14,  avg # of iterations = 23.0
     eigenvalues at k:
 -35.1834 -35.0360 -34.8773 -34.8284 -34.7936 -34.7176 -34.6992 -34.6708
 -34.6324 -34.5091 -34.4339 -34.4250 -34.3620 -17.1842 -16.9523 -16.8133
 -16.7632 -16.7120 -16.6880 -16.6176 -16.5713 -16.5224 -16.4015 -16.3395
 -16.3184 -16.2559 -16.2341 -16.2210 -16.1917 -16.1722 -16.1420 -16.1169
 -16.0927 -16.0756 -16.0385 -16.0254 -16.0135 -15.9969 -15.9725 -15.9609
 -15.9408 -15.9299 -15.9110 -15.8855 -15.8670 -15.8412 -15.8286 -15.8201
 -15.8047 -15.7726 -15.7677 -15.7427 -15.7285 -15.7185 -15.7021 -15.6646
 -15.6405 -15.6351 -15.6160 -15.6091 -15.5776 -15.5393 -15.5084 -15.4802
 -15.4234 -15.3971 -15.3587 -15.1969 -15.1475 -15.0055 -14.9521 -14.8609
 -14.2416 -13.9805 -13.9172 -13.8621 -13.7763 -13.7167 -13.6361 -13.6140
 -13.5422 -13.4909 -13.3462 -13.2433 -13.1723 -13.1339 -13.1255 -13.0735
 -13.0336 -12.9794 -12.9499 -12.9210 -12.8674 -12.8334 -12.7832 -12.7072
 -12.6843 -12.5677  -4.9998  -4.7370  -4.6856  -4.4977  -4.4202  -4.4104
  -4.3694  -4.2972  -4.1897  -4.1277  -4.0482  -3.9639  -3.8936  -3.7544
  -3.7259  -3.6729  -3.5557  -3.4110  -3.1325  -2.5815  -2.3231  -2.1193
  -1.8270  -1.8000  -1.7627  -1.7170  -1.6409  -1.5759  -1.4981  -1.4590
  -1.3766  -1.2975  -1.2236  -1.1473  -1.0840  -1.0054  -0.9573  -0.9161
  -0.8494  -0.8399  -0.7840  -0.7517  -0.6965  -0.6710  -0.5895  -0.5528
  -0.5290  -0.4378  -0.4199  -0.3511  -0.3195  -0.2465  -0.1250  -0.0892
  -0.0411   0.0097   0.0794   0.1608   0.1854   0.2780   0.3602   0.3943
   0.4815   0.5352   0.5698   0.6534   0.7008   0.7196   0.7521   0.7703
   0.8196   0.8922   0.9045   0.9348   0.9735   0.9981   1.0363   1.0540
   1.0784   1.1048   1.1662   1.2127   1.2484   1.2717   1.3023   1.3460
   1.3741   1.4065   1.4452   1.4691   1.5042   1.5284   1.5542   1.5763
   1.5946   1.6428   1.6567   1.6789   1.7069   1.7300   1.7605   1.7888
   1.8074   1.8418   1.8595   1.8799   1.9098   1.9409   1.9602   1.9824
   2.0419   2.0901   2.1184   2.1552   2.1835   2.2162   2.2463   2.2727
   2.3086   2.3685   2.3965   2.4250   2.4696   2.4976   2.5289   2.5608
   2.6076   2.6712   2.6912   2.7110   2.7345   2.7582   2.8324   2.8727
   2.9096   2.9680   3.0331   3.1574
     eigenvalues at k+q:
 -35.1834 -35.0360 -34.8773 -34.8284 -34.7936 -34.7176 -34.6992 -34.6708
 -34.6324 -34.5091 -34.4339 -34.4250 -34.3620 -17.1842 -16.9523 -16.8136
 -16.7628 -16.7120 -16.6880 -16.6176 -16.5711 -16.5233 -16.4007 -16.3396
 -16.3194 -16.2540 -16.2351 -16.2201 -16.1917 -16.1733 -16.1426 -16.1158
 -16.0934 -16.0751 -16.0395 -16.0267 -16.0127 -15.9966 -15.9707 -15.9589
 -15.9441 -15.9289 -15.9106 -15.8853 -15.8666 -15.8416 -15.8297 -15.8212
 -15.8028 -15.7718 -15.7655 -15.7431 -15.7302 -15.7185 -15.7029 -15.6650
 -15.6388 -15.6355 -15.6157 -15.6095 -15.5777 -15.5404 -15.5092 -15.4801
 -15.4228 -15.3981 -15.3586 -15.1964 -15.1477 -15.0054 -14.9523 -14.8611
 -14.2413 -13.9825 -13.9197 -13.8633 -13.7739 -13.7132 -13.6330 -13.6155
 -13.5417 -13.4900 -13.3446 -13.2438 -13.1729 -13.1365 -13.1287 -13.0776
 -13.0353 -12.9771 -12.9498 -12.9191 -12.8670 -12.8298 -12.7848 -12.7076
 -12.6823 -12.5679  -4.9997  -4.7371  -4.6851  -4.4979  -4.4201  -4.4104
  -4.3693  -4.2980  -4.1903  -4.1276  -4.0477  -3.9644  -3.8935  -3.7541
  -3.7259  -3.6732  -3.5555  -3.4105  -3.1312  -2.5830  -2.3230  -2.1192
  -1.8269  -1.8045  -1.7619  -1.7192  -1.6415  -1.5750  -1.4979  -1.4560
  -1.3741  -1.2946  -1.2236  -1.1460  -1.0832  -1.0070  -0.9569  -0.9175
  -0.8479  -0.8418  -0.7851  -0.7554  -0.6978  -0.6706  -0.5880  -0.5534
  -0.5278  -0.4370  -0.4203  -0.3507  -0.3217  -0.2442  -0.1256  -0.0869
  -0.0399   0.0100   0.0793   0.1646   0.1835   0.2761   0.3585   0.3871
   0.4896   0.5339   0.5729   0.6510   0.7000   0.7183   0.7533   0.7680
   0.8208   0.8923   0.9049   0.9356   0.9739   0.9970   1.0351   1.0541
   1.0759   1.1055   1.1700   1.2108   1.2512   1.2684   1.2992   1.3434
   1.3745   1.4058   1.4416   1.4723   1.5076   1.5244   1.5546   1.5791
   1.5989   1.6414   1.6569   1.6790   1.7058   1.7303   1.7625   1.7876
   1.8148   1.8427   1.8568   1.8779   1.9107   1.9424   1.9592   1.9859
   2.0407   2.0893   2.1178   2.1546   2.1816   2.2188   2.2469   2.2700
   2.3075   2.3715   2.3960   2.4236   2.4671   2.5011   2.5286   2.5597
   2.6077   2.6688   2.6907   2.7140   2.7359   2.7579   2.8354   2.8698
   2.9094   2.9666   3.0333   3.1573
     cgsolve_all iterations  70    anorm=    0.72E-07
     cgsolve_all iterations  68    anorm=    0.73E-07
     cgsolve_all iterations  70    anorm=    0.74E-07
     compute_u_kq: q = (    0.0000,   -0.0201,    0.0000)
     Rotating WFCS
     ethr =  1.00E-14,  avg # of iterations = 23.0
     eigenvalues at k:
 -35.1834 -35.0360 -34.8773 -34.8284 -34.7936 -34.7176 -34.6992 -34.6708
 -34.6324 -34.5091 -34.4339 -34.4250 -34.3620 -17.1842 -16.9523 -16.8133
 -16.7632 -16.7120 -16.6880 -16.6176 -16.5713 -16.5224 -16.4015 -16.3395
 -16.3184 -16.2559 -16.2341 -16.2210 -16.1917 -16.1722 -16.1420 -16.1169
 -16.0927 -16.0756 -16.0385 -16.0254 -16.0135 -15.9969 -15.9725 -15.9609
 -15.9408 -15.9299 -15.9110 -15.8855 -15.8670 -15.8412 -15.8286 -15.8201
 -15.8047 -15.7726 -15.7677 -15.7427 -15.7285 -15.7185 -15.7021 -15.6646
 -15.6405 -15.6351 -15.6160 -15.6091 -15.5776 -15.5393 -15.5084 -15.4802
 -15.4234 -15.3971 -15.3587 -15.1969 -15.1475 -15.0055 -14.9521 -14.8609
 -14.2416 -13.9805 -13.9172 -13.8621 -13.7763 -13.7167 -13.6361 -13.6140
 -13.5422 -13.4909 -13.3462 -13.2433 -13.1723 -13.1339 -13.1255 -13.0735
 -13.0336 -12.9794 -12.9499 -12.9210 -12.8674 -12.8334 -12.7832 -12.7072
 -12.6843 -12.5677  -4.9998  -4.7370  -4.6856  -4.4977  -4.4202  -4.4104
  -4.3694  -4.2972  -4.1897  -4.1277  -4.0482  -3.9639  -3.8936  -3.7544
  -3.7259  -3.6729  -3.5557  -3.4110  -3.1325  -2.5815  -2.3231  -2.1193
  -1.8270  -1.8000  -1.7627  -1.7170  -1.6409  -1.5759  -1.4981  -1.4590
  -1.3766  -1.2975  -1.2236  -1.1473  -1.0840  -1.0054  -0.9573  -0.9161
  -0.8494  -0.8399  -0.7840  -0.7517  -0.6965  -0.6710  -0.5895  -0.5528
  -0.5290  -0.4378  -0.4199  -0.3511  -0.3195  -0.2465  -0.1250  -0.0892
  -0.0411   0.0097   0.0794   0.1608   0.1854   0.2780   0.3602   0.3943
   0.4815   0.5352   0.5698   0.6534   0.7008   0.7196   0.7521   0.7703
   0.8196   0.8922   0.9045   0.9348   0.9735   0.9981   1.0363   1.0540
   1.0784   1.1048   1.1662   1.2127   1.2484   1.2717   1.3023   1.3460
   1.3741   1.4065   1.4452   1.4691   1.5042   1.5284   1.5542   1.5763
   1.5946   1.6428   1.6567   1.6789   1.7069   1.7300   1.7605   1.7888
   1.8074   1.8418   1.8595   1.8799   1.9098   1.9409   1.9602   1.9824
   2.0419   2.0901   2.1184   2.1552   2.1835   2.2162   2.2463   2.2727
   2.3086   2.3685   2.3965   2.4250   2.4696   2.4976   2.5289   2.5608
   2.6076   2.6712   2.6912   2.7110   2.7345   2.7582   2.8324   2.8727
   2.9096   2.9680   3.0331   3.1574
     eigenvalues at k+q:
 -35.1834 -35.0360 -34.8773 -34.8284 -34.7936 -34.7176 -34.6992 -34.6708
 -34.6324 -34.5091 -34.4339 -34.4250 -34.3620 -17.1842 -16.9523 -16.8131
 -16.7635 -16.7120 -16.6881 -16.6176 -16.5717 -16.5212 -16.4023 -16.3390
 -16.3172 -16.2578 -16.2333 -16.2220 -16.1921 -16.1713 -16.1412 -16.1181
 -16.0919 -16.0764 -16.0394 -16.0243 -16.0132 -15.9976 -15.9735 -15.9622
 -15.9377 -15.9302 -15.9113 -15.8855 -15.8672 -15.8413 -15.8274 -15.8192
 -15.8061 -15.7744 -15.7690 -15.7422 -15.7271 -15.7187 -15.7012 -15.6642
 -15.6423 -15.6344 -15.6162 -15.6087 -15.5776 -15.5384 -15.5075 -15.4805
 -15.4239 -15.3964 -15.3585 -15.1975 -15.1477 -15.0058 -14.9516 -14.8606
 -14.2419 -13.9777 -13.9142 -13.8611 -13.7795 -13.7208 -13.6409 -13.6118
 -13.5418 -13.4911 -13.3474 -13.2425 -13.1718 -13.1319 -13.1222 -13.0697
 -13.0319 -12.9823 -12.9506 -12.9225 -12.8671 -12.8368 -12.7813 -12.7069
 -12.6865 -12.5674  -4.9997  -4.7370  -4.6862  -4.4975  -4.4205  -4.4104
  -4.3693  -4.2966  -4.1889  -4.1277  -4.0487  -3.9635  -3.8937  -3.7546
  -3.7258  -3.6726  -3.5561  -3.4114  -3.1343  -2.5789  -2.3233  -2.1194
  -1.8277  -1.7974  -1.7631  -1.7134  -1.6419  -1.5756  -1.4994  -1.4604
  -1.3792  -1.2999  -1.2229  -1.1491  -1.0853  -1.0037  -0.9575  -0.9143
  -0.8512  -0.8378  -0.7823  -0.7481  -0.6956  -0.6715  -0.5908  -0.5518
  -0.5302  -0.4397  -0.4188  -0.3514  -0.3176  -0.2476  -0.1252  -0.0911
  -0.0427   0.0096   0.0794   0.1566   0.1877   0.2801   0.3603   0.4028
   0.4735   0.5365   0.5674   0.6543   0.7022   0.7198   0.7516   0.7727
   0.8179   0.8906   0.9061   0.9338   0.9721   1.0005   1.0380   1.0539
   1.0808   1.1042   1.1627   1.2139   1.2439   1.2721   1.3082   1.3485
   1.3743   1.4074   1.4469   1.4674   1.5004   1.5322   1.5543   1.5745
   1.5903   1.6430   1.6573   1.6779   1.7088   1.7301   1.7594   1.7891
   1.8002   1.8411   1.8624   1.8815   1.9085   1.9397   1.9611   1.9800
   2.0432   2.0907   2.1194   2.1564   2.1857   2.2135   2.2454   2.2744
   2.3100   2.3652   2.3970   2.4272   2.4716   2.4943   2.5293   2.5613
   2.6080   2.6727   2.6912   2.7087   2.7324   2.7591   2.8282   2.8763
   2.9102   2.9692   3.0331   3.1573
     cgsolve_all iterations  70    anorm=    0.72E-07
     cgsolve_all iterations  68    anorm=    0.73E-07
     cgsolve_all iterations  70    anorm=    0.73E-07
     compute_u_kq: q = (    0.0000,    0.0000,    0.0201)
     Rotating WFCS
     ethr =  1.00E-14,  avg # of iterations = 23.0
     eigenvalues at k:
 -35.1834 -35.0360 -34.8773 -34.8284 -34.7936 -34.7176 -34.6992 -34.6708
 -34.6324 -34.5091 -34.4339 -34.4250 -34.3620 -17.1842 -16.9523 -16.8133
 -16.7632 -16.7120 -16.6880 -16.6176 -16.5713 -16.5224 -16.4015 -16.3395
 -16.3184 -16.2559 -16.2341 -16.2210 -16.1917 -16.1722 -16.1420 -16.1169
 -16.0927 -16.0756 -16.0385 -16.0254 -16.0135 -15.9969 -15.9725 -15.9609
 -15.9408 -15.9299 -15.9110 -15.8855 -15.8670 -15.8412 -15.8286 -15.8201
 -15.8047 -15.7726 -15.7677 -15.7427 -15.7285 -15.7185 -15.7021 -15.6646
 -15.6405 -15.6351 -15.6160 -15.6091 -15.5776 -15.5393 -15.5084 -15.4802
 -15.4234 -15.3971 -15.3587 -15.1969 -15.1475 -15.0055 -14.9521 -14.8609
 -14.2416 -13.9805 -13.9172 -13.8621 -13.7763 -13.7167 -13.6361 -13.6140
 -13.5422 -13.4909 -13.3462 -13.2433 -13.1723 -13.1339 -13.1255 -13.0735
 -13.0336 -12.9794 -12.9499 -12.9210 -12.8674 -12.8334 -12.7832 -12.7072
 -12.6843 -12.5677  -4.9998  -4.7370  -4.6856  -4.4977  -4.4202  -4.4104
  -4.3694  -4.2972  -4.1897  -4.1277  -4.0482  -3.9639  -3.8936  -3.7544
  -3.7259  -3.6729  -3.5557  -3.4110  -3.1325  -2.5815  -2.3231  -2.1193
  -1.8270  -1.8000  -1.7627  -1.7170  -1.6409  -1.5759  -1.4981  -1.4590
  -1.3766  -1.2975  -1.2236  -1.1473  -1.0840  -1.0054  -0.9573  -0.9161
  -0.8494  -0.8399  -0.7840  -0.7517  -0.6965  -0.6710  -0.5895  -0.5528
  -0.5290  -0.4378  -0.4199  -0.3511  -0.3195  -0.2465  -0.1250  -0.0892
  -0.0411   0.0097   0.0794   0.1608   0.1854   0.2780   0.3602   0.3943
   0.4815   0.5352   0.5698   0.6534   0.7008   0.7196   0.7521   0.7703
   0.8196   0.8922   0.9045   0.9348   0.9735   0.9981   1.0363   1.0540
   1.0784   1.1048   1.1662   1.2127   1.2484   1.2717   1.3023   1.3460
   1.3741   1.4065   1.4452   1.4691   1.5042   1.5284   1.5542   1.5763
   1.5946   1.6428   1.6567   1.6789   1.7069   1.7300   1.7605   1.7888
   1.8074   1.8418   1.8595   1.8799   1.9098   1.9409   1.9602   1.9824
   2.0419   2.0901   2.1184   2.1552   2.1835   2.2162   2.2463   2.2727
   2.3086   2.3685   2.3965   2.4250   2.4696   2.4976   2.5289   2.5608
   2.6076   2.6712   2.6912   2.7110   2.7345   2.7582   2.8324   2.8727
   2.9096   2.9680   3.0331   3.1574
     eigenvalues at k+q:
 -35.1834 -35.0360 -34.8773 -34.8284 -34.7936 -34.7176 -34.6992 -34.6708
 -34.6324 -34.5091 -34.4339 -34.4250 -34.3620 -17.1842 -16.9523 -16.8134
 -16.7631 -16.7119 -16.6879 -16.6178 -16.5713 -16.5225 -16.4011 -16.3389
 -16.3192 -16.2561 -16.2356 -16.2195 -16.1932 -16.1718 -16.1418 -16.1158
 -16.0923 -16.0764 -16.0382 -16.0261 -16.0138 -15.9964 -15.9716 -15.9604
 -15.9415 -15.9313 -15.9107 -15.8840 -15.8678 -15.8400 -15.8283 -15.8212
 -15.8048 -15.7735 -15.7663 -15.7429 -15.7292 -15.7184 -15.7016 -15.6649
 -15.6406 -15.6350 -15.6160 -15.6089 -15.5775 -15.5393 -15.5085 -15.4817
 -15.4221 -15.3973 -15.3587 -15.1973 -15.1470 -15.0058 -14.9516 -14.8610
 -14.2418 -13.9798 -13.9175 -13.8622 -13.7758 -13.7168 -13.6365 -13.6142
 -13.5416 -13.4910 -13.3462 -13.2430 -13.1730 -13.1331 -13.1259 -13.0740
 -13.0336 -12.9793 -12.9499 -12.9210 -12.8675 -12.8333 -12.7834 -12.7073
 -12.6843 -12.5677  -4.9997  -4.7370  -4.6856  -4.4977  -4.4203  -4.4104
  -4.3693  -4.2974  -4.1897  -4.1277  -4.0482  -3.9639  -3.8936  -3.7541
  -3.7260  -3.6730  -3.5556  -3.4110  -3.1325  -2.5815  -2.3232  -2.1192
  -1.8271  -1.7991  -1.7614  -1.7183  -1.6413  -1.5727  -1.5015  -1.4599
  -1.3764  -1.2973  -1.2236  -1.1468  -1.0849  -1.0061  -0.9597  -0.9170
  -0.8503  -0.8374  -0.7806  -0.7483  -0.6959  -0.6673  -0.5895  -0.5541
  -0.5299  -0.4394  -0.4199  -0.3520  -0.3192  -0.2482  -0.1271  -0.0915
  -0.0423   0.0119   0.0800   0.1602   0.1857   0.2778   0.3603   0.3951
   0.4813   0.5360   0.5688   0.6531   0.7005   0.7210   0.7528   0.7706
   0.8210   0.8919   0.9043   0.9314   0.9733   0.9956   1.0376   1.0546
   1.0830   1.1048   1.1654   1.2096   1.2507   1.2715   1.3017   1.3474
   1.3728   1.4063   1.4457   1.4726   1.5019   1.5249   1.5579   1.5753
   1.5933   1.6431   1.6564   1.6823   1.7068   1.7282   1.7640   1.7886
   1.8044   1.8418   1.8612   1.8788   1.9089   1.9383   1.9637   1.9809
   2.0417   2.0903   2.1176   2.1538   2.1835   2.2161   2.2471   2.2736
   2.3114   2.3685   2.3955   2.4252   2.4693   2.4954   2.5291   2.5609
   2.6076   2.6705   2.6912   2.7117   2.7348   2.7580   2.8326   2.8727
   2.9094   2.9678   3.0333   3.1574
     cgsolve_all iterations  70    anorm=    0.72E-07
     cgsolve_all iterations  68    anorm=    0.73E-07
     cgsolve_all iterations  70    anorm=    0.74E-07
     compute_u_kq: q = (    0.0000,    0.0000,   -0.0201)
     Rotating WFCS
     ethr =  1.00E-14,  avg # of iterations = 23.0
     eigenvalues at k:
 -35.1834 -35.0360 -34.8773 -34.8284 -34.7936 -34.7176 -34.6992 -34.6708
 -34.6324 -34.5091 -34.4339 -34.4250 -34.3620 -17.1842 -16.9523 -16.8133
 -16.7632 -16.7120 -16.6880 -16.6176 -16.5713 -16.5224 -16.4015 -16.3395
 -16.3184 -16.2559 -16.2341 -16.2210 -16.1917 -16.1722 -16.1420 -16.1169
 -16.0927 -16.0756 -16.0385 -16.0254 -16.0135 -15.9969 -15.9725 -15.9609
 -15.9408 -15.9299 -15.9110 -15.8855 -15.8670 -15.8412 -15.8286 -15.8201
 -15.8047 -15.7726 -15.7677 -15.7427 -15.7285 -15.7185 -15.7021 -15.6646
 -15.6405 -15.6351 -15.6160 -15.6091 -15.5776 -15.5393 -15.5084 -15.4802
 -15.4234 -15.3971 -15.3587 -15.1969 -15.1475 -15.0055 -14.9521 -14.8609
 -14.2416 -13.9805 -13.9172 -13.8621 -13.7763 -13.7167 -13.6361 -13.6140
 -13.5422 -13.4909 -13.3462 -13.2433 -13.1723 -13.1339 -13.1255 -13.0735
 -13.0336 -12.9794 -12.9499 -12.9210 -12.8674 -12.8334 -12.7832 -12.7072
 -12.6843 -12.5677  -4.9998  -4.7370  -4.6856  -4.4977  -4.4202  -4.4104
  -4.3694  -4.2972  -4.1897  -4.1277  -4.0482  -3.9639  -3.8936  -3.7544
  -3.7259  -3.6729  -3.5557  -3.4110  -3.1325  -2.5815  -2.3231  -2.1193
  -1.8270  -1.8000  -1.7627  -1.7170  -1.6409  -1.5759  -1.4981  -1.4590
  -1.3766  -1.2975  -1.2236  -1.1473  -1.0840  -1.0054  -0.9573  -0.9161
  -0.8494  -0.8399  -0.7840  -0.7517  -0.6965  -0.6710  -0.5895  -0.5528
  -0.5290  -0.4378  -0.4199  -0.3511  -0.3195  -0.2465  -0.1250  -0.0892
  -0.0411   0.0097   0.0794   0.1608   0.1854   0.2780   0.3602   0.3943
   0.4815   0.5352   0.5698   0.6534   0.7008   0.7196   0.7521   0.7703
   0.8196   0.8922   0.9045   0.9348   0.9735   0.9981   1.0363   1.0540
   1.0784   1.1048   1.1662   1.2127   1.2484   1.2717   1.3023   1.3460
   1.3741   1.4065   1.4452   1.4691   1.5042   1.5284   1.5542   1.5763
   1.5946   1.6428   1.6567   1.6789   1.7069   1.7300   1.7605   1.7888
   1.8074   1.8418   1.8595   1.8799   1.9098   1.9409   1.9602   1.9824
   2.0419   2.0901   2.1184   2.1552   2.1835   2.2162   2.2463   2.2727
   2.3086   2.3685   2.3965   2.4250   2.4696   2.4976   2.5289   2.5608
   2.6076   2.6712   2.6912   2.7110   2.7345   2.7582   2.8324   2.8727
   2.9096   2.9680   3.0331   3.1574
     eigenvalues at k+q:
 -35.1834 -35.0360 -34.8773 -34.8284 -34.7936 -34.7176 -34.6992 -34.6708
 -34.6324 -34.5091 -34.4339 -34.4250 -34.3620 -17.1843 -16.9523 -16.8132
 -16.7632 -16.7120 -16.6880 -16.6175 -16.5713 -16.5223 -16.4018 -16.3403
 -16.3173 -16.2557 -16.2328 -16.2225 -16.1905 -16.1726 -16.1418 -16.1181
 -16.0927 -16.0749 -16.0390 -16.0247 -16.0131 -15.9972 -15.9736 -15.9615
 -15.9400 -15.9286 -15.9115 -15.8871 -15.8660 -15.8423 -15.8287 -15.8190
 -15.8047 -15.7728 -15.7681 -15.7426 -15.7277 -15.7186 -15.7025 -15.6644
 -15.6406 -15.6352 -15.6159 -15.6093 -15.5777 -15.5393 -15.5084 -15.4787
 -15.4247 -15.3970 -15.3585 -15.1965 -15.1480 -15.0052 -14.9525 -14.8608
 -14.2415 -13.9811 -13.9170 -13.8621 -13.7767 -13.7167 -13.6357 -13.6138
 -13.5427 -13.4909 -13.3462 -13.2436 -13.1713 -13.1348 -13.1252 -13.0731
 -13.0336 -12.9794 -12.9498 -12.9210 -12.8673 -12.8334 -12.7829 -12.7071
 -12.6844 -12.5677  -4.9999  -4.7371  -4.6856  -4.4977  -4.4202  -4.4104
  -4.3694  -4.2970  -4.1897  -4.1277  -4.0481  -3.9639  -3.8935  -3.7546
  -3.7258  -3.6728  -3.5558  -3.4110  -3.1326  -2.5814  -2.3231  -2.1194
  -1.8270  -1.8009  -1.7638  -1.7159  -1.6406  -1.5787  -1.4948  -1.4577
  -1.3769  -1.2979  -1.2237  -1.1477  -1.0836  -1.0037  -0.9548  -0.9151
  -0.8506  -0.8422  -0.7867  -0.7544  -0.6972  -0.6732  -0.5904  -0.5511
  -0.5286  -0.4362  -0.4201  -0.3504  -0.3199  -0.2445  -0.1226  -0.0868
  -0.0399   0.0070   0.0787   0.1614   0.1855   0.2781   0.3595   0.3937
   0.4816   0.5348   0.5713   0.6531   0.7009   0.7180   0.7516   0.7711
   0.8183   0.8925   0.9041   0.9378   0.9729   1.0018   1.0344   1.0542
   1.0741   1.1049   1.1672   1.2155   1.2458   1.2722   1.3031   1.3448
   1.3748   1.4071   1.4437   1.4664   1.5062   1.5319   1.5500   1.5775
   1.5957   1.6424   1.6569   1.6754   1.7072   1.7326   1.7568   1.7892
   1.8099   1.8415   1.8580   1.8814   1.9105   1.9419   1.9580   1.9846
   2.0420   2.0901   2.1193   2.1558   2.1835   2.2166   2.2451   2.2719
   2.3062   2.3688   2.3975   2.4245   2.4698   2.4992   2.5288   2.5607
   2.6074   2.6719   2.6912   2.7105   2.7340   2.7585   2.8321   2.8728
   2.9098   2.9682   3.0328   3.1573
     cgsolve_all iterations  70    anorm=    0.73E-07
     cgsolve_all iterations  68    anorm=    0.72E-07
     cgsolve_all iterations  70    anorm=    0.74E-07

     k-point #    2 of     4      pool #  1    cpu time:    4147.4
     compute_u_kq: q = (    0.0000,    0.0000,    0.0000)
     Rotating WFCS
     ethr =  1.00E-14,  avg # of iterations =  5.0
     eigenvalues at k:
 -35.1834 -35.0360 -34.8773 -34.8284 -34.7936 -34.7176 -34.6992 -34.6708
 -34.6324 -34.5091 -34.4339 -34.4250 -34.3620 -17.1842 -16.9523 -16.8128
 -16.7636 -16.7130 -16.6863 -16.6189 -16.5706 -16.5223 -16.3986 -16.3474
 -16.3087 -16.2553 -16.2425 -16.2257 -16.1973 -16.1680 -16.1345 -16.1199
 -16.0891 -16.0700 -16.0465 -16.0246 -16.0057 -15.9906 -15.9808 -15.9578
 -15.9424 -15.9294 -15.9119 -15.8921 -15.8616 -15.8395 -15.8280 -15.8168
 -15.8080 -15.7856 -15.7589 -15.7442 -15.7273 -15.7212 -15.6999 -15.6646
 -15.6438 -15.6360 -15.6152 -15.6075 -15.5773 -15.5398 -15.5068 -15.4817
 -15.4247 -15.3963 -15.3560 -15.1974 -15.1473 -15.0056 -14.9515 -14.8614
 -14.2427 -13.9758 -13.9203 -13.8631 -13.7751 -13.7177 -13.6378 -13.6134
 -13.5387 -13.4925 -13.3480 -13.2450 -13.1631 -13.1403 -13.1254 -13.0735
 -13.0338 -12.9791 -12.9496 -12.9205 -12.8687 -12.8332 -12.7833 -12.7073
 -12.6839 -12.5678  -4.9998  -4.7370  -4.6857  -4.4977  -4.4202  -4.4105
  -4.3687  -4.2972  -4.1895  -4.1290  -4.0481  -3.9641  -3.8937  -3.7542
  -3.7254  -3.6731  -3.5554  -3.4112  -3.1319  -2.5813  -2.3229  -2.1200
  -1.8295  -1.8005  -1.7557  -1.7244  -1.6433  -1.5712  -1.4924  -1.4466
  -1.3856  -1.3045  -1.2246  -1.1483  -1.0978  -0.9790  -0.9628  -0.9209
  -0.8896  -0.8367  -0.7566  -0.7398  -0.6874  -0.6682  -0.5945  -0.5469
  -0.5359  -0.4455  -0.4198  -0.3555  -0.3264  -0.2326  -0.1194  -0.0882
  -0.0459   0.0036   0.0789   0.1536   0.1949   0.2753   0.3422   0.3959
   0.4821   0.5450   0.5859   0.6396   0.6947   0.7135   0.7609   0.7953
   0.8255   0.8717   0.9085   0.9230   0.9608   1.0040   1.0373   1.0650
   1.0796   1.1173   1.1744   1.1958   1.2514   1.2722   1.3150   1.3529
   1.3770   1.3979   1.4260   1.4724   1.5024   1.5173   1.5537   1.5800
   1.6013   1.6326   1.6540   1.6778   1.6954   1.7350   1.7711   1.7972
   1.8178   1.8322   1.8579   1.8833   1.8991   1.9200   1.9658   2.0202
   2.0326   2.0952   2.1225   2.1334   2.1843   2.2181   2.2371   2.2788
   2.3133   2.3804   2.4033   2.4206   2.4598   2.4895   2.5306   2.5638
   2.6020   2.6728   2.6883   2.7189   2.7304   2.7608   2.8312   2.8747
   2.9087   2.9684   3.0331   3.1572
     eigenvalues at k+q:
 -35.1834 -35.0360 -34.8773 -34.8284 -34.7936 -34.7176 -34.6992 -34.6708
 -34.6324 -34.5091 -34.4339 -34.4250 -34.3620 -17.1842 -16.9523 -16.8128
 -16.7636 -16.7130 -16.6863 -16.6189 -16.5706 -16.5223 -16.3986 -16.3474
 -16.3087 -16.2553 -16.2425 -16.2257 -16.1973 -16.1680 -16.1345 -16.1199
 -16.0891 -16.0700 -16.0465 -16.0246 -16.0057 -15.9906 -15.9808 -15.9578
 -15.9424 -15.9294 -15.9119 -15.8921 -15.8616 -15.8395 -15.8280 -15.8168
 -15.8080 -15.7856 -15.7589 -15.7442 -15.7273 -15.7212 -15.6999 -15.6646
 -15.6438 -15.6360 -15.6152 -15.6075 -15.5773 -15.5398 -15.5068 -15.4817
 -15.4247 -15.3963 -15.3560 -15.1974 -15.1473 -15.0056 -14.9515 -14.8614
 -14.2427 -13.9758 -13.9203 -13.8631 -13.7751 -13.7177 -13.6378 -13.6134
 -13.5387 -13.4925 -13.3480 -13.2450 -13.1631 -13.1403 -13.1254 -13.0735
 -13.0338 -12.9791 -12.9496 -12.9205 -12.8687 -12.8332 -12.7833 -12.7073
 -12.6839 -12.5678  -4.9998  -4.7370  -4.6857  -4.4977  -4.4202  -4.4105
  -4.3687  -4.2972  -4.1895  -4.1290  -4.0481  -3.9640  -3.8937  -3.7542
  -3.7254  -3.6731  -3.5554  -3.4112  -3.1319  -2.5813  -2.3229  -2.1200
  -1.8295  -1.8005  -1.7557  -1.7244  -1.6433  -1.5712  -1.4924  -1.4466
  -1.3856  -1.3045  -1.2246  -1.1483  -1.0978  -0.9790  -0.9628  -0.9209
  -0.8896  -0.8367  -0.7566  -0.7398  -0.6874  -0.6682  -0.5945  -0.5469
  -0.5359  -0.4455  -0.4198  -0.3555  -0.3264  -0.2326  -0.1194  -0.0882
  -0.0459   0.0036   0.0789   0.1536   0.1949   0.2753   0.3422   0.3959
   0.4821   0.5450   0.5859   0.6396   0.6947   0.7135   0.7609   0.7953
   0.8255   0.8717   0.9085   0.9230   0.9608   1.0040   1.0373   1.0650
   1.0796   1.1173   1.1744   1.1958   1.2514   1.2722   1.3150   1.3529
   1.3770   1.3979   1.4260   1.4724   1.5024   1.5173   1.5537   1.5800
   1.6013   1.6326   1.6540   1.6778   1.6954   1.7350   1.7711   1.7972
   1.8178   1.8322   1.8579   1.8833   1.8991   1.9200   1.9658   2.0202
   2.0326   2.0952   2.1225   2.1334   2.1843   2.2181   2.2371   2.2788
   2.3133   2.3804   2.4033   2.4206   2.4598   2.4895   2.5306   2.5638
   2.6020   2.6728   2.6883   2.7189   2.7304   2.7608   2.8312   2.8747
   2.9087   2.9684   3.0331   3.1573
     cgsolve_all iterations  63    anorm=    0.74E-07
PARA_AUG  1     -24.1771612        -0.4893208        -0.8653272
     cgsolve_all iterations  65    anorm=    0.73E-07
PARA_AUG  2      -0.4239138       -25.5756836         0.2815638
     cgsolve_all iterations  63    anorm=    0.73E-07
PARA_AUG  3      -0.8506511         0.2073086       -26.0907743
     cgsolve_all iterations  70    anorm=    0.73E-07
     cgsolve_all iterations  68    anorm=    0.74E-07
     cgsolve_all iterations  68    anorm=    0.74E-07
     compute_u_kq: q = (    0.0201,    0.0000,    0.0000)
     Rotating WFCS
     ethr =  1.00E-14,  avg # of iterations = 23.0
     eigenvalues at k:
 -35.1834 -35.0360 -34.8773 -34.8284 -34.7936 -34.7176 -34.6992 -34.6708
 -34.6324 -34.5091 -34.4339 -34.4250 -34.3620 -17.1842 -16.9523 -16.8128
 -16.7636 -16.7130 -16.6863 -16.6189 -16.5706 -16.5223 -16.3986 -16.3474
 -16.3087 -16.2553 -16.2425 -16.2257 -16.1973 -16.1680 -16.1345 -16.1199
 -16.0891 -16.0700 -16.0465 -16.0246 -16.0057 -15.9906 -15.9808 -15.9578
 -15.9424 -15.9294 -15.9119 -15.8921 -15.8616 -15.8395 -15.8280 -15.8168
 -15.8080 -15.7856 -15.7589 -15.7442 -15.7273 -15.7212 -15.6999 -15.6646
 -15.6438 -15.6360 -15.6152 -15.6075 -15.5773 -15.5398 -15.5068 -15.4817
 -15.4247 -15.3963 -15.3560 -15.1974 -15.1473 -15.0056 -14.9515 -14.8614
 -14.2427 -13.9758 -13.9203 -13.8631 -13.7751 -13.7177 -13.6378 -13.6134
 -13.5387 -13.4925 -13.3480 -13.2450 -13.1631 -13.1403 -13.1254 -13.0735
 -13.0338 -12.9791 -12.9496 -12.9205 -12.8687 -12.8332 -12.7833 -12.7073
 -12.6839 -12.5678  -4.9998  -4.7370  -4.6857  -4.4977  -4.4202  -4.4105
  -4.3687  -4.2972  -4.1895  -4.1290  -4.0481  -3.9641  -3.8937  -3.7542
  -3.7254  -3.6731  -3.5554  -3.4112  -3.1319  -2.5813  -2.3229  -2.1200
  -1.8295  -1.8005  -1.7557  -1.7244  -1.6433  -1.5712  -1.4924  -1.4466
  -1.3856  -1.3045  -1.2246  -1.1483  -1.0978  -0.9790  -0.9628  -0.9209
  -0.8896  -0.8367  -0.7566  -0.7398  -0.6874  -0.6682  -0.5945  -0.5469
  -0.5359  -0.4455  -0.4198  -0.3555  -0.3264  -0.2326  -0.1194  -0.0882
  -0.0459   0.0036   0.0789   0.1536   0.1949   0.2753   0.3422   0.3959
   0.4821   0.5450   0.5859   0.6396   0.6947   0.7135   0.7609   0.7953
   0.8255   0.8717   0.9085   0.9230   0.9608   1.0040   1.0373   1.0650
   1.0796   1.1173   1.1744   1.1958   1.2514   1.2722   1.3150   1.3529
   1.3770   1.3979   1.4260   1.4724   1.5024   1.5173   1.5537   1.5800
   1.6013   1.6326   1.6540   1.6778   1.6954   1.7350   1.7711   1.7972
   1.8178   1.8322   1.8579   1.8833   1.8991   1.9200   1.9658   2.0202
   2.0326   2.0952   2.1225   2.1334   2.1843   2.2181   2.2371   2.2788
   2.3133   2.3804   2.4033   2.4206   2.4598   2.4895   2.5306   2.5638
   2.6020   2.6728   2.6883   2.7189   2.7304   2.7608   2.8312   2.8747
   2.9087   2.9684   3.0331   3.1572
     eigenvalues at k+q:
 -35.1834 -35.0360 -34.8773 -34.8284 -34.7936 -34.7176 -34.6992 -34.6708
 -34.6324 -34.5091 -34.4339 -34.4250 -34.3620 -17.1831 -16.9534 -16.8087
 -16.7642 -16.7147 -16.6858 -16.6193 -16.5734 -16.5294 -16.3991 -16.3496
 -16.3088 -16.2603 -16.2421 -16.2247 -16.1955 -16.1670 -16.1365 -16.1235
 -16.0910 -16.0728 -16.0465 -16.0240 -16.0049 -15.9909 -15.9810 -15.9575
 -15.9429 -15.9285 -15.9110 -15.8913 -15.8609 -15.8414 -15.8255 -15.8155
 -15.8090 -15.7859 -15.7584 -15.7436 -15.7262 -15.7217 -15.7005 -15.6628
 -15.6449 -15.6349 -15.6146 -15.6069 -15.5771 -15.5395 -15.5065 -15.4801
 -15.4241 -15.3963 -15.3558 -15.1966 -15.1452 -14.9991 -14.9482 -14.8596
 -14.2421 -13.9747 -13.9136 -13.8578 -13.7640 -13.7117 -13.6318 -13.6088
 -13.5333 -13.4872 -13.3431 -13.2492 -13.1635 -13.1445 -13.1301 -13.0820
 -13.0406 -12.9867 -12.9514 -12.9237 -12.8745 -12.8409 -12.7939 -12.7076
 -12.6856 -12.5684  -4.9942  -4.7345  -4.6892  -4.4980  -4.4214  -4.4107
  -4.3696  -4.2971  -4.1910  -4.1283  -4.0520  -3.9652  -3.8961  -3.7546
  -3.7231  -3.6735  -3.5519  -3.4133  -3.1314  -2.5770  -2.3239  -2.1283
  -1.8130  -1.7803  -1.7495  -1.7184  -1.6426  -1.5638  -1.4838  -1.4414
  -1.3793  -1.2985  -1.2243  -1.1421  -1.1006  -0.9796  -0.9656  -0.9265
  -0.8924  -0.8382  -0.7579  -0.7404  -0.6844  -0.6658  -0.5962  -0.5473
  -0.5366  -0.4526  -0.4217  -0.3561  -0.3257  -0.2363  -0.1247  -0.0917
  -0.0553   0.0031   0.0812   0.1466   0.1914   0.2742   0.3426   0.3940
   0.4791   0.5455   0.5830   0.6398   0.6952   0.7121   0.7575   0.7968
   0.8222   0.8708   0.9085   0.9232   0.9620   0.9961   1.0338   1.0602
   1.0742   1.1179   1.1736   1.1953   1.2494   1.2714   1.3166   1.3491
   1.3797   1.3954   1.4223   1.4724   1.5058   1.5158   1.5489   1.5788
   1.5997   1.6304   1.6554   1.6762   1.6935   1.7324   1.7692   1.7980
   1.8096   1.8286   1.8549   1.8816   1.8964   1.9186   1.9657   2.0171
   2.0306   2.0894   2.1242   2.1360   2.1854   2.2216   2.2398   2.2871
   2.3149   2.3831   2.4038   2.4256   2.4664   2.4927   2.5392   2.5637
   2.6050   2.6747   2.6883   2.7188   2.7302   2.7597   2.8327   2.8732
   2.9050   2.9662   3.0364   3.1584
     cgsolve_all iterations  70    anorm=    0.75E-07
     cgsolve_all iterations  68    anorm=    0.73E-07
     cgsolve_all iterations  68    anorm=    0.74E-07
     compute_u_kq: q = (   -0.0201,    0.0000,    0.0000)
     Rotating WFCS
     ethr =  1.00E-14,  avg # of iterations = 23.0
     eigenvalues at k:
 -35.1834 -35.0360 -34.8773 -34.8284 -34.7936 -34.7176 -34.6992 -34.6708
 -34.6324 -34.5091 -34.4339 -34.4250 -34.3620 -17.1842 -16.9523 -16.8128
 -16.7636 -16.7130 -16.6863 -16.6189 -16.5706 -16.5223 -16.3986 -16.3474
 -16.3087 -16.2553 -16.2425 -16.2257 -16.1973 -16.1680 -16.1345 -16.1199
 -16.0891 -16.0700 -16.0465 -16.0246 -16.0057 -15.9906 -15.9808 -15.9578
 -15.9424 -15.9294 -15.9119 -15.8921 -15.8616 -15.8395 -15.8280 -15.8168
 -15.8080 -15.7856 -15.7589 -15.7442 -15.7273 -15.7212 -15.6999 -15.6646
 -15.6438 -15.6360 -15.6152 -15.6075 -15.5773 -15.5398 -15.5068 -15.4817
 -15.4247 -15.3963 -15.3560 -15.1974 -15.1473 -15.0056 -14.9515 -14.8614
 -14.2427 -13.9758 -13.9203 -13.8631 -13.7751 -13.7177 -13.6378 -13.6134
 -13.5387 -13.4925 -13.3480 -13.2450 -13.1631 -13.1403 -13.1254 -13.0735
 -13.0338 -12.9791 -12.9496 -12.9205 -12.8687 -12.8332 -12.7833 -12.7073
 -12.6839 -12.5678  -4.9998  -4.7370  -4.6857  -4.4977  -4.4202  -4.4105
  -4.3687  -4.2972  -4.1895  -4.1290  -4.0481  -3.9641  -3.8937  -3.7542
  -3.7254  -3.6731  -3.5554  -3.4112  -3.1319  -2.5813  -2.3229  -2.1200
  -1.8295  -1.8005  -1.7557  -1.7244  -1.6433  -1.5712  -1.4924  -1.4466
  -1.3856  -1.3045  -1.2246  -1.1483  -1.0978  -0.9790  -0.9628  -0.9209
  -0.8896  -0.8367  -0.7566  -0.7398  -0.6874  -0.6682  -0.5945  -0.5469
  -0.5359  -0.4455  -0.4198  -0.3555  -0.3264  -0.2326  -0.1194  -0.0882
  -0.0459   0.0036   0.0789   0.1536   0.1949   0.2753   0.3422   0.3959
   0.4821   0.5450   0.5859   0.6396   0.6947   0.7135   0.7609   0.7953
   0.8255   0.8717   0.9085   0.9230   0.9608   1.0040   1.0373   1.0650
   1.0796   1.1173   1.1744   1.1958   1.2514   1.2722   1.3150   1.3529
   1.3770   1.3979   1.4260   1.4724   1.5024   1.5173   1.5537   1.5800
   1.6013   1.6326   1.6540   1.6778   1.6954   1.7350   1.7711   1.7972
   1.8178   1.8322   1.8579   1.8833   1.8991   1.9200   1.9658   2.0202
   2.0326   2.0952   2.1225   2.1334   2.1843   2.2181   2.2371   2.2788
   2.3133   2.3804   2.4033   2.4206   2.4598   2.4895   2.5306   2.5638
   2.6020   2.6728   2.6883   2.7189   2.7304   2.7608   2.8312   2.8747
   2.9087   2.9684   3.0331   3.1572
     eigenvalues at k+q:
 -35.1834 -35.0360 -34.8774 -34.8284 -34.7936 -34.7176 -34.6992 -34.6708
 -34.6324 -34.5091 -34.4339 -34.4250 -34.3620 -17.1854 -16.9513 -16.8169
 -16.7630 -16.7114 -16.6867 -16.6185 -16.5677 -16.5151 -16.3982 -16.3456
 -16.3083 -16.2505 -16.2434 -16.2261 -16.1987 -16.1689 -16.1325 -16.1163
 -16.0874 -16.0672 -16.0469 -16.0253 -16.0068 -15.9902 -15.9808 -15.9578
 -15.9419 -15.9295 -15.9128 -15.8923 -15.8624 -15.8377 -15.8314 -15.8178
 -15.8068 -15.7860 -15.7595 -15.7446 -15.7285 -15.7206 -15.6993 -15.6662
 -15.6429 -15.6370 -15.6156 -15.6080 -15.5775 -15.5402 -15.5071 -15.4832
 -15.4252 -15.3963 -15.3563 -15.1981 -15.1495 -15.0122 -14.9548 -14.8632
 -14.2433 -13.9769 -13.9272 -13.8686 -13.7861 -13.7231 -13.6438 -13.6173
 -13.5436 -13.4974 -13.3525 -13.2417 -13.1632 -13.1366 -13.1206 -13.0647
 -13.0269 -12.9717 -12.9481 -12.9175 -12.8627 -12.8254 -12.7733 -12.7071
 -12.6817 -12.5672  -5.0052  -4.7395  -4.6824  -4.4974  -4.4191  -4.4101
  -4.3678  -4.2972  -4.1882  -4.1295  -4.0445  -3.9627  -3.8909  -3.7540
  -3.7277  -3.6727  -3.5591  -3.4089  -3.1323  -2.5858  -2.3220  -2.1117
  -1.8470  -1.8216  -1.7604  -1.7292  -1.6442  -1.5784  -1.5016  -1.4509
  -1.3916  -1.3101  -1.2261  -1.1545  -1.0948  -0.9792  -0.9597  -0.9159
  -0.8862  -0.8349  -0.7557  -0.7385  -0.6910  -0.6703  -0.5923  -0.5463
  -0.5352  -0.4383  -0.4177  -0.3553  -0.3270  -0.2290  -0.1155  -0.0848
  -0.0381   0.0062   0.0769   0.1596   0.1998   0.2755   0.3421   0.3980
   0.4847   0.5451   0.5876   0.6404   0.6927   0.7163   0.7645   0.7942
   0.8284   0.8731   0.9066   0.9234   0.9596   1.0084   1.0428   1.0689
   1.0864   1.1176   1.1742   1.1966   1.2497   1.2730   1.3165   1.3565
   1.3749   1.4000   1.4301   1.4721   1.4985   1.5194   1.5583   1.5796
   1.6047   1.6334   1.6548   1.6796   1.6975   1.7370   1.7729   1.7965
   1.8251   1.8358   1.8611   1.8849   1.9025   1.9221   1.9663   2.0227
   2.0349   2.0989   2.1213   2.1323   2.1832   2.2142   2.2345   2.2707
   2.3121   2.3771   2.4022   2.4168   2.4529   2.4864   2.5227   2.5636
   2.6000   2.6700   2.6883   2.7190   2.7305   2.7616   2.8295   2.8760
   2.9133   2.9701   3.0292   3.1563
     cgsolve_all iterations  70    anorm=    0.75E-07
     cgsolve_all iterations  68    anorm=    0.73E-07
     cgsolve_all iterations  68    anorm=    0.74E-07
     compute_u_kq: q = (    0.0000,    0.0201,    0.0000)
     Rotating WFCS
     ethr =  1.00E-14,  avg # of iterations = 23.0
     eigenvalues at k:
 -35.1834 -35.0360 -34.8773 -34.8284 -34.7936 -34.7176 -34.6992 -34.6708
 -34.6324 -34.5091 -34.4339 -34.4250 -34.3620 -17.1842 -16.9523 -16.8128
 -16.7636 -16.7130 -16.6863 -16.6189 -16.5706 -16.5223 -16.3986 -16.3474
 -16.3087 -16.2553 -16.2425 -16.2257 -16.1973 -16.1680 -16.1345 -16.1199
 -16.0891 -16.0700 -16.0465 -16.0246 -16.0057 -15.9906 -15.9808 -15.9578
 -15.9424 -15.9294 -15.9119 -15.8921 -15.8616 -15.8395 -15.8280 -15.8168
 -15.8080 -15.7856 -15.7589 -15.7442 -15.7273 -15.7212 -15.6999 -15.6646
 -15.6438 -15.6360 -15.6152 -15.6075 -15.5773 -15.5398 -15.5068 -15.4817
 -15.4247 -15.3963 -15.3560 -15.1974 -15.1473 -15.0056 -14.9515 -14.8614
 -14.2427 -13.9758 -13.9203 -13.8631 -13.7751 -13.7177 -13.6378 -13.6134
 -13.5387 -13.4925 -13.3480 -13.2450 -13.1631 -13.1403 -13.1254 -13.0735
 -13.0338 -12.9791 -12.9496 -12.9205 -12.8687 -12.8332 -12.7833 -12.7073
 -12.6839 -12.5678  -4.9998  -4.7370  -4.6857  -4.4977  -4.4202  -4.4105
  -4.3687  -4.2972  -4.1895  -4.1290  -4.0481  -3.9641  -3.8937  -3.7542
  -3.7254  -3.6731  -3.5554  -3.4112  -3.1319  -2.5813  -2.3229  -2.1200
  -1.8295  -1.8005  -1.7557  -1.7244  -1.6433  -1.5712  -1.4924  -1.4466
  -1.3856  -1.3045  -1.2246  -1.1483  -1.0978  -0.9790  -0.9628  -0.9209
  -0.8896  -0.8367  -0.7566  -0.7398  -0.6874  -0.6682  -0.5945  -0.5469
  -0.5359  -0.4455  -0.4198  -0.3555  -0.3264  -0.2326  -0.1194  -0.0882
  -0.0459   0.0036   0.0789   0.1536   0.1949   0.2753   0.3422   0.3959
   0.4821   0.5450   0.5859   0.6396   0.6947   0.7135   0.7609   0.7953
   0.8255   0.8717   0.9085   0.9230   0.9608   1.0040   1.0373   1.0650
   1.0796   1.1173   1.1744   1.1958   1.2514   1.2722   1.3150   1.3529
   1.3770   1.3979   1.4260   1.4724   1.5024   1.5173   1.5537   1.5800
   1.6013   1.6326   1.6540   1.6778   1.6954   1.7350   1.7711   1.7972
   1.8178   1.8322   1.8579   1.8833   1.8991   1.9200   1.9658   2.0202
   2.0326   2.0952   2.1225   2.1334   2.1843   2.2181   2.2371   2.2788
   2.3133   2.3804   2.4033   2.4206   2.4598   2.4895   2.5306   2.5638
   2.6020   2.6728   2.6883   2.7189   2.7304   2.7608   2.8312   2.8747
   2.9087   2.9684   3.0331   3.1572
     eigenvalues at k+q:
 -35.1834 -35.0360 -34.8773 -34.8284 -34.7936 -34.7176 -34.6992 -34.6708
 -34.6324 -34.5091 -34.4339 -34.4250 -34.3620 -17.1842 -16.9524 -16.8129
 -16.7634 -16.7130 -16.6863 -16.6188 -16.5703 -16.5233 -16.3984 -16.3472
 -16.3097 -16.2537 -16.2440 -16.2263 -16.1961 -16.1673 -16.1331 -16.1214
 -16.0883 -16.0700 -16.0480 -16.0272 -16.0044 -15.9892 -15.9797 -15.9572
 -15.9432 -15.9301 -15.9117 -15.8917 -15.8618 -15.8393 -15.8295 -15.8170
 -15.8060 -15.7849 -15.7588 -15.7441 -15.7273 -15.7213 -15.7014 -15.6645
 -15.6419 -15.6366 -15.6150 -15.6078 -15.5775 -15.5408 -15.5073 -15.4825
 -15.4239 -15.3968 -15.3565 -15.1967 -15.1469 -15.0057 -14.9520 -14.8618
 -14.2423 -13.9781 -13.9226 -13.8645 -13.7723 -13.7145 -13.6344 -13.6150
 -13.5382 -13.4913 -13.3467 -13.2454 -13.1639 -13.1420 -13.1293 -13.0777
 -13.0353 -12.9769 -12.9495 -12.9188 -12.8682 -12.8297 -12.7850 -12.7076
 -12.6819 -12.5679  -4.9996  -4.7371  -4.6853  -4.4979  -4.4201  -4.4104
  -4.3687  -4.2981  -4.1902  -4.1289  -4.0477  -3.9646  -3.8936  -3.7537
  -3.7254  -3.6735  -3.5553  -3.4107  -3.1305  -2.5828  -2.3228  -2.1199
  -1.8295  -1.8025  -1.7568  -1.7268  -1.6441  -1.5690  -1.4947  -1.4421
  -1.3832  -1.3033  -1.2245  -1.1464  -1.0992  -0.9788  -0.9670  -0.9194
  -0.8875  -0.8383  -0.7560  -0.7439  -0.6865  -0.6670  -0.5881  -0.5490
  -0.5371  -0.4439  -0.4203  -0.3583  -0.3263  -0.2335  -0.1186  -0.0919
  -0.0450   0.0069   0.0795   0.1578   0.1923   0.2734   0.3386   0.3923
   0.4878   0.5430   0.5888   0.6350   0.6930   0.7137   0.7607   0.7957
   0.8280   0.8746   0.9090   0.9224   0.9584   1.0003   1.0398   1.0642
   1.0811   1.1201   1.1739   1.1958   1.2529   1.2657   1.3166   1.3521
   1.3761   1.3978   1.4254   1.4726   1.5026   1.5184   1.5545   1.5808
   1.6031   1.6303   1.6543   1.6802   1.6971   1.7380   1.7712   1.7943
   1.8169   1.8321   1.8606   1.8845   1.9013   1.9170   1.9686   2.0208
   2.0320   2.0939   2.1211   2.1342   2.1820   2.2211   2.2358   2.2764
   2.3127   2.3819   2.4023   2.4210   2.4584   2.4914   2.5303   2.5626
   2.6026   2.6703   2.6900   2.7195   2.7314   2.7616   2.8339   2.8722
   2.9084   2.9672   3.0331   3.1571
     cgsolve_all iterations  70    anorm=    0.73E-07
     cgsolve_all iterations  68    anorm=    0.75E-07
     cgsolve_all iterations  68    anorm=    0.73E-07
     compute_u_kq: q = (    0.0000,   -0.0201,    0.0000)
     Rotating WFCS
     ethr =  1.00E-14,  avg # of iterations = 23.0
     eigenvalues at k:
 -35.1834 -35.0360 -34.8773 -34.8284 -34.7936 -34.7176 -34.6992 -34.6708
 -34.6324 -34.5091 -34.4339 -34.4250 -34.3620 -17.1842 -16.9523 -16.8128
 -16.7636 -16.7130 -16.6863 -16.6189 -16.5706 -16.5223 -16.3986 -16.3474
 -16.3087 -16.2553 -16.2425 -16.2257 -16.1973 -16.1680 -16.1345 -16.1199
 -16.0891 -16.0700 -16.0465 -16.0246 -16.0057 -15.9906 -15.9808 -15.9578
 -15.9424 -15.9294 -15.9119 -15.8921 -15.8616 -15.8395 -15.8280 -15.8168
 -15.8080 -15.7856 -15.7589 -15.7442 -15.7273 -15.7212 -15.6999 -15.6646
 -15.6438 -15.6360 -15.6152 -15.6075 -15.5773 -15.5398 -15.5068 -15.4817
 -15.4247 -15.3963 -15.3560 -15.1974 -15.1473 -15.0056 -14.9515 -14.8614
 -14.2427 -13.9758 -13.9203 -13.8631 -13.7751 -13.7177 -13.6378 -13.6134
 -13.5387 -13.4925 -13.3480 -13.2450 -13.1631 -13.1403 -13.1254 -13.0735
 -13.0338 -12.9791 -12.9496 -12.9205 -12.8687 -12.8332 -12.7833 -12.7073
 -12.6839 -12.5678  -4.9998  -4.7370  -4.6857  -4.4977  -4.4202  -4.4105
  -4.3687  -4.2972  -4.1895  -4.1290  -4.0481  -3.9641  -3.8937  -3.7542
  -3.7254  -3.6731  -3.5554  -3.4112  -3.1319  -2.5813  -2.3229  -2.1200
  -1.8295  -1.8005  -1.7557  -1.7244  -1.6433  -1.5712  -1.4924  -1.4466
  -1.3856  -1.3045  -1.2246  -1.1483  -1.0978  -0.9790  -0.9628  -0.9209
  -0.8896  -0.8367  -0.7566  -0.7398  -0.6874  -0.6682  -0.5945  -0.5469
  -0.5359  -0.4455  -0.4198  -0.3555  -0.3264  -0.2326  -0.1194  -0.0882
  -0.0459   0.0036   0.0789   0.1536   0.1949   0.2753   0.3422   0.3959
   0.4821   0.5450   0.5859   0.6396   0.6947   0.7135   0.7609   0.7953
   0.8255   0.8717   0.9085   0.9230   0.9608   1.0040   1.0373   1.0650
   1.0796   1.1173   1.1744   1.1958   1.2514   1.2722   1.3150   1.3529
   1.3770   1.3979   1.4260   1.4724   1.5024   1.5173   1.5537   1.5800
   1.6013   1.6326   1.6540   1.6778   1.6954   1.7350   1.7711   1.7972
   1.8178   1.8322   1.8579   1.8833   1.8991   1.9200   1.9658   2.0202
   2.0326   2.0952   2.1225   2.1334   2.1843   2.2181   2.2371   2.2788
   2.3133   2.3804   2.4033   2.4206   2.4598   2.4895   2.5306   2.5638
   2.6020   2.6728   2.6883   2.7189   2.7304   2.7608   2.8312   2.8747
   2.9087   2.9684   3.0331   3.1572
     eigenvalues at k+q:
 -35.1834 -35.0360 -34.8773 -34.8284 -34.7936 -34.7176 -34.6992 -34.6708
 -34.6324 -34.5091 -34.4339 -34.4250 -34.3620 -17.1842 -16.9523 -16.8128
 -16.7638 -16.7131 -16.6865 -16.6188 -16.5710 -16.5209 -16.3990 -16.3473
 -16.3076 -16.2567 -16.2413 -16.2256 -16.1986 -16.1689 -16.1357 -16.1186
 -16.0901 -16.0708 -16.0454 -16.0225 -16.0069 -15.9914 -15.9813 -15.9590
 -15.9407 -15.9282 -15.9119 -15.8924 -15.8613 -15.8399 -15.8270 -15.8174
 -15.8088 -15.7859 -15.7594 -15.7444 -15.7277 -15.7208 -15.6984 -15.6647
 -15.6456 -15.6354 -15.6153 -15.6073 -15.5773 -15.5389 -15.5061 -15.4809
 -15.4254 -15.3959 -15.3555 -15.1981 -15.1482 -15.0057 -14.9509 -14.8610
 -14.2431 -13.9728 -13.9175 -13.8618 -13.7788 -13.7213 -13.6430 -13.6110
 -13.5383 -13.4930 -13.3490 -13.2443 -13.1626 -13.1386 -13.1217 -13.0694
 -13.0324 -12.9819 -12.9504 -12.9218 -12.8685 -12.8365 -12.7815 -12.7070
 -12.6861 -12.5675  -4.9997  -4.7370  -4.6863  -4.4975  -4.4204  -4.4105
  -4.3686  -4.2965  -4.1887  -4.1290  -4.0487  -3.9637  -3.8938  -3.7546
  -3.7252  -3.6728  -3.5557  -3.4115  -3.1337  -2.5788  -2.3230  -2.1202
  -1.8304  -1.8002  -1.7544  -1.7205  -1.6436  -1.5724  -1.4905  -1.4510
  -1.3875  -1.3053  -1.2240  -1.1507  -1.0965  -0.9800  -0.9581  -0.9217
  -0.8912  -0.8353  -0.7582  -0.7353  -0.6885  -0.6687  -0.6017  -0.5449
  -0.5348  -0.4457  -0.4199  -0.3533  -0.3257  -0.2313  -0.1202  -0.0853
  -0.0465   0.0002   0.0784   0.1491   0.1975   0.2770   0.3447   0.4007
   0.4761   0.5475   0.5833   0.6436   0.6959   0.7128   0.7597   0.7959
   0.8223   0.8690   0.9083   0.9246   0.9635   1.0076   1.0344   1.0640
   1.0790   1.1149   1.1751   1.1961   1.2490   1.2759   1.3156   1.3516
   1.3794   1.3979   1.4269   1.4723   1.5008   1.5188   1.5524   1.5795
   1.5993   1.6349   1.6534   1.6752   1.6943   1.7337   1.7708   1.7992
   1.8178   1.8330   1.8551   1.8816   1.8979   1.9235   1.9629   2.0199
   2.0332   2.0966   2.1246   2.1329   2.1867   2.2152   2.2378   2.2802
   2.3142   2.3784   2.4046   2.4210   2.4615   2.4874   2.5314   2.5642
   2.6023   2.6744   2.6865   2.7184   2.7291   2.7605   2.8273   2.8779
   2.9094   2.9694   3.0334   3.1573
     cgsolve_all iterations  70    anorm=    0.74E-07
     cgsolve_all iterations  68    anorm=    0.74E-07
     cgsolve_all iterations  68    anorm=    0.74E-07
     compute_u_kq: q = (    0.0000,    0.0000,    0.0201)
     Rotating WFCS
     ethr =  1.00E-14,  avg # of iterations = 23.0
     eigenvalues at k:
 -35.1834 -35.0360 -34.8773 -34.8284 -34.7936 -34.7176 -34.6992 -34.6708
 -34.6324 -34.5091 -34.4339 -34.4250 -34.3620 -17.1842 -16.9523 -16.8128
 -16.7636 -16.7130 -16.6863 -16.6189 -16.5706 -16.5223 -16.3986 -16.3474
 -16.3087 -16.2553 -16.2425 -16.2257 -16.1973 -16.1680 -16.1345 -16.1199
 -16.0891 -16.0700 -16.0465 -16.0246 -16.0057 -15.9906 -15.9808 -15.9578
 -15.9424 -15.9294 -15.9119 -15.8921 -15.8616 -15.8395 -15.8280 -15.8168
 -15.8080 -15.7856 -15.7589 -15.7442 -15.7273 -15.7212 -15.6999 -15.6646
 -15.6438 -15.6360 -15.6152 -15.6075 -15.5773 -15.5398 -15.5068 -15.4817
 -15.4247 -15.3963 -15.3560 -15.1974 -15.1473 -15.0056 -14.9515 -14.8614
 -14.2427 -13.9758 -13.9203 -13.8631 -13.7751 -13.7177 -13.6378 -13.6134
 -13.5387 -13.4925 -13.3480 -13.2450 -13.1631 -13.1403 -13.1254 -13.0735
 -13.0338 -12.9791 -12.9496 -12.9205 -12.8687 -12.8332 -12.7833 -12.7073
 -12.6839 -12.5678  -4.9998  -4.7370  -4.6857  -4.4977  -4.4202  -4.4105
  -4.3687  -4.2972  -4.1895  -4.1290  -4.0481  -3.9641  -3.8937  -3.7542
  -3.7254  -3.6731  -3.5554  -3.4112  -3.1319  -2.5813  -2.3229  -2.1200
  -1.8295  -1.8005  -1.7557  -1.7244  -1.6433  -1.5712  -1.4924  -1.4466
  -1.3856  -1.3045  -1.2246  -1.1483  -1.0978  -0.9790  -0.9628  -0.9209
  -0.8896  -0.8367  -0.7566  -0.7398  -0.6874  -0.6682  -0.5945  -0.5469
  -0.5359  -0.4455  -0.4198  -0.3555  -0.3264  -0.2326  -0.1194  -0.0882
  -0.0459   0.0036   0.0789   0.1536   0.1949   0.2753   0.3422   0.3959
   0.4821   0.5450   0.5859   0.6396   0.6947   0.7135   0.7609   0.7953
   0.8255   0.8717   0.9085   0.9230   0.9608   1.0040   1.0373   1.0650
   1.0796   1.1173   1.1744   1.1958   1.2514   1.2722   1.3150   1.3529
   1.3770   1.3979   1.4260   1.4724   1.5024   1.5173   1.5537   1.5800
   1.6013   1.6326   1.6540   1.6778   1.6954   1.7350   1.7711   1.7972
   1.8178   1.8322   1.8579   1.8833   1.8991   1.9200   1.9658   2.0202
   2.0326   2.0952   2.1225   2.1334   2.1843   2.2181   2.2371   2.2788
   2.3133   2.3804   2.4033   2.4206   2.4598   2.4895   2.5306   2.5638
   2.6020   2.6728   2.6883   2.7189   2.7304   2.7608   2.8312   2.8747
   2.9087   2.9684   3.0331   3.1572
     eigenvalues at k+q:
 -35.1834 -35.0360 -34.8773 -34.8284 -34.7936 -34.7176 -34.6992 -34.6708
 -34.6324 -34.5091 -34.4339 -34.4250 -34.3620 -17.1842 -16.9524 -16.8127
 -16.7637 -16.7131 -16.6864 -16.6187 -16.5707 -16.5225 -16.3991 -16.3476
 -16.3086 -16.2549 -16.2416 -16.2260 -16.1965 -16.1687 -16.1338 -16.1211
 -16.0898 -16.0692 -16.0469 -16.0243 -16.0045 -15.9912 -15.9823 -15.9585
 -15.9409 -15.9293 -15.9112 -15.8936 -15.8609 -15.8407 -15.8281 -15.8164
 -15.8075 -15.7853 -15.7596 -15.7440 -15.7264 -15.7216 -15.7004 -15.6643
 -15.6437 -15.6362 -15.6151 -15.6077 -15.5774 -15.5398 -15.5069 -15.4801
 -15.4258 -15.3962 -15.3560 -15.1969 -15.1478 -15.0052 -14.9519 -14.8613
 -14.2425 -13.9768 -13.9200 -13.8630 -13.7751 -13.7172 -13.6370 -13.6132
 -13.5392 -13.4923 -13.3478 -13.2454 -13.1620 -13.1417 -13.1255 -13.0735
 -13.0341 -12.9792 -12.9496 -12.9205 -12.8688 -12.8332 -12.7834 -12.7072
 -12.6839 -12.5678  -4.9997  -4.7370  -4.6858  -4.4977  -4.4201  -4.4105
  -4.3688  -4.2971  -4.1896  -4.1290  -4.0482  -3.9641  -3.8937  -3.7545
  -3.7253  -3.6730  -3.5554  -3.4112  -3.1319  -2.5813  -2.3229  -2.1203
  -1.8291  -1.8009  -1.7575  -1.7226  -1.6430  -1.5739  -1.4891  -1.4450
  -1.3855  -1.3047  -1.2247  -1.1484  -1.0971  -0.9773  -0.9614  -0.9191
  -0.8911  -0.8391  -0.7618  -0.7382  -0.6913  -0.6705  -0.5957  -0.5456
  -0.5339  -0.4432  -0.4209  -0.3543  -0.3267  -0.2311  -0.1188  -0.0837
  -0.0448   0.0004   0.0783   0.1546   0.1941   0.2755   0.3416   0.3950
   0.4824   0.5453   0.5861   0.6393   0.6939   0.7134   0.7609   0.7940
   0.8226   0.8755   0.9078   0.9237   0.9643   1.0027   1.0388   1.0621
   1.0792   1.1136   1.1749   1.1996   1.2493   1.2718   1.3172   1.3531
   1.3718   1.4024   1.4254   1.4698   1.5034   1.5188   1.5532   1.5797
   1.6022   1.6313   1.6536   1.6774   1.6960   1.7346   1.7705   1.7981
   1.8167   1.8334   1.8568   1.8825   1.9018   1.9201   1.9659   2.0191
   2.0336   2.0950   2.1233   2.1345   2.1844   2.2186   2.2359   2.2781
   2.3109   2.3804   2.4050   2.4190   2.4610   2.4913   2.5309   2.5637
   2.6021   2.6732   2.6885   2.7183   2.7304   2.7609   2.8313   2.8745
   2.9088   2.9685   3.0330   3.1572
     cgsolve_all iterations  70    anorm=    0.73E-07
     cgsolve_all iterations  68    anorm=    0.72E-07
     cgsolve_all iterations  68    anorm=    0.75E-07
     compute_u_kq: q = (    0.0000,    0.0000,   -0.0201)
     Rotating WFCS
     ethr =  1.00E-14,  avg # of iterations = 23.0
     eigenvalues at k:
 -35.1834 -35.0360 -34.8773 -34.8284 -34.7936 -34.7176 -34.6992 -34.6708
 -34.6324 -34.5091 -34.4339 -34.4250 -34.3620 -17.1842 -16.9523 -16.8128
 -16.7636 -16.7130 -16.6863 -16.6189 -16.5706 -16.5223 -16.3986 -16.3474
 -16.3087 -16.2553 -16.2425 -16.2257 -16.1973 -16.1680 -16.1345 -16.1199
 -16.0891 -16.0700 -16.0465 -16.0246 -16.0057 -15.9906 -15.9808 -15.9578
 -15.9424 -15.9294 -15.9119 -15.8921 -15.8616 -15.8395 -15.8280 -15.8168
 -15.8080 -15.7856 -15.7589 -15.7442 -15.7273 -15.7212 -15.6999 -15.6646
 -15.6438 -15.6360 -15.6152 -15.6075 -15.5773 -15.5398 -15.5068 -15.4817
 -15.4247 -15.3963 -15.3560 -15.1974 -15.1473 -15.0056 -14.9515 -14.8614
 -14.2427 -13.9758 -13.9203 -13.8631 -13.7751 -13.7177 -13.6378 -13.6134
 -13.5387 -13.4925 -13.3480 -13.2450 -13.1631 -13.1403 -13.1254 -13.0735
 -13.0338 -12.9791 -12.9496 -12.9205 -12.8687 -12.8332 -12.7833 -12.7073
 -12.6839 -12.5678  -4.9998  -4.7370  -4.6857  -4.4977  -4.4202  -4.4105
  -4.3687  -4.2972  -4.1895  -4.1290  -4.0481  -3.9641  -3.8937  -3.7542
  -3.7254  -3.6731  -3.5554  -3.4112  -3.1319  -2.5813  -2.3229  -2.1200
  -1.8295  -1.8005  -1.7557  -1.7244  -1.6433  -1.5712  -1.4924  -1.4466
  -1.3856  -1.3045  -1.2246  -1.1483  -1.0978  -0.9790  -0.9628  -0.9209
  -0.8896  -0.8367  -0.7566  -0.7398  -0.6874  -0.6682  -0.5945  -0.5469
  -0.5359  -0.4455  -0.4198  -0.3555  -0.3264  -0.2326  -0.1194  -0.0882
  -0.0459   0.0036   0.0789   0.1536   0.1949   0.2753   0.3422   0.3959
   0.4821   0.5450   0.5859   0.6396   0.6947   0.7135   0.7609   0.7953
   0.8255   0.8717   0.9085   0.9230   0.9608   1.0040   1.0373   1.0650
   1.0796   1.1173   1.1744   1.1958   1.2514   1.2722   1.3150   1.3529
   1.3770   1.3979   1.4260   1.4724   1.5024   1.5173   1.5537   1.5800
   1.6013   1.6326   1.6540   1.6778   1.6954   1.7350   1.7711   1.7972
   1.8178   1.8322   1.8579   1.8833   1.8991   1.9200   1.9658   2.0202
   2.0326   2.0952   2.1225   2.1334   2.1843   2.2181   2.2371   2.2788
   2.3133   2.3804   2.4033   2.4206   2.4598   2.4895   2.5306   2.5638
   2.6020   2.6728   2.6883   2.7189   2.7304   2.7608   2.8312   2.8747
   2.9087   2.9684   3.0331   3.1572
     eigenvalues at k+q:
 -35.1834 -35.0360 -34.8773 -34.8284 -34.7936 -34.7176 -34.6992 -34.6708
 -34.6324 -34.5091 -34.4339 -34.4250 -34.3620 -17.1842 -16.9523 -16.8130
 -16.7636 -16.7129 -16.6863 -16.6190 -16.5706 -16.5221 -16.3983 -16.3470
 -16.3092 -16.2556 -16.2432 -16.2251 -16.1980 -16.1674 -16.1354 -16.1186
 -16.0884 -16.0713 -16.0458 -16.0250 -16.0069 -15.9902 -15.9792 -15.9573
 -15.9438 -15.9297 -15.9125 -15.8905 -15.8623 -15.8383 -15.8280 -15.8173
 -15.8084 -15.7856 -15.7584 -15.7446 -15.7283 -15.7207 -15.6995 -15.6648
 -15.6438 -15.6359 -15.6153 -15.6073 -15.5772 -15.5397 -15.5068 -15.4831
 -15.4235 -15.3964 -15.3561 -15.1978 -15.1469 -15.0061 -14.9511 -14.8615
 -14.2429 -13.9751 -13.9206 -13.8632 -13.7751 -13.7181 -13.6386 -13.6136
 -13.5383 -13.4927 -13.3481 -13.2446 -13.1645 -13.1387 -13.1253 -13.0734
 -13.0336 -12.9790 -12.9497 -12.9205 -12.8686 -12.8332 -12.7832 -12.7074
 -12.6840 -12.5677  -4.9998  -4.7371  -4.6857  -4.4977  -4.4202  -4.4105
  -4.3687  -4.2974  -4.1894  -4.1290  -4.0481  -3.9640  -3.8936  -3.7540
  -3.7256  -3.6732  -3.5555  -3.4111  -3.1319  -2.5814  -2.3229  -2.1198
  -1.8298  -1.8001  -1.7540  -1.7262  -1.6435  -1.5684  -1.4962  -1.4486
  -1.3854  -1.3042  -1.2246  -1.1481  -1.0981  -0.9816  -0.9638  -0.9219
  -0.8875  -0.8343  -0.7525  -0.7416  -0.6852  -0.6637  -0.5935  -0.5480
  -0.5385  -0.4472  -0.4190  -0.3566  -0.3258  -0.2346  -0.1199  -0.0928
  -0.0466   0.0066   0.0795   0.1529   0.1953   0.2751   0.3433   0.3969
   0.4817   0.5443   0.5852   0.6401   0.6958   0.7136   0.7607   0.7961
   0.8280   0.8686   0.9085   0.9227   0.9582   1.0048   1.0360   1.0678
   1.0801   1.1203   1.1735   1.1928   1.2531   1.2729   1.3125   1.3532
   1.3805   1.3949   1.4268   1.4749   1.5013   1.5163   1.5543   1.5803
   1.6001   1.6342   1.6544   1.6785   1.6957   1.7352   1.7716   1.7954
   1.8176   1.8317   1.8598   1.8840   1.8973   1.9196   1.9658   2.0195
   2.0325   2.0953   2.1214   2.1330   2.1841   2.2177   2.2384   2.2792
   2.3159   2.3800   2.4014   2.4220   2.4593   2.4878   2.5303   2.5638
   2.6022   2.6724   2.6882   2.7193   2.7305   2.7606   2.8312   2.8748
   2.9086   2.9683   3.0333   3.1573
     cgsolve_all iterations  70    anorm=    0.74E-07
     cgsolve_all iterations  68    anorm=    0.74E-07
     cgsolve_all iterations  68    anorm=    0.75E-07

     k-point #    3 of     4      pool #  1    cpu time:    8259.1
     compute_u_kq: q = (    0.0000,    0.0000,    0.0000)
     Rotating WFCS
     ethr =  1.00E-14,  avg # of iterations =  5.0
     eigenvalues at k:
 -35.1834 -35.0360 -34.8773 -34.8284 -34.7936 -34.7176 -34.6992 -34.6708
 -34.6324 -34.5091 -34.4339 -34.4250 -34.3620 -17.1834 -16.9536 -16.8144
 -16.7614 -16.7138 -16.6922 -16.6144 -16.5742 -16.5120 -16.4003 -16.3265
 -16.3085 -16.2735 -16.2442 -16.2254 -16.1956 -16.1734 -16.1554 -16.1053
 -16.0961 -16.0783 -16.0561 -16.0437 -16.0138 -16.0014 -15.9575 -15.9509
 -15.9233 -15.9083 -15.8931 -15.8786 -15.8700 -15.8498 -15.8290 -15.8171
 -15.7998 -15.7839 -15.7745 -15.7436 -15.7301 -15.7165 -15.7033 -15.6682
 -15.6393 -15.6248 -15.6134 -15.6117 -15.5841 -15.5422 -15.5004 -15.4855
 -15.4248 -15.4012 -15.3512 -15.1996 -15.1656 -15.0101 -14.9452 -14.8596
 -14.2414 -13.9418 -13.9042 -13.8660 -13.8162 -13.7309 -13.6751 -13.6012
 -13.5255 -13.4548 -13.3391 -13.2202 -13.1822 -13.1541 -13.1291 -13.0897
 -13.0284 -12.9989 -12.9657 -12.9122 -12.8496 -12.8238 -12.7819 -12.7064
 -12.6912 -12.5639  -4.9930  -4.7371  -4.6912  -4.4968  -4.4253  -4.4109
  -4.3637  -4.3016  -4.1862  -4.1233  -4.0502  -3.9715  -3.8959  -3.7517
  -3.7183  -3.6780  -3.5601  -3.4079  -3.1474  -2.5431  -2.3231  -2.1215
  -1.8769  -1.8192  -1.7564  -1.6955  -1.6698  -1.5512  -1.4987  -1.4478
  -1.3570  -1.2806  -1.1999  -1.1684  -1.1080  -0.9976  -0.9568  -0.9138
  -0.8639  -0.8160  -0.7850  -0.7453  -0.7229  -0.6528  -0.5965  -0.5536
  -0.5160  -0.4596  -0.3989  -0.3524  -0.3191  -0.2144  -0.1469  -0.0940
  -0.0383   0.0191   0.0729   0.1379   0.2013   0.2759   0.3177   0.3903
   0.5096   0.5494   0.5776   0.6434   0.6790   0.7175   0.7440   0.7899
   0.8204   0.8743   0.8956   0.9369   0.9505   1.0047   1.0332   1.0643
   1.1031   1.1108   1.1319   1.2091   1.2348   1.2808   1.3020   1.3534
   1.3838   1.4061   1.4252   1.4517   1.4921   1.5294   1.5386   1.5818
   1.6128   1.6388   1.6664   1.6978   1.7135   1.7490   1.7679   1.8007
   1.8080   1.8256   1.8477   1.8694   1.9174   1.9367   1.9543   2.0142
   2.0538   2.0914   2.1370   2.1643   2.1842   2.2143   2.2333   2.2551
   2.3250   2.3726   2.3819   2.4386   2.4547   2.5101   2.5351   2.5505
   2.6185   2.6589   2.6799   2.7067   2.7346   2.7494   2.8127   2.8953
   2.9318   2.9559   3.0413   3.1519
     eigenvalues at k+q:
 -35.1834 -35.0360 -34.8773 -34.8284 -34.7936 -34.7176 -34.6992 -34.6708
 -34.6324 -34.5091 -34.4339 -34.4250 -34.3620 -17.1834 -16.9536 -16.8144
 -16.7614 -16.7138 -16.6922 -16.6144 -16.5742 -16.5120 -16.4003 -16.3266
 -16.3085 -16.2735 -16.2442 -16.2254 -16.1956 -16.1734 -16.1554 -16.1053
 -16.0961 -16.0783 -16.0561 -16.0437 -16.0138 -16.0014 -15.9575 -15.9509
 -15.9233 -15.9083 -15.8931 -15.8786 -15.8700 -15.8498 -15.8290 -15.8171
 -15.7998 -15.7839 -15.7745 -15.7436 -15.7301 -15.7165 -15.7033 -15.6682
 -15.6393 -15.6248 -15.6134 -15.6117 -15.5841 -15.5422 -15.5004 -15.4855
 -15.4248 -15.4012 -15.3512 -15.1996 -15.1656 -15.0101 -14.9452 -14.8596
 -14.2414 -13.9418 -13.9042 -13.8660 -13.8162 -13.7309 -13.6751 -13.6012
 -13.5255 -13.4548 -13.3391 -13.2202 -13.1822 -13.1541 -13.1291 -13.0897
 -13.0284 -12.9989 -12.9657 -12.9122 -12.8496 -12.8238 -12.7819 -12.7064
 -12.6912 -12.5639  -4.9930  -4.7371  -4.6912  -4.4968  -4.4253  -4.4109
  -4.3637  -4.3016  -4.1863  -4.1233  -4.0502  -3.9715  -3.8959  -3.7517
  -3.7183  -3.6780  -3.5601  -3.4079  -3.1474  -2.5431  -2.3231  -2.1215
  -1.8769  -1.8192  -1.7564  -1.6955  -1.6698  -1.5512  -1.4987  -1.4478
  -1.3570  -1.2806  -1.1999  -1.1684  -1.1080  -0.9976  -0.9568  -0.9138
  -0.8639  -0.8160  -0.7850  -0.7453  -0.7229  -0.6528  -0.5965  -0.5536
  -0.5160  -0.4596  -0.3989  -0.3524  -0.3191  -0.2144  -0.1469  -0.0940
  -0.0383   0.0191   0.0729   0.1379   0.2013   0.2759   0.3178   0.3903
   0.5096   0.5494   0.5776   0.6434   0.6790   0.7175   0.7440   0.7899
   0.8204   0.8743   0.8956   0.9369   0.9505   1.0047   1.0332   1.0643
   1.1031   1.1108   1.1319   1.2091   1.2348   1.2808   1.3020   1.3534
   1.3838   1.4061   1.4252   1.4517   1.4921   1.5294   1.5386   1.5818
   1.6128   1.6388   1.6664   1.6979   1.7135   1.7490   1.7679   1.8007
   1.8080   1.8256   1.8477   1.8694   1.9174   1.9367   1.9543   2.0142
   2.0538   2.0914   2.1370   2.1643   2.1842   2.2143   2.2333   2.2551
   2.3250   2.3726   2.3819   2.4386   2.4547   2.5101   2.5351   2.5505
   2.6185   2.6589   2.6799   2.7067   2.7346   2.7494   2.8127   2.8953
   2.9318   2.9559   3.0413   3.1519
     cgsolve_all iterations  63    anorm=    0.75E-07
PARA_AUG  1     -24.1738712        -0.4883523        -0.8661048
     cgsolve_all iterations  65    anorm=    0.73E-07
PARA_AUG  2      -0.4225063       -25.5759394         0.2823018
     cgsolve_all iterations  65    anorm=    0.73E-07
PARA_AUG  3      -0.8503007         0.2082505       -26.0862974
     cgsolve_all iterations  70    anorm=    0.72E-07
     cgsolve_all iterations  70    anorm=    0.72E-07
     cgsolve_all iterations  70    anorm=    0.74E-07
     compute_u_kq: q = (    0.0201,    0.0000,    0.0000)
     Rotating WFCS
     ethr =  1.00E-14,  avg # of iterations = 23.0
     eigenvalues at k:
 -35.1834 -35.0360 -34.8773 -34.8284 -34.7936 -34.7176 -34.6992 -34.6708
 -34.6324 -34.5091 -34.4339 -34.4250 -34.3620 -17.1834 -16.9536 -16.8144
 -16.7614 -16.7138 -16.6922 -16.6144 -16.5742 -16.5120 -16.4003 -16.3265
 -16.3085 -16.2735 -16.2442 -16.2254 -16.1956 -16.1734 -16.1554 -16.1053
 -16.0961 -16.0783 -16.0561 -16.0437 -16.0138 -16.0014 -15.9575 -15.9509
 -15.9233 -15.9083 -15.8931 -15.8786 -15.8700 -15.8498 -15.8290 -15.8171
 -15.7998 -15.7839 -15.7745 -15.7436 -15.7301 -15.7165 -15.7033 -15.6682
 -15.6393 -15.6248 -15.6134 -15.6117 -15.5841 -15.5422 -15.5004 -15.4855
 -15.4248 -15.4012 -15.3512 -15.1996 -15.1656 -15.0101 -14.9452 -14.8596
 -14.2414 -13.9418 -13.9042 -13.8660 -13.8162 -13.7309 -13.6751 -13.6012
 -13.5255 -13.4548 -13.3391 -13.2202 -13.1822 -13.1541 -13.1291 -13.0897
 -13.0284 -12.9989 -12.9657 -12.9122 -12.8496 -12.8238 -12.7819 -12.7064
 -12.6912 -12.5639  -4.9930  -4.7371  -4.6912  -4.4968  -4.4253  -4.4109
  -4.3637  -4.3016  -4.1862  -4.1233  -4.0502  -3.9715  -3.8959  -3.7517
  -3.7183  -3.6780  -3.5601  -3.4079  -3.1474  -2.5431  -2.3231  -2.1215
  -1.8769  -1.8192  -1.7564  -1.6955  -1.6698  -1.5512  -1.4987  -1.4478
  -1.3570  -1.2806  -1.1999  -1.1684  -1.1080  -0.9976  -0.9568  -0.9138
  -0.8639  -0.8160  -0.7850  -0.7453  -0.7229  -0.6528  -0.5965  -0.5536
  -0.5160  -0.4596  -0.3989  -0.3524  -0.3191  -0.2144  -0.1469  -0.0940
  -0.0383   0.0191   0.0729   0.1379   0.2013   0.2759   0.3177   0.3903
   0.5096   0.5494   0.5776   0.6434   0.6790   0.7175   0.7440   0.7899
   0.8204   0.8743   0.8956   0.9369   0.9505   1.0047   1.0332   1.0643
   1.1031   1.1108   1.1319   1.2091   1.2348   1.2808   1.3020   1.3534
   1.3838   1.4061   1.4252   1.4517   1.4921   1.5294   1.5386   1.5818
   1.6128   1.6388   1.6664   1.6978   1.7135   1.7490   1.7679   1.8007
   1.8080   1.8256   1.8477   1.8694   1.9174   1.9367   1.9543   2.0142
   2.0538   2.0914   2.1370   2.1643   2.1842   2.2143   2.2333   2.2551
   2.3250   2.3726   2.3819   2.4386   2.4547   2.5101   2.5351   2.5505
   2.6185   2.6589   2.6799   2.7067   2.7346   2.7494   2.8127   2.8953
   2.9318   2.9559   3.0413   3.1519
     eigenvalues at k+q:
 -35.1834 -35.0360 -34.8773 -34.8284 -34.7936 -34.7176 -34.6992 -34.6708
 -34.6324 -34.5091 -34.4339 -34.4250 -34.3620 -17.1823 -16.9547 -16.8102
 -16.7620 -16.7152 -16.6916 -16.6142 -16.5788 -16.5178 -16.4007 -16.3281
 -16.3100 -16.2727 -16.2470 -16.2268 -16.1951 -16.1733 -16.1578 -16.1073
 -16.0974 -16.0800 -16.0571 -16.0429 -16.0150 -16.0018 -15.9569 -15.9489
 -15.9245 -15.9069 -15.8907 -15.8784 -15.8695 -15.8513 -15.8293 -15.8160
 -15.8015 -15.7813 -15.7732 -15.7420 -15.7296 -15.7164 -15.7052 -15.6673
 -15.6388 -15.6235 -15.6127 -15.6118 -15.5839 -15.5423 -15.5009 -15.4852
 -15.4238 -15.4005 -15.3513 -15.1986 -15.1619 -15.0045 -14.9418 -14.8580
 -14.2404 -13.9398 -13.8986 -13.8587 -13.8087 -13.7252 -13.6668 -13.5980
 -13.5206 -13.4505 -13.3351 -13.2276 -13.1820 -13.1542 -13.1330 -13.0948
 -13.0336 -13.0068 -12.9671 -12.9171 -12.8575 -12.8326 -12.7913 -12.7068
 -12.6935 -12.5647  -4.9870  -4.7346  -4.6943  -4.4970  -4.4267  -4.4113
  -4.3645  -4.3026  -4.1886  -4.1227  -4.0541  -3.9725  -3.8985  -3.7514
  -3.7160  -3.6790  -3.5563  -3.4094  -3.1453  -2.5409  -2.3242  -2.1296
  -1.8536  -1.8021  -1.7522  -1.6884  -1.6649  -1.5455  -1.4941  -1.4460
  -1.3512  -1.2781  -1.1997  -1.1595  -1.1068  -0.9958  -0.9622  -0.9204
  -0.8654  -0.8184  -0.7847  -0.7444  -0.7234  -0.6531  -0.5973  -0.5526
  -0.5153  -0.4636  -0.4024  -0.3557  -0.3159  -0.2212  -0.1515  -0.0978
  -0.0436   0.0186   0.0712   0.1324   0.1957   0.2805   0.3128   0.3921
   0.5079   0.5483   0.5779   0.6442   0.6759   0.7139   0.7448   0.7867
   0.8171   0.8727   0.8971   0.9343   0.9471   1.0002   1.0282   1.0611
   1.0987   1.1118   1.1318   1.2055   1.2373   1.2856   1.3030   1.3514
   1.3840   1.4038   1.4283   1.4480   1.4882   1.5273   1.5388   1.5764
   1.6106   1.6357   1.6625   1.7003   1.7156   1.7473   1.7653   1.7995
   1.8048   1.8208   1.8470   1.8675   1.9141   1.9336   1.9531   2.0136
   2.0519   2.0891   2.1389   2.1671   2.1867   2.2164   2.2344   2.2586
   2.3266   2.3748   2.3871   2.4407   2.4593   2.5120   2.5428   2.5519
   2.6211   2.6595   2.6790   2.7073   2.7320   2.7485   2.8100   2.8969
   2.9318   2.9536   3.0449   3.1536
     cgsolve_all iterations  70    anorm=    0.74E-07
     cgsolve_all iterations  70    anorm=    0.73E-07
     cgsolve_all iterations  70    anorm=    0.74E-07
     compute_u_kq: q = (   -0.0201,    0.0000,    0.0000)
     Rotating WFCS
     ethr =  1.00E-14,  avg # of iterations = 26.0
     eigenvalues at k:
 -35.1834 -35.0360 -34.8773 -34.8284 -34.7936 -34.7176 -34.6992 -34.6708
 -34.6324 -34.5091 -34.4339 -34.4250 -34.3620 -17.1834 -16.9536 -16.8144
 -16.7614 -16.7138 -16.6922 -16.6144 -16.5742 -16.5120 -16.4003 -16.3265
 -16.3085 -16.2735 -16.2442 -16.2254 -16.1956 -16.1734 -16.1554 -16.1053
 -16.0961 -16.0783 -16.0561 -16.0437 -16.0138 -16.0014 -15.9575 -15.9509
 -15.9233 -15.9083 -15.8931 -15.8786 -15.8700 -15.8498 -15.8290 -15.8171
 -15.7998 -15.7839 -15.7745 -15.7436 -15.7301 -15.7165 -15.7033 -15.6682
 -15.6393 -15.6248 -15.6134 -15.6117 -15.5841 -15.5422 -15.5004 -15.4855
 -15.4248 -15.4012 -15.3512 -15.1996 -15.1656 -15.0101 -14.9452 -14.8596
 -14.2414 -13.9418 -13.9042 -13.8660 -13.8162 -13.7309 -13.6751 -13.6012
 -13.5255 -13.4548 -13.3391 -13.2202 -13.1822 -13.1541 -13.1291 -13.0897
 -13.0284 -12.9989 -12.9657 -12.9122 -12.8496 -12.8238 -12.7819 -12.7064
 -12.6912 -12.5639  -4.9930  -4.7371  -4.6912  -4.4968  -4.4253  -4.4109
  -4.3637  -4.3016  -4.1862  -4.1233  -4.0502  -3.9715  -3.8959  -3.7517
  -3.7183  -3.6780  -3.5601  -3.4079  -3.1474  -2.5431  -2.3231  -2.1215
  -1.8769  -1.8192  -1.7564  -1.6955  -1.6698  -1.5512  -1.4987  -1.4478
  -1.3570  -1.2806  -1.1999  -1.1684  -1.1080  -0.9976  -0.9568  -0.9138
  -0.8639  -0.8160  -0.7850  -0.7453  -0.7229  -0.6528  -0.5965  -0.5536
  -0.5160  -0.4596  -0.3989  -0.3524  -0.3191  -0.2144  -0.1469  -0.0940
  -0.0383   0.0191   0.0729   0.1379   0.2013   0.2759   0.3177   0.3903
   0.5096   0.5494   0.5776   0.6434   0.6790   0.7175   0.7440   0.7899
   0.8204   0.8743   0.8956   0.9369   0.9505   1.0047   1.0332   1.0643
   1.1031   1.1108   1.1319   1.2091   1.2348   1.2808   1.3020   1.3534
   1.3838   1.4061   1.4252   1.4517   1.4921   1.5294   1.5386   1.5818
   1.6128   1.6388   1.6664   1.6978   1.7135   1.7490   1.7679   1.8007
   1.8080   1.8256   1.8477   1.8694   1.9174   1.9367   1.9543   2.0142
   2.0538   2.0914   2.1370   2.1643   2.1842   2.2143   2.2333   2.2551
   2.3250   2.3726   2.3819   2.4386   2.4547   2.5101   2.5351   2.5505
   2.6185   2.6589   2.6799   2.7067   2.7346   2.7494   2.8127   2.8953
   2.9318   2.9559   3.0413   3.1519
     eigenvalues at k+q:
 -35.1834 -35.0360 -34.8774 -34.8284 -34.7936 -34.7176 -34.6992 -34.6708
 -34.6324 -34.5091 -34.4339 -34.4250 -34.3620 -17.1845 -16.9525 -16.8184
 -16.7606 -16.7125 -16.6927 -16.6145 -16.5697 -16.5062 -16.3999 -16.3264
 -16.3057 -16.2743 -16.2414 -16.2239 -16.1959 -16.1735 -16.1529 -16.1038
 -16.0948 -16.0764 -16.0558 -16.0438 -16.0128 -16.0000 -15.9587 -15.9526
 -15.9225 -15.9097 -15.8958 -15.8785 -15.8704 -15.8483 -15.8287 -15.8186
 -15.7985 -15.7860 -15.7755 -15.7452 -15.7306 -15.7170 -15.7010 -15.6688
 -15.6400 -15.6263 -15.6143 -15.6111 -15.5843 -15.5421 -15.4999 -15.4857
 -15.4259 -15.4018 -15.3512 -15.2007 -15.1692 -15.0156 -14.9486 -14.8612
 -14.2424 -13.9440 -13.9097 -13.8735 -13.8233 -13.7369 -13.6825 -13.6042
 -13.5300 -13.4592 -13.3430 -13.2142 -13.1815 -13.1540 -13.1260 -13.0835
 -13.0233 -12.9914 -12.9646 -12.9079 -12.8416 -12.8148 -12.7734 -12.7063
 -12.6880 -12.5632  -4.9988  -4.7396  -4.6884  -4.4966  -4.4240  -4.4105
  -4.3630  -4.3004  -4.1841  -4.1238  -4.0466  -3.9703  -3.8930  -3.7521
  -3.7207  -3.6768  -3.5639  -3.4063  -3.1495  -2.5452  -2.3221  -2.1134
  -1.9001  -1.8369  -1.7600  -1.7031  -1.6734  -1.5567  -1.5025  -1.4496
  -1.3627  -1.2832  -1.2017  -1.1765  -1.1092  -1.0001  -0.9515  -0.9084
  -0.8625  -0.8127  -0.7851  -0.7456  -0.7218  -0.6524  -0.5958  -0.5553
  -0.5162  -0.4553  -0.3957  -0.3494  -0.3220  -0.2074  -0.1433  -0.0908
  -0.0336   0.0207   0.0743   0.1431   0.2076   0.2711   0.3224   0.3896
   0.5111   0.5500   0.5780   0.6417   0.6832   0.7214   0.7428   0.7932
   0.8229   0.8743   0.8954   0.9400   0.9536   1.0093   1.0376   1.0673
   1.1072   1.1108   1.1322   1.2123   1.2320   1.2759   1.3017   1.3556
   1.3829   1.4081   1.4223   1.4551   1.4959   1.5306   1.5403   1.5863
   1.6152   1.6431   1.6694   1.6951   1.7123   1.7508   1.7703   1.8007
   1.8102   1.8320   1.8474   1.8727   1.9205   1.9394   1.9558   2.0149
   2.0553   2.0937   2.1353   2.1615   2.1814   2.2124   2.2327   2.2517
   2.3234   2.3692   2.3774   2.4363   2.4512   2.5074   2.5272   2.5506
   2.6160   2.6580   2.6812   2.7062   2.7366   2.7512   2.8153   2.8937
   2.9310   2.9585   3.0370   3.1506
     cgsolve_all iterations  70    anorm=    0.74E-07
     cgsolve_all iterations  70    anorm=    0.73E-07
     cgsolve_all iterations  70    anorm=    0.74E-07
     compute_u_kq: q = (    0.0000,    0.0201,    0.0000)
     Rotating WFCS
     ethr =  1.00E-14,  avg # of iterations = 23.0
     eigenvalues at k:
 -35.1834 -35.0360 -34.8773 -34.8284 -34.7936 -34.7176 -34.6992 -34.6708
 -34.6324 -34.5091 -34.4339 -34.4250 -34.3620 -17.1834 -16.9536 -16.8144
 -16.7614 -16.7138 -16.6922 -16.6144 -16.5742 -16.5120 -16.4003 -16.3265
 -16.3085 -16.2735 -16.2442 -16.2254 -16.1956 -16.1734 -16.1554 -16.1053
 -16.0961 -16.0783 -16.0561 -16.0437 -16.0138 -16.0014 -15.9575 -15.9509
 -15.9233 -15.9083 -15.8931 -15.8786 -15.8700 -15.8498 -15.8290 -15.8171
 -15.7998 -15.7839 -15.7745 -15.7436 -15.7301 -15.7165 -15.7033 -15.6682
 -15.6393 -15.6248 -15.6134 -15.6117 -15.5841 -15.5422 -15.5004 -15.4855
 -15.4248 -15.4012 -15.3512 -15.1996 -15.1656 -15.0101 -14.9452 -14.8596
 -14.2414 -13.9418 -13.9042 -13.8660 -13.8162 -13.7309 -13.6751 -13.6012
 -13.5255 -13.4548 -13.3391 -13.2202 -13.1822 -13.1541 -13.1291 -13.0897
 -13.0284 -12.9989 -12.9657 -12.9122 -12.8496 -12.8238 -12.7819 -12.7064
 -12.6912 -12.5639  -4.9930  -4.7371  -4.6912  -4.4968  -4.4253  -4.4109
  -4.3637  -4.3016  -4.1862  -4.1233  -4.0502  -3.9715  -3.8959  -3.7517
  -3.7183  -3.6780  -3.5601  -3.4079  -3.1474  -2.5431  -2.3231  -2.1215
  -1.8769  -1.8192  -1.7564  -1.6955  -1.6698  -1.5512  -1.4987  -1.4478
  -1.3570  -1.2806  -1.1999  -1.1684  -1.1080  -0.9976  -0.9568  -0.9138
  -0.8639  -0.8160  -0.7850  -0.7453  -0.7229  -0.6528  -0.5965  -0.5536
  -0.5160  -0.4596  -0.3989  -0.3524  -0.3191  -0.2144  -0.1469  -0.0940
  -0.0383   0.0191   0.0729   0.1379   0.2013   0.2759   0.3177   0.3903
   0.5096   0.5494   0.5776   0.6434   0.6790   0.7175   0.7440   0.7899
   0.8204   0.8743   0.8956   0.9369   0.9505   1.0047   1.0332   1.0643
   1.1031   1.1108   1.1319   1.2091   1.2348   1.2808   1.3020   1.3534
   1.3838   1.4061   1.4252   1.4517   1.4921   1.5294   1.5386   1.5818
   1.6128   1.6388   1.6664   1.6978   1.7135   1.7490   1.7679   1.8007
   1.8080   1.8256   1.8477   1.8694   1.9174   1.9367   1.9543   2.0142
   2.0538   2.0914   2.1370   2.1643   2.1842   2.2143   2.2333   2.2551
   2.3250   2.3726   2.3819   2.4386   2.4547   2.5101   2.5351   2.5505
   2.6185   2.6589   2.6799   2.7067   2.7346   2.7494   2.8127   2.8953
   2.9318   2.9559   3.0413   3.1519
     eigenvalues at k+q:
 -35.1834 -35.0360 -34.8773 -34.8284 -34.7936 -34.7176 -34.6992 -34.6708
 -34.6324 -34.5091 -34.4339 -34.4250 -34.3620 -17.1834 -16.9535 -16.8143
 -16.7618 -16.7138 -16.6921 -16.6143 -16.5746 -16.5106 -16.4010 -16.3281
 -16.3051 -16.2754 -16.2436 -16.2241 -16.1969 -16.1753 -16.1534 -16.1039
 -16.0980 -16.0780 -16.0555 -16.0443 -16.0135 -16.0019 -15.9567 -15.9513
 -15.9220 -15.9086 -15.8965 -15.8784 -15.8693 -15.8496 -15.8291 -15.8177
 -15.7994 -15.7846 -15.7743 -15.7432 -15.7312 -15.7169 -15.7017 -15.6674
 -15.6405 -15.6251 -15.6138 -15.6116 -15.5837 -15.5414 -15.4997 -15.4846
 -15.4263 -15.3999 -15.3512 -15.2001 -15.1659 -15.0104 -14.9451 -14.8593
 -14.2417 -13.9404 -13.8986 -13.8637 -13.8235 -13.7347 -13.6764 -13.6011
 -13.5259 -13.4570 -13.3407 -13.2223 -13.1755 -13.1533 -13.1266 -13.0864
 -13.0253 -13.0011 -12.9668 -12.9134 -12.8501 -12.8266 -12.7796 -12.7061
 -12.6933 -12.5638  -4.9934  -4.7372  -4.6916  -4.4965  -4.4254  -4.4109
  -4.3637  -4.3007  -4.1855  -4.1234  -4.0506  -3.9709  -3.8959  -3.7522
  -3.7183  -3.6775  -3.5604  -3.4083  -3.1487  -2.5417  -2.3233  -2.1215
  -1.8770  -1.8172  -1.7565  -1.6938  -1.6701  -1.5533  -1.4984  -1.4484
  -1.3595  -1.2839  -1.1996  -1.1715  -1.1062  -0.9964  -0.9538  -0.9139
  -0.8652  -0.8143  -0.7845  -0.7466  -0.7238  -0.6532  -0.5985  -0.5517
  -0.5177  -0.4585  -0.3984  -0.3508  -0.3192  -0.2148  -0.1441  -0.0936
  -0.0398   0.0164   0.0729   0.1364   0.2022   0.2821   0.3171   0.3930
   0.5065   0.5482   0.5758   0.6432   0.6806   0.7211   0.7437   0.7888
   0.8218   0.8716   0.8960   0.9362   0.9515   1.0059   1.0341   1.0639
   1.1021   1.1125   1.1329   1.2063   1.2363   1.2778   1.3052   1.3545
   1.3853   1.4105   1.4292   1.4480   1.4897   1.5259   1.5368   1.5820
   1.6139   1.6375   1.6650   1.6961   1.7134   1.7475   1.7656   1.7993
   1.8070   1.8285   1.8513   1.8698   1.9152   1.9368   1.9560   2.0123
   2.0521   2.0939   2.1356   2.1649   2.1865   2.2156   2.2329   2.2535
   2.3250   2.3720   2.3831   2.4396   2.4521   2.5103   2.5349   2.5522
   2.6166   2.6630   2.6792   2.7059   2.7323   2.7498   2.8111   2.8950
   2.9341   2.9566   3.0411   3.1520
     cgsolve_all iterations  70    anorm=    0.73E-07
     cgsolve_all iterations  70    anorm=    0.74E-07
     cgsolve_all iterations  70    anorm=    0.74E-07
     compute_u_kq: q = (    0.0000,   -0.0201,    0.0000)
     Rotating WFCS
     ethr =  1.00E-14,  avg # of iterations = 23.0
     eigenvalues at k:
 -35.1834 -35.0360 -34.8773 -34.8284 -34.7936 -34.7176 -34.6992 -34.6708
 -34.6324 -34.5091 -34.4339 -34.4250 -34.3620 -17.1834 -16.9536 -16.8144
 -16.7614 -16.7138 -16.6922 -16.6144 -16.5742 -16.5120 -16.4003 -16.3265
 -16.3085 -16.2735 -16.2442 -16.2254 -16.1956 -16.1734 -16.1554 -16.1053
 -16.0961 -16.0783 -16.0561 -16.0437 -16.0138 -16.0014 -15.9575 -15.9509
 -15.9233 -15.9083 -15.8931 -15.8786 -15.8700 -15.8498 -15.8290 -15.8171
 -15.7998 -15.7839 -15.7745 -15.7436 -15.7301 -15.7165 -15.7033 -15.6682
 -15.6393 -15.6248 -15.6134 -15.6117 -15.5841 -15.5422 -15.5004 -15.4855
 -15.4248 -15.4012 -15.3512 -15.1996 -15.1656 -15.0101 -14.9452 -14.8596
 -14.2414 -13.9418 -13.9042 -13.8660 -13.8162 -13.7309 -13.6751 -13.6012
 -13.5255 -13.4548 -13.3391 -13.2202 -13.1822 -13.1541 -13.1291 -13.0897
 -13.0284 -12.9989 -12.9657 -12.9122 -12.8496 -12.8238 -12.7819 -12.7064
 -12.6912 -12.5639  -4.9930  -4.7371  -4.6912  -4.4968  -4.4253  -4.4109
  -4.3637  -4.3016  -4.1862  -4.1233  -4.0502  -3.9715  -3.8959  -3.7517
  -3.7183  -3.6780  -3.5601  -3.4079  -3.1474  -2.5431  -2.3231  -2.1215
  -1.8769  -1.8192  -1.7564  -1.6955  -1.6698  -1.5512  -1.4987  -1.4478
  -1.3570  -1.2806  -1.1999  -1.1684  -1.1080  -0.9976  -0.9568  -0.9138
  -0.8639  -0.8160  -0.7850  -0.7453  -0.7229  -0.6528  -0.5965  -0.5536
  -0.5160  -0.4596  -0.3989  -0.3524  -0.3191  -0.2144  -0.1469  -0.0940
  -0.0383   0.0191   0.0729   0.1379   0.2013   0.2759   0.3177   0.3903
   0.5096   0.5494   0.5776   0.6434   0.6790   0.7175   0.7440   0.7899
   0.8204   0.8743   0.8956   0.9369   0.9505   1.0047   1.0332   1.0643
   1.1031   1.1108   1.1319   1.2091   1.2348   1.2808   1.3020   1.3534
   1.3838   1.4061   1.4252   1.4517   1.4921   1.5294   1.5386   1.5818
   1.6128   1.6388   1.6664   1.6978   1.7135   1.7490   1.7679   1.8007
   1.8080   1.8256   1.8477   1.8694   1.9174   1.9367   1.9543   2.0142
   2.0538   2.0914   2.1370   2.1643   2.1842   2.2143   2.2333   2.2551
   2.3250   2.3726   2.3819   2.4386   2.4547   2.5101   2.5351   2.5505
   2.6185   2.6589   2.6799   2.7067   2.7346   2.7494   2.8127   2.8953
   2.9318   2.9559   3.0413   3.1519
     eigenvalues at k+q:
 -35.1834 -35.0360 -34.8773 -34.8284 -34.7936 -34.7176 -34.6992 -34.6708
 -34.6324 -34.5091 -34.4339 -34.4250 -34.3620 -17.1833 -16.9536 -16.8144
 -16.7611 -16.7138 -16.6921 -16.6145 -16.5738 -16.5137 -16.3995 -16.3253
 -16.3124 -16.2707 -16.2448 -16.2266 -16.1945 -16.1713 -16.1569 -16.1066
 -16.0945 -16.0790 -16.0562 -16.0425 -16.0137 -16.0008 -15.9594 -15.9498
 -15.9250 -15.9090 -15.8899 -15.8789 -15.8708 -15.8501 -15.8287 -15.8176
 -15.7996 -15.7826 -15.7742 -15.7440 -15.7290 -15.7161 -15.7050 -15.6687
 -15.6385 -15.6247 -15.6133 -15.6113 -15.5844 -15.5430 -15.5013 -15.4863
 -15.4231 -15.4025 -15.3514 -15.1990 -15.1648 -15.0097 -14.9454 -14.8600
 -14.2411 -13.9449 -13.9089 -13.8679 -13.8085 -13.7268 -13.6732 -13.6014
 -13.5253 -13.4536 -13.3377 -13.2189 -13.1883 -13.1544 -13.1318 -13.0924
 -13.0318 -12.9960 -12.9646 -12.9113 -12.8495 -12.8214 -12.7842 -12.7068
 -12.6890 -12.5642  -4.9929  -4.7371  -4.6907  -4.4970  -4.4251  -4.4109
  -4.3637  -4.3024  -4.1871  -4.1233  -4.0498  -3.9719  -3.8959  -3.7512
  -3.7185  -3.6783  -3.5596  -3.4076  -3.1457  -2.5455  -2.3230  -2.1215
  -1.8755  -1.8210  -1.7564  -1.6974  -1.6690  -1.5492  -1.4994  -1.4473
  -1.3554  -1.2776  -1.2003  -1.1650  -1.1092  -0.9989  -0.9598  -0.9140
  -0.8623  -0.8184  -0.7853  -0.7463  -0.7192  -0.6524  -0.5948  -0.5557
  -0.5143  -0.4601  -0.3998  -0.3543  -0.3190  -0.2147  -0.1489  -0.0943
  -0.0374   0.0217   0.0733   0.1400   0.2001   0.2702   0.3188   0.3880
   0.5119   0.5500   0.5800   0.6430   0.6779   0.7143   0.7444   0.7902
   0.8190   0.8770   0.8966   0.9378   0.9497   1.0032   1.0327   1.0640
   1.1019   1.1106   1.1324   1.2118   1.2329   1.2803   1.3022   1.3530
   1.3817   1.4015   1.4229   1.4556   1.4941   1.5308   1.5427   1.5814
   1.6115   1.6396   1.6674   1.6978   1.7140   1.7497   1.7713   1.8009
   1.8107   1.8225   1.8439   1.8691   1.9197   1.9362   1.9529   2.0156
   2.0554   2.0888   2.1385   2.1635   2.1821   2.2125   2.2336   2.2579
   2.3237   2.3730   2.3816   2.4377   2.4578   2.5091   2.5353   2.5486
   2.6207   2.6545   2.6808   2.7082   2.7364   2.7501   2.8142   2.8954
   2.9286   2.9558   3.0414   3.1520
     cgsolve_all iterations  70    anorm=    0.72E-07
     cgsolve_all iterations  70    anorm=    0.74E-07
     cgsolve_all iterations  70    anorm=    0.74E-07
     compute_u_kq: q = (    0.0000,    0.0000,    0.0201)
     Rotating WFCS
     ethr =  1.00E-14,  avg # of iterations = 23.0
     eigenvalues at k:
 -35.1834 -35.0360 -34.8773 -34.8284 -34.7936 -34.7176 -34.6992 -34.6708
 -34.6324 -34.5091 -34.4339 -34.4250 -34.3620 -17.1834 -16.9536 -16.8144
 -16.7614 -16.7138 -16.6922 -16.6144 -16.5742 -16.5120 -16.4003 -16.3265
 -16.3085 -16.2735 -16.2442 -16.2254 -16.1956 -16.1734 -16.1554 -16.1053
 -16.0961 -16.0783 -16.0561 -16.0437 -16.0138 -16.0014 -15.9575 -15.9509
 -15.9233 -15.9083 -15.8931 -15.8786 -15.8700 -15.8498 -15.8290 -15.8171
 -15.7998 -15.7839 -15.7745 -15.7436 -15.7301 -15.7165 -15.7033 -15.6682
 -15.6393 -15.6248 -15.6134 -15.6117 -15.5841 -15.5422 -15.5004 -15.4855
 -15.4248 -15.4012 -15.3512 -15.1996 -15.1656 -15.0101 -14.9452 -14.8596
 -14.2414 -13.9418 -13.9042 -13.8660 -13.8162 -13.7309 -13.6751 -13.6012
 -13.5255 -13.4548 -13.3391 -13.2202 -13.1822 -13.1541 -13.1291 -13.0897
 -13.0284 -12.9989 -12.9657 -12.9122 -12.8496 -12.8238 -12.7819 -12.7064
 -12.6912 -12.5639  -4.9930  -4.7371  -4.6912  -4.4968  -4.4253  -4.4109
  -4.3637  -4.3016  -4.1862  -4.1233  -4.0502  -3.9715  -3.8959  -3.7517
  -3.7183  -3.6780  -3.5601  -3.4079  -3.1474  -2.5431  -2.3231  -2.1215
  -1.8769  -1.8192  -1.7564  -1.6955  -1.6698  -1.5512  -1.4987  -1.4478
  -1.3570  -1.2806  -1.1999  -1.1684  -1.1080  -0.9976  -0.9568  -0.9138
  -0.8639  -0.8160  -0.7850  -0.7453  -0.7229  -0.6528  -0.5965  -0.5536
  -0.5160  -0.4596  -0.3989  -0.3524  -0.3191  -0.2144  -0.1469  -0.0940
  -0.0383   0.0191   0.0729   0.1379   0.2013   0.2759   0.3177   0.3903
   0.5096   0.5494   0.5776   0.6434   0.6790   0.7175   0.7440   0.7899
   0.8204   0.8743   0.8956   0.9369   0.9505   1.0047   1.0332   1.0643
   1.1031   1.1108   1.1319   1.2091   1.2348   1.2808   1.3020   1.3534
   1.3838   1.4061   1.4252   1.4517   1.4921   1.5294   1.5386   1.5818
   1.6128   1.6388   1.6664   1.6978   1.7135   1.7490   1.7679   1.8007
   1.8080   1.8256   1.8477   1.8694   1.9174   1.9367   1.9543   2.0142
   2.0538   2.0914   2.1370   2.1643   2.1842   2.2143   2.2333   2.2551
   2.3250   2.3726   2.3819   2.4386   2.4547   2.5101   2.5351   2.5505
   2.6185   2.6589   2.6799   2.7067   2.7346   2.7494   2.8127   2.8953
   2.9318   2.9559   3.0413   3.1519
     eigenvalues at k+q:
 -35.1834 -35.0360 -34.8773 -34.8284 -34.7936 -34.7176 -34.6992 -34.6708
 -34.6324 -34.5091 -34.4339 -34.4250 -34.3620 -17.1834 -16.9536 -16.8142
 -16.7615 -16.7139 -16.6921 -16.6143 -16.5743 -16.5121 -16.4007 -16.3247
 -16.3099 -16.2747 -16.2440 -16.2259 -16.1943 -16.1738 -16.1536 -16.1053
 -16.0961 -16.0786 -16.0541 -16.0464 -16.0138 -16.0015 -15.9585 -15.9497
 -15.9232 -15.9084 -15.8943 -15.8787 -15.8689 -15.8498 -15.8293 -15.8168
 -15.7989 -15.7844 -15.7756 -15.7436 -15.7294 -15.7163 -15.7039 -15.6675
 -15.6393 -15.6248 -15.6135 -15.6116 -15.5841 -15.5422 -15.5002 -15.4862
 -15.4242 -15.4018 -15.3513 -15.1993 -15.1647 -15.0106 -14.9452 -14.8596
 -14.2413 -13.9419 -13.9039 -13.8663 -13.8157 -13.7314 -13.6747 -13.6014
 -13.5252 -13.4547 -13.3393 -13.2199 -13.1827 -13.1541 -13.1285 -13.0898
 -13.0285 -12.9990 -12.9658 -12.9123 -12.8497 -12.8241 -12.7820 -12.7063
 -12.6913 -12.5639  -4.9929  -4.7371  -4.6912  -4.4967  -4.4254  -4.4109
  -4.3637  -4.3017  -4.1862  -4.1233  -4.0503  -3.9715  -3.8959  -3.7514
  -3.7184  -3.6780  -3.5602  -3.4079  -3.1474  -2.5429  -2.3231  -2.1215
  -1.8762  -1.8194  -1.7563  -1.6953  -1.6699  -1.5488  -1.5002  -1.4490
  -1.3582  -1.2804  -1.2004  -1.1679  -1.1084  -0.9991  -0.9590  -0.9124
  -0.8628  -0.8161  -0.7840  -0.7418  -0.7197  -0.6526  -0.5949  -0.5556
  -0.5144  -0.4632  -0.4001  -0.3522  -0.3188  -0.2153  -0.1484  -0.0955
  -0.0381   0.0192   0.0728   0.1381   0.2009   0.2749   0.3172   0.3925
   0.5105   0.5468   0.5766   0.6430   0.6788   0.7159   0.7460   0.7930
   0.8186   0.8756   0.8981   0.9355   0.9494   1.0031   1.0341   1.0635
   1.1037   1.1130   1.1315   1.2084   1.2353   1.2782   1.3067   1.3510
   1.3841   1.4061   1.4292   1.4521   1.4904   1.5301   1.5379   1.5816
   1.6119   1.6371   1.6657   1.7010   1.7175   1.7461   1.7642   1.7998
   1.8108   1.8256   1.8470   1.8697   1.9163   1.9382   1.9509   2.0172
   2.0530   2.0915   2.1359   2.1636   2.1856   2.2132   2.2331   2.2548
   2.3252   2.3726   2.3822   2.4389   2.4539   2.5106   2.5347   2.5505
   2.6182   2.6589   2.6801   2.7073   2.7340   2.7495   2.8131   2.8952
   2.9318   2.9562   3.0411   3.1519
     cgsolve_all iterations  70    anorm=    0.72E-07
     cgsolve_all iterations  70    anorm=    0.73E-07
     cgsolve_all iterations  70    anorm=    0.75E-07
     compute_u_kq: q = (    0.0000,    0.0000,   -0.0201)
     Rotating WFCS
     ethr =  1.00E-14,  avg # of iterations = 23.0
     eigenvalues at k:
 -35.1834 -35.0360 -34.8773 -34.8284 -34.7936 -34.7176 -34.6992 -34.6708
 -34.6324 -34.5091 -34.4339 -34.4250 -34.3620 -17.1834 -16.9536 -16.8144
 -16.7614 -16.7138 -16.6922 -16.6144 -16.5742 -16.5120 -16.4003 -16.3265
 -16.3085 -16.2735 -16.2442 -16.2254 -16.1956 -16.1734 -16.1554 -16.1053
 -16.0961 -16.0783 -16.0561 -16.0437 -16.0138 -16.0014 -15.9575 -15.9509
 -15.9233 -15.9083 -15.8931 -15.8786 -15.8700 -15.8498 -15.8290 -15.8171
 -15.7998 -15.7839 -15.7745 -15.7436 -15.7301 -15.7165 -15.7033 -15.6682
 -15.6393 -15.6248 -15.6134 -15.6117 -15.5841 -15.5422 -15.5004 -15.4855
 -15.4248 -15.4012 -15.3512 -15.1996 -15.1656 -15.0101 -14.9452 -14.8596
 -14.2414 -13.9418 -13.9042 -13.8660 -13.8162 -13.7309 -13.6751 -13.6012
 -13.5255 -13.4548 -13.3391 -13.2202 -13.1822 -13.1541 -13.1291 -13.0897
 -13.0284 -12.9989 -12.9657 -12.9122 -12.8496 -12.8238 -12.7819 -12.7064
 -12.6912 -12.5639  -4.9930  -4.7371  -4.6912  -4.4968  -4.4253  -4.4109
  -4.3637  -4.3016  -4.1862  -4.1233  -4.0502  -3.9715  -3.8959  -3.7517
  -3.7183  -3.6780  -3.5601  -3.4079  -3.1474  -2.5431  -2.3231  -2.1215
  -1.8769  -1.8192  -1.7564  -1.6955  -1.6698  -1.5512  -1.4987  -1.4478
  -1.3570  -1.2806  -1.1999  -1.1684  -1.1080  -0.9976  -0.9568  -0.9138
  -0.8639  -0.8160  -0.7850  -0.7453  -0.7229  -0.6528  -0.5965  -0.5536
  -0.5160  -0.4596  -0.3989  -0.3524  -0.3191  -0.2144  -0.1469  -0.0940
  -0.0383   0.0191   0.0729   0.1379   0.2013   0.2759   0.3177   0.3903
   0.5096   0.5494   0.5776   0.6434   0.6790   0.7175   0.7440   0.7899
   0.8204   0.8743   0.8956   0.9369   0.9505   1.0047   1.0332   1.0643
   1.1031   1.1108   1.1319   1.2091   1.2348   1.2808   1.3020   1.3534
   1.3838   1.4061   1.4252   1.4517   1.4921   1.5294   1.5386   1.5818
   1.6128   1.6388   1.6664   1.6978   1.7135   1.7490   1.7679   1.8007
   1.8080   1.8256   1.8477   1.8694   1.9174   1.9367   1.9543   2.0142
   2.0538   2.0914   2.1370   2.1643   2.1842   2.2143   2.2333   2.2551
   2.3250   2.3726   2.3819   2.4386   2.4547   2.5101   2.5351   2.5505
   2.6185   2.6589   2.6799   2.7067   2.7346   2.7494   2.8127   2.8953
   2.9318   2.9559   3.0413   3.1519
     eigenvalues at k+q:
 -35.1834 -35.0360 -34.8773 -34.8284 -34.7936 -34.7176 -34.6992 -34.6708
 -34.6324 -34.5091 -34.4339 -34.4250 -34.3620 -17.1834 -16.9536 -16.8146
 -16.7612 -16.7138 -16.6922 -16.6144 -16.5741 -16.5119 -16.4000 -16.3281
 -16.3071 -16.2721 -16.2443 -16.2247 -16.1972 -16.1731 -16.1572 -16.1054
 -16.0959 -16.0780 -16.0583 -16.0407 -16.0140 -16.0013 -15.9566 -15.9515
 -15.9235 -15.9082 -15.8921 -15.8788 -15.8709 -15.8495 -15.8289 -15.8173
 -15.8007 -15.7837 -15.7730 -15.7438 -15.7310 -15.7166 -15.7026 -15.6690
 -15.6394 -15.6248 -15.6132 -15.6117 -15.5842 -15.5422 -15.5006 -15.4848
 -15.4253 -15.4007 -15.3512 -15.2000 -15.1663 -15.0096 -14.9452 -14.8595
 -14.2415 -13.9417 -13.9044 -13.8657 -13.8166 -13.7305 -13.6755 -13.6008
 -13.5260 -13.4549 -13.3388 -13.2205 -13.1817 -13.1543 -13.1296 -13.0895
 -13.0283 -12.9987 -12.9657 -12.9122 -12.8495 -12.8235 -12.7819 -12.7065
 -12.6912 -12.5639  -4.9931  -4.7371  -4.6912  -4.4968  -4.4252  -4.4109
  -4.3637  -4.3015  -4.1863  -4.1233  -4.0502  -3.9715  -3.8959  -3.7519
  -3.7182  -3.6779  -3.5600  -3.4079  -3.1474  -2.5432  -2.3231  -2.1216
  -1.8776  -1.8190  -1.7565  -1.6957  -1.6697  -1.5534  -1.4977  -1.4459
  -1.3559  -1.2810  -1.1995  -1.1690  -1.1077  -0.9965  -0.9539  -0.9145
  -0.8655  -0.8170  -0.7863  -0.7486  -0.7246  -0.6530  -0.5988  -0.5517
  -0.5170  -0.4561  -0.3985  -0.3524  -0.3191  -0.2132  -0.1451  -0.0928
  -0.0389   0.0188   0.0732   0.1375   0.2019   0.2772   0.3179   0.3882
   0.5086   0.5522   0.5784   0.6434   0.6795   0.7185   0.7424   0.7869
   0.8226   0.8734   0.8929   0.9375   0.9531   1.0060   1.0317   1.0646
   1.1018   1.1088   1.1332   1.2094   1.2343   1.2822   1.2986   1.3548
   1.3816   1.4056   1.4233   1.4516   1.4941   1.5285   1.5405   1.5824
   1.6134   1.6407   1.6668   1.6950   1.7091   1.7507   1.7710   1.8002
   1.8073   1.8266   1.8483   1.8693   1.9180   1.9348   1.9582   2.0113
   2.0542   2.0913   2.1383   2.1650   2.1824   2.2155   2.2332   2.2555
   2.3248   2.3723   2.3823   2.4374   2.4563   2.5096   2.5354   2.5505
   2.6189   2.6588   2.6801   2.7061   2.7349   2.7494   2.8124   2.8954
   2.9317   2.9557   3.0415   3.1520
     cgsolve_all iterations  70    anorm=    0.73E-07
     cgsolve_all iterations  70    anorm=    0.72E-07
     cgsolve_all iterations  70    anorm=    0.75E-07

     k-point #    4 of     4      pool #  1    cpu time:   12441.3
     compute_u_kq: q = (    0.0000,    0.0000,    0.0000)
     Rotating WFCS
     ethr =  1.00E-14,  avg # of iterations =  5.0
     eigenvalues at k:
 -35.1834 -35.0360 -34.8773 -34.8284 -34.7936 -34.7176 -34.6992 -34.6708
 -34.6324 -34.5091 -34.4339 -34.4250 -34.3620 -17.1834 -16.9536 -16.8145
 -16.7605 -16.7155 -16.6910 -16.6151 -16.5725 -16.5139 -16.4036 -16.3282
 -16.2944 -16.2776 -16.2397 -16.2249 -16.2009 -16.1783 -16.1558 -16.1108
 -16.0917 -16.0775 -16.0662 -16.0317 -16.0171 -16.0030 -15.9588 -15.9344
 -15.9254 -15.9077 -15.9017 -15.8863 -15.8648 -15.8417 -15.8339 -15.8152
 -15.8051 -15.7825 -15.7704 -15.7467 -15.7346 -15.7147 -15.6979 -15.6710
 -15.6395 -15.6265 -15.6123 -15.6110 -15.5854 -15.5412 -15.5019 -15.4836
 -15.4232 -15.4008 -15.3534 -15.2045 -15.1602 -15.0104 -14.9464 -14.8586
 -14.2418 -13.9399 -13.9035 -13.8673 -13.8170 -13.7331 -13.6741 -13.5968
 -13.5302 -13.4546 -13.3366 -13.2196 -13.1801 -13.1618 -13.1258 -13.0895
 -13.0281 -12.9988 -12.9660 -12.9129 -12.8493 -12.8232 -12.7817 -12.7065
 -12.6915 -12.5639  -4.9930  -4.7371  -4.6913  -4.4968  -4.4259  -4.4101
  -4.3633  -4.3015  -4.1863  -4.1244  -4.0508  -3.9714  -3.8959  -3.7507
  -3.7186  -3.6768  -3.5609  -3.4080  -3.1474  -2.5429  -2.3230  -2.1221
  -1.8756  -1.8197  -1.7510  -1.6959  -1.6755  -1.5503  -1.5039  -1.4339
  -1.3581  -1.2907  -1.2036  -1.1683  -1.1118  -1.0043  -0.9440  -0.8927
  -0.8734  -0.8489  -0.7742  -0.7455  -0.6921  -0.6520  -0.6196  -0.5476
  -0.5178  -0.4482  -0.4169  -0.3509  -0.3123  -0.2066  -0.1330  -0.1053
  -0.0459   0.0131   0.0768   0.1276   0.2112   0.2820   0.3060   0.3968
   0.5085   0.5528   0.5735   0.6355   0.6748   0.7108   0.7578   0.7904
   0.8362   0.8614   0.9216   0.9294   0.9754   0.9862   1.0220   1.0541
   1.0949   1.1105   1.1537   1.1957   1.2340   1.2580   1.3113   1.3371
   1.3588   1.4221   1.4338   1.4568   1.5019   1.5342   1.5659   1.6014
   1.6137   1.6233   1.6585   1.6804   1.7113   1.7329   1.7707   1.7976
   1.8102   1.8391   1.8670   1.8780   1.9073   1.9260   1.9671   2.0237
   2.0391   2.0908   2.1373   2.1606   2.1717   2.2137   2.2268   2.2617
   2.3248   2.3706   2.3948   2.4282   2.4661   2.5116   2.5312   2.5488
   2.6220   2.6549   2.6879   2.7024   2.7317   2.7506   2.8103   2.8962
   2.9313   2.9572   3.0412   3.1511
     eigenvalues at k+q:
 -35.1834 -35.0360 -34.8773 -34.8284 -34.7936 -34.7176 -34.6992 -34.6708
 -34.6324 -34.5091 -34.4339 -34.4250 -34.3620 -17.1834 -16.9536 -16.8145
 -16.7605 -16.7155 -16.6910 -16.6151 -16.5725 -16.5139 -16.4036 -16.3282
 -16.2944 -16.2776 -16.2397 -16.2249 -16.2010 -16.1783 -16.1558 -16.1108
 -16.0917 -16.0775 -16.0662 -16.0317 -16.0171 -16.0030 -15.9588 -15.9344
 -15.9254 -15.9077 -15.9017 -15.8863 -15.8648 -15.8417 -15.8339 -15.8152
 -15.8051 -15.7825 -15.7704 -15.7467 -15.7346 -15.7147 -15.6979 -15.6710
 -15.6395 -15.6265 -15.6123 -15.6110 -15.5854 -15.5412 -15.5019 -15.4836
 -15.4232 -15.4008 -15.3534 -15.2045 -15.1602 -15.0104 -14.9464 -14.8586
 -14.2418 -13.9399 -13.9035 -13.8673 -13.8170 -13.7331 -13.6741 -13.5968
 -13.5302 -13.4546 -13.3366 -13.2196 -13.1801 -13.1618 -13.1258 -13.0895
 -13.0281 -12.9988 -12.9660 -12.9129 -12.8493 -12.8232 -12.7817 -12.7065
 -12.6915 -12.5639  -4.9930  -4.7371  -4.6913  -4.4968  -4.4259  -4.4101
  -4.3633  -4.3015  -4.1863  -4.1244  -4.0508  -3.9714  -3.8959  -3.7507
  -3.7186  -3.6768  -3.5609  -3.4080  -3.1474  -2.5429  -2.3230  -2.1221
  -1.8756  -1.8197  -1.7510  -1.6959  -1.6755  -1.5503  -1.5039  -1.4339
  -1.3581  -1.2907  -1.2036  -1.1683  -1.1118  -1.0043  -0.9440  -0.8927
  -0.8734  -0.8489  -0.7742  -0.7455  -0.6921  -0.6520  -0.6196  -0.5476
  -0.5178  -0.4482  -0.4169  -0.3509  -0.3123  -0.2066  -0.1330  -0.1053
  -0.0459   0.0131   0.0768   0.1276   0.2112   0.2820   0.3060   0.3968
   0.5085   0.5528   0.5735   0.6355   0.6748   0.7108   0.7578   0.7904
   0.8362   0.8614   0.9216   0.9294   0.9754   0.9862   1.0220   1.0541
   1.0949   1.1105   1.1537   1.1957   1.2340   1.2580   1.3113   1.3371
   1.3588   1.4221   1.4338   1.4568   1.5019   1.5342   1.5659   1.6014
   1.6137   1.6233   1.6585   1.6804   1.7113   1.7329   1.7707   1.7976
   1.8102   1.8391   1.8670   1.8780   1.9073   1.9260   1.9671   2.0237
   2.0391   2.0909   2.1373   2.1606   2.1717   2.2137   2.2268   2.2617
   2.3248   2.3706   2.3948   2.4282   2.4661   2.5116   2.5312   2.5488
   2.6220   2.6549   2.6879   2.7024   2.7317   2.7506   2.8103   2.8962
   2.9313   2.9572   3.0412   3.1511
     cgsolve_all iterations  65    anorm=    0.74E-07
PARA_AUG  1     -24.1734570        -0.4883804        -0.8667346
     cgsolve_all iterations  65    anorm=    0.75E-07
PARA_AUG  2      -0.4231741       -25.5774891         0.2811491
     cgsolve_all iterations  65    anorm=    0.73E-07
PARA_AUG  3      -0.8518709         0.2066344       -26.0868574
     cgsolve_all iterations  70    anorm=    0.73E-07
     cgsolve_all iterations  70    anorm=    0.73E-07
     cgsolve_all iterations  70    anorm=    0.75E-07
     compute_u_kq: q = (    0.0201,    0.0000,    0.0000)
     Rotating WFCS
     ethr =  1.00E-14,  avg # of iterations = 23.0
     eigenvalues at k:
 -35.1834 -35.0360 -34.8773 -34.8284 -34.7936 -34.7176 -34.6992 -34.6708
 -34.6324 -34.5091 -34.4339 -34.4250 -34.3620 -17.1834 -16.9536 -16.8145
 -16.7605 -16.7155 -16.6910 -16.6151 -16.5725 -16.5139 -16.4036 -16.3282
 -16.2944 -16.2776 -16.2397 -16.2249 -16.2009 -16.1783 -16.1558 -16.1108
 -16.0917 -16.0775 -16.0662 -16.0317 -16.0171 -16.0030 -15.9588 -15.9344
 -15.9254 -15.9077 -15.9017 -15.8863 -15.8648 -15.8417 -15.8339 -15.8152
 -15.8051 -15.7825 -15.7704 -15.7467 -15.7346 -15.7147 -15.6979 -15.6710
 -15.6395 -15.6265 -15.6123 -15.6110 -15.5854 -15.5412 -15.5019 -15.4836
 -15.4232 -15.4008 -15.3534 -15.2045 -15.1602 -15.0104 -14.9464 -14.8586
 -14.2418 -13.9399 -13.9035 -13.8673 -13.8170 -13.7331 -13.6741 -13.5968
 -13.5302 -13.4546 -13.3366 -13.2196 -13.1801 -13.1618 -13.1258 -13.0895
 -13.0281 -12.9988 -12.9660 -12.9129 -12.8493 -12.8232 -12.7817 -12.7065
 -12.6915 -12.5639  -4.9930  -4.7371  -4.6913  -4.4968  -4.4259  -4.4101
  -4.3633  -4.3015  -4.1863  -4.1244  -4.0508  -3.9714  -3.8959  -3.7507
  -3.7186  -3.6768  -3.5609  -3.4080  -3.1474  -2.5429  -2.3230  -2.1221
  -1.8756  -1.8197  -1.7510  -1.6959  -1.6755  -1.5503  -1.5039  -1.4339
  -1.3581  -1.2907  -1.2036  -1.1683  -1.1118  -1.0043  -0.9440  -0.8927
  -0.8734  -0.8489  -0.7742  -0.7455  -0.6921  -0.6520  -0.6196  -0.5476
  -0.5178  -0.4482  -0.4169  -0.3509  -0.3123  -0.2066  -0.1330  -0.1053
  -0.0459   0.0131   0.0768   0.1276   0.2112   0.2820   0.3060   0.3968
   0.5085   0.5528   0.5735   0.6355   0.6748   0.7108   0.7578   0.7904
   0.8362   0.8614   0.9216   0.9294   0.9754   0.9862   1.0220   1.0541
   1.0949   1.1105   1.1537   1.1957   1.2340   1.2580   1.3113   1.3371
   1.3588   1.4221   1.4338   1.4568   1.5019   1.5342   1.5659   1.6014
   1.6137   1.6233   1.6585   1.6804   1.7113   1.7329   1.7707   1.7976
   1.8102   1.8391   1.8670   1.8780   1.9073   1.9260   1.9671   2.0237
   2.0391   2.0908   2.1373   2.1606   2.1717   2.2137   2.2268   2.2617
   2.3248   2.3706   2.3948   2.4282   2.4661   2.5116   2.5312   2.5488
   2.6220   2.6549   2.6879   2.7024   2.7317   2.7506   2.8103   2.8962
   2.9313   2.9572   3.0412   3.1511
     eigenvalues at k+q:
 -35.1834 -35.0360 -34.8773 -34.8284 -34.7936 -34.7176 -34.6992 -34.6708
 -34.6324 -34.5091 -34.4339 -34.4250 -34.3620 -17.1823 -16.9548 -16.8104
 -16.7611 -16.7168 -16.6906 -16.6149 -16.5770 -16.5197 -16.4042 -16.3293
 -16.2955 -16.2786 -16.2418 -16.2258 -16.2011 -16.1779 -16.1580 -16.1120
 -16.0943 -16.0782 -16.0670 -16.0328 -16.0169 -16.0028 -15.9573 -15.9351
 -15.9257 -15.9069 -15.8999 -15.8844 -15.8641 -15.8436 -15.8342 -15.8142
 -15.8054 -15.7798 -15.7713 -15.7452 -15.7335 -15.7145 -15.6997 -15.6700
 -15.6389 -15.6252 -15.6125 -15.6102 -15.5852 -15.5416 -15.5027 -15.4824
 -15.4224 -15.4006 -15.3533 -15.2026 -15.1574 -15.0048 -14.9430 -14.8570
 -14.2407 -13.9381 -13.8977 -13.8603 -13.8094 -13.7275 -13.6655 -13.5938
 -13.5252 -13.4502 -13.3324 -13.2276 -13.1782 -13.1629 -13.1304 -13.0941
 -13.0334 -13.0068 -12.9673 -12.9177 -12.8573 -12.8318 -12.7910 -12.7068
 -12.6939 -12.5647  -4.9870  -4.7346  -4.6943  -4.4970  -4.4272  -4.4105
  -4.3641  -4.3024  -4.1886  -4.1237  -4.0547  -3.9724  -3.8985  -3.7504
  -3.7162  -3.6777  -3.5572  -3.4096  -3.1452  -2.5407  -2.3241  -2.1302
  -1.8525  -1.8019  -1.7481  -1.6884  -1.6697  -1.5461  -1.5000  -1.4299
  -1.3523  -1.2873  -1.2046  -1.1597  -1.1114  -1.0019  -0.9497  -0.8971
  -0.8749  -0.8527  -0.7756  -0.7432  -0.6929  -0.6524  -0.6194  -0.5472
  -0.5160  -0.4515  -0.4228  -0.3551  -0.3091  -0.2133  -0.1350  -0.1094
  -0.0522   0.0118   0.0765   0.1216   0.2078   0.2819   0.3054   0.3970
   0.5048   0.5530   0.5758   0.6367   0.6691   0.7090   0.7589   0.7883
   0.8339   0.8591   0.9229   0.9249   0.9680   0.9808   1.0178   1.0518
   1.0928   1.1094   1.1537   1.1980   1.2362   1.2575   1.3120   1.3384
   1.3610   1.4201   1.4351   1.4529   1.4960   1.5335   1.5647   1.5967
   1.6094   1.6220   1.6571   1.6826   1.7091   1.7335   1.7688   1.7979
   1.8057   1.8349   1.8633   1.8758   1.9052   1.9252   1.9614   2.0229
   2.0399   2.0889   2.1385   2.1636   2.1751   2.2156   2.2279   2.2652
   2.3277   2.3709   2.4004   2.4323   2.4684   2.5138   2.5401   2.5494
   2.6246   2.6546   2.6866   2.7029   2.7307   2.7493   2.8077   2.8980
   2.9317   2.9544   3.0447   3.1528
     cgsolve_all iterations  70    anorm=    0.74E-07
     cgsolve_all iterations  70    anorm=    0.73E-07
     cgsolve_all iterations  70    anorm=    0.75E-07
     compute_u_kq: q = (   -0.0201,    0.0000,    0.0000)
     Rotating WFCS
     ethr =  1.00E-14,  avg # of iterations = 23.0
     eigenvalues at k:
 -35.1834 -35.0360 -34.8773 -34.8284 -34.7936 -34.7176 -34.6992 -34.6708
 -34.6324 -34.5091 -34.4339 -34.4250 -34.3620 -17.1834 -16.9536 -16.8145
 -16.7605 -16.7155 -16.6910 -16.6151 -16.5725 -16.5139 -16.4036 -16.3282
 -16.2944 -16.2776 -16.2397 -16.2249 -16.2009 -16.1783 -16.1558 -16.1108
 -16.0917 -16.0775 -16.0662 -16.0317 -16.0171 -16.0030 -15.9588 -15.9344
 -15.9254 -15.9077 -15.9017 -15.8863 -15.8648 -15.8417 -15.8339 -15.8152
 -15.8051 -15.7825 -15.7704 -15.7467 -15.7346 -15.7147 -15.6979 -15.6710
 -15.6395 -15.6265 -15.6123 -15.6110 -15.5854 -15.5412 -15.5019 -15.4836
 -15.4232 -15.4008 -15.3534 -15.2045 -15.1602 -15.0104 -14.9464 -14.8586
 -14.2418 -13.9399 -13.9035 -13.8673 -13.8170 -13.7331 -13.6741 -13.5968
 -13.5302 -13.4546 -13.3366 -13.2196 -13.1801 -13.1618 -13.1258 -13.0895
 -13.0281 -12.9988 -12.9660 -12.9129 -12.8493 -12.8232 -12.7817 -12.7065
 -12.6915 -12.5639  -4.9930  -4.7371  -4.6913  -4.4968  -4.4259  -4.4101
  -4.3633  -4.3015  -4.1863  -4.1244  -4.0508  -3.9714  -3.8959  -3.7507
  -3.7186  -3.6768  -3.5609  -3.4080  -3.1474  -2.5429  -2.3230  -2.1221
  -1.8756  -1.8197  -1.7510  -1.6959  -1.6755  -1.5503  -1.5039  -1.4339
  -1.3581  -1.2907  -1.2036  -1.1683  -1.1118  -1.0043  -0.9440  -0.8927
  -0.8734  -0.8489  -0.7742  -0.7455  -0.6921  -0.6520  -0.6196  -0.5476
  -0.5178  -0.4482  -0.4169  -0.3509  -0.3123  -0.2066  -0.1330  -0.1053
  -0.0459   0.0131   0.0768   0.1276   0.2112   0.2820   0.3060   0.3968
   0.5085   0.5528   0.5735   0.6355   0.6748   0.7108   0.7578   0.7904
   0.8362   0.8614   0.9216   0.9294   0.9754   0.9862   1.0220   1.0541
   1.0949   1.1105   1.1537   1.1957   1.2340   1.2580   1.3113   1.3371
   1.3588   1.4221   1.4338   1.4568   1.5019   1.5342   1.5659   1.6014
   1.6137   1.6233   1.6585   1.6804   1.7113   1.7329   1.7707   1.7976
   1.8102   1.8391   1.8670   1.8780   1.9073   1.9260   1.9671   2.0237
   2.0391   2.0908   2.1373   2.1606   2.1717   2.2137   2.2268   2.2617
   2.3248   2.3706   2.3948   2.4282   2.4661   2.5116   2.5312   2.5488
   2.6220   2.6549   2.6879   2.7024   2.7317   2.7506   2.8103   2.8962
   2.9313   2.9572   3.0412   3.1511
     eigenvalues at k+q:
 -35.1834 -35.0360 -34.8774 -34.8284 -34.7936 -34.7176 -34.6992 -34.6708
 -34.6324 -34.5091 -34.4339 -34.4250 -34.3620 -17.1845 -16.9525 -16.8185
 -16.7599 -16.7141 -16.6914 -16.6152 -16.5680 -16.5081 -16.4031 -16.3282
 -16.2927 -16.2764 -16.2382 -16.2235 -16.2006 -16.1790 -16.1530 -16.1101
 -16.0890 -16.0768 -16.0650 -16.0318 -16.0162 -16.0027 -15.9606 -15.9336
 -15.9260 -15.9083 -15.9029 -15.8882 -15.8653 -15.8403 -15.8333 -15.8165
 -15.8053 -15.7847 -15.7693 -15.7482 -15.7356 -15.7152 -15.6960 -15.6716
 -15.6402 -15.6280 -15.6129 -15.6109 -15.5855 -15.5409 -15.5012 -15.4849
 -15.4240 -15.4008 -15.3535 -15.2066 -15.1631 -15.0158 -14.9497 -14.8602
 -14.2428 -13.9419 -13.9093 -13.8745 -13.8243 -13.7389 -13.6819 -13.5997
 -13.5346 -13.4589 -13.3407 -13.2126 -13.1817 -13.1601 -13.1224 -13.0837
 -13.0230 -12.9913 -12.9649 -12.9086 -12.8412 -12.8142 -12.7732 -12.7065
 -12.6883 -12.5632  -4.9988  -4.7396  -4.6884  -4.4966  -4.4246  -4.4096
  -4.3626  -4.3003  -4.1841  -4.1250  -4.0471  -3.9702  -3.8930  -3.7510
  -3.7210  -3.6758  -3.5646  -3.4064  -3.1496  -2.5450  -2.3221  -2.1139
  -1.8988  -1.8378  -1.7532  -1.7050  -1.6791  -1.5543  -1.5073  -1.4378
  -1.3639  -1.2938  -1.2039  -1.1765  -1.1123  -1.0071  -0.9388  -0.8901
  -0.8726  -0.8423  -0.7723  -0.7475  -0.6914  -0.6517  -0.6193  -0.5481
  -0.5194  -0.4452  -0.4111  -0.3471  -0.3154  -0.1998  -0.1328  -0.1007
  -0.0405   0.0155   0.0767   0.1338   0.2147   0.2798   0.3088   0.3976
   0.5117   0.5525   0.5722   0.6336   0.6815   0.7127   0.7565   0.7920
   0.8378   0.8639   0.9193   0.9335   0.9819   0.9919   1.0275   1.0573
   1.0962   1.1124   1.1535   1.1925   1.2318   1.2586   1.3111   1.3370
   1.3568   1.4213   1.4343   1.4607   1.5067   1.5347   1.5663   1.6049
   1.6184   1.6270   1.6589   1.6802   1.7128   1.7334   1.7723   1.7971
   1.8147   1.8428   1.8677   1.8822   1.9098   1.9274   1.9725   2.0242
   2.0384   2.0926   2.1361   2.1576   2.1685   2.2125   2.2258   2.2579
   2.3218   2.3699   2.3885   2.4251   2.4640   2.5083   2.5227   2.5493
   2.6195   2.6547   2.6893   2.7021   2.7327   2.7526   2.8129   2.8945
   2.9303   2.9601   3.0369   3.1498
     cgsolve_all iterations  70    anorm=    0.74E-07
     cgsolve_all iterations  70    anorm=    0.73E-07
     cgsolve_all iterations  70    anorm=    0.75E-07
     compute_u_kq: q = (    0.0000,    0.0201,    0.0000)
     Rotating WFCS
     ethr =  1.00E-14,  avg # of iterations = 23.0
     eigenvalues at k:
 -35.1834 -35.0360 -34.8773 -34.8284 -34.7936 -34.7176 -34.6992 -34.6708
 -34.6324 -34.5091 -34.4339 -34.4250 -34.3620 -17.1834 -16.9536 -16.8145
 -16.7605 -16.7155 -16.6910 -16.6151 -16.5725 -16.5139 -16.4036 -16.3282
 -16.2944 -16.2776 -16.2397 -16.2249 -16.2009 -16.1783 -16.1558 -16.1108
 -16.0917 -16.0775 -16.0662 -16.0317 -16.0171 -16.0030 -15.9588 -15.9344
 -15.9254 -15.9077 -15.9017 -15.8863 -15.8648 -15.8417 -15.8339 -15.8152
 -15.8051 -15.7825 -15.7704 -15.7467 -15.7346 -15.7147 -15.6979 -15.6710
 -15.6395 -15.6265 -15.6123 -15.6110 -15.5854 -15.5412 -15.5019 -15.4836
 -15.4232 -15.4008 -15.3534 -15.2045 -15.1602 -15.0104 -14.9464 -14.8586
 -14.2418 -13.9399 -13.9035 -13.8673 -13.8170 -13.7331 -13.6741 -13.5968
 -13.5302 -13.4546 -13.3366 -13.2196 -13.1801 -13.1618 -13.1258 -13.0895
 -13.0281 -12.9988 -12.9660 -12.9129 -12.8493 -12.8232 -12.7817 -12.7065
 -12.6915 -12.5639  -4.9930  -4.7371  -4.6913  -4.4968  -4.4259  -4.4101
  -4.3633  -4.3015  -4.1863  -4.1244  -4.0508  -3.9714  -3.8959  -3.7507
  -3.7186  -3.6768  -3.5609  -3.4080  -3.1474  -2.5429  -2.3230  -2.1221
  -1.8756  -1.8197  -1.7510  -1.6959  -1.6755  -1.5503  -1.5039  -1.4339
  -1.3581  -1.2907  -1.2036  -1.1683  -1.1118  -1.0043  -0.9440  -0.8927
  -0.8734  -0.8489  -0.7742  -0.7455  -0.6921  -0.6520  -0.6196  -0.5476
  -0.5178  -0.4482  -0.4169  -0.3509  -0.3123  -0.2066  -0.1330  -0.1053
  -0.0459   0.0131   0.0768   0.1276   0.2112   0.2820   0.3060   0.3968
   0.5085   0.5528   0.5735   0.6355   0.6748   0.7108   0.7578   0.7904
   0.8362   0.8614   0.9216   0.9294   0.9754   0.9862   1.0220   1.0541
   1.0949   1.1105   1.1537   1.1957   1.2340   1.2580   1.3113   1.3371
   1.3588   1.4221   1.4338   1.4568   1.5019   1.5342   1.5659   1.6014
   1.6137   1.6233   1.6585   1.6804   1.7113   1.7329   1.7707   1.7976
   1.8102   1.8391   1.8670   1.8780   1.9073   1.9260   1.9671   2.0237
   2.0391   2.0908   2.1373   2.1606   2.1717   2.2137   2.2268   2.2617
   2.3248   2.3706   2.3948   2.4282   2.4661   2.5116   2.5312   2.5488
   2.6220   2.6549   2.6879   2.7024   2.7317   2.7506   2.8103   2.8962
   2.9313   2.9572   3.0412   3.1511
     eigenvalues at k+q:
 -35.1834 -35.0360 -34.8773 -34.8284 -34.7936 -34.7176 -34.6992 -34.6708
 -34.6324 -34.5091 -34.4339 -34.4250 -34.3620 -17.1834 -16.9536 -16.8146
 -16.7608 -16.7154 -16.6909 -16.6152 -16.5728 -16.5124 -16.4041 -16.3274
 -16.2934 -16.2786 -16.2407 -16.2240 -16.2032 -16.1771 -16.1558 -16.1109
 -16.0912 -16.0768 -16.0661 -16.0305 -16.0178 -16.0035 -15.9595 -15.9346
 -15.9250 -15.9076 -15.9033 -15.8863 -15.8625 -15.8419 -15.8340 -15.8157
 -15.8077 -15.7816 -15.7693 -15.7466 -15.7360 -15.7153 -15.6961 -15.6706
 -15.6405 -15.6269 -15.6123 -15.6113 -15.5847 -15.5404 -15.5014 -15.4837
 -15.4233 -15.4005 -15.3529 -15.2056 -15.1600 -15.0107 -14.9461 -14.8584
 -14.2422 -13.9376 -13.8981 -13.8653 -13.8242 -13.7370 -13.6761 -13.5970
 -13.5302 -13.4568 -13.3382 -13.2210 -13.1755 -13.1595 -13.1228 -13.0866
 -13.0248 -13.0011 -12.9670 -12.9142 -12.8498 -12.8258 -12.7794 -12.7062
 -12.6936 -12.5638  -4.9933  -4.7372  -4.6916  -4.4966  -4.4260  -4.4101
  -4.3633  -4.3007  -4.1855  -4.1245  -4.0512  -3.9708  -3.8959  -3.7510
  -3.7187  -3.6764  -3.5612  -3.4084  -3.1487  -2.5416  -2.3232  -2.1217
  -1.8756  -1.8183  -1.7502  -1.6945  -1.6756  -1.5498  -1.5056  -1.4361
  -1.3637  -1.2914  -1.2039  -1.1705  -1.1098  -1.0042  -0.9444  -0.8945
  -0.8736  -0.8450  -0.7729  -0.7409  -0.6900  -0.6515  -0.6224  -0.5474
  -0.5203  -0.4487  -0.4182  -0.3479  -0.3132  -0.2066  -0.1343  -0.1039
  -0.0455   0.0090   0.0762   0.1259   0.2119   0.2859   0.3071   0.4009
   0.5108   0.5473   0.5698   0.6374   0.6774   0.7142   0.7559   0.7919
   0.8358   0.8591   0.9198   0.9291   0.9736   0.9865   1.0247   1.0570
   1.0980   1.1080   1.1554   1.1946   1.2335   1.2540   1.3156   1.3370
   1.3594   1.4224   1.4394   1.4570   1.5006   1.5307   1.5675   1.5996
   1.6136   1.6250   1.6556   1.6772   1.7135   1.7309   1.7707   1.7969
   1.8083   1.8367   1.8692   1.8799   1.9087   1.9253   1.9662   2.0223
   2.0369   2.0928   2.1364   2.1602   2.1727   2.2145   2.2294   2.2611
   2.3247   2.3705   2.3941   2.4307   2.4648   2.5077   2.5310   2.5510
   2.6204   2.6580   2.6882   2.7021   2.7297   2.7506   2.8087   2.8960
   2.9334   2.9576   3.0412   3.1512
     cgsolve_all iterations  70    anorm=    0.73E-07
     cgsolve_all iterations  70    anorm=    0.74E-07
     cgsolve_all iterations  70    anorm=    0.75E-07
     compute_u_kq: q = (    0.0000,   -0.0201,    0.0000)
     Rotating WFCS
     ethr =  1.00E-14,  avg # of iterations = 23.0
     eigenvalues at k:
 -35.1834 -35.0360 -34.8773 -34.8284 -34.7936 -34.7176 -34.6992 -34.6708
 -34.6324 -34.5091 -34.4339 -34.4250 -34.3620 -17.1834 -16.9536 -16.8145
 -16.7605 -16.7155 -16.6910 -16.6151 -16.5725 -16.5139 -16.4036 -16.3282
 -16.2944 -16.2776 -16.2397 -16.2249 -16.2009 -16.1783 -16.1558 -16.1108
 -16.0917 -16.0775 -16.0662 -16.0317 -16.0171 -16.0030 -15.9588 -15.9344
 -15.9254 -15.9077 -15.9017 -15.8863 -15.8648 -15.8417 -15.8339 -15.8152
 -15.8051 -15.7825 -15.7704 -15.7467 -15.7346 -15.7147 -15.6979 -15.6710
 -15.6395 -15.6265 -15.6123 -15.6110 -15.5854 -15.5412 -15.5019 -15.4836
 -15.4232 -15.4008 -15.3534 -15.2045 -15.1602 -15.0104 -14.9464 -14.8586
 -14.2418 -13.9399 -13.9035 -13.8673 -13.8170 -13.7331 -13.6741 -13.5968
 -13.5302 -13.4546 -13.3366 -13.2196 -13.1801 -13.1618 -13.1258 -13.0895
 -13.0281 -12.9988 -12.9660 -12.9129 -12.8493 -12.8232 -12.7817 -12.7065
 -12.6915 -12.5639  -4.9930  -4.7371  -4.6913  -4.4968  -4.4259  -4.4101
  -4.3633  -4.3015  -4.1863  -4.1244  -4.0508  -3.9714  -3.8959  -3.7507
  -3.7186  -3.6768  -3.5609  -3.4080  -3.1474  -2.5429  -2.3230  -2.1221
  -1.8756  -1.8197  -1.7510  -1.6959  -1.6755  -1.5503  -1.5039  -1.4339
  -1.3581  -1.2907  -1.2036  -1.1683  -1.1118  -1.0043  -0.9440  -0.8927
  -0.8734  -0.8489  -0.7742  -0.7455  -0.6921  -0.6520  -0.6196  -0.5476
  -0.5178  -0.4482  -0.4169  -0.3509  -0.3123  -0.2066  -0.1330  -0.1053
  -0.0459   0.0131   0.0768   0.1276   0.2112   0.2820   0.3060   0.3968
   0.5085   0.5528   0.5735   0.6355   0.6748   0.7108   0.7578   0.7904
   0.8362   0.8614   0.9216   0.9294   0.9754   0.9862   1.0220   1.0541
   1.0949   1.1105   1.1537   1.1957   1.2340   1.2580   1.3113   1.3371
   1.3588   1.4221   1.4338   1.4568   1.5019   1.5342   1.5659   1.6014
   1.6137   1.6233   1.6585   1.6804   1.7113   1.7329   1.7707   1.7976
   1.8102   1.8391   1.8670   1.8780   1.9073   1.9260   1.9671   2.0237
   2.0391   2.0908   2.1373   2.1606   2.1717   2.2137   2.2268   2.2617
   2.3248   2.3706   2.3948   2.4282   2.4661   2.5116   2.5312   2.5488
   2.6220   2.6549   2.6879   2.7024   2.7317   2.7506   2.8103   2.8962
   2.9313   2.9572   3.0412   3.1511
     eigenvalues at k+q:
 -35.1834 -35.0360 -34.8773 -34.8284 -34.7936 -34.7176 -34.6992 -34.6708
 -34.6324 -34.5091 -34.4339 -34.4250 -34.3620 -17.1833 -16.9537 -16.8144
 -16.7603 -16.7155 -16.6909 -16.6151 -16.5721 -16.5156 -16.4031 -16.3294
 -16.2965 -16.2751 -16.2388 -16.2259 -16.1986 -16.1794 -16.1550 -16.1110
 -16.0928 -16.0777 -16.0658 -16.0328 -16.0162 -16.0020 -15.9586 -15.9348
 -15.9254 -15.9087 -15.9003 -15.8860 -15.8674 -15.8414 -15.8340 -15.8153
 -15.8023 -15.7825 -15.7711 -15.7469 -15.7333 -15.7142 -15.7000 -15.6711
 -15.6387 -15.6262 -15.6124 -15.6104 -15.5859 -15.5421 -15.5026 -15.4835
 -15.4231 -15.4010 -15.3540 -15.2031 -15.1601 -15.0100 -14.9468 -14.8588
 -14.2413 -13.9438 -13.9082 -13.8690 -13.8095 -13.7289 -13.6716 -13.5969
 -13.5302 -13.4533 -13.3353 -13.2193 -13.1843 -13.1629 -13.1290 -13.0919
 -13.0317 -12.9959 -12.9649 -12.9118 -12.8492 -12.8209 -12.7839 -12.7068
 -12.6893 -12.5642  -4.9928  -4.7371  -4.6908  -4.4970  -4.4256  -4.4101
  -4.3634  -4.3021  -4.1871  -4.1245  -4.0503  -3.9719  -3.8959  -3.7505
  -3.7186  -3.6771  -3.5604  -3.4078  -3.1457  -2.5453  -2.3228  -2.1224
  -1.8743  -1.8210  -1.7520  -1.6974  -1.6750  -1.5509  -1.5025  -1.4315
  -1.3534  -1.2905  -1.2036  -1.1656  -1.1134  -1.0043  -0.9438  -0.8908
  -0.8733  -0.8534  -0.7752  -0.7493  -0.6946  -0.6534  -0.6159  -0.5477
  -0.5154  -0.4478  -0.4159  -0.3540  -0.3119  -0.2075  -0.1314  -0.1059
  -0.0461   0.0165   0.0778   0.1299   0.2100   0.2779   0.3062   0.3926
   0.5061   0.5573   0.5781   0.6333   0.6724   0.7080   0.7594   0.7891
   0.8359   0.8636   0.9217   0.9325   0.9774   0.9864   1.0196   1.0508
   1.0919   1.1128   1.1524   1.1972   1.2340   1.2603   1.3085   1.3376
   1.3590   1.4191   1.4295   1.4578   1.5035   1.5374   1.5640   1.6035
   1.6134   1.6217   1.6599   1.6845   1.7087   1.7355   1.7702   1.7968
   1.8131   1.8408   1.8647   1.8761   1.9064   1.9267   1.9679   2.0242
   2.0414   2.0889   2.1382   2.1593   2.1724   2.2136   2.2235   2.2627
   2.3239   2.3710   2.3959   2.4261   2.4668   2.5148   2.5318   2.5464
   2.6236   2.6513   2.6878   2.7035   2.7334   2.7517   2.8119   2.8962
   2.9283   2.9572   3.0410   3.1512
     cgsolve_all iterations  70    anorm=    0.73E-07
     cgsolve_all iterations  70    anorm=    0.74E-07
     cgsolve_all iterations  70    anorm=    0.75E-07
     compute_u_kq: q = (    0.0000,    0.0000,    0.0201)
     Rotating WFCS
     ethr =  1.00E-14,  avg # of iterations = 23.0
     eigenvalues at k:
 -35.1834 -35.0360 -34.8773 -34.8284 -34.7936 -34.7176 -34.6992 -34.6708
 -34.6324 -34.5091 -34.4339 -34.4250 -34.3620 -17.1834 -16.9536 -16.8145
 -16.7605 -16.7155 -16.6910 -16.6151 -16.5725 -16.5139 -16.4036 -16.3282
 -16.2944 -16.2776 -16.2397 -16.2249 -16.2009 -16.1783 -16.1558 -16.1108
 -16.0917 -16.0775 -16.0662 -16.0317 -16.0171 -16.0030 -15.9588 -15.9344
 -15.9254 -15.9077 -15.9017 -15.8863 -15.8648 -15.8417 -15.8339 -15.8152
 -15.8051 -15.7825 -15.7704 -15.7467 -15.7346 -15.7147 -15.6979 -15.6710
 -15.6395 -15.6265 -15.6123 -15.6110 -15.5854 -15.5412 -15.5019 -15.4836
 -15.4232 -15.4008 -15.3534 -15.2045 -15.1602 -15.0104 -14.9464 -14.8586
 -14.2418 -13.9399 -13.9035 -13.8673 -13.8170 -13.7331 -13.6741 -13.5968
 -13.5302 -13.4546 -13.3366 -13.2196 -13.1801 -13.1618 -13.1258 -13.0895
 -13.0281 -12.9988 -12.9660 -12.9129 -12.8493 -12.8232 -12.7817 -12.7065
 -12.6915 -12.5639  -4.9930  -4.7371  -4.6913  -4.4968  -4.4259  -4.4101
  -4.3633  -4.3015  -4.1863  -4.1244  -4.0508  -3.9714  -3.8959  -3.7507
  -3.7186  -3.6768  -3.5609  -3.4080  -3.1474  -2.5429  -2.3230  -2.1221
  -1.8756  -1.8197  -1.7510  -1.6959  -1.6755  -1.5503  -1.5039  -1.4339
  -1.3581  -1.2907  -1.2036  -1.1683  -1.1118  -1.0043  -0.9440  -0.8927
  -0.8734  -0.8489  -0.7742  -0.7455  -0.6921  -0.6520  -0.6196  -0.5476
  -0.5178  -0.4482  -0.4169  -0.3509  -0.3123  -0.2066  -0.1330  -0.1053
  -0.0459   0.0131   0.0768   0.1276   0.2112   0.2820   0.3060   0.3968
   0.5085   0.5528   0.5735   0.6355   0.6748   0.7108   0.7578   0.7904
   0.8362   0.8614   0.9216   0.9294   0.9754   0.9862   1.0220   1.0541
   1.0949   1.1105   1.1537   1.1957   1.2340   1.2580   1.3113   1.3371
   1.3588   1.4221   1.4338   1.4568   1.5019   1.5342   1.5659   1.6014
   1.6137   1.6233   1.6585   1.6804   1.7113   1.7329   1.7707   1.7976
   1.8102   1.8391   1.8670   1.8780   1.9073   1.9260   1.9671   2.0237
   2.0391   2.0908   2.1373   2.1606   2.1717   2.2137   2.2268   2.2617
   2.3248   2.3706   2.3948   2.4282   2.4661   2.5116   2.5312   2.5488
   2.6220   2.6549   2.6879   2.7024   2.7317   2.7506   2.8103   2.8962
   2.9313   2.9572   3.0412   3.1511
     eigenvalues at k+q:
 -35.1834 -35.0360 -34.8773 -34.8284 -34.7936 -34.7176 -34.6992 -34.6708
 -34.6324 -34.5091 -34.4339 -34.4250 -34.3620 -17.1833 -16.9537 -16.8146
 -16.7604 -16.7154 -16.6911 -16.6151 -16.5725 -16.5138 -16.4033 -16.3293
 -16.2941 -16.2755 -16.2400 -16.2244 -16.2034 -16.1773 -16.1575 -16.1104
 -16.0925 -16.0770 -16.0661 -16.0312 -16.0173 -16.0026 -15.9584 -15.9341
 -15.9267 -15.9073 -15.9006 -15.8863 -15.8651 -15.8421 -15.8336 -15.8151
 -15.8060 -15.7823 -15.7689 -15.7469 -15.7354 -15.7149 -15.6973 -15.6718
 -15.6395 -15.6265 -15.6122 -15.6110 -15.5854 -15.5412 -15.5020 -15.4830
 -15.4238 -15.4001 -15.3533 -15.2048 -15.1610 -15.0098 -14.9462 -14.8585
 -14.2419 -13.9397 -13.9033 -13.8667 -13.8178 -13.7328 -13.6745 -13.5964
 -13.5305 -13.4547 -13.3364 -13.2202 -13.1789 -13.1621 -13.1262 -13.0893
 -13.0279 -12.9990 -12.9661 -12.9130 -12.8494 -12.8232 -12.7817 -12.7065
 -12.6917 -12.5639  -4.9929  -4.7371  -4.6913  -4.4968  -4.4258  -4.4101
  -4.3633  -4.3013  -4.1863  -4.1244  -4.0509  -3.9714  -3.8959  -3.7510
  -3.7184  -3.6768  -3.5607  -3.4081  -3.1474  -2.5429  -2.3230  -2.1223
  -1.8758  -1.8190  -1.7512  -1.6957  -1.6753  -1.5523  -1.5028  -1.4327
  -1.3562  -1.2917  -1.2030  -1.1687  -1.1113  -1.0031  -0.9413  -0.8918
  -0.8765  -0.8501  -0.7755  -0.7468  -0.6976  -0.6535  -0.6178  -0.5473
  -0.5171  -0.4471  -0.4155  -0.3509  -0.3125  -0.2058  -0.1311  -0.1038
  -0.0464   0.0125   0.0769   0.1272   0.2113   0.2837   0.3061   0.3947
   0.5082   0.5553   0.5743   0.6362   0.6735   0.7127   0.7562   0.7882
   0.8365   0.8614   0.9185   0.9298   0.9760   0.9884   1.0212   1.0551
   1.0935   1.1088   1.1536   1.1970   1.2338   1.2586   1.3103   1.3361
   1.3588   1.4212   1.4341   1.4564   1.5022   1.5332   1.5659   1.5995
   1.6132   1.6285   1.6594   1.6771   1.7090   1.7324   1.7732   1.8007
   1.8095   1.8392   1.8682   1.8742   1.9075   1.9256   1.9703   2.0201
   2.0406   2.0906   2.1388   2.1607   2.1712   2.2140   2.2278   2.2618
   2.3246   2.3709   2.3947   2.4278   2.4669   2.5108   2.5318   2.5490
   2.6222   2.6550   2.6875   2.7024   2.7319   2.7505   2.8098   2.8963
   2.9315   2.9569   3.0415   3.1512
     cgsolve_all iterations  70    anorm=    0.73E-07
     cgsolve_all iterations  70    anorm=    0.72E-07
     cgsolve_all iterations  70    anorm=    0.76E-07
     compute_u_kq: q = (    0.0000,    0.0000,   -0.0201)
     Rotating WFCS
     ethr =  1.00E-14,  avg # of iterations = 23.0
     eigenvalues at k:
 -35.1834 -35.0360 -34.8773 -34.8284 -34.7936 -34.7176 -34.6992 -34.6708
 -34.6324 -34.5091 -34.4339 -34.4250 -34.3620 -17.1834 -16.9536 -16.8145
 -16.7605 -16.7155 -16.6910 -16.6151 -16.5725 -16.5139 -16.4036 -16.3282
 -16.2944 -16.2776 -16.2397 -16.2249 -16.2009 -16.1783 -16.1558 -16.1108
 -16.0917 -16.0775 -16.0662 -16.0317 -16.0171 -16.0030 -15.9588 -15.9344
 -15.9254 -15.9077 -15.9017 -15.8863 -15.8648 -15.8417 -15.8339 -15.8152
 -15.8051 -15.7825 -15.7704 -15.7467 -15.7346 -15.7147 -15.6979 -15.6710
 -15.6395 -15.6265 -15.6123 -15.6110 -15.5854 -15.5412 -15.5019 -15.4836
 -15.4232 -15.4008 -15.3534 -15.2045 -15.1602 -15.0104 -14.9464 -14.8586
 -14.2418 -13.9399 -13.9035 -13.8673 -13.8170 -13.7331 -13.6741 -13.5968
 -13.5302 -13.4546 -13.3366 -13.2196 -13.1801 -13.1618 -13.1258 -13.0895
 -13.0281 -12.9988 -12.9660 -12.9129 -12.8493 -12.8232 -12.7817 -12.7065
 -12.6915 -12.5639  -4.9930  -4.7371  -4.6913  -4.4968  -4.4259  -4.4101
  -4.3633  -4.3015  -4.1863  -4.1244  -4.0508  -3.9714  -3.8959  -3.7507
  -3.7186  -3.6768  -3.5609  -3.4080  -3.1474  -2.5429  -2.3230  -2.1221
  -1.8756  -1.8197  -1.7510  -1.6959  -1.6755  -1.5503  -1.5039  -1.4339
  -1.3581  -1.2907  -1.2036  -1.1683  -1.1118  -1.0043  -0.9440  -0.8927
  -0.8734  -0.8489  -0.7742  -0.7455  -0.6921  -0.6520  -0.6196  -0.5476
  -0.5178  -0.4482  -0.4169  -0.3509  -0.3123  -0.2066  -0.1330  -0.1053
  -0.0459   0.0131   0.0768   0.1276   0.2112   0.2820   0.3060   0.3968
   0.5085   0.5528   0.5735   0.6355   0.6748   0.7108   0.7578   0.7904
   0.8362   0.8614   0.9216   0.9294   0.9754   0.9862   1.0220   1.0541
   1.0949   1.1105   1.1537   1.1957   1.2340   1.2580   1.3113   1.3371
   1.3588   1.4221   1.4338   1.4568   1.5019   1.5342   1.5659   1.6014
   1.6137   1.6233   1.6585   1.6804   1.7113   1.7329   1.7707   1.7976
   1.8102   1.8391   1.8670   1.8780   1.9073   1.9260   1.9671   2.0237
   2.0391   2.0908   2.1373   2.1606   2.1717   2.2137   2.2268   2.2617
   2.3248   2.3706   2.3948   2.4282   2.4661   2.5116   2.5312   2.5488
   2.6220   2.6549   2.6879   2.7024   2.7317   2.7506   2.8103   2.8962
   2.9313   2.9572   3.0412   3.1511
     eigenvalues at k+q:
 -35.1834 -35.0360 -34.8773 -34.8284 -34.7936 -34.7176 -34.6992 -34.6708
 -34.6324 -34.5091 -34.4339 -34.4250 -34.3620 -17.1834 -16.9536 -16.8144
 -16.7607 -16.7154 -16.6909 -16.6150 -16.5725 -16.5140 -16.4038 -16.3270
 -16.2956 -16.2790 -16.2397 -16.2254 -16.1985 -16.1792 -16.1541 -16.1109
 -16.0909 -16.0780 -16.0665 -16.0323 -16.0170 -16.0032 -15.9593 -15.9351
 -15.9241 -15.9082 -15.9024 -15.8860 -15.8645 -15.8414 -15.8342 -15.8152
 -15.8040 -15.7828 -15.7718 -15.7466 -15.7337 -15.7145 -15.6987 -15.6702
 -15.6394 -15.6265 -15.6124 -15.6109 -15.5854 -15.5413 -15.5018 -15.4844
 -15.4227 -15.4015 -15.3534 -15.2040 -15.1596 -15.0110 -14.9465 -14.8587
 -14.2416 -13.9402 -13.9038 -13.8679 -13.8162 -13.7333 -13.6738 -13.5973
 -13.5297 -13.4545 -13.3369 -13.2190 -13.1813 -13.1612 -13.1255 -13.0898
 -13.0283 -12.9986 -12.9660 -12.9127 -12.8491 -12.8231 -12.7817 -12.7064
 -12.6914 -12.5639  -4.9930  -4.7371  -4.6912  -4.4968  -4.4259  -4.4101
  -4.3633  -4.3016  -4.1863  -4.1244  -4.0507  -3.9714  -3.8959  -3.7504
  -3.7187  -3.6768  -3.5610  -3.4080  -3.1473  -2.5429  -2.3230  -2.1218
  -1.8755  -1.8205  -1.7510  -1.6962  -1.6754  -1.5481  -1.5052  -1.4354
  -1.3600  -1.2894  -1.2040  -1.1679  -1.1122  -1.0053  -0.9469  -0.8935
  -0.8711  -0.8465  -0.7739  -0.7438  -0.6870  -0.6503  -0.6214  -0.5482
  -0.5180  -0.4498  -0.4180  -0.3509  -0.3123  -0.2078  -0.1353  -0.1063
  -0.0453   0.0140   0.0765   0.1285   0.2107   0.2802   0.3061   0.3987
   0.5087   0.5503   0.5730   0.6350   0.6765   0.7088   0.7590   0.7924
   0.8351   0.8626   0.9224   0.9296   0.9749   0.9844   1.0234   1.0531
   1.0961   1.1127   1.1532   1.1950   1.2344   1.2577   1.3129   1.3387
   1.3584   1.4229   1.4333   1.4571   1.5014   1.5349   1.5650   1.6018
   1.6142   1.6201   1.6574   1.6849   1.7134   1.7338   1.7679   1.7941
   1.8112   1.8391   1.8655   1.8815   1.9064   1.9269   1.9636   2.0273
   2.0378   2.0911   2.1359   2.1606   2.1725   2.2136   2.2257   2.2614
   2.3250   2.3704   2.3946   2.4287   2.4651   2.5121   2.5309   2.5486
   2.6217   2.6548   2.6880   2.7027   2.7316   2.7507   2.8110   2.8961
   2.9312   2.9574   3.0409   3.1511
     cgsolve_all iterations  70    anorm=    0.73E-07
     cgsolve_all iterations  70    anorm=    0.73E-07
     cgsolve_all iterations  70    anorm=    0.76E-07

     End of magnetic susceptibility calculation

     f-sum rule (1st term):
          -456.0674         -0.0079         -0.0076
            -0.0096       -456.1512          0.0248
            -0.0084          0.0240       -456.1737

     f-sum rule (2nd term):
           -11.3482          0.0074          0.0090
             0.0075        -11.3808         -0.0249
             0.0097         -0.0240        -11.3579

     f-sum rule (should be  -467.5310):
          -467.4157         -0.0005          0.0014
            -0.0020       -467.5320         -0.0001
             0.0013         -0.0000       -467.5316

     chi_bare pGv (HH) in paratec units:
      -122.899836      0.495186      0.207488
         0.527440   -122.573345     -0.437760
         0.150597     -0.457998   -120.415925

      -122.899836      0.495186      0.207488
         0.527440   -122.573345     -0.437760
         0.150597     -0.457998   -120.415925

     chi_bare vGv (VV) in paratec units:
      -119.909916      0.404160      0.154660
         0.404076   -119.692584     -0.416241
         0.154584     -0.416240   -118.033250

      -119.909916      0.404160      0.154660
         0.404076   -119.692584     -0.416241
         0.154584     -0.416240   -118.033250

     chi_bare pGv (HH) in 10^{-6} cm^3/mol:
          -584.0316          2.3532          0.9860
             2.5064       -582.4801         -2.0803
             0.7157         -2.1764       -572.2278

     chi_bare vGv (VV) in 10^{-6} cm^3/mol:
          -569.8232          1.9206          0.7350
             1.9202       -568.7904         -1.9780
             0.7346         -1.9780       -560.9051

     Contributions to the NMR chemical shifts: -------------------------------

     Macroscopic shape contribution in ppm:                    7.25
             7.3105         -0.0000         -0.0000
            -0.0000          7.2911          0.0000
            -0.0000          0.0000          7.1628


     Core contribution in ppm:

     Atom  1  O   pos: ( -0.716050  0.880779  1.904645)  core sigma:         271.07
     Atom  2  H   pos: ( -0.685077  0.817612  2.040984)  core sigma:           0.00
     Atom  3  H   pos: ( -0.782852  0.776555  1.821829)  core sigma:           0.00
     Atom  4  O   pos: (  0.227553  0.360093  0.251242)  core sigma:         271.07
     Atom  5  H   pos: (  0.118984  0.402027  0.348036)  core sigma:           0.00
     Atom  6  H   pos: (  0.291875  0.245484  0.314810)  core sigma:           0.00
     Atom  7  O   pos: ( -0.285737  0.631458  2.045794)  core sigma:         271.07
     Atom  8  H   pos: ( -0.560906  1.506537  0.114660)  core sigma:           0.00
     Atom  9  H   pos: ( -0.329285  1.565748  0.113910)  core sigma:           0.00
     Atom 10  O   pos: ( -0.589788  0.276018  2.032663)  core sigma:         271.07
     Atom 11  H   pos: ( -0.778325  1.260816  0.072331)  core sigma:           0.00
     Atom 12  H   pos: ( -0.633483  1.086299  0.127455)  core sigma:           0.00
     Atom 13  O   pos: (  0.337787 -0.204313  1.916699)  core sigma:         271.07
     Atom 14  H   pos: (  0.446926 -0.284065  1.979874)  core sigma:           0.00
     Atom 15  H   pos: (  0.230241 -0.167557  2.012529)  core sigma:           0.00
     Atom 16  O   pos: ( -0.378434  0.916664  1.676119)  core sigma:         271.07
     Atom 17  H   pos: ( -0.404119  1.010699  1.561072)  core sigma:           0.00
     Atom 18  H   pos: ( -0.502576  0.918179  1.761201)  core sigma:           0.00
     Atom 19  O   pos: ( -0.252398  1.392174  0.556094)  core sigma:         271.07
     Atom 20  H   pos: ( -0.138672  1.478829  0.522350)  core sigma:           0.00
     Atom 21  H   pos: ( -0.366214  1.492371  0.559259)  core sigma:           0.00
     Atom 22  O   pos: ( -0.015161  0.305157  1.777208)  core sigma:         271.07
     Atom 23  H   pos: (  0.104491  0.385353  1.747120)  core sigma:           0.00
     Atom 24  H   pos: (  0.008529  0.175589  1.707375)  core sigma:           0.00
     Atom 25  Ca  pos: ( -0.190181  1.318794  0.925152)  core sigma:        1265.05
     Atom 26  Si  pos: ( -0.677795  1.284886  0.807164)  core sigma:         837.79
     Atom 27  O   pos: ( -0.857505  1.199547  0.947428)  core sigma:         271.07
     Atom 28  O   pos: ( -0.532399  1.428034  0.936931)  core sigma:         271.07
     Atom 29  O   pos: ( -0.555613  1.095776  0.706890)  core sigma:         271.07
     Atom 30  O   pos: ( -0.777403  1.387692  0.602535)  core sigma:         271.07
     Atom 31  Ca  pos: (  0.734828 -0.078345  0.866273)  core sigma:        1265.05
     Atom 32  Si  pos: (  0.224582 -0.024557  0.706020)  core sigma:         837.79
     Atom 33  O   pos: (  0.083088 -0.175475  0.832708)  core sigma:         271.07
     Atom 34  O   pos: (  0.404744  0.052351  0.850163)  core sigma:         271.07
     Atom 35  O   pos: (  0.306706 -0.121553  0.488657)  core sigma:         271.07
     Atom 36  Ca  pos: ( -0.364808  0.832110  1.211841)  core sigma:        1265.05
     Atom 37  Si  pos: (  0.113442  0.794667  1.430584)  core sigma:         837.79
     Atom 38  O   pos: ( -0.845829  1.050775  1.446993)  core sigma:         271.07
     Atom 39  O   pos: ( -0.032202  0.733775  1.240777)  core sigma:         271.07
     Atom 40  O   pos: (  0.016601  0.712281  1.642592)  core sigma:         271.07
     Atom 41  Ca  pos: ( -0.746694  1.326489  1.269897)  core sigma:        1265.05
     Atom 42  Si  pos: (  0.991838 -0.525006  1.358685)  core sigma:         837.79
     Atom 43  O   pos: ( -0.387067  1.144054  1.327422)  core sigma:         271.07
     Atom 44  O   pos: (  0.152587 -0.424671  1.182908)  core sigma:         271.07
     Atom 45  O   pos: (  0.822925 -0.344611  1.405945)  core sigma:         271.07
     Atom 46  O   pos: (  0.095313 -0.533731  1.565190)  core sigma:         271.07
     Atom 47  Ca  pos: ( -1.029775  1.063725  1.766379)  core sigma:        1265.05
     Atom 48  Ca  pos: ( -0.024746 -0.268880  1.733810)  core sigma:        1265.05
     Atom 49  Si  pos: ( -0.738362  1.594694  0.464004)  core sigma:         837.79
     Atom 50  O   pos: ( -0.762035  1.543506  0.229297)  core sigma:         271.07
     Atom 51  O   pos: (  0.712725 -0.160213  0.493303)  core sigma:         271.07
     Atom 52  O   pos: ( -0.009197  1.059921  0.493381)  core sigma:         271.07
     Atom 53  H   pos: ( -0.120538  1.154847  0.515235)  core sigma:           0.00
     Atom 54  H   pos: (  0.108200  1.150096  0.499328)  core sigma:           0.00
     Atom 55  O   pos: ( -0.454711  1.030494  0.291307)  core sigma:         271.07
     Atom 56  H   pos: ( -0.434328  1.156876  0.362748)  core sigma:           0.00
     Atom 57  H   pos: ( -0.489871  0.931580  0.400962)  core sigma:           0.00
     Atom 58  O   pos: ( -0.226797  1.742239  0.251823)  core sigma:         271.07
     Atom 59  H   pos: (  0.910725 -0.114119  0.312290)  core sigma:           0.00
     Atom 60  H   pos: ( -1.100246  1.751339  0.315790)  core sigma:           0.00
     Atom 61  O   pos: (  0.690671 -0.370773  1.990338)  core sigma:         271.07
     Atom 62  H   pos: (  0.557619  0.375161  0.083414)  core sigma:           0.00
     Atom 63  H   pos: ( -0.374842  0.615794  0.027358)  core sigma:           0.00
     Atom 64  O   pos: (  0.099675 -0.571145  1.984120)  core sigma:         271.07
     Atom 65  H   pos: ( -0.148703  0.233215  0.070746)  core sigma:           0.00
     Atom 66  H   pos: (  0.071112  0.304816  0.071074)  core sigma:           0.00
     Atom 67  O   pos: (  0.678672  0.215282  0.284282)  core sigma:         271.07
     Atom 68  H   pos: (  0.684274  0.086291  0.357880)  core sigma:           0.00
     Atom 69  H   pos: ( -0.237217  0.327694  0.355964)  core sigma:           0.00
     Atom 70  Ca  pos: (  0.441985  0.397000  0.911853)  core sigma:        1265.05
     Atom 71  Si  pos: ( -0.035663  0.369461  0.695369)  core sigma:         837.79
     Atom 72  O   pos: ( -0.231482  0.304006  0.827935)  core sigma:         271.07
     Atom 73  O   pos: (  0.105412  0.498079  0.849054)  core sigma:         271.07
     Atom 74  O   pos: (  0.086666  0.162940  0.628638)  core sigma:         271.07
     Atom 75  O   pos: ( -0.073596  0.477125  0.480033)  core sigma:         271.07
     Atom 76  Ca  pos: (  0.089437  0.835953  0.933955)  core sigma:        1265.05
     Atom 77  Si  pos: ( -0.436423  0.887115  0.774338)  core sigma:         837.79
     Atom 78  O   pos: ( -0.571915  0.770635  0.941833)  core sigma:         271.07
     Atom 79  O   pos: ( -0.230381  0.953585  0.890348)  core sigma:         271.07
     Atom 80  O   pos: ( -0.416394  0.758507  0.571567)  core sigma:         271.07
     Atom 81  Ca  pos: (  0.216105 -0.072423  1.169179)  core sigma:        1265.05
     Atom 82  Si  pos: (  0.725674 -0.115140  1.360196)  core sigma:         837.79
     Atom 83  O   pos: ( -0.123615  0.031148  1.199923)  core sigma:         271.07
     Atom 84  O   pos: (  0.521819 -0.171721  1.240255)  core sigma:         271.07
     Atom 85  O   pos: ( -0.293260 -0.005821  1.573902)  core sigma:         271.07
     Atom 86  Ca  pos: ( -0.076309  0.376217  1.152129)  core sigma:        1265.05
     Atom 87  Si  pos: ( -0.596980  0.457021  1.364350)  core sigma:         837.79
     Atom 88  O   pos: (  0.245539  0.300991  1.249898)  core sigma:         271.07
     Atom 89  O   pos: ( -0.386831  0.474327  1.237354)  core sigma:         271.07
     Atom 90  O   pos: ( -0.668614  0.699857  1.370165)  core sigma:         271.07
     Atom 91  O   pos: ( -0.556689  0.403710  1.598462)  core sigma:         271.07
     Atom 92  Ca  pos: (  0.426338  0.074124  1.727336)  core sigma:        1265.05
     Atom 93  Ca  pos: ( -0.271367  0.552774  1.720328)  core sigma:        1265.05
     Atom 94  Ca  pos: ( -0.155596  0.771743  0.372099)  core sigma:        1265.05
     Atom 95  O   pos: ( -0.164899  0.765191  0.035589)  core sigma:         271.07
     Atom 96  H   pos: ( -0.183103  0.905779  0.001085)  core sigma:           0.00
     Atom 97  O   pos: (  0.143979 -0.016335  1.566447)  core sigma:         271.07
     Atom 98  H   pos: (  0.056839  0.061694  1.479256)  core sigma:           0.00

     Bare contribution in ppm:

     Atom  1  O   pos: ( -0.716050  0.880779  1.904645)  bare sigma:          70.94
            70.6753          0.5091          6.7062
             0.3412         62.1904         -3.3270
             5.8700         -3.3305         79.9561

     Atom  2  H   pos: ( -0.685077  0.817612  2.040984)  bare sigma:          11.72
             2.3614         -4.0562          7.6536
            -4.5671          3.8096        -13.0665
             8.0967        -12.0185         28.9873

     Atom  3  H   pos: ( -0.782852  0.776555  1.821829)  bare sigma:          16.39
            15.2395          5.7734         10.3187
             6.5277         14.1408          8.7639
            10.3379          7.3750         19.7916

     Atom  4  O   pos: (  0.227553  0.360093  0.251242)  bare sigma:          72.36
            79.2329         -6.0032         -3.3765
            -2.3967         65.2335         -1.0753
            -2.8833          0.3642         72.6123

     Atom  5  H   pos: (  0.118984  0.402027  0.348036)  bare sigma:          12.72
            19.2455         -8.9029        -14.5528
            -7.9436          4.0677          4.2765
           -15.2801          5.4927         14.8398

     Atom  6  H   pos: (  0.291875  0.245484  0.314810)  bare sigma:          19.45
            19.6349         -6.4643          1.4769
            -7.0862         22.5070         -6.2924
             2.2687         -7.1946         16.1943

     Atom  7  O   pos: ( -0.285737  0.631458  2.045794)  bare sigma:          61.06
            52.0617          0.5161         -3.4224
            -1.0984         54.3680          7.4624
            -4.0973          9.2079         76.7524

     Atom  8  H   pos: ( -0.560906  1.506537  0.114660)  bare sigma:          10.87
            24.0624         -2.9088        -14.2498
            -4.1583         -1.4451          3.7139
           -16.1818          3.5782          9.9935

     Atom  9  H   pos: ( -0.329285  1.565748  0.113910)  bare sigma:          12.93
            13.1576         11.6036          9.5119
            11.9718         11.7053         10.6906
            10.4178         11.2601         13.9413

     Atom 10  O   pos: ( -0.589788  0.276018  2.032663)  bare sigma:          75.94
            73.5396         -3.2791          6.5485
            -2.2594         74.5757          3.4030
             6.3990          4.1839         79.6904

     Atom 11  H   pos: ( -0.778325  1.260816  0.072331)  bare sigma:          18.36
            12.0470         -4.4924         -0.4222
            -5.1122         28.3908          6.5049
            -0.9124          8.1736         14.6333

     Atom 12  H   pos: ( -0.633483  1.086299  0.127455)  bare sigma:          13.80
            17.0324         -7.6098         15.8166
            -6.7418          5.5056         -5.1304
            16.7659         -5.7505         18.8736

     Atom 13  O   pos: (  0.337787 -0.204313  1.916699)  bare sigma:          68.20
            73.3165         -4.1704         -3.4834
            -4.3227         67.4206         -8.2532
            -1.8733         -6.6451         63.8730

     Atom 14  H   pos: (  0.446926 -0.284065  1.979874)  bare sigma:          13.28
            24.5989        -11.0203          5.5778
           -11.8546          9.5205         -6.1473
             6.7545         -6.8209          5.7162

     Atom 15  H   pos: (  0.230241 -0.167557  2.012529)  bare sigma:          14.82
            25.0796         -7.2121         -9.2298
            -6.2610          7.5225          1.8540
           -10.6575          2.7930         11.8526

     Atom 16  O   pos: ( -0.378434  0.916664  1.676119)  bare sigma:          69.74
            69.9780          1.6648         -3.2786
             2.8095         65.7724         -6.0798
            -3.7552         -5.5414         73.4784

     Atom 17  H   pos: ( -0.404119  1.010699  1.561072)  bare sigma:          13.89
             4.8754         -0.2761          2.2229
             0.5410         14.0291        -14.2909
             0.8115        -14.2065         22.7667

     Atom 18  H   pos: ( -0.502576  0.918179  1.761201)  bare sigma:          13.43
            23.5677          2.3912        -14.9044
             1.8211          2.0599         -2.0466
           -14.3281         -2.7473         14.6610

     Atom 19  O   pos: ( -0.252398  1.392174  0.556094)  bare sigma:          68.88
            74.3761         -3.9692         -0.7284
            -4.2306         69.8715         -0.5143
            -1.7549         -1.1531         62.4017

     Atom 20  H   pos: ( -0.138672  1.478829  0.522350)  bare sigma:          18.24
            25.3234          8.2522         -2.5243
             8.7827         18.9997         -2.8739
            -2.9093         -3.3959         10.3963

     Atom 21  H   pos: ( -0.366214  1.492371  0.559259)  bare sigma:          13.41
            20.9552        -13.5681         -0.2548
           -14.5842         16.5571         -1.2788
            -0.0291         -1.7513          2.7081

     Atom 22  O   pos: ( -0.015161  0.305157  1.777208)  bare sigma:          69.41
            66.5395         -6.0400         -1.4921
            -4.3882         79.4541          4.6359
            -0.4172          2.6393         62.2437

     Atom 23  H   pos: (  0.104491  0.385353  1.747120)  bare sigma:          18.47
            23.2661          7.4921         -2.7572
             6.1391         20.6399         -1.9822
            -3.1574         -2.3416         11.5081

     Atom 24  H   pos: (  0.008529  0.175589  1.707375)  bare sigma:          15.36
             7.6340         -5.2700         -3.3584
            -3.5344         26.7302         10.9371
            -2.6199         11.3857         11.7021

     Atom 25  Ca  pos: ( -0.190181  1.318794  0.925152)  bare sigma:         105.16
           104.0334         -3.2762          4.6325
            -3.4999        108.3870          1.7037
             4.8600          1.3069        103.0745

     Atom 26  Si  pos: ( -0.677795  1.284886  0.807164)  bare sigma:         -27.75
           -26.2479          3.9283         -0.2026
             3.8014        -28.8723          1.0338
             0.4039          0.8070        -28.1256

     Atom 27  O   pos: ( -0.857505  1.199547  0.947428)  bare sigma:          31.28
            28.5921          1.2587          2.4583
             1.2599         38.7379          1.9000
             3.5978          3.1302         26.5072

     Atom 28  O   pos: ( -0.532399  1.428034  0.936931)  bare sigma:          37.21
            41.5528          0.1602          0.6632
             0.9020         44.5390         -0.8247
            -0.6709         -2.5218         25.5394

     Atom 29  O   pos: ( -0.555613  1.095776  0.706890)  bare sigma:          52.01
            49.2085         -9.8709         -1.0629
            -9.4535         59.5501          1.9264
            -2.1512          2.3474         47.2716

     Atom 30  O   pos: ( -0.777403  1.387692  0.602535)  bare sigma:          50.85
            45.2861         -0.7118          3.3520
             0.6409         55.9129         -8.4478
             2.9819         -7.4466         51.3431

     Atom 31  Ca  pos: (  0.734828 -0.078345  0.866273)  bare sigma:         108.53
           108.4117         -4.0000          3.7200
            -4.0518        114.4017          2.1269
             3.4817          2.8675        102.7715

     Atom 32  Si  pos: (  0.224582 -0.024557  0.706020)  bare sigma:         -27.52
           -26.0929          2.7053          0.5731
             2.7580        -28.6045         -0.6040
             0.8132         -0.3630        -27.8585

     Atom 33  O   pos: (  0.083088 -0.175475  0.832708)  bare sigma:          32.92
            33.9658          0.8823         -1.3635
             1.6745         41.9719         -0.0857
             0.2273          2.7914         22.8346

     Atom 34  O   pos: (  0.404744  0.052351  0.850163)  bare sigma:          33.34
            37.5447          0.0803          2.2814
             0.0573         39.5860          4.3799
            -0.7643          2.9681         22.8773

     Atom 35  O   pos: (  0.306706 -0.121553  0.488657)  bare sigma:          50.82
            51.8493         -6.0407         -3.9857
            -6.1181         47.5239          5.7105
            -2.4216          4.7214         53.0747

     Atom 36  Ca  pos: ( -0.364808  0.832110  1.211841)  bare sigma:          97.41
            93.0701         -0.8466          4.4574
            -1.7386        105.8883          5.7029
             4.6679          5.8356         93.2819

     Atom 37  Si  pos: (  0.113442  0.794667  1.430584)  bare sigma:         -27.95
           -30.6816          2.1260         -0.4504
             0.9761        -25.2889          1.2888
             0.4300          0.6281        -27.8781

     Atom 38  O   pos: ( -0.845829  1.050775  1.446993)  bare sigma:          33.16
            30.9258         14.7512         -6.2773
            10.1449         35.2963         -8.2108
            -7.4378        -10.7636         33.2611

     Atom 39  O   pos: ( -0.032202  0.733775  1.240777)  bare sigma:          23.86
            23.7778          0.6988          0.6487
             0.8860         15.0856         -3.6024
            -0.0645         -2.6585         32.7299

     Atom 40  O   pos: (  0.016601  0.712281  1.642592)  bare sigma:          28.48
            33.5871         12.4968         -5.4248
            13.2999         30.3331         -2.0441
            -0.9362          2.5225         21.5305

     Atom 41  Ca  pos: ( -0.746694  1.326489  1.269897)  bare sigma:         107.27
           101.4751          3.0581         -0.8026
             3.2423        116.8061         -5.9942
            -0.4902         -5.3096        103.5322

     Atom 42  Si  pos: (  0.991838 -0.525006  1.358685)  bare sigma:         -28.22
           -29.6533          4.3377          0.5214
             4.4544        -29.2986         -0.6314
             0.5592         -0.1592        -25.7219

     Atom 43  O   pos: ( -0.387067  1.144054  1.327422)  bare sigma:          36.67
            24.2036         -2.4349          1.3805
             0.9000         55.4198         10.3575
             1.5541          9.0181         30.3934

     Atom 44  O   pos: (  0.152587 -0.424671  1.182908)  bare sigma:          28.55
            26.4442          1.5557         -0.2762
             2.7934         26.1581          1.0474
             1.0828          2.1538         33.0428

     Atom 45  O   pos: (  0.822925 -0.344611  1.405945)  bare sigma:          49.34
            49.3640         -3.6049         -1.1488
            -3.0137         52.1964          0.0734
            -0.3791          0.3314         46.4569

     Atom 46  O   pos: (  0.095313 -0.533731  1.565190)  bare sigma:          19.54
            11.8065         -7.3236         -0.0741
           -11.0821         37.4996         -7.9357
            -2.0118         -3.0804          9.3134

     Atom 47  Ca  pos: ( -1.029775  1.063725  1.766379)  bare sigma:         103.27
            95.4470        -12.1986          0.6286
           -11.1429        110.6364          0.3678
             0.9868         -0.6152        103.7256

     Atom 48  Ca  pos: ( -0.024746 -0.268880  1.733810)  bare sigma:         104.41
            93.2903          1.0028         -8.6870
             1.3907        111.1494          6.1297
            -8.9760          7.3621        108.7961

     Atom 49  Si  pos: ( -0.738362  1.594694  0.464004)  bare sigma:         -27.47
           -26.5087          3.0609          2.9200
             3.1162        -33.2940          2.7744
             2.2770          3.2226        -22.6003

     Atom 50  O   pos: ( -0.762035  1.543506  0.229297)  bare sigma:          52.99
            47.5238         -2.8900         -0.6333
            -3.2512         43.5842          2.6736
            -0.9729          3.5877         67.8500

     Atom 51  O   pos: (  0.712725 -0.160213  0.493303)  bare sigma:          44.18
            46.5426          1.6125          0.9540
             1.6217         41.4932         -0.3545
             2.2205          0.0567         44.5139

     Atom 52  O   pos: ( -0.009197  1.059921  0.493381)  bare sigma:          70.87
            71.3501          5.2956          1.0509
             9.5455         77.2811          5.6576
             1.8900          6.2555         63.9811

     Atom 53  H   pos: ( -0.120538  1.154847  0.515235)  bare sigma:          16.95
            21.9029        -10.4910         -2.0628
           -10.6700         21.6282          3.5071
            -2.0571          3.4540          7.3078

     Atom 54  H   pos: (  0.108200  1.150096  0.499328)  bare sigma:          15.41
            22.1046         11.4134          2.2687
            13.6439         17.6673          3.5611
             2.5311          3.1693          6.4583

     Atom 55  O   pos: ( -0.454711  1.030494  0.291307)  bare sigma:          71.33
            64.1447          0.4433          4.7353
             1.4599         74.9685         -4.9546
             4.8460         -7.4448         74.8691

     Atom 56  H   pos: ( -0.434328  1.156876  0.362748)  bare sigma:          19.00
            12.0900          2.4114          2.2580
             2.5114         26.7838          5.9811
             2.3365          7.0295         18.1123

     Atom 57  H   pos: ( -0.489871  0.931580  0.400962)  bare sigma:          13.00
             1.7588          0.4425         -1.2972
            -0.0861         17.5103        -13.0500
            -0.9427        -15.2845         19.7207

     Atom 58  O   pos: ( -0.226797  1.742239  0.251823)  bare sigma:          71.94
            77.8389          1.7427          0.3629
             3.8780         65.2471          1.3760
             0.5850          1.4450         72.7443

     Atom 59  H   pos: (  0.910725 -0.114119  0.312290)  bare sigma:          16.04
            22.6274          0.5060        -11.9713
             0.7723          6.6070         -1.5027
           -13.2987         -1.3384         18.8875

     Atom 60  H   pos: ( -1.100246  1.751339  0.315790)  bare sigma:          16.46
            26.5004         -1.5237         10.5738
            -1.4710          6.1143         -1.2363
            12.2492         -1.3850         16.7700

     Atom 61  O   pos: (  0.690671 -0.370773  1.990338)  bare sigma:          71.25
            77.0308          4.9952          0.1939
             2.8720         72.4337         -4.6808
            -0.2770         -4.7603         64.2881

     Atom 62  H   pos: (  0.557619  0.375161  0.083414)  bare sigma:          16.21
            11.0828         -2.1049          1.7430
            -2.0994         19.8515        -12.8740
             1.6691        -13.9240         17.6865

     Atom 63  H   pos: ( -0.374842  0.615794  0.027358)  bare sigma:          14.62
            16.5700         14.3294          3.3075
            13.5677         20.4698          3.6789
             4.3796          5.1546          6.8232

     Atom 64  O   pos: (  0.099675 -0.571145  1.984120)  bare sigma:          67.05
            68.7639          2.1141         -1.1530
             2.2790         63.0973          2.6333
            -1.4469          2.1975         69.3018

     Atom 65  H   pos: ( -0.148703  0.233215  0.070746)  bare sigma:          14.89
            19.1070          3.7625        -12.3286
             4.3313          6.7044         -4.9460
           -13.4087         -4.7083         18.8720

     Atom 66  H   pos: (  0.071112  0.304816  0.071074)  bare sigma:          12.72
            18.7279          5.8161         14.9722
             5.5033          2.5085          2.3694
            15.7411          3.1162         16.9299

     Atom 67  O   pos: (  0.678672  0.215282  0.284282)  bare sigma:          71.85
            67.8723          5.9000          2.8841
             5.2843         77.2913         -2.5798
             1.9970         -3.4473         70.3993

     Atom 68  H   pos: (  0.684274  0.086291  0.357880)  bare sigma:          15.89
             7.0420          0.2879          0.4722
             0.7203         29.1179        -11.0642
             0.0539        -12.3013         11.4981

     Atom 69  H   pos: ( -0.237217  0.327694  0.355964)  bare sigma:          13.84
            12.7404         12.0805          9.7901
            11.4989         16.1338          9.0960
            10.0665          9.9608         12.6368

     Atom 70  Ca  pos: (  0.441985  0.397000  0.911853)  bare sigma:         105.62
           109.3672         -4.8315         -0.1163
            -4.6870        113.0693          4.5484
            -0.0740          4.1333         94.4285

     Atom 71  Si  pos: ( -0.035663  0.369461  0.695369)  bare sigma:         -27.72
           -29.0215          1.6393          0.0833
             1.8997        -30.1262         -1.7867
             0.1507         -1.3571        -24.0086

     Atom 72  O   pos: ( -0.231482  0.304006  0.827935)  bare sigma:          31.31
            38.0655         -2.8258         -0.9809
            -3.0043         31.9195          2.1453
             3.7312          2.1092         23.9410

     Atom 73  O   pos: (  0.105412  0.498079  0.849054)  bare sigma:          28.31
            25.9110         -0.9492          0.8826
             0.6267         38.2652          3.6420
            -1.0532          1.0529         20.7411

     Atom 74  O   pos: (  0.086666  0.162940  0.628638)  bare sigma:          54.33
            49.7924        -10.2338          0.1554
           -10.9549         62.0952         -2.5743
             0.8680         -2.6762         51.1015

     Atom 75  O   pos: ( -0.073596  0.477125  0.480033)  bare sigma:          33.04
            21.2655        -10.4342         10.0743
            -9.6426         50.2438        -14.7616
             7.3649         -8.1923         27.5971

     Atom 76  Ca  pos: (  0.089437  0.835953  0.933955)  bare sigma:          99.84
           102.7946         -3.9207         -2.6351
            -4.0880        106.0503         -1.1361
            -2.8228         -1.3815         90.6694

     Atom 77  Si  pos: ( -0.436423  0.887115  0.774338)  bare sigma:         -28.00
           -29.8529          1.1811         -0.7712
             1.5095        -29.9717          1.9373
            -0.7013          2.7131        -24.1768

     Atom 78  O   pos: ( -0.571915  0.770635  0.941833)  bare sigma:          24.88
            30.7496         -4.5301          5.8432
            -4.9602         25.8398          3.7336
             7.6441          4.5482         18.0510

     Atom 79  O   pos: ( -0.230381  0.953585  0.890348)  bare sigma:          29.57
            34.9732         -2.9485         -0.4703
            -4.8672         31.8005         -1.8784
            -3.6966         -2.7225         21.9354

     Atom 80  O   pos: ( -0.416394  0.758507  0.571567)  bare sigma:          33.66
            36.2854          0.0916        -17.1206
             2.5312         21.7597          4.2876
           -15.0459          2.6668         42.9471

     Atom 81  Ca  pos: (  0.216105 -0.072423  1.169179)  bare sigma:         103.42
           113.4252         -6.5842          2.6520
            -6.1984        101.2877          0.7517
             2.3023          0.9956         95.5531

     Atom 82  Si  pos: (  0.725674 -0.115140  1.360196)  bare sigma:         -27.59
           -27.2486          3.3244          0.1539
             3.5618        -32.3467          2.1286
             0.5422          2.3274        -23.1774

     Atom 83  O   pos: ( -0.123615  0.031148  1.199923)  bare sigma:          32.37
            32.7716          2.4158         -2.8463
             1.9976         37.6263         -2.7193
            -0.6447         -2.5996         26.7065

     Atom 84  O   pos: (  0.521819 -0.171721  1.240255)  bare sigma:          29.70
            42.8916         -5.4745          9.2493
            -7.1555         27.6446          0.4688
             5.1341          0.9696         18.5717

     Atom 85  O   pos: ( -0.293260 -0.005821  1.573902)  bare sigma:          32.69
            48.3642        -13.2089        -21.0632
           -11.2907         21.7065          9.3425
           -15.0020          7.3136         28.0056

     Atom 86  Ca  pos: ( -0.076309  0.376217  1.152129)  bare sigma:          98.80
           105.7174         -5.2113          0.5774
            -4.7729         98.9182          0.4786
             0.8496          0.0555         91.7569

     Atom 87  Si  pos: ( -0.596980  0.457021  1.364350)  bare sigma:         -27.88
           -27.6124          3.3288          2.5479
             3.7883        -31.6807          0.4449
             1.5879          0.8371        -24.3452

     Atom 88  O   pos: (  0.245539  0.300991  1.249898)  bare sigma:          35.42
            43.6698          2.4011          6.6549
             0.9306         33.2128         -0.3351
             4.4963          0.2872         29.3823

     Atom 89  O   pos: ( -0.386831  0.474327  1.237354)  bare sigma:          28.07
            32.5730         -2.8429         -3.8434
            -4.6597         23.8878          1.7867
            -2.8669          0.5966         27.7483

     Atom 90  O   pos: ( -0.668614  0.699857  1.370165)  bare sigma:          46.98
            50.9326         -6.3753         -1.3997
            -3.5264         46.4450         -1.0201
            -0.9918         -0.4868         43.5584

     Atom 91  O   pos: ( -0.556689  0.403710  1.598462)  bare sigma:          24.96
            25.2484          9.6739         12.9499
            10.6663         34.7872         -8.0404
             9.3207         -7.3394         14.8585

     Atom 92  Ca  pos: (  0.426338  0.074124  1.727336)  bare sigma:          96.10
           102.9418          0.5848         -5.9619
            -1.1012         95.5763         -2.2869
            -6.3316         -2.5254         89.7715

     Atom 93  Ca  pos: ( -0.271367  0.552774  1.720328)  bare sigma:         100.60
           109.8548         11.3214          3.3122
            10.6090         92.6858          6.4965
             3.3629          5.5741         99.2577

     Atom 94  Ca  pos: ( -0.155596  0.771743  0.372099)  bare sigma:          93.42
            81.6115         -0.8354         -6.2378
            -2.3307         94.0419         -3.3880
            -6.8619         -6.1322        104.6192

     Atom 95  O   pos: ( -0.164899  0.765191  0.035589)  bare sigma:          47.93
            49.2682          5.8059         -4.7067
             4.9751         24.5326          8.4582
            -1.9570          9.5864         69.9861

     Atom 96  H   pos: ( -0.183103  0.905779  0.001085)  bare sigma:          19.17
            13.3277         -1.1408         -0.7259
            -1.5212         25.8359         -4.3563
            -0.5430         -3.7902         18.3398

     Atom 97  O   pos: (  0.143979 -0.016335  1.566447)  bare sigma:          38.08
            42.6402         13.0439         -3.9626
            17.7781         33.0115          9.7233
            -3.8546          4.2867         38.5856

     Atom 98  H   pos: (  0.056839  0.061694  1.479256)  bare sigma:          19.43
            20.0881         -1.7104          5.4322
            -1.3239         16.0793         -3.0098
             5.3457         -3.0455         22.1322

     Diamagnetic contribution in ppm:

     Atom  1  O   pos: ( -0.716050  0.880779  1.904645)  dia sigma:          18.03
            17.6553          0.2522          0.3844
             0.2522         18.0430          0.0915
             0.3844          0.0915         18.3924

     Atom  2  H   pos: ( -0.685077  0.817612  2.040984)  dia sigma:           0.89
             0.8927         -0.0000         -0.0000
            -0.0000          0.8927         -0.0000
            -0.0000         -0.0000          0.8927

     Atom  3  H   pos: ( -0.782852  0.776555  1.821829)  dia sigma:           0.99
             0.9865         -0.0000         -0.0000
            -0.0000          0.9865         -0.0000
            -0.0000         -0.0000          0.9865

     Atom  4  O   pos: (  0.227553  0.360093  0.251242)  dia sigma:          18.05
            18.0297         -0.6584         -0.1377
            -0.6584         18.1264         -0.1957
            -0.1377         -0.1957         17.9816

     Atom  5  H   pos: (  0.118984  0.402027  0.348036)  dia sigma:           0.94
             0.9399         -0.0000         -0.0000
            -0.0000          0.9399         -0.0000
            -0.0000         -0.0000          0.9399

     Atom  6  H   pos: (  0.291875  0.245484  0.314810)  dia sigma:           1.04
             1.0439         -0.0000         -0.0000
            -0.0000          1.0439         -0.0000
            -0.0000         -0.0000          1.0439

     Atom  7  O   pos: ( -0.285737  0.631458  2.045794)  dia sigma:          18.26
            18.7489          0.2549         -0.0466
             0.2549         17.8941          0.2958
            -0.0466          0.2958         18.1408

     Atom  8  H   pos: ( -0.560906  1.506537  0.114660)  dia sigma:           0.90
             0.8963         -0.0000         -0.0000
            -0.0000          0.8963         -0.0000
            -0.0000         -0.0000          0.8963

     Atom  9  H   pos: ( -0.329285  1.565748  0.113910)  dia sigma:           0.95
             0.9502         -0.0000         -0.0000
            -0.0000          0.9502         -0.0000
            -0.0000         -0.0000          0.9502

     Atom 10  O   pos: ( -0.589788  0.276018  2.032663)  dia sigma:          18.17
            17.9781         -0.5623          0.3275
            -0.5623         18.4740          0.1406
             0.3275          0.1406         18.0457

     Atom 11  H   pos: ( -0.778325  1.260816  0.072331)  dia sigma:           1.01
             1.0105         -0.0000         -0.0000
            -0.0000          1.0105         -0.0000
            -0.0000         -0.0000          1.0105

     Atom 12  H   pos: ( -0.633483  1.086299  0.127455)  dia sigma:           0.96
             0.9557         -0.0000         -0.0000
            -0.0000          0.9557         -0.0000
            -0.0000         -0.0000          0.9557

     Atom 13  O   pos: (  0.337787 -0.204313  1.916699)  dia sigma:          18.30
            18.6355         -0.5316         -0.1691
            -0.5316         17.9693         -0.0651
            -0.1691         -0.0651         18.3060

     Atom 14  H   pos: (  0.446926 -0.284065  1.979874)  dia sigma:           0.95
             0.9479         -0.0000         -0.0000
            -0.0000          0.9479         -0.0000
            -0.0000         -0.0000          0.9479

     Atom 15  H   pos: (  0.230241 -0.167557  2.012529)  dia sigma:           0.98
             0.9783         -0.0000         -0.0000
            -0.0000          0.9783         -0.0000
            -0.0000         -0.0000          0.9783

     Atom 16  O   pos: ( -0.378434  0.916664  1.676119)  dia sigma:          18.16
            18.1837         -0.1320         -0.3225
            -0.1320         17.8947         -0.4611
            -0.3225         -0.4611         18.4008

     Atom 17  H   pos: ( -0.404119  1.010699  1.561072)  dia sigma:           0.94
             0.9429         -0.0000         -0.0000
            -0.0000          0.9429         -0.0000
            -0.0000         -0.0000          0.9429

     Atom 18  H   pos: ( -0.502576  0.918179  1.761201)  dia sigma:           0.94
             0.9422         -0.0000         -0.0000
            -0.0000          0.9422         -0.0000
            -0.0000         -0.0000          0.9422

     Atom 19  O   pos: ( -0.252398  1.392174  0.556094)  dia sigma:          18.08
            18.6833          0.0116         -0.2365
             0.0116         18.1661         -0.1577
            -0.2365         -0.1577         17.3937

     Atom 20  H   pos: ( -0.138672  1.478829  0.522350)  dia sigma:           1.03
             1.0276         -0.0000         -0.0000
            -0.0000          1.0276         -0.0000
            -0.0000         -0.0000          1.0276

     Atom 21  H   pos: ( -0.366214  1.492371  0.559259)  dia sigma:           0.93
             0.9271         -0.0000         -0.0000
            -0.0000          0.9271         -0.0000
            -0.0000         -0.0000          0.9271

     Atom 22  O   pos: ( -0.015161  0.305157  1.777208)  dia sigma:          18.07
            18.1670          0.3772         -0.2327
             0.3772         18.4836          0.2846
            -0.2327          0.2846         17.5499

     Atom 23  H   pos: (  0.104491  0.385353  1.747120)  dia sigma:           1.02
             1.0163         -0.0000         -0.0000
            -0.0000          1.0163         -0.0000
            -0.0000         -0.0000          1.0163

     Atom 24  H   pos: (  0.008529  0.175589  1.707375)  dia sigma:           0.97
             0.9723         -0.0000         -0.0000
            -0.0000          0.9723         -0.0000
            -0.0000         -0.0000          0.9723

     Atom 25  Ca  pos: ( -0.190181  1.318794  0.925152)  dia sigma:          -4.22
            -4.2160          0.0098         -0.0203
             0.0098         -4.2376         -0.0073
            -0.0203         -0.0073         -4.2161

     Atom 26  Si  pos: ( -0.677795  1.284886  0.807164)  dia sigma:           1.96
             1.9467         -0.0353          0.0042
            -0.0353          1.9645         -0.0154
             0.0042         -0.0154          1.9572

     Atom 27  O   pos: ( -0.857505  1.199547  0.947428)  dia sigma:          17.81
            17.8561          0.0622         -0.1138
             0.0622         17.7507         -0.1003
            -0.1138         -0.1003         17.8272

     Atom 28  O   pos: ( -0.532399  1.428034  0.936931)  dia sigma:          17.72
            17.7176          0.0779          0.1373
             0.0779         17.7066          0.0896
             0.1373          0.0896         17.7294

     Atom 29  O   pos: ( -0.555613  1.095776  0.706890)  dia sigma:          18.36
            18.3070         -0.2655         -0.0306
            -0.2655         18.5878          0.0449
            -0.0306          0.0449         18.1755

     Atom 30  O   pos: ( -0.777403  1.387692  0.602535)  dia sigma:          18.29
            18.0719          0.0366          0.1219
             0.0366         18.3365         -0.2881
             0.1219         -0.2881         18.4612

     Atom 31  Ca  pos: (  0.734828 -0.078345  0.866273)  dia sigma:          -4.24
            -4.2430          0.0119         -0.0070
             0.0119         -4.2577         -0.0033
            -0.0070         -0.0033         -4.2191

     Atom 32  Si  pos: (  0.224582 -0.024557  0.706020)  dia sigma:           1.94
             1.9253         -0.0296         -0.0084
            -0.0296          1.9477          0.0141
            -0.0084          0.0141          1.9467

     Atom 33  O   pos: (  0.083088 -0.175475  0.832708)  dia sigma:          17.79
            17.8059          0.0739         -0.1472
             0.0739         17.7916         -0.0810
            -0.1472         -0.0810         17.7875

     Atom 34  O   pos: (  0.404744  0.052351  0.850163)  dia sigma:          17.76
            17.7870          0.0314          0.1351
             0.0314         17.6875          0.1038
             0.1351          0.1038         17.8019

     Atom 35  O   pos: (  0.306706 -0.121553  0.488657)  dia sigma:          18.21
            18.2446         -0.1968         -0.1901
            -0.1968         18.0739          0.2166
            -0.1901          0.2166         18.3255

     Atom 36  Ca  pos: ( -0.364808  0.832110  1.211841)  dia sigma:          -4.18
            -4.1776         -0.0064         -0.0100
            -0.0064         -4.1955         -0.0088
            -0.0100         -0.0088         -4.1560

     Atom 37  Si  pos: (  0.113442  0.794667  1.430584)  dia sigma:           1.93
             1.9635         -0.0193         -0.0023
            -0.0193          1.9127         -0.0112
            -0.0023         -0.0112          1.9283

     Atom 38  O   pos: ( -0.845829  1.050775  1.446993)  dia sigma:          17.68
            17.5532          0.0819         -0.0084
             0.0819         17.8654          0.0776
            -0.0084          0.0776         17.6348

     Atom 39  O   pos: ( -0.032202  0.733775  1.240777)  dia sigma:          17.84
            17.8030          0.0782          0.1578
             0.0782         17.7655          0.0782
             0.1578          0.0782         17.9440

     Atom 40  O   pos: (  0.016601  0.712281  1.642592)  dia sigma:          17.74
            17.6837          0.0212         -0.0938
             0.0212         17.6214         -0.0753
            -0.0938         -0.0753         17.9120

     Atom 41  Ca  pos: ( -0.746694  1.326489  1.269897)  dia sigma:          -4.22
            -4.2153         -0.0102         -0.0033
            -0.0102         -4.2473          0.0128
            -0.0033          0.0128         -4.1988

     Atom 42  Si  pos: (  0.991838 -0.525006  1.358685)  dia sigma:           1.96
             1.9625         -0.0438         -0.0098
            -0.0438          1.9801          0.0047
            -0.0098          0.0047          1.9266

     Atom 43  O   pos: ( -0.387067  1.144054  1.327422)  dia sigma:          17.69
            17.6953          0.1607          0.0770
             0.1607         17.7286         -0.0058
             0.0770         -0.0058         17.6610

     Atom 44  O   pos: (  0.152587 -0.424671  1.182908)  dia sigma:          17.86
            17.9334          0.0959         -0.1437
             0.0959         17.8074         -0.0806
            -0.1437         -0.0806         17.8412

     Atom 45  O   pos: (  0.822925 -0.344611  1.405945)  dia sigma:          18.36
            18.3250         -0.2510         -0.0193
            -0.2510         18.5907         -0.0109
            -0.0193         -0.0109         18.1524

     Atom 46  O   pos: (  0.095313 -0.533731  1.565190)  dia sigma:          17.92
            17.8693          0.0297          0.1413
             0.0297         17.8195          0.0015
             0.1413          0.0015         18.0629

     Atom 47  Ca  pos: ( -1.029775  1.063725  1.766379)  dia sigma:          -4.20
            -4.1669          0.0414          0.0037
             0.0414         -4.2253          0.0076
             0.0037          0.0076         -4.1962

     Atom 48  Ca  pos: ( -0.024746 -0.268880  1.733810)  dia sigma:          -4.19
            -4.1575          0.0062          0.0166
             0.0062         -4.2124         -0.0198
             0.0166         -0.0198         -4.2035

     Atom 49  Si  pos: ( -0.738362  1.594694  0.464004)  dia sigma:           1.90
             1.9006         -0.0299         -0.0251
            -0.0299          1.9484         -0.0263
            -0.0251         -0.0263          1.8632

     Atom 50  O   pos: ( -0.762035  1.543506  0.229297)  dia sigma:          17.63
            17.4931         -0.0365          0.0256
            -0.0365         17.5059          0.0686
             0.0256          0.0686         17.8990

     Atom 51  O   pos: (  0.712725 -0.160213  0.493303)  dia sigma:          17.53
            17.6594          0.0769          0.0994
             0.0769         17.5017          0.0132
             0.0994          0.0132         17.4254

     Atom 52  O   pos: ( -0.009197  1.059921  0.493381)  dia sigma:          18.25
            18.9076         -0.0407         -0.1109
            -0.0407         18.3344          0.1194
            -0.1109          0.1194         17.5082

     Atom 53  H   pos: ( -0.120538  1.154847  0.515235)  dia sigma:           1.00
             0.9992         -0.0000         -0.0000
            -0.0000          0.9992         -0.0000
            -0.0000         -0.0000          0.9992

     Atom 54  H   pos: (  0.108200  1.150096  0.499328)  dia sigma:           0.98
             0.9764         -0.0000         -0.0000
            -0.0000          0.9764         -0.0000
            -0.0000         -0.0000          0.9764

     Atom 55  O   pos: ( -0.454711  1.030494  0.291307)  dia sigma:          18.00
            17.4238          0.2996         -0.0305
             0.2996         18.6008          0.0326
            -0.0305          0.0326         17.9885

     Atom 56  H   pos: ( -0.434328  1.156876  0.362748)  dia sigma:           1.03
             1.0297         -0.0000         -0.0000
            -0.0000          1.0297         -0.0000
            -0.0000         -0.0000          1.0297

     Atom 57  H   pos: ( -0.489871  0.931580  0.400962)  dia sigma:           0.93
             0.9330         -0.0000         -0.0000
            -0.0000          0.9330         -0.0000
            -0.0000         -0.0000          0.9330

     Atom 58  O   pos: ( -0.226797  1.742239  0.251823)  dia sigma:          18.09
            18.7393         -0.0558         -0.0670
            -0.0558         17.3500          0.0441
            -0.0670          0.0441         18.1735

     Atom 59  H   pos: (  0.910725 -0.114119  0.312290)  dia sigma:           0.98
             0.9781         -0.0000         -0.0000
            -0.0000          0.9781         -0.0000
            -0.0000         -0.0000          0.9781

     Atom 60  H   pos: ( -1.100246  1.751339  0.315790)  dia sigma:           1.01
             1.0066         -0.0000         -0.0000
            -0.0000          1.0066         -0.0000
            -0.0000         -0.0000          1.0066

     Atom 61  O   pos: (  0.690671 -0.370773  1.990338)  dia sigma:          18.08
            17.6519          0.3374          0.2314
             0.3374         18.5804         -0.2234
             0.2314         -0.2234         18.0145

     Atom 62  H   pos: (  0.557619  0.375161  0.083414)  dia sigma:           0.99
             0.9888         -0.0000         -0.0000
            -0.0000          0.9888         -0.0000
            -0.0000         -0.0000          0.9888

     Atom 63  H   pos: ( -0.374842  0.615794  0.027358)  dia sigma:           0.97
             0.9680         -0.0000         -0.0000
            -0.0000          0.9680         -0.0000
            -0.0000         -0.0000          0.9680

     Atom 64  O   pos: (  0.099675 -0.571145  1.984120)  dia sigma:          18.15
            18.6081          0.3494         -0.0149
             0.3494         17.6396         -0.0834
            -0.0149         -0.0834         18.1925

     Atom 65  H   pos: ( -0.148703  0.233215  0.070746)  dia sigma:           0.97
             0.9727         -0.0000         -0.0000
            -0.0000          0.9727         -0.0000
            -0.0000         -0.0000          0.9727

     Atom 66  H   pos: (  0.071112  0.304816  0.071074)  dia sigma:           0.94
             0.9391         -0.0000         -0.0000
            -0.0000          0.9391         -0.0000
            -0.0000         -0.0000          0.9391

     Atom 67  O   pos: (  0.678672  0.215282  0.284282)  dia sigma:          18.07
            17.6481          0.3237          0.2967
             0.3237         18.5873         -0.1271
             0.2967         -0.1271         17.9766

     Atom 68  H   pos: (  0.684274  0.086291  0.357880)  dia sigma:           0.98
             0.9829         -0.0000         -0.0000
            -0.0000          0.9829         -0.0000
            -0.0000         -0.0000          0.9829

     Atom 69  H   pos: ( -0.237217  0.327694  0.355964)  dia sigma:           0.95
             0.9490         -0.0000         -0.0000
            -0.0000          0.9490         -0.0000
            -0.0000         -0.0000          0.9490

     Atom 70  Ca  pos: (  0.441985  0.397000  0.911853)  dia sigma:          -4.22
            -4.2360          0.0117         -0.0031
             0.0117         -4.2391         -0.0145
            -0.0031         -0.0145         -4.1814

     Atom 71  Si  pos: ( -0.035663  0.369461  0.695369)  dia sigma:           1.94
             1.9509         -0.0232         -0.0012
            -0.0232          1.9736          0.0134
            -0.0012          0.0134          1.9058

     Atom 72  O   pos: ( -0.231482  0.304006  0.827935)  dia sigma:          17.76
            17.8071          0.0210         -0.1637
             0.0210         17.6844         -0.0785
            -0.1637         -0.0785         17.7902

     Atom 73  O   pos: (  0.105412  0.498079  0.849054)  dia sigma:          17.78
            17.7525          0.0360          0.1201
             0.0360         17.7684          0.0874
             0.1201          0.0874         17.8311

     Atom 74  O   pos: (  0.086666  0.162940  0.628638)  dia sigma:          18.43
            18.4252         -0.3082          0.0042
            -0.3082         18.6471          0.0126
             0.0042          0.0126         18.2208

     Atom 75  O   pos: ( -0.073596  0.477125  0.480033)  dia sigma:          17.87
            17.7749          0.0558          0.0303
             0.0558         17.7478         -0.1035
             0.0303         -0.1035         18.0777

     Atom 76  Ca  pos: (  0.089437  0.835953  0.933955)  dia sigma:          -4.21
            -4.2293          0.0140          0.0065
             0.0140         -4.2337          0.0016
             0.0065          0.0016         -4.1726

     Atom 77  Si  pos: ( -0.436423  0.887115  0.774338)  dia sigma:           1.98
             1.9935         -0.0219          0.0031
            -0.0219          2.0074         -0.0252
             0.0031         -0.0252          1.9447

     Atom 78  O   pos: ( -0.571915  0.770635  0.941833)  dia sigma:          17.85
            17.8310          0.0234         -0.1288
             0.0234         17.8473         -0.0991
            -0.1288         -0.0991         17.8765

     Atom 79  O   pos: ( -0.230381  0.953585  0.890348)  dia sigma:          17.77
            17.8262          0.0537          0.1371
             0.0537         17.7235          0.0635
             0.1371          0.0635         17.7734

     Atom 80  O   pos: ( -0.416394  0.758507  0.571567)  dia sigma:          17.68
            17.5509          0.0113          0.0516
             0.0113         17.6603          0.0988
             0.0516          0.0988         17.8409

     Atom 81  Ca  pos: (  0.216105 -0.072423  1.169179)  dia sigma:          -4.21
            -4.2424          0.0111         -0.0126
             0.0111         -4.1967         -0.0019
            -0.0126         -0.0019         -4.1854

     Atom 82  Si  pos: (  0.725674 -0.115140  1.360196)  dia sigma:           1.92
             1.9220         -0.0359         -0.0064
            -0.0359          1.9654         -0.0190
            -0.0064         -0.0190          1.8799

     Atom 83  O   pos: ( -0.123615  0.031148  1.199923)  dia sigma:          17.75
            17.7435          0.1194         -0.1283
             0.1194         17.7174         -0.1148
            -0.1283         -0.1148         17.7994

     Atom 84  O   pos: (  0.521819 -0.171721  1.240255)  dia sigma:          17.82
            17.8827          0.1157          0.1112
             0.1157         17.7641          0.0797
             0.1112          0.0797         17.8278

     Atom 85  O   pos: ( -0.293260 -0.005821  1.573902)  dia sigma:          17.67
            17.5447         -0.0222          0.0279
            -0.0222         17.5551          0.0677
             0.0279          0.0677         17.9168

     Atom 86  Ca  pos: ( -0.076309  0.376217  1.152129)  dia sigma:          -4.20
            -4.2265          0.0004         -0.0023
             0.0004         -4.1912          0.0010
            -0.0023          0.0010         -4.1705

     Atom 87  Si  pos: ( -0.596980  0.457021  1.364350)  dia sigma:           1.94
             1.9393         -0.0282         -0.0131
            -0.0282          1.9782         -0.0067
            -0.0131         -0.0067          1.9004

     Atom 88  O   pos: (  0.245539  0.300991  1.249898)  dia sigma:          17.70
            17.6832          0.1217          0.1010
             0.1217         17.6919          0.1361
             0.1010          0.1361         17.7272

     Atom 89  O   pos: ( -0.386831  0.474327  1.237354)  dia sigma:          17.81
            17.9060          0.0473         -0.1102
             0.0473         17.6593         -0.0033
            -0.1102         -0.0033         17.8608

     Atom 90  O   pos: ( -0.668614  0.699857  1.370165)  dia sigma:          18.30
            18.4018         -0.2120         -0.1194
            -0.2120         18.5231          0.0393
            -0.1194          0.0393         17.9783

     Atom 91  O   pos: ( -0.556689  0.403710  1.598462)  dia sigma:          17.81
            17.7662          0.0175          0.0726
             0.0175         17.6401         -0.0264
             0.0726         -0.0264         18.0219

     Atom 92  Ca  pos: (  0.426338  0.074124  1.727336)  dia sigma:          -4.21
            -4.2129         -0.0002          0.0172
            -0.0002         -4.2171          0.0138
             0.0172          0.0138         -4.1860

     Atom 93  Ca  pos: ( -0.271367  0.552774  1.720328)  dia sigma:          -4.22
            -4.2458         -0.0244         -0.0051
            -0.0244         -4.2068         -0.0120
            -0.0051         -0.0120         -4.2092

     Atom 94  Ca  pos: ( -0.155596  0.771743  0.372099)  dia sigma:          -4.18
            -4.1556          0.0095          0.0243
             0.0095         -4.1836          0.0233
             0.0243          0.0233         -4.2073

     Atom 95  O   pos: ( -0.164899  0.765191  0.035589)  dia sigma:          17.82
            17.5778         -0.1025          0.0463
            -0.1025         18.4231         -0.2554
             0.0463         -0.2554         17.4729

     Atom 96  H   pos: ( -0.183103  0.905779  0.001085)  dia sigma:           1.05
             1.0499         -0.0000         -0.0000
            -0.0000          1.0499         -0.0000
            -0.0000         -0.0000          1.0499

     Atom 97  O   pos: (  0.143979 -0.016335  1.566447)  dia sigma:          17.77
            17.7270         -0.3843          0.3257
            -0.3843         17.7160         -0.2761
             0.3257         -0.2761         17.8745

     Atom 98  H   pos: (  0.056839  0.061694  1.479256)  dia sigma:           1.06
             1.0584         -0.0000         -0.0000
            -0.0000          1.0584         -0.0000
            -0.0000         -0.0000          1.0584

     Paramagnetic contribution in ppm:

     Atom  1  O   pos: ( -0.716050  0.880779  1.904645)  para sigma:         -21.19
           -26.2035          3.5323         17.9458
             3.0636        -36.0695         -6.9980
            15.2900         -6.2632         -1.3037

     Atom  2  H   pos: ( -0.685077  0.817612  2.040984)  para sigma:           0.00
             0.0000          0.0000          0.0000
             0.0000          0.0000          0.0000
             0.0000          0.0000          0.0000

     Atom  3  H   pos: ( -0.782852  0.776555  1.821829)  para sigma:           0.00
             0.0000          0.0000          0.0000
             0.0000          0.0000          0.0000
             0.0000          0.0000          0.0000

     Atom  4  O   pos: (  0.227553  0.360093  0.251242)  para sigma:         -16.84
            -2.7442        -18.5293         -9.6916
            -9.3380        -30.5702          0.4907
            -9.4031          3.8678        -17.2000

     Atom  5  H   pos: (  0.118984  0.402027  0.348036)  para sigma:           0.00
             0.0000          0.0000          0.0000
             0.0000          0.0000          0.0000
             0.0000          0.0000          0.0000

     Atom  6  H   pos: (  0.291875  0.245484  0.314810)  para sigma:           0.00
             0.0000          0.0000          0.0000
             0.0000          0.0000          0.0000
             0.0000          0.0000          0.0000

     Atom  7  O   pos: ( -0.285737  0.631458  2.045794)  para sigma:         -46.26
           -61.0226          1.2164         -7.1770
            -1.9613        -61.1826         17.2780
            -8.1559         21.2688        -16.5763

     Atom  8  H   pos: ( -0.560906  1.506537  0.114660)  para sigma:           0.00
             0.0000          0.0000          0.0000
             0.0000          0.0000          0.0000
             0.0000          0.0000          0.0000

     Atom  9  H   pos: ( -0.329285  1.565748  0.113910)  para sigma:           0.00
             0.0000          0.0000          0.0000
             0.0000          0.0000          0.0000
             0.0000          0.0000          0.0000

     Atom 10  O   pos: ( -0.589788  0.276018  2.032663)  para sigma:         -10.27
           -13.9372        -12.4459         16.5831
           -10.1127        -11.9269          6.8617
            15.5473          7.2720         -4.9478

     Atom 11  H   pos: ( -0.778325  1.260816  0.072331)  para sigma:           0.00
             0.0000          0.0000          0.0000
             0.0000          0.0000          0.0000
             0.0000          0.0000          0.0000

     Atom 12  H   pos: ( -0.633483  1.086299  0.127455)  para sigma:           0.00
             0.0000          0.0000          0.0000
             0.0000          0.0000          0.0000
             0.0000          0.0000          0.0000

     Atom 13  O   pos: (  0.337787 -0.204313  1.916699)  para sigma:         -30.04
           -17.3320        -14.0886         -9.1219
           -14.7257        -33.0837        -15.7397
            -5.1003        -11.6563        -39.7111

     Atom 14  H   pos: (  0.446926 -0.284065  1.979874)  para sigma:           0.00
             0.0000          0.0000          0.0000
             0.0000          0.0000          0.0000
             0.0000          0.0000          0.0000

     Atom 15  H   pos: (  0.230241 -0.167557  2.012529)  para sigma:           0.00
             0.0000          0.0000          0.0000
             0.0000          0.0000          0.0000
             0.0000          0.0000          0.0000

     Atom 16  O   pos: ( -0.378434  0.916664  1.676119)  para sigma:         -24.22
           -24.4605          1.6509        -10.5276
             3.7812        -33.4925        -15.2429
           -11.0384        -13.8899        -14.7211

     Atom 17  H   pos: ( -0.404119  1.010699  1.561072)  para sigma:           0.00
             0.0000          0.0000          0.0000
             0.0000          0.0000          0.0000
             0.0000          0.0000          0.0000

     Atom 18  H   pos: ( -0.502576  0.918179  1.761201)  para sigma:           0.00
             0.0000          0.0000          0.0000
             0.0000          0.0000          0.0000
             0.0000          0.0000          0.0000

     Atom 19  O   pos: ( -0.252398  1.392174  0.556094)  para sigma:         -25.69
           -10.6256         -9.3655         -3.0360
            -9.5383        -24.1231         -1.8040
            -5.4106         -2.4797        -42.3185

     Atom 20  H   pos: ( -0.138672  1.478829  0.522350)  para sigma:           0.00
             0.0000          0.0000          0.0000
             0.0000          0.0000          0.0000
             0.0000          0.0000          0.0000

     Atom 21  H   pos: ( -0.366214  1.492371  0.559259)  para sigma:           0.00
             0.0000          0.0000          0.0000
             0.0000          0.0000          0.0000
             0.0000          0.0000          0.0000

     Atom 22  O   pos: ( -0.015161  0.305157  1.777208)  para sigma:         -24.84
           -30.9611        -10.3237         -4.6152
            -6.3198         -0.8332         14.0243
            -1.9578          9.0271        -42.7401

     Atom 23  H   pos: (  0.104491  0.385353  1.747120)  para sigma:           0.00
             0.0000          0.0000          0.0000
             0.0000          0.0000          0.0000
             0.0000          0.0000          0.0000

     Atom 24  H   pos: (  0.008529  0.175589  1.707375)  para sigma:           0.00
             0.0000          0.0000          0.0000
             0.0000          0.0000          0.0000
             0.0000          0.0000          0.0000

     Atom 25  Ca  pos: ( -0.190181  1.318794  0.925152)  para sigma:        -472.54
          -477.4563         -9.8670         11.6366
           -10.8312       -463.5427          2.3953
            10.5314          0.0349       -476.6066

     Atom 26  Si  pos: ( -0.677795  1.284886  0.807164)  para sigma:        -403.43
          -390.7850         29.3825         -2.1882
            26.9085       -410.5498          9.0649
             5.1335          3.0986       -408.9610

     Atom 27  O   pos: ( -0.857505  1.199547  0.947428)  para sigma:        -106.77
          -113.3798          4.3512          3.3169
             4.0319        -90.7970          2.9983
             5.6141          5.6064       -116.1258

     Atom 28  O   pos: ( -0.532399  1.428034  0.936931)  para sigma:         -91.51
           -82.4987          2.9512          5.1313
             3.9948        -74.4269          1.5411
             1.3119         -2.7454       -117.6162

     Atom 29  O   pos: ( -0.555613  1.095776  0.706890)  para sigma:         -64.84
           -71.1747        -23.8323         -1.8235
           -22.7369        -45.5454          4.6636
            -3.9826          5.8992        -77.8034

     Atom 30  O   pos: ( -0.777403  1.387692  0.602535)  para sigma:         -66.47
           -82.5166         -3.1138          8.1204
            -0.5919        -54.8220        -20.9943
             6.8438        -17.8856        -62.0611

     Atom 31  Ca  pos: (  0.734828 -0.078345  0.866273)  para sigma:        -456.71
          -460.5273        -14.1554         14.2724
           -13.5899       -436.8626          6.5086
            12.4354          9.8653       -472.7419

     Atom 32  Si  pos: (  0.224582 -0.024557  0.706020)  para sigma:        -400.08
          -390.6864         26.0169          4.7980
            25.7524       -402.7577         -8.4519
             3.9105         -3.7396       -406.8101

     Atom 33  O   pos: (  0.083088 -0.175475  0.832708)  para sigma:        -101.92
          -100.0284          3.0571         -5.4272
             5.2797        -81.5262         -3.7093
            -2.0820          3.5687       -124.2174

     Atom 34  O   pos: (  0.404744  0.052351  0.850163)  para sigma:        -100.65
           -92.0562          1.4036          8.8655
             1.5543        -88.4278          9.9105
             1.8926          6.5319       -121.4575

     Atom 35  O   pos: (  0.306706 -0.121553  0.488657)  para sigma:         -65.26
           -65.8872        -13.9208        -10.9346
           -14.3703        -70.8908         14.0626
            -8.2420         11.8791        -59.0147

     Atom 36  Ca  pos: ( -0.364808  0.832110  1.211841)  para sigma:        -509.27
          -532.4243        -15.4732         20.1439
           -20.9254       -474.4226         32.4966
            18.7014         31.1827       -520.9700

     Atom 37  Si  pos: (  0.113442  0.794667  1.430584)  para sigma:        -405.62
          -424.3492         20.1019          8.6176
             8.8213       -384.2547          1.9847
            10.8410         -2.9889       -408.2428

     Atom 38  O   pos: ( -0.845829  1.050775  1.446993)  para sigma:         -97.93
          -106.2491         34.8681        -11.8593
            24.6047        -87.4941        -15.3118
           -14.8285        -20.8179       -100.0574

     Atom 39  O   pos: ( -0.032202  0.733775  1.240777)  para sigma:        -122.00
          -123.0789          2.4197          4.7641
             2.4992       -142.3196         -8.0188
             2.1980         -4.6119       -100.6047

     Atom 40  O   pos: (  0.016601  0.712281  1.642592)  para sigma:        -110.22
          -100.4358         28.4021        -14.9627
            30.1883       -107.9648         -6.1874
            -5.6161          4.7081       -122.2622

     Atom 41  Ca  pos: ( -0.746694  1.326489  1.269897)  para sigma:        -456.09
          -493.2988         10.6418         -7.3499
            10.1183       -419.0917        -21.9746
            -5.3158        -21.3717       -455.8657

     Atom 42  Si  pos: (  0.991838 -0.525006  1.358685)  para sigma:        -404.88
          -407.7855         32.5302          4.7265
            33.7802       -419.0447         -7.6256
             4.9466         -5.8493       -387.8112

     Atom 43  O   pos: ( -0.387067  1.144054  1.327422)  para sigma:         -91.46
          -118.6604         -3.5956          4.4322
             4.4821        -48.0228         27.2690
             5.0828         24.6326       -107.6836

     Atom 44  O   pos: (  0.152587 -0.424671  1.182908)  para sigma:        -111.47
          -115.6064          4.0095         -2.7409
             7.3258       -117.9883          1.4903
             0.2868          2.8926       -100.8110

     Atom 45  O   pos: (  0.822925 -0.344611  1.405945)  para sigma:         -69.44
           -68.5777         -9.6595         -5.2485
            -8.0168        -62.3339         -1.7365
            -2.7549         -1.4005        -77.4210

     Atom 46  O   pos: (  0.095313 -0.533731  1.565190)  para sigma:        -132.81
          -145.8298        -13.9550          1.2113
           -22.3149        -97.3413        -19.4215
            -2.3518         -8.1499       -155.2473

     Atom 47  Ca  pos: ( -1.029775  1.063725  1.766379)  para sigma:        -471.20
          -495.8042        -31.4521          5.0390
           -26.5350       -448.0065         12.5898
             5.6205          9.8883       -469.7981

     Atom 48  Ca  pos: ( -0.024746 -0.268880  1.733810)  para sigma:        -468.55
          -502.4278          3.3087        -36.7838
             7.0114       -444.9691         20.2867
           -34.2759         25.4371       -458.2473

     Atom 49  Si  pos: ( -0.738362  1.594694  0.464004)  para sigma:        -408.35
          -410.6852         22.5935         28.4284
            23.1984       -436.2378         26.7554
            20.8666         28.4986       -378.1185

     Atom 50  O   pos: ( -0.762035  1.543506  0.229297)  para sigma:         -52.97
           -67.9515         -4.3939         -0.6778
            -4.6056        -73.1659          8.0024
             0.2353          9.3864        -17.7800

     Atom 51  O   pos: (  0.712725 -0.160213  0.493303)  para sigma:         -72.42
           -64.7247          6.9031          5.1147
             7.1445        -79.7692          2.2091
             7.5807          2.8307        -72.7798

     Atom 52  O   pos: ( -0.009197  1.059921  0.493381)  para sigma:         -23.55
           -20.0208         11.0736          1.5587
            20.4179         -8.3082         10.8952
             3.6733         13.3152        -42.3291

     Atom 53  H   pos: ( -0.120538  1.154847  0.515235)  para sigma:           0.00
             0.0000          0.0000          0.0000
             0.0000          0.0000          0.0000
             0.0000          0.0000          0.0000

     Atom 54  H   pos: (  0.108200  1.150096  0.499328)  para sigma:           0.00
             0.0000          0.0000          0.0000
             0.0000          0.0000          0.0000
             0.0000          0.0000          0.0000

     Atom 55  O   pos: ( -0.454711  1.030494  0.291307)  para sigma:         -19.88
           -37.8825          6.0876          6.8377
             8.7978         -6.7208        -12.4610
             6.5766        -17.7076        -15.0321

     Atom 56  H   pos: ( -0.434328  1.156876  0.362748)  para sigma:           0.00
             0.0000          0.0000          0.0000
             0.0000          0.0000          0.0000
             0.0000          0.0000          0.0000

     Atom 57  H   pos: ( -0.489871  0.931580  0.400962)  para sigma:           0.00
             0.0000          0.0000          0.0000
             0.0000          0.0000          0.0000
             0.0000          0.0000          0.0000

     Atom 58  O   pos: ( -0.226797  1.742239  0.251823)  para sigma:         -18.94
            -0.2059          2.5671         -0.9244
             7.0722        -38.4972          4.0782
            -1.1732          4.0286        -18.1130

     Atom 59  H   pos: (  0.910725 -0.114119  0.312290)  para sigma:           0.00
             0.0000          0.0000          0.0000
             0.0000          0.0000          0.0000
             0.0000          0.0000          0.0000

     Atom 60  H   pos: ( -1.100246  1.751339  0.315790)  para sigma:           0.00
             0.0000          0.0000          0.0000
             0.0000          0.0000          0.0000
             0.0000          0.0000          0.0000

     Atom 61  O   pos: (  0.690671 -0.370773  1.990338)  para sigma:         -21.24
           -16.7815         15.0804          2.4926
            10.0658        -11.6770         -8.6209
             1.3680         -9.5079        -35.2737

     Atom 62  H   pos: (  0.557619  0.375161  0.083414)  para sigma:           0.00
             0.0000          0.0000          0.0000
             0.0000          0.0000          0.0000
             0.0000          0.0000          0.0000

     Atom 63  H   pos: ( -0.374842  0.615794  0.027358)  para sigma:           0.00
             0.0000          0.0000          0.0000
             0.0000          0.0000          0.0000
             0.0000          0.0000          0.0000

     Atom 64  O   pos: (  0.099675 -0.571145  1.984120)  para sigma:         -32.31
           -21.8869          7.0586         -2.3756
             7.5997        -44.6113          7.0950
            -2.9095          5.0798        -30.4258

     Atom 65  H   pos: ( -0.148703  0.233215  0.070746)  para sigma:           0.00
             0.0000          0.0000          0.0000
             0.0000          0.0000          0.0000
             0.0000          0.0000          0.0000

     Atom 66  H   pos: (  0.071112  0.304816  0.071074)  para sigma:           0.00
             0.0000          0.0000          0.0000
             0.0000          0.0000          0.0000
             0.0000          0.0000          0.0000

     Atom 67  O   pos: (  0.678672  0.215282  0.284282)  para sigma:         -18.58
           -31.1371         16.1714          9.2852
            14.5126         -2.4847         -2.7985
             8.0187         -4.4853        -22.1112

     Atom 68  H   pos: (  0.684274  0.086291  0.357880)  para sigma:           0.00
             0.0000          0.0000          0.0000
             0.0000          0.0000          0.0000
             0.0000          0.0000          0.0000

     Atom 69  H   pos: ( -0.237217  0.327694  0.355964)  para sigma:           0.00
             0.0000          0.0000          0.0000
             0.0000          0.0000          0.0000
             0.0000          0.0000          0.0000

     Atom 70  Ca  pos: (  0.441985  0.397000  0.911853)  para sigma:        -467.60
          -460.3877        -24.0469         -3.9826
           -22.6326       -444.4711         12.6759
            -3.1082         10.2801       -497.9553

     Atom 71  Si  pos: ( -0.035663  0.369461  0.695369)  para sigma:        -404.32
          -400.8990         16.6573          1.4827
            19.5846       -423.9773        -12.7421
             5.4927        -16.2111       -388.0880

     Atom 72  O   pos: ( -0.231482  0.304006  0.827935)  para sigma:        -104.48
           -88.1955         -5.9131         -4.7862
            -6.2867       -105.7734          3.4537
             6.8647          2.5955       -119.4670

     Atom 73  O   pos: (  0.105412  0.498079  0.849054)  para sigma:        -112.29
          -118.6539         -1.4928          2.6697
             2.3396        -91.3994         10.0447
            -1.5290          3.1101       -126.8091

     Atom 74  O   pos: (  0.086666  0.162940  0.628638)  para sigma:         -60.00
           -68.6088        -24.9191          0.5315
           -27.0746        -40.4577         -4.8829
             2.0103         -5.6581        -70.9413

     Atom 75  O   pos: ( -0.073596  0.477125  0.480033)  para sigma:        -102.63
          -128.5681        -22.0542         24.1102
           -20.1527        -66.2159        -38.6578
            17.2522        -22.6129       -113.1198

     Atom 76  Ca  pos: (  0.089437  0.835953  0.933955)  para sigma:        -499.67
          -495.8947        -14.0891         -9.3593
           -15.3016       -482.6749         -0.4584
            -7.4246          0.2368       -520.4390

     Atom 77  Si  pos: ( -0.436423  0.887115  0.774338)  para sigma:        -406.70
          -414.4111         10.8916         -4.5527
            13.6536       -420.6156         18.8590
            -5.8212         29.6745       -385.0831

     Atom 78  O   pos: ( -0.571915  0.770635  0.941833)  para sigma:        -121.69
          -109.3275         -9.7435         11.0809
           -11.3136       -120.7297          8.0901
            15.9581         10.4654       -135.0154

     Atom 79  O   pos: ( -0.230381  0.953585  0.890348)  para sigma:        -109.25
           -94.9019         -5.8088          2.1305
           -10.1945       -106.6655         -2.3366
            -6.7072         -3.8162       -126.1793

     Atom 80  O   pos: ( -0.416394  0.758507  0.571567)  para sigma:         -98.54
           -92.8513          1.0353        -38.3981
             7.0157       -128.1151         15.2084
           -32.1563         11.6918        -74.6498

     Atom 81  Ca  pos: (  0.216105 -0.072423  1.169179)  para sigma:        -481.54
          -448.4575        -31.0733          7.0116
           -28.3360       -488.4377          2.3961
             5.9092          2.0587       -507.7173

     Atom 82  Si  pos: (  0.725674 -0.115140  1.360196)  para sigma:        -404.97
          -405.4358         23.1084         -4.0464
            24.0762       -436.1223         13.6468
            -0.8216         17.2957       -373.3616

     Atom 83  O   pos: ( -0.123615  0.031148  1.199923)  para sigma:        -101.67
          -100.9854          5.9455         -9.2508
             5.4548        -88.7283         -8.4592
            -4.8108         -7.6104       -115.3020

     Atom 84  O   pos: (  0.521819 -0.171721  1.240255)  para sigma:        -108.85
           -78.8412        -10.9199         23.2835
           -15.3293       -115.5798          0.5860
            14.1482          2.5644       -132.1192

     Atom 85  O   pos: ( -0.293260 -0.005821  1.573902)  para sigma:         -99.08
           -69.0395        -28.8329        -49.2079
           -23.9504       -122.5623         23.8415
           -34.4547         18.1234       -105.6482

     Atom 86  Ca  pos: ( -0.076309  0.376217  1.152129)  para sigma:        -506.25
          -488.8838        -35.9034         -1.4763
           -29.1365       -509.0991          2.2033
             0.0423          0.1501       -520.7649

     Atom 87  Si  pos: ( -0.596980  0.457021  1.364350)  para sigma:        -406.23
          -403.7067         15.0364         15.9215
            19.6239       -434.3176          2.2310
             9.6551          5.5386       -380.6781

     Atom 88  O   pos: (  0.245539  0.300991  1.249898)  para sigma:         -94.02
           -74.5643          6.7750         17.6472
             3.1227        -99.5785          1.9710
            12.5717          3.8437       -107.9254

     Atom 89  O   pos: ( -0.386831  0.474327  1.237354)  para sigma:        -112.56
          -101.4015         -5.7939        -11.7860
           -10.8266       -124.1741          3.4791
            -9.2112          0.0824       -112.0917

     Atom 90  O   pos: ( -0.668614  0.699857  1.370165)  para sigma:         -75.12
           -66.3919        -16.0921         -3.9933
            -9.0141        -74.9309         -2.7919
            -2.9068         -1.5537        -84.0504

     Atom 91  O   pos: ( -0.556689  0.403710  1.598462)  para sigma:        -120.56
          -121.2330         20.0238         29.1254
            22.1738       -100.2701        -19.2711
            21.5748        -17.2345       -140.1779

     Atom 92  Ca  pos: (  0.426338  0.074124  1.727336)  para sigma:        -525.32
          -497.7521         -0.5707        -20.5567
            -6.7221       -532.6115         -1.9758
           -19.1308         -6.4271       -545.5946

     Atom 93  Ca  pos: ( -0.271367  0.552774  1.720328)  para sigma:        -501.24
          -460.8696         55.1404         19.4263
            52.6774       -548.1552         29.2261
            19.0973         23.6526       -494.7034

     Atom 94  Ca  pos: ( -0.155596  0.771743  0.372099)  para sigma:        -530.19
          -581.6439          7.6572         -8.5318
             6.5293       -526.5874         -6.9368
            -9.4223        -16.9336       -482.3289

     Atom 95  O   pos: ( -0.164899  0.765191  0.035589)  para sigma:         -66.94
           -64.8125         12.1144         -7.7568
            10.5095       -115.7250         16.6184
            -3.1220         18.8430        -20.2936

     Atom 96  H   pos: ( -0.183103  0.905779  0.001085)  para sigma:           0.00
             0.0000          0.0000          0.0000
             0.0000          0.0000          0.0000
             0.0000          0.0000          0.0000

     Atom 97  O   pos: (  0.143979 -0.016335  1.566447)  para sigma:         -88.12
           -77.2102         25.3899         -7.6193
            36.4837        -99.4852         21.0167
            -6.3921          7.5891        -87.6730

     Atom 98  H   pos: (  0.056839  0.061694  1.479256)  para sigma:           0.00
             0.0000          0.0000          0.0000
             0.0000          0.0000          0.0000
             0.0000          0.0000          0.0000

     Paramagnetic US occ-occ contribution in ppm:

     Atom  1  O   pos: ( -0.716050  0.880779  1.904645)  para_oo sigma:          -0.78
            -0.8779          0.0933          0.0447
             0.2118         -0.8788          0.1638
             0.1266          0.0201         -0.5743

     Atom  2  H   pos: ( -0.685077  0.817612  2.040984)  para_oo sigma:           0.00
             0.0000          0.0000          0.0000
             0.0000          0.0000          0.0000
             0.0000          0.0000          0.0000

     Atom  3  H   pos: ( -0.782852  0.776555  1.821829)  para_oo sigma:           0.00
             0.0000          0.0000          0.0000
             0.0000          0.0000          0.0000
             0.0000          0.0000          0.0000

     Atom  4  O   pos: (  0.227553  0.360093  0.251242)  para_oo sigma:          -0.90
            -0.7680         -0.0010         -0.0588
             0.0246         -1.0768          0.1087
            -0.0344          0.1267         -0.8696

     Atom  5  H   pos: (  0.118984  0.402027  0.348036)  para_oo sigma:           0.00
             0.0000          0.0000          0.0000
             0.0000          0.0000          0.0000
             0.0000          0.0000          0.0000

     Atom  6  H   pos: (  0.291875  0.245484  0.314810)  para_oo sigma:           0.00
             0.0000          0.0000          0.0000
             0.0000          0.0000          0.0000
             0.0000          0.0000          0.0000

     Atom  7  O   pos: ( -0.285737  0.631458  2.045794)  para_oo sigma:          -0.27
             0.5302          0.3276          0.0340
             0.2967         -0.3204         -0.0590
            -0.0093         -0.1331         -1.0288

     Atom  8  H   pos: ( -0.560906  1.506537  0.114660)  para_oo sigma:           0.00
             0.0000          0.0000          0.0000
             0.0000          0.0000          0.0000
             0.0000          0.0000          0.0000

     Atom  9  H   pos: ( -0.329285  1.565748  0.113910)  para_oo sigma:           0.00
             0.0000          0.0000          0.0000
             0.0000          0.0000          0.0000
             0.0000          0.0000          0.0000

     Atom 10  O   pos: ( -0.589788  0.276018  2.032663)  para_oo sigma:          -0.46
            -0.3067         -0.2546          0.1791
            -0.2442         -0.4892         -0.2213
             0.2315         -0.2662         -0.5860

     Atom 11  H   pos: ( -0.778325  1.260816  0.072331)  para_oo sigma:           0.00
             0.0000          0.0000          0.0000
             0.0000          0.0000          0.0000
             0.0000          0.0000          0.0000

     Atom 12  H   pos: ( -0.633483  1.086299  0.127455)  para_oo sigma:           0.00
             0.0000          0.0000          0.0000
             0.0000          0.0000          0.0000
             0.0000          0.0000          0.0000

     Atom 13  O   pos: (  0.337787 -0.204313  1.916699)  para_oo sigma:          -0.41
             0.1559         -0.5220         -0.0457
            -0.5114         -0.7228          0.2652
            -0.1841          0.2963         -0.6588

     Atom 14  H   pos: (  0.446926 -0.284065  1.979874)  para_oo sigma:           0.00
             0.0000          0.0000          0.0000
             0.0000          0.0000          0.0000
             0.0000          0.0000          0.0000

     Atom 15  H   pos: (  0.230241 -0.167557  2.012529)  para_oo sigma:           0.00
             0.0000          0.0000          0.0000
             0.0000          0.0000          0.0000
             0.0000          0.0000          0.0000

     Atom 16  O   pos: ( -0.378434  0.916664  1.676119)  para_oo sigma:          -0.42
            -0.4875          0.0211         -0.3004
             0.0159         -0.5897         -0.2004
            -0.3483         -0.2099         -0.1745

     Atom 17  H   pos: ( -0.404119  1.010699  1.561072)  para_oo sigma:           0.00
             0.0000          0.0000          0.0000
             0.0000          0.0000          0.0000
             0.0000          0.0000          0.0000

     Atom 18  H   pos: ( -0.502576  0.918179  1.761201)  para_oo sigma:           0.00
             0.0000          0.0000          0.0000
             0.0000          0.0000          0.0000
             0.0000          0.0000          0.0000

     Atom 19  O   pos: ( -0.252398  1.392174  0.556094)  para_oo sigma:          -0.63
            -0.4929         -0.1555         -0.0412
            -0.2072         -0.5536          0.0822
            -0.0406          0.0583         -0.8424

     Atom 20  H   pos: ( -0.138672  1.478829  0.522350)  para_oo sigma:           0.00
             0.0000          0.0000          0.0000
             0.0000          0.0000          0.0000
             0.0000          0.0000          0.0000

     Atom 21  H   pos: ( -0.366214  1.492371  0.559259)  para_oo sigma:           0.00
             0.0000          0.0000          0.0000
             0.0000          0.0000          0.0000
             0.0000          0.0000          0.0000

     Atom 22  O   pos: ( -0.015161  0.305157  1.777208)  para_oo sigma:          -0.47
            -0.6320          0.3477         -0.0278
             0.2231         -0.1742          0.1244
            -0.0445          0.0971         -0.6057

     Atom 23  H   pos: (  0.104491  0.385353  1.747120)  para_oo sigma:           0.00
             0.0000          0.0000          0.0000
             0.0000          0.0000          0.0000
             0.0000          0.0000          0.0000

     Atom 24  H   pos: (  0.008529  0.175589  1.707375)  para_oo sigma:           0.00
             0.0000          0.0000          0.0000
             0.0000          0.0000          0.0000
             0.0000          0.0000          0.0000

     Atom 25  Ca  pos: ( -0.190181  1.318794  0.925152)  para_oo sigma:          -3.02
            -3.1692         -0.2861          0.2619
            -0.3047         -2.5896          0.1119
             0.1893          0.0708         -3.2999

     Atom 26  Si  pos: ( -0.677795  1.284886  0.807164)  para_oo sigma:          -6.06
            -5.7653          0.5001          0.0399
             0.5328         -6.3306          0.4248
             0.0342          0.4297         -6.0858

     Atom 27  O   pos: ( -0.857505  1.199547  0.947428)  para_oo sigma:          -1.57
            -0.6227          0.9637         -1.7706
             0.9640         -2.6010         -1.0161
            -1.8400         -0.9698         -1.4965

     Atom 28  O   pos: ( -0.532399  1.428034  0.936931)  para_oo sigma:          -1.99
            -1.9750          1.4751          1.3977
             1.4658         -2.1197          1.2374
             1.4424          1.3115         -1.8643

     Atom 29  O   pos: ( -0.555613  1.095776  0.706890)  para_oo sigma:          -3.99
            -4.2169         -1.4031         -0.1567
            -1.4526         -2.8383          0.3034
            -0.2068          0.2950         -4.9291

     Atom 30  O   pos: ( -0.777403  1.387692  0.602535)  para_oo sigma:          -3.85
            -4.6699         -0.2626          0.2898
            -0.2339         -3.5601         -1.3131
             0.3463         -1.4185         -3.3308

     Atom 31  Ca  pos: (  0.734828 -0.078345  0.866273)  para_oo sigma:          -2.72
            -2.7260         -0.3968          0.1514
            -0.4029         -2.2504          0.0608
             0.1847          0.0633         -3.1786

     Atom 32  Si  pos: (  0.224582 -0.024557  0.706020)  para_oo sigma:          -6.11
            -6.0027          0.6075          0.2178
             0.5610         -6.1722         -0.2329
             0.2189         -0.2659         -6.1421

     Atom 33  O   pos: (  0.083088 -0.175475  0.832708)  para_oo sigma:          -1.85
            -1.8124          1.5098         -1.2708
             1.4163         -1.8872         -1.0907
            -1.3449         -1.2332         -1.8489

     Atom 34  O   pos: (  0.404744  0.052351  0.850163)  para_oo sigma:          -1.70
            -0.8863          0.9745          1.6537
             1.0048         -2.8357          0.6670
             1.6882          0.7198         -1.3794

     Atom 35  O   pos: (  0.306706 -0.121553  0.488657)  para_oo sigma:          -3.77
            -3.7656         -0.8716         -0.9721
            -0.8515         -3.9189          0.8223
            -0.9796          0.8546         -3.6337

     Atom 36  Ca  pos: ( -0.364808  0.832110  1.211841)  para_oo sigma:          -3.73
            -4.0687         -0.4338          0.3713
            -0.4664         -3.0525          0.5389
             0.4104          0.5809         -4.0603

     Atom 37  Si  pos: (  0.113442  0.794667  1.430584)  para_oo sigma:          -5.97
            -6.2888          0.3025          0.1899
             0.3110         -5.6498          0.0371
             0.1494          0.0768         -5.9658

     Atom 38  O   pos: ( -0.845829  1.050775  1.446993)  para_oo sigma:          -2.08
            -2.7375          0.1891          0.4598
             0.3057          0.2039          0.7707
             0.5443          0.9593         -3.6934

     Atom 39  O   pos: ( -0.032202  0.733775  1.240777)  para_oo sigma:          -1.11
            -1.1622          0.5497          1.6059
             0.6716         -1.9532          0.7154
             1.6451          0.7227         -0.2193

     Atom 40  O   pos: (  0.016601  0.712281  1.642592)  para_oo sigma:          -1.63
            -2.4021         -0.0210         -0.4630
            -0.0843         -2.5872         -1.0402
            -0.5258         -1.1724          0.1138

     Atom 41  Ca  pos: ( -0.746694  1.326489  1.269897)  para_oo sigma:          -2.69
            -3.2995          0.0590         -0.0810
             0.0734         -2.0697         -0.3855
            -0.0922         -0.4031         -2.6923

     Atom 42  Si  pos: (  0.991838 -0.525006  1.358685)  para_oo sigma:          -6.11
            -6.0948          0.5556          0.1343
             0.5086         -6.4633         -0.0256
             0.0756         -0.0352         -5.7647

     Atom 43  O   pos: ( -0.387067  1.144054  1.327422)  para_oo sigma:          -2.01
            -1.7293          1.5841          0.4969
             1.4538         -1.7625          0.3203
             0.4964          0.3289         -2.5446

     Atom 44  O   pos: (  0.152587 -0.424671  1.182908)  para_oo sigma:          -1.35
            -0.9721          0.7637         -1.9377
             0.7881         -2.0762         -1.0585
            -1.9704         -1.0633         -1.0038

     Atom 45  O   pos: (  0.822925 -0.344611  1.405945)  para_oo sigma:          -3.22
            -3.2300         -1.5598         -0.2553
            -1.6497         -1.8845         -0.1275
            -0.3193         -0.0352         -4.5448

     Atom 46  O   pos: (  0.095313 -0.533731  1.565190)  para_oo sigma:          -1.20
            -1.3452          0.3544          1.2846
             0.4721         -3.1092         -0.0652
             1.4136         -0.2675          0.8453

     Atom 47  Ca  pos: ( -1.029775  1.063725  1.766379)  para_oo sigma:          -2.76
            -2.8806         -0.6121          0.1120
            -0.4689         -2.3829         -0.2003
             0.2725         -0.2533         -3.0215

     Atom 48  Ca  pos: ( -0.024746 -0.268880  1.733810)  para_oo sigma:          -2.76
            -3.0918          0.3140         -0.8511
             0.2937         -2.4006          0.4496
            -0.7416          0.4516         -2.7852

     Atom 49  Si  pos: ( -0.738362  1.594694  0.464004)  para_oo sigma:          -5.84
            -5.9186          0.5148          0.3872
             0.5015         -6.2417          0.5136
             0.3432          0.4973         -5.3476

     Atom 50  O   pos: ( -0.762035  1.543506  0.229297)  para_oo sigma:          -3.95
            -5.2462         -0.0622          0.2176
            -0.0972         -5.0005          0.6613
             0.1463          0.6318         -1.6055

     Atom 51  O   pos: (  0.712725 -0.160213  0.493303)  para_oo sigma:          -3.16
            -1.6538          1.0528          0.7379
             1.0089         -3.3802          0.2599
             0.7924          0.3130         -4.4322

     Atom 52  O   pos: ( -0.009197  1.059921  0.493381)  para_oo sigma:          -0.35
             0.0540         -0.2787         -0.1283
            -0.3454         -0.5765         -0.0019
            -0.1967         -0.0197         -0.5348

     Atom 53  H   pos: ( -0.120538  1.154847  0.515235)  para_oo sigma:           0.00
             0.0000          0.0000          0.0000
             0.0000          0.0000          0.0000
             0.0000          0.0000          0.0000

     Atom 54  H   pos: (  0.108200  1.150096  0.499328)  para_oo sigma:           0.00
             0.0000          0.0000          0.0000
             0.0000          0.0000          0.0000
             0.0000          0.0000          0.0000

     Atom 55  O   pos: ( -0.454711  1.030494  0.291307)  para_oo sigma:          -0.84
            -0.8346          0.1136          0.0363
             0.0285         -0.9636         -0.2442
             0.0462         -0.3214         -0.7096

     Atom 56  H   pos: ( -0.434328  1.156876  0.362748)  para_oo sigma:           0.00
             0.0000          0.0000          0.0000
             0.0000          0.0000          0.0000
             0.0000          0.0000          0.0000

     Atom 57  H   pos: ( -0.489871  0.931580  0.400962)  para_oo sigma:           0.00
             0.0000          0.0000          0.0000
             0.0000          0.0000          0.0000
             0.0000          0.0000          0.0000

     Atom 58  O   pos: ( -0.226797  1.742239  0.251823)  para_oo sigma:          -0.95
            -0.9934          0.0860          0.0843
             0.1541         -0.9219         -0.0104
             0.1506         -0.0142         -0.9236

     Atom 59  H   pos: (  0.910725 -0.114119  0.312290)  para_oo sigma:           0.00
             0.0000          0.0000          0.0000
             0.0000          0.0000          0.0000
             0.0000          0.0000          0.0000

     Atom 60  H   pos: ( -1.100246  1.751339  0.315790)  para_oo sigma:           0.00
             0.0000          0.0000          0.0000
             0.0000          0.0000          0.0000
             0.0000          0.0000          0.0000

     Atom 61  O   pos: (  0.690671 -0.370773  1.990338)  para_oo sigma:          -0.85
            -0.7753          0.0638          0.0927
             0.1104         -0.7237         -0.0010
             0.1471          0.1557         -1.0427

     Atom 62  H   pos: (  0.557619  0.375161  0.083414)  para_oo sigma:           0.00
             0.0000          0.0000          0.0000
             0.0000          0.0000          0.0000
             0.0000          0.0000          0.0000

     Atom 63  H   pos: ( -0.374842  0.615794  0.027358)  para_oo sigma:           0.00
             0.0000          0.0000          0.0000
             0.0000          0.0000          0.0000
             0.0000          0.0000          0.0000

     Atom 64  O   pos: (  0.099675 -0.571145  1.984120)  para_oo sigma:          -0.46
            -0.1136          0.2604          0.0881
             0.3094         -0.7136         -0.1188
             0.0954         -0.1352         -0.5510

     Atom 65  H   pos: ( -0.148703  0.233215  0.070746)  para_oo sigma:           0.00
             0.0000          0.0000          0.0000
             0.0000          0.0000          0.0000
             0.0000          0.0000          0.0000

     Atom 66  H   pos: (  0.071112  0.304816  0.071074)  para_oo sigma:           0.00
             0.0000          0.0000          0.0000
             0.0000          0.0000          0.0000
             0.0000          0.0000          0.0000

     Atom 67  O   pos: (  0.678672  0.215282  0.284282)  para_oo sigma:          -0.95
            -0.9736          0.0137         -0.0009
             0.0424         -0.9267          0.0090
            -0.0482         -0.0282         -0.9639

     Atom 68  H   pos: (  0.684274  0.086291  0.357880)  para_oo sigma:           0.00
             0.0000          0.0000          0.0000
             0.0000          0.0000          0.0000
             0.0000          0.0000          0.0000

     Atom 69  H   pos: ( -0.237217  0.327694  0.355964)  para_oo sigma:           0.00
             0.0000          0.0000          0.0000
             0.0000          0.0000          0.0000
             0.0000          0.0000          0.0000

     Atom 70  Ca  pos: (  0.441985  0.397000  0.911853)  para_oo sigma:          -2.95
            -2.7114         -0.5271          0.0092
            -0.5043         -2.5324          0.1754
            -0.0597          0.1528         -3.6079

     Atom 71  Si  pos: ( -0.035663  0.369461  0.695369)  para_oo sigma:          -6.04
            -6.0448          0.2703         -0.0095
             0.2751         -6.3389         -0.1587
            -0.0170         -0.2114         -5.7258

     Atom 72  O   pos: ( -0.231482  0.304006  0.827935)  para_oo sigma:          -1.46
            -0.4684          0.8572         -1.4852
             0.9305         -2.3133         -0.7306
            -1.6698         -0.7188         -1.6015

     Atom 73  O   pos: (  0.105412  0.498079  0.849054)  para_oo sigma:          -1.36
            -1.2970          1.2126          1.4240
             1.1469         -1.7253          1.0081
             1.4950          1.1322         -1.0448

     Atom 74  O   pos: (  0.086666  0.162940  0.628638)  para_oo sigma:          -4.13
            -4.2890         -1.6635          0.1318
            -1.6559         -2.8727         -0.1547
             0.1648         -0.1528         -5.2400

     Atom 75  O   pos: ( -0.073596  0.477125  0.480033)  para_oo sigma:          -2.28
            -2.7646          0.1031          0.2187
             0.0879         -3.5511         -0.4840
             0.2472         -0.5764         -0.5252

     Atom 76  Ca  pos: (  0.089437  0.835953  0.933955)  para_oo sigma:          -3.74
            -3.6486         -0.4662         -0.1621
            -0.4715         -3.3306         -0.0224
            -0.1107          0.0647         -4.2464

     Atom 77  Si  pos: ( -0.436423  0.887115  0.774338)  para_oo sigma:          -5.97
            -5.9981          0.3717          0.0733
             0.3516         -6.2790          0.5109
            -0.0115          0.4199         -5.6240

     Atom 78  O   pos: ( -0.571915  0.770635  0.941833)  para_oo sigma:          -1.14
            -1.4200          0.9868         -1.7163
             0.9919         -1.4899         -1.3268
            -1.8284         -1.3724         -0.5144

     Atom 79  O   pos: ( -0.230381  0.953585  0.890348)  para_oo sigma:          -1.30
            -0.2737          0.9366          1.2608
             0.9945         -2.0809          0.6170
             1.4919          0.5870         -1.5368

     Atom 80  O   pos: ( -0.416394  0.758507  0.571567)  para_oo sigma:          -2.51
            -4.0447         -0.2320          0.5755
            -0.2702         -2.2360          1.5014
             0.4663          1.4782         -1.2448

     Atom 81  Ca  pos: (  0.216105 -0.072423  1.169179)  para_oo sigma:          -3.18
            -2.4871         -0.6315          0.2634
            -0.6167         -3.2152          0.0609
             0.2299          0.0939         -3.8300

     Atom 82  Si  pos: (  0.725674 -0.115140  1.360196)  para_oo sigma:          -6.09
            -6.0080          0.4672          0.0955
             0.4270         -6.7023          0.3540
             0.0125          0.3112         -5.5470

     Atom 83  O   pos: ( -0.123615  0.031148  1.199923)  para_oo sigma:          -1.36
            -1.2357          1.0166         -1.3142
             0.9515         -1.7784         -0.9616
            -1.3462         -1.0632         -1.0600

     Atom 84  O   pos: (  0.521819 -0.171721  1.240255)  para_oo sigma:          -1.55
            -0.6275          0.9081          1.1949
             1.0831         -2.5952          0.5620
             1.2652          0.5153         -1.4129

     Atom 85  O   pos: ( -0.293260 -0.005821  1.573902)  para_oo sigma:          -2.14
            -3.8125          0.3466          0.3274
             0.3134         -2.5938          1.1534
             0.2335          1.2715         -0.0016

     Atom 86  Ca  pos: ( -0.076309  0.376217  1.152129)  para_oo sigma:          -3.75
            -3.2035         -0.7081         -0.0603
            -0.6971         -3.8358         -0.0552
            -0.0631         -0.0682         -4.2216

     Atom 87  Si  pos: ( -0.596980  0.457021  1.364350)  para_oo sigma:          -6.01
            -6.1657          0.5011          0.4418
             0.5660         -6.4647          0.1238
             0.4414          0.0675         -5.3895

     Atom 88  O   pos: (  0.245539  0.300991  1.249898)  para_oo sigma:          -1.87
            -1.8874          1.3975          1.0529
             1.3202         -1.8006          0.9736
             1.2360          0.9888         -1.9243

     Atom 89  O   pos: ( -0.386831  0.474327  1.237354)  para_oo sigma:          -1.25
            -0.1931          0.3182         -1.2906
             0.5442         -2.2555         -0.3536
            -1.3677         -0.2221         -1.2980

     Atom 90  O   pos: ( -0.668614  0.699857  1.370165)  para_oo sigma:          -3.47
            -3.3193         -1.4245         -0.0493
            -1.6411         -2.7007          0.2638
            -0.0749          0.2174         -4.3916

     Atom 91  O   pos: ( -0.556689  0.403710  1.598462)  para_oo sigma:          -1.37
            -2.5600         -0.5090          0.2668
            -0.5573         -2.8934         -0.4161
             0.1951         -0.5905          1.3481

     Atom 92  Ca  pos: (  0.426338  0.074124  1.727336)  para_oo sigma:          -4.47
            -3.7418          0.4456         -0.5089
             0.3490         -4.6390          0.3133
            -0.3341          0.2689         -5.0175

     Atom 93  Ca  pos: ( -0.271367  0.552774  1.720328)  para_oo sigma:          -3.66
            -3.4508          0.4540          0.2962
             0.3391         -3.8917          0.4224
             0.2918          0.4335         -3.6456

     Atom 94  Ca  pos: ( -0.155596  0.771743  0.372099)  para_oo sigma:          -4.42
            -5.0600          0.4346         -0.0312
             0.4848         -4.4407         -0.1630
            -0.0433         -0.2772         -3.7645

     Atom 95  O   pos: ( -0.164899  0.765191  0.035589)  para_oo sigma:           0.34
             0.5416         -0.0414         -0.1134
            -0.0984          1.2191         -0.2687
            -0.0836         -0.3238         -0.7381

     Atom 96  H   pos: ( -0.183103  0.905779  0.001085)  para_oo sigma:           0.00
             0.0000          0.0000          0.0000
             0.0000          0.0000          0.0000
             0.0000          0.0000          0.0000

     Atom 97  O   pos: (  0.143979 -0.016335  1.566447)  para_oo sigma:           0.63
             0.5028         -0.8375          0.2178
            -0.9260          0.8366         -0.3020
             0.1645         -0.1097          0.5404

     Atom 98  H   pos: (  0.056839  0.061694  1.479256)  para_oo sigma:           0.00
             0.0000          0.0000          0.0000
             0.0000          0.0000          0.0000
             0.0000          0.0000          0.0000

     Paramagnetic US L_R Q_R contribution in ppm:

     Atom  1  O   pos: ( -0.716050  0.880779  1.904645)  para_lq sigma:        -101.12
           -96.7014         -1.9565         -3.4641
            -1.6940       -102.3032          1.1276
            -3.4035          0.8312       -104.3535

     Atom  2  H   pos: ( -0.685077  0.817612  2.040984)  para_lq sigma:           0.00
             0.0000          0.0000          0.0000
             0.0000          0.0000          0.0000
             0.0000          0.0000          0.0000

     Atom  3  H   pos: ( -0.782852  0.776555  1.821829)  para_lq sigma:           0.00
             0.0000          0.0000          0.0000
             0.0000          0.0000          0.0000
             0.0000          0.0000          0.0000

     Atom  4  O   pos: (  0.227553  0.360093  0.251242)  para_lq sigma:        -101.77
          -100.7273          4.4290          3.8674
             4.7688       -100.6241          1.9172
             3.8018          2.0130       -103.9666

     Atom  5  H   pos: (  0.118984  0.402027  0.348036)  para_lq sigma:           0.00
             0.0000          0.0000          0.0000
             0.0000          0.0000          0.0000
             0.0000          0.0000          0.0000

     Atom  6  H   pos: (  0.291875  0.245484  0.314810)  para_lq sigma:           0.00
             0.0000          0.0000          0.0000
             0.0000          0.0000          0.0000
             0.0000          0.0000          0.0000

     Atom  7  O   pos: ( -0.285737  0.631458  2.045794)  para_lq sigma:        -101.09
          -105.9092         -2.2618          0.7367
            -2.7104        -97.3355         -4.2603
             0.2258         -3.9112       -100.0381

     Atom  8  H   pos: ( -0.560906  1.506537  0.114660)  para_lq sigma:           0.00
             0.0000          0.0000          0.0000
             0.0000          0.0000          0.0000
             0.0000          0.0000          0.0000

     Atom  9  H   pos: ( -0.329285  1.565748  0.113910)  para_lq sigma:           0.00
             0.0000          0.0000          0.0000
             0.0000          0.0000          0.0000
             0.0000          0.0000          0.0000

     Atom 10  O   pos: ( -0.589788  0.276018  2.032663)  para_lq sigma:        -100.68
           -98.3127          3.9522         -5.1636
             4.0646       -101.7058         -2.1669
            -5.0073         -1.8343       -102.0138

     Atom 11  H   pos: ( -0.778325  1.260816  0.072331)  para_lq sigma:           0.00
             0.0000          0.0000          0.0000
             0.0000          0.0000          0.0000
             0.0000          0.0000          0.0000

     Atom 12  H   pos: ( -0.633483  1.086299  0.127455)  para_lq sigma:           0.00
             0.0000          0.0000          0.0000
             0.0000          0.0000          0.0000
             0.0000          0.0000          0.0000

     Atom 13  O   pos: (  0.337787 -0.204313  1.916699)  para_lq sigma:         -99.30
          -101.1637          4.8914          0.6228
             4.6999        -96.1529          2.0801
             0.7328          2.1643       -100.5687

     Atom 14  H   pos: (  0.446926 -0.284065  1.979874)  para_lq sigma:           0.00
             0.0000          0.0000          0.0000
             0.0000          0.0000          0.0000
             0.0000          0.0000          0.0000

     Atom 15  H   pos: (  0.230241 -0.167557  2.012529)  para_lq sigma:           0.00
             0.0000          0.0000          0.0000
             0.0000          0.0000          0.0000
             0.0000          0.0000          0.0000

     Atom 16  O   pos: ( -0.378434  0.916664  1.676119)  para_lq sigma:        -100.35
          -102.0409          2.3747          2.5641
             2.5644        -97.8900          4.1505
             2.4136          4.3027       -101.1333

     Atom 17  H   pos: ( -0.404119  1.010699  1.561072)  para_lq sigma:           0.00
             0.0000          0.0000          0.0000
             0.0000          0.0000          0.0000
             0.0000          0.0000          0.0000

     Atom 18  H   pos: ( -0.502576  0.918179  1.761201)  para_lq sigma:           0.00
             0.0000          0.0000          0.0000
             0.0000          0.0000          0.0000
             0.0000          0.0000          0.0000

     Atom 19  O   pos: ( -0.252398  1.392174  0.556094)  para_lq sigma:        -101.42
          -105.0051          0.5008          1.8811
             0.3302       -104.6830          2.3570
             1.8091          2.0794        -94.5601

     Atom 20  H   pos: ( -0.138672  1.478829  0.522350)  para_lq sigma:           0.00
             0.0000          0.0000          0.0000
             0.0000          0.0000          0.0000
             0.0000          0.0000          0.0000

     Atom 21  H   pos: ( -0.366214  1.492371  0.559259)  para_lq sigma:           0.00
             0.0000          0.0000          0.0000
             0.0000          0.0000          0.0000
             0.0000          0.0000          0.0000

     Atom 22  O   pos: ( -0.015161  0.305157  1.777208)  para_lq sigma:        -101.69
          -103.7209         -1.7230          3.6097
            -1.6747       -104.6125         -3.5196
             3.6238         -3.9027        -96.7427

     Atom 23  H   pos: (  0.104491  0.385353  1.747120)  para_lq sigma:           0.00
             0.0000          0.0000          0.0000
             0.0000          0.0000          0.0000
             0.0000          0.0000          0.0000

     Atom 24  H   pos: (  0.008529  0.175589  1.707375)  para_lq sigma:           0.00
             0.0000          0.0000          0.0000
             0.0000          0.0000          0.0000
             0.0000          0.0000          0.0000

     Atom 25  Ca  pos: ( -0.190181  1.318794  0.925152)  para_lq sigma:         202.33
           201.7752         -0.4054          0.3214
            -0.5425        203.1688          0.2043
             0.4162          0.2325        202.0560

     Atom 26  Si  pos: ( -0.677795  1.284886  0.807164)  para_lq sigma:          -0.56
             0.7947          3.1591         -0.3133
             2.7446         -1.7733          1.8321
             0.7227          1.3354         -0.6901

     Atom 27  O   pos: ( -0.857505  1.199547  0.947428)  para_lq sigma:        -109.78
          -111.4726         -1.9275          3.5935
            -1.8098       -107.3371          1.2008
             4.2175          1.8254       -110.5290

     Atom 28  O   pos: ( -0.532399  1.428034  0.936931)  para_lq sigma:        -110.52
          -110.1771         -3.3030         -2.2959
            -3.1702       -110.5460         -2.8369
            -2.6876         -3.4026       -110.8305

     Atom 29  O   pos: ( -0.555613  1.095776  0.706890)  para_lq sigma:        -102.62
          -102.1140          3.7032          0.6015
             3.5212       -105.7464          0.1057
             0.3019          0.3005        -99.9849

     Atom 30  O   pos: ( -0.777403  1.387692  0.602535)  para_lq sigma:        -103.36
          -101.2179          0.5141         -1.7460
             0.4199       -104.5118          3.9558
            -1.5439          3.6889       -104.3536

     Atom 31  Ca  pos: (  0.734828 -0.078345  0.866273)  para_lq sigma:         202.89
           202.5568         -0.7501          0.8503
            -0.8028        203.8414          0.3527
             0.7276          0.5066        202.2735

     Atom 32  Si  pos: (  0.224582 -0.024557  0.706020)  para_lq sigma:          -0.46
             0.1433          3.1632          0.5153
             3.1377         -1.0619         -1.1195
             0.7578         -0.7368         -0.4605

     Atom 33  O   pos: (  0.083088 -0.175475  0.832708)  para_lq sigma:        -110.25
          -109.6109         -2.9113          2.2069
            -2.7719       -110.0614          2.8864
             2.9029          3.6866       -111.0870

     Atom 34  O   pos: (  0.404744  0.052351  0.850163)  para_lq sigma:        -110.78
          -112.3676         -1.6454         -3.6270
            -1.6597       -108.1922         -1.1769
            -4.5447         -1.5345       -111.7921

     Atom 35  O   pos: (  0.306706 -0.121553  0.488657)  para_lq sigma:        -103.90
          -104.3868          2.8744          2.0519
             3.0382       -103.1857         -2.3390
             2.0929         -2.3433       -104.1268

     Atom 36  Ca  pos: ( -0.364808  0.832110  1.211841)  para_lq sigma:         199.62
           197.5805         -1.2575          1.5249
            -1.8376        201.4953          1.8995
             1.5629          1.7935        199.7891

     Atom 37  Si  pos: (  0.113442  0.794667  1.430584)  para_lq sigma:          -0.87
            -2.6530          1.9387          0.6385
             0.7400          1.0857          0.5297
             0.9161         -0.0294         -1.0441

     Atom 38  O   pos: ( -0.845829  1.050775  1.446993)  para_lq sigma:        -112.50
          -108.6535          0.5581          0.3632
            -0.6300       -119.1567         -1.0586
             0.2584         -1.3283       -109.6790

     Atom 39  O   pos: ( -0.032202  0.733775  1.240777)  para_lq sigma:        -111.40
          -112.0841         -1.1133         -3.9963
            -0.7815       -110.0105         -1.3389
            -3.5074         -1.4975       -112.0991

     Atom 40  O   pos: (  0.016601  0.712281  1.642592)  para_lq sigma:        -112.22
          -110.4682         -0.2605          3.1258
            -0.0952       -110.4387          1.2398
             3.8833          2.2043       -115.7413

     Atom 41  Ca  pos: ( -0.746694  1.326489  1.269897)  para_lq sigma:         202.33
           199.7335          0.4071         -0.5625
             0.4529        204.3308         -1.2336
            -0.3441         -0.8044        202.9340

     Atom 42  Si  pos: (  0.991838 -0.525006  1.358685)  para_lq sigma:          -0.69
            -0.7688          3.3052          0.2710
             3.0252         -2.4016         -0.3587
             0.2529         -0.3223          1.0913

     Atom 43  O   pos: ( -0.387067  1.144054  1.327422)  para_lq sigma:        -111.17
          -110.9857         -3.4320         -1.8363
            -3.2876       -113.4577         -1.7576
            -1.8096         -2.1076       -109.0814

     Atom 44  O   pos: (  0.152587 -0.424671  1.182908)  para_lq sigma:        -110.25
          -110.9880         -1.1794          3.5376
            -0.8421       -108.5220          1.5785
             3.6542          1.9602       -111.2495

     Atom 45  O   pos: (  0.822925 -0.344611  1.405945)  para_lq sigma:        -103.07
          -102.6060          4.3536         -0.5663
             4.2652       -106.2138         -0.2234
            -0.7198         -0.0577       -100.3829

     Atom 46  O   pos: (  0.095313 -0.533731  1.565190)  para_lq sigma:        -111.07
          -109.4385          0.6831         -3.5869
             0.2795       -107.3296          0.4016
            -3.6960          0.9067       -116.4450

     Atom 47  Ca  pos: ( -1.029775  1.063725  1.766379)  para_lq sigma:         202.19
           201.1237         -1.6643          0.2590
            -1.1183        203.6375          0.1663
             0.8365         -0.3241        201.8020

     Atom 48  Ca  pos: ( -0.024746 -0.268880  1.733810)  para_lq sigma:         202.01
           200.6642          0.4752         -2.3003
             0.8552        203.0453          2.1767
            -2.6782          2.3194        202.3148

     Atom 49  Si  pos: ( -0.738362  1.594694  0.464004)  para_lq sigma:          -0.77
            -0.8827          2.5779          2.8440
             2.8363         -3.5778          2.6626
             1.7094          2.9801          2.1643

     Atom 50  O   pos: ( -0.762035  1.543506  0.229297)  para_lq sigma:        -110.66
          -108.3871         -0.0627          0.4075
            -0.0709       -108.1162         -1.1260
            -0.4680         -1.1931       -115.4653

     Atom 51  O   pos: (  0.712725 -0.160213  0.493303)  para_lq sigma:        -112.16
          -115.8410         -3.3111         -2.2910
            -3.2695       -110.2222         -1.3367
            -1.7134         -0.9605       -110.4040

     Atom 52  O   pos: ( -0.009197  1.059921  0.493381)  para_lq sigma:        -100.13
          -104.3533         -0.8914          0.6316
            -0.2046       -103.8587         -1.6366
             0.7472         -1.6335        -92.1666

     Atom 53  H   pos: ( -0.120538  1.154847  0.515235)  para_lq sigma:           0.00
             0.0000          0.0000          0.0000
             0.0000          0.0000          0.0000
             0.0000          0.0000          0.0000

     Atom 54  H   pos: (  0.108200  1.150096  0.499328)  para_lq sigma:           0.00
             0.0000          0.0000          0.0000
             0.0000          0.0000          0.0000
             0.0000          0.0000          0.0000

     Atom 55  O   pos: ( -0.454711  1.030494  0.291307)  para_lq sigma:        -101.30
           -95.3134         -1.7455          1.7184
            -1.9386       -104.3066          0.5981
             1.5833         -0.0094       -104.2797

     Atom 56  H   pos: ( -0.434328  1.156876  0.362748)  para_lq sigma:           0.00
             0.0000          0.0000          0.0000
             0.0000          0.0000          0.0000
             0.0000          0.0000          0.0000

     Atom 57  H   pos: ( -0.489871  0.931580  0.400962)  para_lq sigma:           0.00
             0.0000          0.0000          0.0000
             0.0000          0.0000          0.0000
             0.0000          0.0000          0.0000

     Atom 58  O   pos: ( -0.226797  1.742239  0.251823)  para_lq sigma:        -101.28
          -105.8468          0.6995         -0.0167
             1.0472        -93.2468         -0.5232
             0.2447         -0.4220       -104.7531

     Atom 59  H   pos: (  0.910725 -0.114119  0.312290)  para_lq sigma:           0.00
             0.0000          0.0000          0.0000
             0.0000          0.0000          0.0000
             0.0000          0.0000          0.0000

     Atom 60  H   pos: ( -1.100246  1.751339  0.315790)  para_lq sigma:           0.00
             0.0000          0.0000          0.0000
             0.0000          0.0000          0.0000
             0.0000          0.0000          0.0000

     Atom 61  O   pos: (  0.690671 -0.370773  1.990338)  para_lq sigma:        -100.26
           -95.8574         -3.0084         -3.0524
            -2.8794       -103.1230          2.0677
            -3.2041          2.3409       -101.8077

     Atom 62  H   pos: (  0.557619  0.375161  0.083414)  para_lq sigma:           0.00
             0.0000          0.0000          0.0000
             0.0000          0.0000          0.0000
             0.0000          0.0000          0.0000

     Atom 63  H   pos: ( -0.374842  0.615794  0.027358)  para_lq sigma:           0.00
             0.0000          0.0000          0.0000
             0.0000          0.0000          0.0000
             0.0000          0.0000          0.0000

     Atom 64  O   pos: (  0.099675 -0.571145  1.984120)  para_lq sigma:         -99.69
          -102.0123         -2.6726         -0.5304
            -2.6643        -94.6072          1.1931
            -0.5960          1.3288       -102.4621

     Atom 65  H   pos: ( -0.148703  0.233215  0.070746)  para_lq sigma:           0.00
             0.0000          0.0000          0.0000
             0.0000          0.0000          0.0000
             0.0000          0.0000          0.0000

     Atom 66  H   pos: (  0.071112  0.304816  0.071074)  para_lq sigma:           0.00
             0.0000          0.0000          0.0000
             0.0000          0.0000          0.0000
             0.0000          0.0000          0.0000

     Atom 67  O   pos: (  0.678672  0.215282  0.284282)  para_lq sigma:        -101.61
           -97.7293         -2.7540         -4.5284
            -2.7621       -104.9961          0.9163
            -4.6223          0.7940       -102.0921

     Atom 68  H   pos: (  0.684274  0.086291  0.357880)  para_lq sigma:           0.00
             0.0000          0.0000          0.0000
             0.0000          0.0000          0.0000
             0.0000          0.0000          0.0000

     Atom 69  H   pos: ( -0.237217  0.327694  0.355964)  para_lq sigma:           0.00
             0.0000          0.0000          0.0000
             0.0000          0.0000          0.0000
             0.0000          0.0000          0.0000

     Atom 70  Ca  pos: (  0.441985  0.397000  0.911853)  para_lq sigma:         201.94
           202.0615         -1.3607         -0.1517
            -1.1849        202.7430          0.4302
            -0.1661          0.4461        201.0083

     Atom 71  Si  pos: ( -0.035663  0.369461  0.695369)  para_lq sigma:          -0.74
            -0.7503          1.5074         -0.2169
             1.7794         -2.6738         -1.0433
             0.1620         -1.5832          1.1975

     Atom 72  O   pos: ( -0.231482  0.304006  0.827935)  para_lq sigma:        -111.32
          -113.3080         -1.7087          3.7897
            -1.8542       -108.9066          1.3008
             4.4576          1.3696       -111.7481

     Atom 73  O   pos: (  0.105412  0.498079  0.849054)  para_lq sigma:        -111.05
          -110.7981         -2.4641         -2.9329
            -2.3623       -109.8581         -3.0181
            -3.3374         -3.3185       -112.4944

     Atom 74  O   pos: (  0.086666  0.162940  0.628638)  para_lq sigma:        -102.29
          -102.2108          3.8005         -0.4017
             3.9273       -105.5669         -0.1513
            -0.0955         -0.2609        -99.0957

     Atom 75  O   pos: ( -0.073596  0.477125  0.480033)  para_lq sigma:        -109.71
          -108.0197          0.2530         -0.6592
             0.2601       -107.9028          3.0747
            -0.8226          3.3614       -113.2164

     Atom 76  Ca  pos: (  0.089437  0.835953  0.933955)  para_lq sigma:         200.81
           200.4011         -0.7178         -0.6127
            -0.7606        201.5117         -0.1122
            -0.8771         -0.1171        200.5101

     Atom 77  Si  pos: ( -0.436423  0.887115  0.774338)  para_lq sigma:          -0.80
            -1.4738          1.2688         -0.0595
             1.6419         -2.4894          1.6257
            -0.3323          2.8841          1.5692

     Atom 78  O   pos: ( -0.571915  0.770635  0.941833)  para_lq sigma:        -110.37
          -109.6290         -2.5157          2.9645
            -2.6232       -109.4474          3.2085
             3.1627          3.3459       -112.0294

     Atom 79  O   pos: ( -0.230381  0.953585  0.890348)  para_lq sigma:        -111.05
          -114.2934         -2.0166         -3.5924
            -2.1379       -108.2872         -0.7170
            -3.6476         -0.8032       -110.5665

     Atom 80  O   pos: ( -0.416394  0.758507  0.571567)  para_lq sigma:        -112.06
          -108.4271          0.8684          0.5748
             1.3294       -112.5204         -4.4804
             0.6434         -3.8130       -115.2381

     Atom 81  Ca  pos: (  0.216105 -0.072423  1.169179)  para_lq sigma:         201.55
           202.8451         -2.0505          0.3444
            -1.7837        200.9770          0.2560
             0.0467          0.4108        200.8426

     Atom 82  Si  pos: (  0.725674 -0.115140  1.360196)  para_lq sigma:          -0.72
            -0.8633          2.3258         -0.1672
             2.4906         -3.8209          1.4160
            -0.1398          1.6712          2.5174

     Atom 83  O   pos: ( -0.123615  0.031148  1.199923)  para_lq sigma:        -111.38
          -111.8042         -1.9435          2.3253
            -2.2286       -110.8547          2.6087
             2.9269          2.5476       -111.4749

     Atom 84  O   pos: (  0.521819 -0.171721  1.240255)  para_lq sigma:        -111.00
          -113.9222         -1.2526         -3.2939
            -1.0922       -108.6638         -0.5772
            -3.7051         -0.8677       -110.4145

     Atom 85  O   pos: ( -0.293260 -0.005821  1.573902)  para_lq sigma:        -113.06
          -109.5474          0.1777         -0.4507
             0.4630       -112.1214         -3.3883
             0.0090         -3.1550       -117.5196

     Atom 86  Ca  pos: ( -0.076309  0.376217  1.152129)  para_lq sigma:         200.01
           200.3559         -2.6498         -0.2810
            -2.2050        199.4487          0.0374
            -0.0551         -0.1927        200.2197

     Atom 87  Si  pos: ( -0.596980  0.457021  1.364350)  para_lq sigma:          -0.85
            -1.3678          1.8469          2.3380
             2.7187         -3.3917          0.1889
             1.7469          0.7092          2.2123

     Atom 88  O   pos: (  0.245539  0.300991  1.249898)  para_lq sigma:        -111.73
          -112.2983         -3.1114         -2.6039
            -3.3592       -111.8572         -2.6487
            -2.8867         -2.7475       -111.0289

     Atom 89  O   pos: ( -0.386831  0.474327  1.237354)  para_lq sigma:        -111.03
          -114.5787         -0.5671          3.9421
            -0.2660       -108.5347          0.1252
             4.0160          0.4097       -109.9658

     Atom 90  O   pos: ( -0.668614  0.699857  1.370165)  para_lq sigma:        -103.47
          -104.7613          2.7627          1.7232
             2.5411       -105.7464         -0.3091
             1.8250         -0.2835        -99.8992

     Atom 91  O   pos: ( -0.556689  0.403710  1.598462)  para_lq sigma:        -111.45
          -108.6947          0.5137         -0.5497
             0.6323       -108.7334          2.4239
            -1.2579          2.1663       -116.9242

     Atom 92  Ca  pos: (  0.426338  0.074124  1.727336)  para_lq sigma:         200.14
           202.9367          0.9493         -2.2520
            -0.6259        198.5256          1.5587
            -1.9529          1.2442        198.9617

     Atom 93  Ca  pos: ( -0.271367  0.552774  1.720328)  para_lq sigma:         201.04
           202.7955          3.1703          1.0568
             2.4934        198.8801          1.9231
             1.0331          1.4572        201.4411

     Atom 94  Ca  pos: ( -0.155596  0.771743  0.372099)  para_lq sigma:         199.00
           196.9233          0.8808         -0.0568
             0.1995        197.7238         -0.3686
            -0.7947         -1.3459        202.3606

     Atom 95  O   pos: ( -0.164899  0.765191  0.035589)  para_lq sigma:        -109.76
          -107.0276          1.3473         -0.7290
             1.1009       -115.4126          1.9824
            -0.3484          1.7213       -106.8478

     Atom 96  H   pos: ( -0.183103  0.905779  0.001085)  para_lq sigma:           0.00
             0.0000          0.0000          0.0000
             0.0000          0.0000          0.0000
             0.0000          0.0000          0.0000

     Atom 97  O   pos: (  0.143979 -0.016335  1.566447)  para_lq sigma:        -112.25
          -112.2789          2.9549         -3.3811
             3.4062       -111.5741          3.4541
            -3.1289          2.8851       -112.8921

     Atom 98  H   pos: (  0.056839  0.061694  1.479256)  para_lq sigma:           0.00
             0.0000          0.0000          0.0000
             0.0000          0.0000          0.0000
             0.0000          0.0000          0.0000


     Total NMR chemical shifts in ppm: ---------------------------------------
     (adopting the Simpson convention for anisotropy and asymmetry)-----------

     Atom  1  O   pos: ( -0.716050  0.880779  1.904645)  Total sigma:         244.21
           242.9332          2.4302         21.6170
             2.1747        219.3478         -8.9421
            18.2674         -8.6509        270.3548

     O    1    anisotropy:     56.05    eta:   -0.4931
     O    1    sigma_11=    234.74    axis=( -0.851448 -0.350363  0.390233)
     O    1    sigma_22=    216.32    axis=( -0.268064  0.930301  0.250365)
     O    1    sigma_33=    281.58    axis=(  0.450753 -0.108566  0.886022)

     Atom  2  H   pos: ( -0.685077  0.817612  2.040984)  Total sigma:          19.87
            10.5646         -4.0562          7.6536
            -4.5671         11.9934        -13.0665
             8.0967        -12.0185         37.0427

     H    2    anisotropy:     37.08    eta:   -0.0953
     H    2    sigma_11=      8.68    axis=( -0.866494  0.320759  0.382494)
     H    2    sigma_22=      6.33    axis=(  0.429771  0.869138  0.244738)
     H    2    sigma_33=     44.59    axis=(  0.253938 -0.376449  0.890956)

     Atom  3  H   pos: ( -0.782852  0.776555  1.821829)  Total sigma:          24.63
            23.5366          5.7734         10.3187
             6.5277         22.4184          8.7639
            10.3379          7.3750         27.9409

     H    3    anisotropy:     25.53    eta:   -0.1153
     H    3    sigma_11=     17.10    axis=(  0.395590 -0.876160  0.275413)
     H    3    sigma_22=     15.14    axis=(  0.733762  0.121155 -0.668517)
     H    3    sigma_33=     41.65    axis=(  0.552361  0.466546  0.690820)

     Atom  4  O   pos: (  0.227553  0.360093  0.251242)  Total sigma:         249.22
           271.4085        -20.7629         -9.3972
            -7.5998        229.4547          1.2456
            -8.6568          6.1760        246.7955

     O    4    anisotropy:     44.24    eta:   -0.6377
     O    4    sigma_11=    243.88    axis=( -0.292018  0.041291 -0.955521)
     O    4    sigma_22=    225.07    axis=(  0.284225  0.957678 -0.045478)
     O    4    sigma_33=    278.71    axis=( -0.913204  0.284863  0.291396)

     Atom  5  H   pos: (  0.118984  0.402027  0.348036)  Total sigma:          20.91
            27.4959         -8.9029        -14.5528
            -7.9436         12.2987          4.2765
           -15.2801          5.4927         22.9424

     H    5    anisotropy:     33.54    eta:   -0.1563
     H    5    sigma_11=     11.48    axis=( -0.360632  0.591421 -0.721225)
     H    5    sigma_22=      7.98    axis=(  0.574402  0.750054  0.327844)
     H    5    sigma_33=     43.28    axis=( -0.734852  0.296042  0.610207)

     Atom  6  H   pos: (  0.291875  0.245484  0.314810)  Total sigma:          27.74
            27.9893         -6.4643          1.4769
            -7.0862         30.8420         -6.2924
             2.2687         -7.1946         24.4010

     H    6    anisotropy:     17.20    eta:   -0.4515
     H    6    sigma_11=     24.60    axis=(  0.785877  0.235091 -0.571953)
     H    6    sigma_22=     19.42    axis=(  0.333233  0.618137  0.711943)
     H    6    sigma_33=     39.21    axis=( -0.520916  0.750093 -0.407439)

     Atom  7  O   pos: ( -0.285737  0.631458  2.045794)  Total sigma:         210.02
           182.7944          0.0533         -9.8753
            -5.2184        191.7898         20.7168
           -12.0833         26.7282        255.4877

     O    7    anisotropy:     82.30    eta:   -0.0607
     O    7    sigma_11=    184.26    axis=( -0.311586 -0.914898  0.256662)
     O    7    sigma_22=    180.93    axis=( -0.940493  0.258388 -0.220702)
     O    7    sigma_33=    264.89    axis=( -0.135601  0.310156  0.940965)

     Atom  8  H   pos: ( -0.560906  1.506537  0.114660)  Total sigma:          19.02
            32.2692         -2.9088        -14.2498
            -4.1583          6.7423          3.7139
           -16.1818          3.5782         18.0525

     H    8    anisotropy:     35.42    eta:   -0.1389
     H    8    sigma_11=      8.85    axis=( -0.543452 -0.381603 -0.747689)
     H    8    sigma_22=      5.57    axis=( -0.102482  0.914198 -0.392097)
     H    8    sigma_33=     42.64    axis=( -0.833161  0.136461  0.535930)

     Atom  9  H   pos: ( -0.329285  1.565748  0.113910)  Total sigma:          21.14
            21.4184         11.6036          9.5119
            11.9718         19.9466         10.6906
            10.4178         11.2601         22.0543

     H    9    anisotropy:     32.73    eta:   -0.1534
     H    9    sigma_11=     11.90    axis=(  0.611052  0.161834 -0.774871)
     H    9    sigma_22=      8.56    axis=(  0.537662 -0.803286  0.256225)
     H    9    sigma_33=     42.96    axis=(  0.580977  0.573185  0.577862)

     Atom 10  O   pos: ( -0.589788  0.276018  2.032663)  Total sigma:         261.02
           257.3466        -12.5898         18.4745
            -9.1140        257.2938          8.0171
            17.4980          9.4961        268.4261

     O   10    anisotropy:    -38.65    eta:   -0.6070
     O   10    sigma_11=    266.09    axis=(  0.449124 -0.844618 -0.291388)
     O   10    sigma_22=    281.72    axis=(  0.584429  0.031030  0.810852)
     O   10    sigma_33=    235.26    axis=(  0.675818  0.534469 -0.507556)

     Atom 11  H   pos: ( -0.778325  1.260816  0.072331)  Total sigma:          26.62
            20.3680         -4.4924         -0.4222
            -5.1122         36.6924          6.5049
            -0.9124          8.1736         22.8065

     H   11    anisotropy:     21.45    eta:   -0.1770
     H   11    sigma_11=     20.74    axis=(  0.639404 -0.154066  0.753277)
     H   11    sigma_22=     18.21    axis=( -0.735950 -0.406253  0.541606)
     H   11    sigma_33=     40.92    axis=( -0.222578  0.900679  0.373144)

     Atom 12  H   pos: ( -0.633483  1.086299  0.127455)  Total sigma:          22.01
            25.2986         -7.6098         15.8166
            -6.7418         13.7524         -5.1304
            16.7659         -5.7505         26.9921

     H   12    anisotropy:     34.47    eta:   -0.1364
     H   12    sigma_11=     12.09    axis=( -0.217352  0.816009  0.535618)
     H   12    sigma_22=      8.96    axis=(  0.709504  0.508930 -0.487436)
     H   12    sigma_33=     44.99    axis=(  0.670345 -0.274078  0.689579)

     Atom 13  O   pos: (  0.337787 -0.204313  1.916699)  Total sigma:         235.09
           251.9977        -14.4212        -12.1974
           -15.3916        233.7965        -21.7127
            -6.5939        -15.9058        219.4780

     O   13    anisotropy:    -50.78    eta:   -0.4950
     O   13    sigma_11=    243.64    axis=(  0.403936  0.639054 -0.654557)
     O   13    sigma_22=    260.40    axis=( -0.860853  0.507603 -0.035664)
     O   13    sigma_33=    201.23    axis=(  0.309464  0.577883  0.755171)

     Atom 14  H   pos: (  0.446926 -0.284065  1.979874)  Total sigma:          21.48
            32.8573        -11.0203          5.5778
           -11.8546         17.7595         -6.1473
             6.7545         -6.8209         13.8269

     H   14    anisotropy:     30.23    eta:   -0.2650
     H   14    sigma_11=     14.07    axis=(  0.540163  0.538357 -0.646835)
     H   14    sigma_22=      8.73    axis=(  0.149678  0.694901  0.703356)
     H   14    sigma_33=     41.64    axis=( -0.828143  0.476744 -0.294779)

     Atom 15  H   pos: (  0.230241 -0.167557  2.012529)  Total sigma:          23.05
            33.3684         -7.2121         -9.2298
            -6.2610         15.7920          1.8540
           -10.6575          2.7930         19.9937

     H   15    anisotropy:     26.41    eta:   -0.1321
     H   15    sigma_11=     15.41    axis=( -0.249231  0.531027 -0.809873)
     H   15    sigma_22=     13.08    axis=(  0.455566  0.802244  0.385829)
     H   15    sigma_33=     40.66    axis=( -0.854601  0.272790  0.441862)

     Atom 16  O   pos: ( -0.378434  0.916664  1.676119)  Total sigma:         241.24
           239.5584          5.5794        -11.8650
             9.0391        230.0610        -17.8336
           -13.0508        -15.7995        254.0880

     O   16    anisotropy:     42.63    eta:   -0.3988
     O   16    sigma_11=    232.69    axis=(  0.899708 -0.140933  0.413114)
     O   16    sigma_22=    221.36    axis=(  0.060536 -0.897006 -0.437853)
     O   16    sigma_33=    269.66    axis=( -0.432274 -0.418948  0.798512)

     Atom 17  H   pos: ( -0.404119  1.010699  1.561072)  Total sigma:          22.09
            13.1288         -0.2761          2.2229
             0.5410         22.2631        -14.2909
             0.8115        -14.2065         30.8724

     H   17    anisotropy:     29.12    eta:   -0.1266
     H   17    sigma_11=     13.61    axis=(  0.885164  0.394016  0.247458)
     H   17    sigma_22=     11.15    axis=( -0.463541  0.700875  0.542128)
     H   17    sigma_33=     41.50    axis=(  0.040170 -0.594580  0.803033)

     Atom 18  H   pos: ( -0.502576  0.918179  1.761201)  Total sigma:          21.63
            31.8205          2.3912        -14.9044
             1.8211         10.2932         -2.0466
           -14.3281         -2.7473         22.7660

     H   18    anisotropy:     31.90    eta:   -0.1134
     H   18    sigma_11=     12.20    axis=(  0.591328 -0.291920  0.751740)
     H   18    sigma_22=      9.79    axis=( -0.101319 -0.951689 -0.289867)
     H   18    sigma_33=     42.89    axis=( -0.800041 -0.095241  0.592337)

     Atom 19  O   pos: ( -0.252398  1.392174  0.556094)  Total sigma:         237.56
           255.3213        -12.9778         -2.1610
           -13.6344        237.0440         -0.0369
            -5.6335         -1.6528        220.3121

     O   19    anisotropy:     37.48    eta:   -0.4476
     O   19    sigma_11=    230.66    axis=(  0.432709  0.870610 -0.234097)
     O   19    sigma_22=    219.47    axis=(  0.170675  0.175861  0.969507)
     O   19    sigma_33=    262.55    axis=( -0.885231  0.459468  0.072495)

     Atom 20  H   pos: ( -0.138672  1.478829  0.522350)  Total sigma:          26.52
            33.6615          8.2522         -2.5243
             8.7827         27.3185         -2.8739
            -2.9093         -3.3959         18.5867

     H   20    anisotropy:     20.70    eta:   -0.2961
     H   20    sigma_11=     21.66    axis=( -0.597543  0.762233 -0.248885)
     H   20    sigma_22=     17.58    axis=( -0.002687  0.308488  0.951224)
     H   20    sigma_33=     40.32    axis=( -0.801833 -0.569066  0.182287)

     Atom 21  H   pos: ( -0.366214  1.492371  0.559259)  Total sigma:          21.59
            29.1928        -13.5681         -0.2548
           -14.5842         24.7753         -1.2788
            -0.0291         -1.7513         10.7979

     H   21    anisotropy:     29.50    eta:   -0.1611
     H   21    sigma_11=     13.34    axis=(  0.595347  0.674969 -0.435865)
     H   21    sigma_22=     10.17    axis=(  0.264149  0.347901  0.899550)
     H   21    sigma_33=     41.26    axis=( -0.758806  0.650678 -0.028829)

     Atom 22  O   pos: ( -0.015161  0.305157  1.777208)  Total sigma:         238.80
           227.7779        -17.3618         -2.7581
           -11.7824        270.6838         15.5495
             0.9716          8.1454        217.9428

     O   22    anisotropy:     57.94    eta:   -0.2380
     O   22    sigma_11=    224.08    axis=(  0.932754  0.218845  0.286492)
     O   22    sigma_22=    214.89    axis=( -0.227609 -0.258795  0.938733)
     O   22    sigma_33=    277.43    axis=( -0.279579  0.940815  0.191581)

     Atom 23  H   pos: (  0.104491  0.385353  1.747120)  Total sigma:          26.74
            31.5929          7.4921         -2.7572
             6.1391         28.9473         -1.9822
            -3.1574         -2.3416         19.6872

     H   23    anisotropy:     16.80    eta:   -0.3921
     H   23    sigma_11=     23.34    axis=(  0.626068 -0.778398 -0.046199)
     H   23    sigma_22=     18.94    axis=(  0.181614  0.087942  0.979430)
     H   23    sigma_33=     37.95    axis=(  0.758324  0.621580 -0.196426)

     Atom 24  H   pos: (  0.008529  0.175589  1.707375)  Total sigma:          23.58
            15.9168         -5.2700         -3.3584
            -3.5344         34.9936         10.9371
            -2.6199         11.3857         19.8372

     H   24    anisotropy:     27.60    eta:   -0.0795
     H   24    sigma_11=     15.12    axis=(  0.883940  0.361966 -0.296025)
     H   24    sigma_22=     13.65    axis=( -0.423155  0.349830 -0.835799)
     H   24    sigma_33=     41.98    axis=( -0.198973  0.864060  0.462396)

     Atom 25  Ca  pos: ( -0.190181  1.318794  0.925152)  Total sigma:        1100.03
          1093.3321        -13.8248         16.8320
           -15.1687       1113.5314          4.4080
            15.9765          1.6378       1093.2251

     Ca  25    anisotropy:    -40.65    eta:   -0.6358
     Ca  25    sigma_11=   1104.96    axis=(  0.445785  0.489996  0.749120)
     Ca  25    sigma_22=   1122.20    axis=( -0.533783  0.817315 -0.216959)
     Ca  25    sigma_33=   1072.93    axis=(  0.718576  0.303151 -0.625898)

     Atom 26  Si  pos: ( -0.677795  1.284886  0.807164)  Total sigma:         409.21
           425.0481         36.9347         -2.6600
            33.9520        399.5239         12.3402
             6.2985          5.6553        403.0516

     Si  26    anisotropy:     62.53    eta:   -0.7251
     Si  26    sigma_11=    403.48    axis=( -0.235172  0.093458  0.967450)
     Si  26    sigma_22=    373.25    axis=( -0.546910  0.810112 -0.211204)
     Si  26    sigma_33=    450.89    axis=( -0.803482 -0.578778 -0.139402)

     Atom 27  O   pos: ( -0.857505  1.199547  0.947428)  Total sigma:         109.30
            99.3587          4.7083          7.4843
             4.5082        134.1194          4.9827
            11.4756          9.4920         94.4208

     O   27    anisotropy:     40.77    eta:   -0.6483
     O   27    sigma_11=    104.52    axis=(  0.789889 -0.258904  0.555917)
     O   27    sigma_22=     86.90    axis=( -0.588670 -0.066038  0.805672)
     O   27    sigma_33=    136.48    axis=(  0.171880  0.963643  0.204571)

     Atom 28  O   pos: ( -0.532399  1.428034  0.936931)  Total sigma:         129.24
           143.0050          1.3614          5.0337
             3.2703        153.5190         -0.7934
            -0.4669         -7.2687         91.1956

     O   28    anisotropy:    -57.63    eta:   -0.2995
     O   28    sigma_11=    142.70    axis=( -0.980421  0.188115 -0.058194)
     O   28    sigma_22=    154.20    axis=( -0.191332 -0.979940  0.055762)
     O   28    sigma_33=     90.82    axis=( -0.046537  0.065805  0.996747)

     Atom 29  O   pos: ( -0.555613  1.095776  0.706890)  Total sigma:         177.25
           168.3953        -31.6686         -2.4722
           -30.3873        202.3738          7.0440
            -6.0693          8.8870        160.9674

     O   29    anisotropy:     67.27    eta:   -0.2153
     O   29    sigma_11=    159.65    axis=( -0.108550  0.105458 -0.988481)
     O   29    sigma_22=    149.99    axis=(  0.857076  0.513687 -0.039316)
     O   29    sigma_33=    222.09    axis=( -0.503624  0.851472  0.146146)

     Atom 30  O   pos: ( -0.777403  1.387692  0.602535)  Total sigma:         173.79
           153.3391         -3.5374         10.1382
             0.2717        189.7215        -27.0874
             8.7501        -23.3499        178.2965

     O   30    anisotropy:     55.48    eta:   -0.3743
     O   30    sigma_11=    162.21    axis=(  0.536629  0.587325  0.605870)
     O   30    sigma_22=    148.37    axis=(  0.834431 -0.262552 -0.484554)
     O   30    sigma_33=    210.77    axis=(  0.125518 -0.765582  0.630975)

     Atom 31  Ca  pos: (  0.734828 -0.078345  0.866273)  Total sigma:        1120.06
          1115.8371        -19.2904         18.9871
           -18.8354       1147.2179          9.0458
            16.8224         13.2995       1097.1226

     Ca  31    anisotropy:    -59.47    eta:   -0.8302
     Ca  31    sigma_11=   1123.43    axis=(  0.728199  0.292354  0.619883)
     Ca  31    sigma_22=   1156.34    axis=( -0.407621  0.911847  0.048794)
     Ca  31    sigma_33=   1080.41    axis=( -0.550973 -0.288210  0.783176)

     Atom 32  Si  pos: (  0.224582 -0.024557  0.706020)  Total sigma:         412.82
           424.3914         32.4634          6.0957
            32.1795        408.4368        -10.3942
             5.6920         -5.0911        405.6325

     Si  32    anisotropy:     55.33    eta:   -0.8067
     Si  32    sigma_11=    409.25    axis=(  0.217592 -0.272791  0.937144)
     Si  32    sigma_22=    379.50    axis=( -0.577317  0.738210  0.348929)
     Si  32    sigma_33=    449.71    axis=( -0.786993 -0.616954  0.003141)

     Atom 33  O   pos: (  0.083088 -0.175475  0.832708)  Total sigma:         115.02
           118.7054          2.6118         -6.0020
             5.6725        144.6548         -2.0803
            -0.4440          8.7325         81.7065

     O   33    anisotropy:    -50.71    eta:   -0.7984
     O   33    sigma_11=    118.43    axis=( -0.984732  0.142929  0.099370)
     O   33    sigma_22=    145.42    axis=( -0.147857 -0.988025 -0.044098)
     O   33    sigma_33=     81.21    axis=(  0.091877 -0.058117  0.994073)

     Atom 34  O   pos: (  0.404744  0.052351  0.850163)  Total sigma:         116.29
           128.4071          0.8444          9.3087
             0.9881        136.1838         13.8844
            -1.5932          8.7891         84.2878

     O   34    anisotropy:    -51.97    eta:   -0.3009
     O   34    sigma_11=    128.40    axis=( -0.983632  0.175480 -0.040920)
     O   34    sigma_22=    138.83    axis=( -0.163095 -0.963604 -0.211820)
     O   34    sigma_33=     81.64    axis=( -0.076601 -0.201679  0.976452)

     Atom 35  O   pos: (  0.306706 -0.121553  0.488657)  Total sigma:         174.42
           174.4399        -18.1555        -14.0306
           -18.4986        165.9684         18.4729
            -9.7403         15.3284        182.8627

     O   35    anisotropy:     47.76    eta:   -0.5399
     O   35    sigma_11=    167.10    axis=( -0.671402  0.194780 -0.715039)
     O   35    sigma_22=    149.91    axis=(  0.501421  0.829861 -0.244762)
     O   35    sigma_33=    206.26    axis=( -0.545708  0.522869  0.654837)

     Atom 36  Ca  pos: ( -0.364808  0.832110  1.211841)  Total sigma:        1052.17
          1022.3449        -18.0174         26.4875
           -24.9744       1098.0585         40.6290
            25.3326         39.3839       1036.1018

     Ca  36    anisotropy:     99.36    eta:   -0.9877
     Ca  36    sigma_11=   1051.76    axis=(  0.730311 -0.219814  0.646782)
     Ca  36    sigma_22=    986.34    axis=( -0.676917 -0.360120  0.641948)
     Ca  36    sigma_33=   1118.41    axis=( -0.091810  0.906640  0.411796)

     Atom 37  Si  pos: (  0.113442  0.794667  1.430584)  Total sigma:         406.58
           383.0956         24.4499          8.9933
            10.8291        432.8903          3.8292
            12.3342         -2.3246        403.7543

     Si  37    anisotropy:    -48.69    eta:   -0.9959
     Si  37    sigma_11=    406.65    axis=(  0.269718 -0.208242  0.940153)
     Si  37    sigma_22=    438.97    axis=(  0.319185  0.940474  0.116743)
     Si  37    sigma_33=    374.12    axis=(  0.908500 -0.268595 -0.320131)

     Atom 38  O   pos: ( -0.845829  1.050775  1.446993)  Total sigma:         116.67
           109.2243         50.4484        -17.3220
            34.5072        125.0807        -23.7328
           -21.4720        -31.8729        115.7037

     O   38    anisotropy:     92.81    eta:   -0.3902
     O   38    sigma_11=     97.80    axis=(  0.382156  0.296852  0.875120)
     O   38    sigma_22=     73.66    axis=(  0.740608 -0.664764 -0.097919)
     O   38    sigma_33=    178.55    axis=( -0.552681 -0.685542  0.473895)

     Atom 39  O   pos: ( -0.032202  0.733775  1.240777)  Total sigma:          85.52
            83.6411          2.6331          3.1802
             3.3535         56.9338        -12.1664
             0.4291         -7.9670        115.9886

     O   39    anisotropy:     48.28    eta:   -0.9029
     O   39    sigma_11=     83.96    axis=(  0.992935  0.117106 -0.019140)
     O   39    sigma_22=     54.90    axis=( -0.112393  0.979904  0.164791)
     O   39    sigma_33=    117.71    axis=(  0.038053 -0.161475  0.986143)

     Atom 40  O   pos: (  0.016601  0.712281  1.642592)  Total sigma:         100.49
           116.3501         40.6387        -17.8186
            43.3300        105.3298         -8.1073
            -3.2886          8.1872         79.7905

     O   40    anisotropy:     80.31    eta:   -0.3249
     O   40    sigma_11=     82.42    axis=( -0.219783  0.401167  0.889247)
     O   40    sigma_22=     65.02    axis=( -0.620064  0.646272 -0.444806)
     O   40    sigma_33=    154.03    axis=( -0.753137 -0.649151  0.106709)

     Atom 41  Ca  pos: ( -0.746694  1.326489  1.269897)  Total sigma:        1118.92
          1072.7599         14.1558         -8.7992
            13.8767       1168.0737        -29.5751
            -6.2455        -27.8761       1115.9266

     Ca  41    anisotropy:     96.23    eta:   -0.5115
     Ca  41    sigma_11=   1103.25    axis=( -0.035634  0.411305  0.910801)
     Ca  41    sigma_22=   1070.44    axis=(  0.989176 -0.115296  0.090766)
     Ca  41    sigma_33=   1183.08    axis=( -0.142344 -0.904177  0.402744)

     Atom 42  Si  pos: (  0.991838 -0.525006  1.358685)  Total sigma:         407.10
           402.7649         40.6850          5.6433
            41.7246        389.8571         -8.6367
             5.8245         -6.3612        428.6772

     Si  42    anisotropy:    -80.51    eta:   -0.1532
     Si  42    sigma_11=    429.83    axis=(  0.128260 -0.053573  0.990293)
     Si  42    sigma_22=    438.05    axis=( -0.753787 -0.654164  0.062239)
     Si  42    sigma_33=    353.42    axis=( -0.644480  0.754453  0.124286)

     Atom 43  O   pos: ( -0.387067  1.144054  1.327422)  Total sigma:         128.05
            88.9090         -7.7177          4.5503
             3.7091        188.2714         36.1833
             5.4007         31.8661        106.9826

     O   43    anisotropy:    108.87    eta:   -0.1674
     O   43    sigma_11=     97.84    axis=(  0.514685 -0.291905  0.806158)
     O   43    sigma_22=     85.69    axis=( -0.857377 -0.177049  0.483278)
     O   43    sigma_33=    200.63    axis=( -0.001658  0.939917  0.341398)

     Atom 44  O   pos: (  0.152587 -0.424671  1.182908)  Total sigma:         101.67
            95.1966          5.2454         -1.5608
            10.1611         93.7451          2.9771
             2.9098          5.8628        116.0573

     O   44    anisotropy:     23.19    eta:   -0.9673
     O   44    sigma_11=    101.41    axis=(  0.749000  0.623975 -0.222831)
     O   44    sigma_22=     86.46    axis=(  0.653942 -0.750283  0.097137)
     O   44    sigma_33=    117.13    axis=(  0.106575  0.218474  0.970006)

     Atom 45  O   pos: (  0.822925 -0.344611  1.405945)  Total sigma:         170.29
           171.6607        -10.7216         -7.2382
            -8.6660        178.7210         -2.0249
            -4.1924         -1.1729        160.4984

     O   45    anisotropy:     23.07    eta:   -0.7831
     O   45    sigma_11=    168.63    axis=(  0.642005  0.528496 -0.555447)
     O   45    sigma_22=    156.58    axis=(  0.490027  0.274335  0.827414)
     O   45    sigma_33=    185.67    axis=( -0.589664  0.803388  0.082853)

     Atom 46  O   pos: (  0.095313 -0.533731  1.565190)  Total sigma:          70.71
            51.4477        -20.2114         -1.0238
           -32.6157        125.9051        -27.0193
            -6.5046        -10.5896         34.7670

     O   46    anisotropy:     99.59    eta:   -0.3221
     O   46    sigma_11=     48.20    axis=(  0.857445  0.174307 -0.484153)
     O   46    sigma_22=     26.82    axis=(  0.428980  0.277493  0.859636)
     O   46    sigma_33=    137.10    axis=( -0.284190  0.944783 -0.163161)

     Atom 47  Ca  pos: ( -1.029775  1.063725  1.766379)  Total sigma:        1099.61
          1066.0839        -45.8858          6.0423
           -39.2238       1132.0048         12.9312
             7.7200          8.7033       1100.7289

     Ca  47    anisotropy:    -84.72    eta:   -0.9166
     Ca  47    sigma_11=   1101.96    axis=(  0.224876 -0.032116  0.973858)
     Ca  47    sigma_22=   1153.73    axis=(  0.425056 -0.896113 -0.127703)
     Ca  47    sigma_33=   1043.12    axis=( -0.876788 -0.442662  0.187864)

     Atom 48  Ca  pos: ( -0.024746 -0.268880  1.733810)  Total sigma:        1103.23
          1056.6423          5.1069        -48.6056
             9.5572       1134.9581         29.0229
           -46.6550         35.5504       1118.0922

     Ca  48    anisotropy:   -115.75    eta:   -0.6338
     Ca  48    sigma_11=   1117.36    axis=(  0.480198  0.719763 -0.501349)
     Ca  48    sigma_22=   1166.27    axis=(  0.260651 -0.662830 -0.701939)
     Ca  48    sigma_33=   1026.07    axis=(  0.837539 -0.206392  0.505896)

     Atom 49  Si  pos: ( -0.738362  1.594694  0.464004)  Total sigma:         404.54
           403.0102         28.7173         34.5545
            29.6225        367.6824         32.6796
            25.1712         35.1722        442.9181

     Si  49    anisotropy:    108.05    eta:   -0.5685
     Si  49    sigma_11=    389.00    axis=(  0.800908  0.194888 -0.566185)
     Si  49    sigma_22=    348.05    axis=(  0.367790 -0.906276  0.208313)
     Si  49    sigma_33=    476.57    axis=(  0.472522  0.375077  0.797521)

     Atom 50  O   pos: ( -0.762035  1.543506  0.229297)  Total sigma:         181.38
           161.8175         -7.4453         -0.6604
            -8.0614        153.1735         10.2799
            -1.0337         12.4814        229.1359

     O   50    anisotropy:     74.23    eta:   -0.3687
     O   50    sigma_11=    165.76    axis=(  0.883380 -0.459084  0.094241)
     O   50    sigma_22=    147.51    axis=(  0.467777  0.876030 -0.117285)
     O   50    sigma_33=    230.86    axis=( -0.028714  0.147691  0.988617)

     Atom 51  O   pos: (  0.712725 -0.160213  0.493303)  Total sigma:         152.31
           160.3680          6.3342          4.6150
             6.5825        143.9893          0.7909
             8.9795          2.2531        152.5609

     O   51    anisotropy:     20.75    eta:   -0.5365
     O   51    sigma_11=    149.10    axis=(  0.397650  0.238663 -0.885954)
     O   51    sigma_22=    141.68    axis=(  0.354753 -0.930479 -0.091430)
     O   51    sigma_33=    166.14    axis=(  0.846183  0.277938  0.454671)

     Atom 52  O   pos: ( -0.009197  1.059921  0.493381)  Total sigma:         243.42
           244.3230         15.1584          3.0019
            29.3728        261.2382         15.0337
             6.0028         18.0369        224.6964

     O   52    anisotropy:     56.78    eta:   -0.3713
     O   52    sigma_11=    231.52    axis=( -0.825284  0.392360  0.406152)
     O   52    sigma_22=    217.47    axis=(  0.219125 -0.440367  0.870667)
     O   52    sigma_33=    281.27    axis=( -0.520471 -0.807546 -0.277452)

     Atom 53  H   pos: ( -0.120538  1.154847  0.515235)  Total sigma:          25.20
            30.2127        -10.4910         -2.0628
           -10.6700         29.9186          3.5071
            -2.0571          3.4540         15.4698

     H   53    anisotropy:     24.06    eta:   -0.3141
     H   53    sigma_11=     19.70    axis=(  0.714013  0.669892  0.203542)
     H   53    sigma_22=     14.66    axis=( -0.041644 -0.249568  0.967461)
     H   53    sigma_33=     41.24    axis=( -0.698892  0.699257  0.150298)

     Atom 54  H   pos: (  0.108200  1.150096  0.499328)  Total sigma:          23.64
            30.3915         11.4134          2.2687
            13.6439         25.9348          3.5611
             2.5311          3.1693         14.5974

     H   54    anisotropy:     26.77    eta:   -0.1404
     H   54    sigma_11=     15.97    axis=( -0.625660  0.632648  0.456405)
     H   54    sigma_22=     13.47    axis=(  0.198711 -0.436515  0.877478)
     H   54    sigma_33=     41.48    axis=( -0.754363 -0.639696 -0.147396)

     Atom 55  O   pos: ( -0.454711  1.030494  0.291307)  Total sigma:         245.65
           225.9235          5.1987         13.2972
             8.6472        259.9444        -17.0291
            13.0216        -25.4506        251.0739

     O   55    anisotropy:     47.62    eta:   -0.9512
     O   55    sigma_11=    244.87    axis=(  0.603544  0.544105  0.582825)
     O   55    sigma_22=    214.68    axis=(  0.794861 -0.353111 -0.493466)
     O   55    sigma_33=    277.39    axis=(  0.062695 -0.761093  0.645606)

     Atom 56  H   pos: ( -0.434328  1.156876  0.362748)  Total sigma:          27.28
            20.4302          2.4114          2.2580
             2.5114         35.1046          5.9811
             2.3365          7.0295         26.3047

     H   56    anisotropy:     17.77    eta:   -0.2910
     H   56    sigma_11=     23.08    axis=( -0.253490  0.499938 -0.828133)
     H   56    sigma_22=     19.63    axis=(  0.951969 -0.023072 -0.305325)
     H   56    sigma_33=     39.13    axis=(  0.171750  0.865754  0.470077)

     Atom 57  H   pos: ( -0.489871  0.931580  0.400962)  Total sigma:          21.18
            10.0024          0.4425         -1.2972
            -0.0861         25.7345        -13.0500
            -0.9427        -15.2845         27.8165

     H   57    anisotropy:     29.74    eta:   -0.1456
     H   57    sigma_11=     12.72    axis=( -0.224334  0.718953  0.657860)
     H   57    sigma_22=      9.83    axis=(  0.974039  0.144386  0.174359)
     H   57    sigma_33=     41.01    axis=( -0.030370 -0.679896  0.732679)

     Atom 58  O   pos: ( -0.226797  1.742239  0.251823)  Total sigma:         247.19
           267.9176          5.0394         -0.5609
            12.0958        228.2971          4.9647
            -0.2598          5.0816        245.3658

     O   58    anisotropy:     33.77    eta:   -0.9469
     O   58    sigma_11=    246.60    axis=( -0.074341  0.231464  0.969999)
     O   58    sigma_22=    225.28    axis=( -0.193386  0.950880 -0.241723)
     O   58    sigma_33=    269.71    axis=( -0.978302 -0.205554 -0.025927)

     Atom 59  H   pos: (  0.910725 -0.114119  0.312290)  Total sigma:          24.27
            30.9160          0.5060        -11.9713
             0.7723         14.8762         -1.5027
           -13.2987         -1.3384         27.0283

     H   59    anisotropy:     26.33    eta:   -0.1091
     H   59    sigma_11=     16.45    axis=(  0.620164 -0.371179  0.691103)
     H   59    sigma_22=     14.54    axis=( -0.205607 -0.927089 -0.313420)
     H   59    sigma_33=     41.83    axis=( -0.757049 -0.052276  0.651264)

     Atom 60  H   pos: ( -1.100246  1.751339  0.315790)  Total sigma:          24.72
            34.8176         -1.5237         10.5738
            -1.4710         14.4121         -1.2363
            12.2492         -1.3850         24.9394

     H   60    anisotropy:     26.59    eta:   -0.1815
     H   60    sigma_11=     17.47    axis=( -0.552629 -0.084828  0.829099)
     H   60    sigma_22=     14.25    axis=(  0.011635  0.993924  0.109447)
     H   60    sigma_33=     42.45    axis=(  0.833346 -0.070130  0.548285)

     Atom 61  O   pos: (  0.690671 -0.370773  1.990338)  Total sigma:         245.31
           259.6540         17.4684         -0.0418
            10.5061        253.8565        -11.4585
            -1.7346        -11.9950        222.4163

     O   61    anisotropy:    -40.69    eta:   -0.9984
     O   61    sigma_11=    245.33    axis=( -0.672788  0.668855 -0.316211)
     O   61    sigma_22=    272.42    axis=( -0.733550 -0.658669  0.167511)
     O   61    sigma_33=    218.18    axis=( -0.096238  0.344656  0.933783)

     Atom 62  H   pos: (  0.557619  0.375161  0.083414)  Total sigma:          24.45
            19.3821         -2.1049          1.7430
            -2.0994         28.1314        -12.8740
             1.6691        -13.9240         25.8381

     H   62    anisotropy:     24.49    eta:   -0.3378
     H   62    sigma_11=     19.05    axis=(  0.991675  0.072223 -0.106606)
     H   62    sigma_22=     13.53    axis=(  0.029547  0.678177  0.734304)
     H   62    sigma_33=     40.77    axis=(  0.125331 -0.731341  0.670397)

     Atom 63  H   pos: ( -0.374842  0.615794  0.027358)  Total sigma:          22.84
            24.8486         14.3294          3.3075
            13.5677         28.7289          3.6789
             4.3796          5.1546         14.9540

     H   63    anisotropy:     28.93    eta:   -0.0512
     H   63    sigma_11=     13.69    axis=(  0.139070  0.158143 -0.977574)
     H   63    sigma_22=     12.71    axis=(  0.754103 -0.656756  0.001035)
     H   63    sigma_33=     42.13    axis=(  0.641863  0.737335  0.210591)

     Atom 64  O   pos: (  0.099675 -0.571145  1.984120)  Total sigma:         231.07
           241.7447          7.1099         -3.9859
             7.8733        219.1709         10.7191
            -4.8719          8.3874        232.2931

     O   64    anisotropy:    -29.15    eta:   -0.3592
     O   64    sigma_11=    237.30    axis=(  0.055655  0.483427  0.873614)
     O   64    sigma_22=    244.28    axis=(  0.959141  0.217206 -0.181299)
     O   64    sigma_33=    211.63    axis=(  0.277399 -0.848009  0.451586)

     Atom 65  H   pos: ( -0.148703  0.233215  0.070746)  Total sigma:          23.12
            27.3903          3.7625        -12.3286
             4.3313         14.9683         -4.9460
           -13.4087         -4.7083         27.0075

     H   65    anisotropy:     27.64    eta:   -0.0779
     H   65    sigma_11=     14.63    axis=(  0.702388 -0.442535  0.557507)
     H   65    sigma_22=     13.19    axis=( -0.175801 -0.866831 -0.466582)
     H   65    sigma_33=     41.55    axis=( -0.689743 -0.229712  0.686650)

     Atom 66  H   pos: (  0.071112  0.304816  0.071074)  Total sigma:          20.92
            26.9776          5.8161         14.9722
             5.5033         10.7388          2.3694
            15.7411          3.1162         25.0318

     H   66    anisotropy:     32.42    eta:   -0.1766
     H   66    sigma_11=     12.02    axis=(  0.455521  0.594324 -0.662782)
     H   66    sigma_22=      8.20    axis=(  0.518272 -0.782379 -0.345366)
     H   66    sigma_33=     42.53    axis=(  0.723806  0.186180  0.664411)

     Atom 67  O   pos: (  0.678672  0.215282  0.284282)  Total sigma:         247.12
           234.0659         19.6547          7.9367
            17.4008        265.8371         -4.5800
             5.6419         -7.2938        241.4463

     O   67    anisotropy:     41.17    eta:   -0.8499
     O   67    sigma_11=    245.06    axis=(  0.400251 -0.096504  0.911310)
     O   67    sigma_22=    221.73    axis=( -0.822815  0.399964  0.403738)
     O   67    sigma_33=    274.56    axis=( -0.403453 -0.911436  0.080681)

     Atom 68  H   pos: (  0.684274  0.086291  0.357880)  Total sigma:          24.12
            15.3354          0.2879          0.4722
             0.7203         37.3919        -11.0642
             0.0539        -12.3013         19.6437

     H   68    anisotropy:     28.60    eta:   -0.0916
     H   68    sigma_11=     15.46    axis=(  0.961742  0.111259  0.250346)
     H   68    sigma_22=     13.72    axis=( -0.273692  0.430290  0.860199)
     H   68    sigma_33=     43.19    axis=( -0.012017 -0.895808  0.444279)

     Atom 69  H   pos: ( -0.237217  0.327694  0.355964)  Total sigma:          22.04
            20.9999         12.0805          9.7901
            11.4989         24.3739          9.0960
            10.0665          9.9608         20.7486

     H   69    anisotropy:     31.50    eta:   -0.1262
     H   69    sigma_11=     12.87    axis=( -0.031796  0.656557 -0.753606)
     H   69    sigma_22=     10.22    axis=(  0.818869 -0.415216 -0.396294)
     H   69    sigma_33=     43.04    axis=(  0.573099  0.629705  0.524432)

     Atom 70  Ca  pos: (  0.441985  0.397000  0.911853)  Total sigma:        1105.09
          1116.4585        -30.7544         -4.2445
           -28.9971       1136.9151         17.8155
            -3.4111         14.9978       1061.9094

     Ca  70    anisotropy:     83.46    eta:   -0.6799
     Ca  70    sigma_11=   1096.19    axis=(  0.825815  0.539027  0.165770)
     Ca  70    sigma_22=   1058.36    axis=( -0.050243 -0.222456  0.973647)
     Ca  70    sigma_33=   1160.73    axis=( -0.561699  0.812381  0.156625)

     Atom 71  Si  pos: ( -0.035663  0.369461  0.695369)  Total sigma:         408.17
           410.3401         20.0511          1.3384
            23.5157        383.9427        -15.7174
             5.7872        -19.3494        430.2380

     Si  71    anisotropy:    -61.69    eta:   -0.3929
     Si  71    sigma_11=    420.66    axis=(  0.872250  0.358809  0.332319)
     Si  71    sigma_22=    436.82    axis=(  0.189481  0.378493 -0.906002)
     Si  71    sigma_33=    367.04    axis=(  0.450862 -0.853229 -0.262153)

     Atom 72  O   pos: ( -0.231482  0.304006  0.827935)  Total sigma:         110.14
           132.2863         -9.5693         -3.6262
           -10.1937        110.9767          6.0906
            13.2200          5.2772         87.1524

     O   72    anisotropy:     39.22    eta:   -0.9371
     O   72    sigma_11=    109.32    axis=(  0.323389  0.897410  0.300124)
     O   72    sigma_22=     84.82    axis=( -0.151226 -0.264077  0.952572)
     O   72    sigma_33=    136.28    axis=( -0.934104  0.353438 -0.050312)

     Atom 73  O   pos: (  0.105412  0.498079  0.849054)  Total sigma:          99.73
            91.3000         -3.6575          2.1635
             1.7869        131.4168         11.7641
            -4.3046          2.0641         76.4616

     O   73    anisotropy:     48.86    eta:   -0.4845
     O   73    sigma_11=     91.33    axis=( -0.997857 -0.033025  0.056492)
     O   73    sigma_22=     75.55    axis=(  0.060114 -0.121606  0.990756)
     O   73    sigma_33=    132.30    axis=(  0.025850 -0.992029 -0.123331)

     Atom 74  O   pos: (  0.086666  0.162940  0.628638)  Total sigma:         184.66
           171.4943        -33.3241          0.4213
           -36.0662        210.2110         -7.7507
             2.9518         -8.7354        172.2831

     O   74    anisotropy:     70.48    eta:   -0.4428
     O   74    sigma_11=    171.57    axis=( -0.179802  0.048155  0.982524)
     O   74    sigma_22=    150.77    axis=(  0.848362  0.513183  0.130098)
     O   74    sigma_33=    231.65    axis=(  0.497950 -0.856927  0.133124)

     Atom 75  O   pos: ( -0.073596  0.477125  0.480033)  Total sigma:         114.60
            78.0735        -32.0765         33.7743
           -29.3916        168.6877        -50.9321
            24.0720        -28.1237         97.0509

     O   75    anisotropy:    127.27    eta:   -0.3559
     O   75    sigma_11=     87.28    axis=(  0.475811  0.522992  0.707166)
     O   75    sigma_22=     57.08    axis=(  0.821082  0.024124 -0.570300)
     O   75    sigma_33=    199.45    axis=(  0.315322 -0.851996  0.417941)

     Atom 76  Ca  pos: (  0.089437  0.835953  0.933955)  Total sigma:        1065.33
          1071.7879        -19.1798        -12.7627
           -20.6077       1089.6684         -1.7274
           -11.2288         -1.1955       1034.5386

     Ca  76    anisotropy:     56.45    eta:   -0.8745
     Ca  76    sigma_11=   1062.97    axis=(  0.760502  0.547560 -0.349020)
     Ca  76    sigma_22=   1030.06    axis=(  0.332191  0.133760  0.933680)
     Ca  76    sigma_33=   1102.96    axis=( -0.557931  0.826006  0.080169)

     Atom 77  Si  pos: ( -0.436423  0.887115  0.774338)  Total sigma:         405.56
           395.3623         13.6913         -5.3071
            17.1347        387.7369         22.9078
            -6.8632         35.6665        433.5869

     Si  77    anisotropy:     63.49    eta:   -0.9359
     Si  77    sigma_11=    404.21    axis=(  0.880523  0.414188 -0.230494)
     Si  77    sigma_22=    364.59    axis=( -0.473279  0.795095 -0.379250)
     Si  77    sigma_33=    447.89    axis=(  0.026184  0.443026  0.896126)

     Atom 78  O   pos: ( -0.571915  0.770635  0.941833)  Total sigma:          87.86
           106.5895        -15.7790         18.0435
           -17.8817         90.3861         13.6063
            24.8077         16.8880         66.6061

     O   78    anisotropy:    -61.14    eta:   -0.5665
     O   78    sigma_11=     96.69    axis=(  0.193048  0.812937  0.549424)
     O   78    sigma_22=    119.79    axis=( -0.890516  0.380268 -0.249755)
     O   78    sigma_33=     47.10    axis=( -0.411964 -0.441056  0.797343)

     Atom 79  O   pos: ( -0.230381  0.953585  0.890348)  Total sigma:         104.08
           121.7158         -9.7836         -0.5344
           -16.1514        110.8564         -4.2515
           -12.4224         -6.6914         79.6639

     O   79    anisotropy:    -40.71    eta:   -0.9439
     O   79    sigma_11=    104.84    axis=(  0.503760  0.808111 -0.305259)
     O   79    sigma_22=    130.46    axis=( -0.839247  0.541566  0.048701)
     O   79    sigma_33=     76.94    axis=(  0.204674  0.231653  0.951023)

     Atom 80  O   pos: ( -0.416394  0.758507  0.571567)  Total sigma:         116.57
           126.8987          1.7744        -54.3168
            10.6173         74.9146         16.6158
           -46.0410         12.1226        147.8929

     O   80    anisotropy:    108.84    eta:   -0.4140
     O   80    sigma_11=     95.31    axis=(  0.673624  0.551382  0.492148)
     O   80    sigma_22=     65.27    axis=(  0.398382 -0.831767  0.386594)
     O   80    sigma_33=    189.13    axis=( -0.622513  0.064356  0.779959)

     Atom 81  Ca  pos: (  0.216105 -0.072423  1.169179)  Total sigma:        1088.36
          1133.4481        -40.3285         10.2588
           -36.9238       1078.7606          3.4628
             8.4756          3.5570       1052.8801

     Ca  81    anisotropy:     98.27    eta:   -0.2459
     Ca  81    sigma_11=   1063.66    axis=(  0.347098  0.760273  0.549097)
     Ca  81    sigma_22=   1047.55    axis=( -0.299857 -0.464796  0.833097)
     Ca  81    sigma_33=   1153.88    axis=( -0.888600  0.453817 -0.066644)

     Atom 82  Si  pos: (  0.725674 -0.115140  1.360196)  Total sigma:         407.60
           407.4710         29.1899         -3.9706
            30.5198        368.0586         17.5264
            -0.4131         21.5865        447.2684

     Si  82    anisotropy:    -88.52    eta:   -0.5201
     Si  82    sigma_11=    421.76    axis=(  0.883362  0.405524 -0.234994)
     Si  82    sigma_22=    452.45    axis=( -0.131096 -0.267588 -0.954574)
     Si  82    sigma_33=    348.59    axis=(  0.449984 -0.874041  0.183214)

     Atom 83  O   pos: ( -0.123615  0.031148  1.199923)  Total sigma:         114.04
           114.8753          7.5538        -11.2142
             6.2946        132.3484         -9.6462
            -4.0029         -8.8404         94.9067

     O   83    anisotropy:     35.56    eta:   -0.9269
     O   83    sigma_11=    113.18    axis=(  0.898247 -0.405793 -0.168773)
     O   83    sigma_22=     91.20    axis=(  0.255894  0.170691  0.951516)
     O   83    sigma_33=    137.75    axis=(  0.357311  0.897884 -0.257163)

     Atom 84  O   pos: (  0.521819 -0.171721  1.240255)  Total sigma:         104.47
           145.7690        -16.6231         30.5451
           -22.3783         96.9359          1.1193
            16.9536          3.2613         70.6906

     O   84    anisotropy:     80.41    eta:   -0.5843
     O   84    sigma_11=     93.32    axis=(  0.206585  0.929117  0.306697)
     O   84    sigma_22=     62.00    axis=( -0.315151 -0.233566  0.919851)
     O   84    sigma_33=    158.07    axis=( -0.926284  0.286684 -0.244561)

     Atom 85  O   pos: ( -0.293260 -0.005821  1.573902)  Total sigma:         114.41
           161.8949        -41.5397        -70.3665
           -34.4869         80.3502         31.0168
           -49.1863         23.6213        100.9907

     O   85    anisotropy:    150.51    eta:   -0.0646
     O   85    sigma_11=     67.48    axis=(  0.574508  0.654951  0.490897)
     O   85    sigma_22=     61.00    axis=( -0.166282  0.680638 -0.713500)
     O   85    sigma_33=    214.75    axis=( -0.801431  0.328284  0.499938)

     Atom 86  Ca  pos: ( -0.076309  0.376217  1.152129)  Total sigma:        1056.92
          1082.1245        -44.4722         -1.2425
           -36.8110       1053.5862          2.6651
             0.7715         -0.0542       1035.0368

     Ca  86    anisotropy:     81.04    eta:   -0.1927
     Ca  86    sigma_11=   1035.11    axis=(  0.061947  0.065893  0.995902)
     Ca  86    sigma_22=   1024.70    axis=(  0.575115  0.813154 -0.089575)
     Ca  86    sigma_33=   1110.94    axis=( -0.815724  0.578307  0.012477)

     Atom 87  Si  pos: ( -0.596980  0.457021  1.364350)  Total sigma:         406.02
           408.1915         20.6850         21.2362
            26.6688        371.2088          2.9819
            13.4181          7.1456        438.6569

     Si  87    anisotropy:    -69.73    eta:   -0.8675
     Si  87    sigma_11=    409.10    axis=(  0.757050  0.404498 -0.513086)
     Si  87    sigma_22=    449.43    axis=(  0.474639  0.199181  0.857348)
     Si  87    sigma_33=    359.53    axis=(  0.448993 -0.892585 -0.041200)

     Atom 88  O   pos: (  0.245539  0.300991  1.249898)  Total sigma:         123.83
           150.9885          7.5839         22.8521
             2.1360        116.0344          0.0970
            15.5183          2.5083        104.4686

     O   88    anisotropy:     51.96    eta:   -0.5163
     O   88    sigma_11=    115.45    axis=(  0.102595 -0.992823  0.061462)
     O   88    sigma_22=     97.57    axis=( -0.339768  0.023095  0.940226)
     O   88    sigma_33=    158.47    axis=(  0.934897  0.117345  0.334960)

     Atom 89  O   pos: ( -0.386831  0.474327  1.237354)  Total sigma:          99.38
           112.6910         -8.8385        -13.0881
           -15.1609         84.9488          5.0342
            -9.5400          0.8633        100.4912

     O   89    anisotropy:     35.65    eta:   -0.5976
     O   89    sigma_11=     94.60    axis=( -0.402152  0.229298 -0.886395)
     O   89    sigma_22=     80.39    axis=(  0.369445  0.926456  0.072047)
     O   89    sigma_33=    123.14    axis=( -0.837726  0.298500  0.457289)

     Atom 90  O   pos: ( -0.668614  0.699857  1.370165)  Total sigma:         161.55
           173.2473        -21.3411         -3.8385
           -11.8525        159.9561         -3.8180
            -2.2679         -2.0673        151.4332

     O   90    anisotropy:     34.44    eta:   -0.3797
     O   90    sigma_11=    154.43    axis=( -0.310061 -0.500345  0.808404)
     O   90    sigma_22=    145.71    axis=(  0.464329  0.662302  0.588010)
     O   90    sigma_33=    184.50    axis=( -0.829615  0.557684  0.026971)

     Atom 91  O   pos: ( -0.556689  0.403710  1.598462)  Total sigma:          87.72
            88.9124         29.7200         41.8649
            32.9326        118.8964        -25.3302
            29.9053        -23.0245         55.3641

     O   91    anisotropy:   -103.89    eta:   -0.4710
     O   91    sigma_11=    106.04    axis=( -0.657723  0.383186 -0.648513)
     O   91    sigma_22=    138.66    axis=( -0.520471 -0.853555  0.023524)
     O   91    sigma_33=     18.46    axis=( -0.544527  0.353005  0.760840)

     Atom 92  Ca  pos: (  0.426338  0.074124  1.727336)  Total sigma:        1034.56
          1072.5366          1.4088        -29.2623
            -8.1004       1024.9798         -2.3769
           -27.7321         -7.4256       1006.1524

     Ca  92    anisotropy:     72.86    eta:   -0.6490
     Ca  92    sigma_11=   1026.03    axis=( -0.041379  0.982270 -0.182850)
     Ca  92    sigma_22=    994.51    axis=(  0.344100  0.185821  0.920362)
     Ca  92    sigma_33=   1083.13    axis=( -0.938021  0.024835  0.345688)

     Atom 93  Ca  pos: ( -0.271367  0.552774  1.720328)  Total sigma:        1064.82
          1116.4491         70.0617         24.0864
            66.0945       1007.6577         38.0560
            23.7800         31.1054       1070.3577

     Ca  93    anisotropy:    148.54    eta:   -0.9101
     Ca  93    sigma_11=   1060.37    axis=(  0.429752 -0.036839 -0.902195)
     Ca  93    sigma_22=    970.25    axis=(  0.382248 -0.897797  0.218739)
     Ca  93    sigma_33=   1163.85    axis=(  0.818047  0.438865  0.371749)

     Atom 94  Ca  pos: ( -0.155596  0.771743  0.372099)  Total sigma:        1025.95
           960.0403          8.1466        -14.8334
             4.8923       1028.8995        -10.8331
           -17.0979        -24.6656       1088.8963

     Ca  94    anisotropy:    104.95    eta:   -0.9474
     Ca  94    sigma_11=   1024.10    axis=(  0.030359  0.962089  0.271041)
     Ca  94    sigma_22=    957.82    axis=(  0.991684 -0.062922  0.112270)
     Ca  94    sigma_33=   1095.91    axis=( -0.125068 -0.265378  0.955998)

     Atom 95  O   pos: ( -0.164899  0.765191  0.035589)  Total sigma:         167.72
           173.9328         19.1238        -13.2596
            16.3846         91.4033         26.5349
            -5.4647         29.5715        237.8172

     O   95    anisotropy:   -128.28    eta:   -0.7732
     O   95    sigma_11=    177.41    axis=(  0.974768  0.217535  0.050054)
     O   95    sigma_22=    243.54    axis=( -0.088471  0.170633  0.981355)
     O   95    sigma_33=     82.20    axis=( -0.204939  0.961022 -0.185574)

     Atom 96  H   pos: ( -0.183103  0.905779  0.001085)  Total sigma:          27.47
            21.6881         -1.1408         -0.7259
            -1.5212         34.1769         -4.3563
            -0.5430         -3.7902         26.5525

     H   96    anisotropy:     12.81    eta:   -0.4525
     H   96    sigma_11=     25.14    axis=( -0.299960  0.354784  0.885524)
     H   96    sigma_22=     21.27    axis=(  0.951525  0.177442  0.251225)
     H   96    sigma_33=     36.01    axis=(  0.067998 -0.917956  0.390811)

     Atom 97  O   pos: (  0.143979 -0.016335  1.566447)  Total sigma:         134.44
           149.7664         40.1668        -14.4195
            56.3577        118.8710         33.6159
           -12.8855         14.3752        134.6730

     O   97    anisotropy:    -94.13    eta:   -0.6184
     O   97    sigma_11=    146.41    axis=( -0.295124  0.279028  0.913808)
     O   97    sigma_22=    185.22    axis=( -0.793989 -0.603640 -0.072108)
     O   97    sigma_33=     71.68    axis=( -0.531491  0.746835 -0.399694)

     Atom 98  H   pos: (  0.056839  0.061694  1.479256)  Total sigma:          27.75
            28.4571         -1.7104          5.4322
            -1.3239         24.4289         -3.0098
             5.3457         -3.0455         30.3534

     H   98    anisotropy:     12.13    eta:   -0.1946
     H   98    sigma_11=     24.49    axis=( -0.730497 -0.569064  0.377545)
     H   98    sigma_22=     22.92    axis=(  0.320040 -0.773642 -0.546857)
     H   98    sigma_33=     35.83    axis=(  0.603281 -0.278648  0.747267)

     Initialization:
     gipaw_setup  :      0.31s CPU      0.39s WALL (       1 calls)

     Linear response
     greenf       :  14349.12s CPU  14535.49s WALL (      96 calls)
     cgsolve      :  14269.66s CPU  14454.68s WALL (      96 calls)
     ch_psi       :  13823.06s CPU  13996.27s WALL (    6610 calls)
     h_psiq       :   9742.20s CPU   9857.35s WALL (    6610 calls)

     Apply operators
     h_psi        :   7534.57s CPU   7620.44s WALL (    7240 calls)
     apply_vel    :    203.80s CPU    212.19s WALL (      84 calls)

     Induced current
     j_para       :    405.53s CPU    409.25s WALL (     108 calls)
     biot_savart  :      0.06s CPU      0.06s WALL (       1 calls)

     Other routines

     General routines
     calbec       :   4260.34s CPU   4339.90s WALL (   21272 calls)
     fft          :      0.29s CPU      0.31s WALL (      32 calls)
     fftw         :   4754.55s CPU   4799.11s WALL ( 3676844 calls)
     davcio       :      0.02s CPU      1.24s WALL (      64 calls)

     Parallel routines
     fft_scatter  :   1679.58s CPU   1698.16s WALL ( 3676876 calls)

     Plugins


     GIPAW        :      4h32m CPU      4h36m WALL


   This run was terminated on:  18:41: 3   3Nov2023            

=------------------------------------------------------------------------------=
   JOB DONE.
=------------------------------------------------------------------------------=
