# Supplementary material for: Is there a future for 43Ca nuclear magnetic resonance in cement science?
Source: Phys Chem Chem Phys. 2025 Apr 9;27(17):9159–68. doi: 10.1039/d5cp00491h (PMC11997747; doi:10.1039/d5cp00491h)
Supplement: CP-027-D5CP00491H-s001 [file CP-027-D5CP00491H-s001.zip › QE-Files/CSH-bulk-structures/CONFIG_2_10]

2-10 -56615.767262eV
0 3
   6.683824927  -0.033578629   0.080505213
  -8.144587976  12.265819391  -0.047724379
   0.891614042  -6.058722047  13.660395611
O 1.0 
-0.9868176324 10.6605940174 0.7823102617
H 2.0 
-6.6556502097 10.752958525 0.8886327475
H 3.0 
-1.3169492337 10.0878423252 1.5211718863
O 4.0 
5.2966082481 0.9667720143 2.1563692307
H 5.0 
4.9774152517 0.2033833962 2.8513464343
H 6.0 
5.1169765482 0.5144705536 1.2897789985
O 7.0 
-1.7438701284 9.3870543942 3.2647560628
H 8.0 
-2.356705344 10.1659003941 3.4422078112
H 9.0 
-2.3545417257 8.6189423328 3.223705334
O 10.0 
3.2442525373 -3.2713678342 11.1848247673
H 11.0 
2.5807996386 -3.197422601 10.4049033691
H 12.0 
2.8507211152 -3.9112297211 11.814513505
O 13.0 
3.9790980769 2.8675627899 0.2238207761
H 14.0 
4.3614950969 1.9724845932 0.2180316545
H 15.0 
3.1770496612 2.7989408255 0.8346768031
O 16.0 
-3.0056495069 6.1643890535 10.6057741299
H 17.0 
-3.6102532707 6.9390277336 10.584843781
H 18.0 
-3.5966001634 5.4176537261 10.8405177329
O 19.0 
0.1557889498 6.6907110391 2.6949632114
H 20.0 
0.4712869133 7.4671017181 3.1984058494
H 21.0 
-0.5908643636 6.2333890128 3.1792995237
O 22.0 
-2.5026730612 5.8046623883 13.5168481337
H 23.0 
-1.8218861899 5.130803195 13.745427241
H 24.0 
-4.2282031704 11.5077614448 0.3649125253
Ca 25.0 
-1.3177714276 8.6643071708 5.9466166081
Si 26.0 
-4.517795737 8.5634133924 4.9326643217
O 27.0 
-5.759596789 7.9391234174 5.7577645369
O 28.0 
-3.6367844937 9.5558338063 5.8781260646
O 29.0 
-3.4770626967 7.3969843024 4.3717722027
O 30.0 
-5.0994465329 9.2429367611 3.5238272385
Ca 31.0 
4.9098788727 -0.3745672554 5.9086509602
Si 32.0 
1.4417267673 -0.2407709819 5.2308581384
O 33.0 
0.7135503718 -1.4209814002 6.0341286503
O 34.0 
2.6931150273 0.372855739 6.0520537945
O 35.0 
1.8763576129 -0.5997238037 3.6466812142
Ca 36.0 
-2.4603888194 5.82057011 8.0085630099
Si 37.0 
-5.7396187813 5.6322753384 9.2273553602
O 38.0 
-4.6953818237 6.3867653115 8.2004550724
O 39.0 
-0.3201988345 5.1277949677 8.3688562349
O 40.0 
-6.092750978 6.3847135674 10.5916887541
Ca 41.0 
3.7128895904 -3.5269928456 8.0440985403
Si 42.0 
0.1711299687 -3.1528492997 9.2251437889
O 43.0 
-2.108293531 8.162784082 8.1625431853
O 44.0 
1.7717946253 -3.1454155685 9.0137282738
O 45.0 
-0.1990775048 -1.5483665425 8.8844877426
O 46.0 
-0.3026497341 -3.4587703985 10.761954605
Ca 47.0 
-1.0686023164 6.9337826523 11.8672917031
Ca 48.0 
0.9390754002 1.0282593716 2.0549840897
Si 49.0 
3.1638486312 -1.4657276595 3.0249078584
O 50.0 
-5.1966939917 10.894593454 1.3657023273
O 51.0 
4.569666522 -0.87292344 3.5998823839
O 52.0 
-0.123898837 -0.7211211065 13.2106808947
H 53.0 
-0.1763658656 5.0604011268 -0.0072159244
H 54.0 
-1.4966563709 5.8623694118 0.2515743873
O 55.0 
-2.2347097509 6.9413074301 1.3177909502
H 56.0 
-1.3704357827 7.3385234149 1.568373228
H 57.0 
-2.3685875979 6.2931866023 2.1299023938
O 58.0 
3.462581225 -0.379821183 12.7104616242
H 59.0 
3.0183086483 -0.6166823625 13.5876827377
H 60.0 
2.7182659563 -0.3842480908 12.0289513525
O 61.0 
-0.197235295 3.2647386592 11.9563507324
H 62.0 
-0.0846849744 3.7292208112 12.826825431
H 63.0 
0.5245696526 3.5852347465 11.3583287268
O 64.0 
-3.6793264872 8.867593529 0.2541492018
H 65.0 
-4.3657669617 9.4656560732 0.6471089281
H 66.0 
-3.3526064867 8.2532052109 0.9579804667
O 67.0 
1.676460689 -0.0055234347 10.7758258889
H 68.0 
0.7053378518 0.0984664651 10.9272144434
H 69.0 
2.1202792942 0.9207183039 10.7867880452
O 70.0 
1.2332867947 4.8726530405 1.0976080728
H 71.0 
0.9692980759 5.541563641 1.796232023
H 72.0 
1.6682659708 4.0946682133 1.551355142
Ca 73.0 
2.8847493354 2.7149227714 6.346792141
Si 74.0 
-0.231574892 2.4908860352 4.909093814
O 75.0 
-1.8607673895 2.4285295212 5.0390136073
O 76.0 
0.4999822458 3.2680192469 6.130733456
O 77.0 
0.2555253416 0.8762669504 4.9125437571
O 78.0 
0.1621323502 3.0285473542 3.4231814436
Ca 79.0 
0.7077645146 5.6380308434 6.2542678585
Si 80.0 
-2.753848275 5.9186991702 4.7712095662
O 81.0 
-3.8347408717 4.9648919715 5.5134100026
O 82.0 
-1.5421861924 6.2916464789 5.816284248
O 83.0 
-2.1597738523 5.3947385668 3.3367009222
Ca 84.0 
1.8284340124 -0.4438789664 8.3432162744
Si 85.0 
-1.4262498654 -0.406547115 8.9810845012
O 86.0 
-1.0892201934 0.6816855657 7.8218431903
O 87.0 
3.8909004409 -1.2476250203 8.7208499113
O 88.0 
-1.2676030912 0.1251519482 10.5237641257
Ca 89.0 
-0.4542434065 2.7884363555 8.1854205005
Si 90.0 
-4.0234061889 2.914908535 9.2840462112
O 91.0 
1.7309066073 1.9003786892 8.4342213738
O 92.0 
-2.8125678241 3.502536492 8.3303546866
O 93.0 
-5.0383517977 4.1723925691 9.7623553408
O 94.0 
-3.5618878345 2.1962479248 10.6519092502
Ca 95.0 
5.0675106597 -1.9328831029 11.8158584914
Ca 96.0 
-1.9925657206 1.6454618866 12.0054873436
Ca 97.0 
-2.0514966977 3.2122025083 2.815815269
O 98.0 
1.524547365 -4.3553980822 13.5566662426
H 99.0 
0.6577243119 2.6735469427 -0.1222985309
O 100.0 
2.4702849632 2.73482343 2.3169798759
H 101.0 
1.7462712484 3.0670227765 2.9306131559
