# Supplementary material for: Is there a future for 43Ca nuclear magnetic resonance in cement science?
Source: Phys Chem Chem Phys. 2025 Apr 9;27(17):9159–68. doi: 10.1039/d5cp00491h (PMC11997747; doi:10.1039/d5cp00491h)
Supplement: CP-027-D5CP00491H-s001 [file CP-027-D5CP00491H-s001.zip › QE-Files/CSH-bulk-structures/pair11.vc-relax.nmr.out]

     Program GIPAW v.7.2 starts on  2Nov2023 at 11:38:25 

     This program is part of the open-source Quantum ESPRESSO suite
     for quantum simulation of materials; please cite
         "P. Giannozzi et al., J. Phys.:Condens. Matter 21 395502 (2009);
         "P. Giannozzi et al., J. Phys.:Condens. Matter 29 465901 (2017);
         "P. Giannozzi et al., J. Chem. Phys. 152 154105 (2020);
          URL http://www.quantum-espresso.org", 
     in publications or presentations arising from this work. More details at
     http://www.quantum-espresso.org/quote

     Parallel version (MPI), running on   112 processors

     MPI processes distributed on     1 nodes
     R & G space division:  proc/nbgrp/npool/nimage =     112
     232618 MiB available memory on the printing compute node when the environment starts


     ***** This is GIPAW git revision                                          *****
     ***** you can cite: N. Varini et al., Comp. Phys. Comm. 184, 1827 (2013)  *****
     ***** in publications or presentations arising from this work.            *****

     Parallelizing q-star over 1 images
     Reading input from pair11.vc-relax.nmr.in

     ------------------- Input file: --------------------
&inputgipaw
	job = 'nmr'
	prefix = 'pair11.vc-relax_nmr'
	tmp_dir = './tmpPair11/',
	verbosity = 'high'
	diagonalization = 'david'
/


     Reading xml data from directory:

     ./tmpPair11/pair11.vc-relax_nmr.save/
     file Ca.pbe-spn-kjpaw_psl.1.0.0.UPF: wavefunction(s)  3S renormalized
     file O.pbe-n-kjpaw_psl.1.0.0.UPF: wavefunction(s)  2S 2P renormalized
     file Si.pbe-nl-kjpaw_psl.1.0.0.UPF: wavefunction(s)  3S 3P renormalized
     file H.pbe-kjpaw_psl.1.0.0.UPF: wavefunction(s)  1S renormalized

     IMPORTANT: XC functional enforced from input :
     Exchange-correlation= PBE
                           (   1   4   3   4   0   0   0)
     Any further DFT definition will be discarded
     Please, verify this is what you really want


     Parallelization info
     --------------------
     sticks:   dense  smooth     PW     G-vecs:    dense   smooth      PW
     Min         121     121     41                16216    16216    3271
     Max         122     122     42                16228    16228    3285
     Sum       13615   13615   4697              1816851  1816851  367451

     Using Slab Decomposition

     Reading collected, re-writing distributed wavefunctions
     Subspace diagonalization in iterative solution of the eigenvalue problem:
     a serial algorithm will be used

     GIPAW projectors -----------------------------------------------
     atom=  Ca   l=0  rc=    1.3000  rs=    0.8667
     atom=  Ca   l=0  rc=    1.3000  rs=    0.8667
     atom=  Ca   l=1  rc=    1.6000  rs=    1.0667
     atom=  Ca   l=1  rc=    1.6000  rs=    1.0667
     atom=  Ca   l=2  rc=    1.7000  rs=    1.1333
     atom=  Ca   l=2  rc=    1.7000  rs=    1.1333
     projs nearly linearly dependent: l=0  n1,n2= 1, 2  s=  0.99170013
     projs nearly linearly dependent: l=2  n1,n2= 1, 2  s=  0.99334936

     atom=  O    l=0  rc=    1.3000  rs=    0.8667
     atom=  O    l=0  rc=    1.3000  rs=    0.8667
     atom=  O    l=1  rc=    1.3500  rs=    0.9000
     atom=  O    l=1  rc=    1.3500  rs=    0.9000
     projs nearly linearly dependent: l=1  n1,n2= 1, 2  s=  0.99790099

     atom=  Si   l=0  rc=    1.8000  rs=    1.2000
     atom=  Si   l=0  rc=    1.8000  rs=    1.2000
     atom=  Si   l=1  rc=    1.8000  rs=    1.2000
     atom=  Si   l=1  rc=    1.8000  rs=    1.2000
     atom=  Si   l=2  rc=    1.8000  rs=    1.2000
     atom=  Si   l=2  rc=    1.8000  rs=    1.2000
     projs nearly linearly dependent: l=2  n1,n2= 1, 2  s=  0.99992180

     atom=  H    l=0  rc=    1.0000  rs=    0.6667
     atom=  H    l=0  rc=    1.0000  rs=    0.6667
     projs nearly linearly dependent: l=0  n1,n2= 1, 2  s=  0.99968852
     -----------------------------------------------------------------

     GIPAW integrals: -------------------------------------------
     Atom  i/j   nmr_para   nmr_dia   epr_rmc  epr_para   epr_dia
       Ca  1 1   0.25E+04 -0.66E+00  0.13E+02  0.81E+09  0.75E+03
       Ca  2 1   0.26E+04 -0.73E+00  0.13E+02  0.86E+09  0.79E+03
       Ca  2 2   0.28E+04 -0.80E+00  0.13E+02  0.92E+09  0.84E+03
       Ca  3 3   0.30E+02  0.22E+00  0.11E+02  0.47E+05  0.19E+03
       Ca  4 3   0.33E+02  0.20E+00  0.12E+02  0.54E+05  0.22E+03
       Ca  4 4   0.37E+02  0.17E+00  0.13E+02  0.60E+05  0.24E+03
       Ca  5 5   0.29E+01  0.74E+00  0.81E+01  0.47E+03  0.66E+02
       Ca  6 5   0.36E+01  0.91E+00  0.10E+02  0.59E+03  0.81E+02
       Ca  6 6   0.45E+01  0.11E+01  0.13E+02  0.74E+03  0.10E+03
       O   1 1   0.81E+03 -0.32E+00  0.65E+01  0.43E+08  0.24E+03
       O   2 1   0.91E+03 -0.39E+00  0.71E+01  0.48E+08  0.27E+03
       O   2 2   0.10E+04 -0.48E+00  0.78E+01  0.55E+08  0.31E+03
       O   3 3   0.99E+01  0.87E+00  0.58E+01  0.24E+04  0.75E+02
       O   4 3   0.11E+02  0.97E+00  0.67E+01  0.27E+04  0.83E+02
       O   4 4   0.12E+02  0.11E+01  0.76E+01  0.31E+04  0.93E+02
       Si  1 1   0.12E+04 -0.54E-01  0.93E+01  0.18E+09  0.37E+03
       Si  2 1   0.17E+04  0.68E-01  0.12E+02  0.26E+09  0.52E+03
       Si  2 2   0.24E+04  0.31E+00  0.19E+02  0.37E+09  0.74E+03
       Si  3 3   0.18E+02  0.34E+00  0.10E+02  0.13E+05  0.11E+03
       Si  4 3   0.21E+02  0.27E+00  0.11E+02  0.15E+05  0.13E+03
       Si  4 4   0.23E+02  0.18E+00  0.12E+02  0.18E+05  0.14E+03
       Si  5 5   0.26E+00  0.79E-01  0.58E+00  0.29E+02  0.79E+01
       Si  6 5   0.27E+00  0.84E-01  0.62E+00  0.30E+02  0.81E+01
       Si  6 6   0.29E+00  0.89E-01  0.66E+00  0.31E+02  0.84E+01
       H   1 1   0.39E+02  0.19E+00  0.29E+00  0.78E+05  0.13E+02
       H   2 1   0.41E+02  0.21E+00  0.32E+00  0.82E+05  0.14E+02
       H   2 2   0.43E+02  0.22E+00  0.36E+00  0.86E+05  0.15E+02
     ------------------------------------------------------------

     alpha_pv=     76.5968 eV

     Number of occupied bands for each k-point:
     k-point:     1    nbnd_occ= 236
     k-point:     2    nbnd_occ= 236
     k-point:     3    nbnd_occ= 236
     k-point:     4    nbnd_occ= 236


     q-space interpolation up to   240.00 Rydberg

     GIPAW job: nmr                                                                             
     NMR macroscopic correction: yes
             0.6667          0.0000          0.0000
             0.0000          0.6667          0.0000
             0.0000          0.0000          0.6667


     Largest allocated arrays     est. size (Mb)     dimensions
        KS wavefunctions at k          11.23 Mb     (    3119,  236)
        KS wavefunctions at k+q        11.23 Mb     (    3119,  236)
        First-order wavefunctions     112.32 Mb     (    3119,  236, 10)
        First-order wavefunct (US)     67.39 Mb     (    3119,  236,  6)
        Charge/spin density             0.49 Mb     (   64800,    1)
        Induced current                 4.45 Mb     (   64800,    3,3,1)
        Induced magnetic field          4.45 Mb     (   64800,    3,3,1)
        NL pseudopotentials            39.22 Mb     (    3119,  824)
        GIPAW NL terms                 39.22 Mb     (    3119,  824)

     Computing the magnetic susceptibility     isolve=0    ethr=  0.1000E-13
     k-point #    1 of     4      pool #  1    cpu time:       9.6
     compute_u_kq: q = (    0.0000,    0.0000,    0.0000)
     Rotating WFCS
     ethr =  1.00E-14,  avg # of iterations =  6.0
     eigenvalues at k:
 -35.0394 -34.8540 -34.8315 -34.7280 -34.5740 -34.4395 -34.4009 -34.3393
 -34.3298 -34.2319 -34.2140 -34.0689 -33.9594 -16.8482 -16.7740 -16.6456
 -16.5834 -16.4935 -16.4278 -16.3845 -16.3630 -16.2632 -16.2305 -16.1450
 -16.1213 -16.0912 -16.0582 -16.0355 -16.0180 -15.9721 -15.9526 -15.9226
 -15.8862 -15.8579 -15.8259 -15.7909 -15.7607 -15.7423 -15.7080 -15.6958
 -15.6783 -15.6737 -15.6333 -15.6234 -15.6065 -15.5770 -15.5414 -15.5251
 -15.5150 -15.4889 -15.4856 -15.4636 -15.4083 -15.4008 -15.3751 -15.3417
 -15.3050 -15.2905 -15.2766 -15.2399 -15.2277 -15.1904 -15.1536 -15.1481
 -15.1080 -15.0669 -15.0448 -14.9565 -14.8987 -14.8062 -14.7461 -14.6487
 -14.2771 -13.9578 -13.7683 -13.6756 -13.6178 -13.5720 -13.5431 -13.4926
 -13.3249 -13.2869 -13.2071 -13.1782 -13.1036 -13.0218 -12.8915 -12.8458
 -12.8170 -12.7958 -12.6959 -12.6829 -12.6513 -12.5955 -12.5651 -12.5003
 -12.4643 -12.4409  -5.0147  -4.8294  -4.4819  -4.3132  -4.2489  -4.1812
  -4.1115  -4.0537  -3.8474  -3.8291  -3.7414  -3.7156  -3.6112  -3.4548
  -3.3632  -3.3355  -3.2503  -3.2306  -3.1118  -2.4814  -1.8621  -1.7750
  -1.6925  -1.6518  -1.5805  -1.5080  -1.4805  -1.3974  -1.3469  -1.2889
  -1.2183  -1.1393  -1.0327  -0.9813  -0.8773  -0.7756  -0.6902  -0.6624
  -0.6131  -0.5881  -0.5468  -0.5229  -0.4808  -0.4404  -0.4167  -0.3496
  -0.3203  -0.2529  -0.2065  -0.1844  -0.1229  -0.0543   0.0041   0.1051
   0.2030   0.2454   0.2793   0.3226   0.3739   0.4253   0.5102   0.5526
   0.5918   0.6894   0.7214   0.7692   0.8652   0.9168   0.9526   1.0032
   1.0345   1.0533   1.0909   1.0972   1.1356   1.1980   1.2233   1.2767
   1.3072   1.3506   1.3635   1.4156   1.4447   1.4758   1.5268   1.5327
   1.5634   1.5908   1.5983   1.6520   1.6963   1.7433   1.7688   1.7914
   1.8193   1.8272   1.8852   1.9122   1.9397   1.9639   1.9956   2.0038
   2.0222   2.0525   2.0705   2.1085   2.1297   2.1768   2.1966   2.2163
   2.2246   2.2630   2.2919   2.3151   2.3645   2.3802   2.4172   2.4690
   2.5010   2.5144   2.5354   2.5824   2.6450   2.6813   2.7061   2.7678
   2.8112   2.8680   2.9108   2.9538   2.9892   3.0260   3.0444   3.1148
   3.1434   3.2047   3.2367   3.2493
     eigenvalues at k+q:
 -35.0394 -34.8540 -34.8315 -34.7280 -34.5740 -34.4395 -34.4009 -34.3393
 -34.3299 -34.2319 -34.2140 -34.0689 -33.9594 -16.8482 -16.7740 -16.6456
 -16.5835 -16.4935 -16.4279 -16.3845 -16.3630 -16.2632 -16.2305 -16.1450
 -16.1213 -16.0912 -16.0582 -16.0355 -16.0180 -15.9721 -15.9526 -15.9226
 -15.8862 -15.8579 -15.8259 -15.7909 -15.7607 -15.7423 -15.7080 -15.6958
 -15.6783 -15.6737 -15.6333 -15.6234 -15.6065 -15.5770 -15.5414 -15.5251
 -15.5150 -15.4889 -15.4856 -15.4636 -15.4083 -15.4008 -15.3751 -15.3417
 -15.3050 -15.2905 -15.2766 -15.2399 -15.2277 -15.1904 -15.1536 -15.1481
 -15.1080 -15.0669 -15.0448 -14.9565 -14.8987 -14.8062 -14.7461 -14.6487
 -14.2771 -13.9578 -13.7682 -13.6756 -13.6178 -13.5720 -13.5431 -13.4926
 -13.3249 -13.2868 -13.2071 -13.1782 -13.1036 -13.0218 -12.8915 -12.8458
 -12.8170 -12.7958 -12.6959 -12.6830 -12.6513 -12.5955 -12.5651 -12.5003
 -12.4643 -12.4409  -5.0147  -4.8294  -4.4819  -4.3132  -4.2489  -4.1812
  -4.1115  -4.0537  -3.8474  -3.8291  -3.7415  -3.7156  -3.6112  -3.4548
  -3.3632  -3.3355  -3.2503  -3.2306  -3.1119  -2.4814  -1.8621  -1.7750
  -1.6925  -1.6519  -1.5805  -1.5080  -1.4805  -1.3974  -1.3469  -1.2889
  -1.2183  -1.1393  -1.0327  -0.9813  -0.8773  -0.7756  -0.6902  -0.6624
  -0.6131  -0.5881  -0.5468  -0.5229  -0.4808  -0.4404  -0.4167  -0.3496
  -0.3203  -0.2529  -0.2065  -0.1844  -0.1229  -0.0543   0.0041   0.1051
   0.2030   0.2454   0.2793   0.3226   0.3739   0.4253   0.5102   0.5526
   0.5918   0.6894   0.7214   0.7692   0.8652   0.9168   0.9526   1.0032
   1.0345   1.0533   1.0909   1.0972   1.1356   1.1980   1.2233   1.2767
   1.3072   1.3506   1.3635   1.4156   1.4447   1.4758   1.5268   1.5327
   1.5634   1.5908   1.5983   1.6520   1.6963   1.7433   1.7688   1.7914
   1.8193   1.8272   1.8852   1.9122   1.9397   1.9639   1.9956   2.0038
   2.0222   2.0525   2.0705   2.1085   2.1297   2.1768   2.1966   2.2163
   2.2246   2.2630   2.2919   2.3151   2.3645   2.3802   2.4172   2.4690
   2.5010   2.5144   2.5354   2.5824   2.6450   2.6813   2.7061   2.7678
   2.8112   2.8680   2.9108   2.9538   2.9892   3.0260   3.0444   3.1148
   3.1434   3.2047   3.2367   3.2493
     cgsolve_all iterations  63    anorm=    0.74E-07
PARA_AUG  1     -24.7046690         1.5599914        -0.0776024
     cgsolve_all iterations  63    anorm=    0.74E-07
PARA_AUG  2       1.5580003       -24.2156850        -0.1158887
     cgsolve_all iterations  63    anorm=    0.73E-07
PARA_AUG  3      -0.0850434        -0.1376023       -26.2825098
     cgsolve_all iterations  70    anorm=    0.73E-07
     cgsolve_all iterations  70    anorm=    0.74E-07
     cgsolve_all iterations  71    anorm=    0.72E-07
     compute_u_kq: q = (    0.0199,    0.0000,    0.0000)
     Rotating WFCS
     ethr =  1.00E-14,  avg # of iterations = 23.0
     eigenvalues at k:
 -35.0394 -34.8540 -34.8315 -34.7280 -34.5740 -34.4395 -34.4009 -34.3393
 -34.3298 -34.2319 -34.2140 -34.0689 -33.9594 -16.8482 -16.7740 -16.6456
 -16.5834 -16.4935 -16.4278 -16.3845 -16.3630 -16.2632 -16.2305 -16.1450
 -16.1213 -16.0912 -16.0582 -16.0355 -16.0180 -15.9721 -15.9526 -15.9226
 -15.8862 -15.8579 -15.8259 -15.7909 -15.7607 -15.7423 -15.7080 -15.6958
 -15.6783 -15.6737 -15.6333 -15.6234 -15.6065 -15.5770 -15.5414 -15.5251
 -15.5150 -15.4889 -15.4856 -15.4636 -15.4083 -15.4008 -15.3751 -15.3417
 -15.3050 -15.2905 -15.2766 -15.2399 -15.2277 -15.1904 -15.1536 -15.1481
 -15.1080 -15.0669 -15.0448 -14.9565 -14.8987 -14.8062 -14.7461 -14.6487
 -14.2771 -13.9578 -13.7683 -13.6756 -13.6178 -13.5720 -13.5431 -13.4926
 -13.3249 -13.2869 -13.2071 -13.1782 -13.1036 -13.0218 -12.8915 -12.8458
 -12.8170 -12.7958 -12.6959 -12.6829 -12.6513 -12.5955 -12.5651 -12.5003
 -12.4643 -12.4409  -5.0147  -4.8294  -4.4819  -4.3132  -4.2489  -4.1812
  -4.1115  -4.0537  -3.8474  -3.8291  -3.7414  -3.7156  -3.6112  -3.4548
  -3.3632  -3.3355  -3.2503  -3.2306  -3.1118  -2.4814  -1.8621  -1.7750
  -1.6925  -1.6518  -1.5805  -1.5080  -1.4805  -1.3974  -1.3469  -1.2889
  -1.2183  -1.1393  -1.0327  -0.9813  -0.8773  -0.7756  -0.6902  -0.6624
  -0.6131  -0.5881  -0.5468  -0.5229  -0.4808  -0.4404  -0.4167  -0.3496
  -0.3203  -0.2529  -0.2065  -0.1844  -0.1229  -0.0543   0.0041   0.1051
   0.2030   0.2454   0.2793   0.3226   0.3739   0.4253   0.5102   0.5526
   0.5918   0.6894   0.7214   0.7692   0.8652   0.9168   0.9526   1.0032
   1.0345   1.0533   1.0909   1.0972   1.1356   1.1980   1.2233   1.2767
   1.3072   1.3506   1.3635   1.4156   1.4447   1.4758   1.5268   1.5327
   1.5634   1.5908   1.5983   1.6520   1.6963   1.7433   1.7688   1.7914
   1.8193   1.8272   1.8852   1.9122   1.9397   1.9639   1.9956   2.0038
   2.0222   2.0525   2.0705   2.1085   2.1297   2.1768   2.1966   2.2163
   2.2246   2.2630   2.2919   2.3151   2.3645   2.3802   2.4172   2.4690
   2.5010   2.5144   2.5354   2.5824   2.6450   2.6813   2.7061   2.7678
   2.8112   2.8680   2.9108   2.9538   2.9892   3.0260   3.0444   3.1148
   3.1434   3.2047   3.2367   3.2493
     eigenvalues at k+q:
 -35.0394 -34.8540 -34.8315 -34.7280 -34.5740 -34.4394 -34.4009 -34.3393
 -34.3299 -34.2319 -34.2140 -34.0689 -33.9594 -16.8459 -16.7761 -16.6471
 -16.5820 -16.4942 -16.4294 -16.3859 -16.3617 -16.2651 -16.2321 -16.1480
 -16.1226 -16.0929 -16.0594 -16.0372 -16.0185 -15.9718 -15.9527 -15.9225
 -15.8870 -15.8577 -15.8283 -15.7931 -15.7611 -15.7417 -15.7071 -15.6979
 -15.6787 -15.6741 -15.6334 -15.6252 -15.6061 -15.5768 -15.5425 -15.5249
 -15.5164 -15.4893 -15.4846 -15.4602 -15.4071 -15.3977 -15.3735 -15.3409
 -15.3011 -15.2893 -15.2767 -15.2397 -15.2272 -15.1892 -15.1537 -15.1478
 -15.1063 -15.0676 -15.0453 -14.9540 -14.8981 -14.8067 -14.7414 -14.6467
 -14.2758 -13.9551 -13.7623 -13.6666 -13.6100 -13.5639 -13.5374 -13.4850
 -13.3235 -13.2807 -13.2026 -13.1749 -13.1180 -13.0223 -12.8981 -12.8504
 -12.8199 -12.8015 -12.7009 -12.6849 -12.6561 -12.5974 -12.5678 -12.5134
 -12.4718 -12.4416  -5.0138  -4.8303  -4.4798  -4.3128  -4.2525  -4.1845
  -4.1128  -4.0543  -3.8447  -3.8289  -3.7444  -3.7149  -3.6131  -3.4483
  -3.3619  -3.3346  -3.2478  -3.2302  -3.1116  -2.4815  -1.8558  -1.7683
  -1.6795  -1.6476  -1.5775  -1.5031  -1.4710  -1.3868  -1.3332  -1.2814
  -1.2201  -1.1383  -1.0327  -0.9875  -0.8816  -0.7786  -0.6921  -0.6657
  -0.6160  -0.5891  -0.5438  -0.5257  -0.4857  -0.4421  -0.4244  -0.3500
  -0.3203  -0.2503  -0.2125  -0.1884  -0.1243  -0.0523   0.0129   0.1069
   0.2059   0.2468   0.2755   0.3198   0.3703   0.4279   0.5055   0.5490
   0.5904   0.6861   0.7216   0.7656   0.8621   0.9156   0.9479   1.0013
   1.0306   1.0457   1.0849   1.0926   1.1336   1.1932   1.2207   1.2785
   1.3048   1.3468   1.3608   1.4145   1.4415   1.4725   1.5209   1.5288
   1.5611   1.5923   1.5981   1.6511   1.6941   1.7419   1.7666   1.7892
   1.8179   1.8304   1.8866   1.9127   1.9359   1.9639   1.9948   2.0049
   2.0195   2.0523   2.0704   2.1066   2.1250   2.1755   2.1960   2.2170
   2.2262   2.2660   2.2895   2.3159   2.3662   2.3826   2.4199   2.4727
   2.5013   2.5146   2.5363   2.5822   2.6523   2.6791   2.7088   2.7744
   2.8165   2.8698   2.9129   2.9569   2.9855   3.0281   3.0480   3.1156
   3.1442   3.2035   3.2351   3.2483
     cgsolve_all iterations  70    anorm=    0.74E-07
     cgsolve_all iterations  70    anorm=    0.75E-07
     cgsolve_all iterations  70    anorm=    0.72E-07
     compute_u_kq: q = (   -0.0199,    0.0000,    0.0000)
     Rotating WFCS
     ethr =  1.00E-14,  avg # of iterations = 23.0
     eigenvalues at k:
 -35.0394 -34.8540 -34.8315 -34.7280 -34.5740 -34.4395 -34.4009 -34.3393
 -34.3298 -34.2319 -34.2140 -34.0689 -33.9594 -16.8482 -16.7740 -16.6456
 -16.5834 -16.4935 -16.4278 -16.3845 -16.3630 -16.2632 -16.2305 -16.1450
 -16.1213 -16.0912 -16.0582 -16.0355 -16.0180 -15.9721 -15.9526 -15.9226
 -15.8862 -15.8579 -15.8259 -15.7909 -15.7607 -15.7423 -15.7080 -15.6958
 -15.6783 -15.6737 -15.6333 -15.6234 -15.6065 -15.5770 -15.5414 -15.5251
 -15.5150 -15.4889 -15.4856 -15.4636 -15.4083 -15.4008 -15.3751 -15.3417
 -15.3050 -15.2905 -15.2766 -15.2399 -15.2277 -15.1904 -15.1536 -15.1481
 -15.1080 -15.0669 -15.0448 -14.9565 -14.8987 -14.8062 -14.7461 -14.6487
 -14.2771 -13.9578 -13.7683 -13.6756 -13.6178 -13.5720 -13.5431 -13.4926
 -13.3249 -13.2869 -13.2071 -13.1782 -13.1036 -13.0218 -12.8915 -12.8458
 -12.8170 -12.7958 -12.6959 -12.6829 -12.6513 -12.5955 -12.5651 -12.5003
 -12.4643 -12.4409  -5.0147  -4.8294  -4.4819  -4.3132  -4.2489  -4.1812
  -4.1115  -4.0537  -3.8474  -3.8291  -3.7414  -3.7156  -3.6112  -3.4548
  -3.3632  -3.3355  -3.2503  -3.2306  -3.1118  -2.4814  -1.8621  -1.7750
  -1.6925  -1.6518  -1.5805  -1.5080  -1.4805  -1.3974  -1.3469  -1.2889
  -1.2183  -1.1393  -1.0327  -0.9813  -0.8773  -0.7756  -0.6902  -0.6624
  -0.6131  -0.5881  -0.5468  -0.5229  -0.4808  -0.4404  -0.4167  -0.3496
  -0.3203  -0.2529  -0.2065  -0.1844  -0.1229  -0.0543   0.0041   0.1051
   0.2030   0.2454   0.2793   0.3226   0.3739   0.4253   0.5102   0.5526
   0.5918   0.6894   0.7214   0.7692   0.8652   0.9168   0.9526   1.0032
   1.0345   1.0533   1.0909   1.0972   1.1356   1.1980   1.2233   1.2767
   1.3072   1.3506   1.3635   1.4156   1.4447   1.4758   1.5268   1.5327
   1.5634   1.5908   1.5983   1.6520   1.6963   1.7433   1.7688   1.7914
   1.8193   1.8272   1.8852   1.9122   1.9397   1.9639   1.9956   2.0038
   2.0222   2.0525   2.0705   2.1085   2.1297   2.1768   2.1966   2.2163
   2.2246   2.2630   2.2919   2.3151   2.3645   2.3802   2.4172   2.4690
   2.5010   2.5144   2.5354   2.5824   2.6450   2.6813   2.7061   2.7678
   2.8112   2.8680   2.9108   2.9538   2.9892   3.0260   3.0444   3.1148
   3.1434   3.2047   3.2367   3.2493
     eigenvalues at k+q:
 -35.0394 -34.8540 -34.8315 -34.7280 -34.5740 -34.4395 -34.4009 -34.3393
 -34.3299 -34.2319 -34.2140 -34.0689 -33.9594 -16.8504 -16.7719 -16.6442
 -16.5848 -16.4929 -16.4262 -16.3831 -16.3644 -16.2612 -16.2291 -16.1422
 -16.1198 -16.0897 -16.0570 -16.0341 -16.0173 -15.9724 -15.9520 -15.9226
 -15.8852 -15.8579 -15.8235 -15.7890 -15.7606 -15.7427 -15.7090 -15.6934
 -15.6792 -15.6721 -15.6332 -15.6212 -15.6072 -15.5768 -15.5406 -15.5254
 -15.5133 -15.4887 -15.4862 -15.4675 -15.4100 -15.4027 -15.3772 -15.3428
 -15.3091 -15.2924 -15.2758 -15.2397 -15.2279 -15.1917 -15.1538 -15.1483
 -15.1097 -15.0662 -15.0444 -14.9589 -14.8995 -14.8058 -14.7509 -14.6507
 -14.2784 -13.9604 -13.7740 -13.6845 -13.6260 -13.5797 -13.5476 -13.5000
 -13.3264 -13.2926 -13.2115 -13.1811 -13.0897 -13.0214 -12.8857 -12.8412
 -12.8150 -12.7891 -12.6912 -12.6808 -12.6468 -12.5935 -12.5624 -12.4880
 -12.4572 -12.4390  -5.0156  -4.8285  -4.4841  -4.3135  -4.2458  -4.1773
  -4.1098  -4.0531  -3.8506  -3.8292  -3.7385  -3.7163  -3.6090  -3.4616
  -3.3644  -3.3364  -3.2533  -3.2309  -3.1121  -2.4812  -1.8695  -1.7808
  -1.7064  -1.6549  -1.5836  -1.5138  -1.4893  -1.4071  -1.3606  -1.2963
  -1.2164  -1.1400  -1.0330  -0.9751  -0.8727  -0.7726  -0.6883  -0.6596
  -0.6110  -0.5867  -0.5492  -0.5204  -0.4774  -0.4376  -0.4092  -0.3489
  -0.3200  -0.2558  -0.2008  -0.1798  -0.1226  -0.0560  -0.0038   0.1036
   0.1998   0.2440   0.2831   0.3250   0.3772   0.4234   0.5152   0.5565
   0.5934   0.6910   0.7212   0.7723   0.8699   0.9182   0.9570   1.0046
   1.0378   1.0603   1.0961   1.1026   1.1381   1.2033   1.2254   1.2746
   1.3091   1.3531   1.3673   1.4168   1.4492   1.4792   1.5293   1.5381
   1.5672   1.5900   1.5990   1.6523   1.6983   1.7444   1.7692   1.7935
   1.8200   1.8254   1.8842   1.9121   1.9432   1.9640   1.9944   2.0039
   2.0251   2.0521   2.0705   2.1113   2.1353   2.1781   2.1974   2.2143
   2.2234   2.2601   2.2952   2.3142   2.3626   2.3784   2.4146   2.4652
   2.5004   2.5140   2.5348   2.5824   2.6373   2.6833   2.7033   2.7623
   2.8062   2.8666   2.9086   2.9503   2.9925   3.0238   3.0412   3.1139
   3.1427   3.2054   3.2382   3.2503
     cgsolve_all iterations  71    anorm=    0.74E-07
     cgsolve_all iterations  70    anorm=    0.73E-07
     cgsolve_all iterations  71    anorm=    0.72E-07
     compute_u_kq: q = (    0.0000,    0.0199,    0.0000)
     Rotating WFCS
     ethr =  1.00E-14,  avg # of iterations = 23.0
     eigenvalues at k:
 -35.0394 -34.8540 -34.8315 -34.7280 -34.5740 -34.4395 -34.4009 -34.3393
 -34.3298 -34.2319 -34.2140 -34.0689 -33.9594 -16.8482 -16.7740 -16.6456
 -16.5834 -16.4935 -16.4278 -16.3845 -16.3630 -16.2632 -16.2305 -16.1450
 -16.1213 -16.0912 -16.0582 -16.0355 -16.0180 -15.9721 -15.9526 -15.9226
 -15.8862 -15.8579 -15.8259 -15.7909 -15.7607 -15.7423 -15.7080 -15.6958
 -15.6783 -15.6737 -15.6333 -15.6234 -15.6065 -15.5770 -15.5414 -15.5251
 -15.5150 -15.4889 -15.4856 -15.4636 -15.4083 -15.4008 -15.3751 -15.3417
 -15.3050 -15.2905 -15.2766 -15.2399 -15.2277 -15.1904 -15.1536 -15.1481
 -15.1080 -15.0669 -15.0448 -14.9565 -14.8987 -14.8062 -14.7461 -14.6487
 -14.2771 -13.9578 -13.7683 -13.6756 -13.6178 -13.5720 -13.5431 -13.4926
 -13.3249 -13.2869 -13.2071 -13.1782 -13.1036 -13.0218 -12.8915 -12.8458
 -12.8170 -12.7958 -12.6959 -12.6829 -12.6513 -12.5955 -12.5651 -12.5003
 -12.4643 -12.4409  -5.0147  -4.8294  -4.4819  -4.3132  -4.2489  -4.1812
  -4.1115  -4.0537  -3.8474  -3.8291  -3.7414  -3.7156  -3.6112  -3.4548
  -3.3632  -3.3355  -3.2503  -3.2306  -3.1118  -2.4814  -1.8621  -1.7750
  -1.6925  -1.6518  -1.5805  -1.5080  -1.4805  -1.3974  -1.3469  -1.2889
  -1.2183  -1.1393  -1.0327  -0.9813  -0.8773  -0.7756  -0.6902  -0.6624
  -0.6131  -0.5881  -0.5468  -0.5229  -0.4808  -0.4404  -0.4167  -0.3496
  -0.3203  -0.2529  -0.2065  -0.1844  -0.1229  -0.0543   0.0041   0.1051
   0.2030   0.2454   0.2793   0.3226   0.3739   0.4253   0.5102   0.5526
   0.5918   0.6894   0.7214   0.7692   0.8652   0.9168   0.9526   1.0032
   1.0345   1.0533   1.0909   1.0972   1.1356   1.1980   1.2233   1.2767
   1.3072   1.3506   1.3635   1.4156   1.4447   1.4758   1.5268   1.5327
   1.5634   1.5908   1.5983   1.6520   1.6963   1.7433   1.7688   1.7914
   1.8193   1.8272   1.8852   1.9122   1.9397   1.9639   1.9956   2.0038
   2.0222   2.0525   2.0705   2.1085   2.1297   2.1768   2.1966   2.2163
   2.2246   2.2630   2.2919   2.3151   2.3645   2.3802   2.4172   2.4690
   2.5010   2.5144   2.5354   2.5824   2.6450   2.6813   2.7061   2.7678
   2.8112   2.8680   2.9108   2.9538   2.9892   3.0260   3.0444   3.1148
   3.1434   3.2047   3.2367   3.2493
     eigenvalues at k+q:
 -35.0394 -34.8540 -34.8315 -34.7280 -34.5740 -34.4395 -34.4009 -34.3393
 -34.3299 -34.2319 -34.2140 -34.0689 -33.9594 -16.8482 -16.7739 -16.6457
 -16.5832 -16.4932 -16.4289 -16.3845 -16.3626 -16.2642 -16.2298 -16.1452
 -16.1209 -16.0903 -16.0579 -16.0361 -16.0172 -15.9723 -15.9535 -15.9222
 -15.8854 -15.8596 -15.8234 -15.7954 -15.7613 -15.7391 -15.7082 -15.6958
 -15.6792 -15.6717 -15.6371 -15.6234 -15.6056 -15.5764 -15.5416 -15.5242
 -15.5142 -15.4878 -15.4839 -15.4629 -15.4085 -15.4003 -15.3748 -15.3438
 -15.3051 -15.2920 -15.2766 -15.2395 -15.2285 -15.1905 -15.1536 -15.1481
 -15.1089 -15.0671 -15.0442 -14.9564 -14.8991 -14.8069 -14.7454 -14.6483
 -14.2771 -13.9581 -13.7709 -13.6785 -13.6155 -13.5716 -13.5429 -13.4870
 -13.3253 -13.2840 -13.2046 -13.1800 -13.1072 -13.0213 -12.8922 -12.8478
 -12.8171 -12.8024 -12.6944 -12.6819 -12.6494 -12.5954 -12.5641 -12.5007
 -12.4629 -12.4403  -5.0148  -4.8291  -4.4825  -4.3136  -4.2462  -4.1829
  -4.1102  -4.0551  -3.8474  -3.8293  -3.7420  -3.7157  -3.6108  -3.4580
  -3.3619  -3.3279  -3.2560  -3.2298  -3.1122  -2.4815  -1.8658  -1.7735
  -1.6910  -1.6547  -1.5797  -1.5076  -1.4831  -1.3945  -1.3464  -1.2847
  -1.2202  -1.1411  -1.0336  -0.9758  -0.8806  -0.7738  -0.6911  -0.6668
  -0.6082  -0.5854  -0.5471  -0.5245  -0.4798  -0.4418  -0.4164  -0.3551
  -0.3224  -0.2512  -0.2046  -0.1795  -0.1238  -0.0533   0.0061   0.0993
   0.1994   0.2466   0.2787   0.3250   0.3795   0.4224   0.5138   0.5510
   0.5925   0.6901   0.7187   0.7706   0.8696   0.9183   0.9494   1.0048
   1.0316   1.0501   1.0903   1.0952   1.1324   1.1940   1.2245   1.2756
   1.3112   1.3468   1.3651   1.4140   1.4464   1.4774   1.5239   1.5347
   1.5632   1.5902   1.5978   1.6511   1.6940   1.7472   1.7688   1.7920
   1.8206   1.8312   1.8853   1.9123   1.9364   1.9624   1.9950   2.0049
   2.0254   2.0535   2.0700   2.1101   2.1296   2.1781   2.1958   2.2164
   2.2255   2.2600   2.2956   2.3145   2.3625   2.3824   2.4130   2.4685
   2.5001   2.5179   2.5349   2.5865   2.6414   2.6892   2.7022   2.7649
   2.8133   2.8701   2.9084   2.9541   2.9870   3.0252   3.0442   3.1141
   3.1431   3.2026   3.2385   3.2506
     cgsolve_all iterations  70    anorm=    0.73E-07
     cgsolve_all iterations  70    anorm=    0.74E-07
     cgsolve_all iterations  71    anorm=    0.71E-07
     compute_u_kq: q = (    0.0000,   -0.0199,    0.0000)
     Rotating WFCS
     ethr =  1.00E-14,  avg # of iterations = 23.0
     eigenvalues at k:
 -35.0394 -34.8540 -34.8315 -34.7280 -34.5740 -34.4395 -34.4009 -34.3393
 -34.3298 -34.2319 -34.2140 -34.0689 -33.9594 -16.8482 -16.7740 -16.6456
 -16.5834 -16.4935 -16.4278 -16.3845 -16.3630 -16.2632 -16.2305 -16.1450
 -16.1213 -16.0912 -16.0582 -16.0355 -16.0180 -15.9721 -15.9526 -15.9226
 -15.8862 -15.8579 -15.8259 -15.7909 -15.7607 -15.7423 -15.7080 -15.6958
 -15.6783 -15.6737 -15.6333 -15.6234 -15.6065 -15.5770 -15.5414 -15.5251
 -15.5150 -15.4889 -15.4856 -15.4636 -15.4083 -15.4008 -15.3751 -15.3417
 -15.3050 -15.2905 -15.2766 -15.2399 -15.2277 -15.1904 -15.1536 -15.1481
 -15.1080 -15.0669 -15.0448 -14.9565 -14.8987 -14.8062 -14.7461 -14.6487
 -14.2771 -13.9578 -13.7683 -13.6756 -13.6178 -13.5720 -13.5431 -13.4926
 -13.3249 -13.2869 -13.2071 -13.1782 -13.1036 -13.0218 -12.8915 -12.8458
 -12.8170 -12.7958 -12.6959 -12.6829 -12.6513 -12.5955 -12.5651 -12.5003
 -12.4643 -12.4409  -5.0147  -4.8294  -4.4819  -4.3132  -4.2489  -4.1812
  -4.1115  -4.0537  -3.8474  -3.8291  -3.7414  -3.7156  -3.6112  -3.4548
  -3.3632  -3.3355  -3.2503  -3.2306  -3.1118  -2.4814  -1.8621  -1.7750
  -1.6925  -1.6518  -1.5805  -1.5080  -1.4805  -1.3974  -1.3469  -1.2889
  -1.2183  -1.1393  -1.0327  -0.9813  -0.8773  -0.7756  -0.6902  -0.6624
  -0.6131  -0.5881  -0.5468  -0.5229  -0.4808  -0.4404  -0.4167  -0.3496
  -0.3203  -0.2529  -0.2065  -0.1844  -0.1229  -0.0543   0.0041   0.1051
   0.2030   0.2454   0.2793   0.3226   0.3739   0.4253   0.5102   0.5526
   0.5918   0.6894   0.7214   0.7692   0.8652   0.9168   0.9526   1.0032
   1.0345   1.0533   1.0909   1.0972   1.1356   1.1980   1.2233   1.2767
   1.3072   1.3506   1.3635   1.4156   1.4447   1.4758   1.5268   1.5327
   1.5634   1.5908   1.5983   1.6520   1.6963   1.7433   1.7688   1.7914
   1.8193   1.8272   1.8852   1.9122   1.9397   1.9639   1.9956   2.0038
   2.0222   2.0525   2.0705   2.1085   2.1297   2.1768   2.1966   2.2163
   2.2246   2.2630   2.2919   2.3151   2.3645   2.3802   2.4172   2.4690
   2.5010   2.5144   2.5354   2.5824   2.6450   2.6813   2.7061   2.7678
   2.8112   2.8680   2.9108   2.9538   2.9892   3.0260   3.0444   3.1148
   3.1434   3.2047   3.2367   3.2493
     eigenvalues at k+q:
 -35.0394 -34.8540 -34.8315 -34.7280 -34.5740 -34.4395 -34.4009 -34.3393
 -34.3299 -34.2319 -34.2140 -34.0689 -33.9594 -16.8482 -16.7741 -16.6455
 -16.5836 -16.4938 -16.4269 -16.3844 -16.3633 -16.2622 -16.2311 -16.1451
 -16.1212 -16.0922 -16.0585 -16.0350 -16.0188 -15.9717 -15.9515 -15.9230
 -15.8871 -15.8567 -15.8280 -15.7870 -15.7606 -15.7453 -15.7081 -15.6967
 -15.6793 -15.6728 -15.6303 -15.6224 -15.6063 -15.5775 -15.5413 -15.5265
 -15.5154 -15.4909 -15.4861 -15.4638 -15.4086 -15.4008 -15.3754 -15.3393
 -15.3049 -15.2895 -15.2760 -15.2406 -15.2270 -15.1903 -15.1538 -15.1481
 -15.1069 -15.0668 -15.0456 -14.9569 -14.8984 -14.8058 -14.7467 -14.6493
 -14.2770 -13.9570 -13.7658 -13.6723 -13.6203 -13.5723 -13.5434 -13.4986
 -13.3244 -13.2892 -13.2099 -13.1759 -13.1003 -13.0218 -12.8907 -12.8448
 -12.8172 -12.7885 -12.6983 -12.6838 -12.6524 -12.5956 -12.5659 -12.5016
 -12.4644 -12.4411  -5.0153  -4.8289  -4.4816  -4.3123  -4.2512  -4.1796
  -4.1123  -4.0524  -3.8476  -3.8290  -3.7412  -3.7155  -3.6117  -3.4519
  -3.3686  -3.3410  -3.2433  -3.2308  -3.1117  -2.4811  -1.8578  -1.7771
  -1.6943  -1.6489  -1.5816  -1.5089  -1.4768  -1.4002  -1.3473  -1.2926
  -1.2163  -1.1380  -1.0319  -0.9857  -0.8740  -0.7776  -0.6900  -0.6581
  -0.6184  -0.5910  -0.5447  -0.5220  -0.4837  -0.4371  -0.4169  -0.3451
  -0.3174  -0.2547  -0.2093  -0.1884  -0.1225  -0.0555   0.0034   0.1116
   0.2063   0.2444   0.2805   0.3196   0.3687   0.4287   0.5064   0.5541
   0.5894   0.6882   0.7244   0.7684   0.8599   0.9156   0.9563   1.0022
   1.0369   1.0561   1.0891   1.1011   1.1385   1.2016   1.2217   1.2778
   1.3040   1.3525   1.3635   1.4176   1.4431   1.4747   1.5243   1.5335
   1.5642   1.5912   1.5999   1.6526   1.6985   1.7380   1.7676   1.7915
   1.8171   1.8261   1.8850   1.9106   1.9445   1.9654   1.9945   2.0046
   2.0200   2.0509   2.0714   2.1076   2.1299   2.1757   2.1969   2.2153
   2.2238   2.2661   2.2886   2.3157   2.3662   2.3788   2.4213   2.4693
   2.5009   2.5107   2.5365   2.5780   2.6479   2.6735   2.7106   2.7707
   2.8088   2.8671   2.9130   2.9540   2.9916   3.0263   3.0449   3.1156
   3.1439   3.2061   3.2349   3.2480
     cgsolve_all iterations  70    anorm=    0.73E-07
     cgsolve_all iterations  70    anorm=    0.74E-07
     cgsolve_all iterations  71    anorm=    0.72E-07
     compute_u_kq: q = (    0.0000,    0.0000,    0.0199)
     Rotating WFCS
     ethr =  1.00E-14,  avg # of iterations = 23.0
     eigenvalues at k:
 -35.0394 -34.8540 -34.8315 -34.7280 -34.5740 -34.4395 -34.4009 -34.3393
 -34.3298 -34.2319 -34.2140 -34.0689 -33.9594 -16.8482 -16.7740 -16.6456
 -16.5834 -16.4935 -16.4278 -16.3845 -16.3630 -16.2632 -16.2305 -16.1450
 -16.1213 -16.0912 -16.0582 -16.0355 -16.0180 -15.9721 -15.9526 -15.9226
 -15.8862 -15.8579 -15.8259 -15.7909 -15.7607 -15.7423 -15.7080 -15.6958
 -15.6783 -15.6737 -15.6333 -15.6234 -15.6065 -15.5770 -15.5414 -15.5251
 -15.5150 -15.4889 -15.4856 -15.4636 -15.4083 -15.4008 -15.3751 -15.3417
 -15.3050 -15.2905 -15.2766 -15.2399 -15.2277 -15.1904 -15.1536 -15.1481
 -15.1080 -15.0669 -15.0448 -14.9565 -14.8987 -14.8062 -14.7461 -14.6487
 -14.2771 -13.9578 -13.7683 -13.6756 -13.6178 -13.5720 -13.5431 -13.4926
 -13.3249 -13.2869 -13.2071 -13.1782 -13.1036 -13.0218 -12.8915 -12.8458
 -12.8170 -12.7958 -12.6959 -12.6829 -12.6513 -12.5955 -12.5651 -12.5003
 -12.4643 -12.4409  -5.0147  -4.8294  -4.4819  -4.3132  -4.2489  -4.1812
  -4.1115  -4.0537  -3.8474  -3.8291  -3.7414  -3.7156  -3.6112  -3.4548
  -3.3632  -3.3355  -3.2503  -3.2306  -3.1118  -2.4814  -1.8621  -1.7750
  -1.6925  -1.6518  -1.5805  -1.5080  -1.4805  -1.3974  -1.3469  -1.2889
  -1.2183  -1.1393  -1.0327  -0.9813  -0.8773  -0.7756  -0.6902  -0.6624
  -0.6131  -0.5881  -0.5468  -0.5229  -0.4808  -0.4404  -0.4167  -0.3496
  -0.3203  -0.2529  -0.2065  -0.1844  -0.1229  -0.0543   0.0041   0.1051
   0.2030   0.2454   0.2793   0.3226   0.3739   0.4253   0.5102   0.5526
   0.5918   0.6894   0.7214   0.7692   0.8652   0.9168   0.9526   1.0032
   1.0345   1.0533   1.0909   1.0972   1.1356   1.1980   1.2233   1.2767
   1.3072   1.3506   1.3635   1.4156   1.4447   1.4758   1.5268   1.5327
   1.5634   1.5908   1.5983   1.6520   1.6963   1.7433   1.7688   1.7914
   1.8193   1.8272   1.8852   1.9122   1.9397   1.9639   1.9956   2.0038
   2.0222   2.0525   2.0705   2.1085   2.1297   2.1768   2.1966   2.2163
   2.2246   2.2630   2.2919   2.3151   2.3645   2.3802   2.4172   2.4690
   2.5010   2.5144   2.5354   2.5824   2.6450   2.6813   2.7061   2.7678
   2.8112   2.8680   2.9108   2.9538   2.9892   3.0260   3.0444   3.1148
   3.1434   3.2047   3.2367   3.2493
     eigenvalues at k+q:
 -35.0394 -34.8540 -34.8315 -34.7280 -34.5740 -34.4395 -34.4009 -34.3393
 -34.3299 -34.2319 -34.2140 -34.0689 -33.9594 -16.8481 -16.7740 -16.6457
 -16.5835 -16.4937 -16.4280 -16.3848 -16.3620 -16.2644 -16.2288 -16.1467
 -16.1203 -16.0914 -16.0582 -16.0354 -16.0185 -15.9731 -15.9517 -15.9229
 -15.8853 -15.8585 -15.8261 -15.7921 -15.7589 -15.7423 -15.7077 -15.6953
 -15.6771 -15.6739 -15.6334 -15.6251 -15.6064 -15.5773 -15.5416 -15.5250
 -15.5141 -15.4902 -15.4854 -15.4639 -15.4080 -15.4003 -15.3760 -15.3418
 -15.3056 -15.2902 -15.2759 -15.2386 -15.2289 -15.1895 -15.1530 -15.1492
 -15.1079 -15.0669 -15.0451 -14.9569 -14.8980 -14.8063 -14.7459 -14.6490
 -14.2771 -13.9578 -13.7679 -13.6752 -13.6177 -13.5718 -13.5437 -13.4927
 -13.3250 -13.2866 -13.2071 -13.1781 -13.1037 -13.0217 -12.8916 -12.8458
 -12.8170 -12.7958 -12.6959 -12.6830 -12.6513 -12.5955 -12.5651 -12.5004
 -12.4644 -12.4409  -5.0148  -4.8294  -4.4819  -4.3132  -4.2489  -4.1812
  -4.1114  -4.0537  -3.8474  -3.8291  -3.7416  -3.7155  -3.6112  -3.4547
  -3.3631  -3.3357  -3.2501  -3.2310  -3.1118  -2.4814  -1.8621  -1.7752
  -1.6915  -1.6520  -1.5811  -1.5080  -1.4798  -1.3989  -1.3460  -1.2877
  -1.2174  -1.1404  -1.0313  -0.9824  -0.8806  -0.7718  -0.6887  -0.6630
  -0.6109  -0.5892  -0.5477  -0.5286  -0.4803  -0.4396  -0.4164  -0.3510
  -0.3143  -0.2542  -0.2071  -0.1859  -0.1230  -0.0547   0.0045   0.1042
   0.2033   0.2479   0.2788   0.3232   0.3750   0.4228   0.5083   0.5544
   0.5926   0.6866   0.7240   0.7690   0.8654   0.9162   0.9524   1.0048
   1.0344   1.0488   1.0899   1.1012   1.1352   1.1961   1.2232   1.2751
   1.3076   1.3512   1.3627   1.4160   1.4436   1.4775   1.5277   1.5340
   1.5639   1.5910   1.5997   1.6485   1.6957   1.7452   1.7688   1.7916
   1.8200   1.8274   1.8846   1.9114   1.9411   1.9650   1.9940   2.0044
   2.0231   2.0510   2.0709   2.1069   2.1312   2.1780   2.1933   2.2191
   2.2248   2.2606   2.2930   2.3147   2.3640   2.3801   2.4175   2.4702
   2.4999   2.5146   2.5356   2.5807   2.6448   2.6824   2.7059   2.7679
   2.8113   2.8659   2.9112   2.9545   2.9893   3.0263   3.0452   3.1150
   3.1426   3.2055   3.2369   3.2489
     cgsolve_all iterations  71    anorm=    0.73E-07
     cgsolve_all iterations  70    anorm=    0.73E-07
     cgsolve_all iterations  71    anorm=    0.72E-07
     compute_u_kq: q = (    0.0000,    0.0000,   -0.0199)
     Rotating WFCS
     ethr =  1.00E-14,  avg # of iterations = 23.0
     eigenvalues at k:
 -35.0394 -34.8540 -34.8315 -34.7280 -34.5740 -34.4395 -34.4009 -34.3393
 -34.3298 -34.2319 -34.2140 -34.0689 -33.9594 -16.8482 -16.7740 -16.6456
 -16.5834 -16.4935 -16.4278 -16.3845 -16.3630 -16.2632 -16.2305 -16.1450
 -16.1213 -16.0912 -16.0582 -16.0355 -16.0180 -15.9721 -15.9526 -15.9226
 -15.8862 -15.8579 -15.8259 -15.7909 -15.7607 -15.7423 -15.7080 -15.6958
 -15.6783 -15.6737 -15.6333 -15.6234 -15.6065 -15.5770 -15.5414 -15.5251
 -15.5150 -15.4889 -15.4856 -15.4636 -15.4083 -15.4008 -15.3751 -15.3417
 -15.3050 -15.2905 -15.2766 -15.2399 -15.2277 -15.1904 -15.1536 -15.1481
 -15.1080 -15.0669 -15.0448 -14.9565 -14.8987 -14.8062 -14.7461 -14.6487
 -14.2771 -13.9578 -13.7683 -13.6756 -13.6178 -13.5720 -13.5431 -13.4926
 -13.3249 -13.2869 -13.2071 -13.1782 -13.1036 -13.0218 -12.8915 -12.8458
 -12.8170 -12.7958 -12.6959 -12.6829 -12.6513 -12.5955 -12.5651 -12.5003
 -12.4643 -12.4409  -5.0147  -4.8294  -4.4819  -4.3132  -4.2489  -4.1812
  -4.1115  -4.0537  -3.8474  -3.8291  -3.7414  -3.7156  -3.6112  -3.4548
  -3.3632  -3.3355  -3.2503  -3.2306  -3.1118  -2.4814  -1.8621  -1.7750
  -1.6925  -1.6518  -1.5805  -1.5080  -1.4805  -1.3974  -1.3469  -1.2889
  -1.2183  -1.1393  -1.0327  -0.9813  -0.8773  -0.7756  -0.6902  -0.6624
  -0.6131  -0.5881  -0.5468  -0.5229  -0.4808  -0.4404  -0.4167  -0.3496
  -0.3203  -0.2529  -0.2065  -0.1844  -0.1229  -0.0543   0.0041   0.1051
   0.2030   0.2454   0.2793   0.3226   0.3739   0.4253   0.5102   0.5526
   0.5918   0.6894   0.7214   0.7692   0.8652   0.9168   0.9526   1.0032
   1.0345   1.0533   1.0909   1.0972   1.1356   1.1980   1.2233   1.2767
   1.3072   1.3506   1.3635   1.4156   1.4447   1.4758   1.5268   1.5327
   1.5634   1.5908   1.5983   1.6520   1.6963   1.7433   1.7688   1.7914
   1.8193   1.8272   1.8852   1.9122   1.9397   1.9639   1.9956   2.0038
   2.0222   2.0525   2.0705   2.1085   2.1297   2.1768   2.1966   2.2163
   2.2246   2.2630   2.2919   2.3151   2.3645   2.3802   2.4172   2.4690
   2.5010   2.5144   2.5354   2.5824   2.6450   2.6813   2.7061   2.7678
   2.8112   2.8680   2.9108   2.9538   2.9892   3.0260   3.0444   3.1148
   3.1434   3.2047   3.2367   3.2493
     eigenvalues at k+q:
 -35.0394 -34.8540 -34.8315 -34.7280 -34.5740 -34.4395 -34.4009 -34.3393
 -34.3299 -34.2319 -34.2140 -34.0689 -33.9594 -16.8482 -16.7740 -16.6455
 -16.5834 -16.4934 -16.4277 -16.3843 -16.3638 -16.2619 -16.2322 -16.1443
 -16.1221 -16.0903 -16.0584 -16.0356 -16.0175 -15.9710 -15.9535 -15.9225
 -15.8869 -15.8574 -15.8256 -15.7899 -15.7627 -15.7424 -15.7081 -15.6961
 -15.6794 -15.6733 -15.6340 -15.6213 -15.6065 -15.5765 -15.5412 -15.5254
 -15.5156 -15.4879 -15.4858 -15.4632 -15.4085 -15.4013 -15.3743 -15.3416
 -15.3049 -15.2905 -15.2771 -15.2413 -15.2267 -15.1911 -15.1544 -15.1471
 -15.1079 -15.0670 -15.0445 -14.9559 -14.8996 -14.8062 -14.7463 -14.6485
 -14.2771 -13.9577 -13.7688 -13.6757 -13.6178 -13.5721 -13.5427 -13.4925
 -13.3248 -13.2871 -13.2072 -13.1783 -13.1035 -13.0219 -12.8914 -12.8457
 -12.8170 -12.7958 -12.6958 -12.6829 -12.6512 -12.5955 -12.5650 -12.5001
 -12.4641 -12.4408  -5.0146  -4.8295  -4.4820  -4.3132  -4.2489  -4.1811
  -4.1115  -4.0537  -3.8475  -3.8291  -3.7413  -3.7157  -3.6111  -3.4550
  -3.3634  -3.3351  -3.2506  -3.2303  -3.1119  -2.4813  -1.8620  -1.7749
  -1.6936  -1.6514  -1.5797  -1.5095  -1.4803  -1.3958  -1.3478  -1.2903
  -1.2191  -1.1382  -1.0340  -0.9804  -0.8739  -0.7790  -0.6914  -0.6618
  -0.6156  -0.5871  -0.5464  -0.5172  -0.4813  -0.4420  -0.4153  -0.3491
  -0.3260  -0.2513  -0.2058  -0.1831  -0.1226  -0.0542   0.0034   0.1059
   0.2032   0.2431   0.2795   0.3213   0.3733   0.4279   0.5126   0.5508
   0.5913   0.6910   0.7194   0.7696   0.8654   0.9173   0.9523   1.0022
   1.0342   1.0578   1.0910   1.0942   1.1354   1.2000   1.2239   1.2781
   1.3067   1.3489   1.3657   1.4156   1.4456   1.4731   1.5257   1.5327
   1.5616   1.5910   1.5976   1.6548   1.6969   1.7419   1.7691   1.7912
   1.8185   1.8274   1.8857   1.9131   1.9377   1.9627   1.9957   2.0032
   2.0226   2.0541   2.0702   2.1097   2.1284   2.1753   2.1974   2.2147
   2.2252   2.2652   2.2909   2.3156   2.3650   2.3807   2.4168   2.4675
   2.5020   2.5146   2.5352   2.5843   2.6452   2.6803   2.7063   2.7679
   2.8111   2.8699   2.9102   2.9534   2.9890   3.0257   3.0437   3.1144
   3.1446   3.2039   3.2364   3.2497
     cgsolve_all iterations  70    anorm=    0.74E-07
     cgsolve_all iterations  70    anorm=    0.74E-07
     cgsolve_all iterations  70    anorm=    0.72E-07

     k-point #    2 of     4      pool #  1    cpu time:    4444.8
     compute_u_kq: q = (    0.0000,    0.0000,    0.0000)
     Rotating WFCS
     ethr =  1.00E-14,  avg # of iterations =  6.0
     eigenvalues at k:
 -35.0394 -34.8540 -34.8315 -34.7280 -34.5740 -34.4395 -34.4009 -34.3393
 -34.3298 -34.2319 -34.2140 -34.0689 -33.9594 -16.8483 -16.7740 -16.6454
 -16.5829 -16.4943 -16.4283 -16.3888 -16.3576 -16.2619 -16.2264 -16.1693
 -16.1140 -16.0705 -16.0642 -16.0336 -16.0182 -15.9726 -15.9533 -15.9279
 -15.8833 -15.8599 -15.8240 -15.7974 -15.7626 -15.7421 -15.7017 -15.6958
 -15.6778 -15.6658 -15.6473 -15.6171 -15.6027 -15.5742 -15.5423 -15.5302
 -15.5121 -15.4955 -15.4839 -15.4637 -15.4100 -15.3991 -15.3745 -15.3440
 -15.3129 -15.2855 -15.2641 -15.2499 -15.2259 -15.1839 -15.1653 -15.1457
 -15.1050 -15.0677 -15.0432 -14.9508 -14.9046 -14.8062 -14.7452 -14.6492
 -14.2776 -13.9567 -13.7744 -13.6697 -13.6159 -13.5657 -13.5508 -13.4931
 -13.3253 -13.2879 -13.2064 -13.1781 -13.1038 -13.0217 -12.8913 -12.8456
 -12.8171 -12.7960 -12.6957 -12.6830 -12.6512 -12.5958 -12.5651 -12.5003
 -12.4640 -12.4410  -5.0146  -4.8295  -4.4821  -4.3130  -4.2496  -4.1803
  -4.1115  -4.0538  -3.8474  -3.8298  -3.7415  -3.7152  -3.6109  -3.4544
  -3.3662  -3.3287  -3.2512  -3.2342  -3.1116  -2.4812  -1.8618  -1.7756
  -1.6944  -1.6419  -1.5705  -1.5447  -1.4657  -1.3956  -1.3462  -1.2908
  -1.2160  -1.1355  -1.0309  -0.9871  -0.8787  -0.7549  -0.6933  -0.6611
  -0.6175  -0.5923  -0.5720  -0.5190  -0.4730  -0.4452  -0.3980  -0.3703
  -0.3116  -0.2462  -0.2062  -0.1823  -0.1172  -0.0661  -0.0063   0.1013
   0.2191   0.2532   0.2734   0.3030   0.3820   0.4287   0.5217   0.5520
   0.5983   0.6588   0.7390   0.7759   0.8772   0.9055   0.9467   1.0138
   1.0241   1.0505   1.0801   1.1077   1.1341   1.2061   1.2396   1.2643
   1.2923   1.3492   1.3779   1.4272   1.4418   1.4702   1.5066   1.5393
   1.5621   1.5919   1.6178   1.6421   1.6996   1.7513   1.7742   1.7923
   1.8153   1.8517   1.8745   1.9036   1.9188   1.9676   1.9821   2.0040
   2.0323   2.0469   2.0786   2.0967   2.1347   2.1570   2.1728   2.2302
   2.2413   2.2568   2.2955   2.3135   2.3652   2.3897   2.4196   2.4591
   2.4941   2.5227   2.5434   2.5893   2.6446   2.6854   2.7044   2.7718
   2.8110   2.8560   2.9083   2.9593   2.9887   3.0268   3.0494   3.1068
   3.1513   3.2047   3.2338   3.2491
     eigenvalues at k+q:
 -35.0394 -34.8540 -34.8315 -34.7280 -34.5740 -34.4395 -34.4009 -34.3393
 -34.3299 -34.2319 -34.2140 -34.0689 -33.9594 -16.8483 -16.7740 -16.6454
 -16.5829 -16.4943 -16.4283 -16.3888 -16.3576 -16.2619 -16.2264 -16.1693
 -16.1140 -16.0706 -16.0642 -16.0336 -16.0182 -15.9727 -15.9533 -15.9279
 -15.8833 -15.8599 -15.8240 -15.7974 -15.7626 -15.7421 -15.7017 -15.6958
 -15.6778 -15.6658 -15.6473 -15.6171 -15.6027 -15.5742 -15.5423 -15.5302
 -15.5121 -15.4955 -15.4839 -15.4637 -15.4100 -15.3991 -15.3745 -15.3440
 -15.3129 -15.2855 -15.2641 -15.2499 -15.2259 -15.1839 -15.1653 -15.1457
 -15.1050 -15.0677 -15.0432 -14.9508 -14.9046 -14.8062 -14.7452 -14.6492
 -14.2776 -13.9567 -13.7744 -13.6697 -13.6159 -13.5657 -13.5508 -13.4930
 -13.3253 -13.2879 -13.2064 -13.1781 -13.1038 -13.0217 -12.8913 -12.8456
 -12.8171 -12.7960 -12.6957 -12.6830 -12.6512 -12.5957 -12.5651 -12.5003
 -12.4640 -12.4410  -5.0146  -4.8295  -4.4821  -4.3130  -4.2496  -4.1803
  -4.1115  -4.0538  -3.8474  -3.8298  -3.7415  -3.7152  -3.6109  -3.4544
  -3.3662  -3.3287  -3.2512  -3.2342  -3.1116  -2.4812  -1.8618  -1.7756
  -1.6944  -1.6419  -1.5705  -1.5447  -1.4657  -1.3956  -1.3462  -1.2908
  -1.2160  -1.1355  -1.0309  -0.9871  -0.8787  -0.7549  -0.6933  -0.6611
  -0.6175  -0.5923  -0.5720  -0.5190  -0.4730  -0.4452  -0.3980  -0.3704
  -0.3116  -0.2462  -0.2062  -0.1823  -0.1172  -0.0661  -0.0063   0.1013
   0.2191   0.2532   0.2734   0.3030   0.3820   0.4287   0.5217   0.5520
   0.5983   0.6588   0.7390   0.7759   0.8773   0.9055   0.9467   1.0137
   1.0241   1.0505   1.0801   1.1077   1.1341   1.2061   1.2396   1.2643
   1.2923   1.3492   1.3779   1.4272   1.4418   1.4702   1.5066   1.5393
   1.5621   1.5919   1.6178   1.6421   1.6996   1.7513   1.7742   1.7923
   1.8153   1.8517   1.8745   1.9036   1.9188   1.9676   1.9821   2.0040
   2.0323   2.0469   2.0786   2.0967   2.1347   2.1570   2.1728   2.2302
   2.2413   2.2568   2.2955   2.3135   2.3652   2.3897   2.4196   2.4591
   2.4941   2.5227   2.5434   2.5893   2.6446   2.6854   2.7044   2.7718
   2.8110   2.8560   2.9083   2.9593   2.9887   3.0268   3.0494   3.1068
   3.1513   3.2047   3.2338   3.2491
     cgsolve_all iterations  63    anorm=    0.75E-07
PARA_AUG  1     -24.7041824         1.5608707        -0.0774343
     cgsolve_all iterations  63    anorm=    0.75E-07
PARA_AUG  2       1.5589240       -24.2161571        -0.1160152
     cgsolve_all iterations  63    anorm=    0.73E-07
PARA_AUG  3      -0.0845773        -0.1373423       -26.2823095
     cgsolve_all iterations  70    anorm=    0.72E-07
     cgsolve_all iterations  69    anorm=    0.74E-07
     cgsolve_all iterations  70    anorm=    0.72E-07
     compute_u_kq: q = (    0.0199,    0.0000,    0.0000)
     Rotating WFCS
     ethr =  1.00E-14,  avg # of iterations = 23.0
     eigenvalues at k:
 -35.0394 -34.8540 -34.8315 -34.7280 -34.5740 -34.4395 -34.4009 -34.3393
 -34.3298 -34.2319 -34.2140 -34.0689 -33.9594 -16.8483 -16.7740 -16.6454
 -16.5829 -16.4943 -16.4283 -16.3888 -16.3576 -16.2619 -16.2264 -16.1693
 -16.1140 -16.0705 -16.0642 -16.0336 -16.0182 -15.9726 -15.9533 -15.9279
 -15.8833 -15.8599 -15.8240 -15.7974 -15.7626 -15.7421 -15.7017 -15.6958
 -15.6778 -15.6658 -15.6473 -15.6171 -15.6027 -15.5742 -15.5423 -15.5302
 -15.5121 -15.4955 -15.4839 -15.4637 -15.4100 -15.3991 -15.3745 -15.3440
 -15.3129 -15.2855 -15.2641 -15.2499 -15.2259 -15.1839 -15.1653 -15.1457
 -15.1050 -15.0677 -15.0432 -14.9508 -14.9046 -14.8062 -14.7452 -14.6492
 -14.2776 -13.9567 -13.7744 -13.6697 -13.6159 -13.5657 -13.5508 -13.4931
 -13.3253 -13.2879 -13.2064 -13.1781 -13.1038 -13.0217 -12.8913 -12.8456
 -12.8171 -12.7960 -12.6957 -12.6830 -12.6512 -12.5958 -12.5651 -12.5003
 -12.4640 -12.4410  -5.0146  -4.8295  -4.4821  -4.3130  -4.2496  -4.1803
  -4.1115  -4.0538  -3.8474  -3.8298  -3.7415  -3.7152  -3.6109  -3.4544
  -3.3662  -3.3287  -3.2512  -3.2342  -3.1116  -2.4812  -1.8618  -1.7756
  -1.6944  -1.6419  -1.5705  -1.5447  -1.4657  -1.3956  -1.3462  -1.2908
  -1.2160  -1.1355  -1.0309  -0.9871  -0.8787  -0.7549  -0.6933  -0.6611
  -0.6175  -0.5923  -0.5720  -0.5190  -0.4730  -0.4452  -0.3980  -0.3703
  -0.3116  -0.2462  -0.2062  -0.1823  -0.1172  -0.0661  -0.0063   0.1013
   0.2191   0.2532   0.2734   0.3030   0.3820   0.4287   0.5217   0.5520
   0.5983   0.6588   0.7390   0.7759   0.8772   0.9055   0.9467   1.0138
   1.0241   1.0505   1.0801   1.1077   1.1341   1.2061   1.2396   1.2643
   1.2923   1.3492   1.3779   1.4272   1.4418   1.4702   1.5066   1.5393
   1.5621   1.5919   1.6178   1.6421   1.6996   1.7513   1.7742   1.7923
   1.8153   1.8517   1.8745   1.9036   1.9188   1.9676   1.9821   2.0040
   2.0323   2.0469   2.0786   2.0967   2.1347   2.1570   2.1728   2.2302
   2.2413   2.2568   2.2955   2.3135   2.3652   2.3897   2.4196   2.4591
   2.4941   2.5227   2.5434   2.5893   2.6446   2.6854   2.7044   2.7718
   2.8110   2.8560   2.9083   2.9593   2.9887   3.0268   3.0494   3.1068
   3.1513   3.2047   3.2338   3.2491
     eigenvalues at k+q:
 -35.0394 -34.8540 -34.8315 -34.7280 -34.5740 -34.4394 -34.4009 -34.3393
 -34.3299 -34.2319 -34.2140 -34.0689 -33.9594 -16.8460 -16.7761 -16.6469
 -16.5814 -16.4950 -16.4298 -16.3901 -16.3565 -16.2631 -16.2293 -16.1714
 -16.1153 -16.0714 -16.0661 -16.0349 -16.0187 -15.9737 -15.9536 -15.9273
 -15.8837 -15.8606 -15.8256 -15.7987 -15.7632 -15.7416 -15.7021 -15.6981
 -15.6790 -15.6660 -15.6454 -15.6184 -15.6028 -15.5742 -15.5435 -15.5301
 -15.5125 -15.4963 -15.4833 -15.4610 -15.4077 -15.3967 -15.3730 -15.3427
 -15.3100 -15.2840 -15.2639 -15.2499 -15.2245 -15.1833 -15.1646 -15.1455
 -15.1039 -15.0683 -15.0435 -14.9479 -14.9043 -14.8067 -14.7405 -14.6471
 -14.2763 -13.9541 -13.7684 -13.6602 -13.6088 -13.5560 -13.5468 -13.4853
 -13.3240 -13.2817 -13.2018 -13.1749 -13.1181 -13.0222 -12.8978 -12.8503
 -12.8200 -12.8017 -12.7007 -12.6849 -12.6561 -12.5976 -12.5678 -12.5133
 -12.4717 -12.4417  -5.0137  -4.8304  -4.4799  -4.3126  -4.2533  -4.1837
  -4.1128  -4.0544  -3.8446  -3.8298  -3.7444  -3.7144  -3.6128  -3.4479
  -3.3649  -3.3276  -3.2492  -3.2333  -3.1114  -2.4814  -1.8556  -1.7685
  -1.6813  -1.6388  -1.5656  -1.5399  -1.4575  -1.3842  -1.3347  -1.2816
  -1.2179  -1.1345  -1.0314  -0.9917  -0.8837  -0.7598  -0.6935  -0.6648
  -0.6205  -0.5931  -0.5687  -0.5218  -0.4798  -0.4481  -0.4037  -0.3698
  -0.3111  -0.2438  -0.2074  -0.1897  -0.1219  -0.0630   0.0014   0.1045
   0.2192   0.2529   0.2734   0.3023   0.3809   0.4279   0.5161   0.5476
   0.5966   0.6579   0.7395   0.7710   0.8746   0.9064   0.9400   1.0104
   1.0208   1.0483   1.0708   1.1031   1.1329   1.2005   1.2378   1.2621
   1.2883   1.3492   1.3756   1.4241   1.4382   1.4670   1.5046   1.5337
   1.5594   1.5910   1.6168   1.6438   1.6981   1.7511   1.7734   1.7905
   1.8148   1.8498   1.8732   1.9048   1.9155   1.9699   1.9801   2.0062
   2.0284   2.0459   2.0802   2.0945   2.1302   2.1587   2.1716   2.2295
   2.2449   2.2570   2.2945   2.3140   2.3684   2.3912   2.4207   2.4614
   2.4952   2.5236   2.5442   2.5896   2.6531   2.6816   2.7082   2.7767
   2.8164   2.8594   2.9100   2.9626   2.9862   3.0277   3.0525   3.1077
   3.1523   3.2033   3.2328   3.2477
     cgsolve_all iterations  70    anorm=    0.73E-07
     cgsolve_all iterations  69    anorm=    0.73E-07
     cgsolve_all iterations  70    anorm=    0.71E-07
     compute_u_kq: q = (   -0.0199,    0.0000,    0.0000)
     Rotating WFCS
     ethr =  1.00E-14,  avg # of iterations = 23.0
     eigenvalues at k:
 -35.0394 -34.8540 -34.8315 -34.7280 -34.5740 -34.4395 -34.4009 -34.3393
 -34.3298 -34.2319 -34.2140 -34.0689 -33.9594 -16.8483 -16.7740 -16.6454
 -16.5829 -16.4943 -16.4283 -16.3888 -16.3576 -16.2619 -16.2264 -16.1693
 -16.1140 -16.0705 -16.0642 -16.0336 -16.0182 -15.9726 -15.9533 -15.9279
 -15.8833 -15.8599 -15.8240 -15.7974 -15.7626 -15.7421 -15.7017 -15.6958
 -15.6778 -15.6658 -15.6473 -15.6171 -15.6027 -15.5742 -15.5423 -15.5302
 -15.5121 -15.4955 -15.4839 -15.4637 -15.4100 -15.3991 -15.3745 -15.3440
 -15.3129 -15.2855 -15.2641 -15.2499 -15.2259 -15.1839 -15.1653 -15.1457
 -15.1050 -15.0677 -15.0432 -14.9508 -14.9046 -14.8062 -14.7452 -14.6492
 -14.2776 -13.9567 -13.7744 -13.6697 -13.6159 -13.5657 -13.5508 -13.4931
 -13.3253 -13.2879 -13.2064 -13.1781 -13.1038 -13.0217 -12.8913 -12.8456
 -12.8171 -12.7960 -12.6957 -12.6830 -12.6512 -12.5958 -12.5651 -12.5003
 -12.4640 -12.4410  -5.0146  -4.8295  -4.4821  -4.3130  -4.2496  -4.1803
  -4.1115  -4.0538  -3.8474  -3.8298  -3.7415  -3.7152  -3.6109  -3.4544
  -3.3662  -3.3287  -3.2512  -3.2342  -3.1116  -2.4812  -1.8618  -1.7756
  -1.6944  -1.6419  -1.5705  -1.5447  -1.4657  -1.3956  -1.3462  -1.2908
  -1.2160  -1.1355  -1.0309  -0.9871  -0.8787  -0.7549  -0.6933  -0.6611
  -0.6175  -0.5923  -0.5720  -0.5190  -0.4730  -0.4452  -0.3980  -0.3703
  -0.3116  -0.2462  -0.2062  -0.1823  -0.1172  -0.0661  -0.0063   0.1013
   0.2191   0.2532   0.2734   0.3030   0.3820   0.4287   0.5217   0.5520
   0.5983   0.6588   0.7390   0.7759   0.8772   0.9055   0.9467   1.0138
   1.0241   1.0505   1.0801   1.1077   1.1341   1.2061   1.2396   1.2643
   1.2923   1.3492   1.3779   1.4272   1.4418   1.4702   1.5066   1.5393
   1.5621   1.5919   1.6178   1.6421   1.6996   1.7513   1.7742   1.7923
   1.8153   1.8517   1.8745   1.9036   1.9188   1.9676   1.9821   2.0040
   2.0323   2.0469   2.0786   2.0967   2.1347   2.1570   2.1728   2.2302
   2.2413   2.2568   2.2955   2.3135   2.3652   2.3897   2.4196   2.4591
   2.4941   2.5227   2.5434   2.5893   2.6446   2.6854   2.7044   2.7718
   2.8110   2.8560   2.9083   2.9593   2.9887   3.0268   3.0494   3.1068
   3.1513   3.2047   3.2338   3.2491
     eigenvalues at k+q:
 -35.0394 -34.8540 -34.8315 -34.7280 -34.5740 -34.4395 -34.4009 -34.3393
 -34.3299 -34.2319 -34.2140 -34.0689 -33.9594 -16.8505 -16.7718 -16.6440
 -16.5842 -16.4938 -16.4268 -16.3876 -16.3589 -16.2605 -16.2237 -16.1668
 -16.1128 -16.0700 -16.0623 -16.0324 -16.0177 -15.9719 -15.9522 -15.9285
 -15.8829 -15.8590 -15.8224 -15.7961 -15.7624 -15.7423 -15.7018 -15.6935
 -15.6760 -15.6660 -15.6486 -15.6158 -15.6028 -15.5739 -15.5416 -15.5301
 -15.5120 -15.4942 -15.4843 -15.4671 -15.4124 -15.4007 -15.3761 -15.3457
 -15.3163 -15.2868 -15.2645 -15.2491 -15.2269 -15.1846 -15.1661 -15.1458
 -15.1061 -15.0672 -15.0429 -14.9538 -14.9049 -14.8058 -14.7500 -14.6512
 -14.2789 -13.9593 -13.7802 -13.6791 -13.6238 -13.5746 -13.5540 -13.5006
 -13.3266 -13.2938 -13.2108 -13.1810 -13.0899 -13.0212 -12.8855 -12.8410
 -12.8152 -12.7892 -12.6910 -12.6809 -12.6468 -12.5938 -12.5624 -12.4880
 -12.4570 -12.4392  -5.0155  -4.8286  -4.4843  -4.3133  -4.2465  -4.1764
  -4.1099  -4.0532  -3.8507  -3.8297  -3.7385  -3.7160  -3.6088  -3.4612
  -3.3673  -3.3297  -3.2538  -3.2348  -3.1118  -2.4811  -1.8692  -1.7817
  -1.7080  -1.6443  -1.5761  -1.5493  -1.4738  -1.4060  -1.3578  -1.2994
  -1.2141  -1.1361  -1.0308  -0.9823  -0.8732  -0.7502  -0.6937  -0.6574
  -0.6159  -0.5916  -0.5734  -0.5166  -0.4669  -0.4427  -0.3930  -0.3687
  -0.3126  -0.2487  -0.2057  -0.1749  -0.1137  -0.0684  -0.0126   0.0979
   0.2183   0.2532   0.2738   0.3042   0.3824   0.4301   0.5274   0.5569
   0.5998   0.6590   0.7374   0.7807   0.8814   0.9049   0.9528   1.0169
   1.0270   1.0523   1.0883   1.1130   1.1366   1.2106   1.2399   1.2661
   1.2976   1.3484   1.3814   1.4298   1.4453   1.4751   1.5089   1.5424
   1.5663   1.5929   1.6195   1.6404   1.7008   1.7503   1.7747   1.7932
   1.8149   1.8546   1.8760   1.9032   1.9221   1.9653   1.9834   2.0018
   2.0367   2.0484   2.0769   2.0995   2.1391   2.1559   2.1741   2.2294
   2.2382   2.2567   2.2971   2.3134   2.3615   2.3889   2.4188   2.4568
   2.4928   2.5219   2.5428   2.5888   2.6359   2.6889   2.7006   2.7674
   2.8059   2.8530   2.9066   2.9555   2.9907   3.0257   3.0469   3.1058
   3.1503   3.2058   3.2347   3.2506
     cgsolve_all iterations  71    anorm=    0.72E-07
     cgsolve_all iterations  70    anorm=    0.73E-07
     cgsolve_all iterations  70    anorm=    0.72E-07
     compute_u_kq: q = (    0.0000,    0.0199,    0.0000)
     Rotating WFCS
     ethr =  1.00E-14,  avg # of iterations = 23.0
     eigenvalues at k:
 -35.0394 -34.8540 -34.8315 -34.7280 -34.5740 -34.4395 -34.4009 -34.3393
 -34.3298 -34.2319 -34.2140 -34.0689 -33.9594 -16.8483 -16.7740 -16.6454
 -16.5829 -16.4943 -16.4283 -16.3888 -16.3576 -16.2619 -16.2264 -16.1693
 -16.1140 -16.0705 -16.0642 -16.0336 -16.0182 -15.9726 -15.9533 -15.9279
 -15.8833 -15.8599 -15.8240 -15.7974 -15.7626 -15.7421 -15.7017 -15.6958
 -15.6778 -15.6658 -15.6473 -15.6171 -15.6027 -15.5742 -15.5423 -15.5302
 -15.5121 -15.4955 -15.4839 -15.4637 -15.4100 -15.3991 -15.3745 -15.3440
 -15.3129 -15.2855 -15.2641 -15.2499 -15.2259 -15.1839 -15.1653 -15.1457
 -15.1050 -15.0677 -15.0432 -14.9508 -14.9046 -14.8062 -14.7452 -14.6492
 -14.2776 -13.9567 -13.7744 -13.6697 -13.6159 -13.5657 -13.5508 -13.4931
 -13.3253 -13.2879 -13.2064 -13.1781 -13.1038 -13.0217 -12.8913 -12.8456
 -12.8171 -12.7960 -12.6957 -12.6830 -12.6512 -12.5958 -12.5651 -12.5003
 -12.4640 -12.4410  -5.0146  -4.8295  -4.4821  -4.3130  -4.2496  -4.1803
  -4.1115  -4.0538  -3.8474  -3.8298  -3.7415  -3.7152  -3.6109  -3.4544
  -3.3662  -3.3287  -3.2512  -3.2342  -3.1116  -2.4812  -1.8618  -1.7756
  -1.6944  -1.6419  -1.5705  -1.5447  -1.4657  -1.3956  -1.3462  -1.2908
  -1.2160  -1.1355  -1.0309  -0.9871  -0.8787  -0.7549  -0.6933  -0.6611
  -0.6175  -0.5923  -0.5720  -0.5190  -0.4730  -0.4452  -0.3980  -0.3703
  -0.3116  -0.2462  -0.2062  -0.1823  -0.1172  -0.0661  -0.0063   0.1013
   0.2191   0.2532   0.2734   0.3030   0.3820   0.4287   0.5217   0.5520
   0.5983   0.6588   0.7390   0.7759   0.8772   0.9055   0.9467   1.0138
   1.0241   1.0505   1.0801   1.1077   1.1341   1.2061   1.2396   1.2643
   1.2923   1.3492   1.3779   1.4272   1.4418   1.4702   1.5066   1.5393
   1.5621   1.5919   1.6178   1.6421   1.6996   1.7513   1.7742   1.7923
   1.8153   1.8517   1.8745   1.9036   1.9188   1.9676   1.9821   2.0040
   2.0323   2.0469   2.0786   2.0967   2.1347   2.1570   2.1728   2.2302
   2.2413   2.2568   2.2955   2.3135   2.3652   2.3897   2.4196   2.4591
   2.4941   2.5227   2.5434   2.5893   2.6446   2.6854   2.7044   2.7718
   2.8110   2.8560   2.9083   2.9593   2.9887   3.0268   3.0494   3.1068
   3.1513   3.2047   3.2338   3.2491
     eigenvalues at k+q:
 -35.0394 -34.8540 -34.8315 -34.7280 -34.5740 -34.4395 -34.4009 -34.3393
 -34.3299 -34.2319 -34.2140 -34.0689 -33.9594 -16.8483 -16.7738 -16.6456
 -16.5827 -16.4942 -16.4294 -16.3896 -16.3563 -16.2614 -16.2271 -16.1677
 -16.1148 -16.0697 -16.0647 -16.0332 -16.0181 -15.9733 -15.9546 -15.9272
 -15.8825 -15.8582 -15.8250 -15.8002 -15.7632 -15.7416 -15.7020 -15.6944
 -15.6765 -15.6643 -15.6507 -15.6178 -15.6027 -15.5741 -15.5417 -15.5293
 -15.5121 -15.4941 -15.4827 -15.4625 -15.4093 -15.3985 -15.3748 -15.3463
 -15.3119 -15.2869 -15.2651 -15.2502 -15.2258 -15.1836 -15.1661 -15.1449
 -15.1053 -15.0684 -15.0427 -14.9520 -14.9041 -14.8068 -14.7445 -14.6488
 -14.2776 -13.9569 -13.7773 -13.6725 -13.6135 -13.5657 -13.5498 -13.4877
 -13.3256 -13.2854 -13.2039 -13.1796 -13.1073 -13.0212 -12.8920 -12.8476
 -12.8173 -12.8026 -12.6942 -12.6819 -12.6494 -12.5957 -12.5641 -12.5007
 -12.4627 -12.4404  -5.0147  -4.8292  -4.4827  -4.3134  -4.2469  -4.1820
  -4.1103  -4.0552  -3.8474  -3.8300  -3.7420  -3.7154  -3.6105  -3.4576
  -3.3642  -3.3221  -3.2564  -3.2335  -3.1119  -2.4815  -1.8654  -1.7741
  -1.6934  -1.6442  -1.5705  -1.5436  -1.4677  -1.3947  -1.3440  -1.2889
  -1.2164  -1.1362  -1.0314  -0.9848  -0.8813  -0.7500  -0.6936  -0.6653
  -0.6125  -0.5912  -0.5727  -0.5196  -0.4743  -0.4457  -0.4003  -0.3747
  -0.3101  -0.2454  -0.2017  -0.1801  -0.1195  -0.0661  -0.0042   0.0940
   0.2201   0.2528   0.2760   0.3047   0.3813   0.4256   0.5250   0.5509
   0.5999   0.6551   0.7386   0.7787   0.8831   0.9051   0.9434   1.0136
   1.0220   1.0493   1.0804   1.1035   1.1306   1.2042   1.2425   1.2619
   1.2943   1.3509   1.3801   1.4240   1.4423   1.4714   1.5098   1.5386
   1.5593   1.5918   1.6184   1.6440   1.6988   1.7526   1.7771   1.7891
   1.8192   1.8534   1.8748   1.9029   1.9160   1.9685   1.9801   2.0021
   2.0325   2.0467   2.0811   2.1000   2.1325   2.1554   2.1739   2.2306
   2.2401   2.2583   2.2968   2.3138   2.3638   2.3905   2.4166   2.4592
   2.4961   2.5232   2.5444   2.5898   2.6439   2.6912   2.6996   2.7696
   2.8127   2.8571   2.9073   2.9599   2.9863   3.0264   3.0498   3.1060
   3.1500   3.2037   3.2348   3.2507
     cgsolve_all iterations  70    anorm=    0.72E-07
     cgsolve_all iterations  69    anorm=    0.75E-07
     cgsolve_all iterations  70    anorm=    0.72E-07
     compute_u_kq: q = (    0.0000,   -0.0199,    0.0000)
     Rotating WFCS
     ethr =  1.00E-14,  avg # of iterations = 23.0
     eigenvalues at k:
 -35.0394 -34.8540 -34.8315 -34.7280 -34.5740 -34.4395 -34.4009 -34.3393
 -34.3298 -34.2319 -34.2140 -34.0689 -33.9594 -16.8483 -16.7740 -16.6454
 -16.5829 -16.4943 -16.4283 -16.3888 -16.3576 -16.2619 -16.2264 -16.1693
 -16.1140 -16.0705 -16.0642 -16.0336 -16.0182 -15.9726 -15.9533 -15.9279
 -15.8833 -15.8599 -15.8240 -15.7974 -15.7626 -15.7421 -15.7017 -15.6958
 -15.6778 -15.6658 -15.6473 -15.6171 -15.6027 -15.5742 -15.5423 -15.5302
 -15.5121 -15.4955 -15.4839 -15.4637 -15.4100 -15.3991 -15.3745 -15.3440
 -15.3129 -15.2855 -15.2641 -15.2499 -15.2259 -15.1839 -15.1653 -15.1457
 -15.1050 -15.0677 -15.0432 -14.9508 -14.9046 -14.8062 -14.7452 -14.6492
 -14.2776 -13.9567 -13.7744 -13.6697 -13.6159 -13.5657 -13.5508 -13.4931
 -13.3253 -13.2879 -13.2064 -13.1781 -13.1038 -13.0217 -12.8913 -12.8456
 -12.8171 -12.7960 -12.6957 -12.6830 -12.6512 -12.5958 -12.5651 -12.5003
 -12.4640 -12.4410  -5.0146  -4.8295  -4.4821  -4.3130  -4.2496  -4.1803
  -4.1115  -4.0538  -3.8474  -3.8298  -3.7415  -3.7152  -3.6109  -3.4544
  -3.3662  -3.3287  -3.2512  -3.2342  -3.1116  -2.4812  -1.8618  -1.7756
  -1.6944  -1.6419  -1.5705  -1.5447  -1.4657  -1.3956  -1.3462  -1.2908
  -1.2160  -1.1355  -1.0309  -0.9871  -0.8787  -0.7549  -0.6933  -0.6611
  -0.6175  -0.5923  -0.5720  -0.5190  -0.4730  -0.4452  -0.3980  -0.3703
  -0.3116  -0.2462  -0.2062  -0.1823  -0.1172  -0.0661  -0.0063   0.1013
   0.2191   0.2532   0.2734   0.3030   0.3820   0.4287   0.5217   0.5520
   0.5983   0.6588   0.7390   0.7759   0.8772   0.9055   0.9467   1.0138
   1.0241   1.0505   1.0801   1.1077   1.1341   1.2061   1.2396   1.2643
   1.2923   1.3492   1.3779   1.4272   1.4418   1.4702   1.5066   1.5393
   1.5621   1.5919   1.6178   1.6421   1.6996   1.7513   1.7742   1.7923
   1.8153   1.8517   1.8745   1.9036   1.9188   1.9676   1.9821   2.0040
   2.0323   2.0469   2.0786   2.0967   2.1347   2.1570   2.1728   2.2302
   2.2413   2.2568   2.2955   2.3135   2.3652   2.3897   2.4196   2.4591
   2.4941   2.5227   2.5434   2.5893   2.6446   2.6854   2.7044   2.7718
   2.8110   2.8560   2.9083   2.9593   2.9887   3.0268   3.0494   3.1068
   3.1513   3.2047   3.2338   3.2491
     eigenvalues at k+q:
 -35.0394 -34.8540 -34.8315 -34.7280 -34.5740 -34.4395 -34.4009 -34.3393
 -34.3299 -34.2319 -34.2140 -34.0689 -33.9594 -16.8483 -16.7741 -16.6452
 -16.5830 -16.4945 -16.4274 -16.3881 -16.3587 -16.2623 -16.2256 -16.1706
 -16.1131 -16.0714 -16.0637 -16.0340 -16.0185 -15.9719 -15.9518 -15.9286
 -15.8842 -15.8618 -15.8240 -15.7944 -15.7618 -15.7430 -15.7023 -15.6972
 -15.6793 -15.6661 -15.6436 -15.6164 -15.6017 -15.5745 -15.5431 -15.5309
 -15.5123 -15.4968 -15.4850 -15.4644 -15.4108 -15.3995 -15.3742 -15.3414
 -15.3138 -15.2842 -15.2629 -15.2498 -15.2261 -15.1842 -15.1645 -15.1465
 -15.1046 -15.0670 -15.0438 -14.9501 -14.9050 -14.8057 -14.7459 -14.6497
 -14.2775 -13.9560 -13.7716 -13.6667 -13.6187 -13.5660 -13.5515 -13.4987
 -13.3249 -13.2899 -13.2091 -13.1760 -13.1005 -13.0217 -12.8904 -12.8447
 -12.8173 -12.7887 -12.6981 -12.6839 -12.6524 -12.5958 -12.5659 -12.5016
 -12.4642 -12.4413  -5.0152  -4.8290  -4.4818  -4.3122  -4.2519  -4.1788
  -4.1123  -4.0525  -3.8476  -3.8296  -3.7413  -3.7151  -3.6114  -3.4515
  -3.3714  -3.3342  -3.2447  -3.2341  -3.1114  -2.4809  -1.8577  -1.7777
  -1.6956  -1.6397  -1.5713  -1.5454  -1.4631  -1.3967  -1.3477  -1.2927
  -1.2153  -1.1354  -1.0303  -0.9880  -0.8761  -0.7601  -0.6956  -0.6554
  -0.6228  -0.5934  -0.5700  -0.5188  -0.4737  -0.4432  -0.3961  -0.3654
  -0.3131  -0.2470  -0.2118  -0.1840  -0.1153  -0.0660  -0.0071   0.1091
   0.2172   0.2542   0.2706   0.3020   0.3827   0.4320   0.5183   0.5525
   0.5950   0.6629   0.7395   0.7738   0.8710   0.9057   0.9510   1.0122
   1.0267   1.0525   1.0787   1.1113   1.1379   1.2066   1.2364   1.2676
   1.2899   1.3469   1.3771   1.4286   1.4415   1.4704   1.5034   1.5387
   1.5658   1.5920   1.6171   1.6403   1.7001   1.7491   1.7713   1.7945
   1.8117   1.8507   1.8744   1.9038   1.9229   1.9661   1.9835   2.0070
   2.0315   2.0489   2.0760   2.0947   2.1367   2.1582   2.1725   2.2292
   2.2422   2.2550   2.2937   2.3137   2.3666   2.3898   2.4224   2.4584
   2.4923   2.5210   2.5427   2.5893   2.6430   2.6819   2.7089   2.7740
   2.8088   2.8561   2.9096   2.9591   2.9911   3.0269   3.0492   3.1075
   3.1527   3.2050   3.2330   3.2477
     cgsolve_all iterations  70    anorm=    0.72E-07
     cgsolve_all iterations  70    anorm=    0.75E-07
     cgsolve_all iterations  70    anorm=    0.72E-07
     compute_u_kq: q = (    0.0000,    0.0000,    0.0199)
     Rotating WFCS
     ethr =  1.00E-14,  avg # of iterations = 23.0
     eigenvalues at k:
 -35.0394 -34.8540 -34.8315 -34.7280 -34.5740 -34.4395 -34.4009 -34.3393
 -34.3298 -34.2319 -34.2140 -34.0689 -33.9594 -16.8483 -16.7740 -16.6454
 -16.5829 -16.4943 -16.4283 -16.3888 -16.3576 -16.2619 -16.2264 -16.1693
 -16.1140 -16.0705 -16.0642 -16.0336 -16.0182 -15.9726 -15.9533 -15.9279
 -15.8833 -15.8599 -15.8240 -15.7974 -15.7626 -15.7421 -15.7017 -15.6958
 -15.6778 -15.6658 -15.6473 -15.6171 -15.6027 -15.5742 -15.5423 -15.5302
 -15.5121 -15.4955 -15.4839 -15.4637 -15.4100 -15.3991 -15.3745 -15.3440
 -15.3129 -15.2855 -15.2641 -15.2499 -15.2259 -15.1839 -15.1653 -15.1457
 -15.1050 -15.0677 -15.0432 -14.9508 -14.9046 -14.8062 -14.7452 -14.6492
 -14.2776 -13.9567 -13.7744 -13.6697 -13.6159 -13.5657 -13.5508 -13.4931
 -13.3253 -13.2879 -13.2064 -13.1781 -13.1038 -13.0217 -12.8913 -12.8456
 -12.8171 -12.7960 -12.6957 -12.6830 -12.6512 -12.5958 -12.5651 -12.5003
 -12.4640 -12.4410  -5.0146  -4.8295  -4.4821  -4.3130  -4.2496  -4.1803
  -4.1115  -4.0538  -3.8474  -3.8298  -3.7415  -3.7152  -3.6109  -3.4544
  -3.3662  -3.3287  -3.2512  -3.2342  -3.1116  -2.4812  -1.8618  -1.7756
  -1.6944  -1.6419  -1.5705  -1.5447  -1.4657  -1.3956  -1.3462  -1.2908
  -1.2160  -1.1355  -1.0309  -0.9871  -0.8787  -0.7549  -0.6933  -0.6611
  -0.6175  -0.5923  -0.5720  -0.5190  -0.4730  -0.4452  -0.3980  -0.3703
  -0.3116  -0.2462  -0.2062  -0.1823  -0.1172  -0.0661  -0.0063   0.1013
   0.2191   0.2532   0.2734   0.3030   0.3820   0.4287   0.5217   0.5520
   0.5983   0.6588   0.7390   0.7759   0.8772   0.9055   0.9467   1.0138
   1.0241   1.0505   1.0801   1.1077   1.1341   1.2061   1.2396   1.2643
   1.2923   1.3492   1.3779   1.4272   1.4418   1.4702   1.5066   1.5393
   1.5621   1.5919   1.6178   1.6421   1.6996   1.7513   1.7742   1.7923
   1.8153   1.8517   1.8745   1.9036   1.9188   1.9676   1.9821   2.0040
   2.0323   2.0469   2.0786   2.0967   2.1347   2.1570   2.1728   2.2302
   2.2413   2.2568   2.2955   2.3135   2.3652   2.3897   2.4196   2.4591
   2.4941   2.5227   2.5434   2.5893   2.6446   2.6854   2.7044   2.7718
   2.8110   2.8560   2.9083   2.9593   2.9887   3.0268   3.0494   3.1068
   3.1513   3.2047   3.2338   3.2491
     eigenvalues at k+q:
 -35.0394 -34.8540 -34.8315 -34.7280 -34.5740 -34.4395 -34.4009 -34.3393
 -34.3299 -34.2319 -34.2140 -34.0689 -33.9594 -16.8483 -16.7740 -16.6454
 -16.5828 -16.4942 -16.4282 -16.3887 -16.3584 -16.2606 -16.2286 -16.1679
 -16.1145 -16.0701 -16.0647 -16.0340 -16.0175 -15.9715 -15.9542 -15.9277
 -15.8843 -15.8592 -15.8240 -15.7961 -15.7639 -15.7427 -15.7022 -15.6957
 -15.6786 -15.6667 -15.6464 -15.6156 -15.6028 -15.5740 -15.5421 -15.5306
 -15.5129 -15.4945 -15.4839 -15.4633 -15.4101 -15.3997 -15.3734 -15.3439
 -15.3127 -15.2852 -15.2647 -15.2508 -15.2253 -15.1850 -15.1648 -15.1454
 -15.1050 -15.0678 -15.0429 -14.9502 -14.9054 -14.8061 -14.7453 -14.6489
 -14.2775 -13.9566 -13.7745 -13.6697 -13.6159 -13.5661 -13.5497 -13.4929
 -13.3251 -13.2881 -13.2064 -13.1781 -13.1039 -13.0218 -12.8913 -12.8456
 -12.8172 -12.7959 -12.6958 -12.6830 -12.6513 -12.5958 -12.5651 -12.5004
 -12.4641 -12.4410  -5.0145  -4.8296  -4.4821  -4.3130  -4.2498  -4.1804
  -4.1116  -4.0537  -3.8474  -3.8298  -3.7414  -3.7153  -3.6109  -3.4544
  -3.3663  -3.3287  -3.2512  -3.2338  -3.1117  -2.4812  -1.8614  -1.7754
  -1.6951  -1.6417  -1.5689  -1.5461  -1.4654  -1.3941  -1.3470  -1.2918
  -1.2169  -1.1344  -1.0325  -0.9860  -0.8754  -0.7600  -0.6932  -0.6613
  -0.6201  -0.5912  -0.5683  -0.5155  -0.4745  -0.4457  -0.3986  -0.3686
  -0.3171  -0.2456  -0.2037  -0.1820  -0.1177  -0.0653  -0.0066   0.1024
   0.2190   0.2499   0.2742   0.3020   0.3818   0.4312   0.5226   0.5507
   0.5971   0.6602   0.7380   0.7761   0.8767   0.9063   0.9463   1.0126
   1.0249   1.0531   1.0804   1.1063   1.1331   1.2086   1.2355   1.2685
   1.2946   1.3461   1.3797   1.4272   1.4411   1.4695   1.5050   1.5407
   1.5592   1.5907   1.6169   1.6462   1.6996   1.7490   1.7744   1.7925
   1.8149   1.8493   1.8765   1.9043   1.9178   1.9682   1.9816   2.0052
   2.0307   2.0466   2.0769   2.0986   2.1345   2.1591   2.1718   2.2284
   2.2412   2.2592   2.2943   2.3142   2.3656   2.3905   2.4187   2.4586
   2.4946   2.5232   2.5421   2.5916   2.6451   2.6837   2.7050   2.7719
   2.8110   2.8579   2.9080   2.9589   2.9886   3.0265   3.0485   3.1068
   3.1523   3.2037   3.2337   3.2494
     cgsolve_all iterations  70    anorm=    0.72E-07
     cgsolve_all iterations  70    anorm=    0.73E-07
     cgsolve_all iterations  70    anorm=    0.72E-07
     compute_u_kq: q = (    0.0000,    0.0000,   -0.0199)
     Rotating WFCS
     ethr =  1.00E-14,  avg # of iterations = 23.0
     eigenvalues at k:
 -35.0394 -34.8540 -34.8315 -34.7280 -34.5740 -34.4395 -34.4009 -34.3393
 -34.3298 -34.2319 -34.2140 -34.0689 -33.9594 -16.8483 -16.7740 -16.6454
 -16.5829 -16.4943 -16.4283 -16.3888 -16.3576 -16.2619 -16.2264 -16.1693
 -16.1140 -16.0705 -16.0642 -16.0336 -16.0182 -15.9726 -15.9533 -15.9279
 -15.8833 -15.8599 -15.8240 -15.7974 -15.7626 -15.7421 -15.7017 -15.6958
 -15.6778 -15.6658 -15.6473 -15.6171 -15.6027 -15.5742 -15.5423 -15.5302
 -15.5121 -15.4955 -15.4839 -15.4637 -15.4100 -15.3991 -15.3745 -15.3440
 -15.3129 -15.2855 -15.2641 -15.2499 -15.2259 -15.1839 -15.1653 -15.1457
 -15.1050 -15.0677 -15.0432 -14.9508 -14.9046 -14.8062 -14.7452 -14.6492
 -14.2776 -13.9567 -13.7744 -13.6697 -13.6159 -13.5657 -13.5508 -13.4931
 -13.3253 -13.2879 -13.2064 -13.1781 -13.1038 -13.0217 -12.8913 -12.8456
 -12.8171 -12.7960 -12.6957 -12.6830 -12.6512 -12.5958 -12.5651 -12.5003
 -12.4640 -12.4410  -5.0146  -4.8295  -4.4821  -4.3130  -4.2496  -4.1803
  -4.1115  -4.0538  -3.8474  -3.8298  -3.7415  -3.7152  -3.6109  -3.4544
  -3.3662  -3.3287  -3.2512  -3.2342  -3.1116  -2.4812  -1.8618  -1.7756
  -1.6944  -1.6419  -1.5705  -1.5447  -1.4657  -1.3956  -1.3462  -1.2908
  -1.2160  -1.1355  -1.0309  -0.9871  -0.8787  -0.7549  -0.6933  -0.6611
  -0.6175  -0.5923  -0.5720  -0.5190  -0.4730  -0.4452  -0.3980  -0.3703
  -0.3116  -0.2462  -0.2062  -0.1823  -0.1172  -0.0661  -0.0063   0.1013
   0.2191   0.2532   0.2734   0.3030   0.3820   0.4287   0.5217   0.5520
   0.5983   0.6588   0.7390   0.7759   0.8772   0.9055   0.9467   1.0138
   1.0241   1.0505   1.0801   1.1077   1.1341   1.2061   1.2396   1.2643
   1.2923   1.3492   1.3779   1.4272   1.4418   1.4702   1.5066   1.5393
   1.5621   1.5919   1.6178   1.6421   1.6996   1.7513   1.7742   1.7923
   1.8153   1.8517   1.8745   1.9036   1.9188   1.9676   1.9821   2.0040
   2.0323   2.0469   2.0786   2.0967   2.1347   2.1570   2.1728   2.2302
   2.2413   2.2568   2.2955   2.3135   2.3652   2.3897   2.4196   2.4591
   2.4941   2.5227   2.5434   2.5893   2.6446   2.6854   2.7044   2.7718
   2.8110   2.8560   2.9083   2.9593   2.9887   3.0268   3.0494   3.1068
   3.1513   3.2047   3.2338   3.2491
     eigenvalues at k+q:
 -35.0394 -34.8540 -34.8315 -34.7280 -34.5740 -34.4395 -34.4009 -34.3393
 -34.3299 -34.2319 -34.2140 -34.0689 -33.9594 -16.8483 -16.7739 -16.6454
 -16.5829 -16.4945 -16.4285 -16.3888 -16.3569 -16.2631 -16.2244 -16.1700
 -16.1137 -16.0718 -16.0634 -16.0330 -16.0190 -15.9737 -15.9524 -15.9280
 -15.8823 -15.8606 -15.8241 -15.7984 -15.7612 -15.7416 -15.7015 -15.6955
 -15.6772 -15.6648 -15.6480 -15.6187 -15.6028 -15.5745 -15.5425 -15.5297
 -15.5113 -15.4965 -15.4839 -15.4641 -15.4098 -15.3984 -15.3756 -15.3441
 -15.3129 -15.2858 -15.2642 -15.2483 -15.2265 -15.1830 -15.1654 -15.1461
 -15.1050 -15.0676 -15.0435 -14.9516 -14.9035 -14.8062 -14.7452 -14.6495
 -14.2777 -13.9568 -13.7741 -13.6698 -13.6160 -13.5656 -13.5516 -13.4931
 -13.3254 -13.2877 -13.2063 -13.1782 -13.1036 -13.0216 -12.8913 -12.8455
 -12.8171 -12.7960 -12.6956 -12.6830 -12.6511 -12.5957 -12.5651 -12.5001
 -12.4640 -12.4410  -5.0147  -4.8295  -4.4822  -4.3130  -4.2494  -4.1803
  -4.1114  -4.0538  -3.8475  -3.8298  -3.7416  -3.7152  -3.6109  -3.4545
  -3.3660  -3.3289  -3.2512  -3.2345  -3.1115  -2.4813  -1.8621  -1.7758
  -1.6936  -1.6425  -1.5726  -1.5422  -1.4663  -1.3971  -1.3454  -1.2898
  -1.2151  -1.1367  -1.0293  -0.9880  -0.8819  -0.7506  -0.6930  -0.6609
  -0.6148  -0.5932  -0.5751  -0.5224  -0.4719  -0.4449  -0.3970  -0.3720
  -0.3064  -0.2467  -0.2088  -0.1828  -0.1170  -0.0664  -0.0057   0.1002
   0.2186   0.2563   0.2726   0.3045   0.3821   0.4260   0.5203   0.5534
   0.5992   0.6583   0.7396   0.7755   0.8773   0.9053   0.9471   1.0146
   1.0240   1.0475   1.0801   1.1096   1.1346   1.2033   1.2435   1.2599
   1.2910   1.3519   1.3756   1.4270   1.4422   1.4710   1.5092   1.5385
   1.5646   1.5927   1.6184   1.6379   1.6993   1.7539   1.7739   1.7919
   1.8155   1.8532   1.8729   1.9035   1.9203   1.9672   1.9823   2.0027
   2.0336   2.0479   2.0808   2.0946   2.1349   2.1552   2.1740   2.2320
   2.2411   2.2543   2.2965   2.3128   2.3647   2.3889   2.4203   2.4599
   2.4939   2.5222   2.5444   2.5867   2.6443   2.6869   2.7038   2.7715
   2.8110   2.8545   2.9086   2.9596   2.9888   3.0271   3.0500   3.1070
   3.1502   3.2057   3.2341   3.2488
     cgsolve_all iterations  70    anorm=    0.70E-07
     cgsolve_all iterations  69    anorm=    0.74E-07
     cgsolve_all iterations  70    anorm=    0.73E-07

     k-point #    3 of     4      pool #  1    cpu time:    8854.6
     compute_u_kq: q = (    0.0000,    0.0000,    0.0000)
     Rotating WFCS
     ethr =  1.00E-14,  avg # of iterations =  6.0
     eigenvalues at k:
 -35.0394 -34.8540 -34.8315 -34.7280 -34.5740 -34.4395 -34.4009 -34.3393
 -34.3298 -34.2319 -34.2140 -34.0689 -33.9594 -16.8501 -16.7723 -16.6462
 -16.5811 -16.4929 -16.4322 -16.3858 -16.3588 -16.2622 -16.2231 -16.1603
 -16.0932 -16.0899 -16.0642 -16.0417 -16.0215 -15.9602 -15.9553 -15.9254
 -15.8960 -15.8603 -15.8494 -15.7913 -15.7779 -15.7479 -15.7301 -15.6933
 -15.6757 -15.6557 -15.6303 -15.6133 -15.5880 -15.5651 -15.5449 -15.5284
 -15.5107 -15.4926 -15.4792 -15.4405 -15.4201 -15.3911 -15.3749 -15.3351
 -15.3049 -15.2859 -15.2641 -15.2546 -15.2337 -15.1877 -15.1646 -15.1468
 -15.1003 -15.0731 -15.0471 -14.9737 -14.8977 -14.8125 -14.7421 -14.6557
 -14.2744 -13.9399 -13.7794 -13.6727 -13.6205 -13.5752 -13.5540 -13.4895
 -13.3232 -13.2778 -13.2110 -13.1560 -13.1144 -12.9927 -12.8900 -12.8780
 -12.8260 -12.8124 -12.6887 -12.6764 -12.6398 -12.5962 -12.5596 -12.5409
 -12.4501 -12.4245  -5.0378  -4.8024  -4.4905  -4.2981  -4.2320  -4.1875
  -4.0921  -4.0621  -3.8543  -3.8294  -3.7548  -3.7153  -3.6141  -3.4865
  -3.4143  -3.3347  -3.2255  -3.1849  -3.1162  -2.4780  -1.8470  -1.7938
  -1.7058  -1.6423  -1.5986  -1.4993  -1.4666  -1.3981  -1.3345  -1.2814
  -1.2218  -1.1361  -1.0199  -0.9653  -0.8620  -0.7865  -0.7049  -0.6780
  -0.6656  -0.5975  -0.5326  -0.5169  -0.4749  -0.4404  -0.3821  -0.3480
  -0.3113  -0.2552  -0.2253  -0.1951  -0.1251  -0.0574   0.0227   0.1406
   0.1952   0.2488   0.2867   0.3267   0.3962   0.4353   0.4905   0.5396
   0.5541   0.6733   0.7453   0.7746   0.8737   0.9270   0.9550   0.9902
   1.0066   1.0346   1.0850   1.0986   1.1489   1.1629   1.2166   1.2672
   1.2991   1.3416   1.3948   1.4304   1.4429   1.4851   1.5226   1.5320
   1.5519   1.5918   1.6097   1.6372   1.6830   1.7195   1.7598   1.7689
   1.8250   1.8653   1.8857   1.9187   1.9323   1.9668   1.9895   2.0070
   2.0344   2.0743   2.1087   2.1163   2.1502   2.1674   2.1897   2.1994
   2.2260   2.2699   2.2906   2.3059   2.3596   2.3979   2.4231   2.4616
   2.4832   2.4952   2.5434   2.5613   2.6293   2.6888   2.7399   2.7656
   2.8033   2.8780   2.9300   2.9756   3.0003   3.0185   3.0375   3.1157
   3.1524   3.1813   3.2260   3.2590
     eigenvalues at k+q:
 -35.0394 -34.8540 -34.8315 -34.7280 -34.5740 -34.4395 -34.4009 -34.3393
 -34.3299 -34.2319 -34.2140 -34.0689 -33.9594 -16.8501 -16.7723 -16.6462
 -16.5811 -16.4929 -16.4322 -16.3858 -16.3588 -16.2622 -16.2231 -16.1603
 -16.0932 -16.0899 -16.0642 -16.0417 -16.0215 -15.9602 -15.9553 -15.9254
 -15.8960 -15.8603 -15.8494 -15.7913 -15.7779 -15.7479 -15.7301 -15.6933
 -15.6757 -15.6557 -15.6303 -15.6133 -15.5880 -15.5651 -15.5449 -15.5284
 -15.5107 -15.4926 -15.4792 -15.4405 -15.4201 -15.3911 -15.3749 -15.3351
 -15.3049 -15.2859 -15.2641 -15.2546 -15.2337 -15.1877 -15.1646 -15.1468
 -15.1003 -15.0731 -15.0471 -14.9737 -14.8977 -14.8125 -14.7421 -14.6557
 -14.2744 -13.9399 -13.7794 -13.6727 -13.6205 -13.5752 -13.5540 -13.4895
 -13.3232 -13.2777 -13.2110 -13.1560 -13.1144 -12.9927 -12.8900 -12.8780
 -12.8260 -12.8124 -12.6888 -12.6764 -12.6398 -12.5961 -12.5596 -12.5409
 -12.4501 -12.4245  -5.0378  -4.8024  -4.4905  -4.2981  -4.2320  -4.1875
  -4.0921  -4.0621  -3.8543  -3.8294  -3.7548  -3.7153  -3.6141  -3.4865
  -3.4143  -3.3347  -3.2255  -3.1849  -3.1162  -2.4780  -1.8470  -1.7938
  -1.7059  -1.6423  -1.5986  -1.4994  -1.4666  -1.3981  -1.3345  -1.2814
  -1.2218  -1.1361  -1.0199  -0.9653  -0.8620  -0.7865  -0.7049  -0.6780
  -0.6657  -0.5975  -0.5326  -0.5169  -0.4749  -0.4404  -0.3822  -0.3481
  -0.3113  -0.2552  -0.2253  -0.1951  -0.1251  -0.0574   0.0227   0.1406
   0.1952   0.2488   0.2867   0.3267   0.3962   0.4353   0.4905   0.5396
   0.5541   0.6733   0.7453   0.7746   0.8737   0.9270   0.9550   0.9902
   1.0066   1.0346   1.0850   1.0986   1.1489   1.1629   1.2166   1.2672
   1.2991   1.3416   1.3948   1.4304   1.4429   1.4851   1.5226   1.5320
   1.5519   1.5918   1.6097   1.6372   1.6830   1.7195   1.7598   1.7689
   1.8250   1.8653   1.8857   1.9187   1.9323   1.9668   1.9895   2.0070
   2.0345   2.0743   2.1087   2.1163   2.1502   2.1674   2.1897   2.1994
   2.2260   2.2699   2.2906   2.3059   2.3596   2.3979   2.4231   2.4616
   2.4832   2.4952   2.5434   2.5613   2.6293   2.6888   2.7399   2.7656
   2.8034   2.8780   2.9300   2.9756   3.0003   3.0185   3.0375   3.1157
   3.1524   3.1813   3.2260   3.2590
     cgsolve_all iterations  63    anorm=    0.75E-07
PARA_AUG  1     -24.7009106         1.5607584        -0.0764329
     cgsolve_all iterations  65    anorm=    0.74E-07
PARA_AUG  2       1.5597107       -24.2176346        -0.1169396
     cgsolve_all iterations  63    anorm=    0.73E-07
PARA_AUG  3      -0.0849481        -0.1373522       -26.2817472
     cgsolve_all iterations  71    anorm=    0.72E-07
     cgsolve_all iterations  70    anorm=    0.72E-07
     cgsolve_all iterations  70    anorm=    0.72E-07
     compute_u_kq: q = (    0.0199,    0.0000,    0.0000)
     Rotating WFCS
     ethr =  1.00E-14,  avg # of iterations = 26.0
     eigenvalues at k:
 -35.0394 -34.8540 -34.8315 -34.7280 -34.5740 -34.4395 -34.4009 -34.3393
 -34.3298 -34.2319 -34.2140 -34.0689 -33.9594 -16.8501 -16.7723 -16.6462
 -16.5811 -16.4929 -16.4322 -16.3858 -16.3588 -16.2622 -16.2231 -16.1603
 -16.0932 -16.0899 -16.0642 -16.0417 -16.0215 -15.9602 -15.9553 -15.9254
 -15.8960 -15.8603 -15.8494 -15.7913 -15.7779 -15.7479 -15.7301 -15.6933
 -15.6757 -15.6557 -15.6303 -15.6133 -15.5880 -15.5651 -15.5449 -15.5284
 -15.5107 -15.4926 -15.4792 -15.4405 -15.4201 -15.3911 -15.3749 -15.3351
 -15.3049 -15.2859 -15.2641 -15.2546 -15.2337 -15.1877 -15.1646 -15.1468
 -15.1003 -15.0731 -15.0471 -14.9737 -14.8977 -14.8125 -14.7421 -14.6557
 -14.2744 -13.9399 -13.7794 -13.6727 -13.6205 -13.5752 -13.5540 -13.4895
 -13.3232 -13.2778 -13.2110 -13.1560 -13.1144 -12.9927 -12.8900 -12.8780
 -12.8260 -12.8124 -12.6887 -12.6764 -12.6398 -12.5962 -12.5596 -12.5409
 -12.4501 -12.4245  -5.0378  -4.8024  -4.4905  -4.2981  -4.2320  -4.1875
  -4.0921  -4.0621  -3.8543  -3.8294  -3.7548  -3.7153  -3.6141  -3.4865
  -3.4143  -3.3347  -3.2255  -3.1849  -3.1162  -2.4780  -1.8470  -1.7938
  -1.7058  -1.6423  -1.5986  -1.4993  -1.4666  -1.3981  -1.3345  -1.2814
  -1.2218  -1.1361  -1.0199  -0.9653  -0.8620  -0.7865  -0.7049  -0.6780
  -0.6656  -0.5975  -0.5326  -0.5169  -0.4749  -0.4404  -0.3821  -0.3480
  -0.3113  -0.2552  -0.2253  -0.1951  -0.1251  -0.0574   0.0227   0.1406
   0.1952   0.2488   0.2867   0.3267   0.3962   0.4353   0.4905   0.5396
   0.5541   0.6733   0.7453   0.7746   0.8737   0.9270   0.9550   0.9902
   1.0066   1.0346   1.0850   1.0986   1.1489   1.1629   1.2166   1.2672
   1.2991   1.3416   1.3948   1.4304   1.4429   1.4851   1.5226   1.5320
   1.5519   1.5918   1.6097   1.6372   1.6830   1.7195   1.7598   1.7689
   1.8250   1.8653   1.8857   1.9187   1.9323   1.9668   1.9895   2.0070
   2.0344   2.0743   2.1087   2.1163   2.1502   2.1674   2.1897   2.1994
   2.2260   2.2699   2.2906   2.3059   2.3596   2.3979   2.4231   2.4616
   2.4832   2.4952   2.5434   2.5613   2.6293   2.6888   2.7399   2.7656
   2.8033   2.8780   2.9300   2.9756   3.0003   3.0185   3.0375   3.1157
   3.1524   3.1813   3.2260   3.2590
     eigenvalues at k+q:
 -35.0394 -34.8540 -34.8315 -34.7280 -34.5740 -34.4394 -34.4009 -34.3393
 -34.3299 -34.2319 -34.2140 -34.0689 -33.9594 -16.8479 -16.7745 -16.6475
 -16.5796 -16.4936 -16.4339 -16.3868 -16.3577 -16.2636 -16.2262 -16.1622
 -16.0943 -16.0915 -16.0651 -16.0426 -16.0224 -15.9592 -15.9554 -15.9262
 -15.8986 -15.8603 -15.8519 -15.7939 -15.7777 -15.7477 -15.7301 -15.6956
 -15.6766 -15.6574 -15.6310 -15.6132 -15.5875 -15.5649 -15.5453 -15.5279
 -15.5109 -15.4929 -15.4759 -15.4370 -15.4160 -15.3891 -15.3729 -15.3368
 -15.3042 -15.2871 -15.2627 -15.2538 -15.2323 -15.1869 -15.1641 -15.1461
 -15.0997 -15.0738 -15.0471 -14.9707 -14.8975 -14.8118 -14.7384 -14.6530
 -14.2735 -13.9383 -13.7700 -13.6642 -13.6124 -13.5665 -13.5501 -13.4849
 -13.3219 -13.2716 -13.2085 -13.1542 -13.1255 -12.9931 -12.8961 -12.8811
 -12.8300 -12.8120 -12.6918 -12.6821 -12.6475 -12.5983 -12.5651 -12.5482
 -12.4535 -12.4327  -5.0368  -4.8033  -4.4880  -4.2982  -4.2388  -4.1896
  -4.0912  -4.0628  -3.8519  -3.8294  -3.7589  -3.7145  -3.6148  -3.4856
  -3.4065  -3.3332  -3.2255  -3.1834  -3.1159  -2.4782  -1.8374  -1.7868
  -1.6946  -1.6397  -1.5919  -1.4929  -1.4577  -1.3893  -1.3267  -1.2756
  -1.2193  -1.1338  -1.0215  -0.9692  -0.8663  -0.7973  -0.7023  -0.6815
  -0.6696  -0.5976  -0.5363  -0.5206  -0.4763  -0.4409  -0.3821  -0.3520
  -0.3144  -0.2539  -0.2253  -0.1988  -0.1274  -0.0538   0.0272   0.1469
   0.1966   0.2482   0.2897   0.3252   0.3934   0.4331   0.4823   0.5376
   0.5504   0.6760   0.7435   0.7693   0.8711   0.9242   0.9462   0.9830
   1.0036   1.0308   1.0818   1.0943   1.1472   1.1551   1.2147   1.2686
   1.2954   1.3411   1.3922   1.4249   1.4411   1.4862   1.5190   1.5297
   1.5499   1.5928   1.6120   1.6371   1.6766   1.7187   1.7594   1.7666
   1.8227   1.8673   1.8867   1.9158   1.9331   1.9671   1.9902   2.0062
   2.0320   2.0696   2.1080   2.1160   2.1483   2.1683   2.1931   2.2007
   2.2268   2.2667   2.2908   2.3088   2.3626   2.3977   2.4218   2.4624
   2.4828   2.4944   2.5440   2.5669   2.6323   2.6920   2.7435   2.7683
   2.8061   2.8833   2.9300   2.9743   3.0010   3.0214   3.0370   3.1151
   3.1529   3.1808   3.2259   3.2607
     cgsolve_all iterations  70    anorm=    0.73E-07
     cgsolve_all iterations  70    anorm=    0.72E-07
     cgsolve_all iterations  70    anorm=    0.72E-07
     compute_u_kq: q = (   -0.0199,    0.0000,    0.0000)
     Rotating WFCS
     ethr =  1.00E-14,  avg # of iterations = 23.0
     eigenvalues at k:
 -35.0394 -34.8540 -34.8315 -34.7280 -34.5740 -34.4395 -34.4009 -34.3393
 -34.3298 -34.2319 -34.2140 -34.0689 -33.9594 -16.8501 -16.7723 -16.6462
 -16.5811 -16.4929 -16.4322 -16.3858 -16.3588 -16.2622 -16.2231 -16.1603
 -16.0932 -16.0899 -16.0642 -16.0417 -16.0215 -15.9602 -15.9553 -15.9254
 -15.8960 -15.8603 -15.8494 -15.7913 -15.7779 -15.7479 -15.7301 -15.6933
 -15.6757 -15.6557 -15.6303 -15.6133 -15.5880 -15.5651 -15.5449 -15.5284
 -15.5107 -15.4926 -15.4792 -15.4405 -15.4201 -15.3911 -15.3749 -15.3351
 -15.3049 -15.2859 -15.2641 -15.2546 -15.2337 -15.1877 -15.1646 -15.1468
 -15.1003 -15.0731 -15.0471 -14.9737 -14.8977 -14.8125 -14.7421 -14.6557
 -14.2744 -13.9399 -13.7794 -13.6727 -13.6205 -13.5752 -13.5540 -13.4895
 -13.3232 -13.2778 -13.2110 -13.1560 -13.1144 -12.9927 -12.8900 -12.8780
 -12.8260 -12.8124 -12.6887 -12.6764 -12.6398 -12.5962 -12.5596 -12.5409
 -12.4501 -12.4245  -5.0378  -4.8024  -4.4905  -4.2981  -4.2320  -4.1875
  -4.0921  -4.0621  -3.8543  -3.8294  -3.7548  -3.7153  -3.6141  -3.4865
  -3.4143  -3.3347  -3.2255  -3.1849  -3.1162  -2.4780  -1.8470  -1.7938
  -1.7058  -1.6423  -1.5986  -1.4993  -1.4666  -1.3981  -1.3345  -1.2814
  -1.2218  -1.1361  -1.0199  -0.9653  -0.8620  -0.7865  -0.7049  -0.6780
  -0.6656  -0.5975  -0.5326  -0.5169  -0.4749  -0.4404  -0.3821  -0.3480
  -0.3113  -0.2552  -0.2253  -0.1951  -0.1251  -0.0574   0.0227   0.1406
   0.1952   0.2488   0.2867   0.3267   0.3962   0.4353   0.4905   0.5396
   0.5541   0.6733   0.7453   0.7746   0.8737   0.9270   0.9550   0.9902
   1.0066   1.0346   1.0850   1.0986   1.1489   1.1629   1.2166   1.2672
   1.2991   1.3416   1.3948   1.4304   1.4429   1.4851   1.5226   1.5320
   1.5519   1.5918   1.6097   1.6372   1.6830   1.7195   1.7598   1.7689
   1.8250   1.8653   1.8857   1.9187   1.9323   1.9668   1.9895   2.0070
   2.0344   2.0743   2.1087   2.1163   2.1502   2.1674   2.1897   2.1994
   2.2260   2.2699   2.2906   2.3059   2.3596   2.3979   2.4231   2.4616
   2.4832   2.4952   2.5434   2.5613   2.6293   2.6888   2.7399   2.7656
   2.8033   2.8780   2.9300   2.9756   3.0003   3.0185   3.0375   3.1157
   3.1524   3.1813   3.2260   3.2590
     eigenvalues at k+q:
 -35.0394 -34.8540 -34.8315 -34.7280 -34.5740 -34.4395 -34.4009 -34.3393
 -34.3299 -34.2319 -34.2140 -34.0689 -33.9594 -16.8522 -16.7700 -16.6450
 -16.5826 -16.4922 -16.4305 -16.3848 -16.3600 -16.2607 -16.2204 -16.1581
 -16.0929 -16.0876 -16.0633 -16.0409 -16.0208 -15.9614 -15.9547 -15.9245
 -15.8933 -15.8604 -15.8469 -15.7890 -15.7779 -15.7481 -15.7302 -15.6913
 -15.6745 -15.6542 -15.6294 -15.6131 -15.5888 -15.5654 -15.5444 -15.5287
 -15.5105 -15.4923 -15.4826 -15.4442 -15.4238 -15.3933 -15.3770 -15.3336
 -15.3062 -15.2846 -15.2654 -15.2550 -15.2346 -15.1887 -15.1652 -15.1476
 -15.1008 -15.0725 -15.0470 -14.9768 -14.8979 -14.8135 -14.7456 -14.6584
 -14.2754 -13.9417 -13.7885 -13.6814 -13.6285 -13.5839 -13.5572 -13.4942
 -13.3244 -13.2836 -13.2137 -13.1582 -13.1026 -12.9925 -12.8853 -12.8736
 -12.8225 -12.8120 -12.6865 -12.6704 -12.6330 -12.5938 -12.5550 -12.5327
 -12.4487 -12.4142  -5.0389  -4.8015  -4.4930  -4.2983  -4.2253  -4.1848
  -4.0932  -4.0614  -3.8569  -3.8294  -3.7505  -3.7161  -3.6132  -3.4875
  -3.4223  -3.3362  -3.2256  -3.1866  -3.1166  -2.4778  -1.8584  -1.7996
  -1.7170  -1.6444  -1.6052  -1.5077  -1.4736  -1.4060  -1.3425  -1.2868
  -1.2242  -1.1387  -1.0181  -0.9616  -0.8579  -0.7753  -0.7078  -0.6738
  -0.6618  -0.5979  -0.5304  -0.5127  -0.4741  -0.4394  -0.3825  -0.3453
  -0.3068  -0.2574  -0.2243  -0.1903  -0.1234  -0.0612   0.0183   0.1341
   0.1941   0.2486   0.2834   0.3286   0.3998   0.4367   0.4987   0.5408
   0.5591   0.6709   0.7465   0.7808   0.8764   0.9292   0.9630   0.9975
   1.0097   1.0387   1.0872   1.1035   1.1507   1.1710   1.2172   1.2675
   1.3027   1.3419   1.3970   1.4355   1.4453   1.4837   1.5257   1.5343
   1.5537   1.5905   1.6078   1.6371   1.6899   1.7205   1.7588   1.7719
   1.8277   1.8626   1.8853   1.9205   1.9318   1.9657   1.9895   2.0081
   2.0371   2.0784   2.1097   2.1167   2.1514   2.1672   2.1846   2.2011
   2.2253   2.2732   2.2903   2.3029   2.3567   2.3980   2.4242   2.4604
   2.4837   2.4956   2.5426   2.5568   2.6259   2.6850   2.7360   2.7643
   2.8009   2.8730   2.9298   2.9769   2.9985   3.0166   3.0383   3.1157
   3.1518   3.1821   3.2263   3.2571
     cgsolve_all iterations  72    anorm=    0.72E-07
     cgsolve_all iterations  70    anorm=    0.73E-07
     cgsolve_all iterations  70    anorm=    0.73E-07
     compute_u_kq: q = (    0.0000,    0.0199,    0.0000)
     Rotating WFCS
     ethr =  1.00E-14,  avg # of iterations = 23.0
     eigenvalues at k:
 -35.0394 -34.8540 -34.8315 -34.7280 -34.5740 -34.4395 -34.4009 -34.3393
 -34.3298 -34.2319 -34.2140 -34.0689 -33.9594 -16.8501 -16.7723 -16.6462
 -16.5811 -16.4929 -16.4322 -16.3858 -16.3588 -16.2622 -16.2231 -16.1603
 -16.0932 -16.0899 -16.0642 -16.0417 -16.0215 -15.9602 -15.9553 -15.9254
 -15.8960 -15.8603 -15.8494 -15.7913 -15.7779 -15.7479 -15.7301 -15.6933
 -15.6757 -15.6557 -15.6303 -15.6133 -15.5880 -15.5651 -15.5449 -15.5284
 -15.5107 -15.4926 -15.4792 -15.4405 -15.4201 -15.3911 -15.3749 -15.3351
 -15.3049 -15.2859 -15.2641 -15.2546 -15.2337 -15.1877 -15.1646 -15.1468
 -15.1003 -15.0731 -15.0471 -14.9737 -14.8977 -14.8125 -14.7421 -14.6557
 -14.2744 -13.9399 -13.7794 -13.6727 -13.6205 -13.5752 -13.5540 -13.4895
 -13.3232 -13.2778 -13.2110 -13.1560 -13.1144 -12.9927 -12.8900 -12.8780
 -12.8260 -12.8124 -12.6887 -12.6764 -12.6398 -12.5962 -12.5596 -12.5409
 -12.4501 -12.4245  -5.0378  -4.8024  -4.4905  -4.2981  -4.2320  -4.1875
  -4.0921  -4.0621  -3.8543  -3.8294  -3.7548  -3.7153  -3.6141  -3.4865
  -3.4143  -3.3347  -3.2255  -3.1849  -3.1162  -2.4780  -1.8470  -1.7938
  -1.7058  -1.6423  -1.5986  -1.4993  -1.4666  -1.3981  -1.3345  -1.2814
  -1.2218  -1.1361  -1.0199  -0.9653  -0.8620  -0.7865  -0.7049  -0.6780
  -0.6656  -0.5975  -0.5326  -0.5169  -0.4749  -0.4404  -0.3821  -0.3480
  -0.3113  -0.2552  -0.2253  -0.1951  -0.1251  -0.0574   0.0227   0.1406
   0.1952   0.2488   0.2867   0.3267   0.3962   0.4353   0.4905   0.5396
   0.5541   0.6733   0.7453   0.7746   0.8737   0.9270   0.9550   0.9902
   1.0066   1.0346   1.0850   1.0986   1.1489   1.1629   1.2166   1.2672
   1.2991   1.3416   1.3948   1.4304   1.4429   1.4851   1.5226   1.5320
   1.5519   1.5918   1.6097   1.6372   1.6830   1.7195   1.7598   1.7689
   1.8250   1.8653   1.8857   1.9187   1.9323   1.9668   1.9895   2.0070
   2.0344   2.0743   2.1087   2.1163   2.1502   2.1674   2.1897   2.1994
   2.2260   2.2699   2.2906   2.3059   2.3596   2.3979   2.4231   2.4616
   2.4832   2.4952   2.5434   2.5613   2.6293   2.6888   2.7399   2.7656
   2.8033   2.8780   2.9300   2.9756   3.0003   3.0185   3.0375   3.1157
   3.1524   3.1813   3.2260   3.2590
     eigenvalues at k+q:
 -35.0394 -34.8540 -34.8315 -34.7280 -34.5740 -34.4395 -34.4009 -34.3393
 -34.3299 -34.2319 -34.2140 -34.0689 -33.9594 -16.8501 -16.7724 -16.6460
 -16.5813 -16.4930 -16.4310 -16.3854 -16.3600 -16.2614 -16.2242 -16.1597
 -16.0952 -16.0892 -16.0644 -16.0413 -16.0219 -15.9592 -15.9545 -15.9251
 -15.8981 -15.8597 -15.8483 -15.7922 -15.7765 -15.7483 -15.7305 -15.6926
 -15.6763 -15.6564 -15.6296 -15.6120 -15.5882 -15.5645 -15.5452 -15.5290
 -15.5111 -15.4931 -15.4801 -15.4442 -15.4203 -15.3919 -15.3745 -15.3310
 -15.3053 -15.2851 -15.2648 -15.2544 -15.2328 -15.1883 -15.1640 -15.1472
 -15.0998 -15.0726 -15.0473 -14.9734 -14.8979 -14.8119 -14.7428 -14.6560
 -14.2744 -13.9397 -13.7767 -13.6697 -13.6232 -13.5761 -13.5546 -13.4950
 -13.3229 -13.2794 -13.2136 -13.1554 -13.1107 -12.9954 -12.8862 -12.8719
 -12.8262 -12.8125 -12.6882 -12.6757 -12.6422 -12.5965 -12.5597 -12.5421
 -12.4500 -12.4253  -5.0377  -4.8027  -4.4900  -4.2973  -4.2361  -4.1851
  -4.0936  -4.0601  -3.8543  -3.8292  -3.7540  -3.7153  -3.6146  -3.4838
  -3.4178  -3.3359  -3.2259  -3.1834  -3.1161  -2.4778  -1.8410  -1.7977
  -1.7072  -1.6402  -1.5985  -1.5000  -1.4652  -1.3991  -1.3382  -1.2838
  -1.2202  -1.1357  -1.0197  -0.9669  -0.8583  -0.7892  -0.7062  -0.6784
  -0.6671  -0.5984  -0.5303  -0.5145  -0.4764  -0.4386  -0.3808  -0.3456
  -0.3096  -0.2592  -0.2280  -0.1968  -0.1237  -0.0566   0.0202   0.1459
   0.1975   0.2473   0.2836   0.3273   0.3917   0.4401   0.4886   0.5379
   0.5553   0.6750   0.7448   0.7740   0.8704   0.9224   0.9588   0.9921
   1.0099   1.0357   1.0859   1.0993   1.1515   1.1647   1.2188   1.2674
   1.2966   1.3426   1.3971   1.4317   1.4427   1.4802   1.5198   1.5377
   1.5508   1.5925   1.6086   1.6376   1.6799   1.7209   1.7583   1.7648
   1.8232   1.8691   1.8864   1.9182   1.9327   1.9659   1.9894   2.0085
   2.0340   2.0710   2.1090   2.1181   2.1492   2.1698   2.1837   2.1988
   2.2269   2.2719   2.2895   2.3066   2.3611   2.3990   2.4266   2.4584
   2.4813   2.4962   2.5423   2.5592   2.6260   2.6928   2.7410   2.7646
   2.8018   2.8795   2.9286   2.9772   2.9977   3.0231   3.0378   3.1154
   3.1527   3.1823   3.2257   3.2575
     cgsolve_all iterations  71    anorm=    0.72E-07
     cgsolve_all iterations  70    anorm=    0.73E-07
     cgsolve_all iterations  70    anorm=    0.72E-07
     compute_u_kq: q = (    0.0000,   -0.0199,    0.0000)
     Rotating WFCS
     ethr =  1.00E-14,  avg # of iterations = 23.0
     eigenvalues at k:
 -35.0394 -34.8540 -34.8315 -34.7280 -34.5740 -34.4395 -34.4009 -34.3393
 -34.3298 -34.2319 -34.2140 -34.0689 -33.9594 -16.8501 -16.7723 -16.6462
 -16.5811 -16.4929 -16.4322 -16.3858 -16.3588 -16.2622 -16.2231 -16.1603
 -16.0932 -16.0899 -16.0642 -16.0417 -16.0215 -15.9602 -15.9553 -15.9254
 -15.8960 -15.8603 -15.8494 -15.7913 -15.7779 -15.7479 -15.7301 -15.6933
 -15.6757 -15.6557 -15.6303 -15.6133 -15.5880 -15.5651 -15.5449 -15.5284
 -15.5107 -15.4926 -15.4792 -15.4405 -15.4201 -15.3911 -15.3749 -15.3351
 -15.3049 -15.2859 -15.2641 -15.2546 -15.2337 -15.1877 -15.1646 -15.1468
 -15.1003 -15.0731 -15.0471 -14.9737 -14.8977 -14.8125 -14.7421 -14.6557
 -14.2744 -13.9399 -13.7794 -13.6727 -13.6205 -13.5752 -13.5540 -13.4895
 -13.3232 -13.2778 -13.2110 -13.1560 -13.1144 -12.9927 -12.8900 -12.8780
 -12.8260 -12.8124 -12.6887 -12.6764 -12.6398 -12.5962 -12.5596 -12.5409
 -12.4501 -12.4245  -5.0378  -4.8024  -4.4905  -4.2981  -4.2320  -4.1875
  -4.0921  -4.0621  -3.8543  -3.8294  -3.7548  -3.7153  -3.6141  -3.4865
  -3.4143  -3.3347  -3.2255  -3.1849  -3.1162  -2.4780  -1.8470  -1.7938
  -1.7058  -1.6423  -1.5986  -1.4993  -1.4666  -1.3981  -1.3345  -1.2814
  -1.2218  -1.1361  -1.0199  -0.9653  -0.8620  -0.7865  -0.7049  -0.6780
  -0.6656  -0.5975  -0.5326  -0.5169  -0.4749  -0.4404  -0.3821  -0.3480
  -0.3113  -0.2552  -0.2253  -0.1951  -0.1251  -0.0574   0.0227   0.1406
   0.1952   0.2488   0.2867   0.3267   0.3962   0.4353   0.4905   0.5396
   0.5541   0.6733   0.7453   0.7746   0.8737   0.9270   0.9550   0.9902
   1.0066   1.0346   1.0850   1.0986   1.1489   1.1629   1.2166   1.2672
   1.2991   1.3416   1.3948   1.4304   1.4429   1.4851   1.5226   1.5320
   1.5519   1.5918   1.6097   1.6372   1.6830   1.7195   1.7598   1.7689
   1.8250   1.8653   1.8857   1.9187   1.9323   1.9668   1.9895   2.0070
   2.0344   2.0743   2.1087   2.1163   2.1502   2.1674   2.1897   2.1994
   2.2260   2.2699   2.2906   2.3059   2.3596   2.3979   2.4231   2.4616
   2.4832   2.4952   2.5434   2.5613   2.6293   2.6888   2.7399   2.7656
   2.8033   2.8780   2.9300   2.9756   3.0003   3.0185   3.0375   3.1157
   3.1524   3.1813   3.2260   3.2590
     eigenvalues at k+q:
 -35.0394 -34.8540 -34.8315 -34.7280 -34.5740 -34.4395 -34.4009 -34.3393
 -34.3299 -34.2319 -34.2140 -34.0689 -33.9594 -16.8500 -16.7722 -16.6464
 -16.5810 -16.4927 -16.4333 -16.3862 -16.3577 -16.2630 -16.2221 -16.1611
 -16.0944 -16.0876 -16.0639 -16.0421 -16.0211 -15.9618 -15.9558 -15.9255
 -15.8938 -15.8610 -15.8499 -15.7914 -15.7776 -15.7477 -15.7293 -15.6940
 -15.6756 -15.6552 -15.6311 -15.6143 -15.5882 -15.5659 -15.5445 -15.5278
 -15.5104 -15.4921 -15.4784 -15.4374 -15.4194 -15.3907 -15.3752 -15.3394
 -15.3051 -15.2868 -15.2634 -15.2544 -15.2343 -15.1872 -15.1652 -15.1464
 -15.1008 -15.0734 -15.0468 -14.9735 -14.8975 -14.8130 -14.7415 -14.6553
 -14.2745 -13.9406 -13.7819 -13.6754 -13.6181 -13.5743 -13.5530 -13.4844
 -13.3235 -13.2762 -13.2084 -13.1570 -13.1178 -12.9908 -12.8956 -12.8814
 -12.8254 -12.8121 -12.6894 -12.6774 -12.6377 -12.5957 -12.5596 -12.5389
 -12.4502 -12.4241  -5.0374  -4.8027  -4.4908  -4.2993  -4.2284  -4.1898
  -4.0912  -4.0640  -3.8541  -3.8296  -3.7552  -3.7153  -3.6134  -3.4881
  -3.4105  -3.3333  -3.2254  -3.1876  -3.1163  -2.4783  -1.8525  -1.7902
  -1.7042  -1.6445  -1.5981  -1.4996  -1.4676  -1.3974  -1.3313  -1.2791
  -1.2229  -1.1370  -1.0205  -0.9639  -0.8665  -0.7830  -0.7045  -0.6768
  -0.6617  -0.5967  -0.5356  -0.5192  -0.4746  -0.4411  -0.3848  -0.3503
  -0.3129  -0.2521  -0.2212  -0.1928  -0.1267  -0.0584   0.0248   0.1340
   0.1938   0.2504   0.2891   0.3259   0.3985   0.4323   0.4930   0.5409
   0.5541   0.6720   0.7452   0.7758   0.8756   0.9311   0.9526   0.9874
   1.0052   1.0341   1.0826   1.0986   1.1457   1.1619   1.2153   1.2664
   1.3030   1.3402   1.3926   1.4278   1.4435   1.4888   1.5215   1.5303
   1.5542   1.5909   1.6107   1.6368   1.6857   1.7196   1.7618   1.7732
   1.8262   1.8617   1.8847   1.9184   1.9321   1.9672   1.9892   2.0059
   2.0349   2.0770   2.1074   2.1143   2.1511   2.1645   2.1940   2.2015
   2.2253   2.2678   2.2919   2.3058   2.3582   2.3964   2.4198   2.4646
   2.4852   2.4952   2.5433   2.5653   2.6329   2.6839   2.7389   2.7663
   2.8052   2.8765   2.9310   2.9725   3.0029   3.0141   3.0378   3.1159
   3.1517   3.1810   3.2267   3.2602
     cgsolve_all iterations  72    anorm=    0.71E-07
     cgsolve_all iterations  70    anorm=    0.73E-07
     cgsolve_all iterations  70    anorm=    0.72E-07
     compute_u_kq: q = (    0.0000,    0.0000,    0.0199)
     Rotating WFCS
     ethr =  1.00E-14,  avg # of iterations = 23.0
     eigenvalues at k:
 -35.0394 -34.8540 -34.8315 -34.7280 -34.5740 -34.4395 -34.4009 -34.3393
 -34.3298 -34.2319 -34.2140 -34.0689 -33.9594 -16.8501 -16.7723 -16.6462
 -16.5811 -16.4929 -16.4322 -16.3858 -16.3588 -16.2622 -16.2231 -16.1603
 -16.0932 -16.0899 -16.0642 -16.0417 -16.0215 -15.9602 -15.9553 -15.9254
 -15.8960 -15.8603 -15.8494 -15.7913 -15.7779 -15.7479 -15.7301 -15.6933
 -15.6757 -15.6557 -15.6303 -15.6133 -15.5880 -15.5651 -15.5449 -15.5284
 -15.5107 -15.4926 -15.4792 -15.4405 -15.4201 -15.3911 -15.3749 -15.3351
 -15.3049 -15.2859 -15.2641 -15.2546 -15.2337 -15.1877 -15.1646 -15.1468
 -15.1003 -15.0731 -15.0471 -14.9737 -14.8977 -14.8125 -14.7421 -14.6557
 -14.2744 -13.9399 -13.7794 -13.6727 -13.6205 -13.5752 -13.5540 -13.4895
 -13.3232 -13.2778 -13.2110 -13.1560 -13.1144 -12.9927 -12.8900 -12.8780
 -12.8260 -12.8124 -12.6887 -12.6764 -12.6398 -12.5962 -12.5596 -12.5409
 -12.4501 -12.4245  -5.0378  -4.8024  -4.4905  -4.2981  -4.2320  -4.1875
  -4.0921  -4.0621  -3.8543  -3.8294  -3.7548  -3.7153  -3.6141  -3.4865
  -3.4143  -3.3347  -3.2255  -3.1849  -3.1162  -2.4780  -1.8470  -1.7938
  -1.7058  -1.6423  -1.5986  -1.4993  -1.4666  -1.3981  -1.3345  -1.2814
  -1.2218  -1.1361  -1.0199  -0.9653  -0.8620  -0.7865  -0.7049  -0.6780
  -0.6656  -0.5975  -0.5326  -0.5169  -0.4749  -0.4404  -0.3821  -0.3480
  -0.3113  -0.2552  -0.2253  -0.1951  -0.1251  -0.0574   0.0227   0.1406
   0.1952   0.2488   0.2867   0.3267   0.3962   0.4353   0.4905   0.5396
   0.5541   0.6733   0.7453   0.7746   0.8737   0.9270   0.9550   0.9902
   1.0066   1.0346   1.0850   1.0986   1.1489   1.1629   1.2166   1.2672
   1.2991   1.3416   1.3948   1.4304   1.4429   1.4851   1.5226   1.5320
   1.5519   1.5918   1.6097   1.6372   1.6830   1.7195   1.7598   1.7689
   1.8250   1.8653   1.8857   1.9187   1.9323   1.9668   1.9895   2.0070
   2.0344   2.0743   2.1087   2.1163   2.1502   2.1674   2.1897   2.1994
   2.2260   2.2699   2.2906   2.3059   2.3596   2.3979   2.4231   2.4616
   2.4832   2.4952   2.5434   2.5613   2.6293   2.6888   2.7399   2.7656
   2.8033   2.8780   2.9300   2.9756   3.0003   3.0185   3.0375   3.1157
   3.1524   3.1813   3.2260   3.2590
     eigenvalues at k+q:
 -35.0394 -34.8540 -34.8315 -34.7280 -34.5740 -34.4395 -34.4009 -34.3393
 -34.3299 -34.2319 -34.2140 -34.0689 -33.9594 -16.8500 -16.7722 -16.6464
 -16.5812 -16.4930 -16.4324 -16.3867 -16.3576 -16.2607 -16.2248 -16.1581
 -16.0956 -16.0915 -16.0632 -16.0408 -16.0218 -15.9612 -15.9544 -15.9257
 -15.8965 -15.8578 -15.8491 -15.7938 -15.7779 -15.7478 -15.7303 -15.6926
 -15.6757 -15.6555 -15.6303 -15.6139 -15.5879 -15.5661 -15.5441 -15.5277
 -15.5116 -15.4922 -15.4790 -15.4402 -15.4198 -15.3909 -15.3751 -15.3348
 -15.3045 -15.2855 -15.2663 -15.2552 -15.2325 -15.1871 -15.1652 -15.1457
 -15.1005 -15.0730 -15.0476 -14.9744 -14.8973 -14.8126 -14.7420 -14.6557
 -14.2744 -13.9399 -13.7796 -13.6723 -13.6205 -13.5749 -13.5536 -13.4897
 -13.3233 -13.2779 -13.2109 -13.1560 -13.1145 -12.9926 -12.8901 -12.8782
 -12.8260 -12.8124 -12.6888 -12.6765 -12.6398 -12.5962 -12.5597 -12.5410
 -12.4501 -12.4246  -5.0378  -4.8024  -4.4905  -4.2981  -4.2319  -4.1877
  -4.0921  -4.0622  -3.8543  -3.8295  -3.7548  -3.7153  -3.6141  -3.4866
  -3.4142  -3.3347  -3.2257  -3.1844  -3.1164  -2.4781  -1.8468  -1.7937
  -1.7061  -1.6420  -1.5977  -1.4990  -1.4669  -1.3995  -1.3343  -1.2813
  -1.2202  -1.1362  -1.0209  -0.9660  -0.8633  -0.7858  -0.7016  -0.6772
  -0.6662  -0.5979  -0.5308  -0.5189  -0.4746  -0.4424  -0.3809  -0.3467
  -0.3145  -0.2544  -0.2249  -0.1942  -0.1278  -0.0560   0.0219   0.1396
   0.1982   0.2486   0.2874   0.3258   0.3937   0.4335   0.4899   0.5402
   0.5551   0.6697   0.7480   0.7741   0.8738   0.9269   0.9541   0.9930
   1.0029   1.0356   1.0874   1.0978   1.1498   1.1636   1.2185   1.2663
   1.2970   1.3435   1.3929   1.4327   1.4435   1.4877   1.5213   1.5314
   1.5517   1.5904   1.6096   1.6401   1.6843   1.7208   1.7588   1.7678
   1.8257   1.8642   1.8862   1.9193   1.9307   1.9669   1.9880   2.0060
   2.0360   2.0729   2.1079   2.1148   2.1503   2.1683   2.1887   2.1975
   2.2271   2.2717   2.2908   2.3072   2.3587   2.3996   2.4216   2.4630
   2.4827   2.4957   2.5414   2.5608   2.6299   2.6883   2.7399   2.7657
   2.8027   2.8770   2.9318   2.9760   3.0005   3.0186   3.0378   3.1147
   3.1524   3.1821   3.2254   3.2592
     cgsolve_all iterations  72    anorm=    0.72E-07
     cgsolve_all iterations  70    anorm=    0.73E-07
     cgsolve_all iterations  70    anorm=    0.73E-07
     compute_u_kq: q = (    0.0000,    0.0000,   -0.0199)
     Rotating WFCS
     ethr =  1.00E-14,  avg # of iterations = 23.0
     eigenvalues at k:
 -35.0394 -34.8540 -34.8315 -34.7280 -34.5740 -34.4395 -34.4009 -34.3393
 -34.3298 -34.2319 -34.2140 -34.0689 -33.9594 -16.8501 -16.7723 -16.6462
 -16.5811 -16.4929 -16.4322 -16.3858 -16.3588 -16.2622 -16.2231 -16.1603
 -16.0932 -16.0899 -16.0642 -16.0417 -16.0215 -15.9602 -15.9553 -15.9254
 -15.8960 -15.8603 -15.8494 -15.7913 -15.7779 -15.7479 -15.7301 -15.6933
 -15.6757 -15.6557 -15.6303 -15.6133 -15.5880 -15.5651 -15.5449 -15.5284
 -15.5107 -15.4926 -15.4792 -15.4405 -15.4201 -15.3911 -15.3749 -15.3351
 -15.3049 -15.2859 -15.2641 -15.2546 -15.2337 -15.1877 -15.1646 -15.1468
 -15.1003 -15.0731 -15.0471 -14.9737 -14.8977 -14.8125 -14.7421 -14.6557
 -14.2744 -13.9399 -13.7794 -13.6727 -13.6205 -13.5752 -13.5540 -13.4895
 -13.3232 -13.2778 -13.2110 -13.1560 -13.1144 -12.9927 -12.8900 -12.8780
 -12.8260 -12.8124 -12.6887 -12.6764 -12.6398 -12.5962 -12.5596 -12.5409
 -12.4501 -12.4245  -5.0378  -4.8024  -4.4905  -4.2981  -4.2320  -4.1875
  -4.0921  -4.0621  -3.8543  -3.8294  -3.7548  -3.7153  -3.6141  -3.4865
  -3.4143  -3.3347  -3.2255  -3.1849  -3.1162  -2.4780  -1.8470  -1.7938
  -1.7058  -1.6423  -1.5986  -1.4993  -1.4666  -1.3981  -1.3345  -1.2814
  -1.2218  -1.1361  -1.0199  -0.9653  -0.8620  -0.7865  -0.7049  -0.6780
  -0.6656  -0.5975  -0.5326  -0.5169  -0.4749  -0.4404  -0.3821  -0.3480
  -0.3113  -0.2552  -0.2253  -0.1951  -0.1251  -0.0574   0.0227   0.1406
   0.1952   0.2488   0.2867   0.3267   0.3962   0.4353   0.4905   0.5396
   0.5541   0.6733   0.7453   0.7746   0.8737   0.9270   0.9550   0.9902
   1.0066   1.0346   1.0850   1.0986   1.1489   1.1629   1.2166   1.2672
   1.2991   1.3416   1.3948   1.4304   1.4429   1.4851   1.5226   1.5320
   1.5519   1.5918   1.6097   1.6372   1.6830   1.7195   1.7598   1.7689
   1.8250   1.8653   1.8857   1.9187   1.9323   1.9668   1.9895   2.0070
   2.0344   2.0743   2.1087   2.1163   2.1502   2.1674   2.1897   2.1994
   2.2260   2.2699   2.2906   2.3059   2.3596   2.3979   2.4231   2.4616
   2.4832   2.4952   2.5434   2.5613   2.6293   2.6888   2.7399   2.7656
   2.8033   2.8780   2.9300   2.9756   3.0003   3.0185   3.0375   3.1157
   3.1524   3.1813   3.2260   3.2590
     eigenvalues at k+q:
 -35.0394 -34.8540 -34.8315 -34.7280 -34.5740 -34.4395 -34.4009 -34.3393
 -34.3299 -34.2319 -34.2140 -34.0689 -33.9594 -16.8501 -16.7723 -16.6461
 -16.5811 -16.4928 -16.4320 -16.3851 -16.3599 -16.2636 -16.2219 -16.1621
 -16.0918 -16.0875 -16.0654 -16.0425 -16.0209 -15.9592 -15.9562 -15.9252
 -15.8955 -15.8634 -15.8490 -15.7890 -15.7777 -15.7487 -15.7294 -15.6941
 -15.6757 -15.6559 -15.6301 -15.6127 -15.5880 -15.5643 -15.5457 -15.5289
 -15.5100 -15.4928 -15.4794 -15.4407 -15.4205 -15.3912 -15.3749 -15.3353
 -15.3053 -15.2863 -15.2624 -15.2534 -15.2351 -15.1885 -15.1640 -15.1479
 -15.1001 -15.0733 -15.0466 -14.9727 -14.8983 -14.8125 -14.7422 -14.6557
 -14.2745 -13.9400 -13.7793 -13.6732 -13.6204 -13.5756 -13.5543 -13.4895
 -13.3231 -13.2776 -13.2111 -13.1559 -13.1142 -12.9927 -12.8899 -12.8779
 -12.8260 -12.8123 -12.6887 -12.6764 -12.6397 -12.5961 -12.5596 -12.5408
 -12.4501 -12.4244  -5.0379  -4.8023  -4.4906  -4.2981  -4.2321  -4.1872
  -4.0921  -4.0621  -3.8543  -3.8294  -3.7547  -3.7153  -3.6141  -3.4865
  -3.4144  -3.3347  -3.2253  -3.1855  -3.1161  -2.4779  -1.8471  -1.7939
  -1.7055  -1.6425  -1.5994  -1.5011  -1.4657  -1.3964  -1.3341  -1.2819
  -1.2233  -1.1360  -1.0192  -0.9643  -0.8606  -0.7873  -0.7088  -0.6784
  -0.6652  -0.5958  -0.5345  -0.5151  -0.4754  -0.4387  -0.3839  -0.3490
  -0.3087  -0.2575  -0.2240  -0.1960  -0.1228  -0.0584   0.0235   0.1417
   0.1921   0.2498   0.2856   0.3279   0.3986   0.4370   0.4911   0.5390
   0.5532   0.6766   0.7420   0.7752   0.8739   0.9268   0.9559   0.9873
   1.0115   1.0336   1.0815   1.0997   1.1478   1.1623   1.2152   1.2680
   1.3017   1.3392   1.3962   1.4282   1.4425   1.4825   1.5215   1.5350
   1.5524   1.5914   1.6106   1.6347   1.6819   1.7185   1.7608   1.7703
   1.8236   1.8658   1.8853   1.9184   1.9345   1.9669   1.9906   2.0085
   2.0326   2.0755   2.1090   2.1183   2.1501   2.1665   2.1895   2.2027
   2.2247   2.2674   2.2904   2.3045   2.3602   2.3967   2.4240   2.4603
   2.4835   2.4952   2.5455   2.5620   2.6289   2.6892   2.7398   2.7655
   2.8041   2.8788   2.9284   2.9754   3.0000   3.0185   3.0372   3.1164
   3.1525   3.1807   3.2267   3.2588
     cgsolve_all iterations  71    anorm=    0.72E-07
     cgsolve_all iterations  70    anorm=    0.72E-07
     cgsolve_all iterations  70    anorm=    0.73E-07

     k-point #    4 of     4      pool #  1    cpu time:   13324.3
     compute_u_kq: q = (    0.0000,    0.0000,    0.0000)
     Rotating WFCS
     ethr =  1.00E-14,  avg # of iterations =  6.0
     eigenvalues at k:
 -35.0394 -34.8540 -34.8315 -34.7280 -34.5740 -34.4395 -34.4009 -34.3393
 -34.3298 -34.2319 -34.2140 -34.0689 -33.9594 -16.8502 -16.7721 -16.6458
 -16.5814 -16.4932 -16.4317 -16.3903 -16.3526 -16.2613 -16.2338 -16.1473
 -16.1082 -16.0850 -16.0598 -16.0405 -16.0157 -15.9681 -15.9473 -15.9311
 -15.8976 -15.8732 -15.8362 -15.7940 -15.7716 -15.7519 -15.7270 -15.6953
 -15.6738 -15.6578 -15.6285 -15.6120 -15.5908 -15.5708 -15.5462 -15.5256
 -15.5130 -15.4901 -15.4780 -15.4390 -15.4235 -15.3852 -15.3794 -15.3283
 -15.3035 -15.2900 -15.2685 -15.2542 -15.2289 -15.1925 -15.1630 -15.1462
 -15.1009 -15.0731 -15.0479 -14.9657 -14.9048 -14.8126 -14.7423 -14.6547
 -14.2740 -13.9411 -13.7811 -13.6745 -13.6135 -13.5781 -13.5489 -13.4935
 -13.3247 -13.2776 -13.2112 -13.1558 -13.1144 -12.9926 -12.8896 -12.8782
 -12.8266 -12.8118 -12.6889 -12.6765 -12.6397 -12.5960 -12.5596 -12.5409
 -12.4502 -12.4245  -5.0381  -4.8021  -4.4902  -4.2983  -4.2313  -4.1877
  -4.0917  -4.0622  -3.8549  -3.8307  -3.7542  -3.7152  -3.6141  -3.4866
  -3.4126  -3.3381  -3.2238  -3.1837  -3.1173  -2.4777  -1.8458  -1.7918
  -1.7039  -1.6415  -1.5975  -1.5328  -1.4546  -1.3928  -1.3085  -1.2952
  -1.2243  -1.1359  -1.0291  -0.9542  -0.8592  -0.7881  -0.7123  -0.6950
  -0.6401  -0.5614  -0.5447  -0.5103  -0.4914  -0.4518  -0.3889  -0.3602
  -0.3111  -0.2723  -0.2152  -0.1876  -0.1322  -0.0449   0.0271   0.1416
   0.1952   0.2593   0.2838   0.3353   0.3893   0.4348   0.4893   0.5331
   0.5586   0.6545   0.7392   0.7750   0.8814   0.9150   0.9618   0.9849
   1.0182   1.0531   1.0679   1.1087   1.1402   1.1688   1.2198   1.2751
   1.2959   1.3499   1.3790   1.4274   1.4593   1.4783   1.4986   1.5441
   1.5571   1.5730   1.6110   1.6497   1.6917   1.7240   1.7664   1.7774
   1.8092   1.8474   1.8950   1.9215   1.9532   1.9685   1.9804   2.0078
   2.0435   2.0704   2.0975   2.1219   2.1467   2.1597   2.1993   2.2057
   2.2179   2.2618   2.2811   2.3072   2.3490   2.4031   2.4116   2.4687
   2.4829   2.5034   2.5457   2.5684   2.6324   2.6799   2.7352   2.7679
   2.8049   2.8723   2.9398   2.9846   2.9960   3.0195   3.0367   3.1060
   3.1531   3.1839   3.2285   3.2577
     eigenvalues at k+q:
 -35.0394 -34.8540 -34.8315 -34.7280 -34.5740 -34.4395 -34.4009 -34.3393
 -34.3299 -34.2319 -34.2140 -34.0689 -33.9594 -16.8502 -16.7721 -16.6458
 -16.5814 -16.4932 -16.4317 -16.3903 -16.3526 -16.2613 -16.2338 -16.1473
 -16.1082 -16.0850 -16.0598 -16.0405 -16.0157 -15.9681 -15.9473 -15.9311
 -15.8976 -15.8732 -15.8362 -15.7940 -15.7716 -15.7519 -15.7270 -15.6953
 -15.6738 -15.6578 -15.6285 -15.6120 -15.5908 -15.5707 -15.5462 -15.5256
 -15.5130 -15.4901 -15.4780 -15.4390 -15.4235 -15.3852 -15.3794 -15.3283
 -15.3035 -15.2900 -15.2685 -15.2542 -15.2289 -15.1925 -15.1630 -15.1462
 -15.1009 -15.0731 -15.0479 -14.9658 -14.9048 -14.8126 -14.7423 -14.6547
 -14.2741 -13.9411 -13.7811 -13.6745 -13.6135 -13.5781 -13.5489 -13.4935
 -13.3247 -13.2775 -13.2112 -13.1558 -13.1144 -12.9925 -12.8896 -12.8782
 -12.8266 -12.8118 -12.6889 -12.6765 -12.6397 -12.5960 -12.5596 -12.5409
 -12.4502 -12.4245  -5.0381  -4.8021  -4.4902  -4.2983  -4.2313  -4.1877
  -4.0917  -4.0622  -3.8549  -3.8307  -3.7542  -3.7152  -3.6141  -3.4866
  -3.4126  -3.3381  -3.2238  -3.1837  -3.1173  -2.4777  -1.8458  -1.7918
  -1.7039  -1.6415  -1.5975  -1.5328  -1.4546  -1.3928  -1.3085  -1.2952
  -1.2243  -1.1359  -1.0291  -0.9542  -0.8592  -0.7881  -0.7124  -0.6950
  -0.6401  -0.5614  -0.5447  -0.5103  -0.4914  -0.4518  -0.3889  -0.3602
  -0.3111  -0.2723  -0.2152  -0.1876  -0.1322  -0.0449   0.0271   0.1416
   0.1952   0.2593   0.2838   0.3353   0.3893   0.4348   0.4893   0.5331
   0.5586   0.6545   0.7392   0.7750   0.8814   0.9150   0.9618   0.9849
   1.0182   1.0531   1.0679   1.1087   1.1402   1.1688   1.2198   1.2751
   1.2959   1.3499   1.3790   1.4274   1.4593   1.4783   1.4986   1.5442
   1.5571   1.5730   1.6110   1.6497   1.6917   1.7240   1.7664   1.7774
   1.8092   1.8474   1.8950   1.9215   1.9532   1.9685   1.9804   2.0078
   2.0435   2.0704   2.0975   2.1219   2.1467   2.1597   2.1993   2.2057
   2.2179   2.2618   2.2811   2.3073   2.3490   2.4031   2.4116   2.4687
   2.4829   2.5034   2.5457   2.5684   2.6324   2.6799   2.7352   2.7679
   2.8049   2.8723   2.9398   2.9846   2.9960   3.0196   3.0367   3.1060
   3.1531   3.1838   3.2285   3.2577
     cgsolve_all iterations  63    anorm=    0.76E-07
PARA_AUG  1     -24.7001338         1.5597238        -0.0774124
     cgsolve_all iterations  65    anorm=    0.75E-07
PARA_AUG  2       1.5594406       -24.2179268        -0.1168263
     cgsolve_all iterations  63    anorm=    0.73E-07
PARA_AUG  3      -0.0865304        -0.1372888       -26.2810149
     cgsolve_all iterations  72    anorm=    0.72E-07
     cgsolve_all iterations  71    anorm=    0.71E-07
     cgsolve_all iterations  72    anorm=    0.73E-07
     compute_u_kq: q = (    0.0199,    0.0000,    0.0000)
     Rotating WFCS
     ethr =  1.00E-14,  avg # of iterations = 24.0
     eigenvalues at k:
 -35.0394 -34.8540 -34.8315 -34.7280 -34.5740 -34.4395 -34.4009 -34.3393
 -34.3298 -34.2319 -34.2140 -34.0689 -33.9594 -16.8502 -16.7721 -16.6458
 -16.5814 -16.4932 -16.4317 -16.3903 -16.3526 -16.2613 -16.2338 -16.1473
 -16.1082 -16.0850 -16.0598 -16.0405 -16.0157 -15.9681 -15.9473 -15.9311
 -15.8976 -15.8732 -15.8362 -15.7940 -15.7716 -15.7519 -15.7270 -15.6953
 -15.6738 -15.6578 -15.6285 -15.6120 -15.5908 -15.5708 -15.5462 -15.5256
 -15.5130 -15.4901 -15.4780 -15.4390 -15.4235 -15.3852 -15.3794 -15.3283
 -15.3035 -15.2900 -15.2685 -15.2542 -15.2289 -15.1925 -15.1630 -15.1462
 -15.1009 -15.0731 -15.0479 -14.9657 -14.9048 -14.8126 -14.7423 -14.6547
 -14.2740 -13.9411 -13.7811 -13.6745 -13.6135 -13.5781 -13.5489 -13.4935
 -13.3247 -13.2776 -13.2112 -13.1558 -13.1144 -12.9926 -12.8896 -12.8782
 -12.8266 -12.8118 -12.6889 -12.6765 -12.6397 -12.5960 -12.5596 -12.5409
 -12.4502 -12.4245  -5.0381  -4.8021  -4.4902  -4.2983  -4.2313  -4.1877
  -4.0917  -4.0622  -3.8549  -3.8307  -3.7542  -3.7152  -3.6141  -3.4866
  -3.4126  -3.3381  -3.2238  -3.1837  -3.1173  -2.4777  -1.8458  -1.7918
  -1.7039  -1.6415  -1.5975  -1.5328  -1.4546  -1.3928  -1.3085  -1.2952
  -1.2243  -1.1359  -1.0291  -0.9542  -0.8592  -0.7881  -0.7123  -0.6950
  -0.6401  -0.5614  -0.5447  -0.5103  -0.4914  -0.4518  -0.3889  -0.3602
  -0.3111  -0.2723  -0.2152  -0.1876  -0.1322  -0.0449   0.0271   0.1416
   0.1952   0.2593   0.2838   0.3353   0.3893   0.4348   0.4893   0.5331
   0.5586   0.6545   0.7392   0.7750   0.8814   0.9150   0.9618   0.9849
   1.0182   1.0531   1.0679   1.1087   1.1402   1.1688   1.2198   1.2751
   1.2959   1.3499   1.3790   1.4274   1.4593   1.4783   1.4986   1.5441
   1.5571   1.5730   1.6110   1.6497   1.6917   1.7240   1.7664   1.7774
   1.8092   1.8474   1.8950   1.9215   1.9532   1.9685   1.9804   2.0078
   2.0435   2.0704   2.0975   2.1219   2.1467   2.1597   2.1993   2.2057
   2.2179   2.2618   2.2811   2.3072   2.3490   2.4031   2.4116   2.4687
   2.4829   2.5034   2.5457   2.5684   2.6324   2.6799   2.7352   2.7679
   2.8049   2.8723   2.9398   2.9846   2.9960   3.0195   3.0367   3.1060
   3.1531   3.1839   3.2285   3.2577
     eigenvalues at k+q:
 -35.0394 -34.8540 -34.8315 -34.7280 -34.5740 -34.4394 -34.4009 -34.3393
 -34.3299 -34.2319 -34.2140 -34.0689 -33.9594 -16.8480 -16.7743 -16.6471
 -16.5797 -16.4940 -16.4333 -16.3911 -16.3517 -16.2636 -16.2353 -16.1508
 -16.1090 -16.0853 -16.0605 -16.0418 -16.0168 -15.9678 -15.9479 -15.9302
 -15.9007 -15.8738 -15.8400 -15.7935 -15.7722 -15.7520 -15.7276 -15.6956
 -15.6757 -15.6592 -15.6299 -15.6120 -15.5902 -15.5705 -15.5468 -15.5253
 -15.5129 -15.4903 -15.4748 -15.4352 -15.4191 -15.3836 -15.3772 -15.3306
 -15.3021 -15.2906 -15.2685 -15.2529 -15.2275 -15.1920 -15.1621 -15.1461
 -15.1001 -15.0737 -15.0477 -14.9626 -14.9049 -14.8119 -14.7386 -14.6520
 -14.2731 -13.9394 -13.7717 -13.6663 -13.6050 -13.5696 -13.5449 -13.4887
 -13.3234 -13.2715 -13.2086 -13.1543 -13.1255 -12.9930 -12.8956 -12.8813
 -12.8304 -12.8115 -12.6920 -12.6822 -12.6474 -12.5981 -12.5650 -12.5482
 -12.4536 -12.4326  -5.0370  -4.8030  -4.4877  -4.2984  -4.2380  -4.1898
  -4.0908  -4.0629  -3.8525  -3.8309  -3.7584  -3.7143  -3.6148  -3.4856
  -3.4047  -3.3368  -3.2235  -3.1824  -3.1169  -2.4779  -1.8352  -1.7863
  -1.6910  -1.6396  -1.5921  -1.5255  -1.4450  -1.3847  -1.3043  -1.2842
  -1.2218  -1.1357  -1.0320  -0.9561  -0.8630  -0.7986  -0.7127  -0.6990
  -0.6400  -0.5632  -0.5451  -0.5165  -0.4955  -0.4504  -0.3915  -0.3616
  -0.3135  -0.2692  -0.2185  -0.1881  -0.1347  -0.0452   0.0338   0.1475
   0.1978   0.2558   0.2893   0.3339   0.3854   0.4308   0.4839   0.5317
   0.5531   0.6559   0.7390   0.7692   0.8775   0.9144   0.9552   0.9794
   1.0134   1.0446   1.0656   1.1081   1.1363   1.1624   1.2210   1.2707
   1.2946   1.3482   1.3761   1.4251   1.4584   1.4755   1.4995   1.5438
   1.5517   1.5686   1.6120   1.6513   1.6875   1.7229   1.7631   1.7765
   1.8088   1.8482   1.8972   1.9180   1.9538   1.9670   1.9822   2.0076
   2.0396   2.0665   2.0948   2.1242   2.1463   2.1614   2.2000   2.2052
   2.2216   2.2610   2.2803   2.3092   2.3514   2.4040   2.4104   2.4693
   2.4821   2.5023   2.5474   2.5723   2.6348   2.6825   2.7388   2.7724
   2.8081   2.8766   2.9413   2.9827   2.9959   3.0222   3.0367   3.1054
   3.1523   3.1843   3.2284   3.2594
     cgsolve_all iterations  72    anorm=    0.74E-07
     cgsolve_all iterations  71    anorm=    0.72E-07
     cgsolve_all iterations  72    anorm=    0.73E-07
     compute_u_kq: q = (   -0.0199,    0.0000,    0.0000)
     Rotating WFCS
     ethr =  1.00E-14,  avg # of iterations = 23.0
     eigenvalues at k:
 -35.0394 -34.8540 -34.8315 -34.7280 -34.5740 -34.4395 -34.4009 -34.3393
 -34.3298 -34.2319 -34.2140 -34.0689 -33.9594 -16.8502 -16.7721 -16.6458
 -16.5814 -16.4932 -16.4317 -16.3903 -16.3526 -16.2613 -16.2338 -16.1473
 -16.1082 -16.0850 -16.0598 -16.0405 -16.0157 -15.9681 -15.9473 -15.9311
 -15.8976 -15.8732 -15.8362 -15.7940 -15.7716 -15.7519 -15.7270 -15.6953
 -15.6738 -15.6578 -15.6285 -15.6120 -15.5908 -15.5708 -15.5462 -15.5256
 -15.5130 -15.4901 -15.4780 -15.4390 -15.4235 -15.3852 -15.3794 -15.3283
 -15.3035 -15.2900 -15.2685 -15.2542 -15.2289 -15.1925 -15.1630 -15.1462
 -15.1009 -15.0731 -15.0479 -14.9657 -14.9048 -14.8126 -14.7423 -14.6547
 -14.2740 -13.9411 -13.7811 -13.6745 -13.6135 -13.5781 -13.5489 -13.4935
 -13.3247 -13.2776 -13.2112 -13.1558 -13.1144 -12.9926 -12.8896 -12.8782
 -12.8266 -12.8118 -12.6889 -12.6765 -12.6397 -12.5960 -12.5596 -12.5409
 -12.4502 -12.4245  -5.0381  -4.8021  -4.4902  -4.2983  -4.2313  -4.1877
  -4.0917  -4.0622  -3.8549  -3.8307  -3.7542  -3.7152  -3.6141  -3.4866
  -3.4126  -3.3381  -3.2238  -3.1837  -3.1173  -2.4777  -1.8458  -1.7918
  -1.7039  -1.6415  -1.5975  -1.5328  -1.4546  -1.3928  -1.3085  -1.2952
  -1.2243  -1.1359  -1.0291  -0.9542  -0.8592  -0.7881  -0.7123  -0.6950
  -0.6401  -0.5614  -0.5447  -0.5103  -0.4914  -0.4518  -0.3889  -0.3602
  -0.3111  -0.2723  -0.2152  -0.1876  -0.1322  -0.0449   0.0271   0.1416
   0.1952   0.2593   0.2838   0.3353   0.3893   0.4348   0.4893   0.5331
   0.5586   0.6545   0.7392   0.7750   0.8814   0.9150   0.9618   0.9849
   1.0182   1.0531   1.0679   1.1087   1.1402   1.1688   1.2198   1.2751
   1.2959   1.3499   1.3790   1.4274   1.4593   1.4783   1.4986   1.5441
   1.5571   1.5730   1.6110   1.6497   1.6917   1.7240   1.7664   1.7774
   1.8092   1.8474   1.8950   1.9215   1.9532   1.9685   1.9804   2.0078
   2.0435   2.0704   2.0975   2.1219   2.1467   2.1597   2.1993   2.2057
   2.2179   2.2618   2.2811   2.3072   2.3490   2.4031   2.4116   2.4687
   2.4829   2.5034   2.5457   2.5684   2.6324   2.6799   2.7352   2.7679
   2.8049   2.8723   2.9398   2.9846   2.9960   3.0195   3.0367   3.1060
   3.1531   3.1839   3.2285   3.2577
     eigenvalues at k+q:
 -35.0394 -34.8540 -34.8315 -34.7280 -34.5740 -34.4395 -34.4009 -34.3393
 -34.3299 -34.2319 -34.2140 -34.0689 -33.9594 -16.8523 -16.7699 -16.6446
 -16.5829 -16.4925 -16.4300 -16.3895 -16.3538 -16.2587 -16.2324 -16.1435
 -16.1075 -16.0848 -16.0591 -16.0391 -16.0151 -15.9682 -15.9464 -15.9318
 -15.8944 -15.8726 -15.8325 -15.7946 -15.7708 -15.7516 -15.7267 -15.6950
 -15.6716 -15.6566 -15.6270 -15.6117 -15.5917 -15.5710 -15.5455 -15.5260
 -15.5131 -15.4901 -15.4813 -15.4431 -15.4273 -15.3874 -15.3813 -15.3264
 -15.3052 -15.2889 -15.2685 -15.2553 -15.2301 -15.1931 -15.1640 -15.1463
 -15.1016 -15.0727 -15.0481 -14.9691 -14.9047 -14.8136 -14.7457 -14.6574
 -14.2750 -13.9429 -13.7901 -13.6828 -13.6219 -13.5865 -13.5523 -13.4982
 -13.3259 -13.2834 -13.2139 -13.1579 -13.1027 -12.9924 -12.8848 -12.8738
 -12.8232 -12.8114 -12.6867 -12.6705 -12.6329 -12.5936 -12.5549 -12.5327
 -12.4488 -12.4142  -5.0392  -4.8012  -4.4927  -4.2985  -4.2246  -4.1851
  -4.0928  -4.0615  -3.8576  -3.8305  -3.7499  -3.7161  -3.6132  -3.4876
  -3.4207  -3.3393  -3.2241  -3.1852  -3.1176  -2.4775  -1.8580  -1.7963
  -1.7164  -1.6430  -1.6031  -1.5406  -1.4630  -1.4000  -1.3147  -1.3039
  -1.2266  -1.1368  -1.0261  -0.9524  -0.8556  -0.7773  -0.7122  -0.6908
  -0.6400  -0.5605  -0.5443  -0.5053  -0.4869  -0.4526  -0.3876  -0.3586
  -0.3078  -0.2752  -0.2109  -0.1872  -0.1299  -0.0444   0.0206   0.1351
   0.1928   0.2617   0.2785   0.3366   0.3939   0.4377   0.4948   0.5349
   0.5644   0.6535   0.7395   0.7815   0.8856   0.9148   0.9668   0.9914
   1.0233   1.0599   1.0720   1.1099   1.1423   1.1764   1.2179   1.2786
   1.2987   1.3514   1.3820   1.4300   1.4591   1.4796   1.4995   1.5436
   1.5632   1.5777   1.6096   1.6476   1.6956   1.7255   1.7693   1.7784
   1.8101   1.8467   1.8927   1.9251   1.9521   1.9692   1.9785   2.0084
   2.0469   2.0721   2.1026   2.1192   2.1482   2.1584   2.1970   2.2073
   2.2152   2.2624   2.2812   2.3060   2.3470   2.4023   2.4127   2.4672
   2.4839   2.5044   2.5432   2.5655   2.6296   2.6769   2.7318   2.7639
   2.8020   2.8685   2.9384   2.9856   2.9959   3.0173   3.0370   3.1064
   3.1537   3.1837   3.2286   3.2558
     cgsolve_all iterations  72    anorm=    0.71E-07
     cgsolve_all iterations  71    anorm=    0.71E-07
     cgsolve_all iterations  72    anorm=    0.72E-07
     compute_u_kq: q = (    0.0000,    0.0199,    0.0000)
     Rotating WFCS
     ethr =  1.00E-14,  avg # of iterations = 23.0
     eigenvalues at k:
 -35.0394 -34.8540 -34.8315 -34.7280 -34.5740 -34.4395 -34.4009 -34.3393
 -34.3298 -34.2319 -34.2140 -34.0689 -33.9594 -16.8502 -16.7721 -16.6458
 -16.5814 -16.4932 -16.4317 -16.3903 -16.3526 -16.2613 -16.2338 -16.1473
 -16.1082 -16.0850 -16.0598 -16.0405 -16.0157 -15.9681 -15.9473 -15.9311
 -15.8976 -15.8732 -15.8362 -15.7940 -15.7716 -15.7519 -15.7270 -15.6953
 -15.6738 -15.6578 -15.6285 -15.6120 -15.5908 -15.5708 -15.5462 -15.5256
 -15.5130 -15.4901 -15.4780 -15.4390 -15.4235 -15.3852 -15.3794 -15.3283
 -15.3035 -15.2900 -15.2685 -15.2542 -15.2289 -15.1925 -15.1630 -15.1462
 -15.1009 -15.0731 -15.0479 -14.9657 -14.9048 -14.8126 -14.7423 -14.6547
 -14.2740 -13.9411 -13.7811 -13.6745 -13.6135 -13.5781 -13.5489 -13.4935
 -13.3247 -13.2776 -13.2112 -13.1558 -13.1144 -12.9926 -12.8896 -12.8782
 -12.8266 -12.8118 -12.6889 -12.6765 -12.6397 -12.5960 -12.5596 -12.5409
 -12.4502 -12.4245  -5.0381  -4.8021  -4.4902  -4.2983  -4.2313  -4.1877
  -4.0917  -4.0622  -3.8549  -3.8307  -3.7542  -3.7152  -3.6141  -3.4866
  -3.4126  -3.3381  -3.2238  -3.1837  -3.1173  -2.4777  -1.8458  -1.7918
  -1.7039  -1.6415  -1.5975  -1.5328  -1.4546  -1.3928  -1.3085  -1.2952
  -1.2243  -1.1359  -1.0291  -0.9542  -0.8592  -0.7881  -0.7123  -0.6950
  -0.6401  -0.5614  -0.5447  -0.5103  -0.4914  -0.4518  -0.3889  -0.3602
  -0.3111  -0.2723  -0.2152  -0.1876  -0.1322  -0.0449   0.0271   0.1416
   0.1952   0.2593   0.2838   0.3353   0.3893   0.4348   0.4893   0.5331
   0.5586   0.6545   0.7392   0.7750   0.8814   0.9150   0.9618   0.9849
   1.0182   1.0531   1.0679   1.1087   1.1402   1.1688   1.2198   1.2751
   1.2959   1.3499   1.3790   1.4274   1.4593   1.4783   1.4986   1.5441
   1.5571   1.5730   1.6110   1.6497   1.6917   1.7240   1.7664   1.7774
   1.8092   1.8474   1.8950   1.9215   1.9532   1.9685   1.9804   2.0078
   2.0435   2.0704   2.0975   2.1219   2.1467   2.1597   2.1993   2.2057
   2.2179   2.2618   2.2811   2.3072   2.3490   2.4031   2.4116   2.4687
   2.4829   2.5034   2.5457   2.5684   2.6324   2.6799   2.7352   2.7679
   2.8049   2.8723   2.9398   2.9846   2.9960   3.0195   3.0367   3.1060
   3.1531   3.1839   3.2285   3.2577
     eigenvalues at k+q:
 -35.0394 -34.8540 -34.8315 -34.7280 -34.5740 -34.4395 -34.4009 -34.3393
 -34.3299 -34.2319 -34.2140 -34.0689 -33.9594 -16.8502 -16.7722 -16.6457
 -16.5816 -16.4935 -16.4307 -16.3899 -16.3531 -16.2616 -16.2329 -16.1483
 -16.1069 -16.0876 -16.0589 -16.0396 -16.0174 -15.9685 -15.9450 -15.9312
 -15.8975 -15.8730 -15.8380 -15.7928 -15.7698 -15.7528 -15.7261 -15.6960
 -15.6727 -15.6578 -15.6271 -15.6134 -15.5922 -15.5697 -15.5464 -15.5263
 -15.5128 -15.4906 -15.4788 -15.4428 -15.4237 -15.3860 -15.3797 -15.3241
 -15.3049 -15.2894 -15.2659 -15.2550 -15.2293 -15.1922 -15.1627 -15.1465
 -15.0996 -15.0734 -15.0486 -14.9655 -14.9045 -14.8122 -14.7429 -14.6552
 -14.2741 -13.9410 -13.7783 -13.6710 -13.6167 -13.5781 -13.5504 -13.4991
 -13.3244 -13.2791 -13.2136 -13.1553 -13.1107 -12.9952 -12.8856 -12.8722
 -12.8268 -12.8120 -12.6884 -12.6757 -12.6422 -12.5964 -12.5597 -12.5421
 -12.4501 -12.4253  -5.0381  -4.8023  -4.4898  -4.2975  -4.2354  -4.1851
  -4.0932  -4.0602  -3.8550  -3.8305  -3.7535  -3.7152  -3.6147  -3.4837
  -3.4162  -3.3394  -3.2238  -3.1830  -3.1168  -2.4775  -1.8403  -1.7957
  -1.7044  -1.6398  -1.5981  -1.5323  -1.4539  -1.3938  -1.3145  -1.2945
  -1.2224  -1.1354  -1.0287  -0.9571  -0.8575  -0.7908  -0.7113  -0.6919
  -0.6423  -0.5624  -0.5443  -0.5127  -0.4908  -0.4510  -0.3856  -0.3561
  -0.3100  -0.2745  -0.2177  -0.1915  -0.1318  -0.0440   0.0256   0.1467
   0.1988   0.2549   0.2833   0.3386   0.3805   0.4409   0.4851   0.5318
   0.5612   0.6551   0.7408   0.7743   0.8763   0.9119   0.9633   0.9887
   1.0227   1.0525   1.0668   1.1127   1.1437   1.1700   1.2177   1.2723
   1.2942   1.3533   1.3847   1.4255   1.4593   1.4750   1.4978   1.5431
   1.5592   1.5740   1.6138   1.6451   1.6923   1.7232   1.7649   1.7767
   1.8062   1.8499   1.8947   1.9208   1.9552   1.9676   1.9818   2.0085
   2.0435   2.0668   2.0993   2.1225   2.1448   2.1614   2.1993   2.2042
   2.2165   2.2622   2.2824   2.3039   2.3511   2.4062   2.4122   2.4712
   2.4822   2.4999   2.5413   2.5685   2.6291   2.6821   2.7374   2.7675
   2.8029   2.8728   2.9379   2.9883   2.9936   3.0238   3.0370   3.1062
   3.1519   3.1861   3.2279   3.2563
     cgsolve_all iterations  72    anorm=    0.72E-07
     cgsolve_all iterations  71    anorm=    0.72E-07
     cgsolve_all iterations  72    anorm=    0.73E-07
     compute_u_kq: q = (    0.0000,   -0.0199,    0.0000)
     Rotating WFCS
     ethr =  1.00E-14,  avg # of iterations = 23.0
     eigenvalues at k:
 -35.0394 -34.8540 -34.8315 -34.7280 -34.5740 -34.4395 -34.4009 -34.3393
 -34.3298 -34.2319 -34.2140 -34.0689 -33.9594 -16.8502 -16.7721 -16.6458
 -16.5814 -16.4932 -16.4317 -16.3903 -16.3526 -16.2613 -16.2338 -16.1473
 -16.1082 -16.0850 -16.0598 -16.0405 -16.0157 -15.9681 -15.9473 -15.9311
 -15.8976 -15.8732 -15.8362 -15.7940 -15.7716 -15.7519 -15.7270 -15.6953
 -15.6738 -15.6578 -15.6285 -15.6120 -15.5908 -15.5708 -15.5462 -15.5256
 -15.5130 -15.4901 -15.4780 -15.4390 -15.4235 -15.3852 -15.3794 -15.3283
 -15.3035 -15.2900 -15.2685 -15.2542 -15.2289 -15.1925 -15.1630 -15.1462
 -15.1009 -15.0731 -15.0479 -14.9657 -14.9048 -14.8126 -14.7423 -14.6547
 -14.2740 -13.9411 -13.7811 -13.6745 -13.6135 -13.5781 -13.5489 -13.4935
 -13.3247 -13.2776 -13.2112 -13.1558 -13.1144 -12.9926 -12.8896 -12.8782
 -12.8266 -12.8118 -12.6889 -12.6765 -12.6397 -12.5960 -12.5596 -12.5409
 -12.4502 -12.4245  -5.0381  -4.8021  -4.4902  -4.2983  -4.2313  -4.1877
  -4.0917  -4.0622  -3.8549  -3.8307  -3.7542  -3.7152  -3.6141  -3.4866
  -3.4126  -3.3381  -3.2238  -3.1837  -3.1173  -2.4777  -1.8458  -1.7918
  -1.7039  -1.6415  -1.5975  -1.5328  -1.4546  -1.3928  -1.3085  -1.2952
  -1.2243  -1.1359  -1.0291  -0.9542  -0.8592  -0.7881  -0.7123  -0.6950
  -0.6401  -0.5614  -0.5447  -0.5103  -0.4914  -0.4518  -0.3889  -0.3602
  -0.3111  -0.2723  -0.2152  -0.1876  -0.1322  -0.0449   0.0271   0.1416
   0.1952   0.2593   0.2838   0.3353   0.3893   0.4348   0.4893   0.5331
   0.5586   0.6545   0.7392   0.7750   0.8814   0.9150   0.9618   0.9849
   1.0182   1.0531   1.0679   1.1087   1.1402   1.1688   1.2198   1.2751
   1.2959   1.3499   1.3790   1.4274   1.4593   1.4783   1.4986   1.5441
   1.5571   1.5730   1.6110   1.6497   1.6917   1.7240   1.7664   1.7774
   1.8092   1.8474   1.8950   1.9215   1.9532   1.9685   1.9804   2.0078
   2.0435   2.0704   2.0975   2.1219   2.1467   2.1597   2.1993   2.2057
   2.2179   2.2618   2.2811   2.3072   2.3490   2.4031   2.4116   2.4687
   2.4829   2.5034   2.5457   2.5684   2.6324   2.6799   2.7352   2.7679
   2.8049   2.8723   2.9398   2.9846   2.9960   3.0195   3.0367   3.1060
   3.1531   3.1839   3.2285   3.2577
     eigenvalues at k+q:
 -35.0394 -34.8540 -34.8315 -34.7280 -34.5740 -34.4395 -34.4009 -34.3393
 -34.3299 -34.2319 -34.2140 -34.0689 -33.9594 -16.8501 -16.7721 -16.6460
 -16.5812 -16.4929 -16.4326 -16.3905 -16.3524 -16.2609 -16.2346 -16.1465
 -16.1097 -16.0823 -16.0608 -16.0411 -16.0142 -15.9678 -15.9496 -15.9307
 -15.8973 -15.8733 -15.8339 -15.7953 -15.7731 -15.7505 -15.7276 -15.6946
 -15.6752 -15.6580 -15.6298 -15.6110 -15.5897 -15.5719 -15.5457 -15.5251
 -15.5131 -15.4898 -15.4773 -15.4363 -15.4224 -15.3847 -15.3789 -15.3330
 -15.3025 -15.2910 -15.2705 -15.2534 -15.2286 -15.1926 -15.1632 -15.1458
 -15.1023 -15.0727 -15.0472 -14.9657 -14.9051 -14.8129 -14.7417 -14.6541
 -14.2741 -13.9417 -13.7836 -13.6776 -13.6107 -13.5778 -13.5473 -13.4881
 -13.3249 -13.2761 -13.2087 -13.1568 -13.1179 -12.9907 -12.8953 -12.8814
 -12.8260 -12.8116 -12.6896 -12.6775 -12.6377 -12.5956 -12.5595 -12.5389
 -12.4503 -12.4241  -5.0376  -4.8025  -4.4905  -4.2995  -4.2276  -4.1903
  -4.0908  -4.0640  -3.8547  -3.8308  -3.7546  -3.7153  -3.6134  -3.4882
  -3.4088  -3.3365  -3.2243  -3.1855  -3.1176  -2.4780  -1.8510  -1.7882
  -1.7030  -1.6435  -1.5962  -1.5334  -1.4554  -1.3919  -1.3031  -1.2961
  -1.2256  -1.1372  -1.0296  -0.9515  -0.8616  -0.7855  -0.7130  -0.6967
  -0.6370  -0.5607  -0.5450  -0.5087  -0.4923  -0.4518  -0.3926  -0.3652
  -0.3120  -0.2691  -0.2129  -0.1831  -0.1321  -0.0465   0.0284   0.1348
   0.1928   0.2622   0.2848   0.3319   0.3970   0.4294   0.4937   0.5346
   0.5565   0.6542   0.7376   0.7763   0.8850   0.9181   0.9617   0.9806
   1.0149   1.0537   1.0686   1.1044   1.1360   1.1687   1.2220   1.2785
   1.2975   1.3455   1.3745   1.4296   1.4589   1.4798   1.5002   1.5441
   1.5544   1.5743   1.6084   1.6540   1.6910   1.7254   1.7671   1.7788
   1.8133   1.8450   1.8947   1.9212   1.9509   1.9697   1.9788   2.0068
   2.0429   2.0735   2.0959   2.1197   2.1480   2.1581   2.1994   2.2079
   2.2195   2.2618   2.2797   2.3111   2.3472   2.3993   2.4115   2.4666
   2.4836   2.5077   2.5489   2.5698   2.6355   2.6771   2.7330   2.7680
   2.8071   2.8718   2.9412   2.9799   2.9984   3.0151   3.0371   3.1059
   3.1541   3.1820   3.2294   3.2588
     cgsolve_all iterations  72    anorm=    0.72E-07
     cgsolve_all iterations  71    anorm=    0.73E-07
     cgsolve_all iterations  72    anorm=    0.72E-07
     compute_u_kq: q = (    0.0000,    0.0000,    0.0199)
     Rotating WFCS
     ethr =  1.00E-14,  avg # of iterations = 23.0
     eigenvalues at k:
 -35.0394 -34.8540 -34.8315 -34.7280 -34.5740 -34.4395 -34.4009 -34.3393
 -34.3298 -34.2319 -34.2140 -34.0689 -33.9594 -16.8502 -16.7721 -16.6458
 -16.5814 -16.4932 -16.4317 -16.3903 -16.3526 -16.2613 -16.2338 -16.1473
 -16.1082 -16.0850 -16.0598 -16.0405 -16.0157 -15.9681 -15.9473 -15.9311
 -15.8976 -15.8732 -15.8362 -15.7940 -15.7716 -15.7519 -15.7270 -15.6953
 -15.6738 -15.6578 -15.6285 -15.6120 -15.5908 -15.5708 -15.5462 -15.5256
 -15.5130 -15.4901 -15.4780 -15.4390 -15.4235 -15.3852 -15.3794 -15.3283
 -15.3035 -15.2900 -15.2685 -15.2542 -15.2289 -15.1925 -15.1630 -15.1462
 -15.1009 -15.0731 -15.0479 -14.9657 -14.9048 -14.8126 -14.7423 -14.6547
 -14.2740 -13.9411 -13.7811 -13.6745 -13.6135 -13.5781 -13.5489 -13.4935
 -13.3247 -13.2776 -13.2112 -13.1558 -13.1144 -12.9926 -12.8896 -12.8782
 -12.8266 -12.8118 -12.6889 -12.6765 -12.6397 -12.5960 -12.5596 -12.5409
 -12.4502 -12.4245  -5.0381  -4.8021  -4.4902  -4.2983  -4.2313  -4.1877
  -4.0917  -4.0622  -3.8549  -3.8307  -3.7542  -3.7152  -3.6141  -3.4866
  -3.4126  -3.3381  -3.2238  -3.1837  -3.1173  -2.4777  -1.8458  -1.7918
  -1.7039  -1.6415  -1.5975  -1.5328  -1.4546  -1.3928  -1.3085  -1.2952
  -1.2243  -1.1359  -1.0291  -0.9542  -0.8592  -0.7881  -0.7123  -0.6950
  -0.6401  -0.5614  -0.5447  -0.5103  -0.4914  -0.4518  -0.3889  -0.3602
  -0.3111  -0.2723  -0.2152  -0.1876  -0.1322  -0.0449   0.0271   0.1416
   0.1952   0.2593   0.2838   0.3353   0.3893   0.4348   0.4893   0.5331
   0.5586   0.6545   0.7392   0.7750   0.8814   0.9150   0.9618   0.9849
   1.0182   1.0531   1.0679   1.1087   1.1402   1.1688   1.2198   1.2751
   1.2959   1.3499   1.3790   1.4274   1.4593   1.4783   1.4986   1.5441
   1.5571   1.5730   1.6110   1.6497   1.6917   1.7240   1.7664   1.7774
   1.8092   1.8474   1.8950   1.9215   1.9532   1.9685   1.9804   2.0078
   2.0435   2.0704   2.0975   2.1219   2.1467   2.1597   2.1993   2.2057
   2.2179   2.2618   2.2811   2.3072   2.3490   2.4031   2.4116   2.4687
   2.4829   2.5034   2.5457   2.5684   2.6324   2.6799   2.7352   2.7679
   2.8049   2.8723   2.9398   2.9846   2.9960   3.0195   3.0367   3.1060
   3.1531   3.1839   3.2285   3.2577
     eigenvalues at k+q:
 -35.0394 -34.8540 -34.8315 -34.7280 -34.5740 -34.4395 -34.4009 -34.3393
 -34.3299 -34.2319 -34.2140 -34.0689 -33.9594 -16.8502 -16.7722 -16.6457
 -16.5812 -16.4931 -16.4316 -16.3897 -16.3535 -16.2632 -16.2319 -16.1502
 -16.1051 -16.0838 -16.0606 -16.0412 -16.0154 -15.9675 -15.9478 -15.9305
 -15.8971 -15.8749 -15.8375 -15.7918 -15.7707 -15.7532 -15.7258 -15.6963
 -15.6740 -15.6579 -15.6289 -15.6106 -15.5915 -15.5696 -15.5470 -15.5261
 -15.5123 -15.4903 -15.4781 -15.4390 -15.4237 -15.3853 -15.3793 -15.3290
 -15.3042 -15.2897 -15.2670 -15.2532 -15.2300 -15.1930 -15.1624 -15.1474
 -15.1007 -15.0733 -15.0474 -14.9648 -14.9053 -14.8126 -14.7422 -14.6547
 -14.2741 -13.9411 -13.7808 -13.6748 -13.6133 -13.5782 -13.5493 -13.4930
 -13.3245 -13.2772 -13.2112 -13.1558 -13.1146 -12.9925 -12.8898 -12.8783
 -12.8266 -12.8118 -12.6890 -12.6766 -12.6398 -12.5960 -12.5596 -12.5409
 -12.4502 -12.4246  -5.0381  -4.8021  -4.4903  -4.2984  -4.2315  -4.1876
  -4.0917  -4.0622  -3.8549  -3.8306  -3.7543  -3.7152  -3.6141  -3.4866
  -3.4125  -3.3379  -3.2236  -3.1843  -3.1171  -2.4777  -1.8459  -1.7917
  -1.7033  -1.6418  -1.5986  -1.5321  -1.4548  -1.3912  -1.3064  -1.2972
  -1.2254  -1.1360  -1.0283  -0.9533  -0.8579  -0.7891  -0.7160  -0.6943
  -0.6414  -0.5597  -0.5457  -0.5093  -0.4933  -0.4486  -0.3912  -0.3597
  -0.3096  -0.2732  -0.2155  -0.1884  -0.1294  -0.0466   0.0283   0.1428
   0.1925   0.2599   0.2818   0.3364   0.3921   0.4366   0.4899   0.5318
   0.5576   0.6579   0.7372   0.7751   0.8816   0.9151   0.9629   0.9821
   1.0195   1.0521   1.0704   1.1058   1.1392   1.1675   1.2185   1.2752
   1.2979   1.3472   1.3809   1.4259   1.4563   1.4804   1.4981   1.5456
   1.5571   1.5722   1.6103   1.6486   1.6897   1.7236   1.7667   1.7787
   1.8099   1.8468   1.8934   1.9217   1.9546   1.9692   1.9812   2.0088
   2.0428   2.0723   2.0980   2.1232   2.1471   2.1584   2.1997   2.2075
   2.2175   2.2589   2.2828   2.3053   2.3497   2.4023   2.4111   2.4681
   2.4830   2.5032   2.5475   2.5700   2.6315   2.6807   2.7353   2.7677
   2.8056   2.8729   2.9387   2.9842   2.9954   3.0195   3.0364   3.1072
   3.1531   3.1832   3.2292   3.2575
     cgsolve_all iterations  72    anorm=    0.72E-07
     cgsolve_all iterations  71    anorm=    0.72E-07
     cgsolve_all iterations  72    anorm=    0.74E-07
     compute_u_kq: q = (    0.0000,    0.0000,   -0.0199)
     Rotating WFCS
     ethr =  1.00E-14,  avg # of iterations = 23.0
     eigenvalues at k:
 -35.0394 -34.8540 -34.8315 -34.7280 -34.5740 -34.4395 -34.4009 -34.3393
 -34.3298 -34.2319 -34.2140 -34.0689 -33.9594 -16.8502 -16.7721 -16.6458
 -16.5814 -16.4932 -16.4317 -16.3903 -16.3526 -16.2613 -16.2338 -16.1473
 -16.1082 -16.0850 -16.0598 -16.0405 -16.0157 -15.9681 -15.9473 -15.9311
 -15.8976 -15.8732 -15.8362 -15.7940 -15.7716 -15.7519 -15.7270 -15.6953
 -15.6738 -15.6578 -15.6285 -15.6120 -15.5908 -15.5708 -15.5462 -15.5256
 -15.5130 -15.4901 -15.4780 -15.4390 -15.4235 -15.3852 -15.3794 -15.3283
 -15.3035 -15.2900 -15.2685 -15.2542 -15.2289 -15.1925 -15.1630 -15.1462
 -15.1009 -15.0731 -15.0479 -14.9657 -14.9048 -14.8126 -14.7423 -14.6547
 -14.2740 -13.9411 -13.7811 -13.6745 -13.6135 -13.5781 -13.5489 -13.4935
 -13.3247 -13.2776 -13.2112 -13.1558 -13.1144 -12.9926 -12.8896 -12.8782
 -12.8266 -12.8118 -12.6889 -12.6765 -12.6397 -12.5960 -12.5596 -12.5409
 -12.4502 -12.4245  -5.0381  -4.8021  -4.4902  -4.2983  -4.2313  -4.1877
  -4.0917  -4.0622  -3.8549  -3.8307  -3.7542  -3.7152  -3.6141  -3.4866
  -3.4126  -3.3381  -3.2238  -3.1837  -3.1173  -2.4777  -1.8458  -1.7918
  -1.7039  -1.6415  -1.5975  -1.5328  -1.4546  -1.3928  -1.3085  -1.2952
  -1.2243  -1.1359  -1.0291  -0.9542  -0.8592  -0.7881  -0.7123  -0.6950
  -0.6401  -0.5614  -0.5447  -0.5103  -0.4914  -0.4518  -0.3889  -0.3602
  -0.3111  -0.2723  -0.2152  -0.1876  -0.1322  -0.0449   0.0271   0.1416
   0.1952   0.2593   0.2838   0.3353   0.3893   0.4348   0.4893   0.5331
   0.5586   0.6545   0.7392   0.7750   0.8814   0.9150   0.9618   0.9849
   1.0182   1.0531   1.0679   1.1087   1.1402   1.1688   1.2198   1.2751
   1.2959   1.3499   1.3790   1.4274   1.4593   1.4783   1.4986   1.5441
   1.5571   1.5730   1.6110   1.6497   1.6917   1.7240   1.7664   1.7774
   1.8092   1.8474   1.8950   1.9215   1.9532   1.9685   1.9804   2.0078
   2.0435   2.0704   2.0975   2.1219   2.1467   2.1597   2.1993   2.2057
   2.2179   2.2618   2.2811   2.3072   2.3490   2.4031   2.4116   2.4687
   2.4829   2.5034   2.5457   2.5684   2.6324   2.6799   2.7352   2.7679
   2.8049   2.8723   2.9398   2.9846   2.9960   3.0195   3.0367   3.1060
   3.1531   3.1839   3.2285   3.2577
     eigenvalues at k+q:
 -35.0394 -34.8540 -34.8315 -34.7280 -34.5740 -34.4395 -34.4009 -34.3393
 -34.3299 -34.2319 -34.2140 -34.0689 -33.9594 -16.8502 -16.7720 -16.6460
 -16.5815 -16.4933 -16.4318 -16.3907 -16.3519 -16.2591 -16.2355 -16.1444
 -16.1112 -16.0862 -16.0594 -16.0396 -16.0162 -15.9684 -15.9471 -15.9313
 -15.8980 -15.8713 -15.8350 -15.7962 -15.7723 -15.7510 -15.7279 -15.6944
 -15.6737 -15.6576 -15.6281 -15.6136 -15.5899 -15.5717 -15.5454 -15.5251
 -15.5137 -15.4899 -15.4779 -15.4389 -15.4233 -15.3854 -15.3793 -15.3278
 -15.3029 -15.2900 -15.2702 -15.2550 -15.2282 -15.1918 -15.1636 -15.1450
 -15.1011 -15.0730 -15.0484 -14.9670 -14.9041 -14.8127 -14.7423 -14.6548
 -14.2741 -13.9411 -13.7814 -13.6741 -13.6140 -13.5779 -13.5486 -13.4939
 -13.3247 -13.2779 -13.2112 -13.1559 -13.1142 -12.9925 -12.8894 -12.8781
 -12.8265 -12.8119 -12.6889 -12.6764 -12.6397 -12.5960 -12.5595 -12.5408
 -12.4501 -12.4244  -5.0381  -4.8022  -4.4902  -4.2983  -4.2312  -4.1878
  -4.0917  -4.0622  -3.8550  -3.8307  -3.7542  -3.7153  -3.6141  -3.4866
  -3.4129  -3.3381  -3.2241  -3.1832  -3.1174  -2.4778  -1.8457  -1.7920
  -1.7045  -1.6413  -1.5965  -1.5325  -1.4546  -1.3943  -1.3112  -1.2932
  -1.2230  -1.1358  -1.0297  -0.9553  -0.8605  -0.7872  -0.7084  -0.6953
  -0.6396  -0.5639  -0.5435  -0.5117  -0.4883  -0.4548  -0.3866  -0.3599
  -0.3129  -0.2711  -0.2146  -0.1870  -0.1349  -0.0437   0.0257   0.1404
   0.1977   0.2591   0.2853   0.3336   0.3869   0.4329   0.4888   0.5346
   0.5593   0.6519   0.7413   0.7749   0.8810   0.9153   0.9604   0.9876
   1.0169   1.0543   1.0654   1.1109   1.1410   1.1702   1.2213   1.2742
   1.2946   1.3516   1.3777   1.4292   1.4625   1.4752   1.5000   1.5432
   1.5569   1.5737   1.6118   1.6505   1.6935   1.7243   1.7656   1.7760
   1.8089   1.8485   1.8964   1.9210   1.9508   1.9683   1.9794   2.0071
   2.0435   2.0687   2.0974   2.1206   2.1468   2.1610   2.1976   2.2041
   2.2194   2.2650   2.2796   2.3090   2.3485   2.4039   2.4126   2.4690
   2.4825   2.5036   2.5438   2.5667   2.6331   2.6795   2.7353   2.7679
   2.8042   2.8718   2.9406   2.9846   2.9969   3.0196   3.0371   3.1051
   3.1531   3.1845   3.2277   3.2579
     cgsolve_all iterations  72    anorm=    0.73E-07
     cgsolve_all iterations  71    anorm=    0.72E-07
     cgsolve_all iterations  72    anorm=    0.73E-07

     End of magnetic susceptibility calculation

     f-sum rule (1st term):
          -456.1150          0.0108         -0.0197
             0.0093       -456.1337         -0.0230
            -0.0179         -0.0232       -456.1445

     f-sum rule (2nd term):
           -11.2853         -0.0103          0.0210
            -0.0104        -11.4027          0.0230
             0.0195          0.0232        -11.3913

     f-sum rule (should be  -467.5351):
          -467.4003          0.0006          0.0013
            -0.0011       -467.5364          0.0000
             0.0016          0.0000       -467.5357

     chi_bare pGv (HH) in paratec units:
      -122.242105      0.571251     -0.744579
         0.711190   -121.872577     -0.300575
        -0.822293     -0.347743   -120.315522

      -122.242105      0.571251     -0.744579
         0.711190   -121.872577     -0.300575
        -0.822293     -0.347743   -120.315522

     chi_bare vGv (VV) in paratec units:
      -119.092355      0.687889     -0.939555
         0.687777   -118.955482     -0.314265
        -0.939119     -0.314337   -117.767707

      -119.092355      0.687889     -0.939555
         0.687777   -118.955482     -0.314265
        -0.939119     -0.314337   -117.767707

     chi_bare pGv (HH) in 10^{-6} cm^3/mol:
          -580.9060          2.7146         -3.5383
             3.3796       -579.1500         -1.4284
            -3.9076         -1.6525       -571.7507

     chi_bare vGv (VV) in 10^{-6} cm^3/mol:
          -565.9381          3.2689         -4.4649
             3.2684       -565.2877         -1.4934
            -4.4628         -1.4938       -559.6432

     Contributions to the NMR chemical shifts: -------------------------------

     Macroscopic shape contribution in ppm:                    7.40
             7.4494         -0.0000          0.0000
            -0.0000          7.4269          0.0000
             0.0000          0.0000          7.3320


     Core contribution in ppm:

     Atom  1  O   pos: ( -0.810137  0.777307  1.871340)  core sigma:         271.07
     Atom  2  H   pos: ( -0.744942  0.736215  1.998190)  core sigma:           0.00
     Atom  3  H   pos: ( -0.737452  0.714131  1.758607)  core sigma:           0.00
     Atom  4  O   pos: (  0.244210  0.136174  0.227213)  core sigma:         271.07
     Atom  5  H   pos: (  0.284217  0.241266  0.328510)  core sigma:           0.00
     Atom  6  H   pos: (  0.328378  0.011146  0.245006)  core sigma:           0.00
     Atom  7  O   pos: ( -0.380286  0.561344  2.003379)  core sigma:         271.07
     Atom  8  H   pos: ( -0.627976  1.526913  0.040175)  core sigma:           0.00
     Atom  9  H   pos: ( -0.388954  1.513548  0.016029)  core sigma:           0.00
     Atom 10  O   pos: (  0.972971 -0.839593  2.067838)  core sigma:         271.07
     Atom 11  H   pos: (  0.716310  0.229514  0.014106)  core sigma:           0.00
     Atom 12  H   pos: ( -0.322554  0.877830  1.959984)  core sigma:           0.00
     Atom 13  O   pos: (  0.411934 -0.436420  1.921205)  core sigma:         271.07
     Atom 14  H   pos: (  0.548946 -0.475626  1.981630)  core sigma:           0.00
     Atom 15  H   pos: (  0.199604  0.567832 -0.027281)  core sigma:           0.00
     Atom 16  O   pos: ( -0.445069  0.905807  1.612596)  core sigma:         271.07
     Atom 17  H   pos: ( -0.366968  1.035368  1.618531)  core sigma:           0.00
     Atom 18  H   pos: ( -0.586590  0.949602  1.588801)  core sigma:           0.00
     Atom 19  O   pos: ( -0.270559  1.342616  0.540794)  core sigma:         271.07
     Atom 20  H   pos: ( -0.138734  1.410630  0.558444)  core sigma:           0.00
     Atom 21  H   pos: ( -0.370570  1.454019  0.552221)  core sigma:           0.00
     Atom 22  O   pos: ( -0.113606  0.438177  1.619927)  core sigma:         271.07
     Atom 23  H   pos: ( -0.123021  0.559964  1.525254)  core sigma:           0.00
     Atom 24  H   pos: (  0.030830  0.429666  1.648426)  core sigma:           0.00
     Atom 25  Ca  pos: ( -0.241020  1.244187  0.918417)  core sigma:        1265.05
     Atom 26  Si  pos: ( -0.703114  1.222561  0.718423)  core sigma:         837.79
     Atom 27  O   pos: ( -0.923873  1.153015  0.795475)  core sigma:         271.07
     Atom 28  O   pos: ( -0.598596  1.374424  0.881385)  core sigma:         271.07
     Atom 29  O   pos: ( -0.556978  1.024127  0.684622)  core sigma:         271.07
     Atom 30  O   pos: ( -0.719657  1.316088  0.482193)  core sigma:         271.07
     Atom 31  Ca  pos: (  0.686400 -0.108150  0.923764)  core sigma:        1265.05
     Atom 32  Si  pos: (  0.176382 -0.086324  0.787852)  core sigma:         837.79
     Atom 33  O   pos: (  0.021447 -0.220236  0.921007)  core sigma:         271.07
     Atom 34  O   pos: (  0.352267 -0.002214  0.933877)  core sigma:         271.07
     Atom 35  O   pos: (  0.269795 -0.211417  0.594765)  core sigma:         271.07
     Atom 36  Ca  pos: ( -0.409888  0.811992  1.244752)  core sigma:        1265.05
     Atom 37  Si  pos: (  0.129509  0.787285  1.356244)  core sigma:         837.79
     Atom 38  O   pos: ( -0.759664  0.845150  1.128729)  core sigma:         271.07
     Atom 39  O   pos: ( -0.098367  0.699069  1.330753)  core sigma:         271.07
     Atom 40  O   pos: ( -0.840207  0.997151  1.485559)  core sigma:         271.07
     Atom 41  Ca  pos: ( -0.743667  1.244559  1.206840)  core sigma:        1265.05
     Atom 42  Si  pos: (  0.973687 -0.527597  1.415217)  core sigma:         837.79
     Atom 43  O   pos: ( -0.414589  1.162329  1.253677)  core sigma:         271.07
     Atom 44  O   pos: (  0.163682 -0.488672  1.248889)  core sigma:         271.07
     Atom 45  O   pos: (  0.886334 -0.291634  1.420310)  core sigma:         271.07
     Atom 46  O   pos: (  0.017464 -0.584515  1.635762)  core sigma:         271.07
     Atom 47  Ca  pos: (  0.244786 -0.749744  1.821154)  core sigma:        1265.05
     Atom 48  Ca  pos: (  0.903690  0.026489  0.349524)  core sigma:        1265.05
     Atom 49  Si  pos: ( -0.745108  1.559481  0.426833)  core sigma:         837.79
     Atom 50  O   pos: ( -0.803376  1.599791  0.191460)  core sigma:         271.07
     Atom 51  O   pos: (  0.678944 -0.151982  0.547138)  core sigma:         271.07
     Atom 52  O   pos: (  0.011370  1.039567  0.298152)  core sigma:         271.07
     Atom 53  H   pos: ( -0.081376  0.984144  0.404697)  core sigma:           0.00
     Atom 54  H   pos: (  0.109008  1.127804  0.367596)  core sigma:           0.00
     Atom 55  O   pos: ( -0.432112  0.895074  0.169094)  core sigma:         271.07
     Atom 56  H   pos: ( -0.419445  0.990802  0.280030)  core sigma:           0.00
     Atom 57  H   pos: ( -0.547195  0.945482  0.075442)  core sigma:           0.00
     Atom 58  O   pos: ( -0.200360  1.532681  0.185530)  core sigma:         271.07
     Atom 59  H   pos: ( -0.230306  1.427244  0.287686)  core sigma:           0.00
     Atom 60  H   pos: ( -1.047547  1.547494  0.166097)  core sigma:           0.00
     Atom 61  O   pos: (  0.075601  0.664240  0.168976)  core sigma:         271.07
     Atom 62  H   pos: (  0.169229  0.607531  0.274632)  core sigma:           0.00
     Atom 63  H   pos: (  0.078474  0.814377  0.192628)  core sigma:           0.00
     Atom 64  O   pos: (  0.286072  0.469288  0.441198)  core sigma:         271.07
     Atom 65  H   pos: (  0.360243  0.541927  0.569037)  core sigma:           0.00
     Atom 66  H   pos: (  0.146619  0.441633  0.486917)  core sigma:           0.00
     Atom 67  O   pos: (  0.029926 -0.214320  1.813959)  core sigma:         271.07
     Atom 68  H   pos: (  0.009531 -0.354706  1.760695)  core sigma:           0.00
     Atom 69  H   pos: ( -0.093510 -0.139577  1.763911)  core sigma:           0.00
     Atom 70  Ca  pos: (  0.384043  0.351705  0.940921)  core sigma:        1265.05
     Atom 71  Si  pos: ( -0.097009  0.307368  0.714931)  core sigma:         837.79
     Atom 72  O   pos: ( -0.287859  0.249367  0.856005)  core sigma:         271.07
     Atom 73  O   pos: (  0.046631  0.457881  0.845083)  core sigma:         271.07
     Atom 74  O   pos: (  0.045634  0.094229  0.674811)  core sigma:         271.07
     Atom 75  O   pos: ( -0.140338  0.358002  0.477465)  core sigma:         271.07
     Atom 76  Ca  pos: (  0.070591  0.800002  0.839501)  core sigma:        1265.05
     Atom 77  Si  pos: ( -0.399965  0.828436  0.719093)  core sigma:         837.79
     Atom 78  O   pos: ( -0.556830  0.637193  0.727297)  core sigma:         271.07
     Atom 79  O   pos: ( -0.276162  0.869226  0.929969)  core sigma:         271.07
     Atom 80  O   pos: ( -0.229400  0.815209  0.542454)  core sigma:         271.07
     Atom 81  Ca  pos: (  0.171549 -0.108882  1.234154)  core sigma:        1265.05
     Atom 82  Si  pos: (  0.701577 -0.120941  1.433839)  core sigma:         837.79
     Atom 83  O   pos: ( -0.230445  0.035505  1.238612)  core sigma:         271.07
     Atom 84  O   pos: (  0.477065 -0.224615  1.397626)  core sigma:         271.07
     Atom 85  O   pos: ( -0.291003 -0.028283  1.655419)  core sigma:         271.07
     Atom 86  Ca  pos: ( -0.143402  0.357714  1.183035)  core sigma:        1265.05
     Atom 87  Si  pos: (  0.339399  0.373151  1.394884)  core sigma:         837.79
     Atom 88  O   pos: (  0.181097  0.258512  1.243063)  core sigma:         271.07
     Atom 89  O   pos: ( -0.467757  0.451731  1.241950)  core sigma:         271.07
     Atom 90  O   pos: (  0.254045  0.599736  1.478274)  core sigma:         271.07
     Atom 91  O   pos: (  0.374185  0.234269  1.593008)  core sigma:         271.07
     Atom 92  Ca  pos: (  0.361900 -0.115473  1.733397)  core sigma:        1265.05
     Atom 93  Ca  pos: ( -0.368613  0.277669  1.792224)  core sigma:        1265.05
     Atom 94  Ca  pos: ( -0.268853  0.605095  0.275383)  core sigma:        1265.05
     Atom 95  O   pos: (  0.583559  0.364922  0.058383)  core sigma:         271.07
     Atom 96  H   pos: (  0.476922  0.281110  0.117583)  core sigma:           0.00
     Atom 97  O   pos: (  0.433628  0.072869  2.009559)  core sigma:         271.07
     Atom 98  H   pos: (  0.187760  1.066197  0.027269)  core sigma:           0.00

     Bare contribution in ppm:

     Atom  1  O   pos: ( -0.810137  0.777307  1.871340)  bare sigma:          74.37
            71.5317         -3.7606          2.9343
            -3.7163         70.5773         -1.1450
             1.6149         -1.1602         81.0134

     Atom  2  H   pos: ( -0.744942  0.736215  1.998190)  bare sigma:          16.53
            11.0906         -3.7257          8.8448
            -3.8737          7.2777         -6.3905
             6.9573         -5.5200         31.2102

     Atom  3  H   pos: ( -0.737452  0.714131  1.758607)  bare sigma:          17.12
            12.5846         -3.3216         -6.7652
            -3.2799         11.3888          7.5009
            -5.3675          6.0804         27.3892

     Atom  4  O   pos: (  0.244210  0.136174  0.227213)  bare sigma:          68.52
            66.8307         -0.0046         -1.7737
            -0.6860         76.9021          3.4118
            -2.6628          4.0724         61.8293

     Atom  5  H   pos: (  0.284217  0.241266  0.328510)  bare sigma:          13.77
             3.8172          4.3474          1.7998
             2.4097         23.8506         13.9747
             0.4685         15.1926         13.6427

     Atom  6  H   pos: (  0.328378  0.011146  0.245006)  bare sigma:          13.61
             9.3282        -13.5030          0.3796
           -12.2367         27.6846         -0.6887
             0.7644         -1.4801          3.8291

     Atom  7  O   pos: ( -0.380286  0.561344  2.003379)  bare sigma:          67.48
            66.2810         -2.5281          0.1694
            -3.1161         65.8669          8.2057
            -1.9909          7.2111         70.2959

     Atom  8  H   pos: ( -0.627976  1.526913  0.040175)  bare sigma:          12.09
            19.7503         -5.7616        -15.1779
            -6.3959          0.3144          4.7999
           -17.3027          5.0771         16.2033

     Atom  9  H   pos: ( -0.388954  1.513548  0.016029)  bare sigma:          14.68
            25.5331          1.5007         13.5776
             2.0386          3.7204          1.9957
            14.2847          1.8083         14.7748

     Atom 10  O   pos: (  0.972971 -0.839593  2.067838)  bare sigma:          55.48
            55.7951         -8.7777         -4.2870
           -10.0767         52.2596         -4.3239
            -2.5238         -4.3588         58.3909

     Atom 11  H   pos: (  0.716310  0.229514  0.014106)  bare sigma:           4.38
            10.6770        -22.1387         -5.5988
           -22.4489         11.7188          5.8599
            -4.8576          4.8311         -9.2566

     Atom 12  H   pos: ( -0.322554  0.877830  1.959984)  bare sigma:          17.49
            13.4363          6.0500          3.6445
             5.2344         22.8838          4.0584
             3.1639          4.3974         16.1389

     Atom 13  O   pos: (  0.411934 -0.436420  1.921205)  bare sigma:          64.68
            63.9958         -2.2504          4.9812
            -3.2889         66.7982         -0.3828
             4.0164         -0.7527         63.2440

     Atom 14  H   pos: (  0.548946 -0.475626  1.981630)  bare sigma:          11.38
            23.2693        -10.1491         12.0842
            -9.3798          3.2984         -5.3897
            12.4754         -5.7719          7.5577

     Atom 15  H   pos: (  0.199604  0.567832 -0.027281)  bare sigma:          12.98
            10.0606         -7.1248        -10.6070
            -7.7328          7.3713          9.0593
           -11.5327          9.4184         21.5155

     Atom 16  O   pos: ( -0.445069  0.905807  1.612596)  bare sigma:          68.12
            73.9126          5.8976          0.9607
             7.1006         63.7017          1.0446
             2.5609          1.5283         66.7380

     Atom 17  H   pos: ( -0.366968  1.035368  1.618531)  bare sigma:          14.05
            14.5607         14.9478          0.8405
            16.5014         22.5589         -0.6378
             1.1455         -0.1958          5.0333

     Atom 18  H   pos: ( -0.586590  0.949602  1.588801)  bare sigma:          16.04
            31.6198         -2.4645          5.3607
            -3.5947          7.5219         -1.0951
             5.3925         -0.7825          8.9747

     Atom 19  O   pos: ( -0.270559  1.342616  0.540794)  bare sigma:          65.26
            68.2922         -0.3424         -0.2906
            -1.2554         64.6584         -0.5026
            -0.7727         -1.6133         62.8413

     Atom 20  H   pos: ( -0.138734  1.410630  0.558444)  bare sigma:          16.16
            26.7703          9.0910          1.9375
            10.7459         14.4566          0.6904
             1.5151          0.3859          7.2495

     Atom 21  H   pos: ( -0.370570  1.454019  0.552221)  bare sigma:          16.29
            21.9289         -9.8902         -0.3273
           -11.4688         19.5320         -0.6667
            -0.7342         -0.8292          7.4135

     Atom 22  O   pos: ( -0.113606  0.438177  1.619927)  bare sigma:          68.42
            69.1322          6.3811         -6.8656
             7.2517         67.9232         -8.5447
            -6.3765         -7.6647         68.2043

     Atom 23  H   pos: ( -0.123021  0.559964  1.525254)  bare sigma:          10.86
             0.9676          0.9057         -0.7645
            -0.5730         16.3696        -17.5658
             1.0530        -17.1149         15.2371

     Atom 24  H   pos: (  0.030830  0.429666  1.648426)  bare sigma:          17.94
            29.8024         -0.7229          1.6642
             0.7322         11.5377         -1.0895
             0.9382         -1.5542         12.4709

     Atom 25  Ca  pos: ( -0.241020  1.244187  0.918417)  bare sigma:         106.55
           106.8154         -2.2504         -0.7963
            -1.6582        108.5436         -0.2221
            -0.5682         -0.2840        104.2922

     Atom 26  Si  pos: ( -0.703114  1.222561  0.718423)  bare sigma:         -27.41
           -24.4563          3.0109         -0.2005
             3.2656        -28.1399          1.1593
            -0.2938          0.8770        -29.6338

     Atom 27  O   pos: ( -0.923873  1.153015  0.795475)  bare sigma:          33.61
            37.5746          0.9967         -5.1124
             0.7129         40.1621         -1.4048
            -5.1649         -1.9720         23.0880

     Atom 28  O   pos: ( -0.598596  1.374424  0.881385)  bare sigma:          36.18
            28.6751          5.1855         -0.7420
             7.1538         48.9368         -0.1130
            -1.4689         -2.2431         30.9333

     Atom 29  O   pos: ( -0.556978  1.024127  0.684622)  bare sigma:          54.58
            52.9617         -9.2163         -0.1823
           -10.6681         63.0037         -0.5815
             0.0517         -0.8410         47.7737

     Atom 30  O   pos: ( -0.719657  1.316088  0.482193)  bare sigma:          51.91
            46.0571         -0.5049          2.5639
             0.7461         57.1151         -4.9117
             1.7955         -6.0423         52.5581

     Atom 31  Ca  pos: (  0.686400 -0.108150  0.923764)  bare sigma:         103.34
           103.7477         -2.6058          3.2308
            -3.0763        108.3844          3.4597
             3.1077          4.3234         97.8812

     Atom 32  Si  pos: (  0.176382 -0.086324  0.787852)  bare sigma:         -27.97
           -26.3114          2.8035          0.4841
             3.0547        -30.0337         -0.3093
             0.3070          0.4665        -27.5520

     Atom 33  O   pos: (  0.021447 -0.220236  0.921007)  bare sigma:          31.96
            33.2194         -2.2602          3.1019
            -1.8653         37.6081          2.4613
             3.3909          4.1143         25.0661

     Atom 34  O   pos: (  0.352267 -0.002214  0.933877)  bare sigma:          32.00
            41.0390         -1.7323         -0.9245
            -3.5556         31.9518          0.6736
            -3.0542         -1.4775         22.9992

     Atom 35  O   pos: (  0.269795 -0.211417  0.594765)  bare sigma:          52.10
            53.9020         -3.6191         -6.5772
            -4.2600         49.7051          6.7732
            -6.3802          5.4565         52.6877

     Atom 36  Ca  pos: ( -0.409888  0.811992  1.244752)  bare sigma:         101.07
           102.8676         -2.9300          1.1125
            -2.6901        102.4678         -0.7211
             0.2062         -0.3971         97.8848

     Atom 37  Si  pos: (  0.129509  0.787285  1.356244)  bare sigma:         -28.15
           -27.4021          3.8729         -1.3069
             3.5032        -29.0800          1.6534
            -1.1434          2.6974        -27.9787

     Atom 38  O   pos: ( -0.759664  0.845150  1.128729)  bare sigma:          32.53
            35.0419         -2.2230         11.3993
            -1.9631         19.4089          7.5101
             9.6969          4.1688         43.1268

     Atom 39  O   pos: ( -0.098367  0.699069  1.330753)  bare sigma:          35.47
            44.6122         -0.2089          5.2700
            -3.0905         33.1727         -2.5182
             9.6607         -2.0092         28.6223

     Atom 40  O   pos: ( -0.840207  0.997151  1.485559)  bare sigma:          30.47
            25.2196         -3.8299        -11.9194
            -1.4888         18.6227          8.5295
            -9.6136         12.4716         47.5643

     Atom 41  Ca  pos: ( -0.743667  1.244559  1.206840)  bare sigma:         103.81
           120.9164         -7.6695         -2.0573
            -7.9712         97.8909         -3.8856
            -2.0170         -3.9780         92.6275

     Atom 42  Si  pos: (  0.973687 -0.527597  1.415217)  bare sigma:         -28.07
           -29.3553          2.8817          1.6130
             2.9437        -31.5365         -1.8509
             0.7261         -1.4690        -23.3319

     Atom 43  O   pos: ( -0.414589  1.162329  1.253677)  bare sigma:          29.02
            40.6592         -0.7953          4.8355
            -4.1600         33.0560         -2.2381
             1.0351         -3.0711         13.3459

     Atom 44  O   pos: (  0.163682 -0.488672  1.248889)  bare sigma:          25.19
            39.5755         -6.6058          3.1070
            -7.8321         20.2686          3.5583
             8.8889          2.7375         15.7366

     Atom 45  O   pos: (  0.886334 -0.291634  1.420310)  bare sigma:          46.57
            44.3197         -5.2648          1.0040
            -5.3660         49.5427          0.4665
             0.9944          0.0515         45.8433

     Atom 46  O   pos: (  0.017464 -0.584515  1.635762)  bare sigma:          34.69
            34.6124         -4.5439         17.2839
            -3.7313         37.7757         -9.7803
            12.7495         -6.1166         31.6961

     Atom 47  Ca  pos: (  0.244786 -0.749744  1.821154)  bare sigma:         102.33
           101.1471         -4.4794         -2.4461
            -5.7001         98.7908          1.1744
            -1.6908         -0.8299        107.0579

     Atom 48  Ca  pos: (  0.903690  0.026489  0.349524)  bare sigma:         102.41
            96.9366          4.1494         -6.9739
             4.2305        104.8979          0.5983
            -6.0270          1.4263        105.4098

     Atom 49  Si  pos: ( -0.745108  1.559481  0.426833)  bare sigma:         -27.73
           -26.4363          3.0224          4.6937
             2.7218        -30.6932         -1.6282
             3.8273         -2.6917        -26.0659

     Atom 50  O   pos: ( -0.803376  1.599791  0.191460)  bare sigma:          46.97
            48.4282         -3.7862          0.8759
            -5.0376         38.7152         -0.8610
             1.1166         -0.3948         53.7606

     Atom 51  O   pos: (  0.678944 -0.151982  0.547138)  bare sigma:          37.91
            41.9292          8.8720         -4.4586
            10.2563         34.3642         -3.6924
            -6.3088         -4.3954         37.4231

     Atom 52  O   pos: (  0.011370  1.039567  0.298152)  bare sigma:          73.82
            73.3509          6.3756         -5.5730
             7.2428         77.3226          4.0831
            -5.2998          3.5852         70.7812

     Atom 53  H   pos: ( -0.081376  0.984144  0.404697)  bare sigma:          14.21
            15.8438          9.6093        -11.3851
             9.5274         11.4197         -6.2278
           -12.6430         -7.3139         15.3789

     Atom 54  H   pos: (  0.109008  1.127804  0.367596)  bare sigma:          16.37
            17.8706         11.7295          6.2720
            11.9057         18.8030          7.7428
             7.0845          8.7171         12.4229

     Atom 55  O   pos: ( -0.432112  0.895074  0.169094)  bare sigma:          67.20
            71.4629         -8.4890         12.1167
           -10.0026         65.0354        -11.0494
            10.8804         -9.3234         65.0999

     Atom 56  H   pos: ( -0.419445  0.990802  0.280030)  bare sigma:          19.19
            14.2942         -0.0172          3.0112
             0.5495         19.1168          7.3874
             3.8586          6.4563         24.1675

     Atom 57  H   pos: ( -0.547195  0.945482  0.075442)  bare sigma:           9.08
            15.3666         -8.7893         18.6624
            -9.8307         -0.7091         -8.5649
            18.5700         -7.5355         12.5846

     Atom 58  O   pos: ( -0.200360  1.532681  0.185530)  bare sigma:          66.16
            70.7234          0.5798          2.6256
            -0.4587         61.9065         -3.0055
             3.7014         -1.2672         65.8598

     Atom 59  H   pos: ( -0.230306  1.427244  0.287686)  bare sigma:          15.04
             7.8968          2.7921         -3.5454
             3.7640         14.6596        -13.2792
            -4.3556        -11.9222         22.5732

     Atom 60  H   pos: ( -1.047547  1.547494  0.166097)  bare sigma:          12.00
            32.9815          4.9069         -0.6425
             3.2148          0.5570         -1.6855
             0.3129         -1.5904          2.4514

     Atom 61  O   pos: (  0.075601  0.664240  0.168976)  bare sigma:          63.31
            61.7847         -3.9343         -2.8428
            -3.0292         63.4433          0.9229
            -4.1064         -0.9218         64.7149

     Atom 62  H   pos: (  0.169229  0.607531  0.274632)  bare sigma:          12.61
            11.1748         -9.4777         12.3282
            -8.2135          9.0252        -10.6046
            11.5814        -11.8153         17.6172

     Atom 63  H   pos: (  0.078474  0.814377  0.192628)  bare sigma:          12.86
             2.7608         -1.6916         -2.2249
            -2.6802         30.4888          6.3290
            -2.7839          6.5619          5.3366

     Atom 64  O   pos: (  0.286072  0.469288  0.441198)  bare sigma:          60.95
            57.6964          3.8143          8.8604
             4.1671         57.9990          6.6106
            10.2536          7.2880         67.1401

     Atom 65  H   pos: (  0.360243  0.541927  0.569037)  bare sigma:           6.17
             1.7597          9.8250         14.3430
            10.5216         -1.0665         15.1963
            15.7393         15.3640         17.8055

     Atom 66  H   pos: (  0.146619  0.441633  0.486917)  bare sigma:          16.77
            28.4046          5.6922         -4.2757
             5.7945          9.8970         -0.7785
            -5.0338         -0.9344         12.0060

     Atom 67  O   pos: (  0.029926 -0.214320  1.813959)  bare sigma:          64.67
            73.2490          1.0246          2.1151
             2.7861         59.2831         -0.1410
             0.7833          0.7769         61.4767

     Atom 68  H   pos: (  0.009531 -0.354706  1.760695)  bare sigma:          13.82
             4.2480          1.7757          2.4108
             0.4046         27.8093          9.7948
             1.7729         10.2097          9.4082

     Atom 69  H   pos: ( -0.093510 -0.139577  1.763911)  bare sigma:          12.35
            21.8600        -14.5542          9.7185
           -12.5204          8.5225         -4.7608
             9.5114         -5.1316          6.6630

     Atom 70  Ca  pos: (  0.384043  0.351705  0.940921)  bare sigma:         101.99
           100.0143         -1.4439          0.9773
            -1.5207        104.7334         -4.7535
             1.5226         -4.0156        101.2279

     Atom 71  Si  pos: ( -0.097009  0.307368  0.714931)  bare sigma:         -27.76
           -27.7851          5.2368         -0.7512
             5.2791        -32.4245          0.0169
            -0.7832         -0.1910        -23.0786

     Atom 72  O   pos: ( -0.287859  0.249367  0.856005)  bare sigma:          31.60
            36.8052         -1.8772         -1.2897
            -1.8169         33.1840          0.6527
             1.1572          0.5399         24.8042

     Atom 73  O   pos: (  0.046631  0.457881  0.845083)  bare sigma:          33.18
            29.5549          3.8981          3.0044
             3.9502         48.9636          2.2036
            -0.5746         -0.5591         21.0119

     Atom 74  O   pos: (  0.045634  0.094229  0.674811)  bare sigma:          48.10
            45.8256         -8.0313          3.6289
            -6.9378         52.1373         -3.5758
             3.7824         -4.0015         46.3379

     Atom 75  O   pos: ( -0.140338  0.358002  0.477465)  bare sigma:          29.47
            23.7491         -5.2123          1.8885
            -6.1296         41.4602         -8.9573
             1.9122         -4.9046         23.2125

     Atom 76  Ca  pos: (  0.070591  0.800002  0.839501)  bare sigma:         103.61
            96.4818          0.3857          5.9502
            -0.0130        118.3995          0.4156
             7.0994          0.6060         95.9587

     Atom 77  Si  pos: ( -0.399965  0.828436  0.719093)  bare sigma:         -27.62
           -26.0928          2.5826         -1.8266
             2.6099        -29.5745          1.4773
            -2.0955          1.7981        -27.1786

     Atom 78  O   pos: ( -0.556830  0.637193  0.727297)  bare sigma:          40.98
            33.2166          9.3599          2.2610
            12.6293         49.1950         -1.9595
             1.0818         -3.5547         40.5343

     Atom 79  O   pos: ( -0.276162  0.869226  0.929969)  bare sigma:          29.68
            24.2725         -0.1725         -9.6666
            -1.0711         26.3318         -1.9367
            -8.7310         -1.7746         38.4208

     Atom 80  O   pos: ( -0.229400  0.815209  0.542454)  bare sigma:          37.73
            26.6367          5.4147         -2.9459
             3.7170         34.2664         11.0734
            -6.2599         10.1912         52.2952

     Atom 81  Ca  pos: (  0.171549 -0.108882  1.234154)  bare sigma:         104.77
           102.5046         -0.0490          4.0787
             0.4894        106.1788         -2.1596
             3.2223         -2.2809        105.6321

     Atom 82  Si  pos: (  0.701577 -0.120941  1.433839)  bare sigma:         -28.16
           -28.6750          2.8735         -1.8637
             2.6311        -31.1072         -0.8913
            -1.1513         -1.4109        -24.7114

     Atom 83  O   pos: ( -0.230445  0.035505  1.238612)  bare sigma:          31.49
            19.0333          4.7303          0.5543
             7.1347         41.8178         -5.8859
            -0.8680         -2.5502         33.6220

     Atom 84  O   pos: (  0.477065 -0.224615  1.397626)  bare sigma:          32.73
            29.0806         -3.2660          0.9214
            -0.8080         28.2529          1.8821
             3.8739          3.3903         40.8677

     Atom 85  O   pos: ( -0.291003 -0.028283  1.655419)  bare sigma:          33.09
            36.2092         -7.5616         -2.7705
            -6.2086         40.9332          5.3412
            -3.1791          3.4260         22.1137

     Atom 86  Ca  pos: ( -0.143402  0.357714  1.183035)  bare sigma:         101.12
           109.4389         -3.2030          0.5945
            -3.0114        103.5106          2.8150
             0.9549          1.8818         90.4093

     Atom 87  Si  pos: (  0.339399  0.373151  1.394884)  bare sigma:         -27.84
           -29.2267          1.0158          1.3721
             1.4664        -29.2329         -2.7861
             1.1181         -3.4108        -25.0734

     Atom 88  O   pos: (  0.181097  0.258512  1.243063)  bare sigma:          29.28
            36.4583         -4.3406          6.2754
            -4.0951         31.2497          0.6480
             3.7987         -0.8240         20.1427

     Atom 89  O   pos: ( -0.467757  0.451731  1.241950)  bare sigma:          27.45
            31.7419         -3.7979          1.7840
            -6.1873         26.5316          5.8742
             5.1937          5.4683         24.0893

     Atom 90  O   pos: (  0.254045  0.599736  1.478274)  bare sigma:          47.30
            44.9281         -6.3684          0.3001
            -6.4786         54.6588          0.1998
            -0.8377         -1.0760         42.3067

     Atom 91  O   pos: (  0.374185  0.234269  1.593008)  bare sigma:          31.31
            32.7639         -5.7069         24.2229
            -2.8139         25.4112        -10.5840
            21.2323         -8.4758         35.7668

     Atom 92  Ca  pos: (  0.361900 -0.115473  1.733397)  bare sigma:          98.70
            99.0543          7.9028         -5.3876
             8.3188         94.0966          3.3542
            -4.9046          2.8906        102.9504

     Atom 93  Ca  pos: ( -0.368613  0.277669  1.792224)  bare sigma:          97.13
            94.9238          9.2009         -0.2336
             8.0847         98.1523          5.6926
             0.8357          6.8234         98.3039

     Atom 94  Ca  pos: ( -0.268853  0.605095  0.275383)  bare sigma:         101.88
            96.2286         -2.2840          6.7302
            -1.4114        108.0316          7.1027
             7.9352          5.8686        101.3861

     Atom 95  O   pos: (  0.583559  0.364922  0.058383)  bare sigma:          54.31
            58.7868        -11.9060          4.4026
           -10.7921         56.2513          4.9253
             9.0477          9.0056         47.8962

     Atom 96  H   pos: (  0.476922  0.281110  0.117583)  bare sigma:          18.90
            24.4887          7.7559         -6.7183
             8.0420         17.4728         -4.1774
            -5.9686         -3.5539         14.7275

     Atom 97  O   pos: (  0.433628  0.072869  2.009559)  bare sigma:          48.22
            32.3737         10.5609         10.9140
            11.9331         46.9086         -6.8841
             5.2062         -1.7767         65.3719

     Atom 98  H   pos: (  0.187760  1.066197  0.027269)  bare sigma:          18.52
            19.0147         -2.2246         -8.2468
            -2.0744         14.4367          1.8214
            -9.2421          2.7651         22.1205

     Diamagnetic contribution in ppm:

     Atom  1  O   pos: ( -0.810137  0.777307  1.871340)  dia sigma:          18.25
            17.9707         -0.4370          0.0058
            -0.4370         17.8199          0.1067
             0.0058          0.1067         18.9448

     Atom  2  H   pos: ( -0.744942  0.736215  1.998190)  dia sigma:           1.00
             1.0021         -0.0000         -0.0000
            -0.0000          1.0021         -0.0000
            -0.0000         -0.0000          1.0021

     Atom  3  H   pos: ( -0.737452  0.714131  1.758607)  dia sigma:           1.00
             1.0037         -0.0000         -0.0000
            -0.0000          1.0037         -0.0000
            -0.0000         -0.0000          1.0037

     Atom  4  O   pos: (  0.244210  0.136174  0.227213)  dia sigma:          18.09
            17.8824         -0.2342          0.2188
            -0.2342         18.5202          0.3384
             0.2188          0.3384         17.8787

     Atom  5  H   pos: (  0.284217  0.241266  0.328510)  dia sigma:           0.95
             0.9529         -0.0000         -0.0000
            -0.0000          0.9529         -0.0000
            -0.0000         -0.0000          0.9529

     Atom  6  H   pos: (  0.328378  0.011146  0.245006)  dia sigma:           0.95
             0.9490         -0.0000         -0.0000
            -0.0000          0.9490         -0.0000
            -0.0000         -0.0000          0.9490

     Atom  7  O   pos: ( -0.380286  0.561344  2.003379)  dia sigma:          18.17
            18.7624         -0.0409         -0.0024
            -0.0409         17.5891          0.1365
            -0.0024          0.1365         18.1642

     Atom  8  H   pos: ( -0.627976  1.526913  0.040175)  dia sigma:           0.93
             0.9276         -0.0000         -0.0000
            -0.0000          0.9276         -0.0000
            -0.0000         -0.0000          0.9276

     Atom  9  H   pos: ( -0.388954  1.513548  0.016029)  dia sigma:           0.98
             0.9783         -0.0000         -0.0000
            -0.0000          0.9783         -0.0000
            -0.0000         -0.0000          0.9783

     Atom 10  O   pos: (  0.972971 -0.839593  2.067838)  dia sigma:          18.01
            17.9430          0.1355          0.1639
             0.1355         18.3790          0.3788
             0.1639          0.3788         17.7221

     Atom 11  H   pos: (  0.716310  0.229514  0.014106)  dia sigma:           0.76
             0.7638         -0.0000         -0.0000
            -0.0000          0.7638         -0.0000
            -0.0000         -0.0000          0.7638

     Atom 12  H   pos: ( -0.322554  0.877830  1.959984)  dia sigma:           1.01
             1.0109         -0.0000         -0.0000
            -0.0000          1.0109         -0.0000
            -0.0000         -0.0000          1.0109

     Atom 13  O   pos: (  0.411934 -0.436420  1.921205)  dia sigma:          18.14
            18.4678         -0.3658         -0.0819
            -0.3658         17.7843          0.2096
            -0.0819          0.2096         18.1583

     Atom 14  H   pos: (  0.548946 -0.475626  1.981630)  dia sigma:           0.90
             0.8994         -0.0000         -0.0000
            -0.0000          0.8994         -0.0000
            -0.0000         -0.0000          0.8994

     Atom 15  H   pos: (  0.199604  0.567832 -0.027281)  dia sigma:           0.94
             0.9378         -0.0000         -0.0000
            -0.0000          0.9378         -0.0000
            -0.0000         -0.0000          0.9378

     Atom 16  O   pos: ( -0.445069  0.905807  1.612596)  dia sigma:          17.98
            18.5450          0.1480          0.1700
             0.1480         18.0667          0.0470
             0.1700          0.0470         17.3378

     Atom 17  H   pos: ( -0.366968  1.035368  1.618531)  dia sigma:           0.96
             0.9649         -0.0000         -0.0000
            -0.0000          0.9649         -0.0000
            -0.0000         -0.0000          0.9649

     Atom 18  H   pos: ( -0.586590  0.949602  1.588801)  dia sigma:           0.99
             0.9921         -0.0000         -0.0000
            -0.0000          0.9921         -0.0000
            -0.0000         -0.0000          0.9921

     Atom 19  O   pos: ( -0.270559  1.342616  0.540794)  dia sigma:          17.91
            18.5321         -0.1443          0.0511
            -0.1443         17.8966          0.0864
             0.0511          0.0864         17.2933

     Atom 20  H   pos: ( -0.138734  1.410630  0.558444)  dia sigma:           1.01
             1.0062         -0.0000         -0.0000
            -0.0000          1.0062         -0.0000
            -0.0000         -0.0000          1.0062

     Atom 21  H   pos: ( -0.370570  1.454019  0.552221)  dia sigma:           0.99
             0.9897         -0.0000         -0.0000
            -0.0000          0.9897         -0.0000
            -0.0000         -0.0000          0.9897

     Atom 22  O   pos: ( -0.113606  0.438177  1.619927)  dia sigma:          18.22
            18.6419         -0.1590          0.3099
            -0.1590         18.0965         -0.4555
             0.3099         -0.4555         17.9190

     Atom 23  H   pos: ( -0.123021  0.559964  1.525254)  dia sigma:           0.91
             0.9056         -0.0000         -0.0000
            -0.0000          0.9056         -0.0000
            -0.0000         -0.0000          0.9056

     Atom 24  H   pos: (  0.030830  0.429666  1.648426)  dia sigma:           1.03
             1.0282         -0.0000         -0.0000
            -0.0000          1.0282         -0.0000
            -0.0000         -0.0000          1.0282

     Atom 25  Ca  pos: ( -0.241020  1.244187  0.918417)  dia sigma:          -4.22
            -4.2204          0.0021          0.0006
             0.0021         -4.2148          0.0012
             0.0006          0.0012         -4.2112

     Atom 26  Si  pos: ( -0.703114  1.222561  0.718423)  dia sigma:           1.92
             1.8931         -0.0296          0.0028
            -0.0296          1.9351         -0.0181
             0.0028         -0.0181          1.9285

     Atom 27  O   pos: ( -0.923873  1.153015  0.795475)  dia sigma:          17.80
            17.9639          0.0664         -0.1109
             0.0664         17.6936         -0.0351
            -0.1109         -0.0351         17.7415

     Atom 28  O   pos: ( -0.598596  1.374424  0.881385)  dia sigma:          17.73
            17.6331          0.0622          0.1105
             0.0622         17.7298          0.1315
             0.1105          0.1315         17.8238

     Atom 29  O   pos: ( -0.556978  1.024127  0.684622)  dia sigma:          18.47
            18.5458         -0.3543          0.0108
            -0.3543         18.6495          0.0365
             0.0108          0.0365         18.2104

     Atom 30  O   pos: ( -0.719657  1.316088  0.482193)  dia sigma:          18.16
            17.8169         -0.0007          0.0783
            -0.0007         18.3342         -0.2314
             0.0783         -0.2314         18.3410

     Atom 31  Ca  pos: (  0.686400 -0.108150  0.923764)  dia sigma:          -4.22
            -4.2242          0.0100         -0.0092
             0.0100         -4.2433         -0.0098
            -0.0092         -0.0098         -4.2018

     Atom 32  Si  pos: (  0.176382 -0.086324  0.787852)  dia sigma:           1.97
             1.9553         -0.0309         -0.0035
            -0.0309          1.9986          0.0052
            -0.0035          0.0052          1.9696

     Atom 33  O   pos: (  0.021447 -0.220236  0.921007)  dia sigma:          17.84
            17.8341          0.1008         -0.1428
             0.1008         17.8258         -0.0694
            -0.1428         -0.0694         17.8451

     Atom 34  O   pos: (  0.352267 -0.002214  0.933877)  dia sigma:          17.85
            17.8942          0.0437          0.1607
             0.0437         17.7812          0.0279
             0.1607          0.0279         17.8816

     Atom 35  O   pos: (  0.269795 -0.211417  0.594765)  dia sigma:          18.45
            18.5624         -0.0843         -0.2868
            -0.0843         18.3000          0.1988
            -0.2868          0.1988         18.4862

     Atom 36  Ca  pos: ( -0.409888  0.811992  1.244752)  dia sigma:          -4.22
            -4.2213          0.0087         -0.0015
             0.0087         -4.2305          0.0051
            -0.0015          0.0051         -4.2141

     Atom 37  Si  pos: (  0.129509  0.787285  1.356244)  dia sigma:           1.94
             1.9319         -0.0402          0.0133
            -0.0402          1.9469         -0.0184
             0.0133         -0.0184          1.9389

     Atom 38  O   pos: ( -0.759664  0.845150  1.128729)  dia sigma:          17.66
            17.6297          0.0200         -0.1166
             0.0200         17.5923         -0.0831
            -0.1166         -0.0831         17.7683

     Atom 39  O   pos: ( -0.098367  0.699069  1.330753)  dia sigma:          17.83
            17.9296          0.1781          0.0045
             0.1781         17.7787          0.0017
             0.0045          0.0017         17.7700

     Atom 40  O   pos: ( -0.840207  0.997151  1.485559)  dia sigma:          17.73
            17.6480          0.0971          0.0682
             0.0971         17.8432          0.1463
             0.0682          0.1463         17.6969

     Atom 41  Ca  pos: ( -0.743667  1.244559  1.206840)  dia sigma:          -4.21
            -4.2683          0.0229          0.0049
             0.0229         -4.1910          0.0120
             0.0049          0.0120         -4.1788

     Atom 42  Si  pos: (  0.973687 -0.527597  1.415217)  dia sigma:           1.96
             1.9632         -0.0278         -0.0032
            -0.0278          1.9950          0.0075
            -0.0032          0.0075          1.9122

     Atom 43  O   pos: ( -0.414589  1.162329  1.253677)  dia sigma:          17.88
            17.8973          0.1013          0.1179
             0.1013         17.8562          0.1135
             0.1179          0.1135         17.8786

     Atom 44  O   pos: (  0.163682 -0.488672  1.248889)  dia sigma:          17.88
            17.8714          0.0640         -0.1698
             0.0640         17.8087         -0.0472
            -0.1698         -0.0472         17.9724

     Atom 45  O   pos: (  0.886334 -0.291634  1.420310)  dia sigma:          18.48
            18.5678         -0.2299         -0.0110
            -0.2299         18.7148          0.0152
            -0.0110          0.0152         18.1496

     Atom 46  O   pos: (  0.017464 -0.584515  1.635762)  dia sigma:          17.75
            17.6016          0.0545          0.0546
             0.0545         17.6998         -0.0572
             0.0546         -0.0572         17.9582

     Atom 47  Ca  pos: (  0.244786 -0.749744  1.821154)  dia sigma:          -4.22
            -4.2163          0.0299          0.0062
             0.0299         -4.2075          0.0087
             0.0062          0.0087         -4.2419

     Atom 48  Ca  pos: (  0.903690  0.026489  0.349524)  dia sigma:          -4.23
            -4.2092         -0.0091          0.0172
            -0.0091         -4.2377         -0.0059
             0.0172         -0.0059         -4.2370

     Atom 49  Si  pos: ( -0.745108  1.559481  0.426833)  dia sigma:           1.92
             1.9173         -0.0274         -0.0376
            -0.0274          1.9379          0.0148
            -0.0376          0.0148          1.9076

     Atom 50  O   pos: ( -0.803376  1.599791  0.191460)  dia sigma:          17.69
            17.6072         -0.0626          0.1163
            -0.0626         17.5816         -0.0701
             0.1163         -0.0701         17.8767

     Atom 51  O   pos: (  0.678944 -0.151982  0.547138)  dia sigma:          17.69
            17.8270          0.1037          0.0859
             0.1037         17.6125          0.0508
             0.0859          0.0508         17.6198

     Atom 52  O   pos: (  0.011370  1.039567  0.298152)  dia sigma:          18.08
            18.2124          0.6361         -0.1496
             0.6361         17.9089          0.0942
            -0.1496          0.0942         18.1112

     Atom 53  H   pos: ( -0.081376  0.984144  0.404697)  dia sigma:           0.95
             0.9451         -0.0000         -0.0000
            -0.0000          0.9451         -0.0000
            -0.0000         -0.0000          0.9451

     Atom 54  H   pos: (  0.109008  1.127804  0.367596)  dia sigma:           1.00
             1.0021         -0.0000         -0.0000
            -0.0000          1.0021         -0.0000
            -0.0000         -0.0000          1.0021

     Atom 55  O   pos: ( -0.432112  0.895074  0.169094)  dia sigma:          18.16
            17.9120         -0.1281          0.4293
            -0.1281         18.1363          0.4401
             0.4293          0.4401         18.4393

     Atom 56  H   pos: ( -0.419445  0.990802  0.280030)  dia sigma:           1.04
             1.0423         -0.0000         -0.0000
            -0.0000          1.0423         -0.0000
            -0.0000         -0.0000          1.0423

     Atom 57  H   pos: ( -0.547195  0.945482  0.075442)  dia sigma:           0.87
             0.8730         -0.0000         -0.0000
            -0.0000          0.8730         -0.0000
            -0.0000         -0.0000          0.8730

     Atom 58  O   pos: ( -0.200360  1.532681  0.185530)  dia sigma:          18.22
            18.5504          0.1755         -0.1946
             0.1755         18.1014         -0.4905
            -0.1946         -0.4905         17.9975

     Atom 59  H   pos: ( -0.230306  1.427244  0.287686)  dia sigma:           0.98
             0.9821         -0.0000         -0.0000
            -0.0000          0.9821         -0.0000
            -0.0000         -0.0000          0.9821

     Atom 60  H   pos: ( -1.047547  1.547494  0.166097)  dia sigma:           0.92
             0.9227         -0.0000         -0.0000
            -0.0000          0.9227         -0.0000
            -0.0000         -0.0000          0.9227

     Atom 61  O   pos: (  0.075601  0.664240  0.168976)  dia sigma:          18.15
            17.8961         -0.2104          0.3460
            -0.2104         18.5608         -0.0966
             0.3460         -0.0966         17.9810

     Atom 62  H   pos: (  0.169229  0.607531  0.274632)  dia sigma:           0.95
             0.9483         -0.0000         -0.0000
            -0.0000          0.9483         -0.0000
            -0.0000         -0.0000          0.9483

     Atom 63  H   pos: (  0.078474  0.814377  0.192628)  dia sigma:           0.94
             0.9380         -0.0000         -0.0000
            -0.0000          0.9380         -0.0000
            -0.0000         -0.0000          0.9380

     Atom 64  O   pos: (  0.286072  0.469288  0.441198)  dia sigma:          17.97
            18.4484          0.2928         -0.0630
             0.2928         17.6137          0.1342
            -0.0630          0.1342         17.8517

     Atom 65  H   pos: (  0.360243  0.541927  0.569037)  dia sigma:           0.81
             0.8054         -0.0000         -0.0000
            -0.0000          0.8054         -0.0000
            -0.0000         -0.0000          0.8054

     Atom 66  H   pos: (  0.146619  0.441633  0.486917)  dia sigma:           1.01
             1.0080         -0.0000         -0.0000
            -0.0000          1.0080         -0.0000
            -0.0000         -0.0000          1.0080

     Atom 67  O   pos: (  0.029926 -0.214320  1.813959)  dia sigma:          18.13
            18.1513         -0.2383          0.2262
            -0.2383         18.6088          0.1371
             0.2262          0.1371         17.6257

     Atom 68  H   pos: (  0.009531 -0.354706  1.760695)  dia sigma:           0.96
             0.9566         -0.0000         -0.0000
            -0.0000          0.9566         -0.0000
            -0.0000         -0.0000          0.9566

     Atom 69  H   pos: ( -0.093510 -0.139577  1.763911)  dia sigma:           0.93
             0.9293         -0.0000         -0.0000
            -0.0000          0.9293         -0.0000
            -0.0000         -0.0000          0.9293

     Atom 70  Ca  pos: (  0.384043  0.351705  0.940921)  dia sigma:          -4.21
            -4.2138         -0.0022          0.0069
            -0.0022         -4.2085          0.0179
             0.0069          0.0179         -4.1988

     Atom 71  Si  pos: ( -0.097009  0.307368  0.714931)  dia sigma:           1.93
             1.9324         -0.0502          0.0022
            -0.0502          1.9892         -0.0021
             0.0022         -0.0021          1.8817

     Atom 72  O   pos: ( -0.287859  0.249367  0.856005)  dia sigma:          17.84
            17.9085          0.0134         -0.1638
             0.0134         17.7396         -0.0466
            -0.1638         -0.0466         17.8670

     Atom 73  O   pos: (  0.046631  0.457881  0.845083)  dia sigma:          17.80
            17.7719          0.0811          0.1392
             0.0811         17.7615          0.1083
             0.1392          0.1083         17.8524

     Atom 74  O   pos: (  0.045634  0.094229  0.674811)  dia sigma:          18.33
            18.3172         -0.3114          0.0821
            -0.3114         18.4920         -0.0410
             0.0821         -0.0410         18.1943

     Atom 75  O   pos: ( -0.140338  0.358002  0.477465)  dia sigma:          17.75
            17.6731          0.0629          0.0531
             0.0629         17.5932         -0.0218
             0.0531         -0.0218         17.9968

     Atom 76  Ca  pos: (  0.070591  0.800002  0.839501)  dia sigma:          -4.21
            -4.1997          0.0009         -0.0173
             0.0009         -4.2578         -0.0007
            -0.0173         -0.0007         -4.1851

     Atom 77  Si  pos: ( -0.399965  0.828436  0.719093)  dia sigma:           1.91
             1.8962         -0.0345          0.0120
            -0.0345          1.9452         -0.0164
             0.0120         -0.0164          1.9016

     Atom 78  O   pos: ( -0.556830  0.637193  0.727297)  dia sigma:          17.88
            17.8905          0.2428          0.0483
             0.2428         17.8866          0.0708
             0.0483          0.0708         17.8532

     Atom 79  O   pos: ( -0.276162  0.869226  0.929969)  dia sigma:          17.77
            17.7485          0.0480          0.1832
             0.0480         17.7194          0.0418
             0.1832          0.0418         17.8363

     Atom 80  O   pos: ( -0.229400  0.815209  0.542454)  dia sigma:          17.70
            17.8351          0.0181         -0.1884
             0.0181         17.5748         -0.0265
            -0.1884         -0.0265         17.7007

     Atom 81  Ca  pos: (  0.171549 -0.108882  1.234154)  dia sigma:          -4.21
            -4.2086         -0.0087         -0.0038
            -0.0087         -4.2240          0.0077
            -0.0038          0.0077         -4.1996

     Atom 82  Si  pos: (  0.701577 -0.120941  1.433839)  dia sigma:           1.93
             1.9340         -0.0305          0.0120
            -0.0305          1.9565          0.0118
             0.0120          0.0118          1.8866

     Atom 83  O   pos: ( -0.230445  0.035505  1.238612)  dia sigma:          17.80
            17.7512          0.0993         -0.1018
             0.0993         17.7268         -0.1012
            -0.1018         -0.1012         17.9365

     Atom 84  O   pos: (  0.477065 -0.224615  1.397626)  dia sigma:          17.60
            17.7764          0.0771          0.0109
             0.0771         17.5457          0.0481
             0.0109          0.0481         17.4795

     Atom 85  O   pos: ( -0.291003 -0.028283  1.655419)  dia sigma:          17.78
            17.6755          0.0086          0.0403
             0.0086         17.6391          0.0756
             0.0403          0.0756         18.0110

     Atom 86  Ca  pos: ( -0.143402  0.357714  1.183035)  dia sigma:          -4.20
            -4.2288         -0.0004         -0.0027
            -0.0004         -4.2013         -0.0021
            -0.0027         -0.0021         -4.1614

     Atom 87  Si  pos: (  0.339399  0.373151  1.394884)  dia sigma:           1.92
             1.9382         -0.0274         -0.0062
            -0.0274          1.9370          0.0292
            -0.0062          0.0292          1.8933

     Atom 88  O   pos: (  0.181097  0.258512  1.243063)  dia sigma:          17.80
            17.7795          0.1026          0.1249
             0.1026         17.8246          0.1169
             0.1249          0.1169         17.7876

     Atom 89  O   pos: ( -0.467757  0.451731  1.241950)  dia sigma:          17.86
            17.8967          0.1073         -0.1365
             0.1073         17.7495         -0.1231
            -0.1365         -0.1231         17.9333

     Atom 90  O   pos: (  0.254045  0.599736  1.478274)  dia sigma:          18.12
            17.9171         -0.2438          0.0627
            -0.2438         18.4189         -0.0273
             0.0627         -0.0273         18.0253

     Atom 91  O   pos: (  0.374185  0.234269  1.593008)  dia sigma:          17.74
            17.6187          0.0260         -0.0108
             0.0260         17.7866         -0.1911
            -0.0108         -0.1911         17.8135

     Atom 92  Ca  pos: (  0.361900 -0.115473  1.733397)  dia sigma:          -4.22
            -4.2199         -0.0203          0.0156
            -0.0203         -4.2042         -0.0146
             0.0156         -0.0146         -4.2263

     Atom 93  Ca  pos: ( -0.368613  0.277669  1.792224)  dia sigma:          -4.21
            -4.2077         -0.0237          0.0092
            -0.0237         -4.2145         -0.0213
             0.0092         -0.0213         -4.2121

     Atom 94  Ca  pos: ( -0.268853  0.605095  0.275383)  dia sigma:          -4.23
            -4.1992          0.0134         -0.0306
             0.0134         -4.2474         -0.0123
            -0.0306         -0.0123         -4.2307

     Atom 95  O   pos: (  0.583559  0.364922  0.058383)  dia sigma:          17.79
            18.0443          0.2459         -0.3238
             0.2459         17.7986         -0.2254
            -0.3238         -0.2254         17.5347

     Atom 96  H   pos: (  0.476922  0.281110  0.117583)  dia sigma:           1.04
             1.0432         -0.0000         -0.0000
            -0.0000          1.0432         -0.0000
            -0.0000         -0.0000          1.0432

     Atom 97  O   pos: (  0.433628  0.072869  2.009559)  dia sigma:          17.96
            18.2279         -0.3234         -0.3748
            -0.3234         17.6935          0.1977
            -0.3748          0.1977         17.9456

     Atom 98  H   pos: (  0.187760  1.066197  0.027269)  dia sigma:           1.05
             1.0516         -0.0000         -0.0000
            -0.0000          1.0516         -0.0000
            -0.0000         -0.0000          1.0516

     Paramagnetic contribution in ppm:

     Atom  1  O   pos: ( -0.810137  0.777307  1.871340)  para sigma:         -13.58
           -19.7617        -10.1674          7.3742
            -9.9792        -20.8443         -2.5807
             3.8248         -1.0817         -0.1331

     Atom  2  H   pos: ( -0.744942  0.736215  1.998190)  para sigma:           0.00
             0.0000          0.0000          0.0000
             0.0000          0.0000          0.0000
             0.0000          0.0000          0.0000

     Atom  3  H   pos: ( -0.737452  0.714131  1.758607)  para sigma:           0.00
             0.0000          0.0000          0.0000
             0.0000          0.0000          0.0000
             0.0000          0.0000          0.0000

     Atom  4  O   pos: (  0.244210  0.136174  0.227213)  para sigma:         -27.70
           -32.3370         -2.9592         -0.7911
            -4.0124         -6.1633         10.5627
            -2.2874         11.8819        -44.5946

     Atom  5  H   pos: (  0.284217  0.241266  0.328510)  para sigma:           0.00
             0.0000          0.0000          0.0000
             0.0000          0.0000          0.0000
             0.0000          0.0000          0.0000

     Atom  6  H   pos: (  0.328378  0.011146  0.245006)  para sigma:           0.00
             0.0000          0.0000          0.0000
             0.0000          0.0000          0.0000
             0.0000          0.0000          0.0000

     Atom  7  O   pos: ( -0.380286  0.561344  2.003379)  para sigma:         -31.55
           -27.8398         -5.9154         -0.1692
            -7.2636        -38.9310         16.9518
            -3.9995         14.5877        -27.8820

     Atom  8  H   pos: ( -0.627976  1.526913  0.040175)  para sigma:           0.00
             0.0000          0.0000          0.0000
             0.0000          0.0000          0.0000
             0.0000          0.0000          0.0000

     Atom  9  H   pos: ( -0.388954  1.513548  0.016029)  para sigma:           0.00
             0.0000          0.0000          0.0000
             0.0000          0.0000          0.0000
             0.0000          0.0000          0.0000

     Atom 10  O   pos: (  0.972971 -0.839593  2.067838)  para sigma:         -55.97
           -55.4454        -18.6151         -9.3241
           -20.5016        -58.5650         -7.3759
            -4.6140         -6.9640        -53.8978

     Atom 11  H   pos: (  0.716310  0.229514  0.014106)  para sigma:           0.00
             0.0000          0.0000          0.0000
             0.0000          0.0000          0.0000
             0.0000          0.0000          0.0000

     Atom 12  H   pos: ( -0.322554  0.877830  1.959984)  para sigma:           0.00
             0.0000          0.0000          0.0000
             0.0000          0.0000          0.0000
             0.0000          0.0000          0.0000

     Atom 13  O   pos: (  0.411934 -0.436420  1.921205)  para sigma:         -37.82
           -35.4978         -7.0665          8.7822
            -9.1605        -35.2607          1.7114
             6.6405         -0.0025        -42.7073

     Atom 14  H   pos: (  0.548946 -0.475626  1.981630)  para sigma:           0.00
             0.0000          0.0000          0.0000
             0.0000          0.0000          0.0000
             0.0000          0.0000          0.0000

     Atom 15  H   pos: (  0.199604  0.567832 -0.027281)  para sigma:           0.00
             0.0000          0.0000          0.0000
             0.0000          0.0000          0.0000
             0.0000          0.0000          0.0000

     Atom 16  O   pos: ( -0.445069  0.905807  1.612596)  para sigma:         -27.32
           -11.0731         12.0982          3.1131
            15.0568        -33.2006          2.9248
             6.2687          3.5517        -37.6925

     Atom 17  H   pos: ( -0.366968  1.035368  1.618531)  para sigma:           0.00
             0.0000          0.0000          0.0000
             0.0000          0.0000          0.0000
             0.0000          0.0000          0.0000

     Atom 18  H   pos: ( -0.586590  0.949602  1.588801)  para sigma:           0.00
             0.0000          0.0000          0.0000
             0.0000          0.0000          0.0000
             0.0000          0.0000          0.0000

     Atom 19  O   pos: ( -0.270559  1.342616  0.540794)  para sigma:         -34.03
           -23.5090         -2.2166          0.7690
            -4.5240        -36.1115          1.3250
             0.8433         -0.5439        -42.4844

     Atom 20  H   pos: ( -0.138734  1.410630  0.558444)  para sigma:           0.00
             0.0000          0.0000          0.0000
             0.0000          0.0000          0.0000
             0.0000          0.0000          0.0000

     Atom 21  H   pos: ( -0.370570  1.454019  0.552221)  para sigma:           0.00
             0.0000          0.0000          0.0000
             0.0000          0.0000          0.0000
             0.0000          0.0000          0.0000

     Atom 22  O   pos: ( -0.113606  0.438177  1.619927)  para sigma:         -27.85
           -26.5826         11.9152        -10.9564
            13.4794        -26.8486        -21.6050
           -11.5096        -19.6825        -30.1199

     Atom 23  H   pos: ( -0.123021  0.559964  1.525254)  para sigma:           0.00
             0.0000          0.0000          0.0000
             0.0000          0.0000          0.0000
             0.0000          0.0000          0.0000

     Atom 24  H   pos: (  0.030830  0.429666  1.648426)  para sigma:           0.00
             0.0000          0.0000          0.0000
             0.0000          0.0000          0.0000
             0.0000          0.0000          0.0000

     Atom 25  Ca  pos: ( -0.241020  1.244187  0.918417)  para sigma:        -463.75
          -466.9625        -13.3209         -3.5510
            -8.5549       -455.5052          0.4153
            -2.0985         -0.2199       -468.7737

     Atom 26  Si  pos: ( -0.703114  1.222561  0.718423)  para sigma:        -398.39
          -378.1986         25.4942          1.0609
            25.8540       -411.4880         12.3703
             1.6559         11.9806       -405.4982

     Atom 27  O   pos: ( -0.923873  1.153015  0.795475)  para sigma:        -100.24
           -89.7763          4.0429        -14.1428
             3.3388        -88.5827         -2.9355
           -13.8572         -3.6049       -122.3647

     Atom 28  O   pos: ( -0.598596  1.374424  0.881385)  para sigma:         -93.48
          -112.7309         12.4753          0.3417
            16.7476        -64.6523          4.3352
            -0.9285         -0.5130       -103.0462

     Atom 29  O   pos: ( -0.556978  1.024127  0.684622)  para sigma:         -57.26
           -61.3957        -24.8900          0.1039
           -28.1531        -38.7498         -1.1818
             1.3639         -1.9919        -71.6411

     Atom 30  O   pos: ( -0.719657  1.316088  0.482193)  para sigma:         -63.57
           -80.0051         -3.5730          4.3433
            -0.4980        -51.7192        -12.6891
             2.9178        -14.8868        -58.9903

     Atom 31  Ca  pos: (  0.686400 -0.108150  0.923764)  para sigma:        -488.08
          -486.3805         -7.6438         10.1149
            -9.6349       -474.8179          9.6545
             9.8281         12.5499       -503.0516

     Atom 32  Si  pos: (  0.176382 -0.086324  0.787852)  para sigma:        -399.02
          -389.9986         24.7519          3.0222
            26.4165       -403.6247         -7.0636
             2.1896          2.9521       -403.4276

     Atom 33  O   pos: (  0.021447 -0.220236  0.921007)  para sigma:        -105.04
          -101.9121         -3.5559          3.1645
            -2.7669        -93.1016          2.8047
             4.6640          7.1366       -120.0987

     Atom 34  O   pos: (  0.352267 -0.002214  0.933877)  para sigma:        -105.36
           -85.9671         -2.5261          1.8581
            -6.1033       -107.4237          1.8059
            -3.2375         -2.9227       -122.7023

     Atom 35  O   pos: (  0.269795 -0.211417  0.594765)  para sigma:         -64.82
           -62.3510         -9.0035        -17.3646
           -11.5630        -70.3369         18.4455
           -16.4956         14.7446        -61.7585

     Atom 36  Ca  pos: ( -0.409888  0.811992  1.244752)  para sigma:        -499.10
          -492.1668         -6.6885          8.0205
            -4.8055       -497.2589         -0.0304
             3.4421          2.1085       -507.8596

     Atom 37  Si  pos: (  0.129509  0.787285  1.356244)  para sigma:        -411.73
          -404.7376         21.5763         -8.9451
            17.9657       -421.5929         15.0233
           -12.5099         23.5437       -408.8618

     Atom 38  O   pos: ( -0.759664  0.845150  1.128729)  para sigma:        -100.50
           -95.8154         -4.8264         22.9628
            -4.4709       -131.2110         16.1232
            19.2429          7.8871        -74.4696

     Atom 39  O   pos: ( -0.098367  0.699069  1.330753)  para sigma:         -96.60
           -72.7026          2.1640         12.6173
            -4.3532       -104.2050         -4.1977
            21.1467         -2.0660       -112.8889

     Atom 40  O   pos: ( -0.840207  0.997151  1.485559)  para sigma:        -105.16
          -119.9698         -6.5899        -25.1749
            -0.5160       -127.0134         21.9690
           -20.4297         31.7561        -68.4909

     Atom 41  Ca  pos: ( -0.743667  1.244559  1.206840)  para sigma:        -479.84
          -423.0031        -27.2880         -8.9914
           -30.5575       -504.4175        -11.7267
            -7.6895        -11.3422       -512.0861

     Atom 42  Si  pos: (  0.973687 -0.527597  1.415217)  para sigma:        -402.28
          -402.0355         14.4314          7.7594
            17.9420       -433.0235         -8.0267
             0.9753         -5.9152       -371.7866

     Atom 43  O   pos: ( -0.414589  1.162329  1.253677)  para sigma:        -112.06
           -85.5228         -0.5393         12.7347
            -7.9260       -102.7572         -1.3897
             3.7308         -4.2556       -147.9050

     Atom 44  O   pos: (  0.163682 -0.488672  1.248889)  para sigma:        -119.92
           -87.6162        -14.0669          3.0118
           -17.3097       -132.5909          8.2218
            16.9195          5.9127       -139.5494

     Atom 45  O   pos: (  0.886334 -0.291634  1.420310)  para sigma:         -76.73
           -80.9684        -12.4133          2.6227
           -12.9281        -68.2579          2.4137
             2.4192          2.1245        -80.9553

     Atom 46  O   pos: (  0.017464 -0.584515  1.635762)  para sigma:         -96.36
           -95.7516        -12.3236         39.1837
            -9.6733        -93.7388        -24.0504
            28.9604        -15.8780        -99.5948

     Atom 47  Ca  pos: (  0.244786 -0.749744  1.821154)  para sigma:        -487.58
          -491.4080          4.5341        -13.6259
             1.1469       -482.9721         12.4401
            -9.6160          8.5403       -488.3707

     Atom 48  Ca  pos: (  0.903690  0.026489  0.349524)  para sigma:        -489.35
          -508.5781         15.2382        -24.4377
            16.7757       -484.9144         -1.9706
           -19.6155         -2.3777       -474.5713

     Atom 49  Si  pos: ( -0.745108  1.559481  0.426833)  para sigma:        -406.48
          -410.7939         22.2100         35.4353
            19.4289       -417.7887          6.2883
            30.9854         -5.5754       -390.8636

     Atom 50  O   pos: ( -0.803376  1.599791  0.191460)  para sigma:         -67.93
           -69.4169         -6.5585          4.9414
            -8.7579        -84.8269         -1.7904
             6.2982         -0.3011        -49.5427

     Atom 51  O   pos: (  0.678944 -0.151982  0.547138)  para sigma:         -89.05
           -79.7611         21.9310         -8.9196
            25.5468        -96.4630         -5.7596
           -12.9291         -7.6760        -90.9306

     Atom 52  O   pos: (  0.011370  1.039567  0.298152)  para sigma:         -13.33
           -11.5928         18.7463        -10.6511
            20.0680         -9.5427          6.3449
            -9.5253          4.6090        -18.8486

     Atom 53  H   pos: ( -0.081376  0.984144  0.404697)  para sigma:           0.00
             0.0000          0.0000          0.0000
             0.0000          0.0000          0.0000
             0.0000          0.0000          0.0000

     Atom 54  H   pos: (  0.109008  1.127804  0.367596)  para sigma:           0.00
             0.0000          0.0000          0.0000
             0.0000          0.0000          0.0000
             0.0000          0.0000          0.0000

     Atom 55  O   pos: ( -0.432112  0.895074  0.169094)  para sigma:         -29.52
           -19.2529        -18.8649         28.3925
           -23.5911        -35.0945        -24.8059
            24.4463        -19.4236        -34.2134

     Atom 56  H   pos: ( -0.419445  0.990802  0.280030)  para sigma:           0.00
             0.0000          0.0000          0.0000
             0.0000          0.0000          0.0000
             0.0000          0.0000          0.0000

     Atom 57  H   pos: ( -0.547195  0.945482  0.075442)  para sigma:           0.00
             0.0000          0.0000          0.0000
             0.0000          0.0000          0.0000
             0.0000          0.0000          0.0000

     Atom 58  O   pos: ( -0.200360  1.532681  0.185530)  para sigma:         -34.11
           -23.6217          1.3708          1.8424
            -1.2260        -40.6509         -7.5570
             4.3084         -4.3009        -38.0532

     Atom 59  H   pos: ( -0.230306  1.427244  0.287686)  para sigma:           0.00
             0.0000          0.0000          0.0000
             0.0000          0.0000          0.0000
             0.0000          0.0000          0.0000

     Atom 60  H   pos: ( -1.047547  1.547494  0.166097)  para sigma:           0.00
             0.0000          0.0000          0.0000
             0.0000          0.0000          0.0000
             0.0000          0.0000          0.0000

     Atom 61  O   pos: (  0.075601  0.664240  0.168976)  para sigma:         -41.05
           -44.4856         -9.2053         -1.0648
            -6.6922        -36.7822          1.2627
            -3.3029         -2.9708        -41.8807

     Atom 62  H   pos: (  0.169229  0.607531  0.274632)  para sigma:           0.00
             0.0000          0.0000          0.0000
             0.0000          0.0000          0.0000
             0.0000          0.0000          0.0000

     Atom 63  H   pos: (  0.078474  0.814377  0.192628)  para sigma:           0.00
             0.0000          0.0000          0.0000
             0.0000          0.0000          0.0000
             0.0000          0.0000          0.0000

     Atom 64  O   pos: (  0.286072  0.469288  0.441198)  para sigma:         -42.84
           -47.5326          9.5962         20.1308
            10.2758        -50.3805         14.1707
            23.8188         16.3934        -30.6178

     Atom 65  H   pos: (  0.360243  0.541927  0.569037)  para sigma:           0.00
             0.0000          0.0000          0.0000
             0.0000          0.0000          0.0000
             0.0000          0.0000          0.0000

     Atom 66  H   pos: (  0.146619  0.441633  0.486917)  para sigma:           0.00
             0.0000          0.0000          0.0000
             0.0000          0.0000          0.0000
             0.0000          0.0000          0.0000

     Atom 67  O   pos: (  0.029926 -0.214320  1.813959)  para sigma:         -36.50
           -17.6678          1.5043          3.9517
             5.2075        -42.6521          1.0336
             1.0221          2.7890        -49.1946

     Atom 68  H   pos: (  0.009531 -0.354706  1.760695)  para sigma:           0.00
             0.0000          0.0000          0.0000
             0.0000          0.0000          0.0000
             0.0000          0.0000          0.0000

     Atom 69  H   pos: ( -0.093510 -0.139577  1.763911)  para sigma:           0.00
             0.0000          0.0000          0.0000
             0.0000          0.0000          0.0000
             0.0000          0.0000          0.0000

     Atom 70  Ca  pos: (  0.384043  0.351705  0.940921)  para sigma:        -491.25
          -514.3178         -9.5582         11.4909
           -10.7932       -472.7945        -14.0682
            14.2106        -14.0149       -486.6460

     Atom 71  Si  pos: ( -0.097009  0.307368  0.714931)  para sigma:        -406.62
          -401.8810         36.4399         -0.6977
            36.4689       -438.0107         -4.7075
             1.7449        -10.8142       -379.9568

     Atom 72  O   pos: ( -0.287859  0.249367  0.856005)  para sigma:        -104.97
           -92.8548         -4.0126         -4.8667
            -3.4540       -104.3177          1.2987
             1.3669          0.1790       -117.7311

     Atom 73  O   pos: (  0.046631  0.457881  0.845083)  para sigma:        -101.37
          -110.6140         10.2550          9.6675
            10.1214        -65.2608          8.4941
             1.3747          0.4262       -128.2282

     Atom 74  O   pos: (  0.045634  0.094229  0.674811)  para sigma:         -72.58
           -76.1524        -19.5613          8.0899
           -17.2189        -63.3432         -7.7560
             9.2519         -9.6393        -78.2518

     Atom 75  O   pos: ( -0.140338  0.358002  0.477465)  para sigma:        -108.64
          -123.5436        -10.4194          5.1323
           -12.6383        -85.1474        -21.5478
             5.0604        -11.7815       -117.2178

     Atom 76  Ca  pos: (  0.070591  0.800002  0.839501)  para sigma:        -476.64
          -510.8391          3.5616         20.0440
             2.0328       -422.5832          0.3751
            25.0808          1.9787       -496.4870

     Atom 77  Si  pos: ( -0.399965  0.828436  0.719093)  para sigma:        -402.43
          -401.2614         21.6868        -10.6556
            21.6323       -419.0389         -1.1631
           -11.8168          6.8922       -387.0004

     Atom 78  O   pos: ( -0.556830  0.637193  0.727297)  para sigma:         -84.36
          -101.9618         22.3839          4.4912
            29.9117        -65.0672         -4.9231
             1.9219         -8.4711        -86.0554

     Atom 79  O   pos: ( -0.276162  0.869226  0.929969)  para sigma:        -108.23
          -120.8539          0.1177        -18.5914
            -1.4921       -117.6765         -4.2056
           -16.1131         -2.6253        -86.1733

     Atom 80  O   pos: ( -0.229400  0.815209  0.542454)  para sigma:         -88.25
          -111.1580         10.9783         -8.8733
             6.6067        -98.7301         24.9873
           -17.1261         23.0459        -54.8498

     Atom 81  Ca  pos: (  0.171549 -0.108882  1.234154)  para sigma:        -464.86
          -474.4997         -7.0788         18.8843
            -4.0714       -464.5214         -6.1614
            13.5096         -7.1805       -455.5641

     Atom 82  Si  pos: (  0.701577 -0.120941  1.433839)  para sigma:        -405.35
          -420.1757         28.3426         -3.4026
            23.9680       -412.7179         -8.9837
            -0.6184        -11.5458       -383.1573

     Atom 83  O   pos: ( -0.230445  0.035505  1.238612)  para sigma:        -103.60
          -133.2014         11.7209          1.3985
            18.0859        -81.5787        -16.0446
            -3.0864         -7.7549        -96.0153

     Atom 84  O   pos: (  0.477065 -0.224615  1.397626)  para sigma:         -98.00
          -103.4738         -6.3194          2.1006
            -0.2641       -108.9532          2.7652
             9.1816          7.1852        -81.5820

     Atom 85  O   pos: ( -0.291003 -0.028283  1.655419)  para sigma:        -100.05
           -96.1523        -13.4217         -6.3542
           -11.5418        -82.2233         14.8778
            -7.4563         10.0893       -121.7687

     Atom 86  Ca  pos: ( -0.143402  0.357714  1.183035)  para sigma:        -493.52
          -470.9490        -20.6776         -1.5444
           -20.9256       -485.6612          9.8441
             0.6466          5.4490       -523.9353

     Atom 87  Si  pos: (  0.339399  0.373151  1.394884)  para sigma:        -405.92
          -408.7433          4.8789          9.1335
             8.4114       -420.6138        -20.0464
             8.4268        -28.4357       -388.3936

     Atom 88  O   pos: (  0.181097  0.258512  1.243063)  para sigma:        -109.39
           -93.8548         -6.7826         16.3478
            -7.7283       -105.9155          2.5321
            10.3179         -1.4324       -128.3929

     Atom 89  O   pos: ( -0.467757  0.451731  1.241950)  para sigma:        -114.44
          -105.3937         -7.2303          1.6860
           -12.4949       -118.1368         11.3571
             9.5588          9.9910       -119.8012

     Atom 90  O   pos: (  0.254045  0.599736  1.478274)  para sigma:         -72.23
           -79.2709        -17.2804          1.8203
           -17.3543        -53.4464         -1.7960
            -0.3720         -4.1474        -83.9743

     Atom 91  O   pos: (  0.374185  0.234269  1.593008)  para sigma:        -101.84
          -100.0451        -11.8940         53.8352
            -4.6515       -116.0611        -26.6740
            45.8106        -21.4943        -89.4158

     Atom 92  Ca  pos: (  0.361900 -0.115473  1.733397)  para sigma:        -499.14
          -487.6199         23.4414        -20.7319
            21.1377       -516.2771         12.4655
           -20.6579          9.1299       -493.5136

     Atom 93  Ca  pos: ( -0.368613  0.277669  1.792224)  para sigma:        -515.36
          -515.5887         27.2895          0.0591
            26.7008       -511.5190         16.9501
             3.5506         21.7995       -518.9646

     Atom 94  Ca  pos: ( -0.268853  0.605095  0.275383)  para sigma:        -495.86
          -506.6423         -0.0449         17.4355
             3.5711       -477.6966         29.5447
            20.8710         24.4629       -503.2326

     Atom 95  O   pos: (  0.583559  0.364922  0.058383)  para sigma:         -54.93
           -45.0328        -23.5100          8.3789
           -20.8392        -49.5018         10.6616
            18.5170         19.8256        -70.2543

     Atom 96  H   pos: (  0.476922  0.281110  0.117583)  para sigma:           0.00
             0.0000          0.0000          0.0000
             0.0000          0.0000          0.0000
             0.0000          0.0000          0.0000

     Atom 97  O   pos: (  0.433628  0.072869  2.009559)  para sigma:         -65.86
           -97.0657         22.1261         23.7092
            24.7471        -68.6556        -12.8300
             9.6553         -1.3631        -31.8575

     Atom 98  H   pos: (  0.187760  1.066197  0.027269)  para sigma:           0.00
             0.0000          0.0000          0.0000
             0.0000          0.0000          0.0000
             0.0000          0.0000          0.0000

     Paramagnetic US occ-occ contribution in ppm:

     Atom  1  O   pos: ( -0.810137  0.777307  1.871340)  para_oo sigma:          -0.35
            -0.5560          0.1110         -0.1141
             0.1215         -0.7236          0.1678
            -0.0363          0.1067          0.2369

     Atom  2  H   pos: ( -0.744942  0.736215  1.998190)  para_oo sigma:           0.00
             0.0000          0.0000          0.0000
             0.0000          0.0000          0.0000
             0.0000          0.0000          0.0000

     Atom  3  H   pos: ( -0.737452  0.714131  1.758607)  para_oo sigma:           0.00
             0.0000          0.0000          0.0000
             0.0000          0.0000          0.0000
             0.0000          0.0000          0.0000

     Atom  4  O   pos: (  0.244210  0.136174  0.227213)  para_oo sigma:          -0.63
            -1.0086         -0.0538          0.0545
            -0.1143         -0.1791          0.2229
             0.0438          0.2411         -0.7112

     Atom  5  H   pos: (  0.284217  0.241266  0.328510)  para_oo sigma:           0.00
             0.0000          0.0000          0.0000
             0.0000          0.0000          0.0000
             0.0000          0.0000          0.0000

     Atom  6  H   pos: (  0.328378  0.011146  0.245006)  para_oo sigma:           0.00
             0.0000          0.0000          0.0000
             0.0000          0.0000          0.0000
             0.0000          0.0000          0.0000

     Atom  7  O   pos: ( -0.380286  0.561344  2.003379)  para_oo sigma:          -0.55
             0.0374         -0.0530         -0.0005
            -0.0187         -0.8940         -0.0927
            -0.0210         -0.1113         -0.7880

     Atom  8  H   pos: ( -0.627976  1.526913  0.040175)  para_oo sigma:           0.00
             0.0000          0.0000          0.0000
             0.0000          0.0000          0.0000
             0.0000          0.0000          0.0000

     Atom  9  H   pos: ( -0.388954  1.513548  0.016029)  para_oo sigma:           0.00
             0.0000          0.0000          0.0000
             0.0000          0.0000          0.0000
             0.0000          0.0000          0.0000

     Atom 10  O   pos: (  0.972971 -0.839593  2.067838)  para_oo sigma:          -0.17
            -0.3753         -0.2347          0.1206
            -0.2646          0.5227          0.4563
             0.1528          0.3738         -0.6644

     Atom 11  H   pos: (  0.716310  0.229514  0.014106)  para_oo sigma:           0.00
             0.0000          0.0000          0.0000
             0.0000          0.0000          0.0000
             0.0000          0.0000          0.0000

     Atom 12  H   pos: ( -0.322554  0.877830  1.959984)  para_oo sigma:           0.00
             0.0000          0.0000          0.0000
             0.0000          0.0000          0.0000
             0.0000          0.0000          0.0000

     Atom 13  O   pos: (  0.411934 -0.436420  1.921205)  para_oo sigma:          -0.33
             0.1209         -0.4044         -0.0796
            -0.3336         -0.7449          0.1256
            -0.1416          0.1690         -0.3685

     Atom 14  H   pos: (  0.548946 -0.475626  1.981630)  para_oo sigma:           0.00
             0.0000          0.0000          0.0000
             0.0000          0.0000          0.0000
             0.0000          0.0000          0.0000

     Atom 15  H   pos: (  0.199604  0.567832 -0.027281)  para_oo sigma:           0.00
             0.0000          0.0000          0.0000
             0.0000          0.0000          0.0000
             0.0000          0.0000          0.0000

     Atom 16  O   pos: ( -0.445069  0.905807  1.612596)  para_oo sigma:          -0.69
            -0.3653          0.1463          0.0569
             0.1643         -0.7022         -0.0718
             0.0084         -0.0460         -0.9895

     Atom 17  H   pos: ( -0.366968  1.035368  1.618531)  para_oo sigma:           0.00
             0.0000          0.0000          0.0000
             0.0000          0.0000          0.0000
             0.0000          0.0000          0.0000

     Atom 18  H   pos: ( -0.586590  0.949602  1.588801)  para_oo sigma:           0.00
             0.0000          0.0000          0.0000
             0.0000          0.0000          0.0000
             0.0000          0.0000          0.0000

     Atom 19  O   pos: ( -0.270559  1.342616  0.540794)  para_oo sigma:          -0.81
            -0.7749         -0.0255          0.0240
            -0.0048         -0.7693          0.0124
            -0.0307         -0.0401         -0.8798

     Atom 20  H   pos: ( -0.138734  1.410630  0.558444)  para_oo sigma:           0.00
             0.0000          0.0000          0.0000
             0.0000          0.0000          0.0000
             0.0000          0.0000          0.0000

     Atom 21  H   pos: ( -0.370570  1.454019  0.552221)  para_oo sigma:           0.00
             0.0000          0.0000          0.0000
             0.0000          0.0000          0.0000
             0.0000          0.0000          0.0000

     Atom 22  O   pos: ( -0.113606  0.438177  1.619927)  para_oo sigma:          -0.27
            -0.4269         -0.3807          0.3347
            -0.3927         -0.1517         -0.2454
             0.3486         -0.1819         -0.2182

     Atom 23  H   pos: ( -0.123021  0.559964  1.525254)  para_oo sigma:           0.00
             0.0000          0.0000          0.0000
             0.0000          0.0000          0.0000
             0.0000          0.0000          0.0000

     Atom 24  H   pos: (  0.030830  0.429666  1.648426)  para_oo sigma:           0.00
             0.0000          0.0000          0.0000
             0.0000          0.0000          0.0000
             0.0000          0.0000          0.0000

     Atom 25  Ca  pos: ( -0.241020  1.244187  0.918417)  para_oo sigma:          -2.77
            -2.6591         -0.3600         -0.1468
            -0.3506         -2.5141         -0.0011
            -0.1524         -0.0129         -3.1487

     Atom 26  Si  pos: ( -0.703114  1.222561  0.718423)  para_oo sigma:          -6.22
            -5.5895          0.3175         -0.1521
             0.3081         -6.4579          0.4070
            -0.1654          0.3741         -6.6249

     Atom 27  O   pos: ( -0.923873  1.153015  0.795475)  para_oo sigma:          -1.86
             0.0497          1.1044         -0.7719
             1.2259         -3.2572         -0.4022
            -0.7851         -0.4505         -2.3661

     Atom 28  O   pos: ( -0.598596  1.374424  0.881385)  para_oo sigma:          -1.76
            -2.2486          1.0058          1.2798
             0.9072         -1.8666          1.4478
             1.2397          1.5203         -1.1740

     Atom 29  O   pos: ( -0.556978  1.024127  0.684622)  para_oo sigma:          -3.88
            -3.9099         -1.9586         -0.1098
            -1.9850         -2.6665         -0.0405
            -0.0856          0.0009         -5.0706

     Atom 30  O   pos: ( -0.719657  1.316088  0.482193)  para_oo sigma:          -4.00
            -5.0338         -0.2392          0.0801
            -0.2738         -3.1213         -1.1010
             0.1031         -1.1468         -3.8589

     Atom 31  Ca  pos: (  0.686400 -0.108150  0.923764)  para_oo sigma:          -3.43
            -3.3832         -0.3380          0.1898
            -0.3135         -3.0475          0.1795
             0.1915          0.1589         -3.8542

     Atom 32  Si  pos: (  0.176382 -0.086324  0.787852)  para_oo sigma:          -6.21
            -6.1796          0.5074          0.1806
             0.5141         -6.2946         -0.0410
             0.1674         -0.0108         -6.1433

     Atom 33  O   pos: (  0.021447 -0.220236  0.921007)  para_oo sigma:          -1.76
            -1.6045          1.3860         -1.5196
             1.3649         -1.8585         -1.1010
            -1.6522         -1.2628         -1.8031

     Atom 34  O   pos: (  0.352267 -0.002214  0.933877)  para_oo sigma:          -1.63
            -1.0367          0.9974          1.8128
             0.9824         -2.4403          1.0240
             1.9756          1.0260         -1.4148

     Atom 35  O   pos: (  0.269795 -0.211417  0.594765)  para_oo sigma:          -3.90
            -3.8023         -0.8181         -1.3260
            -0.7757         -4.3715          0.8988
            -1.3195          0.9670         -3.5129

     Atom 36  Ca  pos: ( -0.409888  0.811992  1.244752)  para_oo sigma:          -3.45
            -3.4161         -0.3552          0.0948
            -0.3334         -3.1462         -0.1005
             0.1402         -0.0624         -3.7973

     Atom 37  Si  pos: (  0.129509  0.787285  1.356244)  para_oo sigma:          -5.83
            -5.5162          0.5193         -0.1786
             0.5155         -6.0970          0.3339
            -0.1870          0.3158         -5.8725

     Atom 38  O   pos: ( -0.759664  0.845150  1.128729)  para_oo sigma:          -1.62
            -2.0947          0.1360         -2.0228
             0.1566         -2.4657         -0.8037
            -1.9010         -0.7081         -0.3027

     Atom 39  O   pos: ( -0.098367  0.699069  1.330753)  para_oo sigma:          -2.10
            -0.9478          1.3300         -0.0726
             1.4076         -2.6023         -0.0084
            -0.0729         -0.1810         -2.7520

     Atom 40  O   pos: ( -0.840207  0.997151  1.485559)  para_oo sigma:          -1.91
            -2.4924          0.2444          0.9265
             0.2048         -0.6437          1.4898
             0.8880          1.3533         -2.6002

     Atom 41  Ca  pos: ( -0.743667  1.244559  1.206840)  para_oo sigma:          -3.09
            -1.9027         -0.7321         -0.0129
            -0.7227         -3.5987         -0.2279
            -0.0075         -0.2297         -3.7798

     Atom 42  Si  pos: (  0.973687 -0.527597  1.415217)  para_oo sigma:          -6.15
            -6.1957          0.1747          0.1828
             0.2532         -6.7756         -0.1588
             0.2030         -0.1616         -5.4747

     Atom 43  O   pos: ( -0.414589  1.162329  1.253677)  para_oo sigma:          -1.26
            -1.2191          1.4114          1.1142
             1.3665         -1.3268          0.9994
             1.3384          1.0648         -1.2381

     Atom 44  O   pos: (  0.163682 -0.488672  1.248889)  para_oo sigma:          -1.21
            -0.7780          0.4982         -1.7883
             0.6679         -2.1695         -0.5493
            -1.9416         -0.4866         -0.6805

     Atom 45  O   pos: (  0.886334 -0.291634  1.420310)  para_oo sigma:          -3.49
            -3.6380         -1.7466          0.1578
            -1.7569         -2.1337          0.2244
             0.1770          0.1978         -4.6887

     Atom 46  O   pos: (  0.017464 -0.584515  1.635762)  para_oo sigma:          -2.44
            -3.5611          0.3335         -0.1993
             0.2273         -3.1509         -0.2955
            -0.1038         -0.3691         -0.6086

     Atom 47  Ca  pos: (  0.244786 -0.749744  1.821154)  para_oo sigma:          -3.49
            -3.3327         -0.1361          0.0420
            -0.1715         -3.4759         -0.2087
             0.1107         -0.2848         -3.6696

     Atom 48  Ca  pos: (  0.903690  0.026489  0.349524)  para_oo sigma:          -2.96
            -3.0195          0.2027         -0.4613
             0.2276         -2.9980         -0.1506
            -0.4598         -0.1449         -2.8640

     Atom 49  Si  pos: ( -0.745108  1.559481  0.426833)  para_oo sigma:          -5.92
            -5.5842          0.4680          0.4361
             0.4881         -6.2087          0.1355
             0.5236          0.1734         -5.9551

     Atom 50  O   pos: ( -0.803376  1.599791  0.191460)  para_oo sigma:          -3.71
            -4.5955         -0.2384          0.6514
            -0.2648         -4.5365         -0.4303
             0.6029         -0.4436         -2.0030

     Atom 51  O   pos: (  0.678944 -0.151982  0.547138)  para_oo sigma:          -2.19
            -0.8338          1.0414          1.3121
             1.0139         -2.4443          0.9242
             1.3795          1.0615         -3.3053

     Atom 52  O   pos: (  0.011370  1.039567  0.298152)  para_oo sigma:          -0.96
            -0.9688          0.0470         -0.1255
             0.0801         -0.8682          0.0341
            -0.1385         -0.0029         -1.0527

     Atom 53  H   pos: ( -0.081376  0.984144  0.404697)  para_oo sigma:           0.00
             0.0000          0.0000          0.0000
             0.0000          0.0000          0.0000
             0.0000          0.0000          0.0000

     Atom 54  H   pos: (  0.109008  1.127804  0.367596)  para_oo sigma:           0.00
             0.0000          0.0000          0.0000
             0.0000          0.0000          0.0000
             0.0000          0.0000          0.0000

     Atom 55  O   pos: ( -0.432112  0.895074  0.169094)  para_oo sigma:          -0.31
            -0.3324          0.2024          0.5124
             0.2560         -0.7069          0.2599
             0.5340          0.1427          0.1130

     Atom 56  H   pos: ( -0.419445  0.990802  0.280030)  para_oo sigma:           0.00
             0.0000          0.0000          0.0000
             0.0000          0.0000          0.0000
             0.0000          0.0000          0.0000

     Atom 57  H   pos: ( -0.547195  0.945482  0.075442)  para_oo sigma:           0.00
             0.0000          0.0000          0.0000
             0.0000          0.0000          0.0000
             0.0000          0.0000          0.0000

     Atom 58  O   pos: ( -0.200360  1.532681  0.185530)  para_oo sigma:          -0.61
            -0.3920          0.2624         -0.0114
             0.2666         -0.8307         -0.2141
             0.0468         -0.1817         -0.6032

     Atom 59  H   pos: ( -0.230306  1.427244  0.287686)  para_oo sigma:           0.00
             0.0000          0.0000          0.0000
             0.0000          0.0000          0.0000
             0.0000          0.0000          0.0000

     Atom 60  H   pos: ( -1.047547  1.547494  0.166097)  para_oo sigma:           0.00
             0.0000          0.0000          0.0000
             0.0000          0.0000          0.0000
             0.0000          0.0000          0.0000

     Atom 61  O   pos: (  0.075601  0.664240  0.168976)  para_oo sigma:          -0.72
            -1.0711         -0.2549          0.0891
            -0.2801         -0.4491         -0.0428
             0.1212         -0.0541         -0.6395

     Atom 62  H   pos: (  0.169229  0.607531  0.274632)  para_oo sigma:           0.00
             0.0000          0.0000          0.0000
             0.0000          0.0000          0.0000
             0.0000          0.0000          0.0000

     Atom 63  H   pos: (  0.078474  0.814377  0.192628)  para_oo sigma:           0.00
             0.0000          0.0000          0.0000
             0.0000          0.0000          0.0000
             0.0000          0.0000          0.0000

     Atom 64  O   pos: (  0.286072  0.469288  0.441198)  para_oo sigma:          -1.32
            -1.4935         -0.0508          0.2638
            -0.0482         -1.3057          0.1744
             0.3377          0.1639         -1.1526

     Atom 65  H   pos: (  0.360243  0.541927  0.569037)  para_oo sigma:           0.00
             0.0000          0.0000          0.0000
             0.0000          0.0000          0.0000
             0.0000          0.0000          0.0000

     Atom 66  H   pos: (  0.146619  0.441633  0.486917)  para_oo sigma:           0.00
             0.0000          0.0000          0.0000
             0.0000          0.0000          0.0000
             0.0000          0.0000          0.0000

     Atom 67  O   pos: (  0.029926 -0.214320  1.813959)  para_oo sigma:          -0.39
            -0.6831         -0.3157          0.1179
            -0.3786          0.1127          0.0406
             0.1335          0.0245         -0.5994

     Atom 68  H   pos: (  0.009531 -0.354706  1.760695)  para_oo sigma:           0.00
             0.0000          0.0000          0.0000
             0.0000          0.0000          0.0000
             0.0000          0.0000          0.0000

     Atom 69  H   pos: ( -0.093510 -0.139577  1.763911)  para_oo sigma:           0.00
             0.0000          0.0000          0.0000
             0.0000          0.0000          0.0000
             0.0000          0.0000          0.0000

     Atom 70  Ca  pos: (  0.384043  0.351705  0.940921)  para_oo sigma:          -3.40
            -3.6667         -0.4025          0.0180
            -0.4772         -3.0246         -0.2451
            -0.0767         -0.2226         -3.4946

     Atom 71  Si  pos: ( -0.097009  0.307368  0.714931)  para_oo sigma:          -6.08
            -6.0295          0.7049         -0.0074
             0.6773         -6.6393         -0.1567
            -0.0121         -0.1468         -5.5797

     Atom 72  O   pos: ( -0.287859  0.249367  0.856005)  para_oo sigma:          -1.72
            -0.6901          0.7530         -1.6967
             0.8190         -2.7966         -0.8242
            -1.8774         -0.8134         -1.6627

     Atom 73  O   pos: (  0.046631  0.457881  0.845083)  para_oo sigma:          -1.70
            -1.4776          1.2918          1.2011
             1.2517         -1.9672          1.0573
             1.2681          1.2188         -1.6517

     Atom 74  O   pos: (  0.045634  0.094229  0.674811)  para_oo sigma:          -3.30
            -3.3386         -1.4171          0.3234
            -1.4784         -2.0899         -0.7117
             0.2903         -0.6057         -4.4753

     Atom 75  O   pos: ( -0.140338  0.358002  0.477465)  para_oo sigma:          -1.66
            -2.2828          0.1708          0.3174
             0.2300         -3.1862         -0.5140
             0.4915         -0.7570          0.4884

     Atom 76  Ca  pos: (  0.070591  0.800002  0.839501)  para_oo sigma:          -3.11
            -3.9176         -0.0554          0.3206
            -0.0737         -2.0057          0.0112
             0.3306         -0.0077         -3.4008

     Atom 77  Si  pos: ( -0.399965  0.828436  0.719093)  para_oo sigma:          -6.06
            -5.9068          0.1787         -0.2840
             0.1900         -6.3231         -0.1514
            -0.2253         -0.0366         -5.9644

     Atom 78  O   pos: ( -0.556830  0.637193  0.727297)  para_oo sigma:          -2.44
            -2.1511          1.4994          0.3423
             1.4269         -1.7970          0.4748
             0.4541          0.5592         -3.3746

     Atom 79  O   pos: ( -0.276162  0.869226  0.929969)  para_oo sigma:          -1.40
            -1.8894          0.2775          2.0448
             0.2920         -2.2617          0.6107
             1.9115          0.5303         -0.0529

     Atom 80  O   pos: ( -0.229400  0.815209  0.542454)  para_oo sigma:          -2.37
            -1.5985         -0.2500         -2.1437
            -0.2120         -3.4409         -0.6850
            -2.0473         -0.7244         -2.0690

     Atom 81  Ca  pos: (  0.171549 -0.108882  1.234154)  para_oo sigma:          -2.61
            -2.7347         -0.2958          0.2527
            -0.2399         -2.5416         -0.0563
             0.2632         -0.0646         -2.5436

     Atom 82  Si  pos: (  0.701577 -0.120941  1.433839)  para_oo sigma:          -6.00
            -6.3507          0.4520         -0.0202
             0.4960         -6.1364         -0.1526
            -0.0484         -0.1585         -5.5066

     Atom 83  O   pos: ( -0.230445  0.035505  1.238612)  para_oo sigma:          -1.77
            -2.4234          0.4415         -0.8254
             0.3208         -1.9756         -1.6491
            -0.7825         -1.7517         -0.9015

     Atom 84  O   pos: (  0.477065 -0.224615  1.397626)  para_oo sigma:          -1.42
             0.1711          1.5798          0.5911
             1.5682         -1.5922          0.1075
             0.3368          0.0224         -2.8390

     Atom 85  O   pos: ( -0.291003 -0.028283  1.655419)  para_oo sigma:          -1.75
            -3.0416         -0.1061          0.4414
             0.0067         -2.6981          0.5018
             0.6453          0.6014          0.4949

     Atom 86  Ca  pos: ( -0.143402  0.357714  1.183035)  para_oo sigma:          -3.54
            -2.9921         -0.4633          0.0643
            -0.4704         -3.3300          0.0361
            -0.0222         -0.0022         -4.3049

     Atom 87  Si  pos: (  0.339399  0.373151  1.394884)  para_oo sigma:          -5.97
            -5.9067          0.2554          0.0691
             0.2510         -6.4017         -0.5137
             0.1827         -0.4861         -5.5914

     Atom 88  O   pos: (  0.181097  0.258512  1.243063)  para_oo sigma:          -1.36
            -1.2563          0.9544          1.3747
             0.9720         -1.8713          1.1439
             1.5574          1.2880         -0.9565

     Atom 89  O   pos: ( -0.467757  0.451731  1.241950)  para_oo sigma:          -1.04
            -0.3051          0.7743         -1.4448
             0.8112         -1.7569         -0.8152
            -1.6477         -0.7617         -1.0481

     Atom 90  O   pos: (  0.254045  0.599736  1.478274)  para_oo sigma:          -3.73
            -3.9635         -1.0363          0.1603
            -1.0975         -2.7676         -0.0171
             0.1138         -0.0246         -4.4452

     Atom 91  O   pos: (  0.374185  0.234269  1.593008)  para_oo sigma:          -1.99
            -3.1820         -0.5712         -0.2109
            -0.6258         -2.0053         -1.6186
            -0.1878         -1.6473         -0.7827

     Atom 92  Ca  pos: (  0.361900 -0.115473  1.733397)  para_oo sigma:          -3.17
            -3.4322          0.4042         -0.0212
             0.3726         -3.1986          0.0780
            -0.0427         -0.0129         -2.8892

     Atom 93  Ca  pos: ( -0.368613  0.277669  1.792224)  para_oo sigma:          -4.08
            -4.3160          0.6669         -0.0359
             0.6983         -3.8606          0.3833
            -0.1564          0.4296         -4.0615

     Atom 94  Ca  pos: ( -0.268853  0.605095  0.275383)  para_oo sigma:          -3.52
            -3.6770         -0.3338          0.3378
            -0.2735         -3.0913         -0.0922
             0.3705         -0.1828         -3.7983

     Atom 95  O   pos: (  0.583559  0.364922  0.058383)  para_oo sigma:          -0.68
            -0.3171         -0.4646         -0.2954
            -0.4823         -0.8661         -0.3770
            -0.2562         -0.4449         -0.8443

     Atom 96  H   pos: (  0.476922  0.281110  0.117583)  para_oo sigma:           0.00
             0.0000          0.0000          0.0000
             0.0000          0.0000          0.0000
             0.0000          0.0000          0.0000

     Atom 97  O   pos: (  0.433628  0.072869  2.009559)  para_oo sigma:           0.55
             1.3373         -0.7361         -0.1572
            -0.7307          0.2728         -0.1636
             0.0365         -0.1815          0.0462

     Atom 98  H   pos: (  0.187760  1.066197  0.027269)  para_oo sigma:           0.00
             0.0000          0.0000          0.0000
             0.0000          0.0000          0.0000
             0.0000          0.0000          0.0000

     Paramagnetic US L_R Q_R contribution in ppm:

     Atom  1  O   pos: ( -0.810137  0.777307  1.871340)  para_lq sigma:        -100.27
           -98.8099          6.2413         -0.3089
             6.2361        -96.8674         -0.4657
            -0.3411         -0.5496       -105.1276

     Atom  2  H   pos: ( -0.744942  0.736215  1.998190)  para_lq sigma:           0.00
             0.0000          0.0000          0.0000
             0.0000          0.0000          0.0000
             0.0000          0.0000          0.0000

     Atom  3  H   pos: ( -0.737452  0.714131  1.758607)  para_lq sigma:           0.00
             0.0000          0.0000          0.0000
             0.0000          0.0000          0.0000
             0.0000          0.0000          0.0000

     Atom  4  O   pos: (  0.244210  0.136174  0.227213)  para_lq sigma:        -100.70
           -99.2921          2.5363         -3.3000
             2.3735       -103.4942         -3.2222
            -3.4947         -3.2866        -99.3160

     Atom  5  H   pos: (  0.284217  0.241266  0.328510)  para_lq sigma:           0.00
             0.0000          0.0000          0.0000
             0.0000          0.0000          0.0000
             0.0000          0.0000          0.0000

     Atom  6  H   pos: (  0.328378  0.011146  0.245006)  para_lq sigma:           0.00
             0.0000          0.0000          0.0000
             0.0000          0.0000          0.0000
             0.0000          0.0000          0.0000

     Atom  7  O   pos: ( -0.380286  0.561344  2.003379)  para_lq sigma:        -100.19
          -104.7126          0.1954          0.3928
             0.1315        -93.7828         -1.8177
            -0.1762         -1.9515       -102.0818

     Atom  8  H   pos: ( -0.627976  1.526913  0.040175)  para_lq sigma:           0.00
             0.0000          0.0000          0.0000
             0.0000          0.0000          0.0000
             0.0000          0.0000          0.0000

     Atom  9  H   pos: ( -0.388954  1.513548  0.016029)  para_lq sigma:           0.00
             0.0000          0.0000          0.0000
             0.0000          0.0000          0.0000
             0.0000          0.0000          0.0000

     Atom 10  O   pos: (  0.972971 -0.839593  2.067838)  para_lq sigma:        -103.63
          -104.4868         -0.8395         -1.8665
            -0.8503       -105.8131         -2.7728
            -1.7456         -2.7107       -100.5884

     Atom 11  H   pos: (  0.716310  0.229514  0.014106)  para_lq sigma:           0.00
             0.0000          0.0000          0.0000
             0.0000          0.0000          0.0000
             0.0000          0.0000          0.0000

     Atom 12  H   pos: ( -0.322554  0.877830  1.959984)  para_lq sigma:           0.00
             0.0000          0.0000          0.0000
             0.0000          0.0000          0.0000
             0.0000          0.0000          0.0000

     Atom 13  O   pos: (  0.411934 -0.436420  1.921205)  para_lq sigma:         -99.98
          -102.4983          3.1381          0.2379
             3.1306        -96.0461         -2.0204
            -0.0221         -2.1712       -101.3913

     Atom 14  H   pos: (  0.548946 -0.475626  1.981630)  para_lq sigma:           0.00
             0.0000          0.0000          0.0000
             0.0000          0.0000          0.0000
             0.0000          0.0000          0.0000

     Atom 15  H   pos: (  0.199604  0.567832 -0.027281)  para_lq sigma:           0.00
             0.0000          0.0000          0.0000
             0.0000          0.0000          0.0000
             0.0000          0.0000          0.0000

     Atom 16  O   pos: ( -0.445069  0.905807  1.612596)  para_lq sigma:        -101.81
          -104.9075         -0.9024         -1.5691
            -0.7001       -105.3723         -0.3630
            -1.5354         -0.1707        -95.1634

     Atom 17  H   pos: ( -0.366968  1.035368  1.618531)  para_lq sigma:           0.00
             0.0000          0.0000          0.0000
             0.0000          0.0000          0.0000
             0.0000          0.0000          0.0000

     Atom 18  H   pos: ( -0.586590  0.949602  1.588801)  para_lq sigma:           0.00
             0.0000          0.0000          0.0000
             0.0000          0.0000          0.0000
             0.0000          0.0000          0.0000

     Atom 19  O   pos: ( -0.270559  1.342616  0.540794)  para_lq sigma:        -101.58
          -105.9164         -0.0679         -0.4971
            -0.1297       -103.7952         -1.1500
            -0.6060         -1.3607        -95.0136

     Atom 20  H   pos: ( -0.138734  1.410630  0.558444)  para_lq sigma:           0.00
             0.0000          0.0000          0.0000
             0.0000          0.0000          0.0000
             0.0000          0.0000          0.0000

     Atom 21  H   pos: ( -0.370570  1.454019  0.552221)  para_lq sigma:           0.00
             0.0000          0.0000          0.0000
             0.0000          0.0000          0.0000
             0.0000          0.0000          0.0000

     Atom 22  O   pos: ( -0.113606  0.438177  1.619927)  para_lq sigma:        -100.81
          -103.5182         -0.7885         -1.0755
            -0.7431       -101.0841          5.2296
            -0.9503          5.4397        -97.8154

     Atom 23  H   pos: ( -0.123021  0.559964  1.525254)  para_lq sigma:           0.00
             0.0000          0.0000          0.0000
             0.0000          0.0000          0.0000
             0.0000          0.0000          0.0000

     Atom 24  H   pos: (  0.030830  0.429666  1.648426)  para_lq sigma:           0.00
             0.0000          0.0000          0.0000
             0.0000          0.0000          0.0000
             0.0000          0.0000          0.0000

     Atom 25  Ca  pos: ( -0.241020  1.244187  0.918417)  para_lq sigma:         202.36
           202.0926         -0.8454         -0.2681
            -0.6072        202.8345          0.0192
             0.0117          0.0455        202.1541

     Atom 26  Si  pos: ( -0.703114  1.222561  0.718423)  para_lq sigma:          -0.50
             1.9994          2.3108         -0.2570
             2.5302         -2.0691          1.3350
            -0.1660          1.6269         -1.4259

     Atom 27  O   pos: ( -0.923873  1.153015  0.795475)  para_lq sigma:        -110.41
          -114.1815         -1.8966          2.7844
            -1.8933       -108.4159          0.8326
             3.2316          0.9926       -108.6397

     Atom 28  O   pos: ( -0.598596  1.374424  0.881385)  para_lq sigma:        -110.64
          -109.6965         -1.8355         -1.8603
            -1.5774       -110.4915         -3.1689
            -2.3566         -3.8338       -111.7231

     Atom 29  O   pos: ( -0.556978  1.024127  0.684622)  para_lq sigma:        -102.94
          -103.1900          3.9775         -0.2402
             3.8790       -105.8298          0.0734
            -0.5206          0.5011        -99.8074

     Atom 30  O   pos: ( -0.719657  1.316088  0.482193)  para_lq sigma:        -103.39
          -100.1800          1.0830         -0.5544
             0.8945       -105.8353          2.7711
            -0.6566          2.5817       -104.1585

     Atom 31  Ca  pos: (  0.686400 -0.108150  0.923764)  para_lq sigma:         201.85
           201.7223         -0.5348          0.6479
            -0.4967        202.6046          0.4461
             0.6175          0.7355        201.2357

     Atom 32  Si  pos: (  0.176382 -0.086324  0.787852)  para_lq sigma:          -0.46
             0.1412          2.6502          0.5297
             3.1605         -1.2462         -0.7886
             0.6959          0.2426         -0.2679

     Atom 33  O   pos: (  0.021447 -0.220236  0.921007)  para_lq sigma:        -109.40
          -109.6744         -3.1460          3.0814
            -2.9910       -108.4166          2.6498
             3.4365          3.1033       -110.1034

     Atom 34  O   pos: (  0.352267 -0.002214  0.933877)  para_lq sigma:        -109.24
          -109.9286         -2.3322         -3.3086
            -2.6920       -107.4386         -1.7161
            -3.7494         -2.1762       -110.3569

     Atom 35  O   pos: (  0.269795 -0.211417  0.594765)  para_lq sigma:        -101.95
          -102.5745          1.6250          3.1964
             1.7941       -100.5645         -2.9812
             3.1506         -2.8518       -102.6986

     Atom 36  Ca  pos: ( -0.409888  0.811992  1.244752)  para_lq sigma:         201.43
           201.7057         -0.6053          0.5226
            -0.5002        201.9454          0.0220
            -0.0039          0.0709        200.6387

     Atom 37  Si  pos: (  0.129509  0.787285  1.356244)  para_lq sigma:          -1.12
            -0.0337          2.3223         -0.7339
             2.1290         -2.1048          0.8839
            -1.1297          2.0252         -1.2152

     Atom 38  O   pos: ( -0.759664  0.845150  1.128729)  para_lq sigma:        -112.04
          -110.6914         -1.0263          3.4300
            -1.0874       -110.1694          2.2476
             3.3627          1.9270       -115.2518

     Atom 39  O   pos: ( -0.098367  0.699069  1.330753)  para_lq sigma:        -109.57
          -113.8339         -2.5530         -0.8966
            -2.5903       -107.6812         -0.3017
            -0.6092         -0.3960       -107.1812

     Atom 40  O   pos: ( -0.840207  0.997151  1.485559)  para_lq sigma:        -112.04
          -109.0267         -1.0214         -0.9296
            -0.7828       -116.2898         -3.0523
            -0.7520         -2.2110       -110.7948

     Atom 41  Ca  pos: ( -0.743667  1.244559  1.206840)  para_lq sigma:         201.84
           204.3661         -1.6845         -0.2699
            -1.5721        200.7723         -0.7439
            -0.3883         -0.8205        200.3904

     Atom 42  Si  pos: (  0.973687 -0.527597  1.415217)  para_lq sigma:          -0.64
            -1.1368          1.1235          1.2020
             1.8886         -3.9106         -1.1444
             0.5683         -0.7907          3.1275

     Atom 43  O   pos: ( -0.414589  1.162329  1.253677)  para_lq sigma:        -109.68
          -109.7417         -3.2579         -1.8943
            -3.6542       -109.8436         -2.4680
            -2.4100         -2.4372       -109.4539

     Atom 44  O   pos: (  0.163682 -0.488672  1.248889)  para_lq sigma:        -110.27
          -112.0335         -0.8666          3.9989
            -0.8563       -107.8110          0.2617
             4.5545          0.5069       -110.9621

     Atom 45  O   pos: (  0.886334 -0.291634  1.420310)  para_lq sigma:        -102.73
          -103.2740          3.6887          0.7595
             3.6257       -106.3169         -0.4650
             0.8961         -0.6342        -98.5946

     Atom 46  O   pos: (  0.017464 -0.584515  1.635762)  para_lq sigma:        -110.77
          -108.2194          0.3428         -0.7614
             0.2452       -108.5436          1.9747
            -1.3430          2.4570       -115.5375

     Atom 47  Ca  pos: (  0.244786 -0.749744  1.821154)  para_lq sigma:         201.81
           202.1564          0.6444         -0.4171
             0.4436        201.5550          0.6949
             0.4308          0.0337        201.7126

     Atom 48  Ca  pos: (  0.903690  0.026489  0.349524)  para_lq sigma:         201.86
           201.5806          0.7012         -1.4782
             0.8411        201.8698         -0.1905
            -1.0212         -0.2775        202.1261

     Atom 49  Si  pos: ( -0.745108  1.559481  0.426833)  para_lq sigma:          -0.72
             0.0978          2.5274          3.2674
             2.0333         -2.0706          0.7276
             2.7669         -0.5597         -0.1728

     Atom 50  O   pos: ( -0.803376  1.599791  0.191460)  para_lq sigma:        -109.73
          -107.4080          0.2393         -1.0025
             0.1002       -107.3098          1.7309
            -1.2269          1.1626       -114.4772

     Atom 51  O   pos: (  0.678944 -0.151982  0.547138)  para_lq sigma:        -111.06
          -113.6713         -3.7083         -2.0483
            -3.5459       -109.9497         -1.4278
            -2.1155         -1.3969       -109.5609

     Atom 52  O   pos: (  0.011370  1.039567  0.298152)  para_lq sigma:        -101.34
          -101.6057         -6.0461          1.1839
            -5.8973        -98.5014         -1.2075
             1.0926         -1.5509       -103.9241

     Atom 53  H   pos: ( -0.081376  0.984144  0.404697)  para_lq sigma:           0.00
             0.0000          0.0000          0.0000
             0.0000          0.0000          0.0000
             0.0000          0.0000          0.0000

     Atom 54  H   pos: (  0.109008  1.127804  0.367596)  para_lq sigma:           0.00
             0.0000          0.0000          0.0000
             0.0000          0.0000          0.0000
             0.0000          0.0000          0.0000

     Atom 55  O   pos: ( -0.432112  0.895074  0.169094)  para_lq sigma:        -101.95
          -101.0074          3.7479         -4.3877
             3.6044       -101.7012         -2.3731
            -4.5865         -2.5091       -103.1378

     Atom 56  H   pos: ( -0.419445  0.990802  0.280030)  para_lq sigma:           0.00
             0.0000          0.0000          0.0000
             0.0000          0.0000          0.0000
             0.0000          0.0000          0.0000

     Atom 57  H   pos: ( -0.547195  0.945482  0.075442)  para_lq sigma:           0.00
             0.0000          0.0000          0.0000
             0.0000          0.0000          0.0000
             0.0000          0.0000          0.0000

     Atom 58  O   pos: ( -0.200360  1.532681  0.185530)  para_lq sigma:        -100.01
          -103.5894         -0.0542          1.1771
            -0.2583        -98.8590          4.7610
             1.4158          5.1581        -97.5683

     Atom 59  H   pos: ( -0.230306  1.427244  0.287686)  para_lq sigma:           0.00
             0.0000          0.0000          0.0000
             0.0000          0.0000          0.0000
             0.0000          0.0000          0.0000

     Atom 60  H   pos: ( -1.047547  1.547494  0.166097)  para_lq sigma:           0.00
             0.0000          0.0000          0.0000
             0.0000          0.0000          0.0000
             0.0000          0.0000          0.0000

     Atom 61  O   pos: (  0.075601  0.664240  0.168976)  para_lq sigma:         -99.73
           -97.7161          0.8795         -4.4786
             0.8826       -103.3136          0.3995
            -4.7880          0.1843        -98.1558

     Atom 62  H   pos: (  0.169229  0.607531  0.274632)  para_lq sigma:           0.00
             0.0000          0.0000          0.0000
             0.0000          0.0000          0.0000
             0.0000          0.0000          0.0000

     Atom 63  H   pos: (  0.078474  0.814377  0.192628)  para_lq sigma:           0.00
             0.0000          0.0000          0.0000
             0.0000          0.0000          0.0000
             0.0000          0.0000          0.0000

     Atom 64  O   pos: (  0.286072  0.469288  0.441198)  para_lq sigma:        -103.23
          -105.6639         -2.6523          0.1898
            -2.6352       -100.0376         -2.1239
             0.2742         -2.2748       -104.0005

     Atom 65  H   pos: (  0.360243  0.541927  0.569037)  para_lq sigma:           0.00
             0.0000          0.0000          0.0000
             0.0000          0.0000          0.0000
             0.0000          0.0000          0.0000

     Atom 66  H   pos: (  0.146619  0.441633  0.486917)  para_lq sigma:           0.00
             0.0000          0.0000          0.0000
             0.0000          0.0000          0.0000
             0.0000          0.0000          0.0000

     Atom 67  O   pos: (  0.029926 -0.214320  1.813959)  para_lq sigma:        -101.01
          -102.2558          1.9348         -3.6921
             2.0352       -104.5529         -1.8442
            -4.0021         -1.8076        -96.2242

     Atom 68  H   pos: (  0.009531 -0.354706  1.760695)  para_lq sigma:           0.00
             0.0000          0.0000          0.0000
             0.0000          0.0000          0.0000
             0.0000          0.0000          0.0000

     Atom 69  H   pos: ( -0.093510 -0.139577  1.763911)  para_lq sigma:           0.00
             0.0000          0.0000          0.0000
             0.0000          0.0000          0.0000
             0.0000          0.0000          0.0000

     Atom 70  Ca  pos: (  0.384043  0.351705  0.940921)  para_lq sigma:         201.03
           199.0921         -1.0612          0.4195
            -1.3947        201.7870         -0.4857
             0.6938         -0.2011        202.2146

     Atom 71  Si  pos: ( -0.097009  0.307368  0.714931)  para_lq sigma:          -0.91
            -0.7205          3.6429         -0.2520
             3.5879         -4.1120         -0.3219
            -0.0460         -0.8699          2.1141

     Atom 72  O   pos: ( -0.287859  0.249367  0.856005)  para_lq sigma:        -110.04
          -111.8236         -1.2817          3.8856
            -1.1810       -107.6797          0.8806
             4.1982          1.1477       -110.6251

     Atom 73  O   pos: (  0.046631  0.457881  0.845083)  para_lq sigma:        -110.35
          -110.0968         -2.4915         -2.1818
            -2.5872       -110.6294         -2.7236
            -2.8704         -2.9697       -110.3108

     Atom 74  O   pos: (  0.045634  0.094229  0.674811)  para_lq sigma:        -103.18
          -102.5421          3.5219         -1.0061
             3.7004       -105.6851          0.3615
            -0.9965          0.4248       -101.3010

     Atom 75  O   pos: ( -0.140338  0.358002  0.477465)  para_lq sigma:        -111.45
          -108.4334          0.4452         -1.9052
             0.4914       -108.9252          1.8825
            -1.6286          1.7926       -116.9817

     Atom 76  Ca  pos: (  0.070591  0.800002  0.839501)  para_lq sigma:         201.82
           199.4510          0.3006          0.9017
            -0.2062        204.7700         -0.0430
             1.3467          0.1818        201.2448

     Atom 77  Si  pos: ( -0.399965  0.828436  0.719093)  para_lq sigma:          -0.77
            -0.1009          1.3999         -1.2507
             1.4254         -2.3874         -0.4321
            -1.3426          0.5786          0.1930

     Atom 78  O   pos: ( -0.556830  0.637193  0.727297)  para_lq sigma:        -108.49
          -108.7693         -3.6979          0.3625
            -3.5190       -110.0141         -0.2463
             0.1062         -0.3851       -106.6839

     Atom 79  O   pos: ( -0.276162  0.869226  0.929969)  para_lq sigma:        -111.10
          -111.1135         -0.6554         -3.9356
            -0.7720       -108.6990         -0.9513
            -3.7978         -1.1924       -113.4855

     Atom 80  O   pos: ( -0.229400  0.815209  0.542454)  para_lq sigma:        -111.75
          -113.3270          0.9167          4.0198
             0.7713       -109.0689         -0.5739
             3.5968         -0.3364       -112.8506

     Atom 81  Ca  pos: (  0.171549 -0.108882  1.234154)  para_lq sigma:         201.62
           200.9108         -1.0492          1.1007
            -0.6764        201.3113         -0.1476
             0.7189         -0.2837        202.6291

     Atom 82  Si  pos: (  0.701577 -0.120941  1.433839)  para_lq sigma:          -0.88
            -2.2934          2.8144         -0.5767
             2.1808         -2.1112         -0.5058
            -0.2226         -0.9291          1.7577

     Atom 83  O   pos: ( -0.230445  0.035505  1.238612)  para_lq sigma:        -111.03
          -108.8348         -1.0626          1.1987
            -1.2327       -111.1727          3.6135
             1.4764          3.8996       -113.0685

     Atom 84  O   pos: (  0.477065 -0.224615  1.397626)  para_lq sigma:        -112.87
          -117.8515         -2.9853         -1.0518
            -2.9251       -111.3906         -0.9530
            -1.1928         -1.0488       -109.3707

     Atom 85  O   pos: ( -0.291003 -0.028283  1.655419)  para_lq sigma:        -110.70
          -108.0166         -0.0301          0.2076
             0.1420       -108.5624         -3.1137
             0.3502         -3.2556       -115.5101

     Atom 86  Ca  pos: ( -0.143402  0.357714  1.183035)  para_lq sigma:         201.07
           201.7644         -1.5456          0.0477
            -1.4691        201.2724          0.5935
            -0.0832          0.2583        200.1764

     Atom 87  Si  pos: (  0.339399  0.373151  1.394884)  para_lq sigma:          -0.85
            -0.9817          0.7228          0.4830
             1.1469         -2.6863         -1.8767
             0.6748         -2.7224          1.1131

     Atom 88  O   pos: (  0.181097  0.258512  1.243063)  para_lq sigma:        -110.97
          -111.2342         -2.6701         -2.3705
            -2.6465       -109.8082         -2.3783
            -2.8172         -2.3897       -111.8585

     Atom 89  O   pos: ( -0.467757  0.451731  1.241950)  para_lq sigma:        -110.59
          -112.7671         -1.8197          3.5643
            -1.9699       -108.4756          1.1534
             3.8109          1.3129       -110.5189

     Atom 90  O   pos: (  0.254045  0.599736  1.478274)  para_lq sigma:        -105.06
          -103.4952          3.0422         -0.4158
             2.9832       -107.8413          0.3138
            -0.7774          0.1971       -103.8500

     Atom 91  O   pos: (  0.374185  0.234269  1.593008)  para_lq sigma:        -112.56
          -109.3223          0.4133         -0.0364
             0.9262       -113.2181          4.3519
            -0.2014          4.0943       -115.1367

     Atom 92  Ca  pos: (  0.361900 -0.115473  1.733397)  para_lq sigma:         201.15
           200.4169          1.4005         -1.0891
             1.5971        200.5354          0.4888
            -0.4859         -0.0550        202.5028

     Atom 93  Ca  pos: ( -0.368613  0.277669  1.792224)  para_lq sigma:         200.94
           200.2687          1.9393          1.2845
             1.0028        201.0330          0.8524
             1.7249          1.4365        201.5098

     Atom 94  Ca  pos: ( -0.268853  0.605095  0.275383)  para_lq sigma:         201.75
           201.5972         -0.3077          0.2345
             0.0363        202.5582          1.3519
             0.5824          0.4492        201.1024

     Atom 95  O   pos: (  0.583559  0.364922  0.058383)  para_lq sigma:        -107.07
          -108.7471         -2.2440          2.5301
            -2.2578       -107.7466          0.5559
             3.1163          1.1033       -104.7190

     Atom 96  H   pos: (  0.476922  0.281110  0.117583)  para_lq sigma:           0.00
             0.0000          0.0000          0.0000
             0.0000          0.0000          0.0000
             0.0000          0.0000          0.0000

     Atom 97  O   pos: (  0.433628  0.072869  2.009559)  para_lq sigma:        -109.23
          -111.8063          2.3067          3.5045
             2.7328       -107.0448         -1.9782
             3.1311         -1.3432       -108.8398

     Atom 98  H   pos: (  0.187760  1.066197  0.027269)  para_lq sigma:           0.00
             0.0000          0.0000          0.0000
             0.0000          0.0000          0.0000
             0.0000          0.0000          0.0000


     Total NMR chemical shifts in ppm: ---------------------------------------
     (adopting the Simpson convention for anisotropy and asymmetry)-----------

     Atom  1  O   pos: ( -0.810137  0.777307  1.871340)  Total sigma:         256.90
           248.8990         -8.0128          9.8913
            -7.7750        248.4637         -3.9169
             5.0681         -2.5781        273.3413

     O    1    anisotropy:     29.39    eta:   -0.6743
     O    1    sigma_11=    253.71    axis=( -0.614167  0.706853  0.350938)
     O    1    sigma_22=    240.50    axis=(  0.726554  0.680052 -0.098226)
     O    1    sigma_33=    276.49    axis=(  0.308088 -0.194649  0.931233)

     Atom  2  H   pos: ( -0.744942  0.736215  1.998190)  Total sigma:          24.93
            19.5420         -3.7257          8.8448
            -3.8737         15.7067         -6.3905
             6.9573         -5.5200         39.5442

     H    2    anisotropy:     28.55    eta:   -0.2210
     H    2    sigma_11=     17.52    axis=( -0.822876  0.400215  0.403364)
     H    2    sigma_22=     13.31    axis=(  0.460988  0.885230  0.062112)
     H    2    sigma_33=     43.97    axis=(  0.332212 -0.237057  0.912929)

     Atom  3  H   pos: ( -0.737452  0.714131  1.758607)  Total sigma:          25.53
            21.0377         -3.3216         -6.7652
            -3.2799         19.8194          7.5009
            -5.3675          6.0804         35.7248

     H    3    anisotropy:     22.64    eta:   -0.1532
     H    3    sigma_11=     19.14    axis=( -0.836959  0.326018 -0.439559)
     H    3    sigma_22=     16.82    axis=(  0.436500  0.882152 -0.176847)
     H    3    sigma_33=     40.62    axis=( -0.330103  0.339881  0.880632)

     Atom  4  O   pos: (  0.244210  0.136174  0.227213)  Total sigma:         236.06
           230.5997         -0.7155         -5.5915
            -2.6734        264.0874         11.3137
            -8.1823         13.2471        213.4930

     O    4    anisotropy:     46.70    eta:   -0.7502
     O    4    sigma_11=    232.17    axis=( -0.955555 -0.148682  0.254576)
     O    4    sigma_22=    208.81    axis=(  0.281167 -0.199917  0.938605)
     O    4    sigma_33=    267.19    axis=(  0.088659 -0.968466 -0.232836)

     Atom  5  H   pos: (  0.284217  0.241266  0.328510)  Total sigma:          22.13
            12.2195          4.3474          1.7998
             2.4097         32.2304         13.9747
             0.4685         15.1926         21.9277

     H    5    anisotropy:     31.20    eta:   -0.0986
     H    5    sigma_11=     12.75    axis=( -0.740583 -0.315668  0.593203)
     H    5    sigma_22=     10.70    axis=( -0.662801  0.488453 -0.567546)
     H    5    sigma_33=     42.93    axis=(  0.110596  0.813490  0.570966)

     Atom  6  H   pos: (  0.328378  0.011146  0.245006)  Total sigma:          21.97
            17.7265        -13.5030          0.3796
           -12.2367         36.0604         -0.6887
             0.7644         -1.4801         12.1101

     H    6    anisotropy:     31.17    eta:   -0.0466
     H    6    sigma_11=     12.06    axis=( -0.007693  0.041020  0.999129)
     H    6    sigma_22=     11.09    axis=(  0.889012  0.457727 -0.011947)
     H    6    sigma_33=     42.74    axis=(  0.457819 -0.888146  0.039989)

     Atom  7  O   pos: ( -0.380286  0.561344  2.003379)  Total sigma:         231.84
           231.0526         -8.3420          0.3900
           -10.3078        228.3499         23.3837
            -6.1901         19.8726        236.1151

     O    7    anisotropy:     37.56    eta:   -0.8321
     O    7    sigma_11=    229.74    axis=(  0.918122  0.006264  0.396248)
     O    7    sigma_22=    208.90    axis=(  0.247853  0.771114 -0.586474)
     O    7    sigma_33=    256.88    axis=( -0.309226  0.636666  0.706425)

     Atom  8  H   pos: ( -0.627976  1.526913  0.040175)  Total sigma:          20.42
            28.1272         -5.7616        -15.1779
            -6.3959          8.6689          4.7999
           -17.3027          5.0771         24.4629

     H    8    anisotropy:     35.90    eta:   -0.1288
     H    8    sigma_11=      9.99    axis=( -0.641303  0.114090 -0.758758)
     H    8    sigma_22=      6.91    axis=(  0.236562  0.970111 -0.054073)
     H    8    sigma_33=     44.35    axis=( -0.729910  0.214171  0.649124)

     Atom  9  H   pos: ( -0.388954  1.513548  0.016029)  Total sigma:          23.06
            33.9608          1.5007         13.5776
             2.0386         12.1256          1.9957
            14.2847          1.8083         23.0851

     H    9    anisotropy:     30.94    eta:   -0.0971
     H    9    sigma_11=     13.75    axis=(  0.559306 -0.297363 -0.773791)
     H    9    sigma_22=     11.74    axis=( -0.105611 -0.951401  0.289281)
     H    9    sigma_33=     43.68    axis=(  0.822206  0.080075  0.563529)

     Atom 10  O   pos: (  0.972971 -0.839593  2.067838)  Total sigma:         192.20
           191.9549        -28.3314        -15.1931
           -31.5577        185.2850        -13.6374
            -8.5667        -13.2809        199.3692

     O   10    anisotropy:    -60.72    eta:   -0.3117
     O   10    sigma_11=    206.13    axis=( -0.241850 -0.256728  0.935735)
     O   10    sigma_22=    218.75    axis=( -0.743458  0.668726 -0.008683)
     O   10    sigma_33=    151.73    axis=(  0.623521  0.697780  0.352598)

     Atom 11  H   pos: (  0.716310  0.229514  0.014106)  Total sigma:          12.55
            18.8902        -22.1387         -5.5988
           -22.4489         19.9095          5.8599
            -4.8576          4.8311         -1.1608

     H   11    anisotropy:     45.63    eta:   -0.0155
     H   11    sigma_11=     -2.43    axis=(  0.113006 -0.123155  0.985932)
     H   11    sigma_22=     -2.90    axis=(  0.715740  0.698348  0.005195)
     H   11    sigma_33=     42.97    axis=( -0.689163  0.705084  0.167064)

     Atom 12  H   pos: ( -0.322554  0.877830  1.959984)  Total sigma:          25.90
            21.8965          6.0500          3.6445
             5.2344         31.3215          4.0584
             3.1639          4.3974         24.4817

     H   12    anisotropy:     15.64    eta:   -0.3579
     H   12    sigma_11=     22.55    axis=( -0.136449  0.500093 -0.855154)
     H   12    sigma_22=     18.82    axis=(  0.899811 -0.298529 -0.318153)
     H   12    sigma_33=     36.33    axis=(  0.414394  0.812888  0.409255)

     Atom 13  O   pos: (  0.411934 -0.436420  1.921205)  Total sigma:         223.16
           223.1127         -6.9491         13.8397
           -10.0183        231.0327         -0.3566
            10.4114         -2.5478        215.3420

     O   13    anisotropy:    -25.96    eta:   -0.8800
     O   13    sigma_11=    224.20    axis=( -0.473436 -0.701203 -0.533079)
     O   13    sigma_22=    239.43    axis=(  0.625710 -0.693690  0.356765)
     O   13    sigma_33=    205.85    axis=( -0.619957 -0.164647  0.767167)

     Atom 14  H   pos: (  0.548946 -0.475626  1.981630)  Total sigma:          19.68
            31.6180        -10.1491         12.0842
            -9.3798         11.6247         -5.3897
            12.4754         -5.7719         15.7890

     H   14    anisotropy:     34.11    eta:   -0.0717
     H   14    sigma_11=      9.12    axis=( -0.515945 -0.122439  0.847826)
     H   14    sigma_22=      7.49    axis=(  0.235512  0.931317  0.277817)
     H   14    sigma_33=     42.42    axis=(  0.823611 -0.343012  0.451673)

     Atom 15  H   pos: (  0.199604  0.567832 -0.027281)  Total sigma:          21.32
            18.4477         -7.1248        -10.6070
            -7.7328         15.7359          9.0593
           -11.5327          9.4184         29.7852

     H   15    anisotropy:     30.81    eta:   -0.1474
     H   15    sigma_11=     12.57    axis=( -0.589461  0.490209 -0.642052)
     H   15    sigma_22=      9.54    axis=(  0.639912  0.768448 -0.000783)
     H   15    sigma_33=     41.86    axis=( -0.493000  0.411318  0.766661)

     Atom 16  O   pos: ( -0.445069  0.905807  1.612596)  Total sigma:         234.76
           254.6360         17.3877          2.7316
            21.7696        220.9950          3.5815
             7.4726          4.9103        228.6372

     O   16    anisotropy:     45.01    eta:   -0.5288
     O   16    sigma_11=    227.69    axis=(  0.203624 -0.025246 -0.978724)
     O   16    sigma_22=    211.82    axis=(  0.402838 -0.908965  0.107257)
     O   16    sigma_33=    264.77    axis=(  0.892334  0.416107  0.174917)

     Atom 17  H   pos: ( -0.366968  1.035368  1.618531)  Total sigma:          22.42
            22.9750         14.9478          0.8405
            16.5014         30.9506         -0.6378
             1.1455         -0.1958         13.3302

     H   17    anisotropy:     31.15    eta:   -0.1598
     H   17    sigma_11=     13.69    axis=(  0.256570 -0.211003  0.943213)
     H   17    sigma_22=     10.37    axis=( -0.746206  0.576988  0.332056)
     H   17    sigma_33=     43.19    axis=( -0.614287 -0.789027 -0.009414)

     Atom 18  H   pos: ( -0.586590  0.949602  1.588801)  Total sigma:          24.43
            40.0613         -2.4645          5.3607
            -3.5947         15.9408         -1.0951
             5.3925         -0.7825         17.2987

     H   18    anisotropy:     25.83    eta:   -0.0428
     H   18    sigma_11=     16.19    axis=( -0.248352 -0.362751  0.898183)
     H   18    sigma_22=     15.45    axis=(  0.030382  0.923860  0.381522)
     H   18    sigma_33=     41.66    axis=(  0.968193 -0.122040  0.218421)

     Atom 19  O   pos: ( -0.270559  1.342616  0.540794)  Total sigma:         225.23
           235.1483         -2.7967          0.0565
            -6.0583        220.3808         -0.2289
            -0.5149         -3.4717        220.1637

     O   19    anisotropy:     16.72    eta:   -0.3429
     O   19    sigma_11=    221.57    axis=( -0.176097 -0.581256  0.794438)
     O   19    sigma_22=    217.75    axis=(  0.203425  0.768140  0.607107)
     O   19    sigma_33=    236.38    axis=( -0.963124  0.268518 -0.017025)

     Atom 20  H   pos: ( -0.138734  1.410630  0.558444)  Total sigma:          24.57
            35.2258          9.0910          1.9375
            10.7459         22.8896          0.6904
             1.5151          0.3859         15.5876

     H   20    anisotropy:     24.44    eta:   -0.1258
     H   20    sigma_11=     17.45    axis=(  0.465552 -0.866176  0.181661)
     H   20    sigma_22=     15.40    axis=( -0.148390  0.125960  0.980874)
     H   20    sigma_33=     40.86    axis=(  0.872492  0.483605  0.069891)

     Atom 21  H   pos: ( -0.370570  1.454019  0.552221)  Total sigma:          24.68
            30.3680         -9.8902         -0.3273
           -11.4688         27.9486         -0.6667
            -0.7342         -0.8292         15.7352

     H   21    anisotropy:     22.83    eta:   -0.2127
     H   21    sigma_11=     18.69    axis=(  0.637630  0.711802 -0.294562)
     H   21    sigma_22=     15.45    axis=(  0.193233  0.222364  0.955623)
     H   21    sigma_33=     39.91    axis=( -0.745714  0.666253 -0.004242)

     Atom 22  O   pos: ( -0.113606  0.438177  1.619927)  Total sigma:         236.19
           235.7707         16.9681        -18.2529
            19.4363        236.4371        -25.6211
           -18.1779        -22.5450        236.3767

     O   22    anisotropy:     60.75    eta:   -0.1788
     O   22    sigma_11=    219.57    axis=(  0.846372 -0.378932  0.374252)
     O   22    sigma_22=    212.32    axis=(  0.002630  0.705665  0.708541)
     O   22    sigma_33=    276.69    axis=( -0.532585 -0.598705  0.598252)

     Atom 23  H   pos: ( -0.123021  0.559964  1.525254)  Total sigma:          19.17
             9.3225          0.9057         -0.7645
            -0.5730         24.7020        -17.5658
             1.0530        -17.1149         23.4747

     H   23    anisotropy:     33.41    eta:   -0.1177
     H   23    sigma_11=      9.34    axis=(  0.996471  0.057854  0.060809)
     H   23    sigma_22=      6.72    axis=( -0.083931  0.692073  0.716931)
     H   23    sigma_33=     41.44    axis=( -0.000607 -0.719505  0.694487)

     Atom 24  H   pos: (  0.030830  0.429666  1.648426)  Total sigma:          26.37
            38.2800         -0.7229          1.6642
             0.7322         19.9927         -1.0895
             0.9382         -1.5542         20.8310

     H   24    anisotropy:     18.01    eta:   -0.2281
     H   24    sigma_11=     21.73    axis=(  0.062326  0.603757 -0.794728)
     H   24    sigma_22=     18.99    axis=(  0.040836 -0.797152 -0.602396)
     H   24    sigma_33=     38.38    axis=( -0.997220  0.005092 -0.074338)

     Atom 25  Ca  pos: ( -0.241020  1.244187  0.918417)  Total sigma:        1110.63
          1107.5698        -16.7745         -4.7617
           -11.1688       1121.6252          0.2125
            -2.8068         -0.4701       1102.6990

     Ca  25    anisotropy:     29.60    eta:   -0.3797
     Ca  25    sigma_11=   1104.51    axis=( -0.400145 -0.320197  0.858695)
     Ca  25    sigma_22=   1097.02    axis=(  0.747956  0.427332  0.507888)
     Ca  25    sigma_33=   1130.37    axis=( -0.529572  0.845495  0.068499)

     Atom 26  Si  pos: ( -0.703114  1.222561  0.718423)  Total sigma:         414.59
           440.8917         31.1039          0.4540
            31.9283        399.0013         15.2535
             1.0335         14.8404        403.8719

     Si  26    anisotropy:     66.51    eta:   -0.7419
     Si  26    sigma_11=    408.87    axis=( -0.327956  0.312206  0.891612)
     Si  26    sigma_22=    375.97    axis=( -0.390526  0.814587 -0.428879)
     Si  26    sigma_33=    458.93    axis=( -0.860195 -0.488851 -0.145224)

     Atom 27  O   pos: ( -0.923873  1.153015  0.795475)  Total sigma:         117.37
           130.1546          4.3139        -17.3537
             3.4507        136.1016         -3.9451
           -16.6865         -5.0699         85.8659

     O   27    anisotropy:    -56.19    eta:   -0.2735
     O   27    sigma_11=    130.98    axis=(  0.693200 -0.694671 -0.192111)
     O   27    sigma_22=    141.22    axis=(  0.647459  0.717291 -0.257470)
     O   27    sigma_33=     79.92    axis=(  0.316656  0.054094  0.946997)

     Atom 28  O   pos: ( -0.598596  1.374424  0.881385)  Total sigma:         126.51
           100.1564         16.8933         -0.8704
            23.2934        168.1580          2.6325
            -3.4038         -4.9382        111.2207

     O   28    anisotropy:     70.78    eta:   -0.3578
     O   28    sigma_11=    111.36    axis=( -0.093877  0.053389  0.994151)
     O   28    sigma_22=     94.48    axis=(  0.959888 -0.260136  0.104611)
     O   28    sigma_33=    173.70    axis=(  0.264199  0.964095 -0.026827)

     Atom 29  O   pos: ( -0.556978  1.024127  0.684622)  Total sigma:         187.44
           181.5361        -32.4417         -0.4176
           -37.2816        212.9089         -1.6939
             0.8203         -2.2944        167.8719

     O   29    anisotropy:     72.09    eta:   -0.1876
     O   29    sigma_11=    167.92    axis=( -0.099763 -0.033226  0.994456)
     O   29    sigma_22=    158.90    axis=(  0.834091  0.542155  0.101789)
     O   29    sigma_33=    235.50    axis=( -0.542531  0.839622 -0.026374)

     Atom 30  O   pos: ( -0.719657  1.316088  0.482193)  Total sigma:         177.58
           157.1794         -3.2348          6.5112
             0.8681        193.2753        -16.1621
             4.2381        -19.7256        182.2983

     O   30    anisotropy:     43.97    eta:   -0.4830
     O   30    sigma_11=    170.01    axis=(  0.262342  0.597603  0.757659)
     O   30    sigma_22=    155.85    axis=(  0.961337 -0.093741 -0.258928)
     O   30    sigma_33=    206.90    axis=(  0.083712 -0.796294  0.599090)

     Atom 31  Ca  pos: (  0.686400 -0.108150  0.923764)  Total sigma:        1081.91
          1083.9860        -11.1123         14.1742
           -13.5114       1101.3616         13.7300
            13.7357         17.7578       1060.3958

     Ca  31    anisotropy:    -52.52    eta:   -0.5641
     Ca  31    sigma_11=   1089.54    axis=(  0.838584  0.197041  0.507890)
     Ca  31    sigma_22=   1109.30    axis=( -0.337249  0.919939  0.199937)
     Ca  31    sigma_33=   1046.90    axis=( -0.427832 -0.338950  0.837898)

     Atom 32  Si  pos: (  0.176382 -0.086324  0.787852)  Total sigma:         413.53
           424.8504         30.6822          4.2130
            33.1149        406.0204         -8.1973
             3.3564          3.6556        409.7049

     Si  32    anisotropy:     52.86    eta:   -0.8128
     Si  32    sigma_11=    410.23    axis=(  0.051781 -0.141040  0.988649)
     Si  32    sigma_22=    381.58    axis=( -0.595347  0.790468  0.143949)
     Si  32    sigma_33=    448.77    axis=( -0.801798 -0.596043 -0.043036)

     Atom 33  O   pos: (  0.021447 -0.220236  0.921007)  Total sigma:         112.09
           116.3867         -7.4752          7.6855
            -6.1574        130.5589          6.7453
             9.6964         13.0219         89.3129

     O   33    anisotropy:    -42.21    eta:   -0.5735
     O   33    sigma_11=    118.09    axis=(  0.910407  0.219815  0.350486)
     O   33    sigma_22=    134.22    axis=( -0.287068  0.945682  0.152570)
     O   33    sigma_33=     83.95    axis=( -0.297911 -0.239514  0.924057)

     Atom 34  O   pos: (  0.352267 -0.002214  0.933877)  Total sigma:         112.09
           140.5251         -5.5494         -0.4014
           -11.3249        110.9322          1.8152
            -7.9048         -5.5225         84.8136

     O   34    anisotropy:     46.33    eta:   -0.8017
     O   34    sigma_11=    109.03    axis=(  0.242793  0.963192 -0.115379)
     O   34    sigma_22=     84.27    axis=(  0.087685  0.096661  0.991447)
     O   34    sigma_33=    142.98    axis=( -0.966107  0.250834  0.060989)

     Atom 35  O   pos: (  0.269795 -0.211417  0.594765)  Total sigma:         178.37
           182.2610        -11.8999        -22.3582
           -14.8889        171.2340         23.3352
           -21.3315         18.5151        181.6108

     O   35    anisotropy:     57.67    eta:   -0.2561
     O   35    sigma_11=    164.07    axis=(  0.775322  0.551719  0.307380)
     O   35    sigma_22=    154.22    axis=( -0.213260  0.686811 -0.694846)
     O   35    sigma_33=    216.81    axis=( -0.594472  0.473178  0.650159)

     Atom 36  Ca  pos: ( -0.409888  0.811992  1.244752)  Total sigma:        1068.19
          1077.2729        -10.5703          9.7489
            -8.3204       1072.2588         -0.8249
             3.7831          1.7250       1055.0390

     Ca  36    anisotropy:     25.84    eta:   -0.8090
     Ca  36    sigma_11=   1066.55    axis=(  0.500663  0.802002  0.325775)
     Ca  36    sigma_22=   1052.61    axis=( -0.322616 -0.176353  0.929956)
     Ca  36    sigma_33=   1085.42    axis=( -0.803278  0.570695 -0.170445)

     Atom 37  Si  pos: (  0.129509  0.787285  1.356244)  Total sigma:         400.31
           409.4859         28.2508        -11.1511
            24.0732        388.2932         17.8761
           -14.9567         28.5636        403.1369

     Si  37    anisotropy:    -66.81    eta:   -0.2212
     Si  37    sigma_11=    417.65    axis=( -0.430628  0.291757  0.854071)
     Si  37    sigma_22=    427.50    axis=( -0.767390 -0.616456 -0.176337)
     Si  37    sigma_33=    355.76    axis=( -0.475050  0.731341 -0.489355)

     Atom 38  O   pos: ( -0.759664  0.845150  1.128729)  Total sigma:         114.51
           122.5944         -7.9197         35.6527
            -7.3448         71.6567         24.9941
            30.2848         13.1917        149.2779

     O   38    anisotropy:     87.55    eta:   -0.7737
     O   38    sigma_11=    107.91    axis=( -0.797089  0.404149  0.448679)
     O   38    sigma_22=     62.75    axis=(  0.285924  0.907041 -0.309069)
     O   38    sigma_33=    172.88    axis=(  0.531881  0.118067  0.838548)

     Atom 39  O   pos: ( -0.098367  0.699069  1.330753)  Total sigma:         123.51
           153.5817          0.9102         16.9226
            -8.4483        114.9647         -7.0242
            30.1298         -4.6505        101.9770

     O   39    anisotropy:     59.77    eta:   -0.5756
     O   39    sigma_11=    115.05    axis=(  0.172436  0.976942 -0.125894)
     O   39    sigma_22=     92.12    axis=( -0.342078  0.179246  0.922417)
     O   39    sigma_33=    163.35    axis=( -0.923715  0.115992 -0.365099)

     Atom 40  O   pos: ( -0.840207  0.997151  1.485559)  Total sigma:         107.57
            89.9030        -11.0997        -37.0292
            -2.4858         71.0207         29.0823
           -29.8391         43.5162        161.7822

     O   40    anisotropy:    118.21    eta:   -0.2748
     O   40    sigma_11=     78.99    axis=(  0.922229  0.303715  0.239270)
     O   40    sigma_22=     57.34    axis=( -0.199616  0.903994 -0.378084)
     O   40    sigma_33=    186.38    axis=( -0.331129  0.300918  0.894317)

     Atom 41  Ca  pos: ( -0.743667  1.244559  1.206840)  Total sigma:        1090.97
          1168.6122        -37.3512        -11.3266
           -40.8005       1058.9372        -16.5721
           -10.0973        -16.3584       1045.3596

     Ca  41    anisotropy:    135.51    eta:   -0.4193
     Ca  41    sigma_11=   1064.74    axis=( -0.189516 -0.694141  0.694443)
     Ca  41    sigma_22=   1026.86    axis=( -0.234768 -0.654712 -0.718496)
     Ca  41    sigma_33=   1181.31    axis=( -0.953398  0.299200  0.038884)

     Atom 42  Si  pos: (  0.973687 -0.527597  1.415217)  Total sigma:         410.01
           408.4836         18.5835         10.7540
            22.9996        371.9698        -11.1733
             2.4695         -8.3290        449.5726

     Si  42    anisotropy:    -73.46    eta:   -0.6827
     Si  42    sigma_11=    417.78    axis=(  0.904311  0.422865 -0.058365)
     Si  42    sigma_22=    451.21    axis=(  0.107629 -0.093556  0.989779)
     Si  42    sigma_33=    361.03    axis=( -0.413083  0.901350  0.130116)

     Atom 43  O   pos: ( -0.414589  1.162329  1.253677)  Total sigma:         102.37
           140.5973         -3.0798         16.9080
           -14.2724        115.4863         -4.9829
             3.8122         -8.5856         51.0345

     O   43    anisotropy:    -79.54    eta:   -0.6010
     O   43    sigma_11=    112.95    axis=( -0.316360 -0.947275  0.050858)
     O   43    sigma_22=    144.82    axis=(  0.942909 -0.308113  0.126445)
     O   43    sigma_33=     49.34    axis=( -0.104108  0.087956  0.990669)

     Atom 44  O   pos: (  0.163682 -0.488672  1.248889)  Total sigma:          90.16
           135.5435        -20.9771          8.1596
           -25.2661         74.0076         11.4453
            28.2515          8.6234         60.9238

     O   44    anisotropy:     83.30    eta:   -0.5598
     O   44    sigma_11=     77.94    axis=( -0.126761 -0.789087 -0.601061)
     O   44    sigma_22=     46.85    axis=(  0.302713  0.546269 -0.780996)
     O   44    sigma_33=    145.69    axis=( -0.944614  0.280949 -0.169621)

     Atom 45  O   pos: (  0.886334 -0.291634  1.420310)  Total sigma:         160.58
           153.5314        -15.9659          4.5330
           -16.6552        170.0506          2.6547
             4.4758          1.7548        158.1612

     O   45    anisotropy:     29.26    eta:   -0.9086
     O   45    sigma_11=    159.69    axis=(  0.239320  0.173463  0.955320)
     O   45    sigma_22=    141.97    axis=(  0.816087  0.497140 -0.294709)
     O   45    sigma_33=    180.08    axis=( -0.526049  0.850155 -0.022585)

     Atom 46  O   pos: (  0.017464 -0.584515  1.635762)  Total sigma:         121.36
           123.2061        -16.1367         55.5615
           -12.8775        128.5440        -32.2087
            40.3177        -19.9639        112.3203

     O   46    anisotropy:     89.95    eta:   -0.7897
     O   46    sigma_11=    115.05    axis=( -0.478102 -0.859895 -0.178886)
     O   46    sigma_22=     67.70    axis=( -0.614942  0.182303  0.767210)
     O   46    sigma_33=    181.32    axis=(  0.627108 -0.476809  0.615945)

     Atom 47  Ca  pos: (  0.244786 -0.749744  1.821154)  Total sigma:        1081.30
          1076.8502          0.5929        -16.4409
            -4.2513       1082.1715         14.1093
           -10.7592          7.4680       1084.8746

     Ca  47    anisotropy:     28.72    eta:   -0.7113
     Ca  47    sigma_11=   1078.53    axis=(  0.559227  0.809648 -0.178145)
     Ca  47    sigma_22=   1064.91    axis=( -0.686465  0.331771 -0.647065)
     Ca  47    sigma_33=   1100.45    axis=( -0.464792  0.484147  0.741330)

     Atom 48  Ca  pos: (  0.903690  0.026489  0.349524)  Total sigma:        1080.19
          1055.2142         20.2824        -33.3339
            22.0658       1087.0989         -1.7193
           -27.1063         -1.3796       1098.2501

     Ca  48    anisotropy:    -70.25    eta:   -0.6301
     Ca  48    sigma_11=   1088.85    axis=( -0.107285 -0.866417 -0.487659)
     Ca  48    sigma_22=   1118.36    axis=(  0.499649  0.377068 -0.779853)
     Ca  48    sigma_33=   1033.35    axis=( -0.859559  0.327325 -0.392450)

     Atom 49  Si  pos: ( -0.745108  1.559481  0.426833)  Total sigma:         406.27
           404.4442         28.2003         43.7948
            24.6447        390.3978          5.5379
            38.0657         -8.6386        423.9764

     Si  49    anisotropy:     80.40    eta:   -0.8390
     Si  49    sigma_11=    401.96    axis=( -0.314094 -0.788819  0.528308)
     Si  49    sigma_22=    356.99    axis=( -0.695135  0.570092  0.437930)
     Si  49    sigma_33=    459.87    axis=(  0.646632  0.229694  0.727398)

     Atom 50  O   pos: ( -0.803376  1.599791  0.191460)  Total sigma:         161.76
           163.1393        -10.4065          5.5825
           -14.0226        138.1254         -1.4209
             6.9071         -0.0470        184.0214

     O   50    anisotropy:    -43.00    eta:   -0.6990
     O   50    sigma_11=    166.08    axis=( -0.871629  0.372524  0.318573)
     O   50    sigma_22=    186.11    axis=(  0.306679 -0.092545  0.947303)
     O   50    sigma_33=    133.09    axis=(  0.382375  0.923397 -0.033580)

     Atom 51  O   pos: (  0.678944 -0.151982  0.547138)  Total sigma:         131.76
           144.0142         28.2397        -14.0284
            33.3748        121.6215         -9.9049
           -19.8880        -12.3561        129.6530

     O   51    anisotropy:     64.43    eta:   -0.4778
     O   51    sigma_11=    120.55    axis=(  0.320346  0.257751  0.911561)
     O   51    sigma_22=    100.02    axis=(  0.580209 -0.814044  0.026277)
     O   51    sigma_33=    174.72    axis=( -0.748823 -0.520478  0.410325)

     Atom 52  O   pos: (  0.011370  1.039567  0.298152)  Total sigma:         254.74
           255.9203         19.7589        -15.3153
            22.1297        264.8209          9.3488
           -14.0206          6.7345        243.4739

     O   52    anisotropy:    -45.30    eta:   -0.8090
     O   52    sigma_11=    257.62    axis=( -0.453826  0.486132  0.746805)
     O   52    sigma_22=    282.06    axis=( -0.653564 -0.751274  0.091877)
     O   52    sigma_33=    224.54    axis=( -0.605719  0.446389 -0.658666)

     Atom 53  H   pos: ( -0.081376  0.984144  0.404697)  Total sigma:          22.56
            24.2383          9.6093        -11.3851
             9.5274         19.7917         -6.2278
           -12.6430         -7.3139         23.6560

     H   53    anisotropy:     29.19    eta:   -0.1926
     H   53    sigma_11=     14.71    axis=(  0.055332  0.759173  0.648533)
     H   53    sigma_22=     10.96    axis=(  0.754854 -0.456960  0.470514)
     H   53    sigma_33=     42.02    axis=( -0.653555 -0.463513  0.598349)

     Atom 54  H   pos: (  0.109008  1.127804  0.367596)  Total sigma:          24.77
            26.3220         11.7295          6.2720
            11.9057         27.2319          7.7428
             7.0845          8.7171         20.7569

     H   54    anisotropy:     28.11    eta:   -0.0992
     H   54    sigma_11=     16.33    axis=( -0.620598  0.084195  0.779595)
     H   54    sigma_22=     14.47    axis=( -0.481049  0.744263 -0.463319)
     H   54    sigma_33=     43.51    axis=(  0.619233  0.662559  0.421386)

     Atom 55  O   pos: ( -0.432112  0.895074  0.169094)  Total sigma:         232.06
           247.3065        -23.5317         37.0632
           -29.8613        224.1710        -37.5283
            31.7034        -30.6733        224.7079

     O   55    anisotropy:     96.83    eta:   -0.3206
     O   55    sigma_11=    210.13    axis=(  0.731746  0.598220 -0.326620)
     O   55    sigma_22=    189.44    axis=( -0.167334  0.622225  0.764745)
     O   55    sigma_33=    296.61    axis=(  0.660717 -0.504945  0.555413)

     Atom 56  H   pos: ( -0.419445  0.990802  0.280030)  Total sigma:          27.64
            22.7859         -0.0172          3.0112
             0.5495         27.5860          7.3874
             3.8586          6.4563         32.5418

     H   56    anisotropy:     15.54    eta:   -0.3368
     H   56    sigma_11=     24.20    axis=(  0.639379 -0.700160  0.317757)
     H   56    sigma_22=     20.71    axis=(  0.744141  0.459473 -0.484911)
     H   56    sigma_33=     38.00    axis=(  0.193515  0.546498  0.814795)

     Atom 57  H   pos: ( -0.547195  0.945482  0.075442)  Total sigma:          17.36
            23.6889         -8.7893         18.6624
            -9.8307          7.5908         -8.5649
            18.5700         -7.5355         20.7896

     H   57    anisotropy:     41.41    eta:   -0.0285
     H   57    sigma_11=      3.95    axis=( -0.326310  0.660397  0.676312)
     H   57    sigma_22=      3.16    axis=(  0.635948  0.682717 -0.359816)
     H   57    sigma_33=     44.96    axis=(  0.699351 -0.312688  0.642756)

     Atom 58  O   pos: ( -0.200360  1.532681  0.185530)  Total sigma:         228.13
           240.1950          2.3343          5.4391
            -1.5009        218.1692         -6.5061
             9.2778         -1.0822        226.0394

     O   58    anisotropy:     22.86    eta:   -0.5727
     O   58    sigma_11=    224.88    axis=( -0.370656 -0.474532  0.798394)
     O   58    sigma_22=    216.15    axis=( -0.153340  0.879095  0.451309)
     O   58    sigma_33=    243.38    axis=(  0.916025 -0.044855  0.398606)

     Atom 59  H   pos: ( -0.230306  1.427244  0.287686)  Total sigma:          23.43
            16.3283          2.7921         -3.5454
             3.7640         23.0685        -13.2792
            -4.3556        -11.9222         30.8872

     H   59    anisotropy:     26.70    eta:   -0.0898
     H   59    sigma_11=     15.33    axis=(  0.962562  0.030768  0.269309)
     H   59    sigma_22=     13.73    axis=( -0.181157  0.812085  0.554708)
     H   59    sigma_33=     41.23    axis=( -0.201634 -0.582728  0.787256)

     Atom 60  H   pos: ( -1.047547  1.547494  0.166097)  Total sigma:          20.32
            41.3536          4.9069         -0.6425
             3.2148          8.9066         -1.6855
             0.3129         -1.5904         10.7061

     H   60    anisotropy:     32.30    eta:   -0.1833
     H   60    sigma_11=     11.53    axis=(  0.066538 -0.452619  0.889218)
     H   60    sigma_22=      7.58    axis=( -0.103963  0.883198  0.457333)
     H   60    sigma_33=     41.86    axis=( -0.992353 -0.122876  0.011711)

     Atom 61  O   pos: (  0.075601  0.664240  0.168976)  Total sigma:         218.44
           214.9321        -12.7252         -7.9510
            -9.3293        219.9610          2.4458
           -11.7301         -3.8589        220.4268

     O   61    anisotropy:    -24.29    eta:   -0.6935
     O   61    sigma_11=    220.92    axis=( -0.010662  0.668999 -0.743186)
     O   61    sigma_22=    232.15    axis=(  0.651249 -0.559340 -0.512848)
     O   61    sigma_33=    202.25    axis=( -0.758789 -0.489468 -0.429722)

     Atom 62  H   pos: (  0.169229  0.607531  0.274632)  Total sigma:          20.96
            19.5724         -9.4777         12.3282
            -8.2135         17.4003        -10.6046
            11.5814        -11.8153         25.8974

     H   62    anisotropy:     33.14    eta:   -0.0437
     H   62    sigma_11=     10.39    axis=( -0.734772  0.135662  0.664609)
     H   62    sigma_22=      9.43    axis=(  0.416982  0.863137  0.284817)
     H   62    sigma_33=     43.05    axis=(  0.535010 -0.486405  0.690778)

     Atom 63  H   pos: (  0.078474  0.814377  0.192628)  Total sigma:          21.20
            11.1482         -1.6916         -2.2249
            -2.6802         38.8537          6.3290
            -2.7839          6.5619         13.6066

     H   63    anisotropy:     29.18    eta:   -0.2057
     H   63    sigma_11=     13.48    axis=( -0.593307 -0.245810  0.766527)
     H   63    sigma_22=      9.48    axis=( -0.799714  0.071289 -0.596133)
     H   63    sigma_33=     40.65    axis=( -0.091891  0.966693  0.238874)

     Atom 64  O   pos: (  0.286072  0.469288  0.441198)  Total sigma:         210.00
           199.9790         11.0002         29.3819
            12.0522        202.3908         18.9661
            34.6212         21.7048        227.6278

     O   64    anisotropy:     72.58    eta:   -0.2899
     O   64    sigma_11=    192.82    axis=(  0.295634 -0.917958  0.264487)
     O   64    sigma_22=    178.79    axis=(  0.813526  0.096784 -0.573418)
     O   64    sigma_33=    258.38    axis=(  0.500775  0.384689  0.775396)

     Atom 65  H   pos: (  0.360243  0.541927  0.569037)  Total sigma:          14.37
            10.0145          9.8250         14.3430
            10.5216          7.1658         15.1963
            15.7393         15.3640         25.9429

     H   65    anisotropy:     44.60    eta:   -0.1096
     H   65    sigma_11=      1.14    axis=(  0.774433  0.207759 -0.597571)
     H   65    sigma_22=     -2.12    axis=(  0.424280 -0.871205  0.246960)
     H   65    sigma_33=     44.11    axis=(  0.469298  0.444791  0.762837)

     Atom 66  H   pos: (  0.146619  0.441633  0.486917)  Total sigma:          25.18
            36.8620          5.6922         -4.2757
             5.7945         18.3319         -0.7785
            -5.0338         -0.9344         20.3460

     H   66    anisotropy:     21.70    eta:   -0.1831
     H   66    sigma_11=     19.27    axis=(  0.179671  0.225688  0.957488)
     H   66    sigma_22=     16.62    axis=(  0.304023 -0.938417  0.164144)
     H   66    sigma_33=     39.65    axis=( -0.935569 -0.261606  0.237221)

     Atom 67  O   pos: (  0.029926 -0.214320  1.813959)  Total sigma:         223.37
           249.3179          3.9096          2.7188
             9.4118        209.3015         -0.7739
            -1.8371          1.9199        211.4910

     O   67    anisotropy:     40.55    eta:   -0.1261
     O   67    sigma_11=    211.56    axis=( -0.036733  0.142782  0.989072)
     O   67    sigma_22=    208.15    axis=( -0.156448  0.976714 -0.146809)
     O   67    sigma_33=    250.40    axis=( -0.987003 -0.160132 -0.013540)

     Atom 68  H   pos: (  0.009531 -0.354706  1.760695)  Total sigma:          22.18
            12.6540          1.7757          2.4108
             0.4046         36.1928          9.7948
             1.7729         10.2097         17.6968

     H   68    anisotropy:     27.76    eta:   -0.1652
     H   68    sigma_11=     14.46    axis=(  0.607632 -0.356948  0.709487)
     H   68    sigma_22=     11.40    axis=( -0.791507 -0.198402  0.578060)
     H   68    sigma_33=     40.69    axis=(  0.065573  0.912811  0.403083)

     Atom 69  H   pos: ( -0.093510 -0.139577  1.763911)  Total sigma:          20.68
            30.2387        -14.5542          9.7185
           -12.5204         16.8787         -4.7608
             9.5114         -5.1316         14.9242

     H   69    anisotropy:     33.21    eta:   -0.1274
     H   69    sigma_11=     11.02    axis=( -0.133563  0.440818  0.887604)
     H   69    sigma_22=      8.20    axis=(  0.589103  0.755532 -0.286581)
     H   69    sigma_33=     42.82    axis=(  0.796943 -0.484613  0.360599)

     Atom 70  Ca  pos: (  0.384043  0.351705  0.940921)  Total sigma:        1076.63
          1049.4120        -12.4681         12.9126
           -14.1880       1098.9740        -19.5346
            16.3571        -18.4363       1081.4894

     Ca  70    anisotropy:     59.99    eta:   -0.6795
     Ca  70    sigma_11=   1070.22    axis=(  0.169657  0.596532  0.784453)
     Ca  70    sigma_22=   1043.04    axis=(  0.946185  0.123998 -0.298929)
     Ca  70    sigma_33=   1116.62    axis=(  0.275591 -0.792953  0.543392)

     Atom 71  Si  pos: ( -0.097009  0.307368  0.714931)  Total sigma:         405.76
           410.7600         45.9744         -1.7061
            45.9631        366.0237         -5.1714
             0.9058        -12.0240        440.5068

     Si  71    anisotropy:   -103.47    eta:   -0.1433
     Si  71    sigma_11=    435.31    axis=(  0.667552  0.362170  0.650544)
     Si  71    sigma_22=    445.19    axis=( -0.526659 -0.387933  0.756398)
     Si  71    sigma_33=    336.79    axis=( -0.526313  0.847550  0.068225)

     Atom 72  O   pos: ( -0.287859  0.249367  0.856005)  Total sigma:         111.19
           127.8695         -6.4052         -4.1313
            -5.6195        114.6314          1.9613
             4.6811          1.0065         91.0590

     O   72    anisotropy:    -30.35    eta:   -0.8789
     O   72    sigma_11=    112.41    axis=(  0.360551  0.930163  0.069284)
     O   72    sigma_22=    130.19    axis=( -0.932558  0.360948  0.007135)
     O   72    sigma_33=     90.95    axis=( -0.018371 -0.067184  0.997571)

     Atom 73  O   pos: (  0.046631  0.457881  0.845083)  Total sigma:         116.04
           103.6626         13.0344         11.8304
            12.8173        167.3695          9.1397
            -0.6629         -1.7756         77.0804

     O   73    anisotropy:     81.14    eta:   -0.4825
     O   73    sigma_11=    102.04    axis=(  0.961902 -0.200782  0.185556)
     O   73    sigma_22=     75.94    axis=( -0.191892 -0.012392  0.981338)
     O   73    sigma_33=    170.13    axis=(  0.194735  0.979558  0.050448)

     Atom 74  O   pos: (  0.045634  0.094229  0.674811)  Total sigma:         165.85
           160.6341        -25.7992         11.1181
           -22.2462        178.0129        -11.7230
            12.4101        -13.8627        158.9109

     O   74    anisotropy:     53.93    eta:   -0.2573
     O   74    sigma_11=    152.50    axis=( -0.017534  0.434942  0.900288)
     O   74    sigma_22=    143.25    axis=(  0.838378  0.497029 -0.223794)
     O   74    sigma_33=    201.80    axis=(  0.544806 -0.750858  0.373361)

     Atom 75  O   pos: ( -0.140338  0.358002  0.477465)  Total sigma:         103.96
            85.6866        -14.9528          5.4861
           -17.9836        140.2964        -29.1584
             5.8886        -15.6723         85.9050

     O   75    anisotropy:     73.35    eta:   -0.0682
     O   75    sigma_11=     81.18    axis=(  0.966134  0.215088 -0.142558)
     O   75    sigma_22=     77.85    axis=(  0.059707  0.351133  0.934420)
     O   75    sigma_33=    152.86    axis=(  0.251040 -0.911286  0.326399)

     Atom 76  Ca  pos: (  0.070591  0.800002  0.839501)  Total sigma:        1093.93
          1049.4801          4.1934         27.1991
             1.7409       1166.8042          0.7583
            33.8402          2.7581       1065.5170

     Ca  76    anisotropy:    109.52    eta:   -0.8627
     Ca  76    sigma_11=   1088.92    axis=(  0.609518 -0.041094  0.791706)
     Ca  76    sigma_22=   1025.93    axis=(  0.792115 -0.009067 -0.610304)
     Ca  76    sigma_33=   1166.95    axis=(  0.032258  0.999114  0.027025)

     Atom 77  Si  pos: ( -0.399965  0.828436  0.719093)  Total sigma:         410.23
           413.7779         25.8134        -14.0049
            25.8231        389.8425         -0.2857
           -15.4682          9.2159        427.0773

     Si  77    anisotropy:    -59.08    eta:   -0.4981
     Si  77    sigma_11=    420.12    axis=(  0.488486  0.519926  0.700755)
     Si  77    sigma_22=    439.73    axis=( -0.672711 -0.287084  0.681940)
     Si  77    sigma_33=    370.85    axis=(  0.555734 -0.804525  0.209523)

     Atom 78  O   pos: ( -0.556830  0.637193  0.727297)  Total sigma:         142.04
           116.7492         29.7880          7.5052
            40.6917        168.7051         -6.5833
             3.6122        -11.7810        140.6805

     O   78    anisotropy:     67.76    eta:   -0.9929
     O   78    sigma_11=    141.88    axis=(  0.239477  0.017686  0.970741)
     O   78    sigma_22=     97.03    axis=( -0.867497  0.452894  0.205756)
     O   78    sigma_33=    187.22    axis=( -0.436003 -0.891389  0.123800)

     Atom 79  O   pos: ( -0.276162  0.869226  0.929969)  Total sigma:         105.19
            86.6885         -0.3846        -29.9656
            -2.9951         93.9159         -6.4411
           -26.5472         -5.0202        134.9524

     O   79    anisotropy:     64.75    eta:   -0.4952
     O   79    sigma_11=     94.29    axis=(  0.203879 -0.978989  0.003705)
     O   79    sigma_22=     72.92    axis=(  0.887485  0.186418  0.421447)
     O   79    sigma_33=    148.35    axis=( -0.413283 -0.082637  0.906845)

     Atom 80  O   pos: ( -0.229400  0.815209  0.542454)  Total sigma:         131.55
            96.9126         17.0778        -10.1315
            10.9012        119.1032         34.7754
           -22.0248         32.1499        178.6335

     O   80    anisotropy:     94.44    eta:   -0.6248
     O   80    sigma_11=    119.74    axis=(  0.627247  0.738213 -0.248200)
     O   80    sigma_22=     80.40    axis=( -0.772980  0.551129 -0.314260)
     O   80    sigma_33=    194.51    axis=( -0.095200  0.388972  0.916317)

     Atom 81  Ca  pos: (  0.171549 -0.108882  1.234154)  Total sigma:        1107.17
          1094.4761         -8.4815         24.3126
            -4.5071       1108.6844         -8.5171
            17.7102         -9.8020       1118.3402

     Ca  81    anisotropy:     42.17    eta:   -0.7761
     Ca  81    sigma_11=   1104.02    axis=(  0.158395  0.920755  0.356539)
     Ca  81    sigma_22=   1082.20    axis=( -0.868320 -0.042001  0.494224)
     Ca  81    sigma_33=   1135.28    axis=(  0.470034 -0.387873  0.792857)

     Atom 82  Si  pos: (  0.701577 -0.120941  1.433839)  Total sigma:         406.73
           389.6828         34.4520         -5.8512
            29.2453        395.1049        -10.5217
            -2.0287        -14.0325        435.3953

     Si  82    anisotropy:    -70.04    eta:   -0.5566
     Si  82    sigma_11=    417.08    axis=(  0.610800  0.590652  0.527307)
     Si  82    sigma_22=    443.07    axis=( -0.317445 -0.427428  0.846483)
     Si  82    sigma_33=    360.03    axis=(  0.725363 -0.684423 -0.073574)

     Atom 83  O   pos: ( -0.230445  0.035505  1.238612)  Total sigma:         111.38
            70.8493         15.9294          2.2242
            24.4080        143.3195        -20.0674
            -3.3623         -8.2583        119.9801

     O   83    anisotropy:    -68.91    eta:   -0.8632
     O   83    sigma_11=    114.53    axis=(  0.149599  0.350059  0.924705)
     O   83    sigma_22=    154.18    axis=( -0.220372 -0.899900  0.376320)
     O   83    sigma_33=     65.44    axis=(  0.963876 -0.260076 -0.057481)

     Atom 84  O   pos: (  0.477065 -0.224615  1.397626)  Total sigma:         116.52
           104.2272        -10.9138          2.5722
            -2.3519        102.3644          3.8499
            12.2104          9.5973        142.9624

     O   84    anisotropy:     42.77    eta:   -0.5401
     O   84    sigma_11=    109.96    axis=(  0.740111 -0.671865 -0.028878)
     O   84    sigma_22=     94.56    axis=(  0.654089  0.729176 -0.201171)
     O   84    sigma_33=    145.03    axis=(  0.156216  0.130000  0.979130)

     Atom 85  O   pos: ( -0.291003 -0.028283  1.655419)  Total sigma:         116.85
           125.1985        -21.1110         -8.4354
           -17.5931        143.5902         17.6827
            -9.5996         10.9367         81.7476

     O   85    anisotropy:     63.98    eta:   -0.8182
     O   85    sigma_11=    112.97    axis=( -0.845460 -0.534039 -0.000576)
     O   85    sigma_22=     78.07    axis=(  0.113043 -0.180017  0.977147)
     O   85    sigma_33=    159.50    axis=(  0.521938 -0.826073 -0.212566)

     Atom 86  Ca  pos: ( -0.143402  0.357714  1.183035)  Total sigma:        1073.39
          1105.5372        -25.8899         -0.8405
           -25.8768       1084.0718         13.2866
             1.4934          7.5849       1030.5705

     Ca  86    anisotropy:     74.65    eta:   -0.8157
     Ca  86    sigma_11=   1068.81    axis=(  0.560265  0.797859  0.222540)
     Ca  86    sigma_22=   1028.21    axis=( -0.076885 -0.217415  0.973047)
     Ca  86    sigma_33=   1123.16    axis=( -0.824737  0.562274  0.060467)

     Atom 87  Si  pos: (  0.339399  0.373151  1.394884)  Total sigma:         406.54
           402.3235          6.8456         11.0515
            11.2483        388.2233        -25.1937
            10.3961        -35.0258        429.0743

     Si  87    anisotropy:    -58.76    eta:   -0.9994
     Si  87    sigma_11=    406.55    axis=(  0.927423  0.370194  0.053320)
     Si  87    sigma_22=    445.70    axis=(  0.126493 -0.444613  0.886746)
     Si  87    sigma_33=    367.37    axis=( -0.351975  0.815644  0.459171)

     Atom 88  O   pos: (  0.181097  0.258512  1.243063)  Total sigma:         103.84
           126.4169        -12.7363         21.7523
           -13.3953        109.9812          2.0626
            12.9816         -3.2413         75.1292

     O   88    anisotropy:    -51.48    eta:   -0.9663
     O   88    sigma_11=    104.42    axis=( -0.375523 -0.903978 -0.204464)
     O   88    sigma_22=    137.59    axis=(  0.873836 -0.418852  0.246929)
     O   88    sigma_33=     69.52    axis=( -0.308859 -0.085940  0.947217)

     Atom 89  O   pos: ( -0.467757  0.451731  1.241950)  Total sigma:          97.72
           109.6969        -11.9662          5.4530
           -19.7336         94.4136         17.4464
            16.7791         15.8874         89.0613

     O   89    anisotropy:    -46.69    eta:   -0.4100
     O   89    sigma_11=    106.91    axis=(  0.326668  0.580586  0.745794)
     O   89    sigma_22=    119.67    axis=( -0.855030  0.517791 -0.028575)
     O   89    sigma_33=     66.60    axis=(  0.402755  0.628341 -0.665564)

     Atom 90  O   pos: (  0.254045  0.599736  1.478274)  Total sigma:         162.88
           154.6398        -21.8867          1.9277
           -22.1910        187.5242         -1.3268
            -1.8106         -5.0781        146.4694

     O   90    anisotropy:     53.79    eta:   -0.1082
     O   90    sigma_11=    146.89    axis=( -0.368031 -0.127009  0.921098)
     O   90    sigma_22=    143.01    axis=(  0.815635  0.431521  0.385394)
     O   90    sigma_33=    198.74    axis=( -0.446422  0.893117 -0.055220)

     Atom 91  O   pos: (  0.374185  0.234269  1.593008)  Total sigma:         111.14
           116.3575        -17.7329         77.8000
            -7.1390         90.4150        -34.7158
            66.6429        -27.7142        126.6519

     O   91    anisotropy:    137.37    eta:   -0.4389
     O   91    sigma_11=     85.45    axis=(  0.404118  0.914576 -0.015472)
     O   91    sigma_22=     45.26    axis=( -0.653325  0.300437  0.694914)
     O   91    sigma_33=    202.72    axis=(  0.640200 -0.270719  0.718927)

     Atom 92  Ca  pos: (  0.361900 -0.115473  1.733397)  Total sigma:        1065.78
          1076.7030         33.1286        -27.2142
            31.4059       1043.4335         16.3719
           -26.0754         11.9379       1077.2104

     Ca  92    anisotropy:    -79.44    eta:   -0.5634
     Ca  92    sigma_11=   1077.34    axis=( -0.318938 -0.607236 -0.727697)
     Ca  92    sigma_22=   1107.18    axis=( -0.779387 -0.268843  0.565932)
     Ca  92    sigma_33=   1012.82    axis=( -0.539290  0.747655 -0.387527)

     Atom 93  Ca  pos: ( -0.368613  0.277669  1.792224)  Total sigma:        1046.87
          1043.5839         39.0728          1.0832
            36.4629       1052.0726         23.8570
             5.9641         30.4677       1044.9619

     Ca  93    anisotropy:     74.20    eta:   -0.7694
     Ca  93    sigma_11=   1041.17    axis=( -0.575909 -0.039343  0.816567)
     Ca  93    sigma_22=   1003.11    axis=( -0.607942  0.688408 -0.395602)
     Ca  93    sigma_33=   1096.34    axis=(  0.546567  0.724256  0.420379)

     Atom 94  Ca  pos: ( -0.268853  0.605095  0.275383)  Total sigma:        1072.49
          1055.8110         -2.9571         24.7074
             1.9359       1098.0358         37.8949
            29.7285         30.5856       1063.6133

     Ca  94    anisotropy:     74.81    eta:   -0.9427
     Ca  94    sigma_11=   1071.06    axis=(  0.754518 -0.509974  0.413073)
     Ca  94    sigma_22=   1024.04    axis=( -0.616287 -0.334224  0.713081)
     Ca  94    sigma_33=   1122.36    axis=(  0.225594  0.792604  0.566468)

     Atom 95  O   pos: (  0.583559  0.364922  0.058383)  Total sigma:         187.91
           201.2584        -37.8786         14.6924
           -34.1255        194.4372         15.5403
            30.1010         29.2641        168.0203

     O   95    anisotropy:    -82.30    eta:   -0.6823
     O   95    sigma_11=    196.62    axis=(  0.429690  0.516237  0.740854)
     O   95    sigma_22=    234.05    axis=( -0.747744  0.663373 -0.028561)
     O   95    sigma_33=    133.04    axis=(  0.506207  0.541697 -0.671058)

     Atom 96  H   pos: (  0.476922  0.281110  0.117583)  Total sigma:          27.34
            32.9813          7.7559         -6.7183
             8.0420         25.9429         -4.1774
            -5.9686         -3.5539         23.1027

     H   96    anisotropy:     20.73    eta:   -0.0622
     H   96    sigma_11=     20.86    axis=(  0.451467 -0.865848 -0.215604)
     H   96    sigma_22=     20.00    axis=(  0.437148  0.003983  0.899381)
     H   96    sigma_33=     41.16    axis=( -0.777868 -0.500292  0.380302)

     Atom 97  O   pos: (  0.433628  0.072869  2.009559)  Total sigma:         170.11
           121.5912         33.9343         37.5956
            38.3590        167.6763        -21.6581
            17.6544         -4.4667        221.0733

     O   97    anisotropy:   -113.54    eta:   -0.5426
     O   97    sigma_11=    187.42    axis=(  0.467575  0.882998 -0.041092)
     O   97    sigma_22=    228.50    axis=(  0.225842 -0.074389  0.971320)
     O   97    sigma_33=     94.42    axis=( -0.854616  0.463445  0.234200)

     Atom 98  H   pos: (  0.187760  1.066197  0.027269)  Total sigma:          26.98
            27.5157         -2.2246         -8.2468
            -2.0744         22.9151          1.8214
            -9.2421          2.7651         30.5041

     H   98    anisotropy:     17.30    eta:   -0.1880
     H   98    sigma_11=     22.30    axis=(  0.070047  0.977597 -0.198490)
     H   98    sigma_22=     20.13    axis=( -0.770578 -0.073332 -0.633112)
     H   98    sigma_33=     38.51    axis=( -0.633484  0.197299  0.748178)

     Initialization:
     gipaw_setup  :      0.28s CPU      0.34s WALL (       1 calls)

     Linear response
     greenf       :  15520.29s CPU  15719.36s WALL (      96 calls)
     cgsolve      :  15442.75s CPU  15640.37s WALL (      96 calls)
     ch_psi       :  14988.58s CPU  15174.09s WALL (    6688 calls)
     h_psiq       :  10985.07s CPU  11111.83s WALL (    6688 calls)

     Apply operators
     h_psi        :   8890.58s CPU   8987.67s WALL (    7320 calls)
     apply_vel    :    196.68s CPU    205.33s WALL (      84 calls)

     Induced current
     j_para       :    487.43s CPU    492.04s WALL (     108 calls)
     biot_savart  :      0.07s CPU      0.08s WALL (       1 calls)

     Other routines

     General routines
     calbec       :   4245.80s CPU   4328.32s WALL (   21508 calls)
     fft          :      0.36s CPU      0.38s WALL (      32 calls)
     fftw         :   6212.00s CPU   6268.77s WALL ( 3714114 calls)
     davcio       :      0.01s CPU      1.61s WALL (      64 calls)

     Parallel routines
     fft_scatter  :   1947.82s CPU   1968.99s WALL ( 3714146 calls)

     Plugins


     GIPAW        :      4h55m CPU      4h59m WALL


   This run was terminated on:  16:37:33   2Nov2023            

=------------------------------------------------------------------------------=
   JOB DONE.
=------------------------------------------------------------------------------=
