# Supplementary material for: Is there a future for 43Ca nuclear magnetic resonance in cement science?
Source: Phys Chem Chem Phys. 2025 Apr 9;27(17):9159–68. doi: 10.1039/d5cp00491h (PMC11997747; doi:10.1039/d5cp00491h)
Supplement: CP-027-D5CP00491H-s001 [file CP-027-D5CP00491H-s001.zip › QE-Files/CSH-bulk-structures/pair3-19.vc-relax.nmr.out]

     Program GIPAW v.7.2 starts on  6Nov2023 at  9:36:23 

     This program is part of the open-source Quantum ESPRESSO suite
     for quantum simulation of materials; please cite
         "P. Giannozzi et al., J. Phys.:Condens. Matter 21 395502 (2009);
         "P. Giannozzi et al., J. Phys.:Condens. Matter 29 465901 (2017);
         "P. Giannozzi et al., J. Chem. Phys. 152 154105 (2020);
          URL http://www.quantum-espresso.org", 
     in publications or presentations arising from this work. More details at
     http://www.quantum-espresso.org/quote

     Parallel version (MPI), running on   112 processors

     MPI processes distributed on     1 nodes
     R & G space division:  proc/nbgrp/npool/nimage =     112
     236571 MiB available memory on the printing compute node when the environment starts


     ***** This is GIPAW git revision                                          *****
     ***** you can cite: N. Varini et al., Comp. Phys. Comm. 184, 1827 (2013)  *****
     ***** in publications or presentations arising from this work.            *****

     Parallelizing q-star over 1 images
     Reading input from pair3-19.vc-relax.nmr.in

     ------------------- Input file: --------------------
&inputgipaw
	job = 'nmr'
	prefix = 'pair3-19.vc-relax_nmr'
	tmp_dir = './tmpPair3-19/',
	verbosity = 'high'
	diagonalization = 'david'
/


     Reading xml data from directory:

     ./tmpPair3-19/pair3-19.vc-relax_nmr.save/
     file Ca.pbe-spn-kjpaw_psl.1.0.0.UPF: wavefunction(s)  3S renormalized
     file O.pbe-n-kjpaw_psl.1.0.0.UPF: wavefunction(s)  2S 2P renormalized
     file Si.pbe-nl-kjpaw_psl.1.0.0.UPF: wavefunction(s)  3S 3P renormalized
     file H.pbe-kjpaw_psl.1.0.0.UPF: wavefunction(s)  1S renormalized

     IMPORTANT: XC functional enforced from input :
     Exchange-correlation= PBE
                           (   1   4   3   4   0   0   0)
     Any further DFT definition will be discarded
     Please, verify this is what you really want


     Parallelization info
     --------------------
     sticks:   dense  smooth     PW     G-vecs:    dense   smooth      PW
     Min         126     126     43                17177    17177    3464
     Max         127     127     44                17186    17186    3472
     Sum       14121   14121   4843              1924379  1924379  388243

     Using Slab Decomposition

     Reading collected, re-writing distributed wavefunctions
     Subspace diagonalization in iterative solution of the eigenvalue problem:
     a serial algorithm will be used

     GIPAW projectors -----------------------------------------------
     atom=  Ca   l=0  rc=    1.3000  rs=    0.8667
     atom=  Ca   l=0  rc=    1.3000  rs=    0.8667
     atom=  Ca   l=1  rc=    1.6000  rs=    1.0667
     atom=  Ca   l=1  rc=    1.6000  rs=    1.0667
     atom=  Ca   l=2  rc=    1.7000  rs=    1.1333
     atom=  Ca   l=2  rc=    1.7000  rs=    1.1333
     projs nearly linearly dependent: l=0  n1,n2= 1, 2  s=  0.99170013
     projs nearly linearly dependent: l=2  n1,n2= 1, 2  s=  0.99334936

     atom=  O    l=0  rc=    1.3000  rs=    0.8667
     atom=  O    l=0  rc=    1.3000  rs=    0.8667
     atom=  O    l=1  rc=    1.3500  rs=    0.9000
     atom=  O    l=1  rc=    1.3500  rs=    0.9000
     projs nearly linearly dependent: l=1  n1,n2= 1, 2  s=  0.99790099

     atom=  Si   l=0  rc=    1.8000  rs=    1.2000
     atom=  Si   l=0  rc=    1.8000  rs=    1.2000
     atom=  Si   l=1  rc=    1.8000  rs=    1.2000
     atom=  Si   l=1  rc=    1.8000  rs=    1.2000
     atom=  Si   l=2  rc=    1.8000  rs=    1.2000
     atom=  Si   l=2  rc=    1.8000  rs=    1.2000
     projs nearly linearly dependent: l=2  n1,n2= 1, 2  s=  0.99992180

     atom=  H    l=0  rc=    1.0000  rs=    0.6667
     atom=  H    l=0  rc=    1.0000  rs=    0.6667
     projs nearly linearly dependent: l=0  n1,n2= 1, 2  s=  0.99968852
     -----------------------------------------------------------------

     GIPAW integrals: -------------------------------------------
     Atom  i/j   nmr_para   nmr_dia   epr_rmc  epr_para   epr_dia
       Ca  1 1   0.25E+04 -0.66E+00  0.13E+02  0.81E+09  0.75E+03
       Ca  2 1   0.26E+04 -0.73E+00  0.13E+02  0.86E+09  0.79E+03
       Ca  2 2   0.28E+04 -0.80E+00  0.13E+02  0.92E+09  0.84E+03
       Ca  3 3   0.30E+02  0.22E+00  0.11E+02  0.47E+05  0.19E+03
       Ca  4 3   0.33E+02  0.20E+00  0.12E+02  0.54E+05  0.22E+03
       Ca  4 4   0.37E+02  0.17E+00  0.13E+02  0.60E+05  0.24E+03
       Ca  5 5   0.29E+01  0.74E+00  0.81E+01  0.47E+03  0.66E+02
       Ca  6 5   0.36E+01  0.91E+00  0.10E+02  0.59E+03  0.81E+02
       Ca  6 6   0.45E+01  0.11E+01  0.13E+02  0.74E+03  0.10E+03
       O   1 1   0.81E+03 -0.32E+00  0.65E+01  0.43E+08  0.24E+03
       O   2 1   0.91E+03 -0.39E+00  0.71E+01  0.48E+08  0.27E+03
       O   2 2   0.10E+04 -0.48E+00  0.78E+01  0.55E+08  0.31E+03
       O   3 3   0.99E+01  0.87E+00  0.58E+01  0.24E+04  0.75E+02
       O   4 3   0.11E+02  0.97E+00  0.67E+01  0.27E+04  0.83E+02
       O   4 4   0.12E+02  0.11E+01  0.76E+01  0.31E+04  0.93E+02
       Si  1 1   0.12E+04 -0.54E-01  0.93E+01  0.18E+09  0.37E+03
       Si  2 1   0.17E+04  0.68E-01  0.12E+02  0.26E+09  0.52E+03
       Si  2 2   0.24E+04  0.31E+00  0.19E+02  0.37E+09  0.74E+03
       Si  3 3   0.18E+02  0.34E+00  0.10E+02  0.13E+05  0.11E+03
       Si  4 3   0.21E+02  0.27E+00  0.11E+02  0.15E+05  0.13E+03
       Si  4 4   0.23E+02  0.18E+00  0.12E+02  0.18E+05  0.14E+03
       Si  5 5   0.26E+00  0.79E-01  0.58E+00  0.29E+02  0.79E+01
       Si  6 5   0.27E+00  0.84E-01  0.62E+00  0.30E+02  0.81E+01
       Si  6 6   0.29E+00  0.89E-01  0.66E+00  0.31E+02  0.84E+01
       H   1 1   0.39E+02  0.19E+00  0.29E+00  0.78E+05  0.13E+02
       H   2 1   0.41E+02  0.21E+00  0.32E+00  0.82E+05  0.14E+02
       H   2 2   0.43E+02  0.22E+00  0.36E+00  0.86E+05  0.15E+02
     ------------------------------------------------------------

     alpha_pv=     76.6792 eV

     Number of occupied bands for each k-point:
     k-point:     1    nbnd_occ= 260
     k-point:     2    nbnd_occ= 260
     k-point:     3    nbnd_occ= 260
     k-point:     4    nbnd_occ= 260


     q-space interpolation up to   240.00 Rydberg

     GIPAW job: nmr                                                                             
     NMR macroscopic correction: yes
             0.6667          0.0000          0.0000
             0.0000          0.6667          0.0000
             0.0000          0.0000          0.6667


     Largest allocated arrays     est. size (Mb)     dimensions
        KS wavefunctions at k          13.11 Mb     (    3305,  260)
        KS wavefunctions at k+q        13.11 Mb     (    3305,  260)
        First-order wavefunctions     131.12 Mb     (    3305,  260, 10)
        First-order wavefunct (US)     78.67 Mb     (    3305,  260,  6)
        Charge/spin density             0.51 Mb     (   67500,    1)
        Induced current                 4.63 Mb     (   67500,    3,3,1)
        Induced magnetic field          4.63 Mb     (   67500,    3,3,1)
        NL pseudopotentials            45.19 Mb     (    3305,  896)
        GIPAW NL terms                 45.19 Mb     (    3305,  896)

     Computing the magnetic susceptibility     isolve=0    ethr=  0.1000E-13
     k-point #    1 of     4      pool #  1    cpu time:      10.9
     compute_u_kq: q = (    0.0000,    0.0000,    0.0000)
     Rotating WFCS
     ethr =  1.00E-14,  avg # of iterations =  6.0
     eigenvalues at k:
 -34.8546 -34.8307 -34.5858 -34.5640 -34.5062 -34.4069 -34.2124 -34.2069
 -34.1620 -34.1465 -34.0548 -33.9319 -33.8667 -16.8255 -16.7015 -16.6262
 -16.5704 -16.4975 -16.3807 -16.3441 -16.2928 -16.2604 -16.2188 -16.1611
 -16.1250 -16.0521 -16.0269 -15.9392 -15.9231 -15.8834 -15.8546 -15.8323
 -15.8137 -15.8065 -15.7837 -15.7699 -15.7491 -15.7377 -15.6932 -15.6781
 -15.6601 -15.6349 -15.6203 -15.6112 -15.5865 -15.5724 -15.5252 -15.5001
 -15.4817 -15.4639 -15.4438 -15.4246 -15.4098 -15.3851 -15.3789 -15.3643
 -15.3374 -15.3176 -15.2912 -15.2754 -15.2505 -15.2159 -15.1931 -15.1770
 -15.1566 -15.1295 -15.1105 -15.0833 -15.0661 -15.0347 -15.0135 -14.9872
 -14.9397 -14.8218 -14.7947 -14.7322 -14.6895 -14.4853 -13.7482 -13.5982
 -13.5930 -13.5766 -13.4359 -13.4013 -13.3352 -13.2561 -13.2241 -13.1468
 -13.0595 -12.9674 -12.9170 -12.8593 -12.8006 -12.7677 -12.7325 -12.6831
 -12.6316 -12.6093 -12.5742 -12.5073 -12.4980 -12.4431 -12.3674 -12.2919
  -4.6046  -4.5616  -4.4082  -4.2498  -4.2142  -4.1520  -4.0740  -4.0502
  -4.0078  -3.9035  -3.8694  -3.8459  -3.8164  -3.6578  -3.6064  -3.5477
  -3.5233  -3.4770  -3.4180  -3.3453  -3.2990  -3.2682  -3.1841  -2.8542
  -2.6180  -2.2253  -1.7336  -1.6992  -1.6390  -1.5479  -1.4826  -1.4650
  -1.4422  -1.3926  -1.3065  -1.2663  -1.2178  -1.1760  -1.1195  -1.0290
  -0.9743  -0.9160  -0.9091  -0.8028  -0.7334  -0.6502  -0.6070  -0.5801
  -0.5585  -0.5236  -0.4885  -0.3963  -0.3643  -0.3248  -0.2839  -0.2560
  -0.2162  -0.1626  -0.1126  -0.0539  -0.0003   0.0737   0.1176   0.1574
   0.1911   0.2866   0.3490   0.3800   0.4513   0.4898   0.5177   0.5757
   0.6531   0.7100   0.7831   0.8434   0.8985   0.9442   1.0054   1.0192
   1.0326   1.0998   1.1241   1.1540   1.2000   1.2239   1.2636   1.3305
   1.3600   1.3806   1.4338   1.4419   1.4758   1.5023   1.5290   1.5635
   1.5756   1.6126   1.6476   1.6832   1.7084   1.7564   1.7718   1.8056
   1.8301   1.8454   1.8692   1.8900   1.9148   1.9491   1.9642   2.0096
   2.0314   2.0493   2.0666   2.1042   2.1263   2.1405   2.1617   2.1758
   2.2196   2.2309   2.2466   2.2842   2.3017   2.3381   2.3550   2.4180
   2.4663   2.4708   2.5189   2.5606   2.5814   2.6045   2.6415   2.6530
   2.6685   2.7029   2.7276   2.7638   2.7930   2.8308   2.8690   2.9044
   2.9201   2.9553   2.9950   3.0276   3.0471   3.1018   3.1600   3.1831
   3.2580   3.2922   3.3371   3.4850
     eigenvalues at k+q:
 -34.8546 -34.8307 -34.5858 -34.5640 -34.5062 -34.4069 -34.2124 -34.2069
 -34.1620 -34.1465 -34.0548 -33.9319 -33.8667 -16.8255 -16.7015 -16.6262
 -16.5704 -16.4975 -16.3807 -16.3441 -16.2928 -16.2604 -16.2188 -16.1611
 -16.1250 -16.0521 -16.0269 -15.9392 -15.9231 -15.8834 -15.8546 -15.8323
 -15.8137 -15.8065 -15.7837 -15.7699 -15.7491 -15.7377 -15.6932 -15.6781
 -15.6601 -15.6349 -15.6203 -15.6112 -15.5865 -15.5724 -15.5252 -15.5001
 -15.4817 -15.4639 -15.4438 -15.4246 -15.4098 -15.3850 -15.3789 -15.3643
 -15.3374 -15.3176 -15.2912 -15.2754 -15.2505 -15.2159 -15.1931 -15.1770
 -15.1566 -15.1295 -15.1105 -15.0833 -15.0661 -15.0347 -15.0135 -14.9872
 -14.9397 -14.8218 -14.7947 -14.7322 -14.6895 -14.4853 -13.7482 -13.5982
 -13.5930 -13.5766 -13.4358 -13.4013 -13.3352 -13.2561 -13.2241 -13.1468
 -13.0595 -12.9674 -12.9170 -12.8593 -12.8006 -12.7677 -12.7325 -12.6831
 -12.6316 -12.6093 -12.5742 -12.5073 -12.4980 -12.4431 -12.3674 -12.2919
  -4.6046  -4.5616  -4.4082  -4.2498  -4.2142  -4.1520  -4.0740  -4.0503
  -4.0078  -3.9035  -3.8694  -3.8459  -3.8164  -3.6578  -3.6064  -3.5477
  -3.5233  -3.4770  -3.4180  -3.3453  -3.2990  -3.2682  -3.1841  -2.8542
  -2.6180  -2.2253  -1.7336  -1.6992  -1.6390  -1.5479  -1.4826  -1.4650
  -1.4422  -1.3926  -1.3065  -1.2663  -1.2178  -1.1760  -1.1195  -1.0290
  -0.9743  -0.9160  -0.9091  -0.8028  -0.7334  -0.6502  -0.6070  -0.5801
  -0.5585  -0.5236  -0.4885  -0.3963  -0.3643  -0.3248  -0.2839  -0.2560
  -0.2162  -0.1626  -0.1126  -0.0539  -0.0003   0.0737   0.1176   0.1574
   0.1911   0.2866   0.3490   0.3800   0.4513   0.4898   0.5177   0.5757
   0.6531   0.7100   0.7831   0.8434   0.8985   0.9442   1.0054   1.0192
   1.0326   1.0998   1.1241   1.1540   1.2000   1.2239   1.2636   1.3305
   1.3600   1.3806   1.4338   1.4419   1.4758   1.5023   1.5290   1.5635
   1.5756   1.6126   1.6476   1.6832   1.7084   1.7564   1.7718   1.8056
   1.8301   1.8454   1.8692   1.8900   1.9148   1.9491   1.9642   2.0096
   2.0314   2.0493   2.0666   2.1042   2.1263   2.1405   2.1617   2.1758
   2.2196   2.2309   2.2466   2.2842   2.3017   2.3381   2.3550   2.4180
   2.4663   2.4708   2.5189   2.5606   2.5814   2.6045   2.6415   2.6530
   2.6685   2.7029   2.7276   2.7638   2.7930   2.8308   2.8690   2.9044
   2.9201   2.9553   2.9950   3.0276   3.0471   3.1018   3.1600   3.1831
   3.2580   3.2922   3.3371   3.4850
     cgsolve_all iterations  63    anorm=    0.73E-07
PARA_AUG  1     -26.6152581         1.1572502         0.2802011
     cgsolve_all iterations  65    anorm=    0.73E-07
PARA_AUG  2       1.1718734       -24.1591961         0.0669258
     cgsolve_all iterations  63    anorm=    0.73E-07
PARA_AUG  3       0.2703487         0.1248091       -26.8909999
     cgsolve_all iterations  69    anorm=    0.72E-07
     cgsolve_all iterations  69    anorm=    0.74E-07
     cgsolve_all iterations  69    anorm=    0.73E-07
     compute_u_kq: q = (    0.0202,    0.0000,    0.0000)
     Rotating WFCS
     ethr =  1.00E-14,  avg # of iterations = 24.0
     eigenvalues at k:
 -34.8546 -34.8307 -34.5858 -34.5640 -34.5062 -34.4069 -34.2124 -34.2069
 -34.1620 -34.1465 -34.0548 -33.9319 -33.8667 -16.8255 -16.7015 -16.6262
 -16.5704 -16.4975 -16.3807 -16.3441 -16.2928 -16.2604 -16.2188 -16.1611
 -16.1250 -16.0521 -16.0269 -15.9392 -15.9231 -15.8834 -15.8546 -15.8323
 -15.8137 -15.8065 -15.7837 -15.7699 -15.7491 -15.7377 -15.6932 -15.6781
 -15.6601 -15.6349 -15.6203 -15.6112 -15.5865 -15.5724 -15.5252 -15.5001
 -15.4817 -15.4639 -15.4438 -15.4246 -15.4098 -15.3851 -15.3789 -15.3643
 -15.3374 -15.3176 -15.2912 -15.2754 -15.2505 -15.2159 -15.1931 -15.1770
 -15.1566 -15.1295 -15.1105 -15.0833 -15.0661 -15.0347 -15.0135 -14.9872
 -14.9397 -14.8218 -14.7947 -14.7322 -14.6895 -14.4853 -13.7482 -13.5982
 -13.5930 -13.5766 -13.4359 -13.4013 -13.3352 -13.2561 -13.2241 -13.1468
 -13.0595 -12.9674 -12.9170 -12.8593 -12.8006 -12.7677 -12.7325 -12.6831
 -12.6316 -12.6093 -12.5742 -12.5073 -12.4980 -12.4431 -12.3674 -12.2919
  -4.6046  -4.5616  -4.4082  -4.2498  -4.2142  -4.1520  -4.0740  -4.0502
  -4.0078  -3.9035  -3.8694  -3.8459  -3.8164  -3.6578  -3.6064  -3.5477
  -3.5233  -3.4770  -3.4180  -3.3453  -3.2990  -3.2682  -3.1841  -2.8542
  -2.6180  -2.2253  -1.7336  -1.6992  -1.6390  -1.5479  -1.4826  -1.4650
  -1.4422  -1.3926  -1.3065  -1.2663  -1.2178  -1.1760  -1.1195  -1.0290
  -0.9743  -0.9160  -0.9091  -0.8028  -0.7334  -0.6502  -0.6070  -0.5801
  -0.5585  -0.5236  -0.4885  -0.3963  -0.3643  -0.3248  -0.2839  -0.2560
  -0.2162  -0.1626  -0.1126  -0.0539  -0.0003   0.0737   0.1176   0.1574
   0.1911   0.2866   0.3490   0.3800   0.4513   0.4898   0.5177   0.5757
   0.6531   0.7100   0.7831   0.8434   0.8985   0.9442   1.0054   1.0192
   1.0326   1.0998   1.1241   1.1540   1.2000   1.2239   1.2636   1.3305
   1.3600   1.3806   1.4338   1.4419   1.4758   1.5023   1.5290   1.5635
   1.5756   1.6126   1.6476   1.6832   1.7084   1.7564   1.7718   1.8056
   1.8301   1.8454   1.8692   1.8900   1.9148   1.9491   1.9642   2.0096
   2.0314   2.0493   2.0666   2.1042   2.1263   2.1405   2.1617   2.1758
   2.2196   2.2309   2.2466   2.2842   2.3017   2.3381   2.3550   2.4180
   2.4663   2.4708   2.5189   2.5606   2.5814   2.6045   2.6415   2.6530
   2.6685   2.7029   2.7276   2.7638   2.7930   2.8308   2.8690   2.9044
   2.9201   2.9553   2.9950   3.0276   3.0471   3.1018   3.1600   3.1831
   3.2580   3.2922   3.3371   3.4850
     eigenvalues at k+q:
 -34.8546 -34.8307 -34.5858 -34.5640 -34.5062 -34.4069 -34.2124 -34.2069
 -34.1620 -34.1465 -34.0548 -33.9319 -33.8667 -16.8221 -16.7040 -16.6256
 -16.5693 -16.4988 -16.3808 -16.3439 -16.2945 -16.2627 -16.2205 -16.1617
 -16.1248 -16.0519 -16.0269 -15.9429 -15.9203 -15.8840 -15.8563 -15.8343
 -15.8161 -15.8104 -15.7851 -15.7723 -15.7491 -15.7391 -15.6921 -15.6797
 -15.6612 -15.6368 -15.6228 -15.6117 -15.5871 -15.5733 -15.5262 -15.5006
 -15.4811 -15.4648 -15.4449 -15.4235 -15.4099 -15.3851 -15.3770 -15.3622
 -15.3355 -15.3175 -15.2890 -15.2745 -15.2481 -15.2147 -15.1927 -15.1757
 -15.1556 -15.1285 -15.1104 -15.0804 -15.0647 -15.0327 -15.0135 -14.9853
 -14.9385 -14.8183 -14.7938 -14.7306 -14.6863 -14.4843 -13.7395 -13.5957
 -13.5885 -13.5715 -13.4332 -13.4002 -13.3270 -13.2579 -13.2146 -13.1413
 -13.0557 -12.9671 -12.9209 -12.8582 -12.8052 -12.7726 -12.7353 -12.6936
 -12.6392 -12.6185 -12.5746 -12.5072 -12.5016 -12.4463 -12.3720 -12.3001
  -4.6018  -4.5619  -4.4114  -4.2472  -4.2117  -4.1484  -4.0746  -4.0473
  -4.0072  -3.9043  -3.8707  -3.8478  -3.8160  -3.6620  -3.6075  -3.5488
  -3.5232  -3.4787  -3.4264  -3.3449  -3.2988  -3.2679  -3.1796  -2.8493
  -2.6199  -2.2186  -1.7279  -1.6965  -1.6301  -1.5477  -1.4781  -1.4617
  -1.4357  -1.3852  -1.3045  -1.2611  -1.2120  -1.1695  -1.1133  -1.0241
  -0.9701  -0.9162  -0.9022  -0.8065  -0.7328  -0.6482  -0.6081  -0.5779
  -0.5570  -0.5218  -0.4868  -0.3928  -0.3701  -0.3231  -0.2879  -0.2593
  -0.2186  -0.1645  -0.1176  -0.0594  -0.0030   0.0722   0.1167   0.1546
   0.1824   0.2795   0.3479   0.3856   0.4496   0.4852   0.5204   0.5774
   0.6458   0.7035   0.7799   0.8440   0.8978   0.9424   0.9973   1.0134
   1.0253   1.0993   1.1182   1.1517   1.2008   1.2204   1.2661   1.3276
   1.3586   1.3734   1.4309   1.4419   1.4732   1.4963   1.5251   1.5575
   1.5739   1.6083   1.6450   1.6819   1.7046   1.7560   1.7671   1.8086
   1.8307   1.8439   1.8673   1.8873   1.9148   1.9442   1.9657   2.0038
   2.0283   2.0448   2.0680   2.1042   2.1229   2.1387   2.1609   2.1723
   2.2148   2.2320   2.2459   2.2819   2.3005   2.3358   2.3558   2.4198
   2.4699   2.4752   2.5191   2.5613   2.5820   2.6080   2.6458   2.6570
   2.6715   2.7054   2.7301   2.7659   2.7936   2.8303   2.8747   2.9036
   2.9254   2.9624   2.9955   3.0315   3.0514   3.1049   3.1617   3.1861
   3.2583   3.2933   3.3391   3.4782
     cgsolve_all iterations  69    anorm=    0.75E-07
     cgsolve_all iterations  69    anorm=    0.73E-07
     cgsolve_all iterations  69    anorm=    0.73E-07
     compute_u_kq: q = (   -0.0202,    0.0000,    0.0000)
     Rotating WFCS
     ethr =  1.00E-14,  avg # of iterations = 23.0
     eigenvalues at k:
 -34.8546 -34.8307 -34.5858 -34.5640 -34.5062 -34.4069 -34.2124 -34.2069
 -34.1620 -34.1465 -34.0548 -33.9319 -33.8667 -16.8255 -16.7015 -16.6262
 -16.5704 -16.4975 -16.3807 -16.3441 -16.2928 -16.2604 -16.2188 -16.1611
 -16.1250 -16.0521 -16.0269 -15.9392 -15.9231 -15.8834 -15.8546 -15.8323
 -15.8137 -15.8065 -15.7837 -15.7699 -15.7491 -15.7377 -15.6932 -15.6781
 -15.6601 -15.6349 -15.6203 -15.6112 -15.5865 -15.5724 -15.5252 -15.5001
 -15.4817 -15.4639 -15.4438 -15.4246 -15.4098 -15.3851 -15.3789 -15.3643
 -15.3374 -15.3176 -15.2912 -15.2754 -15.2505 -15.2159 -15.1931 -15.1770
 -15.1566 -15.1295 -15.1105 -15.0833 -15.0661 -15.0347 -15.0135 -14.9872
 -14.9397 -14.8218 -14.7947 -14.7322 -14.6895 -14.4853 -13.7482 -13.5982
 -13.5930 -13.5766 -13.4359 -13.4013 -13.3352 -13.2561 -13.2241 -13.1468
 -13.0595 -12.9674 -12.9170 -12.8593 -12.8006 -12.7677 -12.7325 -12.6831
 -12.6316 -12.6093 -12.5742 -12.5073 -12.4980 -12.4431 -12.3674 -12.2919
  -4.6046  -4.5616  -4.4082  -4.2498  -4.2142  -4.1520  -4.0740  -4.0502
  -4.0078  -3.9035  -3.8694  -3.8459  -3.8164  -3.6578  -3.6064  -3.5477
  -3.5233  -3.4770  -3.4180  -3.3453  -3.2990  -3.2682  -3.1841  -2.8542
  -2.6180  -2.2253  -1.7336  -1.6992  -1.6390  -1.5479  -1.4826  -1.4650
  -1.4422  -1.3926  -1.3065  -1.2663  -1.2178  -1.1760  -1.1195  -1.0290
  -0.9743  -0.9160  -0.9091  -0.8028  -0.7334  -0.6502  -0.6070  -0.5801
  -0.5585  -0.5236  -0.4885  -0.3963  -0.3643  -0.3248  -0.2839  -0.2560
  -0.2162  -0.1626  -0.1126  -0.0539  -0.0003   0.0737   0.1176   0.1574
   0.1911   0.2866   0.3490   0.3800   0.4513   0.4898   0.5177   0.5757
   0.6531   0.7100   0.7831   0.8434   0.8985   0.9442   1.0054   1.0192
   1.0326   1.0998   1.1241   1.1540   1.2000   1.2239   1.2636   1.3305
   1.3600   1.3806   1.4338   1.4419   1.4758   1.5023   1.5290   1.5635
   1.5756   1.6126   1.6476   1.6832   1.7084   1.7564   1.7718   1.8056
   1.8301   1.8454   1.8692   1.8900   1.9148   1.9491   1.9642   2.0096
   2.0314   2.0493   2.0666   2.1042   2.1263   2.1405   2.1617   2.1758
   2.2196   2.2309   2.2466   2.2842   2.3017   2.3381   2.3550   2.4180
   2.4663   2.4708   2.5189   2.5606   2.5814   2.6045   2.6415   2.6530
   2.6685   2.7029   2.7276   2.7638   2.7930   2.8308   2.8690   2.9044
   2.9201   2.9553   2.9950   3.0276   3.0471   3.1018   3.1600   3.1831
   3.2580   3.2922   3.3371   3.4850
     eigenvalues at k+q:
 -34.8546 -34.8307 -34.5858 -34.5640 -34.5062 -34.4069 -34.2124 -34.2069
 -34.1620 -34.1465 -34.0548 -33.9319 -33.8667 -16.8288 -16.6992 -16.6267
 -16.5715 -16.4963 -16.3807 -16.3441 -16.2909 -16.2582 -16.2172 -16.1609
 -16.1250 -16.0528 -16.0267 -15.9355 -15.9257 -15.8825 -15.8529 -15.8302
 -15.8116 -15.8022 -15.7823 -15.7674 -15.7493 -15.7359 -15.6943 -15.6767
 -15.6595 -15.6329 -15.6179 -15.6106 -15.5856 -15.5713 -15.5244 -15.4992
 -15.4828 -15.4629 -15.4429 -15.4256 -15.4096 -15.3857 -15.3801 -15.3664
 -15.3393 -15.3178 -15.2934 -15.2766 -15.2527 -15.2173 -15.1935 -15.1781
 -15.1578 -15.1303 -15.1107 -15.0863 -15.0675 -15.0367 -15.0135 -14.9891
 -14.9410 -14.8254 -14.7959 -14.7333 -14.6927 -14.4864 -13.7568 -13.6033
 -13.5962 -13.5805 -13.4387 -13.4024 -13.3429 -13.2549 -13.2323 -13.1519
 -13.0631 -12.9677 -12.9133 -12.8609 -12.7966 -12.7626 -12.7302 -12.6729
 -12.6253 -12.5994 -12.5731 -12.5083 -12.4933 -12.4402 -12.3626 -12.2839
  -4.6073  -4.5614  -4.4048  -4.2524  -4.2168  -4.1558  -4.0734  -4.0532
  -4.0085  -3.9025  -3.8681  -3.8439  -3.8167  -3.6540  -3.6054  -3.5465
  -3.5233  -3.4757  -3.4092  -3.3455  -3.2989  -3.2685  -3.1888  -2.8595
  -2.6157  -2.2322  -1.7397  -1.7019  -1.6477  -1.5482  -1.4882  -1.4676
  -1.4479  -1.4004  -1.3093  -1.2713  -1.2220  -1.1822  -1.1261  -1.0340
  -0.9782  -0.9175  -0.9142  -0.7994  -0.7341  -0.6530  -0.6054  -0.5829
  -0.5595  -0.5251  -0.4900  -0.4006  -0.3592  -0.3271  -0.2789  -0.2528
  -0.2129  -0.1599  -0.1076  -0.0482   0.0025   0.0750   0.1177   0.1596
   0.2003   0.2922   0.3510   0.3747   0.4527   0.4951   0.5138   0.5750
   0.6605   0.7163   0.7865   0.8427   0.8996   0.9459   1.0105   1.0246
   1.0434   1.0989   1.1317   1.1563   1.1985   1.2267   1.2621   1.3335
   1.3610   1.3874   1.4345   1.4436   1.4784   1.5074   1.5342   1.5677
   1.5791   1.6167   1.6495   1.6845   1.7129   1.7562   1.7767   1.8012
   1.8288   1.8477   1.8712   1.8928   1.9153   1.9519   1.9646   2.0150
   2.0341   2.0545   2.0662   2.1028   2.1292   2.1425   2.1634   2.1801
   2.2239   2.2301   2.2473   2.2862   2.3031   2.3398   2.3546   2.4164
   2.4609   2.4686   2.5189   2.5599   2.5801   2.6012   2.6374   2.6475
   2.6673   2.6998   2.7259   2.7614   2.7921   2.8304   2.8645   2.9033
   2.9163   2.9484   2.9949   3.0235   3.0437   3.0988   3.1581   3.1798
   3.2578   3.2911   3.3349   3.4913
     cgsolve_all iterations  69    anorm=    0.72E-07
     cgsolve_all iterations  69    anorm=    0.74E-07
     cgsolve_all iterations  69    anorm=    0.73E-07
     compute_u_kq: q = (    0.0000,    0.0202,    0.0000)
     Rotating WFCS
     ethr =  1.00E-14,  avg # of iterations = 23.0
     eigenvalues at k:
 -34.8546 -34.8307 -34.5858 -34.5640 -34.5062 -34.4069 -34.2124 -34.2069
 -34.1620 -34.1465 -34.0548 -33.9319 -33.8667 -16.8255 -16.7015 -16.6262
 -16.5704 -16.4975 -16.3807 -16.3441 -16.2928 -16.2604 -16.2188 -16.1611
 -16.1250 -16.0521 -16.0269 -15.9392 -15.9231 -15.8834 -15.8546 -15.8323
 -15.8137 -15.8065 -15.7837 -15.7699 -15.7491 -15.7377 -15.6932 -15.6781
 -15.6601 -15.6349 -15.6203 -15.6112 -15.5865 -15.5724 -15.5252 -15.5001
 -15.4817 -15.4639 -15.4438 -15.4246 -15.4098 -15.3851 -15.3789 -15.3643
 -15.3374 -15.3176 -15.2912 -15.2754 -15.2505 -15.2159 -15.1931 -15.1770
 -15.1566 -15.1295 -15.1105 -15.0833 -15.0661 -15.0347 -15.0135 -14.9872
 -14.9397 -14.8218 -14.7947 -14.7322 -14.6895 -14.4853 -13.7482 -13.5982
 -13.5930 -13.5766 -13.4359 -13.4013 -13.3352 -13.2561 -13.2241 -13.1468
 -13.0595 -12.9674 -12.9170 -12.8593 -12.8006 -12.7677 -12.7325 -12.6831
 -12.6316 -12.6093 -12.5742 -12.5073 -12.4980 -12.4431 -12.3674 -12.2919
  -4.6046  -4.5616  -4.4082  -4.2498  -4.2142  -4.1520  -4.0740  -4.0502
  -4.0078  -3.9035  -3.8694  -3.8459  -3.8164  -3.6578  -3.6064  -3.5477
  -3.5233  -3.4770  -3.4180  -3.3453  -3.2990  -3.2682  -3.1841  -2.8542
  -2.6180  -2.2253  -1.7336  -1.6992  -1.6390  -1.5479  -1.4826  -1.4650
  -1.4422  -1.3926  -1.3065  -1.2663  -1.2178  -1.1760  -1.1195  -1.0290
  -0.9743  -0.9160  -0.9091  -0.8028  -0.7334  -0.6502  -0.6070  -0.5801
  -0.5585  -0.5236  -0.4885  -0.3963  -0.3643  -0.3248  -0.2839  -0.2560
  -0.2162  -0.1626  -0.1126  -0.0539  -0.0003   0.0737   0.1176   0.1574
   0.1911   0.2866   0.3490   0.3800   0.4513   0.4898   0.5177   0.5757
   0.6531   0.7100   0.7831   0.8434   0.8985   0.9442   1.0054   1.0192
   1.0326   1.0998   1.1241   1.1540   1.2000   1.2239   1.2636   1.3305
   1.3600   1.3806   1.4338   1.4419   1.4758   1.5023   1.5290   1.5635
   1.5756   1.6126   1.6476   1.6832   1.7084   1.7564   1.7718   1.8056
   1.8301   1.8454   1.8692   1.8900   1.9148   1.9491   1.9642   2.0096
   2.0314   2.0493   2.0666   2.1042   2.1263   2.1405   2.1617   2.1758
   2.2196   2.2309   2.2466   2.2842   2.3017   2.3381   2.3550   2.4180
   2.4663   2.4708   2.5189   2.5606   2.5814   2.6045   2.6415   2.6530
   2.6685   2.7029   2.7276   2.7638   2.7930   2.8308   2.8690   2.9044
   2.9201   2.9553   2.9950   3.0276   3.0471   3.1018   3.1600   3.1831
   3.2580   3.2922   3.3371   3.4850
     eigenvalues at k+q:
 -34.8546 -34.8307 -34.5858 -34.5640 -34.5062 -34.4069 -34.2124 -34.2069
 -34.1620 -34.1465 -34.0548 -33.9319 -33.8667 -16.8253 -16.7021 -16.6272
 -16.5689 -16.4972 -16.3797 -16.3444 -16.2953 -16.2592 -16.2182 -16.1607
 -16.1251 -16.0527 -16.0252 -15.9419 -15.9250 -15.8838 -15.8541 -15.8311
 -15.8142 -15.8051 -15.7842 -15.7689 -15.7483 -15.7366 -15.6936 -15.6798
 -15.6605 -15.6344 -15.6204 -15.6112 -15.5873 -15.5721 -15.5244 -15.4996
 -15.4830 -15.4626 -15.4439 -15.4244 -15.4102 -15.3849 -15.3774 -15.3656
 -15.3372 -15.3169 -15.2918 -15.2756 -15.2515 -15.2151 -15.1902 -15.1775
 -15.1586 -15.1284 -15.1102 -15.0838 -15.0663 -15.0354 -15.0134 -14.9878
 -14.9412 -14.8223 -14.7937 -14.7318 -14.6912 -14.4837 -13.7489 -13.6010
 -13.5925 -13.5772 -13.4338 -13.4008 -13.3348 -13.2545 -13.2249 -13.1453
 -13.0587 -12.9674 -12.9175 -12.8567 -12.8000 -12.7690 -12.7340 -12.6842
 -12.6336 -12.6125 -12.5748 -12.5083 -12.4971 -12.4420 -12.3651 -12.2906
  -4.6043  -4.5617  -4.4082  -4.2499  -4.2139  -4.1527  -4.0738  -4.0499
  -4.0083  -3.9039  -3.8695  -3.8463  -3.8153  -3.6577  -3.6072  -3.5474
  -3.5235  -3.4761  -3.4194  -3.3452  -3.2977  -3.2692  -3.1843  -2.8594
  -2.6044  -2.2347  -1.7378  -1.6966  -1.6345  -1.5516  -1.4848  -1.4660
  -1.4416  -1.3915  -1.3059  -1.2631  -1.2166  -1.1851  -1.1147  -1.0237
  -0.9738  -0.9210  -0.9074  -0.8030  -0.7340  -0.6457  -0.6042  -0.5827
  -0.5590  -0.5251  -0.4889  -0.3959  -0.3658  -0.3234  -0.2856  -0.2551
  -0.2177  -0.1630  -0.1136  -0.0482   0.0024   0.0748   0.1077   0.1574
   0.1942   0.2924   0.3451   0.3753   0.4541   0.4890   0.5193   0.5722
   0.6610   0.7116   0.7837   0.8432   0.8916   0.9437   1.0059   1.0173
   1.0325   1.1015   1.1260   1.1544   1.1989   1.2231   1.2648   1.3276
   1.3593   1.3783   1.4320   1.4420   1.4774   1.5013   1.5334   1.5622
   1.5728   1.6102   1.6452   1.6814   1.7095   1.7531   1.7732   1.8033
   1.8283   1.8463   1.8706   1.8908   1.9159   1.9513   1.9676   2.0137
   2.0313   2.0513   2.0676   2.1047   2.1252   2.1380   2.1635   2.1805
   2.2198   2.2286   2.2456   2.2864   2.3016   2.3369   2.3555   2.4206
   2.4639   2.4752   2.5174   2.5637   2.5796   2.6026   2.6383   2.6515
   2.6687   2.7020   2.7271   2.7630   2.7903   2.8309   2.8715   2.9044
   2.9234   2.9583   2.9918   3.0264   3.0476   3.1033   3.1603   3.1841
   3.2592   3.2922   3.3358   3.4826
     cgsolve_all iterations  69    anorm=    0.72E-07
     cgsolve_all iterations  69    anorm=    0.75E-07
     cgsolve_all iterations  69    anorm=    0.73E-07
     compute_u_kq: q = (    0.0000,   -0.0202,    0.0000)
     Rotating WFCS
     ethr =  1.00E-14,  avg # of iterations = 23.0
     eigenvalues at k:
 -34.8546 -34.8307 -34.5858 -34.5640 -34.5062 -34.4069 -34.2124 -34.2069
 -34.1620 -34.1465 -34.0548 -33.9319 -33.8667 -16.8255 -16.7015 -16.6262
 -16.5704 -16.4975 -16.3807 -16.3441 -16.2928 -16.2604 -16.2188 -16.1611
 -16.1250 -16.0521 -16.0269 -15.9392 -15.9231 -15.8834 -15.8546 -15.8323
 -15.8137 -15.8065 -15.7837 -15.7699 -15.7491 -15.7377 -15.6932 -15.6781
 -15.6601 -15.6349 -15.6203 -15.6112 -15.5865 -15.5724 -15.5252 -15.5001
 -15.4817 -15.4639 -15.4438 -15.4246 -15.4098 -15.3851 -15.3789 -15.3643
 -15.3374 -15.3176 -15.2912 -15.2754 -15.2505 -15.2159 -15.1931 -15.1770
 -15.1566 -15.1295 -15.1105 -15.0833 -15.0661 -15.0347 -15.0135 -14.9872
 -14.9397 -14.8218 -14.7947 -14.7322 -14.6895 -14.4853 -13.7482 -13.5982
 -13.5930 -13.5766 -13.4359 -13.4013 -13.3352 -13.2561 -13.2241 -13.1468
 -13.0595 -12.9674 -12.9170 -12.8593 -12.8006 -12.7677 -12.7325 -12.6831
 -12.6316 -12.6093 -12.5742 -12.5073 -12.4980 -12.4431 -12.3674 -12.2919
  -4.6046  -4.5616  -4.4082  -4.2498  -4.2142  -4.1520  -4.0740  -4.0502
  -4.0078  -3.9035  -3.8694  -3.8459  -3.8164  -3.6578  -3.6064  -3.5477
  -3.5233  -3.4770  -3.4180  -3.3453  -3.2990  -3.2682  -3.1841  -2.8542
  -2.6180  -2.2253  -1.7336  -1.6992  -1.6390  -1.5479  -1.4826  -1.4650
  -1.4422  -1.3926  -1.3065  -1.2663  -1.2178  -1.1760  -1.1195  -1.0290
  -0.9743  -0.9160  -0.9091  -0.8028  -0.7334  -0.6502  -0.6070  -0.5801
  -0.5585  -0.5236  -0.4885  -0.3963  -0.3643  -0.3248  -0.2839  -0.2560
  -0.2162  -0.1626  -0.1126  -0.0539  -0.0003   0.0737   0.1176   0.1574
   0.1911   0.2866   0.3490   0.3800   0.4513   0.4898   0.5177   0.5757
   0.6531   0.7100   0.7831   0.8434   0.8985   0.9442   1.0054   1.0192
   1.0326   1.0998   1.1241   1.1540   1.2000   1.2239   1.2636   1.3305
   1.3600   1.3806   1.4338   1.4419   1.4758   1.5023   1.5290   1.5635
   1.5756   1.6126   1.6476   1.6832   1.7084   1.7564   1.7718   1.8056
   1.8301   1.8454   1.8692   1.8900   1.9148   1.9491   1.9642   2.0096
   2.0314   2.0493   2.0666   2.1042   2.1263   2.1405   2.1617   2.1758
   2.2196   2.2309   2.2466   2.2842   2.3017   2.3381   2.3550   2.4180
   2.4663   2.4708   2.5189   2.5606   2.5814   2.6045   2.6415   2.6530
   2.6685   2.7029   2.7276   2.7638   2.7930   2.8308   2.8690   2.9044
   2.9201   2.9553   2.9950   3.0276   3.0471   3.1018   3.1600   3.1831
   3.2580   3.2922   3.3371   3.4850
     eigenvalues at k+q:
 -34.8546 -34.8307 -34.5858 -34.5640 -34.5062 -34.4069 -34.2124 -34.2069
 -34.1620 -34.1465 -34.0548 -33.9319 -33.8667 -16.8257 -16.7011 -16.6250
 -16.5719 -16.4976 -16.3820 -16.3440 -16.2899 -16.2618 -16.2193 -16.1614
 -16.1254 -16.0515 -16.0280 -15.9363 -15.9212 -15.8830 -15.8549 -15.8342
 -15.8144 -15.8061 -15.7830 -15.7710 -15.7502 -15.7385 -15.6932 -15.6761
 -15.6601 -15.6355 -15.6205 -15.6111 -15.5856 -15.5727 -15.5266 -15.5003
 -15.4802 -15.4655 -15.4437 -15.4251 -15.4101 -15.3843 -15.3800 -15.3627
 -15.3369 -15.3184 -15.2912 -15.2747 -15.2493 -15.2169 -15.1962 -15.1763
 -15.1545 -15.1303 -15.1108 -15.0830 -15.0660 -15.0337 -15.0136 -14.9867
 -14.9386 -14.8217 -14.7957 -14.7326 -14.6884 -14.4866 -13.7473 -13.5958
 -13.5928 -13.5760 -13.4384 -13.4020 -13.3347 -13.2584 -13.2239 -13.1477
 -13.0602 -12.9674 -12.9164 -12.8611 -12.8011 -12.7666 -12.7310 -12.6820
 -12.6308 -12.6061 -12.5737 -12.5067 -12.4988 -12.4439 -12.3695 -12.2929
  -4.6048  -4.5616  -4.4082  -4.2498  -4.2145  -4.1513  -4.0743  -4.0506
  -4.0075  -3.9029  -3.8694  -3.8456  -3.8173  -3.6579  -3.6055  -3.5479
  -3.5233  -3.4778  -3.4167  -3.3452  -3.3002  -3.2675  -3.1840  -2.8492
  -2.6314  -2.2159  -1.7300  -1.7019  -1.6429  -1.5448  -1.4820  -1.4633
  -1.4423  -1.3917  -1.3070  -1.2699  -1.2199  -1.1662  -1.1245  -1.0350
  -0.9745  -0.9126  -0.9088  -0.8028  -0.7326  -0.6560  -0.6108  -0.5784
  -0.5559  -0.5207  -0.4878  -0.3974  -0.3627  -0.3261  -0.2823  -0.2573
  -0.2142  -0.1619  -0.1123  -0.0594  -0.0029   0.0718   0.1268   0.1573
   0.1889   0.2808   0.3520   0.3869   0.4487   0.4891   0.5173   0.5791
   0.6454   0.7084   0.7826   0.8437   0.9043   0.9449   1.0043   1.0208
   1.0330   1.0963   1.1218   1.1542   1.2013   1.2243   1.2638   1.3325
   1.3603   1.3826   1.4344   1.4430   1.4732   1.5036   1.5250   1.5641
   1.5792   1.6135   1.6500   1.6860   1.7081   1.7586   1.7713   1.8084
   1.8314   1.8440   1.8680   1.8888   1.9147   1.9470   1.9606   2.0042
   2.0330   2.0475   2.0657   2.1031   2.1273   2.1422   2.1604   2.1724
   2.2201   2.2333   2.2483   2.2820   2.3014   2.3395   2.3545   2.4150
   2.4649   2.4700   2.5208   2.5574   2.5832   2.6070   2.6443   2.6537
   2.6692   2.7033   2.7285   2.7647   2.7957   2.8307   2.8663   2.9038
   2.9168   2.9520   2.9971   3.0286   3.0478   3.0998   3.1603   3.1819
   3.2569   3.2924   3.3388   3.4872
     cgsolve_all iterations  69    anorm=    0.74E-07
     cgsolve_all iterations  69    anorm=    0.74E-07
     cgsolve_all iterations  69    anorm=    0.74E-07
     compute_u_kq: q = (    0.0000,    0.0000,    0.0202)
     Rotating WFCS
     ethr =  1.00E-14,  avg # of iterations = 23.0
     eigenvalues at k:
 -34.8546 -34.8307 -34.5858 -34.5640 -34.5062 -34.4069 -34.2124 -34.2069
 -34.1620 -34.1465 -34.0548 -33.9319 -33.8667 -16.8255 -16.7015 -16.6262
 -16.5704 -16.4975 -16.3807 -16.3441 -16.2928 -16.2604 -16.2188 -16.1611
 -16.1250 -16.0521 -16.0269 -15.9392 -15.9231 -15.8834 -15.8546 -15.8323
 -15.8137 -15.8065 -15.7837 -15.7699 -15.7491 -15.7377 -15.6932 -15.6781
 -15.6601 -15.6349 -15.6203 -15.6112 -15.5865 -15.5724 -15.5252 -15.5001
 -15.4817 -15.4639 -15.4438 -15.4246 -15.4098 -15.3851 -15.3789 -15.3643
 -15.3374 -15.3176 -15.2912 -15.2754 -15.2505 -15.2159 -15.1931 -15.1770
 -15.1566 -15.1295 -15.1105 -15.0833 -15.0661 -15.0347 -15.0135 -14.9872
 -14.9397 -14.8218 -14.7947 -14.7322 -14.6895 -14.4853 -13.7482 -13.5982
 -13.5930 -13.5766 -13.4359 -13.4013 -13.3352 -13.2561 -13.2241 -13.1468
 -13.0595 -12.9674 -12.9170 -12.8593 -12.8006 -12.7677 -12.7325 -12.6831
 -12.6316 -12.6093 -12.5742 -12.5073 -12.4980 -12.4431 -12.3674 -12.2919
  -4.6046  -4.5616  -4.4082  -4.2498  -4.2142  -4.1520  -4.0740  -4.0502
  -4.0078  -3.9035  -3.8694  -3.8459  -3.8164  -3.6578  -3.6064  -3.5477
  -3.5233  -3.4770  -3.4180  -3.3453  -3.2990  -3.2682  -3.1841  -2.8542
  -2.6180  -2.2253  -1.7336  -1.6992  -1.6390  -1.5479  -1.4826  -1.4650
  -1.4422  -1.3926  -1.3065  -1.2663  -1.2178  -1.1760  -1.1195  -1.0290
  -0.9743  -0.9160  -0.9091  -0.8028  -0.7334  -0.6502  -0.6070  -0.5801
  -0.5585  -0.5236  -0.4885  -0.3963  -0.3643  -0.3248  -0.2839  -0.2560
  -0.2162  -0.1626  -0.1126  -0.0539  -0.0003   0.0737   0.1176   0.1574
   0.1911   0.2866   0.3490   0.3800   0.4513   0.4898   0.5177   0.5757
   0.6531   0.7100   0.7831   0.8434   0.8985   0.9442   1.0054   1.0192
   1.0326   1.0998   1.1241   1.1540   1.2000   1.2239   1.2636   1.3305
   1.3600   1.3806   1.4338   1.4419   1.4758   1.5023   1.5290   1.5635
   1.5756   1.6126   1.6476   1.6832   1.7084   1.7564   1.7718   1.8056
   1.8301   1.8454   1.8692   1.8900   1.9148   1.9491   1.9642   2.0096
   2.0314   2.0493   2.0666   2.1042   2.1263   2.1405   2.1617   2.1758
   2.2196   2.2309   2.2466   2.2842   2.3017   2.3381   2.3550   2.4180
   2.4663   2.4708   2.5189   2.5606   2.5814   2.6045   2.6415   2.6530
   2.6685   2.7029   2.7276   2.7638   2.7930   2.8308   2.8690   2.9044
   2.9201   2.9553   2.9950   3.0276   3.0471   3.1018   3.1600   3.1831
   3.2580   3.2922   3.3371   3.4850
     eigenvalues at k+q:
 -34.8546 -34.8307 -34.5858 -34.5640 -34.5062 -34.4069 -34.2124 -34.2069
 -34.1620 -34.1465 -34.0548 -33.9319 -33.8667 -16.8255 -16.7017 -16.6264
 -16.5699 -16.4973 -16.3810 -16.3444 -16.2929 -16.2602 -16.2188 -16.1611
 -16.1250 -16.0518 -16.0282 -15.9373 -15.9214 -15.8853 -15.8540 -15.8325
 -15.8157 -15.8064 -15.7831 -15.7698 -15.7498 -15.7378 -15.6943 -15.6769
 -15.6608 -15.6350 -15.6199 -15.6094 -15.5865 -15.5725 -15.5262 -15.4999
 -15.4813 -15.4642 -15.4438 -15.4246 -15.4086 -15.3852 -15.3802 -15.3647
 -15.3383 -15.3162 -15.2915 -15.2751 -15.2502 -15.2157 -15.1933 -15.1769
 -15.1567 -15.1302 -15.1101 -15.0831 -15.0662 -15.0347 -15.0135 -14.9873
 -14.9397 -14.8217 -14.7947 -14.7318 -14.6898 -14.4853 -13.7479 -13.5993
 -13.5926 -13.5762 -13.4351 -13.4016 -13.3351 -13.2563 -13.2240 -13.1468
 -13.0593 -12.9673 -12.9172 -12.8592 -12.8008 -12.7677 -12.7326 -12.6832
 -12.6317 -12.6095 -12.5742 -12.5073 -12.4980 -12.4432 -12.3674 -12.2920
  -4.6046  -4.5616  -4.4083  -4.2498  -4.2141  -4.1518  -4.0742  -4.0502
  -4.0077  -3.9033  -3.8696  -3.8459  -3.8165  -3.6578  -3.6064  -3.5477
  -3.5232  -3.4772  -3.4181  -3.3454  -3.2988  -3.2682  -3.1841  -2.8542
  -2.6178  -2.2253  -1.7311  -1.7001  -1.6400  -1.5477  -1.4841  -1.4671
  -1.4425  -1.3909  -1.3044  -1.2658  -1.2197  -1.1744  -1.1193  -1.0286
  -0.9750  -0.9162  -0.9082  -0.8031  -0.7321  -0.6475  -0.6108  -0.5791
  -0.5577  -0.5242  -0.4895  -0.3971  -0.3664  -0.3272  -0.2842  -0.2522
  -0.2157  -0.1619  -0.1130  -0.0555   0.0007   0.0739   0.1163   0.1573
   0.1910   0.2851   0.3499   0.3801   0.4501   0.4915   0.5192   0.5754
   0.6532   0.7111   0.7837   0.8428   0.8966   0.9473   1.0050   1.0192
   1.0296   1.1033   1.1283   1.1532   1.1983   1.2204   1.2655   1.3294
   1.3602   1.3797   1.4331   1.4404   1.4744   1.5023   1.5291   1.5617
   1.5768   1.6162   1.6444   1.6832   1.7063   1.7619   1.7701   1.8053
   1.8294   1.8474   1.8725   1.8882   1.9132   1.9496   1.9644   2.0087
   2.0305   2.0494   2.0654   2.1072   2.1251   2.1393   2.1612   2.1759
   2.2190   2.2305   2.2463   2.2852   2.3022   2.3375   2.3561   2.4167
   2.4649   2.4721   2.5194   2.5611   2.5830   2.6060   2.6414   2.6524
   2.6689   2.7012   2.7275   2.7628   2.7932   2.8310   2.8697   2.9032
   2.9208   2.9549   2.9952   3.0286   3.0474   3.1015   3.1598   3.1835
   3.2578   3.2923   3.3371   3.4849
     cgsolve_all iterations  69    anorm=    0.73E-07
     cgsolve_all iterations  69    anorm=    0.73E-07
     cgsolve_all iterations  69    anorm=    0.74E-07
     compute_u_kq: q = (    0.0000,    0.0000,   -0.0202)
     Rotating WFCS
     ethr =  1.00E-14,  avg # of iterations = 23.0
     eigenvalues at k:
 -34.8546 -34.8307 -34.5858 -34.5640 -34.5062 -34.4069 -34.2124 -34.2069
 -34.1620 -34.1465 -34.0548 -33.9319 -33.8667 -16.8255 -16.7015 -16.6262
 -16.5704 -16.4975 -16.3807 -16.3441 -16.2928 -16.2604 -16.2188 -16.1611
 -16.1250 -16.0521 -16.0269 -15.9392 -15.9231 -15.8834 -15.8546 -15.8323
 -15.8137 -15.8065 -15.7837 -15.7699 -15.7491 -15.7377 -15.6932 -15.6781
 -15.6601 -15.6349 -15.6203 -15.6112 -15.5865 -15.5724 -15.5252 -15.5001
 -15.4817 -15.4639 -15.4438 -15.4246 -15.4098 -15.3851 -15.3789 -15.3643
 -15.3374 -15.3176 -15.2912 -15.2754 -15.2505 -15.2159 -15.1931 -15.1770
 -15.1566 -15.1295 -15.1105 -15.0833 -15.0661 -15.0347 -15.0135 -14.9872
 -14.9397 -14.8218 -14.7947 -14.7322 -14.6895 -14.4853 -13.7482 -13.5982
 -13.5930 -13.5766 -13.4359 -13.4013 -13.3352 -13.2561 -13.2241 -13.1468
 -13.0595 -12.9674 -12.9170 -12.8593 -12.8006 -12.7677 -12.7325 -12.6831
 -12.6316 -12.6093 -12.5742 -12.5073 -12.4980 -12.4431 -12.3674 -12.2919
  -4.6046  -4.5616  -4.4082  -4.2498  -4.2142  -4.1520  -4.0740  -4.0502
  -4.0078  -3.9035  -3.8694  -3.8459  -3.8164  -3.6578  -3.6064  -3.5477
  -3.5233  -3.4770  -3.4180  -3.3453  -3.2990  -3.2682  -3.1841  -2.8542
  -2.6180  -2.2253  -1.7336  -1.6992  -1.6390  -1.5479  -1.4826  -1.4650
  -1.4422  -1.3926  -1.3065  -1.2663  -1.2178  -1.1760  -1.1195  -1.0290
  -0.9743  -0.9160  -0.9091  -0.8028  -0.7334  -0.6502  -0.6070  -0.5801
  -0.5585  -0.5236  -0.4885  -0.3963  -0.3643  -0.3248  -0.2839  -0.2560
  -0.2162  -0.1626  -0.1126  -0.0539  -0.0003   0.0737   0.1176   0.1574
   0.1911   0.2866   0.3490   0.3800   0.4513   0.4898   0.5177   0.5757
   0.6531   0.7100   0.7831   0.8434   0.8985   0.9442   1.0054   1.0192
   1.0326   1.0998   1.1241   1.1540   1.2000   1.2239   1.2636   1.3305
   1.3600   1.3806   1.4338   1.4419   1.4758   1.5023   1.5290   1.5635
   1.5756   1.6126   1.6476   1.6832   1.7084   1.7564   1.7718   1.8056
   1.8301   1.8454   1.8692   1.8900   1.9148   1.9491   1.9642   2.0096
   2.0314   2.0493   2.0666   2.1042   2.1263   2.1405   2.1617   2.1758
   2.2196   2.2309   2.2466   2.2842   2.3017   2.3381   2.3550   2.4180
   2.4663   2.4708   2.5189   2.5606   2.5814   2.6045   2.6415   2.6530
   2.6685   2.7029   2.7276   2.7638   2.7930   2.8308   2.8690   2.9044
   2.9201   2.9553   2.9950   3.0276   3.0471   3.1018   3.1600   3.1831
   3.2580   3.2922   3.3371   3.4850
     eigenvalues at k+q:
 -34.8546 -34.8307 -34.5858 -34.5640 -34.5062 -34.4069 -34.2124 -34.2069
 -34.1620 -34.1465 -34.0548 -33.9319 -33.8667 -16.8256 -16.7014 -16.6259
 -16.5709 -16.4977 -16.3805 -16.3440 -16.2927 -16.2605 -16.2188 -16.1610
 -16.1250 -16.0524 -16.0255 -15.9419 -15.9240 -15.8813 -15.8550 -15.8323
 -15.8116 -15.8065 -15.7843 -15.7700 -15.7484 -15.7376 -15.6926 -15.6798
 -15.6597 -15.6345 -15.6219 -15.6114 -15.5862 -15.5722 -15.5243 -15.5002
 -15.4820 -15.4637 -15.4437 -15.4245 -15.4109 -15.3854 -15.3778 -15.3637
 -15.3365 -15.3190 -15.2910 -15.2757 -15.2507 -15.2162 -15.1931 -15.1771
 -15.1563 -15.1288 -15.1106 -15.0837 -15.0660 -15.0346 -15.0136 -14.9872
 -14.9397 -14.8219 -14.7947 -14.7325 -14.6893 -14.4853 -13.7484 -13.5976
 -13.5929 -13.5771 -13.4364 -13.4012 -13.3353 -13.2559 -13.2242 -13.1469
 -13.0597 -12.9675 -12.9169 -12.8594 -12.8004 -12.7676 -12.7324 -12.6829
 -12.6315 -12.6091 -12.5742 -12.5073 -12.4979 -12.4431 -12.3673 -12.2918
  -4.6046  -4.5617  -4.4081  -4.2499  -4.2143  -4.1522  -4.0739  -4.0503
  -4.0079  -3.9036  -3.8692  -3.8458  -3.8164  -3.6578  -3.6063  -3.5477
  -3.5234  -3.4769  -3.4179  -3.3452  -3.2990  -3.2682  -3.1842  -2.8542
  -2.6181  -2.2253  -1.7361  -1.6987  -1.6374  -1.5482  -1.4815  -1.4632
  -1.4421  -1.3937  -1.3086  -1.2663  -1.2160  -1.1776  -1.1198  -1.0289
  -0.9741  -0.9158  -0.9105  -0.8024  -0.7350  -0.6530  -0.6033  -0.5819
  -0.5585  -0.5219  -0.4875  -0.3961  -0.3617  -0.3233  -0.2844  -0.2587
  -0.2163  -0.1634  -0.1125  -0.0530  -0.0012   0.0735   0.1184   0.1576
   0.1916   0.2880   0.3485   0.3803   0.4523   0.4877   0.5162   0.5762
   0.6534   0.7086   0.7827   0.8439   0.9010   0.9400   1.0045   1.0206
   1.0362   1.0959   1.1195   1.1552   1.2021   1.2276   1.2613   1.3309
   1.3596   1.3813   1.4319   1.4472   1.4773   1.5016   1.5297   1.5650
   1.5753   1.6093   1.6511   1.6812   1.7121   1.7506   1.7727   1.8062
   1.8307   1.8437   1.8655   1.8921   1.9166   1.9488   1.9636   2.0094
   2.0330   2.0491   2.0684   2.1010   2.1251   2.1430   2.1617   2.1762
   2.2195   2.2317   2.2472   2.2833   2.3017   2.3387   2.3541   2.4193
   2.4659   2.4711   2.5183   2.5600   2.5796   2.6035   2.6413   2.6536
   2.6682   2.7048   2.7275   2.7648   2.7929   2.8307   2.8684   2.9059
   2.9194   2.9556   2.9947   3.0267   3.0468   3.1019   3.1603   3.1828
   3.2581   3.2921   3.3371   3.4851
     cgsolve_all iterations  69    anorm=    0.73E-07
     cgsolve_all iterations  69    anorm=    0.74E-07
     cgsolve_all iterations  69    anorm=    0.74E-07

     k-point #    2 of     4      pool #  1    cpu time:    5036.2
     compute_u_kq: q = (    0.0000,    0.0000,    0.0000)
     Rotating WFCS
     ethr =  1.00E-14,  avg # of iterations =  6.0
     eigenvalues at k:
 -34.8546 -34.8307 -34.5858 -34.5640 -34.5062 -34.4069 -34.2124 -34.2069
 -34.1620 -34.1465 -34.0548 -33.9319 -33.8667 -16.8259 -16.7014 -16.6248
 -16.5706 -16.4979 -16.3818 -16.3456 -16.2926 -16.2598 -16.2187 -16.1608
 -16.1225 -16.0550 -16.0240 -15.9525 -15.9132 -15.8752 -15.8544 -15.8341
 -15.8143 -15.7954 -15.7873 -15.7680 -15.7520 -15.7420 -15.7145 -15.6849
 -15.6521 -15.6445 -15.6174 -15.5937 -15.5815 -15.5716 -15.5301 -15.4994
 -15.4747 -15.4651 -15.4346 -15.4227 -15.4081 -15.3989 -15.3830 -15.3615
 -15.3411 -15.3146 -15.2951 -15.2760 -15.2453 -15.2190 -15.1966 -15.1763
 -15.1541 -15.1316 -15.1022 -15.0877 -15.0653 -15.0317 -15.0181 -14.9876
 -14.9396 -14.8218 -14.7967 -14.7284 -14.6910 -14.4852 -13.7478 -13.6054
 -13.5859 -13.5767 -13.4296 -13.4081 -13.3353 -13.2560 -13.2240 -13.1469
 -13.0591 -12.9676 -12.9175 -12.8589 -12.8000 -12.7679 -12.7323 -12.6832
 -12.6324 -12.6088 -12.5741 -12.5073 -12.4980 -12.4432 -12.3674 -12.2919
  -4.6047  -4.5615  -4.4080  -4.2499  -4.2143  -4.1517  -4.0743  -4.0502
  -4.0068  -3.9025  -3.8709  -3.8455  -3.8185  -3.6576  -3.6063  -3.5471
  -3.5242  -3.4773  -3.4175  -3.3452  -3.2981  -3.2680  -3.1841  -2.8543
  -2.6180  -2.2255  -1.7377  -1.7030  -1.6182  -1.5478  -1.4972  -1.4730
  -1.4473  -1.3773  -1.3070  -1.2533  -1.2244  -1.1769  -1.1230  -1.0126
  -0.9847  -0.9360  -0.9075  -0.7994  -0.7361  -0.6665  -0.6011  -0.5908
  -0.5297  -0.5071  -0.4829  -0.4095  -0.3554  -0.3260  -0.3154  -0.2299
  -0.2044  -0.1606  -0.1282  -0.0724   0.0035   0.0753   0.1052   0.1580
   0.2037   0.2810   0.3572   0.3928   0.4480   0.4767   0.5242   0.5742
   0.6642   0.7090   0.7854   0.8526   0.8859   0.9279   0.9927   1.0238
   1.0489   1.0872   1.1131   1.1612   1.2052   1.2371   1.2728   1.2991
   1.3595   1.3821   1.4420   1.4580   1.4726   1.5021   1.5393   1.5555
   1.5994   1.6133   1.6486   1.6699   1.7051   1.7587   1.7657   1.8117
   1.8259   1.8304   1.8716   1.9054   1.9284   1.9489   1.9588   1.9946
   2.0240   2.0469   2.0640   2.0996   2.1085   2.1426   2.1632   2.1839
   2.2045   2.2314   2.2541   2.2891   2.3149   2.3362   2.3620   2.4180
   2.4494   2.4865   2.5216   2.5468   2.5806   2.6144   2.6378   2.6595
   2.6724   2.7004   2.7263   2.7645   2.7931   2.8308   2.8736   2.9046
   2.9279   2.9491   2.9935   3.0289   3.0457   3.0971   3.1608   3.1842
   3.2572   3.2917   3.3359   3.4843
     eigenvalues at k+q:
 -34.8546 -34.8307 -34.5858 -34.5640 -34.5062 -34.4069 -34.2124 -34.2069
 -34.1620 -34.1465 -34.0548 -33.9319 -33.8667 -16.8259 -16.7014 -16.6248
 -16.5706 -16.4979 -16.3818 -16.3456 -16.2926 -16.2598 -16.2187 -16.1608
 -16.1225 -16.0550 -16.0240 -15.9525 -15.9132 -15.8752 -15.8544 -15.8341
 -15.8143 -15.7954 -15.7873 -15.7680 -15.7520 -15.7420 -15.7145 -15.6849
 -15.6521 -15.6445 -15.6174 -15.5937 -15.5815 -15.5716 -15.5301 -15.4994
 -15.4747 -15.4651 -15.4346 -15.4227 -15.4081 -15.3989 -15.3830 -15.3615
 -15.3411 -15.3146 -15.2951 -15.2760 -15.2453 -15.2190 -15.1966 -15.1763
 -15.1541 -15.1316 -15.1022 -15.0877 -15.0652 -15.0317 -15.0180 -14.9876
 -14.9396 -14.8218 -14.7967 -14.7284 -14.6910 -14.4852 -13.7478 -13.6054
 -13.5859 -13.5767 -13.4296 -13.4081 -13.3353 -13.2560 -13.2240 -13.1469
 -13.0591 -12.9676 -12.9175 -12.8589 -12.8000 -12.7679 -12.7323 -12.6832
 -12.6324 -12.6088 -12.5741 -12.5073 -12.4980 -12.4432 -12.3674 -12.2919
  -4.6048  -4.5615  -4.4080  -4.2499  -4.2143  -4.1517  -4.0743  -4.0502
  -4.0068  -3.9025  -3.8709  -3.8455  -3.8185  -3.6576  -3.6063  -3.5471
  -3.5242  -3.4773  -3.4175  -3.3452  -3.2981  -3.2680  -3.1841  -2.8544
  -2.6180  -2.2255  -1.7377  -1.7030  -1.6182  -1.5478  -1.4972  -1.4730
  -1.4473  -1.3773  -1.3070  -1.2533  -1.2244  -1.1769  -1.1230  -1.0126
  -0.9847  -0.9360  -0.9075  -0.7994  -0.7361  -0.6665  -0.6011  -0.5908
  -0.5297  -0.5071  -0.4829  -0.4095  -0.3554  -0.3260  -0.3154  -0.2299
  -0.2044  -0.1606  -0.1282  -0.0724   0.0035   0.0753   0.1052   0.1580
   0.2037   0.2810   0.3572   0.3928   0.4480   0.4767   0.5242   0.5742
   0.6642   0.7090   0.7854   0.8526   0.8859   0.9279   0.9927   1.0238
   1.0489   1.0872   1.1131   1.1612   1.2052   1.2370   1.2728   1.2991
   1.3595   1.3821   1.4420   1.4580   1.4726   1.5021   1.5393   1.5555
   1.5994   1.6133   1.6486   1.6699   1.7052   1.7587   1.7657   1.8117
   1.8259   1.8304   1.8716   1.9054   1.9284   1.9489   1.9588   1.9946
   2.0240   2.0469   2.0640   2.0996   2.1085   2.1426   2.1632   2.1839
   2.2045   2.2314   2.2541   2.2891   2.3149   2.3362   2.3620   2.4180
   2.4494   2.4865   2.5216   2.5468   2.5806   2.6144   2.6378   2.6595
   2.6724   2.7004   2.7263   2.7645   2.7931   2.8308   2.8736   2.9046
   2.9279   2.9491   2.9935   3.0289   3.0457   3.0971   3.1608   3.1842
   3.2572   3.2917   3.3358   3.4843
     cgsolve_all iterations  63    anorm=    0.73E-07
PARA_AUG  1     -26.6162747         1.1573468         0.2801568
     cgsolve_all iterations  65    anorm=    0.74E-07
PARA_AUG  2       1.1717998       -24.1592621         0.0663481
     cgsolve_all iterations  65    anorm=    0.73E-07
PARA_AUG  3       0.2705865         0.1245870       -26.8906334
     cgsolve_all iterations  69    anorm=    0.74E-07
     cgsolve_all iterations  69    anorm=    0.73E-07
     cgsolve_all iterations  69    anorm=    0.73E-07
     compute_u_kq: q = (    0.0202,    0.0000,    0.0000)
     Rotating WFCS
     ethr =  1.00E-14,  avg # of iterations = 23.0
     eigenvalues at k:
 -34.8546 -34.8307 -34.5858 -34.5640 -34.5062 -34.4069 -34.2124 -34.2069
 -34.1620 -34.1465 -34.0548 -33.9319 -33.8667 -16.8259 -16.7014 -16.6248
 -16.5706 -16.4979 -16.3818 -16.3456 -16.2926 -16.2598 -16.2187 -16.1608
 -16.1225 -16.0550 -16.0240 -15.9525 -15.9132 -15.8752 -15.8544 -15.8341
 -15.8143 -15.7954 -15.7873 -15.7680 -15.7520 -15.7420 -15.7145 -15.6849
 -15.6521 -15.6445 -15.6174 -15.5937 -15.5815 -15.5716 -15.5301 -15.4994
 -15.4747 -15.4651 -15.4346 -15.4227 -15.4081 -15.3989 -15.3830 -15.3615
 -15.3411 -15.3146 -15.2951 -15.2760 -15.2453 -15.2190 -15.1966 -15.1763
 -15.1541 -15.1316 -15.1022 -15.0877 -15.0653 -15.0317 -15.0181 -14.9876
 -14.9396 -14.8218 -14.7967 -14.7284 -14.6910 -14.4852 -13.7478 -13.6054
 -13.5859 -13.5767 -13.4296 -13.4081 -13.3353 -13.2560 -13.2240 -13.1469
 -13.0591 -12.9676 -12.9175 -12.8589 -12.8000 -12.7679 -12.7323 -12.6832
 -12.6324 -12.6088 -12.5741 -12.5073 -12.4980 -12.4432 -12.3674 -12.2919
  -4.6047  -4.5615  -4.4080  -4.2499  -4.2143  -4.1517  -4.0743  -4.0502
  -4.0068  -3.9025  -3.8709  -3.8455  -3.8185  -3.6576  -3.6063  -3.5471
  -3.5242  -3.4773  -3.4175  -3.3452  -3.2981  -3.2680  -3.1841  -2.8543
  -2.6180  -2.2255  -1.7377  -1.7030  -1.6182  -1.5478  -1.4972  -1.4730
  -1.4473  -1.3773  -1.3070  -1.2533  -1.2244  -1.1769  -1.1230  -1.0126
  -0.9847  -0.9360  -0.9075  -0.7994  -0.7361  -0.6665  -0.6011  -0.5908
  -0.5297  -0.5071  -0.4829  -0.4095  -0.3554  -0.3260  -0.3154  -0.2299
  -0.2044  -0.1606  -0.1282  -0.0724   0.0035   0.0753   0.1052   0.1580
   0.2037   0.2810   0.3572   0.3928   0.4480   0.4767   0.5242   0.5742
   0.6642   0.7090   0.7854   0.8526   0.8859   0.9279   0.9927   1.0238
   1.0489   1.0872   1.1131   1.1612   1.2052   1.2371   1.2728   1.2991
   1.3595   1.3821   1.4420   1.4580   1.4726   1.5021   1.5393   1.5555
   1.5994   1.6133   1.6486   1.6699   1.7051   1.7587   1.7657   1.8117
   1.8259   1.8304   1.8716   1.9054   1.9284   1.9489   1.9588   1.9946
   2.0240   2.0469   2.0640   2.0996   2.1085   2.1426   2.1632   2.1839
   2.2045   2.2314   2.2541   2.2891   2.3149   2.3362   2.3620   2.4180
   2.4494   2.4865   2.5216   2.5468   2.5806   2.6144   2.6378   2.6595
   2.6724   2.7004   2.7263   2.7645   2.7931   2.8308   2.8736   2.9046
   2.9279   2.9491   2.9935   3.0289   3.0457   3.0971   3.1608   3.1842
   3.2572   3.2917   3.3359   3.4843
     eigenvalues at k+q:
 -34.8546 -34.8307 -34.5858 -34.5640 -34.5062 -34.4069 -34.2124 -34.2069
 -34.1620 -34.1465 -34.0548 -33.9319 -33.8667 -16.8225 -16.7038 -16.6243
 -16.5694 -16.4992 -16.3819 -16.3452 -16.2945 -16.2620 -16.2205 -16.1612
 -16.1225 -16.0543 -16.0246 -15.9542 -15.9110 -15.8768 -15.8559 -15.8364
 -15.8179 -15.8000 -15.7869 -15.7696 -15.7536 -15.7420 -15.7156 -15.6850
 -15.6537 -15.6462 -15.6192 -15.5938 -15.5831 -15.5718 -15.5307 -15.4999
 -15.4749 -15.4665 -15.4357 -15.4221 -15.4066 -15.3980 -15.3823 -15.3598
 -15.3389 -15.3146 -15.2930 -15.2752 -15.2422 -15.2183 -15.1964 -15.1746
 -15.1528 -15.1315 -15.1018 -15.0846 -15.0640 -15.0300 -15.0178 -14.9856
 -14.9384 -14.8184 -14.7957 -14.7268 -14.6878 -14.4842 -13.7391 -13.6023
 -13.5824 -13.5712 -13.4267 -13.4073 -13.3272 -13.2577 -13.2145 -13.1413
 -13.0553 -12.9673 -12.9214 -12.8578 -12.8047 -12.7728 -12.7351 -12.6936
 -12.6399 -12.6181 -12.5745 -12.5071 -12.5016 -12.4464 -12.3720 -12.3001
  -4.6020  -4.5618  -4.4112  -4.2472  -4.2117  -4.1481  -4.0749  -4.0473
  -4.0061  -3.9033  -3.8721  -3.8474  -3.8181  -3.6619  -3.6073  -3.5481
  -3.5239  -3.4792  -3.4259  -3.3448  -3.2981  -3.2676  -3.1795  -2.8495
  -2.6199  -2.2189  -1.7320  -1.6993  -1.6121  -1.5462  -1.4890  -1.4695
  -1.4436  -1.3702  -1.3059  -1.2511  -1.2148  -1.1702  -1.1164  -1.0056
  -0.9836  -0.9342  -0.9034  -0.8022  -0.7362  -0.6630  -0.6000  -0.5933
  -0.5284  -0.5042  -0.4808  -0.4075  -0.3557  -0.3265  -0.3200  -0.2321
  -0.2084  -0.1659  -0.1300  -0.0773   0.0011   0.0743   0.1033   0.1548
   0.1951   0.2751   0.3569   0.3975   0.4456   0.4721   0.5237   0.5775
   0.6579   0.7022   0.7854   0.8509   0.8841   0.9242   0.9893   1.0177
   1.0442   1.0832   1.1076   1.1584   1.2061   1.2336   1.2721   1.2974
   1.3574   1.3765   1.4392   1.4582   1.4713   1.4949   1.5362   1.5504
   1.5946   1.6106   1.6490   1.6649   1.7042   1.7533   1.7609   1.8105
   1.8243   1.8323   1.8745   1.9061   1.9280   1.9446   1.9529   1.9923
   2.0225   2.0453   2.0631   2.0969   2.1075   2.1405   2.1628   2.1807
   2.1994   2.2317   2.2538   2.2859   2.3123   2.3367   2.3628   2.4198
   2.4534   2.4891   2.5205   2.5484   2.5819   2.6183   2.6415   2.6650
   2.6749   2.7024   2.7291   2.7661   2.7933   2.8326   2.8767   2.9062
   2.9315   2.9567   2.9939   3.0318   3.0507   3.0998   3.1628   3.1876
   3.2574   3.2929   3.3378   3.4774
     cgsolve_all iterations  69    anorm=    0.76E-07
     cgsolve_all iterations  69    anorm=    0.73E-07
     cgsolve_all iterations  69    anorm=    0.73E-07
     compute_u_kq: q = (   -0.0202,    0.0000,    0.0000)
     Rotating WFCS
     ethr =  1.00E-14,  avg # of iterations = 23.0
     eigenvalues at k:
 -34.8546 -34.8307 -34.5858 -34.5640 -34.5062 -34.4069 -34.2124 -34.2069
 -34.1620 -34.1465 -34.0548 -33.9319 -33.8667 -16.8259 -16.7014 -16.6248
 -16.5706 -16.4979 -16.3818 -16.3456 -16.2926 -16.2598 -16.2187 -16.1608
 -16.1225 -16.0550 -16.0240 -15.9525 -15.9132 -15.8752 -15.8544 -15.8341
 -15.8143 -15.7954 -15.7873 -15.7680 -15.7520 -15.7420 -15.7145 -15.6849
 -15.6521 -15.6445 -15.6174 -15.5937 -15.5815 -15.5716 -15.5301 -15.4994
 -15.4747 -15.4651 -15.4346 -15.4227 -15.4081 -15.3989 -15.3830 -15.3615
 -15.3411 -15.3146 -15.2951 -15.2760 -15.2453 -15.2190 -15.1966 -15.1763
 -15.1541 -15.1316 -15.1022 -15.0877 -15.0653 -15.0317 -15.0181 -14.9876
 -14.9396 -14.8218 -14.7967 -14.7284 -14.6910 -14.4852 -13.7478 -13.6054
 -13.5859 -13.5767 -13.4296 -13.4081 -13.3353 -13.2560 -13.2240 -13.1469
 -13.0591 -12.9676 -12.9175 -12.8589 -12.8000 -12.7679 -12.7323 -12.6832
 -12.6324 -12.6088 -12.5741 -12.5073 -12.4980 -12.4432 -12.3674 -12.2919
  -4.6047  -4.5615  -4.4080  -4.2499  -4.2143  -4.1517  -4.0743  -4.0502
  -4.0068  -3.9025  -3.8709  -3.8455  -3.8185  -3.6576  -3.6063  -3.5471
  -3.5242  -3.4773  -3.4175  -3.3452  -3.2981  -3.2680  -3.1841  -2.8543
  -2.6180  -2.2255  -1.7377  -1.7030  -1.6182  -1.5478  -1.4972  -1.4730
  -1.4473  -1.3773  -1.3070  -1.2533  -1.2244  -1.1769  -1.1230  -1.0126
  -0.9847  -0.9360  -0.9075  -0.7994  -0.7361  -0.6665  -0.6011  -0.5908
  -0.5297  -0.5071  -0.4829  -0.4095  -0.3554  -0.3260  -0.3154  -0.2299
  -0.2044  -0.1606  -0.1282  -0.0724   0.0035   0.0753   0.1052   0.1580
   0.2037   0.2810   0.3572   0.3928   0.4480   0.4767   0.5242   0.5742
   0.6642   0.7090   0.7854   0.8526   0.8859   0.9279   0.9927   1.0238
   1.0489   1.0872   1.1131   1.1612   1.2052   1.2371   1.2728   1.2991
   1.3595   1.3821   1.4420   1.4580   1.4726   1.5021   1.5393   1.5555
   1.5994   1.6133   1.6486   1.6699   1.7051   1.7587   1.7657   1.8117
   1.8259   1.8304   1.8716   1.9054   1.9284   1.9489   1.9588   1.9946
   2.0240   2.0469   2.0640   2.0996   2.1085   2.1426   2.1632   2.1839
   2.2045   2.2314   2.2541   2.2891   2.3149   2.3362   2.3620   2.4180
   2.4494   2.4865   2.5216   2.5468   2.5806   2.6144   2.6378   2.6595
   2.6724   2.7004   2.7263   2.7645   2.7931   2.8308   2.8736   2.9046
   2.9279   2.9491   2.9935   3.0289   3.0457   3.0971   3.1608   3.1842
   3.2572   3.2917   3.3359   3.4843
     eigenvalues at k+q:
 -34.8546 -34.8307 -34.5858 -34.5640 -34.5062 -34.4069 -34.2124 -34.2069
 -34.1620 -34.1465 -34.0548 -33.9319 -33.8667 -16.8291 -16.6990 -16.6253
 -16.5718 -16.4967 -16.3816 -16.3456 -16.2906 -16.2576 -16.2170 -16.1609
 -16.1223 -16.0561 -16.0234 -15.9507 -15.9151 -15.8736 -15.8527 -15.8316
 -15.8109 -15.7913 -15.7868 -15.7665 -15.7509 -15.7413 -15.7135 -15.6846
 -15.6505 -15.6428 -15.6157 -15.5939 -15.5800 -15.5707 -15.5298 -15.4986
 -15.4754 -15.4632 -15.4336 -15.4235 -15.4098 -15.3996 -15.3831 -15.3635
 -15.3432 -15.3147 -15.2974 -15.2770 -15.2485 -15.2198 -15.1968 -15.1777
 -15.1555 -15.1317 -15.1029 -15.0908 -15.0664 -15.0336 -15.0182 -14.9895
 -14.9409 -14.8254 -14.7979 -14.7296 -14.6941 -14.4863 -13.7564 -13.6095
 -13.5902 -13.5805 -13.4328 -13.4090 -13.3428 -13.2550 -13.2319 -13.1520
 -13.0627 -12.9679 -12.9138 -12.8605 -12.7959 -12.7629 -12.7299 -12.6730
 -12.6260 -12.5990 -12.5731 -12.5083 -12.4933 -12.4402 -12.3626 -12.2838
  -4.6075  -4.5612  -4.4046  -4.2525  -4.2169  -4.1554  -4.0737  -4.0531
  -4.0076  -3.9015  -3.8696  -3.8436  -3.8188  -3.6539  -3.6053  -3.5459
  -3.5243  -3.4757  -3.4088  -3.3454  -3.2981  -3.2682  -3.1887  -2.8597
  -2.6158  -2.2325  -1.7435  -1.7069  -1.6245  -1.5499  -1.5053  -1.4761
  -1.4503  -1.3849  -1.3087  -1.2560  -1.2320  -1.1834  -1.1297  -1.0196
  -0.9857  -0.9386  -0.9104  -0.7967  -0.7360  -0.6701  -0.6024  -0.5883
  -0.5311  -0.5101  -0.4847  -0.4123  -0.3561  -0.3283  -0.3066  -0.2273
  -0.2009  -0.1547  -0.1253  -0.0671   0.0056   0.0757   0.1070   0.1611
   0.2124   0.2853   0.3579   0.3896   0.4488   0.4822   0.5248   0.5707
   0.6706   0.7164   0.7850   0.8538   0.8880   0.9317   0.9956   1.0298
   1.0529   1.0900   1.1211   1.1637   1.2029   1.2411   1.2739   1.3017
   1.3612   1.3872   1.4434   1.4581   1.4742   1.5099   1.5416   1.5608
   1.6019   1.6179   1.6478   1.6750   1.7061   1.7635   1.7708   1.8105
   1.8285   1.8303   1.8686   1.9050   1.9281   1.9521   1.9670   1.9971
   2.0249   2.0490   2.0652   2.1019   2.1092   2.1450   2.1641   2.1874
   2.2083   2.2326   2.2542   2.2924   2.3172   2.3353   2.3611   2.4164
   2.4460   2.4835   2.5231   2.5451   2.5790   2.6098   2.6344   2.6525
   2.6720   2.6982   2.7239   2.7628   2.7928   2.8274   2.8721   2.9017
   2.9244   2.9425   2.9934   3.0258   3.0418   3.0945   3.1586   3.1805
   3.2573   3.2907   3.3336   3.4906
     cgsolve_all iterations  69    anorm=    0.74E-07
     cgsolve_all iterations  69    anorm=    0.73E-07
     cgsolve_all iterations  69    anorm=    0.74E-07
     compute_u_kq: q = (    0.0000,    0.0202,    0.0000)
     Rotating WFCS
     ethr =  1.00E-14,  avg # of iterations = 23.0
     eigenvalues at k:
 -34.8546 -34.8307 -34.5858 -34.5640 -34.5062 -34.4069 -34.2124 -34.2069
 -34.1620 -34.1465 -34.0548 -33.9319 -33.8667 -16.8259 -16.7014 -16.6248
 -16.5706 -16.4979 -16.3818 -16.3456 -16.2926 -16.2598 -16.2187 -16.1608
 -16.1225 -16.0550 -16.0240 -15.9525 -15.9132 -15.8752 -15.8544 -15.8341
 -15.8143 -15.7954 -15.7873 -15.7680 -15.7520 -15.7420 -15.7145 -15.6849
 -15.6521 -15.6445 -15.6174 -15.5937 -15.5815 -15.5716 -15.5301 -15.4994
 -15.4747 -15.4651 -15.4346 -15.4227 -15.4081 -15.3989 -15.3830 -15.3615
 -15.3411 -15.3146 -15.2951 -15.2760 -15.2453 -15.2190 -15.1966 -15.1763
 -15.1541 -15.1316 -15.1022 -15.0877 -15.0653 -15.0317 -15.0181 -14.9876
 -14.9396 -14.8218 -14.7967 -14.7284 -14.6910 -14.4852 -13.7478 -13.6054
 -13.5859 -13.5767 -13.4296 -13.4081 -13.3353 -13.2560 -13.2240 -13.1469
 -13.0591 -12.9676 -12.9175 -12.8589 -12.8000 -12.7679 -12.7323 -12.6832
 -12.6324 -12.6088 -12.5741 -12.5073 -12.4980 -12.4432 -12.3674 -12.2919
  -4.6047  -4.5615  -4.4080  -4.2499  -4.2143  -4.1517  -4.0743  -4.0502
  -4.0068  -3.9025  -3.8709  -3.8455  -3.8185  -3.6576  -3.6063  -3.5471
  -3.5242  -3.4773  -3.4175  -3.3452  -3.2981  -3.2680  -3.1841  -2.8543
  -2.6180  -2.2255  -1.7377  -1.7030  -1.6182  -1.5478  -1.4972  -1.4730
  -1.4473  -1.3773  -1.3070  -1.2533  -1.2244  -1.1769  -1.1230  -1.0126
  -0.9847  -0.9360  -0.9075  -0.7994  -0.7361  -0.6665  -0.6011  -0.5908
  -0.5297  -0.5071  -0.4829  -0.4095  -0.3554  -0.3260  -0.3154  -0.2299
  -0.2044  -0.1606  -0.1282  -0.0724   0.0035   0.0753   0.1052   0.1580
   0.2037   0.2810   0.3572   0.3928   0.4480   0.4767   0.5242   0.5742
   0.6642   0.7090   0.7854   0.8526   0.8859   0.9279   0.9927   1.0238
   1.0489   1.0872   1.1131   1.1612   1.2052   1.2371   1.2728   1.2991
   1.3595   1.3821   1.4420   1.4580   1.4726   1.5021   1.5393   1.5555
   1.5994   1.6133   1.6486   1.6699   1.7051   1.7587   1.7657   1.8117
   1.8259   1.8304   1.8716   1.9054   1.9284   1.9489   1.9588   1.9946
   2.0240   2.0469   2.0640   2.0996   2.1085   2.1426   2.1632   2.1839
   2.2045   2.2314   2.2541   2.2891   2.3149   2.3362   2.3620   2.4180
   2.4494   2.4865   2.5216   2.5468   2.5806   2.6144   2.6378   2.6595
   2.6724   2.7004   2.7263   2.7645   2.7931   2.8308   2.8736   2.9046
   2.9279   2.9491   2.9935   3.0289   3.0457   3.0971   3.1608   3.1842
   3.2572   3.2917   3.3359   3.4843
     eigenvalues at k+q:
 -34.8546 -34.8307 -34.5858 -34.5640 -34.5062 -34.4069 -34.2124 -34.2069
 -34.1620 -34.1465 -34.0548 -33.9319 -33.8667 -16.8257 -16.7018 -16.6256
 -16.5695 -16.4980 -16.3808 -16.3456 -16.2949 -16.2586 -16.2181 -16.1603
 -16.1224 -16.0553 -16.0235 -15.9539 -15.9142 -15.8781 -15.8537 -15.8347
 -15.8114 -15.7926 -15.7895 -15.7689 -15.7519 -15.7415 -15.7124 -15.6850
 -15.6518 -15.6444 -15.6186 -15.5934 -15.5823 -15.5731 -15.5279 -15.5004
 -15.4752 -15.4640 -15.4346 -15.4219 -15.4088 -15.3995 -15.3812 -15.3630
 -15.3411 -15.3141 -15.2961 -15.2756 -15.2454 -15.2189 -15.1932 -15.1770
 -15.1560 -15.1308 -15.1023 -15.0876 -15.0655 -15.0321 -15.0183 -14.9880
 -14.9410 -14.8224 -14.7956 -14.7279 -14.6928 -14.4836 -13.7484 -13.6069
 -13.5856 -13.5786 -13.4278 -13.4074 -13.3350 -13.2544 -13.2247 -13.1454
 -13.0583 -12.9676 -12.9181 -12.8562 -12.7993 -12.7693 -12.7337 -12.6843
 -12.6343 -12.6121 -12.5747 -12.5084 -12.4971 -12.4421 -12.3650 -12.2906
  -4.6045  -4.5615  -4.4081  -4.2499  -4.2140  -4.1522  -4.0739  -4.0498
  -4.0077  -3.9027  -3.8706  -3.8460  -3.8176  -3.6577  -3.6070  -3.5467
  -3.5246  -3.4762  -3.4188  -3.3452  -3.2968  -3.2689  -3.1843  -2.8596
  -2.6045  -2.2350  -1.7383  -1.7010  -1.6162  -1.5506  -1.5039  -1.4721
  -1.4480  -1.3753  -1.3055  -1.2498  -1.2237  -1.1851  -1.1185  -1.0086
  -0.9817  -0.9341  -0.9121  -0.8010  -0.7353  -0.6648  -0.6017  -0.5838
  -0.5339  -0.5077  -0.4834  -0.4092  -0.3542  -0.3266  -0.3147  -0.2318
  -0.2054  -0.1630  -0.1272  -0.0667   0.0042   0.0739   0.0992   0.1580
   0.2068   0.2860   0.3548   0.3884   0.4485   0.4729   0.5269   0.5712
   0.6714   0.7103   0.7850   0.8552   0.8814   0.9263   0.9911   1.0218
   1.0446   1.0887   1.1139   1.1610   1.2051   1.2366   1.2764   1.2983
   1.3599   1.3791   1.4464   1.4561   1.4761   1.5006   1.5417   1.5532
   1.5975   1.6131   1.6438   1.6702   1.7043   1.7578   1.7689   1.8082
   1.8215   1.8308   1.8707   1.9088   1.9289   1.9525   1.9642   1.9954
   2.0267   2.0469   2.0647   2.1006   2.1086   2.1421   2.1626   2.1845
   2.2064   2.2314   2.2517   2.2892   2.3121   2.3340   2.3652   2.4224
   2.4490   2.4881   2.5211   2.5469   2.5830   2.6121   2.6352   2.6568
   2.6729   2.6958   2.7265   2.7637   2.7908   2.8294   2.8772   2.9062
   2.9293   2.9535   2.9906   3.0270   3.0457   3.0995   3.1614   3.1849
   3.2583   3.2917   3.3346   3.4821
     cgsolve_all iterations  69    anorm=    0.74E-07
     cgsolve_all iterations  69    anorm=    0.75E-07
     cgsolve_all iterations  68    anorm=    0.74E-07
     compute_u_kq: q = (    0.0000,   -0.0202,    0.0000)
     Rotating WFCS
     ethr =  1.00E-14,  avg # of iterations = 23.0
     eigenvalues at k:
 -34.8546 -34.8307 -34.5858 -34.5640 -34.5062 -34.4069 -34.2124 -34.2069
 -34.1620 -34.1465 -34.0548 -33.9319 -33.8667 -16.8259 -16.7014 -16.6248
 -16.5706 -16.4979 -16.3818 -16.3456 -16.2926 -16.2598 -16.2187 -16.1608
 -16.1225 -16.0550 -16.0240 -15.9525 -15.9132 -15.8752 -15.8544 -15.8341
 -15.8143 -15.7954 -15.7873 -15.7680 -15.7520 -15.7420 -15.7145 -15.6849
 -15.6521 -15.6445 -15.6174 -15.5937 -15.5815 -15.5716 -15.5301 -15.4994
 -15.4747 -15.4651 -15.4346 -15.4227 -15.4081 -15.3989 -15.3830 -15.3615
 -15.3411 -15.3146 -15.2951 -15.2760 -15.2453 -15.2190 -15.1966 -15.1763
 -15.1541 -15.1316 -15.1022 -15.0877 -15.0653 -15.0317 -15.0181 -14.9876
 -14.9396 -14.8218 -14.7967 -14.7284 -14.6910 -14.4852 -13.7478 -13.6054
 -13.5859 -13.5767 -13.4296 -13.4081 -13.3353 -13.2560 -13.2240 -13.1469
 -13.0591 -12.9676 -12.9175 -12.8589 -12.8000 -12.7679 -12.7323 -12.6832
 -12.6324 -12.6088 -12.5741 -12.5073 -12.4980 -12.4432 -12.3674 -12.2919
  -4.6047  -4.5615  -4.4080  -4.2499  -4.2143  -4.1517  -4.0743  -4.0502
  -4.0068  -3.9025  -3.8709  -3.8455  -3.8185  -3.6576  -3.6063  -3.5471
  -3.5242  -3.4773  -3.4175  -3.3452  -3.2981  -3.2680  -3.1841  -2.8543
  -2.6180  -2.2255  -1.7377  -1.7030  -1.6182  -1.5478  -1.4972  -1.4730
  -1.4473  -1.3773  -1.3070  -1.2533  -1.2244  -1.1769  -1.1230  -1.0126
  -0.9847  -0.9360  -0.9075  -0.7994  -0.7361  -0.6665  -0.6011  -0.5908
  -0.5297  -0.5071  -0.4829  -0.4095  -0.3554  -0.3260  -0.3154  -0.2299
  -0.2044  -0.1606  -0.1282  -0.0724   0.0035   0.0753   0.1052   0.1580
   0.2037   0.2810   0.3572   0.3928   0.4480   0.4767   0.5242   0.5742
   0.6642   0.7090   0.7854   0.8526   0.8859   0.9279   0.9927   1.0238
   1.0489   1.0872   1.1131   1.1612   1.2052   1.2371   1.2728   1.2991
   1.3595   1.3821   1.4420   1.4580   1.4726   1.5021   1.5393   1.5555
   1.5994   1.6133   1.6486   1.6699   1.7051   1.7587   1.7657   1.8117
   1.8259   1.8304   1.8716   1.9054   1.9284   1.9489   1.9588   1.9946
   2.0240   2.0469   2.0640   2.0996   2.1085   2.1426   2.1632   2.1839
   2.2045   2.2314   2.2541   2.2891   2.3149   2.3362   2.3620   2.4180
   2.4494   2.4865   2.5216   2.5468   2.5806   2.6144   2.6378   2.6595
   2.6724   2.7004   2.7263   2.7645   2.7931   2.8308   2.8736   2.9046
   2.9279   2.9491   2.9935   3.0289   3.0457   3.0971   3.1608   3.1842
   3.2572   3.2917   3.3359   3.4843
     eigenvalues at k+q:
 -34.8546 -34.8307 -34.5858 -34.5640 -34.5062 -34.4069 -34.2124 -34.2069
 -34.1620 -34.1465 -34.0548 -33.9319 -33.8667 -16.8260 -16.7010 -16.6239
 -16.5717 -16.4977 -16.3830 -16.3456 -16.2899 -16.2611 -16.2192 -16.1614
 -16.1230 -16.0547 -16.0241 -15.9512 -15.9119 -15.8723 -15.8551 -15.8340
 -15.8168 -15.7987 -15.7844 -15.7669 -15.7528 -15.7424 -15.7165 -15.6846
 -15.6527 -15.6443 -15.6172 -15.5934 -15.5809 -15.5701 -15.5327 -15.4990
 -15.4740 -15.4661 -15.4347 -15.4239 -15.4079 -15.3971 -15.3841 -15.3603
 -15.3407 -15.3152 -15.2943 -15.2760 -15.2452 -15.2193 -15.2003 -15.1753
 -15.1522 -15.1323 -15.1022 -15.0877 -15.0651 -15.0311 -15.0179 -14.9871
 -14.9385 -14.8217 -14.7978 -14.7290 -14.6897 -14.4865 -13.7469 -13.6038
 -13.5865 -13.5743 -13.4323 -13.4088 -13.3347 -13.2583 -13.2238 -13.1479
 -13.0598 -12.9676 -12.9167 -12.8607 -12.8006 -12.7668 -12.7308 -12.6820
 -12.6316 -12.6056 -12.5737 -12.5067 -12.4988 -12.4440 -12.3695 -12.2929
  -4.6049  -4.5616  -4.4079  -4.2498  -4.2146  -4.1511  -4.0749  -4.0505
  -4.0061  -3.9020  -3.8711  -3.8451  -3.8193  -3.6577  -3.6055  -3.5473
  -3.5238  -3.4782  -3.4163  -3.3450  -3.2995  -3.2673  -3.1839  -2.8494
  -2.6314  -2.2161  -1.7377  -1.7049  -1.6197  -1.5449  -1.4913  -1.4736
  -1.4465  -1.3776  -1.3087  -1.2572  -1.2256  -1.1687  -1.1272  -1.0179
  -0.9872  -0.9370  -0.9024  -0.7981  -0.7366  -0.6691  -0.6026  -0.5952
  -0.5261  -0.5064  -0.4809  -0.4098  -0.3570  -0.3261  -0.3155  -0.2279
  -0.2033  -0.1582  -0.1292  -0.0779   0.0027   0.0742   0.1129   0.1577
   0.2014   0.2756   0.3595   0.3983   0.4481   0.4803   0.5216   0.5770
   0.6571   0.7075   0.7859   0.8498   0.8902   0.9292   0.9943   1.0253
   1.0531   1.0840   1.1129   1.1617   1.2052   1.2370   1.2700   1.2998
   1.3586   1.3846   1.4372   1.4591   1.4704   1.5021   1.5365   1.5578
   1.6000   1.6134   1.6532   1.6721   1.7059   1.7586   1.7628   1.8155
   1.8257   1.8359   1.8730   1.9014   1.9267   1.9453   1.9546   1.9941
   2.0216   2.0456   2.0646   2.0982   2.1094   2.1430   2.1632   2.1825
   2.2041   2.2321   2.2565   2.2891   2.3172   2.3390   2.3585   2.4138
   2.4501   2.4847   2.5217   2.5469   2.5783   2.6167   2.6398   2.6624
   2.6726   2.7051   2.7262   2.7653   2.7954   2.8319   2.8702   2.9028
   2.9253   2.9451   2.9959   3.0301   3.0469   3.0944   3.1608   3.1831
   3.2563   3.2918   3.3374   3.4863
     cgsolve_all iterations  69    anorm=    0.74E-07
     cgsolve_all iterations  69    anorm=    0.74E-07
     cgsolve_all iterations  69    anorm=    0.74E-07
     compute_u_kq: q = (    0.0000,    0.0000,    0.0202)
     Rotating WFCS
     ethr =  1.00E-14,  avg # of iterations = 23.0
     eigenvalues at k:
 -34.8546 -34.8307 -34.5858 -34.5640 -34.5062 -34.4069 -34.2124 -34.2069
 -34.1620 -34.1465 -34.0548 -33.9319 -33.8667 -16.8259 -16.7014 -16.6248
 -16.5706 -16.4979 -16.3818 -16.3456 -16.2926 -16.2598 -16.2187 -16.1608
 -16.1225 -16.0550 -16.0240 -15.9525 -15.9132 -15.8752 -15.8544 -15.8341
 -15.8143 -15.7954 -15.7873 -15.7680 -15.7520 -15.7420 -15.7145 -15.6849
 -15.6521 -15.6445 -15.6174 -15.5937 -15.5815 -15.5716 -15.5301 -15.4994
 -15.4747 -15.4651 -15.4346 -15.4227 -15.4081 -15.3989 -15.3830 -15.3615
 -15.3411 -15.3146 -15.2951 -15.2760 -15.2453 -15.2190 -15.1966 -15.1763
 -15.1541 -15.1316 -15.1022 -15.0877 -15.0653 -15.0317 -15.0181 -14.9876
 -14.9396 -14.8218 -14.7967 -14.7284 -14.6910 -14.4852 -13.7478 -13.6054
 -13.5859 -13.5767 -13.4296 -13.4081 -13.3353 -13.2560 -13.2240 -13.1469
 -13.0591 -12.9676 -12.9175 -12.8589 -12.8000 -12.7679 -12.7323 -12.6832
 -12.6324 -12.6088 -12.5741 -12.5073 -12.4980 -12.4432 -12.3674 -12.2919
  -4.6047  -4.5615  -4.4080  -4.2499  -4.2143  -4.1517  -4.0743  -4.0502
  -4.0068  -3.9025  -3.8709  -3.8455  -3.8185  -3.6576  -3.6063  -3.5471
  -3.5242  -3.4773  -3.4175  -3.3452  -3.2981  -3.2680  -3.1841  -2.8543
  -2.6180  -2.2255  -1.7377  -1.7030  -1.6182  -1.5478  -1.4972  -1.4730
  -1.4473  -1.3773  -1.3070  -1.2533  -1.2244  -1.1769  -1.1230  -1.0126
  -0.9847  -0.9360  -0.9075  -0.7994  -0.7361  -0.6665  -0.6011  -0.5908
  -0.5297  -0.5071  -0.4829  -0.4095  -0.3554  -0.3260  -0.3154  -0.2299
  -0.2044  -0.1606  -0.1282  -0.0724   0.0035   0.0753   0.1052   0.1580
   0.2037   0.2810   0.3572   0.3928   0.4480   0.4767   0.5242   0.5742
   0.6642   0.7090   0.7854   0.8526   0.8859   0.9279   0.9927   1.0238
   1.0489   1.0872   1.1131   1.1612   1.2052   1.2371   1.2728   1.2991
   1.3595   1.3821   1.4420   1.4580   1.4726   1.5021   1.5393   1.5555
   1.5994   1.6133   1.6486   1.6699   1.7051   1.7587   1.7657   1.8117
   1.8259   1.8304   1.8716   1.9054   1.9284   1.9489   1.9588   1.9946
   2.0240   2.0469   2.0640   2.0996   2.1085   2.1426   2.1632   2.1839
   2.2045   2.2314   2.2541   2.2891   2.3149   2.3362   2.3620   2.4180
   2.4494   2.4865   2.5216   2.5468   2.5806   2.6144   2.6378   2.6595
   2.6724   2.7004   2.7263   2.7645   2.7931   2.8308   2.8736   2.9046
   2.9279   2.9491   2.9935   3.0289   3.0457   3.0971   3.1608   3.1842
   3.2572   3.2917   3.3359   3.4843
     eigenvalues at k+q:
 -34.8546 -34.8307 -34.5858 -34.5640 -34.5062 -34.4069 -34.2124 -34.2069
 -34.1620 -34.1465 -34.0548 -33.9319 -33.8667 -16.8258 -16.7013 -16.6246
 -16.5711 -16.4981 -16.3814 -16.3454 -16.2926 -16.2600 -16.2188 -16.1607
 -16.1226 -16.0552 -16.0224 -15.9549 -15.9146 -15.8731 -15.8551 -15.8344
 -15.8137 -15.7928 -15.7894 -15.7685 -15.7501 -15.7423 -15.7143 -15.6854
 -15.6536 -15.6432 -15.6179 -15.5942 -15.5823 -15.5714 -15.5289 -15.5001
 -15.4751 -15.4647 -15.4349 -15.4229 -15.4093 -15.3980 -15.3815 -15.3614
 -15.3405 -15.3156 -15.2948 -15.2764 -15.2456 -15.2190 -15.1964 -15.1764
 -15.1540 -15.1310 -15.1023 -15.0879 -15.0652 -15.0317 -15.0180 -14.9875
 -14.9396 -14.8218 -14.7966 -14.7288 -14.6906 -14.4852 -13.7478 -13.6049
 -13.5853 -13.5774 -13.4305 -13.4075 -13.3351 -13.2558 -13.2239 -13.1468
 -13.0591 -12.9677 -12.9175 -12.8589 -12.7999 -12.7681 -12.7323 -12.6834
 -12.6325 -12.6090 -12.5741 -12.5073 -12.4980 -12.4432 -12.3674 -12.2920
  -4.6047  -4.5616  -4.4080  -4.2499  -4.2143  -4.1518  -4.0742  -4.0501
  -4.0069  -3.9027  -3.8707  -3.8455  -3.8184  -3.6577  -3.6062  -3.5471
  -3.5243  -3.4771  -3.4177  -3.3451  -3.2982  -3.2680  -3.1840  -2.8544
  -2.6178  -2.2256  -1.7397  -1.7021  -1.6174  -1.5484  -1.4936  -1.4727
  -1.4476  -1.3777  -1.3087  -1.2548  -1.2213  -1.1787  -1.1227  -1.0126
  -0.9844  -0.9362  -0.9075  -0.7992  -0.7378  -0.6671  -0.6019  -0.5882
  -0.5327  -0.5037  -0.4837  -0.4083  -0.3523  -0.3227  -0.3186  -0.2301
  -0.2069  -0.1642  -0.1255  -0.0711   0.0025   0.0759   0.1056   0.1581
   0.2035   0.2825   0.3562   0.3933   0.4483   0.4752   0.5229   0.5747
   0.6636   0.7081   0.7852   0.8525   0.8855   0.9276   0.9920   1.0249
   1.0500   1.0845   1.1108   1.1623   1.2065   1.2358   1.2712   1.3027
   1.3606   1.3822   1.4401   1.4587   1.4746   1.5046   1.5393   1.5544
   1.5993   1.6111   1.6507   1.6683   1.7062   1.7569   1.7676   1.8127
   1.8242   1.8301   1.8678   1.9063   1.9283   1.9470   1.9601   1.9948
   2.0262   2.0473   2.0664   2.0977   2.1068   2.1443   2.1640   2.1843
   2.2041   2.2315   2.2543   2.2882   2.3141   2.3357   2.3630   2.4191
   2.4507   2.4844   2.5218   2.5459   2.5797   2.6132   2.6381   2.6596
   2.6717   2.7026   2.7260   2.7658   2.7931   2.8304   2.8727   2.9064
   2.9273   2.9500   2.9932   3.0279   3.0456   3.0975   3.1611   3.1840
   3.2574   3.2916   3.3359   3.4841
     cgsolve_all iterations  69    anorm=    0.74E-07
     cgsolve_all iterations  69    anorm=    0.73E-07
     cgsolve_all iterations  69    anorm=    0.75E-07
     compute_u_kq: q = (    0.0000,    0.0000,   -0.0202)
     Rotating WFCS
     ethr =  1.00E-14,  avg # of iterations = 23.0
     eigenvalues at k:
 -34.8546 -34.8307 -34.5858 -34.5640 -34.5062 -34.4069 -34.2124 -34.2069
 -34.1620 -34.1465 -34.0548 -33.9319 -33.8667 -16.8259 -16.7014 -16.6248
 -16.5706 -16.4979 -16.3818 -16.3456 -16.2926 -16.2598 -16.2187 -16.1608
 -16.1225 -16.0550 -16.0240 -15.9525 -15.9132 -15.8752 -15.8544 -15.8341
 -15.8143 -15.7954 -15.7873 -15.7680 -15.7520 -15.7420 -15.7145 -15.6849
 -15.6521 -15.6445 -15.6174 -15.5937 -15.5815 -15.5716 -15.5301 -15.4994
 -15.4747 -15.4651 -15.4346 -15.4227 -15.4081 -15.3989 -15.3830 -15.3615
 -15.3411 -15.3146 -15.2951 -15.2760 -15.2453 -15.2190 -15.1966 -15.1763
 -15.1541 -15.1316 -15.1022 -15.0877 -15.0653 -15.0317 -15.0181 -14.9876
 -14.9396 -14.8218 -14.7967 -14.7284 -14.6910 -14.4852 -13.7478 -13.6054
 -13.5859 -13.5767 -13.4296 -13.4081 -13.3353 -13.2560 -13.2240 -13.1469
 -13.0591 -12.9676 -12.9175 -12.8589 -12.8000 -12.7679 -12.7323 -12.6832
 -12.6324 -12.6088 -12.5741 -12.5073 -12.4980 -12.4432 -12.3674 -12.2919
  -4.6047  -4.5615  -4.4080  -4.2499  -4.2143  -4.1517  -4.0743  -4.0502
  -4.0068  -3.9025  -3.8709  -3.8455  -3.8185  -3.6576  -3.6063  -3.5471
  -3.5242  -3.4773  -3.4175  -3.3452  -3.2981  -3.2680  -3.1841  -2.8543
  -2.6180  -2.2255  -1.7377  -1.7030  -1.6182  -1.5478  -1.4972  -1.4730
  -1.4473  -1.3773  -1.3070  -1.2533  -1.2244  -1.1769  -1.1230  -1.0126
  -0.9847  -0.9360  -0.9075  -0.7994  -0.7361  -0.6665  -0.6011  -0.5908
  -0.5297  -0.5071  -0.4829  -0.4095  -0.3554  -0.3260  -0.3154  -0.2299
  -0.2044  -0.1606  -0.1282  -0.0724   0.0035   0.0753   0.1052   0.1580
   0.2037   0.2810   0.3572   0.3928   0.4480   0.4767   0.5242   0.5742
   0.6642   0.7090   0.7854   0.8526   0.8859   0.9279   0.9927   1.0238
   1.0489   1.0872   1.1131   1.1612   1.2052   1.2371   1.2728   1.2991
   1.3595   1.3821   1.4420   1.4580   1.4726   1.5021   1.5393   1.5555
   1.5994   1.6133   1.6486   1.6699   1.7051   1.7587   1.7657   1.8117
   1.8259   1.8304   1.8716   1.9054   1.9284   1.9489   1.9588   1.9946
   2.0240   2.0469   2.0640   2.0996   2.1085   2.1426   2.1632   2.1839
   2.2045   2.2314   2.2541   2.2891   2.3149   2.3362   2.3620   2.4180
   2.4494   2.4865   2.5216   2.5468   2.5806   2.6144   2.6378   2.6595
   2.6724   2.7004   2.7263   2.7645   2.7931   2.8308   2.8736   2.9046
   2.9279   2.9491   2.9935   3.0289   3.0457   3.0971   3.1608   3.1842
   3.2572   3.2917   3.3359   3.4843
     eigenvalues at k+q:
 -34.8546 -34.8307 -34.5858 -34.5640 -34.5062 -34.4069 -34.2124 -34.2069
 -34.1620 -34.1465 -34.0548 -33.9319 -33.8667 -16.8259 -16.7014 -16.6251
 -16.5702 -16.4977 -16.3821 -16.3457 -16.2926 -16.2596 -16.2187 -16.1609
 -16.1225 -16.0547 -16.0257 -15.9498 -15.9120 -15.8775 -15.8535 -15.8338
 -15.8151 -15.7983 -15.7851 -15.7676 -15.7535 -15.7417 -15.7141 -15.6842
 -15.6511 -15.6453 -15.6172 -15.5940 -15.5803 -15.5717 -15.5312 -15.4987
 -15.4747 -15.4656 -15.4347 -15.4224 -15.4067 -15.3993 -15.3844 -15.3617
 -15.3417 -15.3136 -15.2954 -15.2756 -15.2453 -15.2189 -15.1968 -15.1761
 -15.1542 -15.1322 -15.1024 -15.0873 -15.0654 -15.0319 -15.0179 -14.9876
 -14.9396 -14.8218 -14.7967 -14.7282 -14.6913 -14.4852 -13.7477 -13.6058
 -13.5866 -13.5761 -13.4289 -13.4086 -13.3354 -13.2562 -13.2241 -13.1471
 -13.0590 -12.9675 -12.9175 -12.8590 -12.8002 -12.7678 -12.7323 -12.6830
 -12.6322 -12.6087 -12.5741 -12.5073 -12.4979 -12.4432 -12.3673 -12.2918
  -4.6048  -4.5615  -4.4080  -4.2499  -4.2143  -4.1516  -4.0745  -4.0503
  -4.0068  -3.9022  -3.8710  -3.8454  -3.8185  -3.6575  -3.6063  -3.5471
  -3.5241  -3.4774  -3.4173  -3.3453  -3.2981  -3.2680  -3.1841  -2.8544
  -2.6182  -2.2254  -1.7353  -1.7040  -1.6197  -1.5472  -1.5001  -1.4733
  -1.4471  -1.3772  -1.3053  -1.2518  -1.2275  -1.1751  -1.1231  -1.0132
  -0.9848  -0.9347  -0.9076  -0.7996  -0.7345  -0.6652  -0.6004  -0.5934
  -0.5279  -0.5100  -0.4829  -0.4104  -0.3581  -0.3300  -0.3113  -0.2304
  -0.2022  -0.1568  -0.1306  -0.0732   0.0045   0.0747   0.1052   0.1579
   0.2035   0.2797   0.3581   0.3919   0.4476   0.4788   0.5251   0.5739
   0.6642   0.7097   0.7857   0.8513   0.8879   0.9283   0.9937   1.0228
   1.0476   1.0904   1.1157   1.1599   1.2037   1.2377   1.2738   1.2966
   1.3584   1.3820   1.4432   1.4564   1.4717   1.4995   1.5389   1.5566
   1.5984   1.6165   1.6456   1.6722   1.7043   1.7582   1.7666   1.8102
   1.8269   1.8324   1.8750   1.9041   1.9282   1.9500   1.9587   1.9940
   2.0228   2.0464   2.0626   2.1004   2.1112   2.1410   2.1619   2.1836
   2.2052   2.2314   2.2536   2.2897   2.3154   2.3368   2.3608   2.4171
   2.4487   2.4880   2.5209   2.5485   2.5815   2.6154   2.6375   2.6591
   2.6729   2.6986   2.7264   2.7632   2.7932   2.8312   2.8746   2.9029
   2.9280   2.9485   2.9939   3.0299   3.0459   3.0968   3.1606   3.1843
   3.2571   3.2918   3.3359   3.4845
     cgsolve_all iterations  69    anorm=    0.74E-07
     cgsolve_all iterations  69    anorm=    0.73E-07
     cgsolve_all iterations  69    anorm=    0.74E-07

     k-point #    3 of     4      pool #  1    cpu time:   10058.9
     compute_u_kq: q = (    0.0000,    0.0000,    0.0000)
     Rotating WFCS
     ethr =  1.00E-14,  avg # of iterations =  6.0
     eigenvalues at k:
 -34.8546 -34.8307 -34.5858 -34.5640 -34.5062 -34.4069 -34.2124 -34.2069
 -34.1620 -34.1465 -34.0548 -33.9319 -33.8667 -16.8239 -16.7053 -16.6247
 -16.5681 -16.4937 -16.3921 -16.3467 -16.2856 -16.2581 -16.2134 -16.1720
 -16.1273 -16.0585 -16.0094 -15.9370 -15.9146 -15.8864 -15.8560 -15.8373
 -15.8227 -15.8019 -15.7954 -15.7547 -15.7496 -15.7235 -15.7030 -15.6838
 -15.6655 -15.6489 -15.6107 -15.6004 -15.5946 -15.5741 -15.5415 -15.5146
 -15.4841 -15.4574 -15.4273 -15.4259 -15.4071 -15.4007 -15.3752 -15.3432
 -15.3313 -15.3082 -15.2917 -15.2648 -15.2439 -15.2210 -15.2121 -15.1746
 -15.1508 -15.1215 -15.1072 -15.0835 -15.0673 -15.0212 -15.0122 -14.9857
 -14.9581 -14.8391 -14.7959 -14.7323 -14.7047 -14.4751 -13.7413 -13.5996
 -13.5878 -13.5692 -13.4539 -13.4030 -13.3101 -13.2802 -13.2369 -13.1338
 -13.0585 -12.9678 -12.9080 -12.8217 -12.7924 -12.7753 -12.7314 -12.6948
 -12.6584 -12.6244 -12.5811 -12.5163 -12.4974 -12.4325 -12.3605 -12.2835
  -4.6028  -4.5619  -4.4084  -4.2488  -4.2120  -4.1500  -4.0776  -4.0490
  -4.0144  -3.8935  -3.8737  -3.8541  -3.8115  -3.6592  -3.6076  -3.5387
  -3.5284  -3.4712  -3.4199  -3.3331  -3.3011  -3.2730  -3.1874  -2.8802
  -2.6133  -2.2128  -1.7536  -1.7022  -1.6309  -1.5427  -1.5134  -1.4574
  -1.4129  -1.3467  -1.3077  -1.2867  -1.2239  -1.1956  -1.1200  -1.0453
  -0.9698  -0.9154  -0.8631  -0.8017  -0.7324  -0.7150  -0.6170  -0.5579
  -0.5348  -0.5106  -0.4519  -0.4037  -0.3795  -0.3322  -0.2923  -0.2498
  -0.1822  -0.1643  -0.1402  -0.0387  -0.0104   0.0436   0.0981   0.1559
   0.2343   0.2760   0.3663   0.4066   0.4473   0.4890   0.5198   0.5793
   0.6614   0.7109   0.7870   0.8349   0.8745   0.9438   0.9794   1.0096
   1.0368   1.0732   1.1282   1.1527   1.1741   1.2418   1.2635   1.3181
   1.3443   1.3707   1.4111   1.4428   1.4725   1.4931   1.5318   1.5630
   1.5912   1.6346   1.6397   1.6765   1.7184   1.7413   1.7722   1.8046
   1.8227   1.8457   1.8781   1.9009   1.9260   1.9586   1.9757   2.0021
   2.0249   2.0511   2.0793   2.1033   2.1305   2.1433   2.1704   2.1897
   2.2118   2.2365   2.2551   2.2954   2.3064   2.3302   2.3757   2.4135
   2.4294   2.4963   2.5271   2.5567   2.5811   2.6166   2.6354   2.6588
   2.6813   2.7089   2.7320   2.7615   2.7896   2.8313   2.8500   2.8864
   2.9055   2.9586   2.9853   3.0248   3.0569   3.1042   3.1518   3.1833
   3.2630   3.3033   3.3465   3.4784
     eigenvalues at k+q:
 -34.8546 -34.8307 -34.5858 -34.5640 -34.5062 -34.4069 -34.2124 -34.2069
 -34.1620 -34.1465 -34.0548 -33.9319 -33.8667 -16.8240 -16.7053 -16.6247
 -16.5681 -16.4937 -16.3921 -16.3467 -16.2856 -16.2581 -16.2134 -16.1720
 -16.1273 -16.0585 -16.0094 -15.9370 -15.9146 -15.8864 -15.8560 -15.8373
 -15.8227 -15.8019 -15.7954 -15.7547 -15.7496 -15.7235 -15.7030 -15.6838
 -15.6655 -15.6489 -15.6107 -15.6004 -15.5946 -15.5741 -15.5415 -15.5146
 -15.4841 -15.4574 -15.4273 -15.4259 -15.4071 -15.4007 -15.3752 -15.3432
 -15.3313 -15.3082 -15.2917 -15.2648 -15.2439 -15.2210 -15.2121 -15.1746
 -15.1508 -15.1215 -15.1072 -15.0835 -15.0673 -15.0212 -15.0122 -14.9857
 -14.9581 -14.8391 -14.7959 -14.7323 -14.7047 -14.4751 -13.7413 -13.5996
 -13.5878 -13.5692 -13.4539 -13.4030 -13.3101 -13.2802 -13.2369 -13.1338
 -13.0585 -12.9678 -12.9080 -12.8217 -12.7924 -12.7753 -12.7314 -12.6947
 -12.6584 -12.6244 -12.5811 -12.5163 -12.4974 -12.4325 -12.3605 -12.2835
  -4.6028  -4.5619  -4.4084  -4.2488  -4.2120  -4.1500  -4.0776  -4.0490
  -4.0144  -3.8935  -3.8737  -3.8541  -3.8115  -3.6592  -3.6076  -3.5387
  -3.5284  -3.4712  -3.4199  -3.3331  -3.3011  -3.2730  -3.1874  -2.8802
  -2.6133  -2.2128  -1.7536  -1.7022  -1.6309  -1.5427  -1.5134  -1.4574
  -1.4129  -1.3467  -1.3077  -1.2867  -1.2239  -1.1956  -1.1200  -1.0453
  -0.9698  -0.9154  -0.8631  -0.8017  -0.7324  -0.7150  -0.6170  -0.5579
  -0.5348  -0.5106  -0.4519  -0.4037  -0.3795  -0.3322  -0.2923  -0.2498
  -0.1822  -0.1644  -0.1402  -0.0387  -0.0104   0.0436   0.0981   0.1559
   0.2343   0.2760   0.3663   0.4066   0.4473   0.4889   0.5198   0.5793
   0.6614   0.7109   0.7870   0.8349   0.8745   0.9438   0.9794   1.0096
   1.0368   1.0732   1.1282   1.1527   1.1741   1.2418   1.2635   1.3180
   1.3443   1.3707   1.4111   1.4428   1.4725   1.4931   1.5318   1.5630
   1.5912   1.6346   1.6397   1.6765   1.7184   1.7413   1.7722   1.8046
   1.8227   1.8457   1.8781   1.9009   1.9260   1.9586   1.9757   2.0021
   2.0249   2.0511   2.0793   2.1033   2.1305   2.1433   2.1704   2.1897
   2.2118   2.2365   2.2551   2.2954   2.3064   2.3302   2.3757   2.4135
   2.4294   2.4963   2.5271   2.5567   2.5811   2.6166   2.6354   2.6588
   2.6813   2.7089   2.7320   2.7615   2.7896   2.8313   2.8500   2.8864
   2.9055   2.9586   2.9853   3.0248   3.0569   3.1042   3.1518   3.1833
   3.2630   3.3033   3.3465   3.4784
     cgsolve_all iterations  63    anorm=    0.74E-07
PARA_AUG  1     -26.6077376         1.1576782         0.2823598
     cgsolve_all iterations  66    anorm=    0.72E-07
PARA_AUG  2       1.1727671       -24.1617048         0.0675852
     cgsolve_all iterations  63    anorm=    0.73E-07
PARA_AUG  3       0.2746384         0.1235392       -26.8868827
     cgsolve_all iterations  71    anorm=    0.73E-07
     cgsolve_all iterations  69    anorm=    0.74E-07
     cgsolve_all iterations  71    anorm=    0.76E-07
     compute_u_kq: q = (    0.0202,    0.0000,    0.0000)
     Rotating WFCS
     ethr =  1.00E-14,  avg # of iterations = 23.0
     eigenvalues at k:
 -34.8546 -34.8307 -34.5858 -34.5640 -34.5062 -34.4069 -34.2124 -34.2069
 -34.1620 -34.1465 -34.0548 -33.9319 -33.8667 -16.8239 -16.7053 -16.6247
 -16.5681 -16.4937 -16.3921 -16.3467 -16.2856 -16.2581 -16.2134 -16.1720
 -16.1273 -16.0585 -16.0094 -15.9370 -15.9146 -15.8864 -15.8560 -15.8373
 -15.8227 -15.8019 -15.7954 -15.7547 -15.7496 -15.7235 -15.7030 -15.6838
 -15.6655 -15.6489 -15.6107 -15.6004 -15.5946 -15.5741 -15.5415 -15.5146
 -15.4841 -15.4574 -15.4273 -15.4259 -15.4071 -15.4007 -15.3752 -15.3432
 -15.3313 -15.3082 -15.2917 -15.2648 -15.2439 -15.2210 -15.2121 -15.1746
 -15.1508 -15.1215 -15.1072 -15.0835 -15.0673 -15.0212 -15.0122 -14.9857
 -14.9581 -14.8391 -14.7959 -14.7323 -14.7047 -14.4751 -13.7413 -13.5996
 -13.5878 -13.5692 -13.4539 -13.4030 -13.3101 -13.2802 -13.2369 -13.1338
 -13.0585 -12.9678 -12.9080 -12.8217 -12.7924 -12.7753 -12.7314 -12.6948
 -12.6584 -12.6244 -12.5811 -12.5163 -12.4974 -12.4325 -12.3605 -12.2835
  -4.6028  -4.5619  -4.4084  -4.2488  -4.2120  -4.1500  -4.0776  -4.0490
  -4.0144  -3.8935  -3.8737  -3.8541  -3.8115  -3.6592  -3.6076  -3.5387
  -3.5284  -3.4712  -3.4199  -3.3331  -3.3011  -3.2730  -3.1874  -2.8802
  -2.6133  -2.2128  -1.7536  -1.7022  -1.6309  -1.5427  -1.5134  -1.4574
  -1.4129  -1.3467  -1.3077  -1.2867  -1.2239  -1.1956  -1.1200  -1.0453
  -0.9698  -0.9154  -0.8631  -0.8017  -0.7324  -0.7150  -0.6170  -0.5579
  -0.5348  -0.5106  -0.4519  -0.4037  -0.3795  -0.3322  -0.2923  -0.2498
  -0.1822  -0.1643  -0.1402  -0.0387  -0.0104   0.0436   0.0981   0.1559
   0.2343   0.2760   0.3663   0.4066   0.4473   0.4890   0.5198   0.5793
   0.6614   0.7109   0.7870   0.8349   0.8745   0.9438   0.9794   1.0096
   1.0368   1.0732   1.1282   1.1527   1.1741   1.2418   1.2635   1.3181
   1.3443   1.3707   1.4111   1.4428   1.4725   1.4931   1.5318   1.5630
   1.5912   1.6346   1.6397   1.6765   1.7184   1.7413   1.7722   1.8046
   1.8227   1.8457   1.8781   1.9009   1.9260   1.9586   1.9757   2.0021
   2.0249   2.0511   2.0793   2.1033   2.1305   2.1433   2.1704   2.1897
   2.2118   2.2365   2.2551   2.2954   2.3064   2.3302   2.3757   2.4135
   2.4294   2.4963   2.5271   2.5567   2.5811   2.6166   2.6354   2.6588
   2.6813   2.7089   2.7320   2.7615   2.7896   2.8313   2.8500   2.8864
   2.9055   2.9586   2.9853   3.0248   3.0569   3.1042   3.1518   3.1833
   3.2630   3.3033   3.3465   3.4784
     eigenvalues at k+q:
 -34.8546 -34.8307 -34.5858 -34.5640 -34.5062 -34.4069 -34.2124 -34.2069
 -34.1620 -34.1465 -34.0548 -33.9319 -33.8667 -16.8207 -16.7074 -16.6234
 -16.5680 -16.4950 -16.3936 -16.3458 -16.2855 -16.2614 -16.2130 -16.1749
 -16.1294 -16.0577 -16.0067 -15.9374 -15.9161 -15.8891 -15.8578 -15.8389
 -15.8239 -15.8020 -15.7976 -15.7554 -15.7494 -15.7238 -15.7055 -15.6882
 -15.6663 -15.6491 -15.6136 -15.6028 -15.5957 -15.5748 -15.5418 -15.5154
 -15.4861 -15.4578 -15.4263 -15.4255 -15.4069 -15.3984 -15.3719 -15.3437
 -15.3299 -15.3050 -15.2919 -15.2632 -15.2430 -15.2195 -15.2087 -15.1732
 -15.1510 -15.1211 -15.1058 -15.0806 -15.0662 -15.0214 -15.0119 -14.9833
 -14.9583 -14.8325 -14.7950 -14.7310 -14.7041 -14.4724 -13.7322 -13.5986
 -13.5825 -13.5657 -13.4480 -13.4012 -13.3056 -13.2782 -13.2296 -13.1298
 -13.0543 -12.9676 -12.9116 -12.8245 -12.7956 -12.7781 -12.7345 -12.7065
 -12.6669 -12.6283 -12.5807 -12.5146 -12.5015 -12.4366 -12.3672 -12.2926
  -4.5998  -4.5621  -4.4116  -4.2459  -4.2101  -4.1456  -4.0782  -4.0465
  -4.0143  -3.8940  -3.8750  -3.8555  -3.8118  -3.6636  -3.6089  -3.5399
  -3.5296  -3.4714  -3.4293  -3.3337  -3.2999  -3.2732  -3.1831  -2.8805
  -2.5990  -2.2177  -1.7461  -1.7006  -1.6236  -1.5386  -1.5106  -1.4524
  -1.4060  -1.3362  -1.3085  -1.2861  -1.2157  -1.1824  -1.1195  -1.0410
  -0.9656  -0.9118  -0.8625  -0.8031  -0.7286  -0.7144  -0.6135  -0.5550
  -0.5342  -0.5098  -0.4552  -0.4038  -0.3821  -0.3354  -0.2947  -0.2533
  -0.1817  -0.1667  -0.1422  -0.0462  -0.0155   0.0422   0.0959   0.1531
   0.2273   0.2772   0.3668   0.3996   0.4434   0.4877   0.5189   0.5811
   0.6552   0.7086   0.7874   0.8371   0.8747   0.9433   0.9755   1.0055
   1.0317   1.0713   1.1201   1.1453   1.1702   1.2399   1.2595   1.3145
   1.3409   1.3681   1.4071   1.4371   1.4714   1.4895   1.5319   1.5634
   1.5869   1.6295   1.6399   1.6759   1.7155   1.7396   1.7664   1.8051
   1.8195   1.8428   1.8756   1.9007   1.9256   1.9579   1.9753   2.0025
   2.0253   2.0493   2.0768   2.1038   2.1274   2.1434   2.1679   2.1864
   2.2099   2.2342   2.2529   2.2935   2.3048   2.3278   2.3766   2.4179
   2.4306   2.4974   2.5302   2.5590   2.5832   2.6154   2.6383   2.6608
   2.6805   2.7136   2.7341   2.7623   2.7901   2.8326   2.8521   2.8893
   2.9071   2.9662   2.9890   3.0298   3.0624   3.1027   3.1532   3.1872
   3.2624   3.3031   3.3489   3.4751
     cgsolve_all iterations  71    anorm=    0.74E-07
     cgsolve_all iterations  69    anorm=    0.73E-07
     cgsolve_all iterations  69    anorm=    0.73E-07
     compute_u_kq: q = (   -0.0202,    0.0000,    0.0000)
     Rotating WFCS
     ethr =  1.00E-14,  avg # of iterations = 23.0
     eigenvalues at k:
 -34.8546 -34.8307 -34.5858 -34.5640 -34.5062 -34.4069 -34.2124 -34.2069
 -34.1620 -34.1465 -34.0548 -33.9319 -33.8667 -16.8239 -16.7053 -16.6247
 -16.5681 -16.4937 -16.3921 -16.3467 -16.2856 -16.2581 -16.2134 -16.1720
 -16.1273 -16.0585 -16.0094 -15.9370 -15.9146 -15.8864 -15.8560 -15.8373
 -15.8227 -15.8019 -15.7954 -15.7547 -15.7496 -15.7235 -15.7030 -15.6838
 -15.6655 -15.6489 -15.6107 -15.6004 -15.5946 -15.5741 -15.5415 -15.5146
 -15.4841 -15.4574 -15.4273 -15.4259 -15.4071 -15.4007 -15.3752 -15.3432
 -15.3313 -15.3082 -15.2917 -15.2648 -15.2439 -15.2210 -15.2121 -15.1746
 -15.1508 -15.1215 -15.1072 -15.0835 -15.0673 -15.0212 -15.0122 -14.9857
 -14.9581 -14.8391 -14.7959 -14.7323 -14.7047 -14.4751 -13.7413 -13.5996
 -13.5878 -13.5692 -13.4539 -13.4030 -13.3101 -13.2802 -13.2369 -13.1338
 -13.0585 -12.9678 -12.9080 -12.8217 -12.7924 -12.7753 -12.7314 -12.6948
 -12.6584 -12.6244 -12.5811 -12.5163 -12.4974 -12.4325 -12.3605 -12.2835
  -4.6028  -4.5619  -4.4084  -4.2488  -4.2120  -4.1500  -4.0776  -4.0490
  -4.0144  -3.8935  -3.8737  -3.8541  -3.8115  -3.6592  -3.6076  -3.5387
  -3.5284  -3.4712  -3.4199  -3.3331  -3.3011  -3.2730  -3.1874  -2.8802
  -2.6133  -2.2128  -1.7536  -1.7022  -1.6309  -1.5427  -1.5134  -1.4574
  -1.4129  -1.3467  -1.3077  -1.2867  -1.2239  -1.1956  -1.1200  -1.0453
  -0.9698  -0.9154  -0.8631  -0.8017  -0.7324  -0.7150  -0.6170  -0.5579
  -0.5348  -0.5106  -0.4519  -0.4037  -0.3795  -0.3322  -0.2923  -0.2498
  -0.1822  -0.1643  -0.1402  -0.0387  -0.0104   0.0436   0.0981   0.1559
   0.2343   0.2760   0.3663   0.4066   0.4473   0.4890   0.5198   0.5793
   0.6614   0.7109   0.7870   0.8349   0.8745   0.9438   0.9794   1.0096
   1.0368   1.0732   1.1282   1.1527   1.1741   1.2418   1.2635   1.3181
   1.3443   1.3707   1.4111   1.4428   1.4725   1.4931   1.5318   1.5630
   1.5912   1.6346   1.6397   1.6765   1.7184   1.7413   1.7722   1.8046
   1.8227   1.8457   1.8781   1.9009   1.9260   1.9586   1.9757   2.0021
   2.0249   2.0511   2.0793   2.1033   2.1305   2.1433   2.1704   2.1897
   2.2118   2.2365   2.2551   2.2954   2.3064   2.3302   2.3757   2.4135
   2.4294   2.4963   2.5271   2.5567   2.5811   2.6166   2.6354   2.6588
   2.6813   2.7089   2.7320   2.7615   2.7896   2.8313   2.8500   2.8864
   2.9055   2.9586   2.9853   3.0248   3.0569   3.1042   3.1518   3.1833
   3.2630   3.3033   3.3465   3.4784
     eigenvalues at k+q:
 -34.8546 -34.8307 -34.5858 -34.5640 -34.5062 -34.4069 -34.2124 -34.2069
 -34.1620 -34.1465 -34.0548 -33.9319 -33.8667 -16.8271 -16.7034 -16.6260
 -16.5682 -16.4927 -16.3904 -16.3474 -16.2858 -16.2548 -16.2136 -16.1691
 -16.1256 -16.0595 -16.0120 -15.9378 -15.9124 -15.8834 -15.8539 -15.8358
 -15.8214 -15.8015 -15.7930 -15.7542 -15.7494 -15.7233 -15.7006 -15.6803
 -15.6636 -15.6487 -15.6079 -15.5980 -15.5934 -15.5733 -15.5414 -15.5141
 -15.4820 -15.4571 -15.4289 -15.4264 -15.4068 -15.4030 -15.3784 -15.3427
 -15.3327 -15.3118 -15.2917 -15.2663 -15.2448 -15.2227 -15.2152 -15.1760
 -15.1506 -15.1220 -15.1085 -15.0863 -15.0683 -15.0211 -15.0128 -14.9880
 -14.9577 -14.8459 -14.7968 -14.7336 -14.7053 -14.4778 -13.7503 -13.6020
 -13.5921 -13.5724 -13.4600 -13.4047 -13.3146 -13.2831 -13.2422 -13.1375
 -13.0624 -12.9680 -12.9046 -12.8205 -12.7897 -12.7715 -12.7287 -12.6832
 -12.6504 -12.6198 -12.5813 -12.5186 -12.4927 -12.4287 -12.3538 -12.2748
  -4.6059  -4.5617  -4.4051  -4.2516  -4.2139  -4.1547  -4.0770  -4.0515
  -4.0146  -3.8931  -3.8723  -3.8528  -3.8112  -3.6554  -3.6064  -3.5376
  -3.5274  -3.4706  -3.4099  -3.3327  -3.3022  -3.2727  -3.1918  -2.8794
  -2.6282  -2.2079  -1.7615  -1.7040  -1.6376  -1.5475  -1.5169  -1.4618
  -1.4193  -1.3575  -1.3080  -1.2860  -1.2323  -1.2073  -1.1204  -1.0495
  -0.9742  -0.9193  -0.8644  -0.8000  -0.7360  -0.7157  -0.6203  -0.5615
  -0.5357  -0.5101  -0.4497  -0.4039  -0.3776  -0.3296  -0.2877  -0.2460
  -0.1823  -0.1616  -0.1374  -0.0318  -0.0063   0.0451   0.1010   0.1585
   0.2401   0.2751   0.3654   0.4132   0.4511   0.4903   0.5209   0.5779
   0.6668   0.7143   0.7864   0.8330   0.8748   0.9442   0.9827   1.0122
   1.0417   1.0761   1.1342   1.1631   1.1781   1.2436   1.2676   1.3206
   1.3482   1.3742   1.4153   1.4482   1.4742   1.4975   1.5315   1.5626
   1.5952   1.6375   1.6408   1.6770   1.7208   1.7440   1.7772   1.8039
   1.8261   1.8482   1.8802   1.9012   1.9265   1.9582   1.9765   2.0022
   2.0245   2.0534   2.0817   2.1029   2.1331   2.1436   2.1726   2.1935
   2.2134   2.2386   2.2577   2.2970   2.3082   2.3329   2.3745   2.4077
   2.4300   2.4951   2.5241   2.5533   2.5798   2.6176   2.6321   2.6570
   2.6816   2.7042   2.7300   2.7609   2.7889   2.8299   2.8475   2.8844
   2.9042   2.9508   2.9825   3.0196   3.0513   3.1063   3.1511   3.1787
   3.2642   3.3034   3.3433   3.4816
     cgsolve_all iterations  71    anorm=    0.74E-07
     cgsolve_all iterations  71    anorm=    0.72E-07
     cgsolve_all iterations  71    anorm=    0.75E-07
     compute_u_kq: q = (    0.0000,    0.0202,    0.0000)
     Rotating WFCS
     ethr =  1.00E-14,  avg # of iterations = 23.0
     eigenvalues at k:
 -34.8546 -34.8307 -34.5858 -34.5640 -34.5062 -34.4069 -34.2124 -34.2069
 -34.1620 -34.1465 -34.0548 -33.9319 -33.8667 -16.8239 -16.7053 -16.6247
 -16.5681 -16.4937 -16.3921 -16.3467 -16.2856 -16.2581 -16.2134 -16.1720
 -16.1273 -16.0585 -16.0094 -15.9370 -15.9146 -15.8864 -15.8560 -15.8373
 -15.8227 -15.8019 -15.7954 -15.7547 -15.7496 -15.7235 -15.7030 -15.6838
 -15.6655 -15.6489 -15.6107 -15.6004 -15.5946 -15.5741 -15.5415 -15.5146
 -15.4841 -15.4574 -15.4273 -15.4259 -15.4071 -15.4007 -15.3752 -15.3432
 -15.3313 -15.3082 -15.2917 -15.2648 -15.2439 -15.2210 -15.2121 -15.1746
 -15.1508 -15.1215 -15.1072 -15.0835 -15.0673 -15.0212 -15.0122 -14.9857
 -14.9581 -14.8391 -14.7959 -14.7323 -14.7047 -14.4751 -13.7413 -13.5996
 -13.5878 -13.5692 -13.4539 -13.4030 -13.3101 -13.2802 -13.2369 -13.1338
 -13.0585 -12.9678 -12.9080 -12.8217 -12.7924 -12.7753 -12.7314 -12.6948
 -12.6584 -12.6244 -12.5811 -12.5163 -12.4974 -12.4325 -12.3605 -12.2835
  -4.6028  -4.5619  -4.4084  -4.2488  -4.2120  -4.1500  -4.0776  -4.0490
  -4.0144  -3.8935  -3.8737  -3.8541  -3.8115  -3.6592  -3.6076  -3.5387
  -3.5284  -3.4712  -3.4199  -3.3331  -3.3011  -3.2730  -3.1874  -2.8802
  -2.6133  -2.2128  -1.7536  -1.7022  -1.6309  -1.5427  -1.5134  -1.4574
  -1.4129  -1.3467  -1.3077  -1.2867  -1.2239  -1.1956  -1.1200  -1.0453
  -0.9698  -0.9154  -0.8631  -0.8017  -0.7324  -0.7150  -0.6170  -0.5579
  -0.5348  -0.5106  -0.4519  -0.4037  -0.3795  -0.3322  -0.2923  -0.2498
  -0.1822  -0.1643  -0.1402  -0.0387  -0.0104   0.0436   0.0981   0.1559
   0.2343   0.2760   0.3663   0.4066   0.4473   0.4890   0.5198   0.5793
   0.6614   0.7109   0.7870   0.8349   0.8745   0.9438   0.9794   1.0096
   1.0368   1.0732   1.1282   1.1527   1.1741   1.2418   1.2635   1.3181
   1.3443   1.3707   1.4111   1.4428   1.4725   1.4931   1.5318   1.5630
   1.5912   1.6346   1.6397   1.6765   1.7184   1.7413   1.7722   1.8046
   1.8227   1.8457   1.8781   1.9009   1.9260   1.9586   1.9757   2.0021
   2.0249   2.0511   2.0793   2.1033   2.1305   2.1433   2.1704   2.1897
   2.2118   2.2365   2.2551   2.2954   2.3064   2.3302   2.3757   2.4135
   2.4294   2.4963   2.5271   2.5567   2.5811   2.6166   2.6354   2.6588
   2.6813   2.7089   2.7320   2.7615   2.7896   2.8313   2.8500   2.8864
   2.9055   2.9586   2.9853   3.0248   3.0569   3.1042   3.1518   3.1833
   3.2630   3.3033   3.3465   3.4784
     eigenvalues at k+q:
 -34.8546 -34.8307 -34.5858 -34.5640 -34.5062 -34.4069 -34.2124 -34.2069
 -34.1620 -34.1465 -34.0548 -33.9319 -33.8667 -16.8242 -16.7047 -16.6237
 -16.5696 -16.4939 -16.3928 -16.3464 -16.2836 -16.2582 -16.2165 -16.1691
 -16.1296 -16.0577 -16.0095 -15.9373 -15.9122 -15.8839 -15.8559 -15.8388
 -15.8224 -15.8046 -15.7942 -15.7557 -15.7496 -15.7259 -15.7025 -15.6810
 -15.6653 -15.6506 -15.6112 -15.5987 -15.5941 -15.5747 -15.5432 -15.5137
 -15.4831 -15.4565 -15.4290 -15.4273 -15.4076 -15.4012 -15.3735 -15.3420
 -15.3317 -15.3084 -15.2932 -15.2635 -15.2414 -15.2225 -15.2163 -15.1738
 -15.1497 -15.1227 -15.1074 -15.0832 -15.0669 -15.0206 -15.0128 -14.9841
 -14.9567 -14.8393 -14.7968 -14.7325 -14.7033 -14.4765 -13.7408 -13.5977
 -13.5888 -13.5666 -13.4571 -13.4033 -13.3108 -13.2813 -13.2367 -13.1353
 -13.0592 -12.9678 -12.9076 -12.8265 -12.7933 -12.7726 -12.7292 -12.6918
 -12.6562 -12.6226 -12.5806 -12.5153 -12.4981 -12.4334 -12.3625 -12.2846
  -4.6032  -4.5620  -4.4083  -4.2488  -4.2124  -4.1496  -4.0779  -4.0495
  -4.0137  -3.8930  -3.8741  -3.8537  -3.8123  -3.6592  -3.6069  -3.5391
  -3.5280  -3.4720  -3.4186  -3.3328  -3.3029  -3.2719  -3.1873  -2.8757
  -2.6252  -2.2043  -1.7530  -1.7033  -1.6336  -1.5401  -1.5106  -1.4544
  -1.4119  -1.3529  -1.3066  -1.2877  -1.2240  -1.1932  -1.1220  -1.0497
  -0.9701  -0.9123  -0.8659  -0.8002  -0.7343  -0.7161  -0.6181  -0.5594
  -0.5354  -0.5065  -0.4523  -0.4011  -0.3819  -0.3322  -0.2919  -0.2487
  -0.1795  -0.1645  -0.1421  -0.0441  -0.0119   0.0472   0.1021   0.1565
   0.2344   0.2705   0.3675   0.4126   0.4466   0.4908   0.5180   0.5796
   0.6536   0.7095   0.7874   0.8357   0.8787   0.9412   0.9839   1.0111
   1.0391   1.0704   1.1266   1.1513   1.1766   1.2405   1.2684   1.3164
   1.3453   1.3698   1.4126   1.4425   1.4711   1.4964   1.5329   1.5610
   1.5933   1.6335   1.6408   1.6774   1.7216   1.7429   1.7718   1.8044
   1.8222   1.8462   1.8774   1.9011   1.9260   1.9539   1.9761   1.9989
   2.0236   2.0515   2.0758   2.1034   2.1293   2.1448   2.1694   2.1865
   2.2139   2.2391   2.2569   2.2969   2.3073   2.3272   2.3737   2.4137
   2.4275   2.4948   2.5270   2.5563   2.5781   2.6177   2.6373   2.6597
   2.6842   2.7129   2.7347   2.7606   2.7913   2.8302   2.8491   2.8832
   2.9040   2.9561   2.9873   3.0246   3.0580   3.1020   3.1522   3.1822
   3.2621   3.3029   3.3474   3.4810
     cgsolve_all iterations  71    anorm=    0.73E-07
     cgsolve_all iterations  69    anorm=    0.74E-07
     cgsolve_all iterations  71    anorm=    0.75E-07
     compute_u_kq: q = (    0.0000,   -0.0202,    0.0000)
     Rotating WFCS
     ethr =  1.00E-14,  avg # of iterations = 23.0
     eigenvalues at k:
 -34.8546 -34.8307 -34.5858 -34.5640 -34.5062 -34.4069 -34.2124 -34.2069
 -34.1620 -34.1465 -34.0548 -33.9319 -33.8667 -16.8239 -16.7053 -16.6247
 -16.5681 -16.4937 -16.3921 -16.3467 -16.2856 -16.2581 -16.2134 -16.1720
 -16.1273 -16.0585 -16.0094 -15.9370 -15.9146 -15.8864 -15.8560 -15.8373
 -15.8227 -15.8019 -15.7954 -15.7547 -15.7496 -15.7235 -15.7030 -15.6838
 -15.6655 -15.6489 -15.6107 -15.6004 -15.5946 -15.5741 -15.5415 -15.5146
 -15.4841 -15.4574 -15.4273 -15.4259 -15.4071 -15.4007 -15.3752 -15.3432
 -15.3313 -15.3082 -15.2917 -15.2648 -15.2439 -15.2210 -15.2121 -15.1746
 -15.1508 -15.1215 -15.1072 -15.0835 -15.0673 -15.0212 -15.0122 -14.9857
 -14.9581 -14.8391 -14.7959 -14.7323 -14.7047 -14.4751 -13.7413 -13.5996
 -13.5878 -13.5692 -13.4539 -13.4030 -13.3101 -13.2802 -13.2369 -13.1338
 -13.0585 -12.9678 -12.9080 -12.8217 -12.7924 -12.7753 -12.7314 -12.6948
 -12.6584 -12.6244 -12.5811 -12.5163 -12.4974 -12.4325 -12.3605 -12.2835
  -4.6028  -4.5619  -4.4084  -4.2488  -4.2120  -4.1500  -4.0776  -4.0490
  -4.0144  -3.8935  -3.8737  -3.8541  -3.8115  -3.6592  -3.6076  -3.5387
  -3.5284  -3.4712  -3.4199  -3.3331  -3.3011  -3.2730  -3.1874  -2.8802
  -2.6133  -2.2128  -1.7536  -1.7022  -1.6309  -1.5427  -1.5134  -1.4574
  -1.4129  -1.3467  -1.3077  -1.2867  -1.2239  -1.1956  -1.1200  -1.0453
  -0.9698  -0.9154  -0.8631  -0.8017  -0.7324  -0.7150  -0.6170  -0.5579
  -0.5348  -0.5106  -0.4519  -0.4037  -0.3795  -0.3322  -0.2923  -0.2498
  -0.1822  -0.1643  -0.1402  -0.0387  -0.0104   0.0436   0.0981   0.1559
   0.2343   0.2760   0.3663   0.4066   0.4473   0.4890   0.5198   0.5793
   0.6614   0.7109   0.7870   0.8349   0.8745   0.9438   0.9794   1.0096
   1.0368   1.0732   1.1282   1.1527   1.1741   1.2418   1.2635   1.3181
   1.3443   1.3707   1.4111   1.4428   1.4725   1.4931   1.5318   1.5630
   1.5912   1.6346   1.6397   1.6765   1.7184   1.7413   1.7722   1.8046
   1.8227   1.8457   1.8781   1.9009   1.9260   1.9586   1.9757   2.0021
   2.0249   2.0511   2.0793   2.1033   2.1305   2.1433   2.1704   2.1897
   2.2118   2.2365   2.2551   2.2954   2.3064   2.3302   2.3757   2.4135
   2.4294   2.4963   2.5271   2.5567   2.5811   2.6166   2.6354   2.6588
   2.6813   2.7089   2.7320   2.7615   2.7896   2.8313   2.8500   2.8864
   2.9055   2.9586   2.9853   3.0248   3.0569   3.1042   3.1518   3.1833
   3.2630   3.3033   3.3465   3.4784
     eigenvalues at k+q:
 -34.8546 -34.8307 -34.5858 -34.5640 -34.5062 -34.4069 -34.2124 -34.2069
 -34.1620 -34.1465 -34.0548 -33.9319 -33.8667 -16.8237 -16.7058 -16.6257
 -16.5667 -16.4937 -16.3910 -16.3470 -16.2877 -16.2580 -16.2105 -16.1745
 -16.1253 -16.0589 -16.0096 -15.9364 -15.9177 -15.8885 -15.8557 -15.8366
 -15.8220 -15.7992 -15.7965 -15.7542 -15.7494 -15.7222 -15.7033 -15.6862
 -15.6657 -15.6468 -15.6111 -15.6023 -15.5944 -15.5734 -15.5395 -15.5152
 -15.4849 -15.4583 -15.4270 -15.4237 -15.4074 -15.3991 -15.3770 -15.3447
 -15.3309 -15.3078 -15.2906 -15.2671 -15.2459 -15.2197 -15.2075 -15.1756
 -15.1520 -15.1205 -15.1071 -15.0838 -15.0676 -15.0220 -15.0120 -14.9875
 -14.9585 -14.8385 -14.7950 -14.7321 -14.7057 -14.4740 -13.7420 -13.6017
 -13.5869 -13.5718 -13.4503 -13.4029 -13.3100 -13.2785 -13.2368 -13.1325
 -13.0577 -12.9677 -12.9087 -12.8174 -12.7919 -12.7783 -12.7338 -12.6969
 -12.6604 -12.6255 -12.5814 -12.5171 -12.4968 -12.4320 -12.3587 -12.2827
  -4.6026  -4.5619  -4.4085  -4.2488  -4.2117  -4.1505  -4.0772  -4.0485
  -4.0151  -3.8943  -3.8732  -3.8544  -3.8108  -3.6593  -3.6083  -3.5386
  -3.5287  -3.4705  -3.4212  -3.3339  -3.2992  -3.2741  -3.1875  -2.8837
  -2.6013  -2.2220  -1.7538  -1.7010  -1.6279  -1.5460  -1.5158  -1.4601
  -1.4152  -1.3396  -1.3091  -1.2865  -1.2243  -1.1968  -1.1174  -1.0407
  -0.9696  -0.9191  -0.8617  -0.8036  -0.7291  -0.7129  -0.6156  -0.5574
  -0.5346  -0.5142  -0.4527  -0.4063  -0.3766  -0.3326  -0.2926  -0.2510
  -0.1853  -0.1637  -0.1378  -0.0337  -0.0085   0.0398   0.0952   0.1554
   0.2340   0.2810   0.3641   0.4009   0.4484   0.4861   0.5220   0.5781
   0.6697   0.7126   0.7864   0.8341   0.8704   0.9476   0.9743   1.0085
   1.0341   1.0764   1.1308   1.1526   1.1730   1.2430   1.2596   1.3191
   1.3432   1.3724   1.4102   1.4432   1.4739   1.4901   1.5304   1.5654
   1.5887   1.6330   1.6412   1.6761   1.7153   1.7398   1.7724   1.8049
   1.8228   1.8454   1.8788   1.9006   1.9256   1.9627   1.9755   2.0050
   2.0263   2.0510   2.0826   2.1029   2.1310   2.1421   2.1699   2.1929
   2.2101   2.2340   2.2544   2.2932   2.3056   2.3334   2.3768   2.4138
   2.4315   2.4970   2.5273   2.5574   2.5842   2.6154   2.6332   2.6576
   2.6780   2.7038   2.7309   2.7622   2.7877   2.8324   2.8519   2.8894
   2.9077   2.9608   2.9834   3.0248   3.0558   3.1059   3.1524   3.1842
   3.2638   3.3034   3.3454   3.4760
     cgsolve_all iterations  71    anorm=    0.73E-07
     cgsolve_all iterations  69    anorm=    0.75E-07
     cgsolve_all iterations  71    anorm=    0.74E-07
     compute_u_kq: q = (    0.0000,    0.0000,    0.0202)
     Rotating WFCS
     ethr =  1.00E-14,  avg # of iterations = 23.0
     eigenvalues at k:
 -34.8546 -34.8307 -34.5858 -34.5640 -34.5062 -34.4069 -34.2124 -34.2069
 -34.1620 -34.1465 -34.0548 -33.9319 -33.8667 -16.8239 -16.7053 -16.6247
 -16.5681 -16.4937 -16.3921 -16.3467 -16.2856 -16.2581 -16.2134 -16.1720
 -16.1273 -16.0585 -16.0094 -15.9370 -15.9146 -15.8864 -15.8560 -15.8373
 -15.8227 -15.8019 -15.7954 -15.7547 -15.7496 -15.7235 -15.7030 -15.6838
 -15.6655 -15.6489 -15.6107 -15.6004 -15.5946 -15.5741 -15.5415 -15.5146
 -15.4841 -15.4574 -15.4273 -15.4259 -15.4071 -15.4007 -15.3752 -15.3432
 -15.3313 -15.3082 -15.2917 -15.2648 -15.2439 -15.2210 -15.2121 -15.1746
 -15.1508 -15.1215 -15.1072 -15.0835 -15.0673 -15.0212 -15.0122 -14.9857
 -14.9581 -14.8391 -14.7959 -14.7323 -14.7047 -14.4751 -13.7413 -13.5996
 -13.5878 -13.5692 -13.4539 -13.4030 -13.3101 -13.2802 -13.2369 -13.1338
 -13.0585 -12.9678 -12.9080 -12.8217 -12.7924 -12.7753 -12.7314 -12.6948
 -12.6584 -12.6244 -12.5811 -12.5163 -12.4974 -12.4325 -12.3605 -12.2835
  -4.6028  -4.5619  -4.4084  -4.2488  -4.2120  -4.1500  -4.0776  -4.0490
  -4.0144  -3.8935  -3.8737  -3.8541  -3.8115  -3.6592  -3.6076  -3.5387
  -3.5284  -3.4712  -3.4199  -3.3331  -3.3011  -3.2730  -3.1874  -2.8802
  -2.6133  -2.2128  -1.7536  -1.7022  -1.6309  -1.5427  -1.5134  -1.4574
  -1.4129  -1.3467  -1.3077  -1.2867  -1.2239  -1.1956  -1.1200  -1.0453
  -0.9698  -0.9154  -0.8631  -0.8017  -0.7324  -0.7150  -0.6170  -0.5579
  -0.5348  -0.5106  -0.4519  -0.4037  -0.3795  -0.3322  -0.2923  -0.2498
  -0.1822  -0.1643  -0.1402  -0.0387  -0.0104   0.0436   0.0981   0.1559
   0.2343   0.2760   0.3663   0.4066   0.4473   0.4890   0.5198   0.5793
   0.6614   0.7109   0.7870   0.8349   0.8745   0.9438   0.9794   1.0096
   1.0368   1.0732   1.1282   1.1527   1.1741   1.2418   1.2635   1.3181
   1.3443   1.3707   1.4111   1.4428   1.4725   1.4931   1.5318   1.5630
   1.5912   1.6346   1.6397   1.6765   1.7184   1.7413   1.7722   1.8046
   1.8227   1.8457   1.8781   1.9009   1.9260   1.9586   1.9757   2.0021
   2.0249   2.0511   2.0793   2.1033   2.1305   2.1433   2.1704   2.1897
   2.2118   2.2365   2.2551   2.2954   2.3064   2.3302   2.3757   2.4135
   2.4294   2.4963   2.5271   2.5567   2.5811   2.6166   2.6354   2.6588
   2.6813   2.7089   2.7320   2.7615   2.7896   2.8313   2.8500   2.8864
   2.9055   2.9586   2.9853   3.0248   3.0569   3.1042   3.1518   3.1833
   3.2630   3.3033   3.3465   3.4784
     eigenvalues at k+q:
 -34.8546 -34.8307 -34.5858 -34.5640 -34.5062 -34.4069 -34.2124 -34.2069
 -34.1620 -34.1465 -34.0548 -33.9319 -33.8667 -16.8239 -16.7052 -16.6243
 -16.5686 -16.4940 -16.3922 -16.3464 -16.2856 -16.2581 -16.2134 -16.1720
 -16.1269 -16.0587 -16.0102 -15.9332 -15.9170 -15.8887 -15.8558 -15.8374
 -15.8212 -15.8021 -15.7946 -15.7546 -15.7512 -15.7240 -15.7025 -15.6845
 -15.6636 -15.6482 -15.6110 -15.6004 -15.5939 -15.5754 -15.5424 -15.5141
 -15.4845 -15.4579 -15.4281 -15.4252 -15.4063 -15.4007 -15.3753 -15.3443
 -15.3308 -15.3103 -15.2901 -15.2634 -15.2441 -15.2212 -15.2119 -15.1747
 -15.1510 -15.1214 -15.1075 -15.0831 -15.0674 -15.0210 -15.0122 -14.9856
 -14.9580 -14.8389 -14.7959 -14.7324 -14.7047 -14.4751 -13.7412 -13.5988
 -13.5879 -13.5699 -13.4539 -13.4030 -13.3102 -13.2800 -13.2367 -13.1338
 -13.0585 -12.9678 -12.9081 -12.8219 -12.7923 -12.7753 -12.7314 -12.6949
 -12.6585 -12.6245 -12.5811 -12.5163 -12.4975 -12.4326 -12.3606 -12.2837
  -4.6029  -4.5619  -4.4085  -4.2487  -4.2120  -4.1498  -4.0774  -4.0490
  -4.0149  -3.8933  -3.8735  -3.8542  -3.8118  -3.6593  -3.6076  -3.5387
  -3.5287  -3.4710  -3.4199  -3.3332  -3.3010  -3.2730  -3.1874  -2.8802
  -2.6133  -2.2128  -1.7502  -1.7036  -1.6322  -1.5428  -1.5149  -1.4579
  -1.4165  -1.3442  -1.3070  -1.2853  -1.2208  -1.1985  -1.1200  -1.0449
  -0.9675  -0.9160  -0.8636  -0.8023  -0.7316  -0.7168  -0.6160  -0.5539
  -0.5340  -0.5138  -0.4522  -0.4012  -0.3780  -0.3355  -0.2905  -0.2508
  -0.1831  -0.1639  -0.1408  -0.0408  -0.0116   0.0438   0.0988   0.1560
   0.2352   0.2768   0.3654   0.4060   0.4457   0.4890   0.5191   0.5781
   0.6627   0.7098   0.7863   0.8348   0.8769   0.9452   0.9775   1.0078
   1.0351   1.0717   1.1249   1.1562   1.1733   1.2405   1.2689   1.3194
   1.3473   1.3672   1.4144   1.4438   1.4686   1.4973   1.5324   1.5623
   1.5890   1.6346   1.6447   1.6752   1.7182   1.7402   1.7729   1.8018
   1.8234   1.8449   1.8788   1.9018   1.9255   1.9585   1.9758   2.0010
   2.0263   2.0519   2.0805   2.1030   2.1324   2.1435   2.1681   2.1887
   2.2125   2.2369   2.2515   2.2923   2.3061   2.3302   2.3782   2.4135
   2.4296   2.4959   2.5279   2.5600   2.5774   2.6168   2.6360   2.6573
   2.6810   2.7101   2.7309   2.7624   2.7882   2.8299   2.8494   2.8878
   2.9060   2.9585   2.9863   3.0247   3.0569   3.1041   3.1520   3.1834
   3.2629   3.3033   3.3467   3.4786
     cgsolve_all iterations  71    anorm=    0.73E-07
     cgsolve_all iterations  69    anorm=    0.74E-07
     cgsolve_all iterations  71    anorm=    0.76E-07
     compute_u_kq: q = (    0.0000,    0.0000,   -0.0202)
     Rotating WFCS
     ethr =  1.00E-14,  avg # of iterations = 23.0
     eigenvalues at k:
 -34.8546 -34.8307 -34.5858 -34.5640 -34.5062 -34.4069 -34.2124 -34.2069
 -34.1620 -34.1465 -34.0548 -33.9319 -33.8667 -16.8239 -16.7053 -16.6247
 -16.5681 -16.4937 -16.3921 -16.3467 -16.2856 -16.2581 -16.2134 -16.1720
 -16.1273 -16.0585 -16.0094 -15.9370 -15.9146 -15.8864 -15.8560 -15.8373
 -15.8227 -15.8019 -15.7954 -15.7547 -15.7496 -15.7235 -15.7030 -15.6838
 -15.6655 -15.6489 -15.6107 -15.6004 -15.5946 -15.5741 -15.5415 -15.5146
 -15.4841 -15.4574 -15.4273 -15.4259 -15.4071 -15.4007 -15.3752 -15.3432
 -15.3313 -15.3082 -15.2917 -15.2648 -15.2439 -15.2210 -15.2121 -15.1746
 -15.1508 -15.1215 -15.1072 -15.0835 -15.0673 -15.0212 -15.0122 -14.9857
 -14.9581 -14.8391 -14.7959 -14.7323 -14.7047 -14.4751 -13.7413 -13.5996
 -13.5878 -13.5692 -13.4539 -13.4030 -13.3101 -13.2802 -13.2369 -13.1338
 -13.0585 -12.9678 -12.9080 -12.8217 -12.7924 -12.7753 -12.7314 -12.6948
 -12.6584 -12.6244 -12.5811 -12.5163 -12.4974 -12.4325 -12.3605 -12.2835
  -4.6028  -4.5619  -4.4084  -4.2488  -4.2120  -4.1500  -4.0776  -4.0490
  -4.0144  -3.8935  -3.8737  -3.8541  -3.8115  -3.6592  -3.6076  -3.5387
  -3.5284  -3.4712  -3.4199  -3.3331  -3.3011  -3.2730  -3.1874  -2.8802
  -2.6133  -2.2128  -1.7536  -1.7022  -1.6309  -1.5427  -1.5134  -1.4574
  -1.4129  -1.3467  -1.3077  -1.2867  -1.2239  -1.1956  -1.1200  -1.0453
  -0.9698  -0.9154  -0.8631  -0.8017  -0.7324  -0.7150  -0.6170  -0.5579
  -0.5348  -0.5106  -0.4519  -0.4037  -0.3795  -0.3322  -0.2923  -0.2498
  -0.1822  -0.1643  -0.1402  -0.0387  -0.0104   0.0436   0.0981   0.1559
   0.2343   0.2760   0.3663   0.4066   0.4473   0.4890   0.5198   0.5793
   0.6614   0.7109   0.7870   0.8349   0.8745   0.9438   0.9794   1.0096
   1.0368   1.0732   1.1282   1.1527   1.1741   1.2418   1.2635   1.3181
   1.3443   1.3707   1.4111   1.4428   1.4725   1.4931   1.5318   1.5630
   1.5912   1.6346   1.6397   1.6765   1.7184   1.7413   1.7722   1.8046
   1.8227   1.8457   1.8781   1.9009   1.9260   1.9586   1.9757   2.0021
   2.0249   2.0511   2.0793   2.1033   2.1305   2.1433   2.1704   2.1897
   2.2118   2.2365   2.2551   2.2954   2.3064   2.3302   2.3757   2.4135
   2.4294   2.4963   2.5271   2.5567   2.5811   2.6166   2.6354   2.6588
   2.6813   2.7089   2.7320   2.7615   2.7896   2.8313   2.8500   2.8864
   2.9055   2.9586   2.9853   3.0248   3.0569   3.1042   3.1518   3.1833
   3.2630   3.3033   3.3465   3.4784
     eigenvalues at k+q:
 -34.8546 -34.8307 -34.5858 -34.5640 -34.5062 -34.4069 -34.2124 -34.2069
 -34.1620 -34.1465 -34.0548 -33.9319 -33.8667 -16.8240 -16.7054 -16.6252
 -16.5676 -16.4934 -16.3920 -16.3470 -16.2856 -16.2581 -16.2135 -16.1720
 -16.1276 -16.0583 -16.0085 -15.9406 -15.9126 -15.8834 -15.8562 -15.8373
 -15.8245 -15.8019 -15.7956 -15.7550 -15.7482 -15.7230 -15.7034 -15.6831
 -15.6679 -15.6492 -15.6108 -15.6006 -15.5954 -15.5729 -15.5405 -15.5149
 -15.4834 -15.4571 -15.4276 -15.4255 -15.4079 -15.4005 -15.3753 -15.3423
 -15.3317 -15.3060 -15.2934 -15.2659 -15.2439 -15.2209 -15.2124 -15.1745
 -15.1505 -15.1218 -15.1069 -15.0838 -15.0672 -15.0214 -15.0122 -14.9858
 -14.9581 -14.8393 -14.7959 -14.7322 -14.7047 -14.4751 -13.7415 -13.6004
 -13.5877 -13.5687 -13.4539 -13.4030 -13.3099 -13.2804 -13.2371 -13.1339
 -13.0585 -12.9678 -12.9079 -12.8216 -12.7926 -12.7753 -12.7315 -12.6946
 -12.6583 -12.6243 -12.5811 -12.5163 -12.4974 -12.4324 -12.3604 -12.2834
  -4.6028  -4.5620  -4.4083  -4.2488  -4.2120  -4.1503  -4.0778  -4.0491
  -4.0140  -3.8937  -3.8739  -3.8541  -3.8112  -3.6591  -3.6076  -3.5387
  -3.5282  -3.4713  -3.4199  -3.3331  -3.3012  -3.2730  -3.1874  -2.8802
  -2.6133  -2.2128  -1.7573  -1.7008  -1.6290  -1.5427  -1.5119  -1.4569
  -1.4091  -1.3499  -1.3083  -1.2879  -1.2272  -1.1930  -1.1200  -1.0451
  -0.9722  -0.9148  -0.8630  -0.8011  -0.7335  -0.7135  -0.6180  -0.5613
  -0.5353  -0.5073  -0.4513  -0.4056  -0.3808  -0.3290  -0.2952  -0.2482
  -0.1816  -0.1652  -0.1396  -0.0369  -0.0092   0.0437   0.0974   0.1557
   0.2332   0.2756   0.3671   0.4066   0.4485   0.4898   0.5207   0.5803
   0.6600   0.7114   0.7883   0.8349   0.8728   0.9416   0.9814   1.0103
   1.0404   1.0745   1.1312   1.1492   1.1752   1.2425   1.2587   1.3165
   1.3415   1.3739   1.4079   1.4415   1.4761   1.4898   1.5311   1.5634
   1.5937   1.6302   1.6393   1.6782   1.7171   1.7424   1.7727   1.8079
   1.8205   1.8473   1.8771   1.9005   1.9276   1.9571   1.9759   2.0033
   2.0238   2.0501   2.0784   2.1037   2.1286   2.1424   2.1730   2.1910
   2.2109   2.2357   2.2591   2.2980   2.3073   2.3302   2.3727   2.4136
   2.4291   2.4970   2.5264   2.5533   2.5846   2.6167   2.6351   2.6603
   2.6813   2.7075   2.7331   2.7604   2.7910   2.8326   2.8505   2.8852
   2.9047   2.9587   2.9847   3.0248   3.0570   3.1043   3.1516   3.1832
   3.2632   3.3032   3.3464   3.4783
     cgsolve_all iterations  71    anorm=    0.74E-07
     cgsolve_all iterations  69    anorm=    0.74E-07
     cgsolve_all iterations  71    anorm=    0.75E-07

     k-point #    4 of     4      pool #  1    cpu time:   15151.9
     compute_u_kq: q = (    0.0000,    0.0000,    0.0000)
     Rotating WFCS
     ethr =  1.00E-14,  avg # of iterations =  6.0
     eigenvalues at k:
 -34.8546 -34.8307 -34.5858 -34.5640 -34.5062 -34.4069 -34.2124 -34.2069
 -34.1620 -34.1465 -34.0548 -33.9319 -33.8667 -16.8241 -16.7052 -16.6247
 -16.5683 -16.4924 -16.3933 -16.3464 -16.2859 -16.2594 -16.2132 -16.1714
 -16.1253 -16.0617 -16.0097 -15.9505 -15.9041 -15.8715 -15.8516 -15.8401
 -15.8267 -15.8030 -15.7928 -15.7629 -15.7456 -15.7296 -15.6965 -15.6855
 -15.6671 -15.6384 -15.6316 -15.6051 -15.5966 -15.5665 -15.5398 -15.5075
 -15.4854 -15.4502 -15.4384 -15.4212 -15.4082 -15.3947 -15.3783 -15.3525
 -15.3263 -15.3171 -15.2814 -15.2600 -15.2447 -15.2257 -15.2116 -15.1735
 -15.1484 -15.1254 -15.1041 -15.0845 -15.0683 -15.0224 -15.0123 -14.9849
 -14.9580 -14.8381 -14.7962 -14.7300 -14.7072 -14.4751 -13.7420 -13.5991
 -13.5838 -13.5737 -13.4546 -13.4016 -13.3095 -13.2803 -13.2369 -13.1342
 -13.0583 -12.9678 -12.9083 -12.8212 -12.7940 -12.7744 -12.7320 -12.6946
 -12.6583 -12.6242 -12.5810 -12.5163 -12.4974 -12.4325 -12.3606 -12.2835
  -4.6029  -4.5616  -4.4085  -4.2488  -4.2120  -4.1499  -4.0779  -4.0490
  -4.0132  -3.8959  -3.8731  -3.8540  -3.8118  -3.6594  -3.6065  -3.5397
  -3.5283  -3.4709  -3.4200  -3.3329  -3.3005  -3.2730  -3.1873  -2.8804
  -2.6134  -2.2122  -1.7653  -1.6977  -1.6060  -1.5470  -1.5161  -1.4631
  -1.4254  -1.3454  -1.3001  -1.2840  -1.2408  -1.1902  -1.1201  -1.0302
  -0.9747  -0.9120  -0.8728  -0.8015  -0.7502  -0.7146  -0.6184  -0.5578
  -0.5251  -0.4887  -0.4455  -0.3990  -0.3680  -0.3391  -0.3103  -0.2329
  -0.1864  -0.1772  -0.1450  -0.0480  -0.0112   0.0497   0.0978   0.1541
   0.2321   0.2783   0.3665   0.3977   0.4436   0.4996   0.5468   0.5613
   0.6514   0.6998   0.7952   0.8446   0.8836   0.9425   0.9659   0.9992
   1.0481   1.0836   1.1169   1.1614   1.1888   1.2276   1.2785   1.3052
   1.3382   1.3691   1.4207   1.4318   1.4685   1.5081   1.5256   1.5706
   1.5770   1.6085   1.6628   1.6769   1.7182   1.7448   1.7693   1.8087
   1.8248   1.8476   1.8830   1.9085   1.9278   1.9475   1.9811   1.9893
   2.0314   2.0596   2.0890   2.0985   2.1182   2.1349   2.1790   2.1986
   2.2045   2.2292   2.2554   2.2914   2.3041   2.3334   2.3851   2.4080
   2.4302   2.5089   2.5201   2.5399   2.5949   2.6154   2.6393   2.6648
   2.6815   2.7036   2.7195   2.7644   2.7865   2.8276   2.8525   2.8874
   2.9008   2.9591   2.9941   3.0226   3.0626   3.1021   3.1496   3.1858
   3.2646   3.3007   3.3466   3.4785
     eigenvalues at k+q:
 -34.8546 -34.8307 -34.5858 -34.5640 -34.5062 -34.4069 -34.2124 -34.2069
 -34.1620 -34.1465 -34.0548 -33.9319 -33.8667 -16.8241 -16.7052 -16.6247
 -16.5684 -16.4924 -16.3933 -16.3464 -16.2859 -16.2594 -16.2132 -16.1714
 -16.1253 -16.0617 -16.0097 -15.9505 -15.9041 -15.8715 -15.8516 -15.8401
 -15.8267 -15.8030 -15.7928 -15.7629 -15.7456 -15.7296 -15.6965 -15.6855
 -15.6671 -15.6384 -15.6316 -15.6051 -15.5966 -15.5665 -15.5398 -15.5075
 -15.4854 -15.4502 -15.4384 -15.4212 -15.4082 -15.3947 -15.3783 -15.3525
 -15.3263 -15.3171 -15.2814 -15.2600 -15.2447 -15.2257 -15.2116 -15.1735
 -15.1484 -15.1254 -15.1041 -15.0845 -15.0683 -15.0224 -15.0123 -14.9849
 -14.9580 -14.8381 -14.7962 -14.7301 -14.7072 -14.4751 -13.7420 -13.5991
 -13.5838 -13.5737 -13.4546 -13.4016 -13.3095 -13.2803 -13.2369 -13.1342
 -13.0583 -12.9678 -12.9083 -12.8212 -12.7940 -12.7744 -12.7320 -12.6946
 -12.6583 -12.6242 -12.5810 -12.5163 -12.4974 -12.4325 -12.3606 -12.2835
  -4.6029  -4.5616  -4.4085  -4.2489  -4.2120  -4.1499  -4.0779  -4.0490
  -4.0132  -3.8959  -3.8731  -3.8540  -3.8118  -3.6594  -3.6065  -3.5397
  -3.5283  -3.4709  -3.4200  -3.3329  -3.3005  -3.2730  -3.1873  -2.8804
  -2.6134  -2.2122  -1.7653  -1.6977  -1.6060  -1.5470  -1.5161  -1.4631
  -1.4254  -1.3454  -1.3001  -1.2840  -1.2408  -1.1902  -1.1201  -1.0303
  -0.9747  -0.9120  -0.8728  -0.8015  -0.7502  -0.7146  -0.6184  -0.5578
  -0.5251  -0.4887  -0.4455  -0.3990  -0.3680  -0.3391  -0.3103  -0.2329
  -0.1864  -0.1772  -0.1450  -0.0480  -0.0112   0.0497   0.0978   0.1541
   0.2321   0.2783   0.3665   0.3977   0.4436   0.4996   0.5468   0.5613
   0.6514   0.6998   0.7952   0.8446   0.8836   0.9425   0.9659   0.9992
   1.0481   1.0836   1.1169   1.1614   1.1888   1.2276   1.2785   1.3052
   1.3382   1.3691   1.4207   1.4318   1.4685   1.5081   1.5256   1.5706
   1.5770   1.6085   1.6628   1.6769   1.7182   1.7448   1.7693   1.8087
   1.8248   1.8476   1.8830   1.9085   1.9278   1.9475   1.9811   1.9894
   2.0314   2.0596   2.0890   2.0985   2.1182   2.1349   2.1790   2.1986
   2.2045   2.2292   2.2554   2.2914   2.3041   2.3334   2.3851   2.4080
   2.4302   2.5089   2.5201   2.5399   2.5949   2.6154   2.6393   2.6648
   2.6815   2.7036   2.7195   2.7644   2.7865   2.8276   2.8525   2.8874
   2.9008   2.9591   2.9941   3.0226   3.0625   3.1021   3.1496   3.1858
   3.2646   3.3007   3.3466   3.4785
     cgsolve_all iterations  63    anorm=    0.74E-07
PARA_AUG  1     -26.6082251         1.1581100         0.2803927
     cgsolve_all iterations  65    anorm=    0.73E-07
PARA_AUG  2       1.1728749       -24.1619062         0.0677145
     cgsolve_all iterations  63    anorm=    0.73E-07
PARA_AUG  3       0.2725643         0.1238582       -26.8866869
     cgsolve_all iterations  71    anorm=    0.72E-07
     cgsolve_all iterations  69    anorm=    0.74E-07
     cgsolve_all iterations  69    anorm=    0.74E-07
     compute_u_kq: q = (    0.0202,    0.0000,    0.0000)
     Rotating WFCS
     ethr =  1.00E-14,  avg # of iterations = 23.0
     eigenvalues at k:
 -34.8546 -34.8307 -34.5858 -34.5640 -34.5062 -34.4069 -34.2124 -34.2069
 -34.1620 -34.1465 -34.0548 -33.9319 -33.8667 -16.8241 -16.7052 -16.6247
 -16.5683 -16.4924 -16.3933 -16.3464 -16.2859 -16.2594 -16.2132 -16.1714
 -16.1253 -16.0617 -16.0097 -15.9505 -15.9041 -15.8715 -15.8516 -15.8401
 -15.8267 -15.8030 -15.7928 -15.7629 -15.7456 -15.7296 -15.6965 -15.6855
 -15.6671 -15.6384 -15.6316 -15.6051 -15.5966 -15.5665 -15.5398 -15.5075
 -15.4854 -15.4502 -15.4384 -15.4212 -15.4082 -15.3947 -15.3783 -15.3525
 -15.3263 -15.3171 -15.2814 -15.2600 -15.2447 -15.2257 -15.2116 -15.1735
 -15.1484 -15.1254 -15.1041 -15.0845 -15.0683 -15.0224 -15.0123 -14.9849
 -14.9580 -14.8381 -14.7962 -14.7300 -14.7072 -14.4751 -13.7420 -13.5991
 -13.5838 -13.5737 -13.4546 -13.4016 -13.3095 -13.2803 -13.2369 -13.1342
 -13.0583 -12.9678 -12.9083 -12.8212 -12.7940 -12.7744 -12.7320 -12.6946
 -12.6583 -12.6242 -12.5810 -12.5163 -12.4974 -12.4325 -12.3606 -12.2835
  -4.6029  -4.5616  -4.4085  -4.2488  -4.2120  -4.1499  -4.0779  -4.0490
  -4.0132  -3.8959  -3.8731  -3.8540  -3.8118  -3.6594  -3.6065  -3.5397
  -3.5283  -3.4709  -3.4200  -3.3329  -3.3005  -3.2730  -3.1873  -2.8804
  -2.6134  -2.2122  -1.7653  -1.6977  -1.6060  -1.5470  -1.5161  -1.4631
  -1.4254  -1.3454  -1.3001  -1.2840  -1.2408  -1.1902  -1.1201  -1.0302
  -0.9747  -0.9120  -0.8728  -0.8015  -0.7502  -0.7146  -0.6184  -0.5578
  -0.5251  -0.4887  -0.4455  -0.3990  -0.3680  -0.3391  -0.3103  -0.2329
  -0.1864  -0.1772  -0.1450  -0.0480  -0.0112   0.0497   0.0978   0.1541
   0.2321   0.2783   0.3665   0.3977   0.4436   0.4996   0.5468   0.5613
   0.6514   0.6998   0.7952   0.8446   0.8836   0.9425   0.9659   0.9992
   1.0481   1.0836   1.1169   1.1614   1.1888   1.2276   1.2785   1.3052
   1.3382   1.3691   1.4207   1.4318   1.4685   1.5081   1.5256   1.5706
   1.5770   1.6085   1.6628   1.6769   1.7182   1.7448   1.7693   1.8087
   1.8248   1.8476   1.8830   1.9085   1.9278   1.9475   1.9811   1.9893
   2.0314   2.0596   2.0890   2.0985   2.1182   2.1349   2.1790   2.1986
   2.2045   2.2292   2.2554   2.2914   2.3041   2.3334   2.3851   2.4080
   2.4302   2.5089   2.5201   2.5399   2.5949   2.6154   2.6393   2.6648
   2.6815   2.7036   2.7195   2.7644   2.7865   2.8276   2.8525   2.8874
   2.9008   2.9591   2.9941   3.0226   3.0626   3.1021   3.1496   3.1858
   3.2646   3.3007   3.3466   3.4785
     eigenvalues at k+q:
 -34.8546 -34.8307 -34.5858 -34.5640 -34.5062 -34.4069 -34.2124 -34.2069
 -34.1620 -34.1465 -34.0548 -33.9319 -33.8667 -16.8208 -16.7073 -16.6233
 -16.5683 -16.4937 -16.3948 -16.3453 -16.2858 -16.2628 -16.2128 -16.1743
 -16.1275 -16.0610 -16.0072 -15.9516 -15.9046 -15.8740 -15.8524 -15.8417
 -15.8280 -15.8028 -15.7949 -15.7646 -15.7463 -15.7317 -15.6981 -15.6872
 -15.6679 -15.6406 -15.6337 -15.6075 -15.5986 -15.5671 -15.5403 -15.5068
 -15.4883 -15.4507 -15.4355 -15.4221 -15.4068 -15.3928 -15.3757 -15.3510
 -15.3258 -15.3165 -15.2809 -15.2584 -15.2430 -15.2246 -15.2079 -15.1719
 -15.1491 -15.1244 -15.1030 -15.0815 -15.0673 -15.0224 -15.0122 -14.9827
 -14.9581 -14.8315 -14.7952 -14.7286 -14.7067 -14.4724 -13.7330 -13.5966
 -13.5805 -13.5697 -13.4488 -13.3995 -13.3053 -13.2780 -13.2298 -13.1301
 -13.0541 -12.9676 -12.9118 -12.8239 -12.7973 -12.7772 -12.7351 -12.7064
 -12.6668 -12.6280 -12.5806 -12.5147 -12.5014 -12.4366 -12.3672 -12.2926
  -4.5999  -4.5618  -4.4117  -4.2459  -4.2101  -4.1455  -4.0785  -4.0465
  -4.0131  -3.8962  -3.8744  -3.8554  -3.8123  -3.6637  -3.6076  -3.5411
  -3.5294  -3.4711  -3.4294  -3.3334  -3.2993  -3.2732  -3.1830  -2.8807
  -2.5991  -2.2171  -1.7571  -1.6976  -1.6004  -1.5423  -1.5091  -1.4583
  -1.4190  -1.3369  -1.3034  -1.2831  -1.2283  -1.1798  -1.1193  -1.0264
  -0.9706  -0.9073  -0.8710  -0.8034  -0.7487  -0.7121  -0.6148  -0.5583
  -0.5225  -0.4851  -0.4489  -0.3971  -0.3708  -0.3472  -0.3136  -0.2307
  -0.1899  -0.1785  -0.1473  -0.0572  -0.0145   0.0496   0.0944   0.1507
   0.2249   0.2808   0.3672   0.3900   0.4392   0.4989   0.5433   0.5656
   0.6449   0.6973   0.7960   0.8492   0.8811   0.9415   0.9614   1.0001
   1.0434   1.0807   1.1072   1.1528   1.1845   1.2209   1.2757   1.3026
   1.3352   1.3660   1.4208   1.4300   1.4622   1.5071   1.5250   1.5686
   1.5735   1.6059   1.6593   1.6729   1.7155   1.7455   1.7646   1.8088
   1.8237   1.8448   1.8828   1.9092   1.9249   1.9470   1.9792   1.9866
   2.0312   2.0602   2.0902   2.0954   2.1163   2.1327   2.1758   2.1962
   2.2037   2.2289   2.2529   2.2874   2.3028   2.3310   2.3856   2.4083
   2.4375   2.5105   2.5201   2.5432   2.5979   2.6134   2.6414   2.6644
   2.6838   2.7069   2.7219   2.7679   2.7873   2.8272   2.8546   2.8899
   2.9033   2.9675   2.9974   3.0269   3.0681   3.1007   3.1508   3.1897
   3.2638   3.3007   3.3490   3.4752
     cgsolve_all iterations  69    anorm=    0.73E-07
     cgsolve_all iterations  69    anorm=    0.74E-07
     cgsolve_all iterations  69    anorm=    0.73E-07
     compute_u_kq: q = (   -0.0202,    0.0000,    0.0000)
     Rotating WFCS
     ethr =  1.00E-14,  avg # of iterations = 23.0
     eigenvalues at k:
 -34.8546 -34.8307 -34.5858 -34.5640 -34.5062 -34.4069 -34.2124 -34.2069
 -34.1620 -34.1465 -34.0548 -33.9319 -33.8667 -16.8241 -16.7052 -16.6247
 -16.5683 -16.4924 -16.3933 -16.3464 -16.2859 -16.2594 -16.2132 -16.1714
 -16.1253 -16.0617 -16.0097 -15.9505 -15.9041 -15.8715 -15.8516 -15.8401
 -15.8267 -15.8030 -15.7928 -15.7629 -15.7456 -15.7296 -15.6965 -15.6855
 -15.6671 -15.6384 -15.6316 -15.6051 -15.5966 -15.5665 -15.5398 -15.5075
 -15.4854 -15.4502 -15.4384 -15.4212 -15.4082 -15.3947 -15.3783 -15.3525
 -15.3263 -15.3171 -15.2814 -15.2600 -15.2447 -15.2257 -15.2116 -15.1735
 -15.1484 -15.1254 -15.1041 -15.0845 -15.0683 -15.0224 -15.0123 -14.9849
 -14.9580 -14.8381 -14.7962 -14.7300 -14.7072 -14.4751 -13.7420 -13.5991
 -13.5838 -13.5737 -13.4546 -13.4016 -13.3095 -13.2803 -13.2369 -13.1342
 -13.0583 -12.9678 -12.9083 -12.8212 -12.7940 -12.7744 -12.7320 -12.6946
 -12.6583 -12.6242 -12.5810 -12.5163 -12.4974 -12.4325 -12.3606 -12.2835
  -4.6029  -4.5616  -4.4085  -4.2488  -4.2120  -4.1499  -4.0779  -4.0490
  -4.0132  -3.8959  -3.8731  -3.8540  -3.8118  -3.6594  -3.6065  -3.5397
  -3.5283  -3.4709  -3.4200  -3.3329  -3.3005  -3.2730  -3.1873  -2.8804
  -2.6134  -2.2122  -1.7653  -1.6977  -1.6060  -1.5470  -1.5161  -1.4631
  -1.4254  -1.3454  -1.3001  -1.2840  -1.2408  -1.1902  -1.1201  -1.0302
  -0.9747  -0.9120  -0.8728  -0.8015  -0.7502  -0.7146  -0.6184  -0.5578
  -0.5251  -0.4887  -0.4455  -0.3990  -0.3680  -0.3391  -0.3103  -0.2329
  -0.1864  -0.1772  -0.1450  -0.0480  -0.0112   0.0497   0.0978   0.1541
   0.2321   0.2783   0.3665   0.3977   0.4436   0.4996   0.5468   0.5613
   0.6514   0.6998   0.7952   0.8446   0.8836   0.9425   0.9659   0.9992
   1.0481   1.0836   1.1169   1.1614   1.1888   1.2276   1.2785   1.3052
   1.3382   1.3691   1.4207   1.4318   1.4685   1.5081   1.5256   1.5706
   1.5770   1.6085   1.6628   1.6769   1.7182   1.7448   1.7693   1.8087
   1.8248   1.8476   1.8830   1.9085   1.9278   1.9475   1.9811   1.9893
   2.0314   2.0596   2.0890   2.0985   2.1182   2.1349   2.1790   2.1986
   2.2045   2.2292   2.2554   2.2914   2.3041   2.3334   2.3851   2.4080
   2.4302   2.5089   2.5201   2.5399   2.5949   2.6154   2.6393   2.6648
   2.6815   2.7036   2.7195   2.7644   2.7865   2.8276   2.8525   2.8874
   2.9008   2.9591   2.9941   3.0226   3.0626   3.1021   3.1496   3.1858
   3.2646   3.3007   3.3466   3.4785
     eigenvalues at k+q:
 -34.8546 -34.8307 -34.5858 -34.5640 -34.5062 -34.4069 -34.2124 -34.2069
 -34.1620 -34.1465 -34.0548 -33.9319 -33.8667 -16.8272 -16.7033 -16.6261
 -16.5684 -16.4913 -16.3916 -16.3473 -16.2861 -16.2559 -16.2133 -16.1686
 -16.1235 -16.0626 -16.0121 -15.9500 -15.9035 -15.8696 -15.8503 -15.8381
 -15.8250 -15.8033 -15.7900 -15.7617 -15.7446 -15.7275 -15.6954 -15.6840
 -15.6661 -15.6357 -15.6292 -15.6026 -15.5945 -15.5660 -15.5391 -15.5086
 -15.4821 -15.4504 -15.4415 -15.4202 -15.4096 -15.3963 -15.3808 -15.3541
 -15.3270 -15.3178 -15.2820 -15.2618 -15.2464 -15.2268 -15.2150 -15.1751
 -15.1476 -15.1264 -15.1052 -15.0875 -15.0692 -15.0225 -15.0129 -14.9871
 -14.9576 -14.8449 -14.7972 -14.7314 -14.7077 -14.4778 -13.7509 -13.6031
 -13.5860 -13.5773 -13.4607 -13.4035 -13.3139 -13.2834 -13.2421 -13.1379
 -13.0622 -12.9680 -12.9048 -12.8202 -12.7911 -12.7707 -12.7292 -12.6830
 -12.6503 -12.6196 -12.5812 -12.5185 -12.4927 -12.4287 -12.3538 -12.2748
  -4.6060  -4.5613  -4.4052  -4.2518  -4.2139  -4.1546  -4.0773  -4.0514
  -4.0135  -3.8955  -3.8717  -3.8526  -3.8114  -3.6556  -3.6055  -3.5384
  -3.5273  -3.4704  -3.4101  -3.3324  -3.3016  -3.2727  -3.1917  -2.8797
  -2.6283  -2.2073  -1.7736  -1.6978  -1.6118  -1.5529  -1.5239  -1.4669
  -1.4306  -1.3550  -1.2976  -1.2834  -1.2534  -1.1992  -1.1208  -1.0343
  -0.9787  -0.9171  -0.8747  -0.7995  -0.7512  -0.7169  -0.6219  -0.5584
  -0.5280  -0.4912  -0.4433  -0.4009  -0.3659  -0.3317  -0.3055  -0.2344
  -0.1843  -0.1737  -0.1419  -0.0394  -0.0083   0.0494   0.1018   0.1577
   0.2380   0.2760   0.3653   0.4053   0.4487   0.4994   0.5481   0.5596
   0.6580   0.7029   0.7943   0.8405   0.8859   0.9429   0.9701   0.9982
   1.0521   1.0860   1.1277   1.1688   1.1938   1.2350   1.2811   1.3078
   1.3416   1.3729   1.4194   1.4350   1.4739   1.5102   1.5261   1.5720
   1.5811   1.6112   1.6652   1.6821   1.7203   1.7432   1.7741   1.8080
   1.8260   1.8502   1.8831   1.9072   1.9295   1.9490   1.9819   1.9943
   2.0310   2.0591   2.0874   2.1020   2.1196   2.1381   2.1820   2.2000
   2.2057   2.2299   2.2581   2.2942   2.3069   2.3360   2.3840   2.4071
   2.4240   2.5070   2.5196   2.5370   2.5925   2.6170   2.6369   2.6638
   2.6799   2.7001   2.7177   2.7609   2.7856   2.8285   2.8500   2.8858
   2.8983   2.9510   2.9910   3.0182   3.0570   3.1040   3.1491   3.1813
   3.2658   3.3007   3.3433   3.4817
     cgsolve_all iterations  71    anorm=    0.72E-07
     cgsolve_all iterations  69    anorm=    0.73E-07
     cgsolve_all iterations  69    anorm=    0.74E-07
     compute_u_kq: q = (    0.0000,    0.0202,    0.0000)
     Rotating WFCS
     ethr =  1.00E-14,  avg # of iterations = 23.0
     eigenvalues at k:
 -34.8546 -34.8307 -34.5858 -34.5640 -34.5062 -34.4069 -34.2124 -34.2069
 -34.1620 -34.1465 -34.0548 -33.9319 -33.8667 -16.8241 -16.7052 -16.6247
 -16.5683 -16.4924 -16.3933 -16.3464 -16.2859 -16.2594 -16.2132 -16.1714
 -16.1253 -16.0617 -16.0097 -15.9505 -15.9041 -15.8715 -15.8516 -15.8401
 -15.8267 -15.8030 -15.7928 -15.7629 -15.7456 -15.7296 -15.6965 -15.6855
 -15.6671 -15.6384 -15.6316 -15.6051 -15.5966 -15.5665 -15.5398 -15.5075
 -15.4854 -15.4502 -15.4384 -15.4212 -15.4082 -15.3947 -15.3783 -15.3525
 -15.3263 -15.3171 -15.2814 -15.2600 -15.2447 -15.2257 -15.2116 -15.1735
 -15.1484 -15.1254 -15.1041 -15.0845 -15.0683 -15.0224 -15.0123 -14.9849
 -14.9580 -14.8381 -14.7962 -14.7300 -14.7072 -14.4751 -13.7420 -13.5991
 -13.5838 -13.5737 -13.4546 -13.4016 -13.3095 -13.2803 -13.2369 -13.1342
 -13.0583 -12.9678 -12.9083 -12.8212 -12.7940 -12.7744 -12.7320 -12.6946
 -12.6583 -12.6242 -12.5810 -12.5163 -12.4974 -12.4325 -12.3606 -12.2835
  -4.6029  -4.5616  -4.4085  -4.2488  -4.2120  -4.1499  -4.0779  -4.0490
  -4.0132  -3.8959  -3.8731  -3.8540  -3.8118  -3.6594  -3.6065  -3.5397
  -3.5283  -3.4709  -3.4200  -3.3329  -3.3005  -3.2730  -3.1873  -2.8804
  -2.6134  -2.2122  -1.7653  -1.6977  -1.6060  -1.5470  -1.5161  -1.4631
  -1.4254  -1.3454  -1.3001  -1.2840  -1.2408  -1.1902  -1.1201  -1.0302
  -0.9747  -0.9120  -0.8728  -0.8015  -0.7502  -0.7146  -0.6184  -0.5578
  -0.5251  -0.4887  -0.4455  -0.3990  -0.3680  -0.3391  -0.3103  -0.2329
  -0.1864  -0.1772  -0.1450  -0.0480  -0.0112   0.0497   0.0978   0.1541
   0.2321   0.2783   0.3665   0.3977   0.4436   0.4996   0.5468   0.5613
   0.6514   0.6998   0.7952   0.8446   0.8836   0.9425   0.9659   0.9992
   1.0481   1.0836   1.1169   1.1614   1.1888   1.2276   1.2785   1.3052
   1.3382   1.3691   1.4207   1.4318   1.4685   1.5081   1.5256   1.5706
   1.5770   1.6085   1.6628   1.6769   1.7182   1.7448   1.7693   1.8087
   1.8248   1.8476   1.8830   1.9085   1.9278   1.9475   1.9811   1.9893
   2.0314   2.0596   2.0890   2.0985   2.1182   2.1349   2.1790   2.1986
   2.2045   2.2292   2.2554   2.2914   2.3041   2.3334   2.3851   2.4080
   2.4302   2.5089   2.5201   2.5399   2.5949   2.6154   2.6393   2.6648
   2.6815   2.7036   2.7195   2.7644   2.7865   2.8276   2.8525   2.8874
   2.9008   2.9591   2.9941   3.0226   3.0626   3.1021   3.1496   3.1858
   3.2646   3.3007   3.3466   3.4785
     eigenvalues at k+q:
 -34.8546 -34.8307 -34.5858 -34.5640 -34.5062 -34.4069 -34.2124 -34.2069
 -34.1620 -34.1465 -34.0548 -33.9319 -33.8667 -16.8243 -16.7047 -16.6239
 -16.5694 -16.4924 -16.3942 -16.3463 -16.2840 -16.2594 -16.2163 -16.1687
 -16.1274 -16.0608 -16.0113 -15.9470 -15.9028 -15.8702 -15.8520 -15.8406
 -15.8263 -15.8042 -15.7945 -15.7634 -15.7463 -15.7311 -15.6968 -15.6835
 -15.6668 -15.6383 -15.6331 -15.6046 -15.5942 -15.5654 -15.5413 -15.5078
 -15.4856 -15.4500 -15.4384 -15.4219 -15.4094 -15.3942 -15.3779 -15.3537
 -15.3255 -15.3171 -15.2809 -15.2588 -15.2441 -15.2261 -15.2156 -15.1729
 -15.1475 -15.1263 -15.1043 -15.0844 -15.0680 -15.0222 -15.0128 -14.9833
 -14.9566 -14.8382 -14.7971 -14.7302 -14.7059 -14.4765 -13.7414 -13.5985
 -13.5843 -13.5705 -13.4574 -13.4018 -13.3103 -13.2816 -13.2367 -13.1358
 -13.0590 -12.9677 -12.9079 -12.8261 -12.7949 -12.7718 -12.7298 -12.6915
 -12.6561 -12.6223 -12.5805 -12.5153 -12.4981 -12.4333 -12.3625 -12.2846
  -4.6033  -4.5616  -4.4085  -4.2489  -4.2124  -4.1493  -4.0783  -4.0495
  -4.0125  -3.8951  -3.8736  -3.8535  -3.8127  -3.6592  -3.6059  -3.5400
  -3.5279  -3.4717  -3.4188  -3.3325  -3.3022  -3.2719  -3.1871  -2.8759
  -2.6253  -2.2037  -1.7638  -1.6996  -1.6082  -1.5451  -1.5130  -1.4605
  -1.4283  -1.3476  -1.3013  -1.2853  -1.2355  -1.1899  -1.1225  -1.0343
  -0.9755  -0.9099  -0.8743  -0.7985  -0.7515  -0.7162  -0.6192  -0.5583
  -0.5245  -0.4896  -0.4459  -0.4016  -0.3681  -0.3399  -0.3074  -0.2312
  -0.1857  -0.1743  -0.1469  -0.0541  -0.0107   0.0519   0.1009   0.1541
   0.2313   0.2725   0.3681   0.4049   0.4430   0.4993   0.5480   0.5610
   0.6460   0.6981   0.7954   0.8440   0.8894   0.9431   0.9684   0.9990
   1.0503   1.0789   1.1224   1.1602   1.1868   1.2299   1.2787   1.3006
   1.3404   1.3706   1.4209   1.4334   1.4656   1.5090   1.5270   1.5694
   1.5768   1.6085   1.6637   1.6818   1.7211   1.7400   1.7706   1.8095
   1.8286   1.8478   1.8828   1.9063   1.9278   1.9467   1.9773   1.9894
   2.0263   2.0572   2.0878   2.0986   2.1179   2.1372   2.1771   2.1978
   2.2035   2.2304   2.2579   2.2905   2.3050   2.3330   2.3848   2.4056
   2.4293   2.5085   2.5202   2.5371   2.5957   2.6175   2.6417   2.6657
   2.6856   2.7051   2.7195   2.7631   2.7892   2.8268   2.8524   2.8849
   2.8982   2.9569   2.9954   3.0221   3.0648   3.1000   3.1496   3.1848
   3.2637   3.3001   3.3475   3.4811
     cgsolve_all iterations  69    anorm=    0.72E-07
     cgsolve_all iterations  69    anorm=    0.74E-07
     cgsolve_all iterations  69    anorm=    0.75E-07
     compute_u_kq: q = (    0.0000,   -0.0202,    0.0000)
     Rotating WFCS
     ethr =  1.00E-14,  avg # of iterations = 23.0
     eigenvalues at k:
 -34.8546 -34.8307 -34.5858 -34.5640 -34.5062 -34.4069 -34.2124 -34.2069
 -34.1620 -34.1465 -34.0548 -33.9319 -33.8667 -16.8241 -16.7052 -16.6247
 -16.5683 -16.4924 -16.3933 -16.3464 -16.2859 -16.2594 -16.2132 -16.1714
 -16.1253 -16.0617 -16.0097 -15.9505 -15.9041 -15.8715 -15.8516 -15.8401
 -15.8267 -15.8030 -15.7928 -15.7629 -15.7456 -15.7296 -15.6965 -15.6855
 -15.6671 -15.6384 -15.6316 -15.6051 -15.5966 -15.5665 -15.5398 -15.5075
 -15.4854 -15.4502 -15.4384 -15.4212 -15.4082 -15.3947 -15.3783 -15.3525
 -15.3263 -15.3171 -15.2814 -15.2600 -15.2447 -15.2257 -15.2116 -15.1735
 -15.1484 -15.1254 -15.1041 -15.0845 -15.0683 -15.0224 -15.0123 -14.9849
 -14.9580 -14.8381 -14.7962 -14.7300 -14.7072 -14.4751 -13.7420 -13.5991
 -13.5838 -13.5737 -13.4546 -13.4016 -13.3095 -13.2803 -13.2369 -13.1342
 -13.0583 -12.9678 -12.9083 -12.8212 -12.7940 -12.7744 -12.7320 -12.6946
 -12.6583 -12.6242 -12.5810 -12.5163 -12.4974 -12.4325 -12.3606 -12.2835
  -4.6029  -4.5616  -4.4085  -4.2488  -4.2120  -4.1499  -4.0779  -4.0490
  -4.0132  -3.8959  -3.8731  -3.8540  -3.8118  -3.6594  -3.6065  -3.5397
  -3.5283  -3.4709  -3.4200  -3.3329  -3.3005  -3.2730  -3.1873  -2.8804
  -2.6134  -2.2122  -1.7653  -1.6977  -1.6060  -1.5470  -1.5161  -1.4631
  -1.4254  -1.3454  -1.3001  -1.2840  -1.2408  -1.1902  -1.1201  -1.0302
  -0.9747  -0.9120  -0.8728  -0.8015  -0.7502  -0.7146  -0.6184  -0.5578
  -0.5251  -0.4887  -0.4455  -0.3990  -0.3680  -0.3391  -0.3103  -0.2329
  -0.1864  -0.1772  -0.1450  -0.0480  -0.0112   0.0497   0.0978   0.1541
   0.2321   0.2783   0.3665   0.3977   0.4436   0.4996   0.5468   0.5613
   0.6514   0.6998   0.7952   0.8446   0.8836   0.9425   0.9659   0.9992
   1.0481   1.0836   1.1169   1.1614   1.1888   1.2276   1.2785   1.3052
   1.3382   1.3691   1.4207   1.4318   1.4685   1.5081   1.5256   1.5706
   1.5770   1.6085   1.6628   1.6769   1.7182   1.7448   1.7693   1.8087
   1.8248   1.8476   1.8830   1.9085   1.9278   1.9475   1.9811   1.9893
   2.0314   2.0596   2.0890   2.0985   2.1182   2.1349   2.1790   2.1986
   2.2045   2.2292   2.2554   2.2914   2.3041   2.3334   2.3851   2.4080
   2.4302   2.5089   2.5201   2.5399   2.5949   2.6154   2.6393   2.6648
   2.6815   2.7036   2.7195   2.7644   2.7865   2.8276   2.8525   2.8874
   2.9008   2.9591   2.9941   3.0226   3.0626   3.1021   3.1496   3.1858
   3.2646   3.3007   3.3466   3.4785
     eigenvalues at k+q:
 -34.8546 -34.8307 -34.5858 -34.5640 -34.5062 -34.4069 -34.2124 -34.2069
 -34.1620 -34.1465 -34.0548 -33.9319 -33.8667 -16.8238 -16.7057 -16.6255
 -16.5674 -16.4926 -16.3920 -16.3465 -16.2880 -16.2594 -16.2102 -16.1737
 -16.1235 -16.0623 -16.0084 -15.9540 -15.9058 -15.8729 -15.8512 -15.8404
 -15.8261 -15.8016 -15.7906 -15.7623 -15.7457 -15.7281 -15.6973 -15.6873
 -15.6663 -15.6386 -15.6303 -15.6054 -15.5984 -15.5677 -15.5382 -15.5069
 -15.4847 -15.4506 -15.4388 -15.4209 -15.4073 -15.3946 -15.3784 -15.3514
 -15.3274 -15.3170 -15.2829 -15.2618 -15.2450 -15.2252 -15.2069 -15.1742
 -15.1496 -15.1245 -15.1041 -15.0848 -15.0684 -15.0228 -15.0124 -14.9868
 -14.9584 -14.8377 -14.7953 -14.7299 -14.7081 -14.4739 -13.7428 -13.5998
 -13.5836 -13.5766 -13.4515 -13.4015 -13.3092 -13.2785 -13.2369 -13.1328
 -13.0576 -12.9678 -12.9089 -12.8169 -12.7935 -12.7774 -12.7342 -12.6969
 -12.6603 -12.6252 -12.5813 -12.5171 -12.4967 -12.4319 -12.3588 -12.2827
  -4.6027  -4.5616  -4.4086  -4.2489  -4.2117  -4.1506  -4.0773  -4.0486
  -4.0138  -3.8968  -3.8724  -3.8543  -3.8111  -3.6595  -3.6071  -3.5396
  -3.5287  -3.4702  -3.4213  -3.3336  -3.2985  -3.2741  -3.1873  -2.8839
  -2.6014  -2.2215  -1.7663  -1.6958  -1.6040  -1.5491  -1.5190  -1.4653
  -1.4236  -1.3428  -1.2995  -1.2832  -1.2456  -1.1899  -1.1171  -1.0262
  -0.9739  -0.9148  -0.8725  -0.8046  -0.7480  -0.7118  -0.6175  -0.5594
  -0.5243  -0.4884  -0.4467  -0.3972  -0.3666  -0.3382  -0.3128  -0.2352
  -0.1873  -0.1801  -0.1421  -0.0419  -0.0116   0.0477   0.0954   0.1541
   0.2325   0.2839   0.3638   0.3914   0.4445   0.4983   0.5457   0.5612
   0.6576   0.7017   0.7946   0.8450   0.8785   0.9401   0.9659   0.9999
   1.0461   1.0877   1.1119   1.1621   1.1913   1.2245   1.2802   1.3097
   1.3367   1.3671   1.4215   1.4306   1.4717   1.5057   1.5249   1.5713
   1.5775   1.6084   1.6591   1.6746   1.7153   1.7496   1.7684   1.8077
   1.8214   1.8474   1.8827   1.9097   1.9285   1.9488   1.9826   1.9905
   2.0365   2.0614   2.0896   2.0988   2.1187   2.1327   2.1788   2.1998
   2.2059   2.2281   2.2536   2.2913   2.3035   2.3340   2.3842   2.4109
   2.4322   2.5085   2.5201   2.5430   2.5936   2.6130   2.6367   2.6632
   2.6789   2.7003   2.7205   2.7658   2.7841   2.8285   2.8533   2.8895
   2.9046   2.9608   2.9927   3.0232   3.0603   3.1037   3.1506   3.1866
   3.2653   3.3009   3.3454   3.4760
     cgsolve_all iterations  71    anorm=    0.72E-07
     cgsolve_all iterations  69    anorm=    0.74E-07
     cgsolve_all iterations  69    anorm=    0.74E-07
     compute_u_kq: q = (    0.0000,    0.0000,    0.0202)
     Rotating WFCS
     ethr =  1.00E-14,  avg # of iterations = 23.0
     eigenvalues at k:
 -34.8546 -34.8307 -34.5858 -34.5640 -34.5062 -34.4069 -34.2124 -34.2069
 -34.1620 -34.1465 -34.0548 -33.9319 -33.8667 -16.8241 -16.7052 -16.6247
 -16.5683 -16.4924 -16.3933 -16.3464 -16.2859 -16.2594 -16.2132 -16.1714
 -16.1253 -16.0617 -16.0097 -15.9505 -15.9041 -15.8715 -15.8516 -15.8401
 -15.8267 -15.8030 -15.7928 -15.7629 -15.7456 -15.7296 -15.6965 -15.6855
 -15.6671 -15.6384 -15.6316 -15.6051 -15.5966 -15.5665 -15.5398 -15.5075
 -15.4854 -15.4502 -15.4384 -15.4212 -15.4082 -15.3947 -15.3783 -15.3525
 -15.3263 -15.3171 -15.2814 -15.2600 -15.2447 -15.2257 -15.2116 -15.1735
 -15.1484 -15.1254 -15.1041 -15.0845 -15.0683 -15.0224 -15.0123 -14.9849
 -14.9580 -14.8381 -14.7962 -14.7300 -14.7072 -14.4751 -13.7420 -13.5991
 -13.5838 -13.5737 -13.4546 -13.4016 -13.3095 -13.2803 -13.2369 -13.1342
 -13.0583 -12.9678 -12.9083 -12.8212 -12.7940 -12.7744 -12.7320 -12.6946
 -12.6583 -12.6242 -12.5810 -12.5163 -12.4974 -12.4325 -12.3606 -12.2835
  -4.6029  -4.5616  -4.4085  -4.2488  -4.2120  -4.1499  -4.0779  -4.0490
  -4.0132  -3.8959  -3.8731  -3.8540  -3.8118  -3.6594  -3.6065  -3.5397
  -3.5283  -3.4709  -3.4200  -3.3329  -3.3005  -3.2730  -3.1873  -2.8804
  -2.6134  -2.2122  -1.7653  -1.6977  -1.6060  -1.5470  -1.5161  -1.4631
  -1.4254  -1.3454  -1.3001  -1.2840  -1.2408  -1.1902  -1.1201  -1.0302
  -0.9747  -0.9120  -0.8728  -0.8015  -0.7502  -0.7146  -0.6184  -0.5578
  -0.5251  -0.4887  -0.4455  -0.3990  -0.3680  -0.3391  -0.3103  -0.2329
  -0.1864  -0.1772  -0.1450  -0.0480  -0.0112   0.0497   0.0978   0.1541
   0.2321   0.2783   0.3665   0.3977   0.4436   0.4996   0.5468   0.5613
   0.6514   0.6998   0.7952   0.8446   0.8836   0.9425   0.9659   0.9992
   1.0481   1.0836   1.1169   1.1614   1.1888   1.2276   1.2785   1.3052
   1.3382   1.3691   1.4207   1.4318   1.4685   1.5081   1.5256   1.5706
   1.5770   1.6085   1.6628   1.6769   1.7182   1.7448   1.7693   1.8087
   1.8248   1.8476   1.8830   1.9085   1.9278   1.9475   1.9811   1.9893
   2.0314   2.0596   2.0890   2.0985   2.1182   2.1349   2.1790   2.1986
   2.2045   2.2292   2.2554   2.2914   2.3041   2.3334   2.3851   2.4080
   2.4302   2.5089   2.5201   2.5399   2.5949   2.6154   2.6393   2.6648
   2.6815   2.7036   2.7195   2.7644   2.7865   2.8276   2.8525   2.8874
   2.9008   2.9591   2.9941   3.0226   3.0626   3.1021   3.1496   3.1858
   3.2646   3.3007   3.3466   3.4785
     eigenvalues at k+q:
 -34.8546 -34.8307 -34.5858 -34.5640 -34.5062 -34.4069 -34.2124 -34.2069
 -34.1620 -34.1465 -34.0548 -33.9319 -33.8667 -16.8240 -16.7053 -16.6251
 -16.5678 -16.4921 -16.3933 -16.3467 -16.2858 -16.2594 -16.2133 -16.1714
 -16.1258 -16.0613 -16.0089 -15.9518 -15.9044 -15.8687 -15.8509 -15.8405
 -15.8292 -15.8023 -15.7945 -15.7617 -15.7443 -15.7299 -15.6966 -15.6860
 -15.6688 -15.6391 -15.6318 -15.6039 -15.5966 -15.5665 -15.5398 -15.5082
 -15.4833 -15.4503 -15.4386 -15.4214 -15.4083 -15.3953 -15.3780 -15.3513
 -15.3268 -15.3160 -15.2817 -15.2615 -15.2446 -15.2253 -15.2119 -15.1734
 -15.1482 -15.1255 -15.1039 -15.0848 -15.0681 -15.0226 -15.0123 -14.9849
 -14.9580 -14.8382 -14.7962 -14.7300 -14.7071 -14.4751 -13.7419 -13.5998
 -13.5841 -13.5725 -13.4545 -13.4016 -13.3093 -13.2805 -13.2370 -13.1342
 -13.0582 -12.9678 -12.9082 -12.8213 -12.7942 -12.7744 -12.7320 -12.6947
 -12.6584 -12.6241 -12.5810 -12.5163 -12.4975 -12.4326 -12.3607 -12.2837
  -4.6028  -4.5616  -4.4085  -4.2488  -4.2120  -4.1501  -4.0781  -4.0490
  -4.0128  -3.8960  -3.8733  -3.8540  -3.8116  -3.6594  -3.6065  -3.5397
  -3.5281  -3.4711  -3.4202  -3.3328  -3.3006  -3.2731  -3.1872  -2.8803
  -2.6133  -2.2121  -1.7675  -1.6972  -1.6056  -1.5460  -1.5136  -1.4622
  -1.4232  -1.3474  -1.3002  -1.2858  -1.2423  -1.1883  -1.1201  -1.0303
  -0.9773  -0.9113  -0.8722  -0.8009  -0.7503  -0.7136  -0.6196  -0.5599
  -0.5249  -0.4887  -0.4443  -0.3997  -0.3718  -0.3368  -0.3113  -0.2316
  -0.1885  -0.1746  -0.1440  -0.0476  -0.0094   0.0494   0.0971   0.1539
   0.2307   0.2779   0.3677   0.3978   0.4446   0.4997   0.5469   0.5632
   0.6500   0.7000   0.7976   0.8433   0.8812   0.9431   0.9663   1.0000
   1.0511   1.0869   1.1162   1.1591   1.1893   1.2269   1.2749   1.3029
   1.3381   1.3698   1.4172   1.4312   1.4692   1.5088   1.5234   1.5703
   1.5779   1.6104   1.6599   1.6752   1.7203   1.7465   1.7670   1.8096
   1.8275   1.8455   1.8842   1.9070   1.9280   1.9486   1.9785   1.9924
   2.0307   2.0575   2.0897   2.0943   2.1205   2.1341   2.1809   2.1981
   2.2042   2.2292   2.2590   2.2940   2.3046   2.3335   2.3823   2.4070
   2.4314   2.5066   2.5224   2.5389   2.5956   2.6151   2.6403   2.6651
   2.6815   2.7028   2.7214   2.7634   2.7877   2.8291   2.8532   2.8859
   2.9001   2.9594   2.9931   3.0230   3.0627   3.1021   3.1495   3.1858
   3.2646   3.3007   3.3465   3.4783
     cgsolve_all iterations  69    anorm=    0.72E-07
     cgsolve_all iterations  69    anorm=    0.74E-07
     cgsolve_all iterations  69    anorm=    0.75E-07
     compute_u_kq: q = (    0.0000,    0.0000,   -0.0202)
     Rotating WFCS
     ethr =  1.00E-14,  avg # of iterations = 23.0
     eigenvalues at k:
 -34.8546 -34.8307 -34.5858 -34.5640 -34.5062 -34.4069 -34.2124 -34.2069
 -34.1620 -34.1465 -34.0548 -33.9319 -33.8667 -16.8241 -16.7052 -16.6247
 -16.5683 -16.4924 -16.3933 -16.3464 -16.2859 -16.2594 -16.2132 -16.1714
 -16.1253 -16.0617 -16.0097 -15.9505 -15.9041 -15.8715 -15.8516 -15.8401
 -15.8267 -15.8030 -15.7928 -15.7629 -15.7456 -15.7296 -15.6965 -15.6855
 -15.6671 -15.6384 -15.6316 -15.6051 -15.5966 -15.5665 -15.5398 -15.5075
 -15.4854 -15.4502 -15.4384 -15.4212 -15.4082 -15.3947 -15.3783 -15.3525
 -15.3263 -15.3171 -15.2814 -15.2600 -15.2447 -15.2257 -15.2116 -15.1735
 -15.1484 -15.1254 -15.1041 -15.0845 -15.0683 -15.0224 -15.0123 -14.9849
 -14.9580 -14.8381 -14.7962 -14.7300 -14.7072 -14.4751 -13.7420 -13.5991
 -13.5838 -13.5737 -13.4546 -13.4016 -13.3095 -13.2803 -13.2369 -13.1342
 -13.0583 -12.9678 -12.9083 -12.8212 -12.7940 -12.7744 -12.7320 -12.6946
 -12.6583 -12.6242 -12.5810 -12.5163 -12.4974 -12.4325 -12.3606 -12.2835
  -4.6029  -4.5616  -4.4085  -4.2488  -4.2120  -4.1499  -4.0779  -4.0490
  -4.0132  -3.8959  -3.8731  -3.8540  -3.8118  -3.6594  -3.6065  -3.5397
  -3.5283  -3.4709  -3.4200  -3.3329  -3.3005  -3.2730  -3.1873  -2.8804
  -2.6134  -2.2122  -1.7653  -1.6977  -1.6060  -1.5470  -1.5161  -1.4631
  -1.4254  -1.3454  -1.3001  -1.2840  -1.2408  -1.1902  -1.1201  -1.0302
  -0.9747  -0.9120  -0.8728  -0.8015  -0.7502  -0.7146  -0.6184  -0.5578
  -0.5251  -0.4887  -0.4455  -0.3990  -0.3680  -0.3391  -0.3103  -0.2329
  -0.1864  -0.1772  -0.1450  -0.0480  -0.0112   0.0497   0.0978   0.1541
   0.2321   0.2783   0.3665   0.3977   0.4436   0.4996   0.5468   0.5613
   0.6514   0.6998   0.7952   0.8446   0.8836   0.9425   0.9659   0.9992
   1.0481   1.0836   1.1169   1.1614   1.1888   1.2276   1.2785   1.3052
   1.3382   1.3691   1.4207   1.4318   1.4685   1.5081   1.5256   1.5706
   1.5770   1.6085   1.6628   1.6769   1.7182   1.7448   1.7693   1.8087
   1.8248   1.8476   1.8830   1.9085   1.9278   1.9475   1.9811   1.9893
   2.0314   2.0596   2.0890   2.0985   2.1182   2.1349   2.1790   2.1986
   2.2045   2.2292   2.2554   2.2914   2.3041   2.3334   2.3851   2.4080
   2.4302   2.5089   2.5201   2.5399   2.5949   2.6154   2.6393   2.6648
   2.6815   2.7036   2.7195   2.7644   2.7865   2.8276   2.8525   2.8874
   2.9008   2.9591   2.9941   3.0226   3.0626   3.1021   3.1496   3.1858
   3.2646   3.3007   3.3466   3.4785
     eigenvalues at k+q:
 -34.8546 -34.8307 -34.5858 -34.5640 -34.5062 -34.4069 -34.2124 -34.2069
 -34.1620 -34.1465 -34.0548 -33.9319 -33.8667 -16.8241 -16.7051 -16.6243
 -16.5689 -16.4927 -16.3932 -16.3461 -16.2860 -16.2593 -16.2131 -16.1714
 -16.1248 -16.0620 -16.0104 -15.9488 -15.9042 -15.8747 -15.8524 -15.8395
 -15.8244 -15.8035 -15.7907 -15.7645 -15.7470 -15.7289 -15.6967 -15.6851
 -15.6654 -15.6389 -15.6297 -15.6061 -15.5967 -15.5669 -15.5399 -15.5070
 -15.4871 -15.4511 -15.4375 -15.4209 -15.4079 -15.3943 -15.3787 -15.3533
 -15.3261 -15.3178 -15.2814 -15.2587 -15.2448 -15.2259 -15.2114 -15.1737
 -15.1487 -15.1252 -15.1045 -15.0842 -15.0684 -15.0223 -15.0123 -14.9850
 -14.9580 -14.8381 -14.7962 -14.7302 -14.7072 -14.4751 -13.7421 -13.5985
 -13.5837 -13.5748 -13.4547 -13.4016 -13.3098 -13.2801 -13.2369 -13.1342
 -13.0584 -12.9678 -12.9083 -12.8212 -12.7937 -12.7744 -12.7319 -12.6944
 -12.6582 -12.6242 -12.5810 -12.5164 -12.4973 -12.4324 -12.3604 -12.2834
  -4.6031  -4.5615  -4.4086  -4.2489  -4.2121  -4.1498  -4.0776  -4.0490
  -4.0138  -3.8956  -3.8729  -3.8540  -3.8121  -3.6594  -3.6065  -3.5396
  -3.5286  -3.4708  -3.4199  -3.3329  -3.3004  -3.2730  -3.1874  -2.8805
  -2.6134  -2.2124  -1.7627  -1.6985  -1.6074  -1.5477  -1.5185  -1.4637
  -1.4269  -1.3438  -1.3002  -1.2824  -1.2384  -1.1922  -1.1201  -1.0308
  -0.9718  -0.9129  -0.8730  -0.8022  -0.7493  -0.7157  -0.6171  -0.5557
  -0.5258  -0.4900  -0.4465  -0.3981  -0.3652  -0.3399  -0.3096  -0.2345
  -0.1843  -0.1794  -0.1459  -0.0482  -0.0130   0.0498   0.0985   0.1544
   0.2334   0.2787   0.3653   0.3978   0.4426   0.4994   0.5443   0.5613
   0.6533   0.6997   0.7931   0.8448   0.8868   0.9399   0.9672   0.9986
   1.0454   1.0806   1.1167   1.1632   1.1880   1.2281   1.2820   1.3085
   1.3381   1.3688   1.4241   1.4324   1.4673   1.5084   1.5272   1.5704
   1.5765   1.6079   1.6655   1.6787   1.7147   1.7431   1.7726   1.8074
   1.8215   1.8500   1.8816   1.9100   1.9271   1.9474   1.9806   1.9893
   2.0319   2.0611   2.0885   2.1033   2.1157   2.1358   2.1768   2.1984
   2.2051   2.2297   2.2521   2.2888   2.3040   2.3332   2.3865   2.4101
   2.4287   2.5103   2.5194   2.5405   2.5939   2.6161   2.6383   2.6644
   2.6810   2.7042   2.7187   2.7651   2.7854   2.8263   2.8516   2.8890
   2.9016   2.9587   2.9947   3.0223   3.0622   3.1022   3.1499   3.1858
   3.2645   3.3008   3.3466   3.4787
     cgsolve_all iterations  69    anorm=    0.72E-07
     cgsolve_all iterations  69    anorm=    0.73E-07
     cgsolve_all iterations  69    anorm=    0.75E-07

     End of magnetic susceptibility calculation

     f-sum rule (1st term):
          -500.9594          0.0581         -0.0214
             0.0569       -501.0198         -0.0342
            -0.0203         -0.0343       -501.0347

     f-sum rule (2nd term):
           -12.2565         -0.0582          0.0240
            -0.0585        -12.3831          0.0342
             0.0228          0.0343        -12.3676

     f-sum rule (should be  -513.4016):
          -513.2159         -0.0001          0.0026
            -0.0016       -513.4028         -0.0000
             0.0026         -0.0000       -513.4023

     chi_bare pGv (HH) in paratec units:
      -137.550593      0.579915      0.711214
         0.616363   -136.937941     -0.286405
         0.744889     -0.358621   -134.111865

      -137.550593      0.579915      0.711214
         0.616363   -136.937941     -0.286405
         0.744889     -0.358621   -134.111865

     chi_bare vGv (VV) in paratec units:
      -135.430981      0.677942      0.626102
         0.677680   -135.055924     -0.389143
         0.626046     -0.389175   -132.420673

      -135.430981      0.677942      0.626102
         0.677680   -135.055924     -0.389143
         0.626046     -0.389175   -132.420673

     chi_bare pGv (HH) in 10^{-6} cm^3/mol:
          -653.6534          2.7558          3.3798
             2.9290       -650.7420         -1.3610
             3.5398         -1.7042       -637.3122

     chi_bare vGv (VV) in 10^{-6} cm^3/mol:
          -643.5808          3.2216          2.9753
             3.2204       -641.7985         -1.8492
             2.9750         -1.8494       -629.2755

     Contributions to the NMR chemical shifts: -------------------------------

     Macroscopic shape contribution in ppm:                    7.84
             7.9144         -0.0000         -0.0000
            -0.0000          7.8791          0.0000
            -0.0000          0.0000          7.7165


     Core contribution in ppm:

     Atom  1  O   pos: ( -0.298830  1.613936  0.201751)  core sigma:         271.07
     Atom  2  H   pos: ( -0.178105  1.561535  0.263824)  core sigma:           0.00
     Atom  3  H   pos: ( -0.392488  1.647861  0.312085)  core sigma:           0.00
     Atom  4  O   pos: (  0.094078  0.212837  0.281914)  core sigma:         271.07
     Atom  5  H   pos: (  0.003807  0.289149  0.385866)  core sigma:           0.00
     Atom  6  H   pos: (  0.104910  0.073924  0.328783)  core sigma:           0.00
     Atom  7  O   pos: (  0.707269  0.153989  0.178425)  core sigma:         271.07
     Atom  8  H   pos: ( -0.146441  0.169315  0.193125)  core sigma:           0.00
     Atom  9  H   pos: (  0.661401  0.051598  0.277281)  core sigma:           0.00
     Atom 10  O   pos: (  0.523258  0.032261  1.938780)  core sigma:         271.07
     Atom 11  H   pos: (  0.545896 -0.107962  1.973049)  core sigma:           0.00
     Atom 12  H   pos: (  0.444141  0.091700  2.048489)  core sigma:           0.00
     Atom 13  O   pos: (  0.420440  0.287207  0.518350)  core sigma:         271.07
     Atom 14  H   pos: (  0.493457  0.160911  0.537134)  core sigma:           0.00
     Atom 15  H   pos: (  0.298645  0.254460  0.438871)  core sigma:           0.00
     Atom 16  O   pos: ( -0.501363  0.826226  1.594636)  core sigma:         271.07
     Atom 17  H   pos: ( -0.574068  0.911795  1.495993)  core sigma:           0.00
     Atom 18  H   pos: ( -0.418794  0.907879  1.686494)  core sigma:           0.00
     Atom 19  O   pos: ( -0.210027  1.288899  0.531985)  core sigma:         271.07
     Atom 20  H   pos: ( -0.264976  1.423855  0.533068)  core sigma:           0.00
     Atom 21  H   pos: ( -0.062800  1.310291  0.528220)  core sigma:           0.00
     Atom 22  O   pos: ( -0.263389  0.960304  1.900137)  core sigma:         271.07
     Atom 23  H   pos: ( -0.260918  0.818641  1.936536)  core sigma:           0.00
     Atom 24  H   pos: (  0.901650 -0.827897  2.006955)  core sigma:           0.00
     Atom 25  Ca  pos: ( -0.228005  1.266227  0.907258)  core sigma:        1265.05
     Atom 26  Si  pos: ( -0.720574  1.245233  0.740479)  core sigma:         837.79
     Atom 27  O   pos: ( -0.898336  1.174856  0.889584)  core sigma:         271.07
     Atom 28  O   pos: ( -0.558882  1.370179  0.868500)  core sigma:         271.07
     Atom 29  O   pos: ( -0.623817  1.048224  0.630783)  core sigma:         271.07
     Atom 30  O   pos: ( -0.812376  1.377972  0.552764)  core sigma:         271.07
     Atom 31  Ca  pos: (  0.691255 -0.129072  0.851251)  core sigma:        1265.05
     Atom 32  Si  pos: (  0.171046 -0.081887  0.728633)  core sigma:         837.79
     Atom 33  O   pos: (  0.025768 -0.240248  0.837158)  core sigma:         271.07
     Atom 34  O   pos: (  0.365290 -0.041884  0.865323)  core sigma:         271.07
     Atom 35  O   pos: (  0.231798 -0.139147  0.492099)  core sigma:         271.07
     Atom 36  Ca  pos: ( -0.404714  0.828264  1.153034)  core sigma:        1265.05
     Atom 37  Si  pos: (  0.103910  0.797339  1.356135)  core sigma:         837.79
     Atom 38  O   pos: ( -0.706431  0.943745  1.274951)  core sigma:         271.07
     Atom 39  O   pos: ( -0.071815  0.779286  1.190968)  core sigma:         271.07
     Atom 40  O   pos: (  0.034093  0.841099  1.585882)  core sigma:         271.07
     Atom 41  Ca  pos: ( -0.685996  1.278445  1.198297)  core sigma:        1265.05
     Atom 42  Si  pos: (  0.012840 -0.504375  1.362459)  core sigma:         837.79
     Atom 43  O   pos: ( -0.342942  1.200291  1.236890)  core sigma:         271.07
     Atom 44  O   pos: (  0.252955 -0.501956  1.328903)  core sigma:         271.07
     Atom 45  O   pos: ( -0.042191 -0.260602  1.315947)  core sigma:         271.07
     Atom 46  O   pos: ( -0.027039 -0.546957  1.599831)  core sigma:         271.07
     Atom 47  Ca  pos: (  0.259421 -0.709412  1.723976)  core sigma:        1265.05
     Atom 48  Ca  pos: (  0.008404 -0.242364  1.790727)  core sigma:        1265.05
     Atom 49  Si  pos: ( -0.786384  1.594169  0.429000)  core sigma:         837.79
     Atom 50  O   pos: ( -0.807545  1.540211  0.194728)  core sigma:         271.07
     Atom 51  O   pos: (  0.637495 -0.131473  0.480383)  core sigma:         271.07
     Atom 52  O   pos: (  0.298472 -0.203032  1.581765)  core sigma:         271.07
     Atom 53  H   pos: (  0.304651 -0.329110  1.498336)  core sigma:           0.00
     Atom 54  H   pos: (  0.439825 -0.175172  1.623527)  core sigma:           0.00
     Atom 55  O   pos: ( -0.827338  0.876302  1.990739)  core sigma:         271.07
     Atom 56  H   pos: ( -0.887516  1.697252  0.044679)  core sigma:           0.00
     Atom 57  H   pos: ( -1.104526  1.738741 -0.017277)  core sigma:           0.00
     Atom 58  O   pos: (  0.303020  0.718733  0.267733)  core sigma:         271.07
     Atom 59  H   pos: ( -0.594585  0.801793  0.333992)  core sigma:           0.00
     Atom 60  H   pos: (  0.182410  0.732550  0.353505)  core sigma:           0.00
     Atom 61  O   pos: ( -0.430029  0.543633  1.939517)  core sigma:         271.07
     Atom 62  H   pos: ( -0.613401  1.461130  0.019652)  core sigma:           0.00
     Atom 63  H   pos: ( -0.284388  0.510116  1.940930)  core sigma:           0.00
     Atom 64  O   pos: (  0.203772  1.127606  0.184527)  core sigma:         271.07
     Atom 65  H   pos: ( -0.813907  1.285393  0.181823)  core sigma:           0.00
     Atom 66  H   pos: (  0.199724  1.075118  0.320216)  core sigma:           0.00
     Atom 67  O   pos: ( -0.350473  1.105614  0.181595)  core sigma:         271.07
     Atom 68  H   pos: ( -0.496925  1.114455  0.176796)  core sigma:           0.00
     Atom 69  H   pos: ( -0.312197  1.151375  0.316423)  core sigma:           0.00
     Atom 70  O   pos: (  0.607256 -0.396801  2.023314)  core sigma:         271.07
     Atom 71  H   pos: (  0.452754 -0.403717  2.012036)  core sigma:           0.00
     Atom 72  H   pos: (  0.642306 -0.490773  1.917054)  core sigma:           0.00
     Atom 73  Ca  pos: (  0.378924  0.354280  0.894477)  core sigma:        1265.05
     Atom 74  Si  pos: ( -0.103111  0.320277  0.733273)  core sigma:         837.79
     Atom 75  O   pos: ( -0.299119  0.237352  0.848139)  core sigma:         271.07
     Atom 76  O   pos: (  0.018074  0.473397  0.877986)  core sigma:         271.07
     Atom 77  O   pos: (  0.049793  0.127572  0.700301)  core sigma:         271.07
     Atom 78  O   pos: ( -0.134777  0.406613  0.506477)  core sigma:         271.07
     Atom 79  Ca  pos: (  0.053336  0.814340  0.863023)  core sigma:        1265.05
     Atom 80  Si  pos: ( -0.471446  0.859009  0.696719)  core sigma:         837.79
     Atom 81  O   pos: ( -0.607281  0.709281  0.833445)  core sigma:         271.07
     Atom 82  O   pos: ( -0.291497  0.938192  0.842824)  core sigma:         271.07
     Atom 83  O   pos: ( -0.387056  0.777809  0.486039)  core sigma:         271.07
     Atom 84  Ca  pos: (  0.259691 -0.108924  1.194612)  core sigma:        1265.05
     Atom 85  Si  pos: (  0.750118 -0.135362  1.376026)  core sigma:         837.79
     Atom 86  O   pos: ( -0.200267  0.108744  1.344611)  core sigma:         271.07
     Atom 87  O   pos: (  0.584141 -0.216275  1.217222)  core sigma:         271.07
     Atom 88  O   pos: (  0.696051 -0.178393  1.613480)  core sigma:         271.07
     Atom 89  Ca  pos: ( -0.122393  0.393640  1.194556)  core sigma:        1265.05
     Atom 90  Si  pos: (  0.354351  0.382152  1.346940)  core sigma:         837.79
     Atom 91  O   pos: (  0.239762  0.222529  1.203066)  core sigma:         271.07
     Atom 92  O   pos: ( -0.462139  0.490571  1.205767)  core sigma:         271.07
     Atom 93  O   pos: (  0.182657  0.560298  1.387185)  core sigma:         271.07
     Atom 94  O   pos: (  0.400776  0.311578  1.575140)  core sigma:         271.07
     Atom 95  Ca  pos: (  0.609632  0.496360  0.302288)  core sigma:        1265.05
     Atom 96  Ca  pos: ( -0.301394  0.205482  1.669987)  core sigma:        1265.05
     Atom 97  Ca  pos: ( -0.748773  0.600536  1.751619)  core sigma:        1265.05
     Atom 98  O   pos: (  0.227142 -0.454819  1.962785)  core sigma:         271.07
     Atom 99  H   pos: (  0.067557  0.364134  0.031052)  core sigma:           0.00
     Atom100  O   pos: ( -0.022029  0.436010  1.913313)  core sigma:         271.07
     Atom101  H   pos: ( -0.026459  0.409807  2.056419)  core sigma:           0.00
     Atom102  O   pos: (  0.590762 -0.568143  1.632035)  core sigma:         271.07
     Atom103  H   pos: (  0.604193 -0.418222  1.626219)  core sigma:           0.00
     Atom104  H   pos: (  0.740457 -0.599986  1.630763)  core sigma:           0.00
     Atom105  O   pos: ( -0.213507  0.530370  1.548890)  core sigma:         271.07
     Atom106  H   pos: ( -0.341482  0.600637  1.536107)  core sigma:           0.00
     Atom107  H   pos: ( -0.120846  0.642153  1.588843)  core sigma:           0.00
     Atom108  O   pos: ( -0.007279  0.767929  0.510759)  core sigma:         271.07
     Atom109  H   pos: ( -0.036605  0.617698  0.514662)  core sigma:           0.00
     Atom110  H   pos: ( -0.152871  0.810193  0.490424)  core sigma:           0.00
     Atom111  O   pos: ( -0.188966  0.756088  0.085281)  core sigma:         271.07
     Atom112  H   pos: ( -0.053233  0.769014  0.136761)  core sigma:           0.00
     Atom113  H   pos: ( -0.255635  0.887661  0.123638)  core sigma:           0.00
     Atom114  O   pos: (  0.055122  0.107719  1.755068)  core sigma:         271.07
     Atom115  H   pos: (  0.173681  0.137371  1.672587)  core sigma:           0.00
     Atom116  H   pos: (  0.034230  0.241137  1.839473)  core sigma:           0.00

     Bare contribution in ppm:

     Atom  1  O   pos: ( -0.298830  1.613936  0.201751)  bare sigma:          71.98
            76.0851         -5.6442         -1.3748
            -5.6123         67.0593         -0.0567
            -2.8489          0.3177         72.7808

     Atom  2  H   pos: ( -0.178105  1.561535  0.263824)  bare sigma:          19.28
            27.0341         -5.2714          4.4006
            -5.5466         13.7370         -2.1866
             6.6470         -2.7857         17.0835

     Atom  3  H   pos: ( -0.392488  1.647861  0.312085)  bare sigma:          15.36
            20.6982         -5.7476        -11.2270
            -5.6858          7.0956          3.5473
           -13.5678          4.3873         18.3011

     Atom  4  O   pos: (  0.094078  0.212837  0.281914)  bare sigma:          62.78
            65.6133         -3.2091          2.6577
            -1.6224         59.7568          2.7051
             1.0593          4.2727         62.9667

     Atom  5  H   pos: (  0.003807  0.289149  0.385866)  bare sigma:           7.72
             7.9551        -12.9890        -13.0354
           -12.4381          5.4196         11.7421
           -13.3527         13.1828          9.7986

     Atom  6  H   pos: (  0.104910  0.073924  0.328783)  bare sigma:          16.57
            10.0997         -3.6604          2.2689
            -4.4794         27.1440         -4.9063
             2.7311         -5.1430         12.4674

     Atom  7  O   pos: (  0.707269  0.153989  0.178425)  bare sigma:          67.35
            67.8637          2.3117         -2.5769
             1.6381         66.7139         -0.5440
            -4.0085         -0.0117         67.4602

     Atom  8  H   pos: ( -0.146441  0.169315  0.193125)  bare sigma:          14.42
            30.9166          3.5803          6.0140
             2.6839          5.4090          0.7092
             6.1433          1.0520          6.9432

     Atom  9  H   pos: (  0.661401  0.051598  0.277281)  bare sigma:          14.31
             8.4992          5.0074         -5.9014
             5.6899         17.9448        -12.4477
            -6.9274        -12.3301         16.4863

     Atom 10  O   pos: (  0.523258  0.032261  1.938780)  bare sigma:          70.07
            64.6815         -0.6744         -4.8996
             0.1532         68.0848         -1.7073
            -6.2513         -0.7373         77.4545

     Atom 11  H   pos: (  0.545896 -0.107962  1.973049)  bare sigma:          16.45
             7.7591         -3.4656         -0.5684
            -3.6911         29.7081         -3.2177
             0.2112         -4.5048         11.8843

     Atom 12  H   pos: (  0.444141  0.091700  2.048489)  bare sigma:          14.04
            10.1606         -6.6996         -9.7002
            -5.5678         11.0780          8.7936
           -10.1251         10.3249         20.8866

     Atom 13  O   pos: (  0.420440  0.287207  0.518350)  bare sigma:          67.22
            68.5582          2.8024          1.9310
             3.4132         66.6138         -1.1089
             2.9484         -2.4791         66.4799

     Atom 14  H   pos: (  0.493457  0.160911  0.537134)  bare sigma:          16.65
            15.7974         -6.7886          1.4666
            -8.4059         23.8399         -2.3790
             1.2589         -1.3939         10.3111

     Atom 15  H   pos: (  0.298645  0.254460  0.438871)  bare sigma:          13.42
            24.4682          3.7492         12.7583
             5.2949          4.9240          2.0599
            13.5972          1.5916         10.8548

     Atom 16  O   pos: ( -0.501363  0.826226  1.594636)  bare sigma:          68.68
            67.9380          0.8589          9.1435
            -0.6841         68.0169         -1.3294
             7.9826         -1.0276         70.0779

     Atom 17  H   pos: ( -0.574068  0.911795  1.495993)  bare sigma:          12.93
            10.7551         -4.8493         12.0200
            -5.9707          9.2812         -9.1873
            12.3166         -7.9815         18.7418

     Atom 18  H   pos: ( -0.418794  0.907879  1.686494)  bare sigma:          14.25
            13.4132          6.3913         12.4352
             7.1049         11.0771          7.6771
            12.1679          5.9266         18.2627

     Atom 19  O   pos: ( -0.210027  1.288899  0.531985)  bare sigma:          71.54
            75.6972         -1.2962          2.3140
            -0.9795         69.9174          0.8318
             1.9526          0.7944         69.0142

     Atom 20  H   pos: ( -0.264976  1.423855  0.533068)  bare sigma:          19.21
            17.3375         -4.8306         -0.2016
            -6.3917         26.4897         -0.1691
             0.1539         -0.5971         13.8072

     Atom 21  H   pos: ( -0.062800  1.310291  0.528220)  bare sigma:          14.14
            33.1432          2.7139          1.0819
             4.5545          5.6519         -0.1173
             0.7231         -0.2205          3.6232

     Atom 22  O   pos: ( -0.263389  0.960304  1.900137)  bare sigma:          68.92
            63.6996          0.7498          0.6108
            -0.1106         70.1960          0.7905
             0.1697          1.8554         72.8597

     Atom 23  H   pos: ( -0.260918  0.818641  1.936536)  bare sigma:          17.59
            10.3274          1.4825          0.3897
             0.9463         29.0297         -3.1805
             0.6710         -4.2399         13.4195

     Atom 24  H   pos: (  0.901650 -0.827897  2.006955)  bare sigma:          13.31
             5.1015         -5.0562         -8.5032
            -4.4007          9.0943          9.7343
            -8.1890         11.2676         25.7302

     Atom 25  Ca  pos: ( -0.228005  1.266227  0.907258)  bare sigma:          99.67
            99.7665         -1.1180         -3.2447
            -1.6782        105.8957         -1.3871
            -3.8478         -2.2156         93.3569

     Atom 26  Si  pos: ( -0.720574  1.245233  0.740479)  bare sigma:         -28.48
           -27.3572          2.3407         -0.8067
             2.1054        -29.3403          1.0788
             0.3178          0.5073        -28.7419

     Atom 27  O   pos: ( -0.898336  1.174856  0.889584)  bare sigma:          34.15
            44.7596         -2.7744          1.1690
            -5.1842         35.1970          2.3751
             4.8393          2.1208         22.4920

     Atom 28  O   pos: ( -0.558882  1.370179  0.868500)  bare sigma:          32.74
            32.9976         -0.5578          0.0399
             0.3900         38.3920         -1.4805
            -1.9052         -2.0339         26.8311

     Atom 29  O   pos: ( -0.623817  1.048224  0.630783)  bare sigma:          52.83
            49.3056        -10.2125         -1.0506
           -10.2819         59.2109          2.9613
            -0.9505          2.4341         49.9669

     Atom 30  O   pos: ( -0.812376  1.377972  0.552764)  bare sigma:          50.99
            46.6518         -2.0440          3.5389
            -1.3264         53.9229         -8.6355
             3.1516         -8.0634         52.3990

     Atom 31  Ca  pos: (  0.691255 -0.129072  0.851251)  bare sigma:         104.87
           108.3046         -6.2026          0.7282
            -6.0068        108.3854         -0.0068
             0.8205         -0.4530         97.9179

     Atom 32  Si  pos: (  0.171046 -0.081887  0.728633)  bare sigma:         -28.13
           -26.0274          3.0586          0.4402
             3.1938        -29.0513         -1.6327
             0.7202         -1.5335        -29.3001

     Atom 33  O   pos: (  0.025768 -0.240248  0.837158)  bare sigma:          34.78
            34.6398          2.1062          0.3280
             2.7872         43.8137         -1.5533
             1.2326          1.4612         25.8751

     Atom 34  O   pos: (  0.365290 -0.041884  0.865323)  bare sigma:          30.96
            40.3364         -2.7859         -1.2099
            -4.5240         21.3018         -1.6879
            -3.8661         -1.1723         31.2270

     Atom 35  O   pos: (  0.231798 -0.139147  0.492099)  bare sigma:          48.99
            48.7533         -4.5025         -2.6001
            -5.6104         47.8407          4.3961
            -2.6556          3.3209         50.3727

     Atom 36  Ca  pos: ( -0.404714  0.828264  1.153034)  bare sigma:          99.60
           105.3785         -3.3580         -6.9442
            -3.3567         99.2949         -4.1521
            -6.5663         -4.0895         94.1395

     Atom 37  Si  pos: (  0.103910  0.797339  1.356135)  bare sigma:         -28.44
           -26.2317          4.1393          1.9318
             4.2211        -34.0543          0.4851
             0.9747         -0.2980        -25.0460

     Atom 38  O   pos: ( -0.706431  0.943745  1.274951)  bare sigma:          32.42
            33.9519         -0.9884         -4.1705
            -0.7837         34.8792         -4.4066
            -6.1145         -6.8504         28.4293

     Atom 39  O   pos: ( -0.071815  0.779286  1.190968)  bare sigma:          32.08
            43.4289         -4.1251          6.1162
            -6.0268         20.5770         -2.3608
             2.0792         -1.2539         32.2296

     Atom 40  O   pos: (  0.034093  0.841099  1.585882)  bare sigma:          31.71
            25.4404          2.2250         -0.3636
             2.2395         43.0551         13.5926
             0.5262         10.3043         26.6310

     Atom 41  Ca  pos: ( -0.685996  1.278445  1.198297)  bare sigma:         100.97
           104.4424         -3.6287         -5.9016
            -3.7372        103.9875         -1.0995
            -5.0803         -1.2240         94.4875

     Atom 42  Si  pos: (  0.012840 -0.504375  1.362459)  bare sigma:         -28.65
           -26.0669          3.4971          1.8443
             3.6188        -33.7220          2.3763
             1.1417          2.4739        -26.1617

     Atom 43  O   pos: ( -0.342942  1.200291  1.236890)  bare sigma:          34.81
            33.6153          2.3402          1.4686
             2.7043         29.8151          3.3651
             1.6749          4.9284         41.0136

     Atom 44  O   pos: (  0.252955 -0.501956  1.328903)  bare sigma:          37.12
            45.7122         -3.0619         -8.4560
            -4.6967         29.7802          5.4538
           -11.5012          5.6699         35.8623

     Atom 45  O   pos: ( -0.042191 -0.260602  1.315947)  bare sigma:          43.62
            48.4695         -2.6984         -3.1006
            -2.3873         43.2646          0.1153
            -2.8146          0.5373         39.1114

     Atom 46  O   pos: ( -0.027039 -0.546957  1.599831)  bare sigma:          30.15
            37.6892         -1.7557          3.3487
            -0.1613         28.8233          4.9734
             1.1098          2.6254         23.9433

     Atom 47  Ca  pos: (  0.259421 -0.709412  1.723976)  bare sigma:         104.64
            98.8104         -3.1265          1.1560
            -2.7302        113.8099         13.5962
             1.4884         13.5299        101.3135

     Atom 48  Ca  pos: (  0.008404 -0.242364  1.790727)  bare sigma:         106.27
           104.2582         -4.1145          5.1919
            -4.0713        110.3328         -0.0089
             7.0108          0.1087        104.2073

     Atom 49  Si  pos: ( -0.786384  1.594169  0.429000)  bare sigma:         -28.20
           -27.7763          4.6866          2.2451
             5.0309        -31.7828          3.5355
             1.9069          4.0676        -25.0290

     Atom 50  O   pos: ( -0.807545  1.540211  0.194728)  bare sigma:          48.47
            40.9314         -3.1112          2.2739
            -4.1418         45.9358         -0.1762
             4.0794          1.0231         58.5289

     Atom 51  O   pos: (  0.637495 -0.131473  0.480383)  bare sigma:          44.66
            43.2750          3.0758          0.5573
             3.1278         40.4047         -0.9745
             1.8266         -0.9156         50.2982

     Atom 52  O   pos: (  0.298472 -0.203032  1.581765)  bare sigma:          61.61
            66.6507          1.6387         -2.2814
             4.1340         58.9998          4.7832
            -0.4334          5.4658         59.1683

     Atom 53  H   pos: (  0.304651 -0.329110  1.498336)  bare sigma:          12.24
             4.4285          1.7741          2.1392
             2.8159         19.7072         14.7722
             3.2823         14.8127         12.5987

     Atom 54  H   pos: (  0.439825 -0.175172  1.623527)  bare sigma:          12.56
            29.9879          5.1280          5.0397
             4.0627          3.7328          2.3942
             5.0947          2.5590          3.9569

     Atom 55  O   pos: ( -0.827338  0.876302  1.990739)  bare sigma:          68.16
            68.0401         -5.3115          5.8882
            -5.6680         65.4370         -4.2425
             5.5341         -5.3700         70.9972

     Atom 56  H   pos: ( -0.887516  1.697252  0.044679)  bare sigma:          10.32
             7.9374         -9.3277         11.6228
            -9.8157          5.8705        -13.2922
            13.0916        -13.7876         17.1511

     Atom 57  H   pos: ( -1.104526  1.738741 -0.017277)  bare sigma:          17.83
            27.8925          1.7466         -5.7021
             1.9438         10.2317         -2.5190
            -5.9586         -2.6774         15.3643

     Atom 58  O   pos: (  0.303020  0.718733  0.267733)  bare sigma:          69.33
            77.1977          0.9865         -0.8786
             0.3805         65.1173         -1.6118
            -0.9236         -2.6999         65.6621

     Atom 59  H   pos: ( -0.594585  0.801793  0.333992)  bare sigma:          14.48
            21.7702          5.1632         10.7140
             6.3334          8.1065          5.6908
            11.8054          4.8500         13.5492

     Atom 60  H   pos: (  0.182410  0.732550  0.353505)  bare sigma:          13.96
            26.1745         -0.7811        -14.2712
            -1.5714          2.9333          1.8566
           -15.1261          1.5056         12.7576

     Atom 61  O   pos: ( -0.430029  0.543633  1.939517)  bare sigma:          69.79
            75.8816         -2.7695         -1.9794
            -2.4920         62.5903         -0.2678
            -3.4889          0.8489         70.9035

     Atom 62  H   pos: ( -0.613401  1.461130  0.019652)  bare sigma:          14.64
            12.3217         -2.5899         -9.1505
            -2.8965          5.8138          4.8985
           -11.2338          5.5842         25.7699

     Atom 63  H   pos: ( -0.284388  0.510116  1.940930)  bare sigma:          13.98
            30.2035         -7.1993         -1.9044
            -6.6028          5.3503          0.9294
            -1.4076          0.9461          6.3907

     Atom 64  O   pos: (  0.203772  1.127606  0.184527)  bare sigma:          72.23
            64.3213         -2.8494         -1.8638
            -3.1654         82.6631         -1.3277
            -2.1379          0.2015         69.7131

     Atom 65  H   pos: ( -0.813907  1.285393  0.181823)  bare sigma:          12.86
             0.9472         -2.8037         -0.7049
            -2.5227         33.9982          0.1903
            -1.0179          2.3567          3.6416

     Atom 66  H   pos: (  0.199724  1.075118  0.320216)  bare sigma:          18.74
            11.1236         -0.5802         -0.4473
            -0.4456         18.3372         -5.3014
            -0.3983         -6.5436         26.7627

     Atom 67  O   pos: ( -0.350473  1.105614  0.181595)  bare sigma:          72.15
            72.6627          0.9775          3.4475
             0.5140         70.9305          2.0464
             4.8385          2.8828         72.8598

     Atom 68  H   pos: ( -0.496925  1.114455  0.176796)  bare sigma:          16.55
            31.3467         -0.8085          2.7037
            -1.2608          8.3805          0.0644
             1.6177          0.2097          9.9125

     Atom 69  H   pos: ( -0.312197  1.151375  0.316423)  bare sigma:          15.31
             9.0073          4.0334          6.8727
             4.1804         10.3147          8.1647
             8.6023          8.5251         26.6169

     Atom 70  O   pos: (  0.607256 -0.396801  2.023314)  bare sigma:          65.11
            68.0667          0.4285          3.1451
            -1.6904         59.1175          3.2159
             2.8253          3.8847         68.1467

     Atom 71  H   pos: (  0.452754 -0.403717  2.012036)  bare sigma:           9.85
            31.9141          3.9257          2.3395
             4.2660         -2.2701          1.6882
             4.8394          1.8655         -0.0976

     Atom 72  H   pos: (  0.642306 -0.490773  1.917054)  bare sigma:          18.01
            12.0379         -2.2002         -2.0460
            -2.8741         16.2406          9.7744
            -2.9191          9.2355         25.7593

     Atom 73  Ca  pos: (  0.378924  0.354280  0.894477)  bare sigma:         107.38
           108.2127         -4.5865         -3.7832
            -4.4078        108.6141         -2.1384
            -4.4261         -2.1936        105.3017

     Atom 74  Si  pos: ( -0.103111  0.320277  0.733273)  bare sigma:         -28.49
           -28.3567          4.1537         -0.4830
             3.9930        -31.5425         -0.7878
            -0.3980         -0.5535        -25.5815

     Atom 75  O   pos: ( -0.299119  0.237352  0.848139)  bare sigma:          34.19
            39.2252         -2.2897         -1.6001
            -3.3480         39.3436          0.7236
             1.0198          1.1881         24.0107

     Atom 76  O   pos: (  0.018074  0.473397  0.877986)  bare sigma:          29.57
            27.0868          1.5398         -1.7722
             1.7317         35.0617         -1.3509
            -2.6962         -1.8924         26.5622

     Atom 77  O   pos: (  0.049793  0.127572  0.700301)  bare sigma:          54.11
            51.8616         -9.5908         -1.5105
            -8.9557         59.9860         -1.1937
            -1.1501         -1.2381         50.4809

     Atom 78  O   pos: ( -0.134777  0.406613  0.506477)  bare sigma:          39.83
            38.5111         -2.6041          3.9203
            -3.6250         38.5152         -3.1574
             4.0406         -3.1037         42.4670

     Atom 79  Ca  pos: (  0.053336  0.814340  0.863023)  bare sigma:         102.80
           100.2664         -1.6936         -0.9338
            -1.2950        107.1303          1.1518
            -1.0653          1.5752        101.0051

     Atom 80  Si  pos: ( -0.471446  0.859009  0.696719)  bare sigma:         -28.68
           -29.7887          2.0343         -2.2763
             2.0180        -31.6401          1.4976
            -2.6694          1.5121        -24.6129

     Atom 81  O   pos: ( -0.607281  0.709281  0.833445)  bare sigma:          31.27
            33.1688         -2.5012         -0.5367
            -0.7481         38.7826         -2.4376
             0.5682         -0.3698         21.8675

     Atom 82  O   pos: ( -0.291497  0.938192  0.842824)  bare sigma:          25.07
            19.8816          1.2261         -5.8203
             2.0876         36.2956          0.8161
            -7.5036         -1.8720         19.0275

     Atom 83  O   pos: ( -0.387056  0.777809  0.486039)  bare sigma:          34.82
            30.8595          0.9063          0.4468
            -0.0379         35.6013         13.8026
            -0.2957         11.1423         38.0096

     Atom 84  Ca  pos: (  0.259691 -0.108924  1.194612)  bare sigma:         101.81
           101.4706         -1.8320         -3.3137
            -1.7145        108.9667         -4.1755
            -3.1578         -4.0474         95.0051

     Atom 85  Si  pos: (  0.750118 -0.135362  1.376026)  bare sigma:         -28.66
           -31.7064          3.5845          2.5922
             3.0447        -26.1041          0.5700
             1.9032         -0.1892        -28.1570

     Atom 86  O   pos: ( -0.200267  0.108744  1.344611)  bare sigma:          30.36
            21.5771          9.3581         -6.2449
             7.4783         37.5175         -6.4865
            -5.7068         -9.2802         31.9957

     Atom 87  O   pos: (  0.584141 -0.216275  1.217222)  bare sigma:          30.43
            38.2881         -0.4921          8.9559
            -1.6194         29.5238          2.6623
             5.8993          2.6084         23.4776

     Atom 88  O   pos: (  0.696051 -0.178393  1.613480)  bare sigma:          34.95
            41.9405          0.9343          7.2505
            -0.3287         36.2467         -2.3570
             5.5446         -1.2696         26.6741

     Atom 89  Ca  pos: ( -0.122393  0.393640  1.194556)  bare sigma:         106.45
           104.4150          1.3923         -7.2556
             1.5546        108.6666         -8.5362
            -7.1131         -8.0416        106.2660

     Atom 90  Si  pos: (  0.354351  0.382152  1.346940)  bare sigma:         -28.72
           -30.4379          3.8481          1.0512
             4.3042        -31.5787         -0.0784
             1.1055         -0.3115        -24.1336

     Atom 91  O   pos: (  0.239762  0.222529  1.203066)  bare sigma:          27.62
            16.1234         -2.9170         -0.8241
             0.3250         50.0918          3.5829
            -1.8661         -2.1193         16.6350

     Atom 92  O   pos: ( -0.462139  0.490571  1.205767)  bare sigma:          29.18
            33.8772         -0.1339         -0.5458
             1.0806         35.2594         -2.6080
             2.1838         -0.4663         18.4048

     Atom 93  O   pos: (  0.182657  0.560298  1.387185)  bare sigma:          46.78
            47.6280         -3.8815         -1.4919
            -3.1764         47.8923         -0.3544
            -1.1579         -0.4467         44.8116

     Atom 94  O   pos: (  0.400776  0.311578  1.575140)  bare sigma:          31.61
            40.5873         -6.7775          6.5373
            -6.2816         31.4735         -1.8847
             4.1568          2.0153         22.7732

     Atom 95  Ca  pos: (  0.609632  0.496360  0.302288)  bare sigma:         106.73
            99.6327         -0.8766          2.6279
             0.2066        111.4927          1.4958
             3.7743          1.9260        109.0746

     Atom 96  Ca  pos: ( -0.301394  0.205482  1.669987)  bare sigma:         104.76
           108.1557         -3.2586          1.4833
            -4.2988        101.7446         -2.3375
             0.9049         -2.4158        104.3705

     Atom 97  Ca  pos: ( -0.748773  0.600536  1.751619)  bare sigma:         106.68
           111.0038          3.5253         -8.9780
             3.4131        106.8618         -1.6052
            -9.8572         -1.5085        102.1848

     Atom 98  O   pos: (  0.227142 -0.454819  1.962785)  bare sigma:          49.30
            54.1273         -8.1576         11.8681
            -4.8802         50.7094         10.2660
             6.8574          8.8626         43.0577

     Atom 99  H   pos: (  0.067557  0.364134  0.031052)  bare sigma:          17.91
            11.0950          0.9864         -0.4174
             1.5734         15.6055         -8.5891
            -1.2533         -8.7905         27.0334

     Atom100  O   pos: ( -0.022029  0.436010  1.913313)  bare sigma:          49.73
            58.0118          5.4486        -12.6602
             5.1355         55.3595          1.8036
            -7.4290          3.5133         35.8229

     Atom101  H   pos: ( -0.026459  0.409807  2.056419)  bare sigma:          18.39
            13.9179          1.2500         -3.4426
             1.2455         14.0559         -3.3478
            -2.4816         -2.4698         27.2046

     Atom102  O   pos: (  0.590762 -0.568143  1.632035)  bare sigma:          60.84
            67.7756          2.9996         -1.2891
             1.3602         59.9308         -0.6653
            -2.2003          0.8995         54.8140

     Atom103  H   pos: (  0.604193 -0.418222  1.626219)  bare sigma:          13.68
             6.8227          4.2939         -0.2911
             3.0277         31.0510         -2.0312
            -0.5068         -1.6957          3.1812

     Atom104  H   pos: (  0.740457 -0.599986  1.630763)  bare sigma:          11.10
            32.3860         -3.4770         -1.9926
            -2.2561          2.3921         -0.3831
            -1.9009         -0.2217         -1.4784

     Atom105  O   pos: ( -0.213507  0.530370  1.548890)  bare sigma:          61.22
            61.8689          4.6876          0.7908
             6.4655         62.8807          0.9902
             2.1458          0.1411         58.9136

     Atom106  H   pos: ( -0.341482  0.600637  1.536107)  bare sigma:          15.77
            24.1796         -7.7813          1.3675
            -8.9154         14.8731          0.5021
             1.2955          0.3213          8.2431

     Atom107  H   pos: ( -0.120846  0.642153  1.588843)  bare sigma:          12.25
            15.7221         13.7673          2.3731
            15.4569         17.8214          3.1667
             2.8733          3.6545          3.1997

     Atom108  O   pos: ( -0.007279  0.767929  0.510759)  bare sigma:          58.26
            61.6222          2.3162         -1.8780
             3.1663         56.3689          0.1246
            -1.0280          0.1111         56.7849

     Atom109  H   pos: ( -0.036605  0.617698  0.514662)  bare sigma:          10.86
             2.6954          8.9462          0.3809
             8.3603         31.0827         -1.1791
             0.3821         -0.9533         -1.1885

     Atom110  H   pos: ( -0.152871  0.810193  0.490424)  bare sigma:          10.67
            30.9119         -5.1505          2.4652
            -4.2988          1.1939         -0.1634
             2.8605         -0.3100         -0.1091

     Atom111  O   pos: ( -0.188966  0.756088  0.085281)  bare sigma:          70.47
            70.3751         -3.8758         -1.4298
            -3.2141         70.9099          2.4677
            -4.0586          3.5441         70.1400

     Atom112  H   pos: ( -0.053233  0.769014  0.136761)  bare sigma:          18.62
            28.0464         -0.4736          5.7511
             0.9773         11.9516          0.8408
             5.6907          0.2506         15.8478

     Atom113  H   pos: ( -0.255635  0.887661  0.123638)  bare sigma:          10.96
             6.6541        -12.0390         -3.5176
           -13.5960         23.9222          6.4069
            -4.1273          6.6666          2.2939

     Atom114  O   pos: (  0.055122  0.107719  1.755068)  bare sigma:          59.60
            53.7094         -0.8646         -0.7354
            -1.3678         73.1880          5.5431
             0.2797          4.1467         51.9101

     Atom115  H   pos: (  0.173681  0.137371  1.672587)  bare sigma:          15.51
            21.7904          3.6774        -10.0353
             4.5596         11.9596         -2.5007
            -9.4830         -1.6495         12.7713

     Atom116  H   pos: (  0.034230  0.241137  1.839473)  bare sigma:           6.89
            -4.7343         -5.8921         -4.2636
            -7.4997         24.0907         17.7567
            -4.6605         16.1998          1.3025

     Diamagnetic contribution in ppm:

     Atom  1  O   pos: ( -0.298830  1.613936  0.201751)  dia sigma:          17.99
            18.4911         -0.5467         -0.1048
            -0.5467         17.4123         -0.0439
            -0.1048         -0.0439         18.0642

     Atom  2  H   pos: ( -0.178105  1.561535  0.263824)  dia sigma:           1.05
             1.0456         -0.0000         -0.0000
            -0.0000          1.0456         -0.0000
            -0.0000         -0.0000          1.0456

     Atom  3  H   pos: ( -0.392488  1.647861  0.312085)  dia sigma:           0.97
             0.9735         -0.0000         -0.0000
            -0.0000          0.9735         -0.0000
            -0.0000         -0.0000          0.9735

     Atom  4  O   pos: (  0.094078  0.212837  0.281914)  dia sigma:          17.94
            17.6441         -0.2593         -0.1434
            -0.2593         18.4481         -0.0491
            -0.1434         -0.0491         17.7292

     Atom  5  H   pos: (  0.003807  0.289149  0.385866)  dia sigma:           0.86
             0.8611         -0.0000         -0.0000
            -0.0000          0.8611         -0.0000
            -0.0000         -0.0000          0.8611

     Atom  6  H   pos: (  0.104910  0.073924  0.328783)  dia sigma:           1.01
             1.0077         -0.0000         -0.0000
            -0.0000          1.0077         -0.0000
            -0.0000         -0.0000          1.0077

     Atom  7  O   pos: (  0.707269  0.153989  0.178425)  dia sigma:          18.05
            18.4519          0.2988         -0.0828
             0.2988         17.8525         -0.4205
            -0.0828         -0.4205         17.8513

     Atom  8  H   pos: ( -0.146441  0.169315  0.193125)  dia sigma:           0.98
             0.9796         -0.0000         -0.0000
            -0.0000          0.9796         -0.0000
            -0.0000         -0.0000          0.9796

     Atom  9  H   pos: (  0.661401  0.051598  0.277281)  dia sigma:           0.96
             0.9585         -0.0000         -0.0000
            -0.0000          0.9585         -0.0000
            -0.0000         -0.0000          0.9585

     Atom 10  O   pos: (  0.523258  0.032261  1.938780)  dia sigma:          18.28
            17.9107         -0.3831         -0.4085
            -0.3831         18.7830          0.0406
            -0.4085          0.0406         18.1599

     Atom 11  H   pos: (  0.545896 -0.107962  1.973049)  dia sigma:           1.01
             1.0132         -0.0000         -0.0000
            -0.0000          1.0132         -0.0000
            -0.0000         -0.0000          1.0132

     Atom 12  H   pos: (  0.444141  0.091700  2.048489)  dia sigma:           0.98
             0.9753         -0.0000         -0.0000
            -0.0000          0.9753         -0.0000
            -0.0000         -0.0000          0.9753

     Atom 13  O   pos: (  0.420440  0.287207  0.518350)  dia sigma:          18.17
            18.3900         -0.3171          0.5008
            -0.3171         18.3289         -0.0192
             0.5008         -0.0192         17.7824

     Atom 14  H   pos: (  0.493457  0.160911  0.537134)  dia sigma:           1.00
             1.0000         -0.0000         -0.0000
            -0.0000          1.0000         -0.0000
            -0.0000         -0.0000          1.0000

     Atom 15  H   pos: (  0.298645  0.254460  0.438871)  dia sigma:           0.96
             0.9612         -0.0000         -0.0000
            -0.0000          0.9612         -0.0000
            -0.0000         -0.0000          0.9612

     Atom 16  O   pos: ( -0.501363  0.826226  1.594636)  dia sigma:          18.19
            18.0449          0.0499          0.6172
             0.0499         18.2200         -0.0207
             0.6172         -0.0207         18.3069

     Atom 17  H   pos: ( -0.574068  0.911795  1.495993)  dia sigma:           0.95
             0.9529         -0.0000         -0.0000
            -0.0000          0.9529         -0.0000
            -0.0000         -0.0000          0.9529

     Atom 18  H   pos: ( -0.418794  0.907879  1.686494)  dia sigma:           0.97
             0.9707         -0.0000         -0.0000
            -0.0000          0.9707         -0.0000
            -0.0000         -0.0000          0.9707

     Atom 19  O   pos: ( -0.210027  1.288899  0.531985)  dia sigma:          18.00
            18.4459         -0.3286         -0.0313
            -0.3286         18.2821          0.0089
            -0.0313          0.0089         17.2737

     Atom 20  H   pos: ( -0.264976  1.423855  0.533068)  dia sigma:           1.04
             1.0427         -0.0000         -0.0000
            -0.0000          1.0427         -0.0000
            -0.0000         -0.0000          1.0427

     Atom 21  H   pos: ( -0.062800  1.310291  0.528220)  dia sigma:           0.97
             0.9722         -0.0000         -0.0000
            -0.0000          0.9722         -0.0000
            -0.0000         -0.0000          0.9722

     Atom 22  O   pos: ( -0.263389  0.960304  1.900137)  dia sigma:          18.10
            17.5905         -0.2203         -0.3095
            -0.2203         18.6633          0.1009
            -0.3095          0.1009         18.0440

     Atom 23  H   pos: ( -0.260918  0.818641  1.936536)  dia sigma:           1.02
             1.0235         -0.0000         -0.0000
            -0.0000          1.0235         -0.0000
            -0.0000         -0.0000          1.0235

     Atom 24  H   pos: (  0.901650 -0.827897  2.006955)  dia sigma:           0.96
             0.9612         -0.0000         -0.0000
            -0.0000          0.9612         -0.0000
            -0.0000         -0.0000          0.9612

     Atom 25  Ca  pos: ( -0.228005  1.266227  0.907258)  dia sigma:          -4.21
            -4.2146          0.0047          0.0084
             0.0047         -4.2334          0.0051
             0.0084          0.0051         -4.1842

     Atom 26  Si  pos: ( -0.720574  1.245233  0.740479)  dia sigma:           1.96
             1.9456         -0.0276          0.0081
            -0.0276          1.9665         -0.0121
             0.0081         -0.0121          1.9603

     Atom 27  O   pos: ( -0.898336  1.174856  0.889584)  dia sigma:          17.77
            17.8047          0.0547         -0.1223
             0.0547         17.6766         -0.0622
            -0.1223         -0.0622         17.8266

     Atom 28  O   pos: ( -0.558882  1.370179  0.868500)  dia sigma:          17.85
            17.8369          0.0795          0.1327
             0.0795         17.8515          0.0727
             0.1327          0.0727         17.8592

     Atom 29  O   pos: ( -0.623817  1.048224  0.630783)  dia sigma:          18.26
            18.2105         -0.2986          0.0296
            -0.2986         18.4611          0.0716
             0.0296          0.0716         18.1025

     Atom 30  O   pos: ( -0.812376  1.377972  0.552764)  dia sigma:          18.38
            18.2352          0.0400          0.1183
             0.0400         18.5047         -0.3416
             0.1183         -0.3416         18.4034

     Atom 31  Ca  pos: (  0.691255 -0.129072  0.851251)  dia sigma:          -4.23
            -4.2450          0.0196          0.0024
             0.0196         -4.2434          0.0027
             0.0024          0.0027         -4.1942

     Atom 32  Si  pos: (  0.171046 -0.081887  0.728633)  dia sigma:           1.96
             1.9349         -0.0311         -0.0084
            -0.0311          1.9718          0.0172
            -0.0084          0.0172          1.9679

     Atom 33  O   pos: (  0.025768 -0.240248  0.837158)  dia sigma:          17.77
            17.7502          0.0954         -0.0993
             0.0954         17.7438         -0.0840
            -0.0993         -0.0840         17.8230

     Atom 34  O   pos: (  0.365290 -0.041884  0.865323)  dia sigma:          17.84
            17.8815          0.0197          0.1503
             0.0197         17.7725          0.0506
             0.1503          0.0506         17.8716

     Atom 35  O   pos: (  0.231798 -0.139147  0.492099)  dia sigma:          18.14
            18.1872         -0.1813         -0.2078
            -0.1813         17.9088          0.1275
            -0.2078          0.1275         18.3205

     Atom 36  Ca  pos: ( -0.404714  0.828264  1.153034)  dia sigma:          -4.20
            -4.2222         -0.0029          0.0142
            -0.0029         -4.1921          0.0119
             0.0142          0.0119         -4.1808

     Atom 37  Si  pos: (  0.103910  0.797339  1.356135)  dia sigma:           1.94
             1.9275         -0.0355         -0.0078
            -0.0355          1.9961         -0.0037
            -0.0078         -0.0037          1.9077

     Atom 38  O   pos: ( -0.706431  0.943745  1.274951)  dia sigma:          17.83
            17.9445          0.1696         -0.0385
             0.1696         17.7637         -0.0419
            -0.0385         -0.0419         17.7692

     Atom 39  O   pos: ( -0.071815  0.779286  1.190968)  dia sigma:          17.86
            17.9276          0.0705          0.1625
             0.0705         17.7524          0.0623
             0.1625          0.0623         17.8930

     Atom 40  O   pos: (  0.034093  0.841099  1.585882)  dia sigma:          17.76
            17.6524          0.0380         -0.0674
             0.0380         17.6609         -0.0397
            -0.0674         -0.0397         17.9565

     Atom 41  Ca  pos: ( -0.685996  1.278445  1.198297)  dia sigma:          -4.21
            -4.2258          0.0016          0.0213
             0.0016         -4.2121          0.0083
             0.0213          0.0083         -4.1823

     Atom 42  Si  pos: (  0.012840 -0.504375  1.362459)  dia sigma:           1.95
             1.9271         -0.0300         -0.0074
            -0.0300          1.9968         -0.0175
            -0.0074         -0.0175          1.9233

     Atom 43  O   pos: ( -0.342942  1.200291  1.236890)  dia sigma:          17.78
            17.7561          0.1195          0.1102
             0.1195         17.7713          0.1530
             0.1102          0.1530         17.7983

     Atom 44  O   pos: (  0.252955 -0.501956  1.328903)  dia sigma:          17.78
            17.9346          0.0722          0.0244
             0.0722         17.6839         -0.0152
             0.0244         -0.0152         17.7211

     Atom 45  O   pos: ( -0.042191 -0.260602  1.315947)  dia sigma:          18.25
            18.2537         -0.2185         -0.0868
            -0.2185         18.5008         -0.0612
            -0.0868         -0.0612         17.9841

     Atom 46  O   pos: ( -0.027039 -0.546957  1.599831)  dia sigma:          17.74
            17.6746          0.0301         -0.0399
             0.0301         17.6100         -0.0251
            -0.0399         -0.0251         17.9364

     Atom 47  Ca  pos: (  0.259421 -0.709412  1.723976)  dia sigma:          -4.23
            -4.2192          0.0103         -0.0041
             0.0103         -4.2478         -0.0395
            -0.0041         -0.0395         -4.2168

     Atom 48  Ca  pos: (  0.008404 -0.242364  1.790727)  dia sigma:          -4.24
            -4.2235          0.0144         -0.0179
             0.0144         -4.2547         -0.0027
            -0.0179         -0.0027         -4.2291

     Atom 49  Si  pos: ( -0.786384  1.594169  0.429000)  dia sigma:           1.91
             1.9048         -0.0393         -0.0173
            -0.0393          1.9391         -0.0316
            -0.0173         -0.0316          1.8778

     Atom 50  O   pos: ( -0.807545  1.540211  0.194728)  dia sigma:          17.65
            17.4720         -0.0389          0.0306
            -0.0389         17.6228          0.0694
             0.0306          0.0694         17.8497

     Atom 51  O   pos: (  0.637495 -0.131473  0.480383)  dia sigma:          17.46
            17.5372          0.1262          0.0581
             0.1262         17.4535         -0.0006
             0.0581         -0.0006         17.3780

     Atom 52  O   pos: (  0.298472 -0.203032  1.581765)  dia sigma:          18.11
            18.2857          0.1586          0.2257
             0.1586         18.1776          0.4638
             0.2257          0.4638         17.8713

     Atom 53  H   pos: (  0.304651 -0.329110  1.498336)  dia sigma:           0.94
             0.9436         -0.0000         -0.0000
            -0.0000          0.9436         -0.0000
            -0.0000         -0.0000          0.9436

     Atom 54  H   pos: (  0.439825 -0.175172  1.623527)  dia sigma:           0.94
             0.9428         -0.0000         -0.0000
            -0.0000          0.9428         -0.0000
            -0.0000         -0.0000          0.9428

     Atom 55  O   pos: ( -0.827338  0.876302  1.990739)  dia sigma:          18.04
            18.6559         -0.0594          0.0032
            -0.0594         17.5276         -0.3014
             0.0032         -0.3014         17.9374

     Atom 56  H   pos: ( -0.887516  1.697252  0.044679)  dia sigma:           0.88
             0.8814         -0.0000         -0.0000
            -0.0000          0.8814         -0.0000
            -0.0000         -0.0000          0.8814

     Atom 57  H   pos: ( -1.104526  1.738741 -0.017277)  dia sigma:           1.02
             1.0215         -0.0000         -0.0000
            -0.0000          1.0215         -0.0000
            -0.0000         -0.0000          1.0215

     Atom 58  O   pos: (  0.303020  0.718733  0.267733)  dia sigma:          18.03
            18.5559          0.2921         -0.1027
             0.2921         17.6674          0.3118
            -0.1027          0.3118         17.8664

     Atom 59  H   pos: ( -0.594585  0.801793  0.333992)  dia sigma:           0.98
             0.9764         -0.0000         -0.0000
            -0.0000          0.9764         -0.0000
            -0.0000         -0.0000          0.9764

     Atom 60  H   pos: (  0.182410  0.732550  0.353505)  dia sigma:           0.98
             0.9756         -0.0000         -0.0000
            -0.0000          0.9756         -0.0000
            -0.0000         -0.0000          0.9756

     Atom 61  O   pos: ( -0.430029  0.543633  1.939517)  dia sigma:          18.16
            18.5478         -0.2833         -0.2406
            -0.2833         17.5563          0.2081
            -0.2406          0.2081         18.3759

     Atom 62  H   pos: ( -0.613401  1.461130  0.019652)  dia sigma:           0.97
             0.9706         -0.0000         -0.0000
            -0.0000          0.9706         -0.0000
            -0.0000         -0.0000          0.9706

     Atom 63  H   pos: ( -0.284388  0.510116  1.940930)  dia sigma:           0.95
             0.9508         -0.0000         -0.0000
            -0.0000          0.9508         -0.0000
            -0.0000         -0.0000          0.9508

     Atom 64  O   pos: (  0.203772  1.127606  0.184527)  dia sigma:          18.05
            17.3531         -0.1398         -0.0860
            -0.1398         18.4185         -0.3392
            -0.0860         -0.3392         18.3668

     Atom 65  H   pos: ( -0.813907  1.285393  0.181823)  dia sigma:           0.95
             0.9459         -0.0000         -0.0000
            -0.0000          0.9459         -0.0000
            -0.0000         -0.0000          0.9459

     Atom 66  H   pos: (  0.199724  1.075118  0.320216)  dia sigma:           1.04
             1.0392         -0.0000         -0.0000
            -0.0000          1.0392         -0.0000
            -0.0000         -0.0000          1.0392

     Atom 67  O   pos: ( -0.350473  1.105614  0.181595)  dia sigma:          18.11
            18.5828         -0.0343          0.3050
            -0.0343         17.5143          0.3631
             0.3050          0.3631         18.2242

     Atom 68  H   pos: ( -0.496925  1.114455  0.176796)  dia sigma:           1.01
             1.0085         -0.0000         -0.0000
            -0.0000          1.0085         -0.0000
            -0.0000         -0.0000          1.0085

     Atom 69  H   pos: ( -0.312197  1.151375  0.316423)  dia sigma:           0.99
             0.9907         -0.0000         -0.0000
            -0.0000          0.9907         -0.0000
            -0.0000         -0.0000          0.9907

     Atom 70  O   pos: (  0.607256 -0.396801  2.023314)  dia sigma:          18.02
            18.3147         -0.2079         -0.1979
            -0.2079         17.8236          0.5276
            -0.1979          0.5276         17.9150

     Atom 71  H   pos: (  0.452754 -0.403717  2.012036)  dia sigma:           0.88
             0.8755         -0.0000         -0.0000
            -0.0000          0.8755         -0.0000
            -0.0000         -0.0000          0.8755

     Atom 72  H   pos: (  0.642306 -0.490773  1.917054)  dia sigma:           1.04
             1.0400         -0.0000         -0.0000
            -0.0000          1.0400         -0.0000
            -0.0000         -0.0000          1.0400

     Atom 73  Ca  pos: (  0.378924  0.354280  0.894477)  dia sigma:          -4.22
            -4.2282          0.0075          0.0081
             0.0075         -4.2295          0.0071
             0.0081          0.0071         -4.2136

     Atom 74  Si  pos: ( -0.103111  0.320277  0.733273)  dia sigma:           1.95
             1.9551         -0.0430          0.0038
            -0.0430          1.9812          0.0070
             0.0038          0.0070          1.9246

     Atom 75  O   pos: ( -0.299119  0.237352  0.848139)  dia sigma:          17.73
            17.7744          0.0720         -0.1164
             0.0720         17.6764         -0.0744
            -0.1164         -0.0744         17.7364

     Atom 76  O   pos: (  0.018074  0.473397  0.877986)  dia sigma:          17.82
            17.8234          0.0664          0.1221
             0.0664         17.7924          0.1189
             0.1221          0.1189         17.8380

     Atom 77  O   pos: (  0.049793  0.127572  0.700301)  dia sigma:          18.60
            18.6176         -0.2957          0.0068
            -0.2957         18.8468          0.0143
             0.0068          0.0143         18.3288

     Atom 78  O   pos: ( -0.134777  0.406613  0.506477)  dia sigma:          17.85
            17.7247         -0.0026         -0.0282
            -0.0026         17.7679         -0.0891
            -0.0282         -0.0891         18.0647

     Atom 79  Ca  pos: (  0.053336  0.814340  0.863023)  dia sigma:          -4.22
            -4.2150          0.0062          0.0083
             0.0062         -4.2406         -0.0040
             0.0083         -0.0040         -4.2152

     Atom 80  Si  pos: ( -0.471446  0.859009  0.696719)  dia sigma:           1.94
             1.9446         -0.0246          0.0215
            -0.0246          1.9718         -0.0103
             0.0215         -0.0103          1.8992

     Atom 81  O   pos: ( -0.607281  0.709281  0.833445)  dia sigma:          17.72
            17.6851          0.0813         -0.1252
             0.0813         17.7143         -0.0878
            -0.1252         -0.0878         17.7616

     Atom 82  O   pos: ( -0.291497  0.938192  0.842824)  dia sigma:          17.86
            17.9476          0.0176          0.1560
             0.0176         17.7746          0.0795
             0.1560          0.0795         17.8597

     Atom 83  O   pos: ( -0.387056  0.777809  0.486039)  dia sigma:          17.86
            17.8678          0.0071         -0.1070
             0.0071         17.6940          0.0983
            -0.1070          0.0983         18.0056

     Atom 84  Ca  pos: (  0.259691 -0.108924  1.194612)  dia sigma:          -4.21
            -4.2121          0.0030          0.0169
             0.0030         -4.2201          0.0163
             0.0169          0.0163         -4.1903

     Atom 85  Si  pos: (  0.750118 -0.135362  1.376026)  dia sigma:           1.95
             1.9805         -0.0278         -0.0206
            -0.0278          1.9234         -0.0035
            -0.0206         -0.0035          1.9366

     Atom 86  O   pos: ( -0.200267  0.108744  1.344611)  dia sigma:          17.81
            17.7091          0.0488         -0.0465
             0.0488         18.0108          0.0406
            -0.0465          0.0406         17.7034

     Atom 87  O   pos: (  0.584141 -0.216275  1.217222)  dia sigma:          17.78
            17.7956          0.0974          0.1475
             0.0974         17.7044          0.0626
             0.1475          0.0626         17.8542

     Atom 88  O   pos: (  0.696051 -0.178393  1.613480)  dia sigma:          17.61
            17.5481          0.0315         -0.0318
             0.0315         17.5122         -0.0496
            -0.0318         -0.0496         17.7744

     Atom 89  Ca  pos: ( -0.122393  0.393640  1.194556)  dia sigma:          -4.21
            -4.2061         -0.0079          0.0196
            -0.0079         -4.2160          0.0212
             0.0196          0.0212         -4.2014

     Atom 90  Si  pos: (  0.354351  0.382152  1.346940)  dia sigma:           1.94
             1.9572         -0.0384         -0.0070
            -0.0384          1.9652          0.0053
            -0.0070          0.0053          1.8941

     Atom 91  O   pos: (  0.239762  0.222529  1.203066)  dia sigma:          17.77
            17.7652          0.0812          0.1395
             0.0812         17.7670          0.1032
             0.1395          0.1032         17.7910

     Atom 92  O   pos: ( -0.462139  0.490571  1.205767)  dia sigma:          17.80
            17.8609          0.1222         -0.1557
             0.1222         17.7303         -0.0865
            -0.1557         -0.0865         17.8070

     Atom 93  O   pos: (  0.182657  0.560298  1.387185)  dia sigma:          18.39
            18.3554         -0.2410          0.0056
            -0.2410         18.6367         -0.0053
             0.0056         -0.0053         18.1868

     Atom 94  O   pos: (  0.400776  0.311578  1.575140)  dia sigma:          17.70
            17.5652          0.0225         -0.0015
             0.0225         17.6168         -0.0505
            -0.0015         -0.0505         17.9160

     Atom 95  Ca  pos: (  0.609632  0.496360  0.302288)  dia sigma:          -4.23
            -4.2066          0.0066         -0.0165
             0.0066         -4.2412         -0.0126
            -0.0165         -0.0126         -4.2408

     Atom 96  Ca  pos: ( -0.301394  0.205482  1.669987)  dia sigma:          -4.21
            -4.2199          0.0089          0.0044
             0.0089         -4.2088          0.0105
             0.0044          0.0105         -4.2116

     Atom 97  Ca  pos: ( -0.748773  0.600536  1.751619)  dia sigma:          -4.23
            -4.2324          0.0047          0.0205
             0.0047         -4.2312          0.0005
             0.0205          0.0005         -4.2202

     Atom 98  O   pos: (  0.227142 -0.454819  1.962785)  dia sigma:          17.77
            17.5549          0.1007         -0.1040
             0.1007         17.6032         -0.4034
            -0.1040         -0.4034         18.1454

     Atom 99  H   pos: (  0.067557  0.364134  0.031052)  dia sigma:           1.04
             1.0422         -0.0000         -0.0000
            -0.0000          1.0422         -0.0000
            -0.0000         -0.0000          1.0422

     Atom100  O   pos: ( -0.022029  0.436010  1.913313)  dia sigma:          17.70
            17.4022         -0.0599         -0.0332
            -0.0599         17.4279         -0.0874
            -0.0332         -0.0874         18.2845

     Atom101  H   pos: ( -0.026459  0.409807  2.056419)  dia sigma:           1.05
             1.0462         -0.0000         -0.0000
            -0.0000          1.0462         -0.0000
            -0.0000         -0.0000          1.0462

     Atom102  O   pos: (  0.590762 -0.568143  1.632035)  dia sigma:          18.01
            18.1820         -0.2037         -0.0023
            -0.2037         18.4066         -0.0543
            -0.0023         -0.0543         17.4434

     Atom103  H   pos: (  0.604193 -0.418222  1.626219)  dia sigma:           0.95
             0.9511         -0.0000         -0.0000
            -0.0000          0.9511         -0.0000
            -0.0000         -0.0000          0.9511

     Atom104  H   pos: (  0.740457 -0.599986  1.630763)  dia sigma:           0.91
             0.9056         -0.0000         -0.0000
            -0.0000          0.9056         -0.0000
            -0.0000         -0.0000          0.9056

     Atom105  O   pos: ( -0.213507  0.530370  1.548890)  dia sigma:          18.21
            18.7634         -0.0019          0.2591
            -0.0019         18.2836          0.1647
             0.2591          0.1647         17.5901

     Atom106  H   pos: ( -0.341482  0.600637  1.536107)  dia sigma:           1.01
             1.0128         -0.0000         -0.0000
            -0.0000          1.0128         -0.0000
            -0.0000         -0.0000          1.0128

     Atom107  H   pos: ( -0.120846  0.642153  1.588843)  dia sigma:           0.94
             0.9422         -0.0000         -0.0000
            -0.0000          0.9422         -0.0000
            -0.0000         -0.0000          0.9422

     Atom108  O   pos: ( -0.007279  0.767929  0.510759)  dia sigma:          18.04
            18.1921         -0.1953          0.0798
            -0.1953         18.3866         -0.0654
             0.0798         -0.0654         17.5445

     Atom109  H   pos: ( -0.036605  0.617698  0.514662)  dia sigma:           0.92
             0.9181         -0.0000         -0.0000
            -0.0000          0.9181         -0.0000
            -0.0000         -0.0000          0.9181

     Atom110  H   pos: ( -0.152871  0.810193  0.490424)  dia sigma:           0.91
             0.9086         -0.0000         -0.0000
            -0.0000          0.9086         -0.0000
            -0.0000         -0.0000          0.9086

     Atom111  O   pos: ( -0.188966  0.756088  0.085281)  dia sigma:          18.14
            18.6659         -0.2629          0.2835
            -0.2629         18.1202          0.2264
             0.2835          0.2264         17.6248

     Atom112  H   pos: ( -0.053233  0.769014  0.136761)  dia sigma:           1.03
             1.0343         -0.0000         -0.0000
            -0.0000          1.0343         -0.0000
            -0.0000         -0.0000          1.0343

     Atom113  H   pos: ( -0.255635  0.887661  0.123638)  dia sigma:           0.90
             0.9013         -0.0000         -0.0000
            -0.0000          0.9013         -0.0000
            -0.0000         -0.0000          0.9013

     Atom114  O   pos: (  0.055122  0.107719  1.755068)  dia sigma:          18.15
            18.2671          0.0896         -0.5509
             0.0896         18.1006          0.2235
            -0.5509          0.2235         18.0960

     Atom115  H   pos: (  0.173681  0.137371  1.672587)  dia sigma:           0.99
             0.9896         -0.0000         -0.0000
            -0.0000          0.9896         -0.0000
            -0.0000         -0.0000          0.9896

     Atom116  H   pos: (  0.034230  0.241137  1.839473)  dia sigma:           0.84
             0.8442         -0.0000         -0.0000
            -0.0000          0.8442         -0.0000
            -0.0000         -0.0000          0.8442

     Paramagnetic contribution in ppm:

     Atom  1  O   pos: ( -0.298830  1.613936  0.201751)  para sigma:         -15.18
            -2.0022        -15.9236         -5.0706
           -15.9827        -29.0930          0.0352
            -9.0518          0.8251        -14.4446

     Atom  2  H   pos: ( -0.178105  1.561535  0.263824)  para sigma:           0.00
             0.0000          0.0000          0.0000
             0.0000          0.0000          0.0000
             0.0000          0.0000          0.0000

     Atom  3  H   pos: ( -0.392488  1.647861  0.312085)  para sigma:           0.00
             0.0000          0.0000          0.0000
             0.0000          0.0000          0.0000
             0.0000          0.0000          0.0000

     Atom  4  O   pos: (  0.094078  0.212837  0.281914)  para sigma:         -37.92
           -33.4263         -9.3262          2.6674
            -5.5975        -39.7147          7.2467
            -1.2905         10.5845        -40.6256

     Atom  5  H   pos: (  0.003807  0.289149  0.385866)  para sigma:           0.00
             0.0000          0.0000          0.0000
             0.0000          0.0000          0.0000
             0.0000          0.0000          0.0000

     Atom  6  H   pos: (  0.104910  0.073924  0.328783)  para sigma:           0.00
             0.0000          0.0000          0.0000
             0.0000          0.0000          0.0000
             0.0000          0.0000          0.0000

     Atom  7  O   pos: (  0.707269  0.153989  0.178425)  para sigma:         -29.54
           -23.8341          8.3589         -5.1526
             7.0230        -32.4506         -5.0240
            -7.8438         -4.6232        -32.3290

     Atom  8  H   pos: ( -0.146441  0.169315  0.193125)  para sigma:           0.00
             0.0000          0.0000          0.0000
             0.0000          0.0000          0.0000
             0.0000          0.0000          0.0000

     Atom  9  H   pos: (  0.661401  0.051598  0.277281)  para sigma:           0.00
             0.0000          0.0000          0.0000
             0.0000          0.0000          0.0000
             0.0000          0.0000          0.0000

     Atom 10  O   pos: (  0.523258  0.032261  1.938780)  para sigma:         -22.79
           -34.0028         -4.4202        -13.5615
            -3.0006        -24.2992         -4.3606
           -16.8437         -1.6545        -10.0799

     Atom 11  H   pos: (  0.545896 -0.107962  1.973049)  para sigma:           0.00
             0.0000          0.0000          0.0000
             0.0000          0.0000          0.0000
             0.0000          0.0000          0.0000

     Atom 12  H   pos: (  0.444141  0.091700  2.048489)  para sigma:           0.00
             0.0000          0.0000          0.0000
             0.0000          0.0000          0.0000
             0.0000          0.0000          0.0000

     Atom 13  O   pos: (  0.420440  0.287207  0.518350)  para sigma:         -30.03
           -26.7022          3.0626          8.8354
             4.6817        -30.7090         -0.3231
            11.1019         -4.5409        -32.6657

     Atom 14  H   pos: (  0.493457  0.160911  0.537134)  para sigma:           0.00
             0.0000          0.0000          0.0000
             0.0000          0.0000          0.0000
             0.0000          0.0000          0.0000

     Atom 15  H   pos: (  0.298645  0.254460  0.438871)  para sigma:           0.00
             0.0000          0.0000          0.0000
             0.0000          0.0000          0.0000
             0.0000          0.0000          0.0000

     Atom 16  O   pos: ( -0.501363  0.826226  1.594636)  para sigma:         -26.13
           -28.4341          1.9840         23.4556
            -0.7235        -28.6718         -2.7259
            20.5403         -1.4597        -21.2950

     Atom 17  H   pos: ( -0.574068  0.911795  1.495993)  para sigma:           0.00
             0.0000          0.0000          0.0000
             0.0000          0.0000          0.0000
             0.0000          0.0000          0.0000

     Atom 18  H   pos: ( -0.418794  0.907879  1.686494)  para sigma:           0.00
             0.0000          0.0000          0.0000
             0.0000          0.0000          0.0000
             0.0000          0.0000          0.0000

     Atom 19  O   pos: ( -0.210027  1.288899  0.531985)  para sigma:         -17.84
            -3.2632         -7.0705          4.3708
            -5.8022        -21.2507          1.4456
             3.1296          1.8280        -29.0203

     Atom 20  H   pos: ( -0.264976  1.423855  0.533068)  para sigma:           0.00
             0.0000          0.0000          0.0000
             0.0000          0.0000          0.0000
             0.0000          0.0000          0.0000

     Atom 21  H   pos: ( -0.062800  1.310291  0.528220)  para sigma:           0.00
             0.0000          0.0000          0.0000
             0.0000          0.0000          0.0000
             0.0000          0.0000          0.0000

     Atom 22  O   pos: ( -0.263389  0.960304  1.900137)  para sigma:         -25.23
           -38.4661         -0.7499         -2.5262
            -2.4258        -18.4429          4.1201
            -4.1137          6.3231        -18.7726

     Atom 23  H   pos: ( -0.260918  0.818641  1.936536)  para sigma:           0.00
             0.0000          0.0000          0.0000
             0.0000          0.0000          0.0000
             0.0000          0.0000          0.0000

     Atom 24  H   pos: (  0.901650 -0.827897  2.006955)  para sigma:           0.00
             0.0000          0.0000          0.0000
             0.0000          0.0000          0.0000
             0.0000          0.0000          0.0000

     Atom 25  Ca  pos: ( -0.228005  1.266227  0.907258)  para sigma:        -505.61
          -510.4441         -4.3224        -11.2702
            -5.8677       -484.9956         -7.0648
           -12.9571         -6.9153       -521.3820

     Atom 26  Si  pos: ( -0.720574  1.245233  0.740479)  para sigma:        -401.32
          -386.3815         20.9350        -11.0539
            17.3340       -410.6230         11.1647
            -0.1292          5.1115       -406.9701

     Atom 27  O   pos: ( -0.898336  1.174856  0.889584)  para sigma:         -98.47
           -73.9956         -4.8873         -1.1339
           -10.6186        -97.7641          4.1948
             7.6698          3.9564       -123.6497

     Atom 28  O   pos: ( -0.558882  1.370179  0.868500)  para sigma:        -102.52
          -101.6276          0.6841          2.6757
             2.5796        -90.4728         -1.1027
            -1.9337         -1.8934       -115.4490

     Atom 29  O   pos: ( -0.623817  1.048224  0.630783)  para sigma:         -60.04
           -66.9105        -25.2063         -1.7945
           -25.2524        -43.4105          6.6508
            -1.9507          5.7858        -69.7968

     Atom 30  O   pos: ( -0.812376  1.377972  0.552764)  para sigma:         -65.20
           -77.1955         -4.6784          8.7255
            -3.4102        -56.9018        -21.6181
             7.2704        -20.0736        -61.5071

     Atom 31  Ca  pos: (  0.691255 -0.129072  0.851251)  para sigma:        -472.86
          -463.6282        -20.3957          3.2071
           -19.0495       -462.3945          3.0136
             5.4418          1.0806       -492.5530

     Atom 32  Si  pos: (  0.171046 -0.081887  0.728633)  para sigma:        -398.79
          -386.0046         27.6113          6.0102
            30.7349       -402.7206         -7.8414
             8.0190         -4.5864       -407.6525

     Atom 33  O   pos: (  0.025768 -0.240248  0.837158)  para sigma:         -96.98
           -97.9453          6.3947         -1.6617
             8.5442        -76.0148         -6.6452
             0.6554          1.3467       -116.9899

     Atom 34  O   pos: (  0.365290 -0.041884  0.865323)  para sigma:        -105.75
           -82.9725         -6.2212          0.9647
            -9.8686       -128.5954         -3.8716
            -4.9125         -1.8583       -105.6952

     Atom 35  O   pos: (  0.231798 -0.139147  0.492099)  para sigma:         -68.39
           -69.1958        -10.4960         -8.3577
           -13.9155        -72.8265         10.6915
            -9.4833          8.1028        -63.1422

     Atom 36  Ca  pos: ( -0.404714  0.828264  1.153034)  para sigma:        -496.56
          -475.9864        -23.2121        -29.1193
           -21.3063       -498.6226        -10.0082
           -26.0805         -9.2098       -515.0719

     Atom 37  Si  pos: (  0.103910  0.797339  1.356135)  para sigma:        -407.77
          -392.7302         22.4765          5.1940
            23.3744       -447.1957          6.2757
             2.3608          4.9119       -383.3693

     Atom 38  O   pos: ( -0.706431  0.943745  1.274951)  para sigma:        -102.55
           -97.1576          0.4821        -11.8450
             0.8885        -96.6558        -10.1760
           -16.7370        -15.3393       -113.8307

     Atom 39  O   pos: ( -0.071815  0.779286  1.190968)  para sigma:        -103.38
           -76.7144         -9.4426         16.4825
           -14.2682       -130.7573         -5.1173
             7.9787         -1.2196       -102.6587

     Atom 40  O   pos: (  0.034093  0.841099  1.585882)  para sigma:        -103.17
          -117.7115          4.1485         -1.7228
             3.5556        -80.4689         31.9704
             0.7549         22.9132       -111.3340

     Atom 41  Ca  pos: ( -0.685996  1.278445  1.198297)  para sigma:        -498.17
          -489.1174        -21.1042        -18.3305
           -20.9246       -485.6823         -1.3928
           -14.5463         -0.2727       -519.7148

     Atom 42  Si  pos: (  0.012840 -0.504375  1.362459)  para sigma:        -412.17
          -401.1760         17.9918          6.7220
            23.3135       -442.0642         15.0174
             6.1470         17.3688       -393.2576

     Atom 43  O   pos: ( -0.342942  1.200291  1.236890)  para sigma:         -95.85
           -98.8475          6.7601          5.0598
             7.3365       -106.5751          9.1067
             6.1605         13.5737        -82.1309

     Atom 44  O   pos: (  0.252955 -0.501956  1.328903)  para sigma:         -90.87
           -66.9803         -7.1848        -20.2285
           -11.1544       -109.6094         10.6380
           -27.7780         10.7564        -96.0346

     Atom 45  O   pos: ( -0.042191 -0.260602  1.315947)  para sigma:         -81.58
           -73.2467         -7.6769         -8.6200
            -6.7015        -79.5548         -0.0606
            -7.3899          0.9310        -91.9399

     Atom 46  O   pos: ( -0.027039 -0.546957  1.599831)  para sigma:        -106.41
           -94.8943         -3.1859          5.6649
            -0.1775       -109.2958         11.5948
             1.1970          6.3489       -115.0505

     Atom 47  Ca  pos: (  0.259421 -0.709412  1.723976)  para sigma:        -476.26
          -499.3483         -6.4068         -1.0005
            -7.6232       -441.8372         46.2461
             1.3368         44.9268       -487.6042

     Atom 48  Ca  pos: (  0.008404 -0.242364  1.790727)  para sigma:        -466.75
          -470.5897         -6.8031         15.4865
            -4.1126       -459.9813         -5.3176
            19.2805         -4.3713       -469.6798

     Atom 49  Si  pos: ( -0.786384  1.594169  0.429000)  para sigma:        -410.62
          -407.3545         28.1598         25.3108
            30.2697       -433.6303         25.8274
            20.8647         30.5721       -390.8632

     Atom 50  O   pos: ( -0.807545  1.540211  0.194728)  para sigma:         -62.79
           -81.8225         -5.2583          5.5762
            -7.2852        -70.5387          0.9182
             9.6058          3.2711        -36.0215

     Atom 51  O   pos: (  0.637495 -0.131473  0.480383)  para sigma:         -68.50
           -68.9897         10.5726          5.4403
            10.7405        -78.1587         -0.7359
             8.3160         -1.2071        -58.3592

     Atom 52  O   pos: (  0.298472 -0.203032  1.581765)  para sigma:         -42.43
           -31.9926          4.5373         -3.2653
            10.7245        -46.9231         12.1388
             0.5758         13.2551        -48.3771

     Atom 53  H   pos: (  0.304651 -0.329110  1.498336)  para sigma:           0.00
             0.0000          0.0000          0.0000
             0.0000          0.0000          0.0000
             0.0000          0.0000          0.0000

     Atom 54  H   pos: (  0.439825 -0.175172  1.623527)  para sigma:           0.00
             0.0000          0.0000          0.0000
             0.0000          0.0000          0.0000
             0.0000          0.0000          0.0000

     Atom 55  O   pos: ( -0.827338  0.876302  1.990739)  para sigma:         -26.67
           -23.5281        -11.2297         14.2981
           -12.0962        -34.1316        -10.8636
            13.2019        -13.0159        -22.3494

     Atom 56  H   pos: ( -0.887516  1.697252  0.044679)  para sigma:           0.00
             0.0000          0.0000          0.0000
             0.0000          0.0000          0.0000
             0.0000          0.0000          0.0000

     Atom 57  H   pos: ( -1.104526  1.738741 -0.017277)  para sigma:           0.00
             0.0000          0.0000          0.0000
             0.0000          0.0000          0.0000
             0.0000          0.0000          0.0000

     Atom 58  O   pos: (  0.303020  0.718733  0.267733)  para sigma:         -24.37
            -1.9423          4.7508         -2.0432
             3.1159        -36.5391         -2.0362
            -3.2831         -3.7990        -34.6279

     Atom 59  H   pos: ( -0.594585  0.801793  0.333992)  para sigma:           0.00
             0.0000          0.0000          0.0000
             0.0000          0.0000          0.0000
             0.0000          0.0000          0.0000

     Atom 60  H   pos: (  0.182410  0.732550  0.353505)  para sigma:           0.00
             0.0000          0.0000          0.0000
             0.0000          0.0000          0.0000
             0.0000          0.0000          0.0000

     Atom 61  O   pos: ( -0.430029  0.543633  1.939517)  para sigma:         -22.50
            -5.9262         -8.1747         -6.4870
            -7.5928        -41.1983          1.1001
            -8.3552          3.7015        -20.3734

     Atom 62  H   pos: ( -0.613401  1.461130  0.019652)  para sigma:           0.00
             0.0000          0.0000          0.0000
             0.0000          0.0000          0.0000
             0.0000          0.0000          0.0000

     Atom 63  H   pos: ( -0.284388  0.510116  1.940930)  para sigma:           0.00
             0.0000          0.0000          0.0000
             0.0000          0.0000          0.0000
             0.0000          0.0000          0.0000

     Atom 64  O   pos: (  0.203772  1.127606  0.184527)  para sigma:         -14.59
           -35.9458         -6.1164         -3.2524
            -7.2400         11.5134         -5.7852
            -3.6118         -2.3952        -19.3421

     Atom 65  H   pos: ( -0.813907  1.285393  0.181823)  para sigma:           0.00
             0.0000          0.0000          0.0000
             0.0000          0.0000          0.0000
             0.0000          0.0000          0.0000

     Atom 66  H   pos: (  0.199724  1.075118  0.320216)  para sigma:           0.00
             0.0000          0.0000          0.0000
             0.0000          0.0000          0.0000
             0.0000          0.0000          0.0000

     Atom 67  O   pos: ( -0.350473  1.105614  0.181595)  para sigma:         -16.51
           -10.4651          1.5543         11.3218
             1.0522        -25.1104          8.5499
            13.9200         10.0165        -13.9636

     Atom 68  H   pos: ( -0.496925  1.114455  0.176796)  para sigma:           0.00
             0.0000          0.0000          0.0000
             0.0000          0.0000          0.0000
             0.0000          0.0000          0.0000

     Atom 69  H   pos: ( -0.312197  1.151375  0.316423)  para sigma:           0.00
             0.0000          0.0000          0.0000
             0.0000          0.0000          0.0000
             0.0000          0.0000          0.0000

     Atom 70  O   pos: (  0.607256 -0.396801  2.023314)  para sigma:         -32.75
           -21.5266          0.1884          6.0275
            -4.4995        -46.5983          8.3371
             4.3481         10.6445        -30.1379

     Atom 71  H   pos: (  0.452754 -0.403717  2.012036)  para sigma:           0.00
             0.0000          0.0000          0.0000
             0.0000          0.0000          0.0000
             0.0000          0.0000          0.0000

     Atom 72  H   pos: (  0.642306 -0.490773  1.917054)  para sigma:           0.00
             0.0000          0.0000          0.0000
             0.0000          0.0000          0.0000
             0.0000          0.0000          0.0000

     Atom 73  Ca  pos: (  0.378924  0.354280  0.894477)  para sigma:        -456.17
          -455.6285        -20.0951        -18.3878
           -19.6580       -452.8700        -10.3871
           -21.0298        -11.4955       -460.0214

     Atom 74  Si  pos: ( -0.103111  0.320277  0.733273)  para sigma:        -403.18
          -399.2261         33.0323         -1.4832
            30.9770       -423.4456         -5.1699
             1.8755         -7.7141       -386.8730

     Atom 75  O   pos: ( -0.299119  0.237352  0.848139)  para sigma:         -96.52
           -84.2487         -4.0206         -7.5052
            -6.0834        -85.8958         -0.8910
            -0.8551         -0.4696       -119.4036

     Atom 76  O   pos: (  0.018074  0.473397  0.877986)  para sigma:        -108.68
          -114.8623          4.7297         -2.4922
             4.9682        -95.3227         -0.0541
            -4.7125         -3.0479       -115.8633

     Atom 77  O   pos: (  0.049793  0.127572  0.700301)  para sigma:         -59.42
           -65.2096        -24.5133         -3.1034
           -23.4299        -42.6442         -1.7865
            -2.3828         -2.2760        -70.3993

     Atom 78  O   pos: ( -0.134777  0.406613  0.506477)  para sigma:         -86.19
           -89.7654         -5.8326          9.2858
            -6.8770        -92.4307        -10.0896
             8.9836        -10.6980        -76.3840

     Atom 79  Ca  pos: (  0.053336  0.814340  0.863023)  para sigma:        -484.24
          -494.5323         -4.9202         -0.7624
            -1.9398       -473.7086          3.1987
             1.0558          6.3226       -484.4805

     Atom 80  Si  pos: ( -0.471446  0.859009  0.696719)  para sigma:        -406.84
          -414.3526         18.9115        -13.9032
            17.3568       -420.7372          8.7671
           -19.6877         11.8064       -385.4262

     Atom 81  O   pos: ( -0.607281  0.709281  0.833445)  para sigma:        -102.32
           -98.3275         -3.5027         -3.7704
            -0.0525        -86.1116         -7.5187
            -0.9430         -2.3054       -122.5162

     Atom 82  O   pos: ( -0.291497  0.938192  0.842824)  para sigma:        -119.19
          -129.6019          3.3348        -10.5306
             5.5236        -95.1403          2.8489
           -14.4790         -3.2538       -132.8390

     Atom 83  O   pos: ( -0.387056  0.777809  0.486039)  para sigma:         -96.63
          -109.2744          2.8110         -2.6870
             0.1598        -93.9372         32.6196
            -4.4755         25.9673        -86.6675

     Atom 84  Ca  pos: (  0.259691 -0.108924  1.194612)  para sigma:        -481.58
          -475.9548         -3.9548         -7.2143
            -1.8768       -453.8486         -8.3463
            -7.7302         -8.3704       -514.9335

     Atom 85  Si  pos: (  0.750118 -0.135362  1.376026)  para sigma:        -408.97
          -423.1075         30.6485         15.5199
            23.6744       -397.8799         -0.4519
            11.9384         -5.9051       -405.9128

     Atom 86  O   pos: ( -0.200267  0.108744  1.344611)  para sigma:        -104.91
          -124.7835         22.0692        -12.9264
            17.5830        -85.4707        -14.2656
           -12.2897        -21.1102       -104.4824

     Atom 87  O   pos: (  0.584141 -0.216275  1.217222)  para sigma:        -105.52
           -86.7793          0.7248         23.2409
            -1.4228       -107.9318          6.8690
            16.2862          7.8256       -121.8563

     Atom 88  O   pos: (  0.696051 -0.178393  1.613480)  para sigma:         -93.22
           -79.4456          1.0097         14.7365
            -0.7192        -93.2760         -6.0832
            11.6529         -3.1821       -106.9446

     Atom 89  Ca  pos: ( -0.122393  0.393640  1.194556)  para sigma:        -462.69
          -475.9254          3.6457        -28.6305
             2.4289       -453.6740        -32.8242
           -25.8877        -32.4127       -458.4608

     Atom 90  Si  pos: (  0.354351  0.382152  1.346940)  para sigma:        -406.48
          -417.9775         28.5407          8.0312
            28.8289       -423.6074         -7.1923
             9.1992         -8.4845       -377.8650

     Atom 91  O   pos: (  0.239762  0.222529  1.203066)  para sigma:        -111.54
          -137.8155         -4.7502         -0.2845
             2.2379        -60.7111         11.0094
            -2.5588         -3.3545       -136.0882

     Atom 92  O   pos: ( -0.462139  0.490571  1.205767)  para sigma:        -107.69
           -95.5896          1.2709         -5.7326
             4.1666        -93.7000         -8.1942
             1.0150         -3.2383       -133.7755

     Atom 93  O   pos: (  0.182657  0.560298  1.387185)  para sigma:         -74.72
           -74.4610        -10.4312         -4.1733
            -8.5278        -69.0412         -2.6140
            -3.6642         -2.4023        -80.6557

     Atom 94  O   pos: (  0.400776  0.311578  1.575140)  para sigma:        -101.26
           -84.6221        -14.8270         16.9528
           -14.3242       -103.5585         -5.1251
            10.3731          3.0066       -115.6075

     Atom 95  Ca  pos: (  0.609632  0.496360  0.302288)  para sigma:        -470.80
          -491.2265          1.0804          4.0908
             5.1945       -459.0600          0.6513
             5.1787          0.7424       -462.1220

     Atom 96  Ca  pos: ( -0.301394  0.205482  1.669987)  para sigma:        -469.37
          -454.7700         -6.0603          1.4362
           -11.1424       -481.0999        -12.8671
            -3.5558        -14.3707       -472.2302

     Atom 97  Ca  pos: ( -0.748773  0.600536  1.751619)  para sigma:        -461.21
          -441.9247         20.3382        -36.2262
            20.5601       -464.0839         -7.2135
           -37.1776         -6.3430       -477.6083

     Atom 98  O   pos: (  0.227142 -0.454819  1.962785)  para sigma:         -61.30
           -53.5283        -19.0114         26.3864
           -11.6407        -57.6701         20.6894
            14.1443         17.7926        -72.6984

     Atom 99  H   pos: (  0.067557  0.364134  0.031052)  para sigma:           0.00
             0.0000          0.0000          0.0000
             0.0000          0.0000          0.0000
             0.0000          0.0000          0.0000

     Atom100  O   pos: ( -0.022029  0.436010  1.913313)  para sigma:         -60.06
           -43.6658         12.3325        -29.1306
            11.6921        -49.5661          1.8372
           -16.7761          5.4827        -86.9426

     Atom101  H   pos: ( -0.026459  0.409807  2.056419)  para sigma:           0.00
             0.0000          0.0000          0.0000
             0.0000          0.0000          0.0000
             0.0000          0.0000          0.0000

     Atom102  O   pos: (  0.590762 -0.568143  1.632035)  para sigma:         -44.26
           -27.5146          5.1945         -2.9782
             1.7662        -44.8375         -2.0167
            -4.7598          1.3131        -60.4225

     Atom103  H   pos: (  0.604193 -0.418222  1.626219)  para sigma:           0.00
             0.0000          0.0000          0.0000
             0.0000          0.0000          0.0000
             0.0000          0.0000          0.0000

     Atom104  H   pos: (  0.740457 -0.599986  1.630763)  para sigma:           0.00
             0.0000          0.0000          0.0000
             0.0000          0.0000          0.0000
             0.0000          0.0000          0.0000

     Atom105  O   pos: ( -0.213507  0.530370  1.548890)  para sigma:         -44.19
           -40.8584          8.6356          3.8509
            13.4755        -38.0724          4.1791
             6.6211          1.8404        -53.6364

     Atom106  H   pos: ( -0.341482  0.600637  1.536107)  para sigma:           0.00
             0.0000          0.0000          0.0000
             0.0000          0.0000          0.0000
             0.0000          0.0000          0.0000

     Atom107  H   pos: ( -0.120846  0.642153  1.588843)  para sigma:           0.00
             0.0000          0.0000          0.0000
             0.0000          0.0000          0.0000
             0.0000          0.0000          0.0000

     Atom108  O   pos: ( -0.007279  0.767929  0.510759)  para sigma:         -50.80
           -44.6841          3.2876         -2.1064
             5.1376        -50.3077          0.0272
            -0.1469          0.3560        -57.4155

     Atom109  H   pos: ( -0.036605  0.617698  0.514662)  para sigma:           0.00
             0.0000          0.0000          0.0000
             0.0000          0.0000          0.0000
             0.0000          0.0000          0.0000

     Atom110  H   pos: ( -0.152871  0.810193  0.490424)  para sigma:           0.00
             0.0000          0.0000          0.0000
             0.0000          0.0000          0.0000
             0.0000          0.0000          0.0000

     Atom111  O   pos: ( -0.188966  0.756088  0.085281)  para sigma:         -21.58
           -19.0251        -11.3685         -1.1459
            -9.8108        -17.6226          7.2793
            -7.1670         10.8239        -28.0864

     Atom112  H   pos: ( -0.053233  0.769014  0.136761)  para sigma:           0.00
             0.0000          0.0000          0.0000
             0.0000          0.0000          0.0000
             0.0000          0.0000          0.0000

     Atom113  H   pos: ( -0.255635  0.887661  0.123638)  para sigma:           0.00
             0.0000          0.0000          0.0000
             0.0000          0.0000          0.0000
             0.0000          0.0000          0.0000

     Atom114  O   pos: (  0.055122  0.107719  1.755068)  para sigma:         -46.64
           -60.1929         -1.3910         -3.5792
            -2.9442        -18.3789         13.7875
            -1.3138          9.7972        -61.3400

     Atom115  H   pos: (  0.173681  0.137371  1.672587)  para sigma:           0.00
             0.0000          0.0000          0.0000
             0.0000          0.0000          0.0000
             0.0000          0.0000          0.0000

     Atom116  H   pos: (  0.034230  0.241137  1.839473)  para sigma:           0.00
             0.0000          0.0000          0.0000
             0.0000          0.0000          0.0000
             0.0000          0.0000          0.0000

     Paramagnetic US occ-occ contribution in ppm:

     Atom  1  O   pos: ( -0.298830  1.613936  0.201751)  para_oo sigma:          -0.82
            -0.8265          0.0012         -0.0646
             0.0092         -0.8258         -0.0175
            -0.0688          0.0093         -0.7964

     Atom  2  H   pos: ( -0.178105  1.561535  0.263824)  para_oo sigma:           0.00
             0.0000          0.0000          0.0000
             0.0000          0.0000          0.0000
             0.0000          0.0000          0.0000

     Atom  3  H   pos: ( -0.392488  1.647861  0.312085)  para_oo sigma:           0.00
             0.0000          0.0000          0.0000
             0.0000          0.0000          0.0000
             0.0000          0.0000          0.0000

     Atom  4  O   pos: (  0.094078  0.212837  0.281914)  para_oo sigma:          -1.13
            -0.8976          0.0067          0.0327
             0.0307         -1.3372          0.1436
             0.0361          0.1364         -1.1446

     Atom  5  H   pos: (  0.003807  0.289149  0.385866)  para_oo sigma:           0.00
             0.0000          0.0000          0.0000
             0.0000          0.0000          0.0000
             0.0000          0.0000          0.0000

     Atom  6  H   pos: (  0.104910  0.073924  0.328783)  para_oo sigma:           0.00
             0.0000          0.0000          0.0000
             0.0000          0.0000          0.0000
             0.0000          0.0000          0.0000

     Atom  7  O   pos: (  0.707269  0.153989  0.178425)  para_oo sigma:          -0.68
            -0.5269          0.1317         -0.0309
             0.1044         -0.9286         -0.0778
            -0.0523         -0.0572         -0.5986

     Atom  8  H   pos: ( -0.146441  0.169315  0.193125)  para_oo sigma:           0.00
             0.0000          0.0000          0.0000
             0.0000          0.0000          0.0000
             0.0000          0.0000          0.0000

     Atom  9  H   pos: (  0.661401  0.051598  0.277281)  para_oo sigma:           0.00
             0.0000          0.0000          0.0000
             0.0000          0.0000          0.0000
             0.0000          0.0000          0.0000

     Atom 10  O   pos: (  0.523258  0.032261  1.938780)  para_oo sigma:          -0.41
            -0.4884         -0.3234          0.0420
            -0.3501         -0.1721          0.4155
            -0.0101          0.4159         -0.5820

     Atom 11  H   pos: (  0.545896 -0.107962  1.973049)  para_oo sigma:           0.00
             0.0000          0.0000          0.0000
             0.0000          0.0000          0.0000
             0.0000          0.0000          0.0000

     Atom 12  H   pos: (  0.444141  0.091700  2.048489)  para_oo sigma:           0.00
             0.0000          0.0000          0.0000
             0.0000          0.0000          0.0000
             0.0000          0.0000          0.0000

     Atom 13  O   pos: (  0.420440  0.287207  0.518350)  para_oo sigma:          -0.22
             0.0797         -0.2721          0.3654
            -0.2753         -0.3394          0.0149
             0.3365          0.0478         -0.4073

     Atom 14  H   pos: (  0.493457  0.160911  0.537134)  para_oo sigma:           0.00
             0.0000          0.0000          0.0000
             0.0000          0.0000          0.0000
             0.0000          0.0000          0.0000

     Atom 15  H   pos: (  0.298645  0.254460  0.438871)  para_oo sigma:           0.00
             0.0000          0.0000          0.0000
             0.0000          0.0000          0.0000
             0.0000          0.0000          0.0000

     Atom 16  O   pos: ( -0.501363  0.826226  1.594636)  para_oo sigma:          -0.60
            -0.5952         -0.2178          0.4102
            -0.2424         -0.8039         -0.0196
             0.3861          0.0629         -0.3929

     Atom 17  H   pos: ( -0.574068  0.911795  1.495993)  para_oo sigma:           0.00
             0.0000          0.0000          0.0000
             0.0000          0.0000          0.0000
             0.0000          0.0000          0.0000

     Atom 18  H   pos: ( -0.418794  0.907879  1.686494)  para_oo sigma:           0.00
             0.0000          0.0000          0.0000
             0.0000          0.0000          0.0000
             0.0000          0.0000          0.0000

     Atom 19  O   pos: ( -0.210027  1.288899  0.531985)  para_oo sigma:          -0.57
            -0.4059         -0.0199          0.0500
            -0.0455         -0.5715          0.0949
             0.0500          0.0683         -0.7446

     Atom 20  H   pos: ( -0.264976  1.423855  0.533068)  para_oo sigma:           0.00
             0.0000          0.0000          0.0000
             0.0000          0.0000          0.0000
             0.0000          0.0000          0.0000

     Atom 21  H   pos: ( -0.062800  1.310291  0.528220)  para_oo sigma:           0.00
             0.0000          0.0000          0.0000
             0.0000          0.0000          0.0000
             0.0000          0.0000          0.0000

     Atom 22  O   pos: ( -0.263389  0.960304  1.900137)  para_oo sigma:          -0.69
            -0.8527         -0.1500          0.1025
            -0.1147         -0.6181          0.1995
             0.0597          0.2053         -0.5898

     Atom 23  H   pos: ( -0.260918  0.818641  1.936536)  para_oo sigma:           0.00
             0.0000          0.0000          0.0000
             0.0000          0.0000          0.0000
             0.0000          0.0000          0.0000

     Atom 24  H   pos: (  0.901650 -0.827897  2.006955)  para_oo sigma:           0.00
             0.0000          0.0000          0.0000
             0.0000          0.0000          0.0000
             0.0000          0.0000          0.0000

     Atom 25  Ca  pos: ( -0.228005  1.266227  0.907258)  para_oo sigma:          -3.83
            -3.8206         -0.2156         -0.1932
            -0.2483         -3.2041         -0.0745
            -0.1873         -0.0977         -4.4717

     Atom 26  Si  pos: ( -0.720574  1.245233  0.740479)  para_oo sigma:          -6.11
            -5.8730          0.3337         -0.0645
             0.3451         -6.4121          0.2833
            -0.1317          0.2644         -6.0362

     Atom 27  O   pos: ( -0.898336  1.174856  0.889584)  para_oo sigma:          -1.67
            -1.1657          0.8269         -1.7161
             0.8663         -2.7100         -0.9463
            -1.8529         -0.9135         -1.1426

     Atom 28  O   pos: ( -0.558882  1.370179  0.868500)  para_oo sigma:          -1.62
            -1.1487          1.3933          1.4274
             1.4230         -1.9241          1.1288
             1.4586          1.1827         -1.7923

     Atom 29  O   pos: ( -0.623817  1.048224  0.630783)  para_oo sigma:          -3.95
            -4.2349         -1.4196         -0.1809
            -1.4170         -2.7939          0.5001
            -0.2115          0.5042         -4.8066

     Atom 30  O   pos: ( -0.812376  1.377972  0.552764)  para_oo sigma:          -3.82
            -4.7103         -0.3842          0.2920
            -0.3873         -3.2998         -1.4326
             0.3557         -1.4827         -3.4574

     Atom 31  Ca  pos: (  0.691255 -0.129072  0.851251)  para_oo sigma:          -3.11
            -2.9414         -0.5561         -0.0206
            -0.5635         -2.8602          0.0145
             0.0619          0.1053         -3.5301

     Atom 32  Si  pos: (  0.171046 -0.081887  0.728633)  para_oo sigma:          -6.24
            -6.1031          0.5294          0.2269
             0.5294         -6.0872         -0.2322
             0.2137         -0.2756         -6.5258

     Atom 33  O   pos: (  0.025768 -0.240248  0.837158)  para_oo sigma:          -1.92
            -1.9095          1.7860         -1.0947
             1.6803         -1.8915         -0.8647
            -1.1173         -0.8826         -1.9444

     Atom 34  O   pos: (  0.365290 -0.041884  0.865323)  para_oo sigma:          -1.72
            -0.7764          0.6789          1.8749
             0.7877         -2.5195          0.6327
             1.9114          0.5877         -1.8665

     Atom 35  O   pos: (  0.231798 -0.139147  0.492099)  para_oo sigma:          -3.80
            -3.7773         -0.6501         -0.9308
            -0.6096         -4.2559          0.6564
            -0.9498          0.6868         -3.3691

     Atom 36  Ca  pos: ( -0.404714  0.828264  1.153034)  para_oo sigma:          -3.55
            -3.1866         -0.5362         -0.4901
            -0.4982         -3.4443         -0.2067
            -0.3870         -0.1249         -4.0186

     Atom 37  Si  pos: (  0.103910  0.797339  1.356135)  para_oo sigma:          -6.08
            -5.6182          0.4453          0.1667
             0.4710         -6.7673          0.0180
             0.2018          0.0443         -5.8503

     Atom 38  O   pos: ( -0.706431  0.943745  1.274951)  para_oo sigma:          -1.81
            -0.8563          1.5178         -0.3637
             1.4840         -2.1872         -0.3983
            -0.2678         -0.3847         -2.3792

     Atom 39  O   pos: ( -0.071815  0.779286  1.190968)  para_oo sigma:          -1.56
            -1.2171          0.1865          1.9088
             0.2861         -2.4597          0.4404
             2.0227          0.3338         -0.9961

     Atom 40  O   pos: (  0.034093  0.841099  1.585882)  para_oo sigma:          -1.93
            -2.4551          0.0568         -1.0360
             0.0801         -3.4488          0.0196
            -1.1465          0.2505          0.1034

     Atom 41  Ca  pos: ( -0.685996  1.278445  1.198297)  para_oo sigma:          -3.54
            -3.3823         -0.5915         -0.5950
            -0.5728         -3.3403         -0.2017
            -0.5471         -0.2132         -3.9027

     Atom 42  Si  pos: (  0.012840 -0.504375  1.362459)  para_oo sigma:          -5.91
            -5.8550          0.4856          0.2445
             0.5081         -6.3430          0.4394
             0.2971          0.4318         -5.5415

     Atom 43  O   pos: ( -0.342942  1.200291  1.236890)  para_oo sigma:          -1.76
            -2.1398          1.1976          1.3750
             1.1370         -1.5888          1.3546
             1.3995          1.4339         -1.5467

     Atom 44  O   pos: (  0.252955 -0.501956  1.328903)  para_oo sigma:          -2.24
            -0.7380          0.2289          0.0171
             0.4208         -2.8736          0.0298
             0.1819          0.0799         -3.0953

     Atom 45  O   pos: ( -0.042191 -0.260602  1.315947)  para_oo sigma:          -3.12
            -3.2167         -1.3573          0.0904
            -1.4889         -2.1846          0.0539
             0.1035          0.0079         -3.9593

     Atom 46  O   pos: ( -0.027039 -0.546957  1.599831)  para_oo sigma:          -2.12
            -3.0428          0.2397         -0.8463
             0.2925         -3.3464         -0.7199
            -0.9302         -0.7474          0.0170

     Atom 47  Ca  pos: (  0.259421 -0.709412  1.723976)  para_oo sigma:          -3.06
            -3.0741         -0.0677          0.3177
            -0.0268         -2.6462          0.8798
             0.3007          0.8465         -3.4647

     Atom 48  Ca  pos: (  0.008404 -0.242364  1.790727)  para_oo sigma:          -2.90
            -2.9895         -0.1845          0.6284
            -0.1482         -2.4371         -0.2014
             0.6258         -0.2152         -3.2747

     Atom 49  Si  pos: ( -0.786384  1.594169  0.429000)  para_oo sigma:          -5.76
            -5.6618          0.6677          0.3680
             0.6460         -5.9829          0.4379
             0.3814          0.4244         -5.6278

     Atom 50  O   pos: ( -0.807545  1.540211  0.194728)  para_oo sigma:          -3.88
            -4.9851         -0.0831          0.4068
            -0.1026         -4.7750          0.7406
             0.3626          0.7168         -1.8783

     Atom 51  O   pos: (  0.637495 -0.131473  0.480383)  para_oo sigma:          -3.12
            -1.8582          1.4399          0.5673
             1.4531         -2.9505          0.4229
             0.6261          0.4000         -4.5397

     Atom 52  O   pos: (  0.298472 -0.203032  1.581765)  para_oo sigma:          -0.55
            -0.6559          0.1150          0.2600
             0.1656         -0.2837          0.3312
             0.3616          0.2526         -0.6970

     Atom 53  H   pos: (  0.304651 -0.329110  1.498336)  para_oo sigma:           0.00
             0.0000          0.0000          0.0000
             0.0000          0.0000          0.0000
             0.0000          0.0000          0.0000

     Atom 54  H   pos: (  0.439825 -0.175172  1.623527)  para_oo sigma:           0.00
             0.0000          0.0000          0.0000
             0.0000          0.0000          0.0000
             0.0000          0.0000          0.0000

     Atom 55  O   pos: ( -0.827338  0.876302  1.990739)  para_oo sigma:          -0.49
            -0.1541         -0.0253          0.1817
             0.0805         -0.7161         -0.2192
             0.1801         -0.2578         -0.5866

     Atom 56  H   pos: ( -0.887516  1.697252  0.044679)  para_oo sigma:           0.00
             0.0000          0.0000          0.0000
             0.0000          0.0000          0.0000
             0.0000          0.0000          0.0000

     Atom 57  H   pos: ( -1.104526  1.738741 -0.017277)  para_oo sigma:           0.00
             0.0000          0.0000          0.0000
             0.0000          0.0000          0.0000
             0.0000          0.0000          0.0000

     Atom 58  O   pos: (  0.303020  0.718733  0.267733)  para_oo sigma:          -0.91
            -0.8343          0.0937          0.0515
             0.2609         -1.0373          0.0818
             0.1340          0.0293         -0.8443

     Atom 59  H   pos: ( -0.594585  0.801793  0.333992)  para_oo sigma:           0.00
             0.0000          0.0000          0.0000
             0.0000          0.0000          0.0000
             0.0000          0.0000          0.0000

     Atom 60  H   pos: (  0.182410  0.732550  0.353505)  para_oo sigma:           0.00
             0.0000          0.0000          0.0000
             0.0000          0.0000          0.0000
             0.0000          0.0000          0.0000

     Atom 61  O   pos: ( -0.430029  0.543633  1.939517)  para_oo sigma:          -0.59
            -0.5495         -0.0463         -0.2855
            -0.0170         -0.6598          0.1030
            -0.4152          0.1175         -0.5610

     Atom 62  H   pos: ( -0.613401  1.461130  0.019652)  para_oo sigma:           0.00
             0.0000          0.0000          0.0000
             0.0000          0.0000          0.0000
             0.0000          0.0000          0.0000

     Atom 63  H   pos: ( -0.284388  0.510116  1.940930)  para_oo sigma:           0.00
             0.0000          0.0000          0.0000
             0.0000          0.0000          0.0000
             0.0000          0.0000          0.0000

     Atom 64  O   pos: (  0.203772  1.127606  0.184527)  para_oo sigma:          -0.87
            -0.7764         -0.0276         -0.0044
            -0.0085         -0.7503          0.0760
            -0.0045          0.1060         -1.0780

     Atom 65  H   pos: ( -0.813907  1.285393  0.181823)  para_oo sigma:           0.00
             0.0000          0.0000          0.0000
             0.0000          0.0000          0.0000
             0.0000          0.0000          0.0000

     Atom 66  H   pos: (  0.199724  1.075118  0.320216)  para_oo sigma:           0.00
             0.0000          0.0000          0.0000
             0.0000          0.0000          0.0000
             0.0000          0.0000          0.0000

     Atom 67  O   pos: ( -0.350473  1.105614  0.181595)  para_oo sigma:          -0.85
            -0.9606          0.0272         -0.0313
             0.0386         -0.7915         -0.0188
            -0.0163          0.0117         -0.8020

     Atom 68  H   pos: ( -0.496925  1.114455  0.176796)  para_oo sigma:           0.00
             0.0000          0.0000          0.0000
             0.0000          0.0000          0.0000
             0.0000          0.0000          0.0000

     Atom 69  H   pos: ( -0.312197  1.151375  0.316423)  para_oo sigma:           0.00
             0.0000          0.0000          0.0000
             0.0000          0.0000          0.0000
             0.0000          0.0000          0.0000

     Atom 70  O   pos: (  0.607256 -0.396801  2.023314)  para_oo sigma:          -0.64
            -0.3898         -0.1139         -0.1167
            -0.1329         -0.5850          0.1689
            -0.0941          0.0883         -0.9580

     Atom 71  H   pos: (  0.452754 -0.403717  2.012036)  para_oo sigma:           0.00
             0.0000          0.0000          0.0000
             0.0000          0.0000          0.0000
             0.0000          0.0000          0.0000

     Atom 72  H   pos: (  0.642306 -0.490773  1.917054)  para_oo sigma:           0.00
             0.0000          0.0000          0.0000
             0.0000          0.0000          0.0000
             0.0000          0.0000          0.0000

     Atom 73  Ca  pos: (  0.378924  0.354280  0.894477)  para_oo sigma:          -2.70
            -2.6419         -0.4252         -0.2655
            -0.4137         -2.4342         -0.2285
            -0.2640         -0.2410         -3.0269

     Atom 74  Si  pos: ( -0.103111  0.320277  0.733273)  para_oo sigma:          -6.10
            -5.9214          0.4840         -0.0722
             0.4623         -6.3981         -0.1187
            -0.1032         -0.0856         -5.9656

     Atom 75  O   pos: ( -0.299119  0.237352  0.848139)  para_oo sigma:          -1.89
            -0.7977          1.2320         -1.3442
             1.3083         -2.8987         -0.7613
            -1.4124         -0.7753         -1.9683

     Atom 76  O   pos: (  0.018074  0.473397  0.877986)  para_oo sigma:          -1.50
            -1.5465          1.1201          1.3678
             1.0572         -1.5178          1.4435
             1.3995          1.5506         -1.4410

     Atom 77  O   pos: (  0.049793  0.127572  0.700301)  para_oo sigma:          -3.96
            -4.1547         -1.7878          0.0222
            -1.7937         -2.5828         -0.0098
             0.0133         -0.0165         -5.1383

     Atom 78  O   pos: ( -0.134777  0.406613  0.506477)  para_oo sigma:          -2.73
            -3.8172          0.0871         -0.2988
            -0.0046         -3.0275         -0.5756
            -0.1255         -0.5711         -1.3323

     Atom 79  Ca  pos: (  0.053336  0.814340  0.863023)  para_oo sigma:          -3.22
            -3.3504         -0.2051         -0.0902
            -0.2051         -2.8254          0.0216
             0.0241          0.0964         -3.4911

     Atom 80  Si  pos: ( -0.471446  0.859009  0.696719)  para_oo sigma:          -5.98
            -6.1871          0.3746         -0.3225
             0.4008         -6.2096          0.0037
            -0.3264          0.0686         -5.5487

     Atom 81  O   pos: ( -0.607281  0.709281  0.833445)  para_oo sigma:          -1.64
            -1.7111          1.3586         -1.2089
             1.3119         -1.7493         -1.0917
            -1.2467         -1.2664         -1.4506

     Atom 82  O   pos: ( -0.291497  0.938192  0.842824)  para_oo sigma:          -1.05
            -0.1857          0.6793          1.6721
             0.6687         -1.8836          0.7140
             1.7737          0.7612         -1.0673

     Atom 83  O   pos: ( -0.387056  0.777809  0.486039)  para_oo sigma:          -2.81
            -2.9288         -0.4476         -0.9001
            -0.3895         -4.0102          0.1748
            -0.8840          0.3949         -1.4819

     Atom 84  Ca  pos: (  0.259691 -0.108924  1.194612)  para_oo sigma:          -3.12
            -2.9728         -0.1418         -0.3979
            -0.1778         -2.6088         -0.1885
            -0.3529         -0.1679         -3.7724

     Atom 85  Si  pos: (  0.750118 -0.135362  1.376026)  para_oo sigma:          -5.90
            -6.1327          0.5924          0.3917
             0.5703         -5.5322          0.1211
             0.4016          0.0855         -6.0354

     Atom 86  O   pos: ( -0.200267  0.108744  1.344611)  para_oo sigma:          -1.79
            -2.1483          0.4996          0.1236
             0.5606          0.2378         -0.1458
             0.2380          0.1372         -3.4663

     Atom 87  O   pos: (  0.584141 -0.216275  1.217222)  para_oo sigma:          -1.53
            -1.3155          0.9822          1.4506
             1.0886         -2.4244          0.8146
             1.4785          0.7963         -0.8525

     Atom 88  O   pos: (  0.696051 -0.178393  1.613480)  para_oo sigma:          -2.40
            -3.0764          0.2703         -0.8809
             0.1732         -3.4652         -0.5784
            -0.9859         -0.7332         -0.6591

     Atom 89  Ca  pos: ( -0.122393  0.393640  1.194556)  para_oo sigma:          -2.86
            -3.1396          0.0131         -0.5264
             0.0391         -2.5456         -0.7763
            -0.4596         -0.7253         -2.8923

     Atom 90  Si  pos: (  0.354351  0.382152  1.346940)  para_oo sigma:          -6.01
            -6.1218          0.5998          0.0697
             0.5062         -6.4017         -0.2251
             0.0692         -0.1924         -5.5111

     Atom 91  O   pos: (  0.239762  0.222529  1.203066)  para_oo sigma:          -1.50
            -1.3759          1.1605          1.2228
             1.0932         -1.8207          1.3795
             1.2998          1.6292         -1.2953

     Atom 92  O   pos: ( -0.462139  0.490571  1.205767)  para_oo sigma:          -1.49
            -0.8189          0.9079         -1.2840
             0.9566         -2.2657         -0.7460
            -1.4049         -0.8704         -1.3888

     Atom 93  O   pos: (  0.182657  0.560298  1.387185)  para_oo sigma:          -3.25
            -3.3052         -1.4768         -0.1981
            -1.4990         -1.8545         -0.0389
            -0.1786          0.0129         -4.5963

     Atom 94  O   pos: (  0.400776  0.311578  1.575140)  para_oo sigma:          -1.93
            -3.2898          0.2883          0.3314
             0.3494         -2.7612         -1.0937
             0.4401         -1.2512          0.2576

     Atom 95  Ca  pos: (  0.609632  0.496360  0.302288)  para_oo sigma:          -2.82
            -3.3609          0.1870          0.2278
             0.1696         -2.5822          0.0635
             0.2254          0.0009         -2.5150

     Atom 96  Ca  pos: ( -0.301394  0.205482  1.669987)  para_oo sigma:          -2.95
            -2.5218          0.0549          0.0874
             0.0746         -3.4319         -0.3192
             0.1458         -0.3201         -2.9049

     Atom 97  Ca  pos: ( -0.748773  0.600536  1.751619)  para_oo sigma:          -2.52
            -2.0037          0.4171         -0.4020
             0.3855         -2.3004         -0.1725
            -0.4263         -0.2167         -3.2683

     Atom 98  O   pos: (  0.227142 -0.454819  1.962785)  para_oo sigma:           0.42
             0.6146          0.5481         -0.3929
             0.5053          0.0910         -0.5869
            -0.2585         -0.6246          0.5609

     Atom 99  H   pos: (  0.067557  0.364134  0.031052)  para_oo sigma:           0.00
             0.0000          0.0000          0.0000
             0.0000          0.0000          0.0000
             0.0000          0.0000          0.0000

     Atom100  O   pos: ( -0.022029  0.436010  1.913313)  para_oo sigma:          -0.39
            -0.7866         -0.4197          0.4543
            -0.4057         -0.2009          0.4305
             0.3165          0.3124         -0.1907

     Atom101  H   pos: ( -0.026459  0.409807  2.056419)  para_oo sigma:           0.00
             0.0000          0.0000          0.0000
             0.0000          0.0000          0.0000
             0.0000          0.0000          0.0000

     Atom102  O   pos: (  0.590762 -0.568143  1.632035)  para_oo sigma:          -0.74
            -0.7445         -0.1663          0.0637
            -0.2384         -0.5648          0.0319
             0.0734          0.0512         -0.9078

     Atom103  H   pos: (  0.604193 -0.418222  1.626219)  para_oo sigma:           0.00
             0.0000          0.0000          0.0000
             0.0000          0.0000          0.0000
             0.0000          0.0000          0.0000

     Atom104  H   pos: (  0.740457 -0.599986  1.630763)  para_oo sigma:           0.00
             0.0000          0.0000          0.0000
             0.0000          0.0000          0.0000
             0.0000          0.0000          0.0000

     Atom105  O   pos: ( -0.213507  0.530370  1.548890)  para_oo sigma:          -0.57
            -0.0782          0.0435          0.1840
            -0.0542         -0.8401          0.0348
             0.2713          0.0743         -0.7821

     Atom106  H   pos: ( -0.341482  0.600637  1.536107)  para_oo sigma:           0.00
             0.0000          0.0000          0.0000
             0.0000          0.0000          0.0000
             0.0000          0.0000          0.0000

     Atom107  H   pos: ( -0.120846  0.642153  1.588843)  para_oo sigma:           0.00
             0.0000          0.0000          0.0000
             0.0000          0.0000          0.0000
             0.0000          0.0000          0.0000

     Atom108  O   pos: ( -0.007279  0.767929  0.510759)  para_oo sigma:          -0.82
            -0.5091         -0.0455         -0.1829
            -0.0524         -0.6246         -0.1203
            -0.2313         -0.1284         -1.3252

     Atom109  H   pos: ( -0.036605  0.617698  0.514662)  para_oo sigma:           0.00
             0.0000          0.0000          0.0000
             0.0000          0.0000          0.0000
             0.0000          0.0000          0.0000

     Atom110  H   pos: ( -0.152871  0.810193  0.490424)  para_oo sigma:           0.00
             0.0000          0.0000          0.0000
             0.0000          0.0000          0.0000
             0.0000          0.0000          0.0000

     Atom111  O   pos: ( -0.188966  0.756088  0.085281)  para_oo sigma:          -0.32
            -0.0850         -0.2991          0.0470
            -0.2988         -0.2739          0.0281
             0.0702         -0.0098         -0.6064

     Atom112  H   pos: ( -0.053233  0.769014  0.136761)  para_oo sigma:           0.00
             0.0000          0.0000          0.0000
             0.0000          0.0000          0.0000
             0.0000          0.0000          0.0000

     Atom113  H   pos: ( -0.255635  0.887661  0.123638)  para_oo sigma:           0.00
             0.0000          0.0000          0.0000
             0.0000          0.0000          0.0000
             0.0000          0.0000          0.0000

     Atom114  O   pos: (  0.055122  0.107719  1.755068)  para_oo sigma:          -0.34
            -0.3741         -0.1727         -0.3302
            -0.2124         -0.4663          0.3855
            -0.4143          0.4676         -0.1807

     Atom115  H   pos: (  0.173681  0.137371  1.672587)  para_oo sigma:           0.00
             0.0000          0.0000          0.0000
             0.0000          0.0000          0.0000
             0.0000          0.0000          0.0000

     Atom116  H   pos: (  0.034230  0.241137  1.839473)  para_oo sigma:           0.00
             0.0000          0.0000          0.0000
             0.0000          0.0000          0.0000
             0.0000          0.0000          0.0000

     Paramagnetic US L_R Q_R contribution in ppm:

     Atom  1  O   pos: ( -0.298830  1.613936  0.201751)  para_lq sigma:        -103.55
          -106.4475          4.6304          1.1231
             4.6893        -96.6421          0.2686
             1.0881          0.4968       -107.5552

     Atom  2  H   pos: ( -0.178105  1.561535  0.263824)  para_lq sigma:           0.00
             0.0000          0.0000          0.0000
             0.0000          0.0000          0.0000
             0.0000          0.0000          0.0000

     Atom  3  H   pos: ( -0.392488  1.647861  0.312085)  para_lq sigma:           0.00
             0.0000          0.0000          0.0000
             0.0000          0.0000          0.0000
             0.0000          0.0000          0.0000

     Atom  4  O   pos: (  0.094078  0.212837  0.281914)  para_lq sigma:        -102.11
           -98.9078          2.5574          3.3455
             2.7533       -105.6265          0.3233
             3.1025          0.5694       -101.8063

     Atom  5  H   pos: (  0.003807  0.289149  0.385866)  para_lq sigma:           0.00
             0.0000          0.0000          0.0000
             0.0000          0.0000          0.0000
             0.0000          0.0000          0.0000

     Atom  6  H   pos: (  0.104910  0.073924  0.328783)  para_lq sigma:           0.00
             0.0000          0.0000          0.0000
             0.0000          0.0000          0.0000
             0.0000          0.0000          0.0000

     Atom  7  O   pos: (  0.707269  0.153989  0.178425)  para_lq sigma:        -100.46
          -103.6857         -0.9515         -1.0656
            -1.0987        -99.0362          4.5306
            -1.2845          4.6028        -98.6480

     Atom  8  H   pos: ( -0.146441  0.169315  0.193125)  para_lq sigma:           0.00
             0.0000          0.0000          0.0000
             0.0000          0.0000          0.0000
             0.0000          0.0000          0.0000

     Atom  9  H   pos: (  0.661401  0.051598  0.277281)  para_lq sigma:           0.00
             0.0000          0.0000          0.0000
             0.0000          0.0000          0.0000
             0.0000          0.0000          0.0000

     Atom 10  O   pos: (  0.523258  0.032261  1.938780)  para_lq sigma:         -99.75
           -95.4170          2.7304          5.5316
             2.8625       -103.3643          0.7723
             5.5554          0.9117       -100.4739

     Atom 11  H   pos: (  0.545896 -0.107962  1.973049)  para_lq sigma:           0.00
             0.0000          0.0000          0.0000
             0.0000          0.0000          0.0000
             0.0000          0.0000          0.0000

     Atom 12  H   pos: (  0.444141  0.091700  2.048489)  para_lq sigma:           0.00
             0.0000          0.0000          0.0000
             0.0000          0.0000          0.0000
             0.0000          0.0000          0.0000

     Atom 13  O   pos: (  0.420440  0.287207  0.518350)  para_lq sigma:         -99.85
          -101.3957          0.7529         -4.8100
             0.7135       -101.8949         -1.2161
            -4.6747         -1.2877        -96.2450

     Atom 14  H   pos: (  0.493457  0.160911  0.537134)  para_lq sigma:           0.00
             0.0000          0.0000          0.0000
             0.0000          0.0000          0.0000
             0.0000          0.0000          0.0000

     Atom 15  H   pos: (  0.298645  0.254460  0.438871)  para_lq sigma:           0.00
             0.0000          0.0000          0.0000
             0.0000          0.0000          0.0000
             0.0000          0.0000          0.0000

     Atom 16  O   pos: ( -0.501363  0.826226  1.594636)  para_lq sigma:        -100.02
           -98.0970         -0.8329         -5.5253
            -1.0023       -101.7999          0.5501
            -5.5877          0.5807       -100.1623

     Atom 17  H   pos: ( -0.574068  0.911795  1.495993)  para_lq sigma:           0.00
             0.0000          0.0000          0.0000
             0.0000          0.0000          0.0000
             0.0000          0.0000          0.0000

     Atom 18  H   pos: ( -0.418794  0.907879  1.686494)  para_lq sigma:           0.00
             0.0000          0.0000          0.0000
             0.0000          0.0000          0.0000
             0.0000          0.0000          0.0000

     Atom 19  O   pos: ( -0.210027  1.288899  0.531985)  para_lq sigma:        -101.36
          -106.2792         -0.4413          0.6676
            -0.5320       -103.6699          0.2173
             0.5176          0.1102        -94.1278

     Atom 20  H   pos: ( -0.264976  1.423855  0.533068)  para_lq sigma:           0.00
             0.0000          0.0000          0.0000
             0.0000          0.0000          0.0000
             0.0000          0.0000          0.0000

     Atom 21  H   pos: ( -0.062800  1.310291  0.528220)  para_lq sigma:           0.00
             0.0000          0.0000          0.0000
             0.0000          0.0000          0.0000
             0.0000          0.0000          0.0000

     Atom 22  O   pos: ( -0.263389  0.960304  1.900137)  para_lq sigma:        -100.16
           -95.2683          1.3362          4.8164
             1.1922       -103.2507         -0.1086
             4.7499          0.2117       -101.9584

     Atom 23  H   pos: ( -0.260918  0.818641  1.936536)  para_lq sigma:           0.00
             0.0000          0.0000          0.0000
             0.0000          0.0000          0.0000
             0.0000          0.0000          0.0000

     Atom 24  H   pos: (  0.901650 -0.827897  2.006955)  para_lq sigma:           0.00
             0.0000          0.0000          0.0000
             0.0000          0.0000          0.0000
             0.0000          0.0000          0.0000

     Atom 25  Ca  pos: ( -0.228005  1.266227  0.907258)  para_lq sigma:         201.21
           200.7431         -0.0243         -0.6856
            -0.3837        202.3297         -0.1693
            -0.9379         -0.4174        200.5559

     Atom 26  Si  pos: ( -0.720574  1.245233  0.740479)  para_lq sigma:          -0.54
             0.8286          2.1937         -1.2028
             1.7822         -1.9436          1.3961
            -0.0082          0.8830         -0.4952

     Atom 27  O   pos: ( -0.898336  1.174856  0.889584)  para_lq sigma:        -109.87
          -110.7274         -2.0665          3.5224
            -2.6085       -107.6803          1.6610
             4.5216          1.8463       -111.1990

     Atom 28  O   pos: ( -0.558882  1.370179  0.868500)  para_lq sigma:        -109.33
          -110.1554         -3.0071         -3.0710
            -2.7857       -108.0802         -2.2942
            -3.5253         -2.5888       -109.7417

     Atom 29  O   pos: ( -0.623817  1.048224  0.630783)  para_lq sigma:        -103.20
          -103.0458          3.4862         -0.0662
             3.3609       -106.2354         -0.9594
            -0.0002         -0.8852       -100.3058

     Atom 30  O   pos: ( -0.812376  1.377972  0.552764)  para_lq sigma:        -102.77
          -100.7351          0.8169         -1.7461
             0.6892       -104.6491          4.0619
            -1.5549          3.8400       -102.9120

     Atom 31  Ca  pos: (  0.691255 -0.129072  0.851251)  para_lq sigma:         202.28
           202.3290         -1.1119          0.2909
            -1.0896        202.7050          0.3039
             0.3359          0.2660        201.7929

     Atom 32  Si  pos: (  0.171046 -0.081887  0.728633)  para_lq sigma:          -0.41
             0.4324          2.9294          0.4973
             3.2960         -0.5129         -0.9308
             1.0604         -0.8832         -1.1380

     Atom 33  O   pos: (  0.025768 -0.240248  0.837158)  para_lq sigma:        -110.19
          -110.7266         -3.3342          2.6293
            -3.1296       -111.0472          2.9189
             3.0328          3.6172       -108.8072

     Atom 34  O   pos: (  0.365290 -0.041884  0.865323)  para_lq sigma:        -109.91
          -112.1920         -0.7222         -4.0003
            -0.8209       -107.5453         -0.3934
            -4.7418         -0.5180       -109.9980

     Atom 35  O   pos: (  0.231798 -0.139147  0.492099)  para_lq sigma:        -104.28
          -104.4051          2.6279          2.2300
             2.8928       -102.7317         -1.8641
             2.3502         -1.8217       -105.6965

     Atom 36  Ca  pos: ( -0.404714  0.828264  1.153034)  para_lq sigma:         200.60
           200.7925         -1.9840         -1.7605
            -1.7489        200.5784         -0.6238
            -1.4333         -0.4582        200.4377

     Atom 37  Si  pos: (  0.103910  0.797339  1.356135)  para_lq sigma:          -0.86
             0.9173          2.2754          1.1216
             2.5812         -4.6925          0.3554
             0.6295          0.2524          1.1956

     Atom 38  O   pos: ( -0.706431  0.943745  1.274951)  para_lq sigma:        -109.77
          -111.5359         -3.4512          1.5050
            -3.5211       -110.3455          1.4931
             1.5040          1.0709       -107.4227

     Atom 39  O   pos: ( -0.071815  0.779286  1.190968)  para_lq sigma:        -109.46
          -110.0764         -0.3121         -3.3476
            -0.1913       -107.3062          0.3149
            -4.1125         -0.0113       -110.9827

     Atom 40  O   pos: (  0.034093  0.841099  1.585882)  para_lq sigma:        -110.31
          -108.3984          0.8687          2.1111
             1.0842       -107.7072         -1.8654
             2.0744         -1.7432       -114.8323

     Atom 41  Ca  pos: ( -0.685996  1.278445  1.198297)  para_lq sigma:         201.10
           200.7687         -1.9165         -1.1951
            -1.8265        201.4157         -0.3034
            -0.6582         -0.2263        201.1269

     Atom 42  Si  pos: (  0.012840 -0.504375  1.362459)  para_lq sigma:          -1.04
            -0.7917          2.0974          1.3894
             2.7033         -3.5548          1.7585
             1.2532          1.9752          1.2222

     Atom 43  O   pos: ( -0.342942  1.200291  1.236890)  para_lq sigma:        -110.35
          -110.5491         -2.1705         -2.3834
            -2.2058       -110.3277         -2.7859
            -2.4465         -2.5952       -110.1792

     Atom 44  O   pos: (  0.252955 -0.501956  1.328903)  para_lq sigma:        -109.86
          -115.8957          0.3042          1.1176
             0.5452       -107.1156         -0.0242
             0.7341          0.2737       -106.5814

     Atom 45  O   pos: ( -0.042191 -0.260602  1.315947)  para_lq sigma:        -103.96
          -104.7749          3.0648          1.0410
             2.7513       -106.2905          0.7443
             0.9856          0.9396       -100.8104

     Atom 46  O   pos: ( -0.027039 -0.546957  1.599831)  para_lq sigma:        -110.75
          -107.9435         -0.3635          1.4677
            -0.1167       -108.9595          2.3675
             1.2680          1.8935       -115.3388

     Atom 47  Ca  pos: (  0.259421 -0.709412  1.723976)  para_lq sigma:         202.60
           201.9766         -0.6562          0.8750
            -0.4358        203.8382          2.5672
             1.1821          3.1853        201.9848

     Atom 48  Ca  pos: (  0.008404 -0.242364  1.790727)  para_lq sigma:         202.80
           202.4604          0.1724          1.6252
            -0.1788        203.8804         -0.1884
             2.8296         -0.5396        202.0555

     Atom 49  Si  pos: ( -0.786384  1.594169  0.429000)  para_lq sigma:          -0.86
            -0.2021          3.3578          2.5245
             3.7807         -2.7210          2.6374
             1.6841          3.0044          0.3382

     Atom 50  O   pos: ( -0.807545  1.540211  0.194728)  para_lq sigma:        -110.30
          -107.2098          0.2748          0.3623
             0.0786       -107.7963         -0.7849
            -0.0287         -0.9377       -115.9049

     Atom 51  O   pos: (  0.637495 -0.131473  0.480383)  para_lq sigma:        -113.25
          -116.4939         -4.1103         -2.3914
            -4.1182       -112.1341         -1.1298
            -1.7423         -1.0008       -111.1332

     Atom 52  O   pos: (  0.298472 -0.203032  1.581765)  para_lq sigma:        -100.93
          -103.9129         -0.3685         -1.7004
             0.0151       -100.5698         -4.2598
            -1.5279         -4.3823        -98.3214

     Atom 53  H   pos: (  0.304651 -0.329110  1.498336)  para_lq sigma:           0.00
             0.0000          0.0000          0.0000
             0.0000          0.0000          0.0000
             0.0000          0.0000          0.0000

     Atom 54  H   pos: (  0.439825 -0.175172  1.623527)  para_lq sigma:           0.00
             0.0000          0.0000          0.0000
             0.0000          0.0000          0.0000
             0.0000          0.0000          0.0000

     Atom 55  O   pos: ( -0.827338  0.876302  1.990739)  para_lq sigma:        -101.26
          -104.3574          0.7029         -0.0795
             0.6010        -96.6824          4.1600
            -0.0162          3.7566       -102.7489

     Atom 56  H   pos: ( -0.887516  1.697252  0.044679)  para_lq sigma:           0.00
             0.0000          0.0000          0.0000
             0.0000          0.0000          0.0000
             0.0000          0.0000          0.0000

     Atom 57  H   pos: ( -1.104526  1.738741 -0.017277)  para_lq sigma:           0.00
             0.0000          0.0000          0.0000
             0.0000          0.0000          0.0000
             0.0000          0.0000          0.0000

     Atom 58  O   pos: (  0.303020  0.718733  0.267733)  para_lq sigma:        -101.25
          -104.5242         -1.5458          1.6588
            -1.5722        -97.7162         -4.8962
             1.9978         -5.0931       -101.5219

     Atom 59  H   pos: ( -0.594585  0.801793  0.333992)  para_lq sigma:           0.00
             0.0000          0.0000          0.0000
             0.0000          0.0000          0.0000
             0.0000          0.0000          0.0000

     Atom 60  H   pos: (  0.182410  0.732550  0.353505)  para_lq sigma:           0.00
             0.0000          0.0000          0.0000
             0.0000          0.0000          0.0000
             0.0000          0.0000          0.0000

     Atom 61  O   pos: ( -0.430029  0.543633  1.939517)  para_lq sigma:        -100.95
          -103.7851          2.6470          0.3938
             2.6610        -93.9584         -1.9439
             0.0017         -1.9134       -105.1138

     Atom 62  H   pos: ( -0.613401  1.461130  0.019652)  para_lq sigma:           0.00
             0.0000          0.0000          0.0000
             0.0000          0.0000          0.0000
             0.0000          0.0000          0.0000

     Atom 63  H   pos: ( -0.284388  0.510116  1.940930)  para_lq sigma:           0.00
             0.0000          0.0000          0.0000
             0.0000          0.0000          0.0000
             0.0000          0.0000          0.0000

     Atom 64  O   pos: (  0.203772  1.127606  0.184527)  para_lq sigma:        -102.08
           -94.2232          1.8843          1.1621
             1.9352       -106.9368          0.4570
             1.2801          0.5617       -105.0882

     Atom 65  H   pos: ( -0.813907  1.285393  0.181823)  para_lq sigma:           0.00
             0.0000          0.0000          0.0000
             0.0000          0.0000          0.0000
             0.0000          0.0000          0.0000

     Atom 66  H   pos: (  0.199724  1.075118  0.320216)  para_lq sigma:           0.00
             0.0000          0.0000          0.0000
             0.0000          0.0000          0.0000
             0.0000          0.0000          0.0000

     Atom 67  O   pos: ( -0.350473  1.105614  0.181595)  para_lq sigma:        -100.89
          -104.5936          1.1031         -1.5483
             1.1303        -94.5668         -4.6748
            -1.3946         -4.6655       -103.4965

     Atom 68  H   pos: ( -0.496925  1.114455  0.176796)  para_lq sigma:           0.00
             0.0000          0.0000          0.0000
             0.0000          0.0000          0.0000
             0.0000          0.0000          0.0000

     Atom 69  H   pos: ( -0.312197  1.151375  0.316423)  para_lq sigma:           0.00
             0.0000          0.0000          0.0000
             0.0000          0.0000          0.0000
             0.0000          0.0000          0.0000

     Atom 70  O   pos: (  0.607256 -0.396801  2.023314)  para_lq sigma:        -102.14
          -106.1148          0.0877         -0.5030
            -0.0891        -99.0914         -4.6650
            -0.4931         -4.7606       -101.2080

     Atom 71  H   pos: (  0.452754 -0.403717  2.012036)  para_lq sigma:           0.00
             0.0000          0.0000          0.0000
             0.0000          0.0000          0.0000
             0.0000          0.0000          0.0000

     Atom 72  H   pos: (  0.642306 -0.490773  1.917054)  para_lq sigma:           0.00
             0.0000          0.0000          0.0000
             0.0000          0.0000          0.0000
             0.0000          0.0000          0.0000

     Atom 73  Ca  pos: (  0.378924  0.354280  0.894477)  para_lq sigma:         202.71
           202.5027         -0.9941         -1.0229
            -0.9911        203.0747         -0.6550
            -1.1932         -0.8217        202.5629

     Atom 74  Si  pos: ( -0.103111  0.320277  0.733273)  para_lq sigma:          -0.77
            -0.3965          3.0909         -0.3513
             2.8551         -2.7737         -0.5761
            -0.1665         -0.8158          0.8467

     Atom 75  O   pos: ( -0.299119  0.237352  0.848139)  para_lq sigma:        -110.83
          -113.8574         -2.2919          3.5281
            -2.3911       -108.5591          1.0997
             4.0917          1.2351       -110.0782

     Atom 76  O   pos: (  0.018074  0.473397  0.877986)  para_lq sigma:        -110.17
          -108.7462         -2.2033         -1.8445
            -2.3715       -111.0411         -3.4435
            -2.2390         -3.4696       -110.7254

     Atom 77  O   pos: (  0.049793  0.127572  0.700301)  para_lq sigma:        -101.48
          -101.8794          4.0839         -0.0253
             4.1540       -104.7215         -0.2699
             0.2731         -0.4789        -97.8394

     Atom 78  O   pos: ( -0.134777  0.406613  0.506477)  para_lq sigma:        -108.14
          -106.2218          1.0921         -1.1031
             0.6533       -107.2337          2.5093
            -0.8484          2.1906       -110.9597

     Atom 79  Ca  pos: (  0.053336  0.814340  0.863023)  para_lq sigma:         201.79
           201.7783         -0.1941          0.1020
            -0.1177        202.2525          0.1426
             0.0652          0.2480        201.3352

     Atom 80  Si  pos: ( -0.471446  0.859009  0.696719)  para_lq sigma:          -0.78
            -1.7346          1.8417         -1.3871
             1.6175         -2.3392          0.3874
            -2.0014          0.7969          1.7328

     Atom 81  O   pos: ( -0.607281  0.709281  0.833445)  para_lq sigma:        -111.56
          -110.9579         -3.3145          2.4065
            -3.1570       -111.6928          3.1460
             2.7340          3.5035       -112.0326

     Atom 82  O   pos: ( -0.291497  0.938192  0.842824)  para_lq sigma:        -110.55
          -112.2453         -1.8763         -4.1442
            -1.6175       -107.5855         -1.0699
            -4.5801         -1.7617       -111.8044

     Atom 83  O   pos: ( -0.387056  0.777809  0.486039)  para_lq sigma:        -109.38
          -108.3986          1.2680          2.8238
             1.1542       -107.7457         -2.8248
             2.3239         -2.7926       -112.0070

     Atom 84  Ca  pos: (  0.259691 -0.108924  1.194612)  para_lq sigma:         201.26
           201.3074         -0.2708         -0.4217
            -0.3508        203.0959         -0.3465
            -0.4461         -0.3501        199.3888

     Atom 85  Si  pos: (  0.750118 -0.135362  1.376026)  para_lq sigma:          -0.92
            -2.2720          2.9961          1.8113
             2.2521          0.2484          0.4638
             1.6442         -0.0362         -0.7278

     Atom 86  O   pos: ( -0.200267  0.108744  1.344611)  para_lq sigma:        -111.42
          -108.1544         -0.7198         -0.0252
            -1.3574       -117.6472          0.3731
             0.1637          0.2015       -108.4645

     Atom 87  O   pos: (  0.584141 -0.216275  1.217222)  para_lq sigma:        -110.94
          -111.6829         -2.0283         -3.0811
            -1.8803       -109.2918         -1.1736
            -3.3202         -1.4560       -111.8570

     Atom 88  O   pos: (  0.696051 -0.178393  1.613480)  para_lq sigma:        -111.73
          -109.1673         -0.0236          2.8419
            -0.4070       -109.2644          0.4556
             2.3509          0.7157       -116.7445

     Atom 89  Ca  pos: ( -0.122393  0.393640  1.194556)  para_lq sigma:         202.53
           201.5160         -0.0316         -1.5436
             0.0662        203.0830         -1.9634
            -1.4586         -1.7765        203.0037

     Atom 90  Si  pos: (  0.354351  0.382152  1.346940)  para_lq sigma:          -0.88
            -1.8766          3.1427          0.5245
             2.8536         -3.0438         -0.7499
             0.5724         -0.9274          2.2911

     Atom 91  O   pos: (  0.239762  0.222529  1.203066)  para_lq sigma:        -111.22
          -110.0770         -2.3640         -1.7348
            -2.1902       -111.1945         -3.1661
            -2.0753         -3.6459       -112.3880

     Atom 92  O   pos: ( -0.462139  0.490571  1.205767)  para_lq sigma:        -111.05
          -112.9015         -2.4031          2.9080
            -2.1570       -109.1517          1.1269
             3.2823          1.4867       -111.0991

     Atom 93  O   pos: (  0.182657  0.560298  1.387185)  para_lq sigma:        -102.68
          -102.1353          3.9342         -0.0308
             3.8928       -106.2489         -0.3887
            -0.1581         -0.5373        -99.6569

     Atom 94  O   pos: (  0.400776  0.311578  1.575140)  para_lq sigma:        -111.63
          -108.4831          0.6641         -1.9858
             0.7129       -109.6259          2.1439
            -2.1679          2.4382       -116.7796

     Atom 95  Ca  pos: (  0.609632  0.496360  0.302288)  para_lq sigma:         203.63
           201.9978         -0.1034          0.2603
             0.3954        204.5381          0.3589
             0.8731          0.4678        204.3519

     Atom 96  Ca  pos: ( -0.301394  0.205482  1.669987)  para_lq sigma:         202.60
           203.5302         -0.2187          1.0275
            -0.5996        201.3639          0.2076
             1.0192          0.2455        202.8954

     Atom 97  Ca  pos: ( -0.748773  0.600536  1.751619)  para_lq sigma:         202.77
           203.5230          0.9992         -1.2822
             1.1059        203.7517         -0.4783
            -2.0959         -0.7198        201.0444

     Atom 98  O   pos: (  0.227142 -0.454819  1.962785)  para_lq sigma:        -110.25
          -106.9758         -0.8314          1.3964
            -0.3809       -108.7564          4.1802
             0.6717          4.1779       -115.0239

     Atom 99  H   pos: (  0.067557  0.364134  0.031052)  para_lq sigma:           0.00
             0.0000          0.0000          0.0000
             0.0000          0.0000          0.0000
             0.0000          0.0000          0.0000

     Atom100  O   pos: ( -0.022029  0.436010  1.913313)  para_lq sigma:        -109.81
          -106.2350          0.2748          0.0605
             0.3114       -106.7458          1.6072
             0.7916          1.9373       -116.4362

     Atom101  H   pos: ( -0.026459  0.409807  2.056419)  para_lq sigma:           0.00
             0.0000          0.0000          0.0000
             0.0000          0.0000          0.0000
             0.0000          0.0000          0.0000

     Atom102  O   pos: (  0.590762 -0.568143  1.632035)  para_lq sigma:        -101.86
          -105.4395          0.5422          0.3292
             0.2576       -105.1164          0.3585
            -0.0649          0.4283        -95.0127

     Atom103  H   pos: (  0.604193 -0.418222  1.626219)  para_lq sigma:           0.00
             0.0000          0.0000          0.0000
             0.0000          0.0000          0.0000
             0.0000          0.0000          0.0000

     Atom104  H   pos: (  0.740457 -0.599986  1.630763)  para_lq sigma:           0.00
             0.0000          0.0000          0.0000
             0.0000          0.0000          0.0000
             0.0000          0.0000          0.0000

     Atom105  O   pos: ( -0.213507  0.530370  1.548890)  para_lq sigma:        -100.09
          -103.4916          0.4296         -2.2404
             0.6650       -103.1431         -1.9627
            -1.8483         -2.1932        -93.6393

     Atom106  H   pos: ( -0.341482  0.600637  1.536107)  para_lq sigma:           0.00
             0.0000          0.0000          0.0000
             0.0000          0.0000          0.0000
             0.0000          0.0000          0.0000

     Atom107  H   pos: ( -0.120846  0.642153  1.588843)  para_lq sigma:           0.00
             0.0000          0.0000          0.0000
             0.0000          0.0000          0.0000
             0.0000          0.0000          0.0000

     Atom108  O   pos: ( -0.007279  0.767929  0.510759)  para_lq sigma:        -101.25
          -103.5356          0.3149         -1.6088
             0.4511       -104.1203          0.1036
            -1.6995         -0.0772        -96.0848

     Atom109  H   pos: ( -0.036605  0.617698  0.514662)  para_lq sigma:           0.00
             0.0000          0.0000          0.0000
             0.0000          0.0000          0.0000
             0.0000          0.0000          0.0000

     Atom110  H   pos: ( -0.152871  0.810193  0.490424)  para_lq sigma:           0.00
             0.0000          0.0000          0.0000
             0.0000          0.0000          0.0000
             0.0000          0.0000          0.0000

     Atom111  O   pos: ( -0.188966  0.756088  0.085281)  para_lq sigma:        -100.04
          -101.8434          2.0192         -1.9999
             2.1004       -102.7756         -3.8182
            -2.3253         -3.8260        -95.5073

     Atom112  H   pos: ( -0.053233  0.769014  0.136761)  para_lq sigma:           0.00
             0.0000          0.0000          0.0000
             0.0000          0.0000          0.0000
             0.0000          0.0000          0.0000

     Atom113  H   pos: ( -0.255635  0.887661  0.123638)  para_lq sigma:           0.00
             0.0000          0.0000          0.0000
             0.0000          0.0000          0.0000
             0.0000          0.0000          0.0000

     Atom114  O   pos: (  0.055122  0.107719  1.755068)  para_lq sigma:        -101.83
          -101.9883         -1.4206          4.2831
            -1.4444       -102.6316         -2.5460
             4.3530         -2.5296       -100.8653

     Atom115  H   pos: (  0.173681  0.137371  1.672587)  para_lq sigma:           0.00
             0.0000          0.0000          0.0000
             0.0000          0.0000          0.0000
             0.0000          0.0000          0.0000

     Atom116  H   pos: (  0.034230  0.241137  1.839473)  para_lq sigma:           0.00
             0.0000          0.0000          0.0000
             0.0000          0.0000          0.0000
             0.0000          0.0000          0.0000


     Total NMR chemical shifts in ppm: ---------------------------------------
     (adopting the Simpson convention for anisotropy and asymmetry)-----------

     Atom  1  O   pos: ( -0.298830  1.613936  0.201751)  Total sigma:         249.33
           264.2893        -17.4829         -5.4916
           -17.4431        236.8648          0.1856
           -10.9861          1.6050        246.8401

     O    1    anisotropy:     38.44    eta:   -0.6704
     O    1    sigma_11=    245.11    axis=( -0.171458  0.260002 -0.950264)
     O    1    sigma_22=    227.93    axis=(  0.456272  0.875825  0.157309)
     O    1    sigma_33=    274.96    axis=( -0.873166  0.406607  0.268799)

     Atom  2  H   pos: ( -0.178105  1.561535  0.263824)  Total sigma:          28.17
            35.9941         -5.2714          4.4006
            -5.5466         22.6617         -2.1866
             6.6470         -2.7857         25.8455

     H    2    anisotropy:     18.37    eta:   -0.2253
     H    2    sigma_11=     23.42    axis=( -0.413662 -0.032272  0.909858)
     H    2    sigma_22=     20.66    axis=(  0.276856  0.947584  0.159482)
     H    2    sigma_33=     40.42    axis=(  0.867314 -0.317872  0.383045)

     Atom  3  H   pos: ( -0.392488  1.647861  0.312085)  Total sigma:          24.18
            29.5861         -5.7476        -11.2270
            -5.6858         15.9483          3.5473
           -13.5678          4.3873         26.9911

     H    3    anisotropy:     27.56    eta:   -0.1295
     H    3    sigma_11=     16.18    axis=( -0.539076  0.373199 -0.755063)
     H    3    sigma_22=     13.80    axis=(  0.429308  0.893029  0.134886)
     H    3    sigma_33=     42.55    axis=( -0.724632  0.251441  0.641627)

     Atom  4  O   pos: (  0.094078  0.212837  0.281914)  Total sigma:         218.47
           229.0150        -10.2305          8.5599
            -4.6952        210.4806         10.3697
             2.7640         15.5139        215.9109

     O    4    anisotropy:    -31.88    eta:   -0.2534
     O    4    sigma_11=    226.40    axis=(  0.051997  0.615088  0.786742)
     O    4    sigma_22=    231.79    axis=(  0.957869 -0.253544  0.134918)
     O    4    sigma_33=    197.22    axis=( -0.282460 -0.746580  0.602357)

     Atom  5  H   pos: (  0.003807  0.289149  0.385866)  Total sigma:          16.42
            16.7305        -12.9890        -13.0354
           -12.4381         14.1598         11.7421
           -13.3527         13.1828         18.3762

     H    5    anisotropy:     38.52    eta:   -0.0755
     H    5    sigma_11=      4.55    axis=( -0.555670  0.280082 -0.782806)
     H    5    sigma_22=      2.61    axis=(  0.590664  0.795610 -0.134615)
     H    5    sigma_33=     42.10    axis=( -0.585105  0.537176  0.607531)

     Atom  6  H   pos: (  0.104910  0.073924  0.328783)  Total sigma:          25.41
            19.0218         -3.6604          2.2689
            -4.4794         36.0309         -4.9063
             2.7311         -5.1430         21.1917

     H    6    anisotropy:     19.88    eta:   -0.2182
     H    6    sigma_11=     20.24    axis=(  0.436288  0.372914  0.818894)
     H    6    sigma_22=     17.34    axis=(  0.869927  0.057771 -0.489785)
     H    6    sigma_33=     38.66    axis=(  0.229956 -0.926066  0.299203)

     Atom  7  O   pos: (  0.707269  0.153989  0.178425)  Total sigma:         233.63
           237.2580         10.1497         -8.9087
             7.9656        231.1052         -1.5356
           -13.2719         -0.5098        232.5272

     O    7    anisotropy:     23.95    eta:   -0.6305
     O    7    sigma_11=    230.68    axis=(  0.037073  0.763095  0.645222)
     O    7    sigma_22=    220.62    axis=(  0.651769 -0.507899  0.563236)
     O    7    sigma_33=    249.59    axis=( -0.757511 -0.399655  0.516191)

     Atom  8  H   pos: ( -0.146441  0.169315  0.193125)  Total sigma:          23.24
            39.8106          3.5803          6.0140
             2.6839         14.2677          0.7092
             6.1433          1.0520         15.6393

     H    8    anisotropy:     27.60    eta:   -0.0224
     H    8    sigma_11=     14.25    axis=(  0.256773 -0.340346 -0.904562)
     H    8    sigma_22=     13.83    axis=(  0.028454 -0.932875  0.359076)
     H    8    sigma_33=     41.64    axis=(  0.966053  0.117939  0.229853)

     Atom  9  H   pos: (  0.661401  0.051598  0.277281)  Total sigma:          23.11
            17.3721          5.0074         -5.9014
             5.6899         26.7824        -12.4477
            -6.9274        -12.3301         25.1613

     H    9    anisotropy:     27.24    eta:   -0.1186
     H    9    sigma_11=     15.10    axis=(  0.798925 -0.569840 -0.192356)
     H    9    sigma_22=     12.95    axis=(  0.504011  0.459838  0.731110)
     H    9    sigma_33=     41.27    axis=( -0.328163 -0.681052  0.654581)

     Atom 10  O   pos: (  0.523258  0.032261  1.938780)  Total sigma:         244.31
           231.6732         -3.0707        -13.2960
            -0.7181        237.9862         -4.8394
           -17.9583         -1.0236        263.2701

     O   10    anisotropy:     38.26    eta:   -0.5429
     O   10    sigma_11=    238.48    axis=(  0.219136 -0.975428  0.022792)
     O   10    sigma_22=    224.63    axis=(  0.900471  0.211180  0.380204)
     O   10    sigma_33=    269.82    axis=( -0.375675 -0.062793  0.924622)

     Atom 11  H   pos: (  0.545896 -0.107962  1.973049)  Total sigma:          25.30
            16.6867         -3.4656         -0.5684
            -3.6911         38.6004         -3.2177
             0.2112         -4.5048         20.6140

     H   11    anisotropy:     21.92    eta:   -0.2777
     H   11    sigma_11=     20.02    axis=( -0.220540  0.157583  0.962564)
     H   11    sigma_22=     15.96    axis=(  0.964089  0.184925  0.190616)
     H   11    sigma_33=     39.91    axis=(  0.147964 -0.970036  0.192708)

     Atom 12  H   pos: (  0.444141  0.091700  2.048489)  Total sigma:          22.85
            19.0502         -6.6996         -9.7002
            -5.5678         19.9324          8.7936
           -10.1251         10.3249         29.5784

     H   12    anisotropy:     27.99    eta:   -0.0562
     H   12    sigma_11=     14.05    axis=(  0.020354 -0.845565  0.533485)
     H   12    sigma_22=     13.00    axis=( -0.887359 -0.261119 -0.380014)
     H   12    sigma_33=     41.51    axis=( -0.460630  0.465658  0.755634)

     Atom 13  O   pos: (  0.420440  0.287207  0.518350)  Total sigma:         234.20
           237.9192          6.0286          6.8226
             8.2160        230.9533         -2.6524
            10.2129         -8.2790        233.7358

     O   13    anisotropy:    -21.28    eta:   -0.5358
     O   13    sigma_11=    237.50    axis=( -0.199211 -0.746877  0.634421)
     O   13    sigma_22=    245.10    axis=(  0.828331  0.217589  0.516258)
     O   13    sigma_33=    220.01    axis=( -0.523624  0.628355  0.575316)

     Atom 14  H   pos: (  0.493457  0.160911  0.537134)  Total sigma:          25.49
            24.7118         -6.7886          1.4666
            -8.4059         32.7191         -2.3790
             1.2589         -1.3939         19.0277

     H   14    anisotropy:     18.16    eta:   -0.1190
     H   14    sigma_11=     20.15    axis=( -0.839295 -0.527317 -0.132367)
     H   14    sigma_22=     18.71    axis=( -0.177741  0.036042  0.983417)
     H   14    sigma_33=     37.59    axis=(  0.513802 -0.848904  0.123976)

     Atom 15  H   pos: (  0.298645  0.254460  0.438871)  Total sigma:          22.21
            33.3438          3.7492         12.7583
             5.2949         13.7644          2.0599
            13.5972          1.5916         19.5325

     H   15    anisotropy:     29.88    eta:   -0.1039
     H   15    sigma_11=     13.29    axis=( -0.077712 -0.900733  0.427364)
     H   15    sigma_22=     11.22    axis=(  0.527905 -0.400812 -0.748776)
     H   15    sigma_33=     42.13    axis=(  0.845741  0.167419  0.506649)

     Atom 16  O   pos: ( -0.501363  0.826226  1.594636)  Total sigma:         239.03
           237.8459          1.8421         28.1012
            -2.6025        233.9153         -3.5454
            23.9386         -1.8643        245.3260

     O   16    anisotropy:     43.50    eta:   -0.6448
     O   16    sigma_11=    233.88    axis=(  0.103971  0.994579 -0.001318)
     O   16    sigma_22=    215.18    axis=( -0.751085  0.079385  0.655416)
     O   16    sigma_33=    268.03    axis=(  0.651968 -0.067154  0.755267)

     Atom 17  H   pos: ( -0.574068  0.911795  1.495993)  Total sigma:          21.72
            19.6223         -4.8493         12.0200
            -5.9707         18.1132         -9.1873
            12.3166         -7.9815         27.4112

     H   17    anisotropy:     28.64    eta:   -0.1637
     H   17    sigma_11=     13.73    axis=(  0.402861  0.892726  0.201851)
     H   17    sigma_22=     10.60    axis=( -0.745632  0.192218  0.638032)
     H   17    sigma_33=     40.81    axis=(  0.530789 -0.407544  0.743082)

     Atom 18  H   pos: ( -0.418794  0.907879  1.686494)  Total sigma:          23.06
            22.2983          6.3913         12.4352
             7.1049         19.9269          7.6771
            12.1679          5.9266         26.9499

     H   18    anisotropy:     27.50    eta:   -0.2132
     H   18    sigma_11=     15.85    axis=(  0.098056 -0.893314  0.438606)
     H   18    sigma_22=     11.94    axis=(  0.799932 -0.191437 -0.568737)
     H   18    sigma_33=     41.39    axis=(  0.592026  0.406622  0.695819)

     Atom 19  O   pos: ( -0.210027  1.288899  0.531985)  Total sigma:         248.68
           263.1841         -9.1565          7.3711
            -7.6878        241.6614          2.5986
             5.6186          2.8099        241.1865

     O   19    anisotropy:     27.76    eta:   -0.5004
     O   19    sigma_11=    244.05    axis=( -0.045728 -0.673090 -0.738145)
     O   19    sigma_22=    234.79    axis=(  0.349282  0.681506 -0.643080)
     O   19    sigma_33=    267.18    axis=( -0.935901  0.287228 -0.203934)

     Atom 20  H   pos: ( -0.264976  1.423855  0.533068)  Total sigma:          28.09
            26.2945         -4.8306         -0.2016
            -6.3917         35.4115         -0.1691
             0.1539         -0.5971         22.5664

     H   20    anisotropy:     15.00    eta:   -0.1128
     H   20    sigma_11=     23.66    axis=(  0.891849  0.420214 -0.167405)
     H   20    sigma_22=     22.53    axis=(  0.142053  0.091177  0.985651)
     H   20    sigma_33=     38.09    axis=( -0.429448  0.902833 -0.021623)

     Atom 21  H   pos: ( -0.062800  1.310291  0.528220)  Total sigma:          22.95
            42.0298          2.7139          1.0819
             4.5545         14.5032         -0.1173
             0.7231         -0.2205         12.3119

     H   21    anisotropy:     29.37    eta:   -0.0937
     H   21    sigma_11=     14.08    axis=( -0.122370  0.980082 -0.156411)
     H   21    sigma_22=     12.24    axis=( -0.048397  0.151515  0.987269)
     H   21    sigma_33=     42.53    axis=( -0.991304 -0.128381 -0.028892)

     Atom 22  O   pos: ( -0.263389  0.960304  1.900137)  Total sigma:         239.86
           225.6922          0.9657          2.6939
            -1.6793        245.5017          5.1024
             0.5562          8.6964        248.3743

     O   22    anisotropy:    -21.48    eta:   -0.9787
     O   22    sigma_11=    240.01    axis=( -0.090100  0.776864 -0.623189)
     O   22    sigma_22=    254.02    axis=(  0.036685  0.627898  0.777431)
     O   22    sigma_33=    225.54    axis=(  0.995257  0.047185 -0.085073)

     Atom 23  H   pos: ( -0.260918  0.818641  1.936536)  Total sigma:          26.45
            19.2652          1.4825          0.3897
             0.9463         37.9323         -3.1805
             0.6710         -4.2399         22.1595

     H   23    anisotropy:     18.55    eta:   -0.2132
     H   23    sigma_11=     21.59    axis=(  0.311300  0.188300  0.931469)
     H   23    sigma_22=     18.95    axis=(  0.948736 -0.118008 -0.293215)
     H   23    sigma_33=     38.82    axis=( -0.054708 -0.974996  0.215383)

     Atom 24  H   pos: (  0.901650 -0.827897  2.006955)  Total sigma:          22.11
            13.9770         -5.0562         -8.5032
            -4.4007         17.9346          9.7343
            -8.1890         11.2676         34.4079

     H   24    anisotropy:     30.90    eta:   -0.1133
     H   24    sigma_11=     12.97    axis=( -0.237283  0.832695 -0.500316)
     H   24    sigma_22=     10.64    axis=(  0.918527  0.359972  0.163489)
     H   24    sigma_33=     42.71    axis=( -0.316236  0.420761  0.850268)

     Atom 25  Ca  pos: ( -0.228005  1.266227  0.907258)  Total sigma:        1060.12
          1054.9991         -5.6757        -15.3853
            -8.1733       1088.7260         -8.6905
           -17.9218         -9.6410       1036.6459

     Ca  25    anisotropy:    -53.03    eta:   -0.7369
     Ca  25    sigma_11=   1064.78    axis=(  0.852684  0.047421 -0.520270)
     Ca  25    sigma_22=   1090.83    axis=( -0.131515  0.983284 -0.125920)
     Ca  25    sigma_33=   1024.77    axis=(  0.505602  0.175793  0.844667)

     Atom 26  Si  pos: ( -0.720574  1.245233  0.740479)  Total sigma:         411.14
           428.8710         25.7754        -13.1200
            21.5390        399.3208         13.9107
             0.0568          6.7541        405.2276

     Si  26    anisotropy:    -46.35    eta:   -0.9977
     Si  26    sigma_11=    411.18    axis=( -0.194967  0.393840  0.898264)
     Si  26    sigma_22=    442.00    axis=( -0.876552 -0.480867  0.020579)
     Si  26    sigma_33=    380.24    axis=( -0.440050  0.783363 -0.438975)

     Atom 27  O   pos: ( -0.898336  1.174856  0.889584)  Total sigma:         120.82
           155.6649         -8.8467          1.7191
           -17.4903        123.6731          7.2224
            15.0555          6.9479         83.1187

     O   27    anisotropy:    -60.63    eta:   -0.9777
     O   27    sigma_11=    121.27    axis=(  0.296418  0.925187  0.236991)
     O   27    sigma_22=    160.79    axis=( -0.944240  0.321138 -0.072671)
     O   27    sigma_33=     80.40    axis=( -0.143341 -0.202235  0.968790)

     Atom 28  O   pos: ( -0.558882  1.370179  0.868500)  Total sigma:         116.04
           116.8921         -1.4080          1.2047
             1.6864        134.7204         -3.6760
            -5.7730         -5.2608         96.4986

     O   28    anisotropy:    -30.44    eta:   -0.8929
     O   28    sigma_11=    117.12    axis=(  0.994128 -0.033952 -0.102743)
     O   28    sigma_22=    135.24    axis=(  0.021945  0.993028 -0.115814)
     O   28    sigma_33=     95.74    axis=(  0.105959  0.112879  0.987943)

     Atom 29  O   pos: ( -0.623817  1.048224  0.630783)  Total sigma:         182.82
           172.3141        -33.6509         -3.0625
           -33.8889        204.1863          9.2244
            -3.0834          7.9105        171.9516

     O   29    anisotropy:     66.31    eta:   -0.4525
     O   29    sigma_11=    170.71    axis=( -0.168530  0.081406 -0.982329)
     O   29    sigma_22=    150.71    axis=(  0.834251  0.542577 -0.098162)
     O   29    sigma_33=    227.03    axis=( -0.524998  0.836052  0.159353)

     Atom 30  O   pos: ( -0.812376  1.377972  0.552764)  Total sigma:         176.49
           161.2354         -6.2497         10.9286
            -4.3946        186.5309        -27.9659
             9.3412        -26.1213        181.7173

     O   30    anisotropy:     55.51    eta:   -0.2129
     O   30    sigma_11=    161.93    axis=(  0.775713  0.535286  0.334273)
     O   30    sigma_22=    154.05    axis=( -0.597631  0.452908  0.661598)
     O   30    sigma_33=    213.50    axis=(  0.202749 -0.712981  0.671230)

     Atom 31  Ca  pos: (  0.691255 -0.129072  0.851251)  Total sigma:        1099.84
          1112.7878        -28.2468          4.2080
           -26.6898       1114.5259          3.3280
             6.6626          1.0016       1072.2044

     Ca  31    anisotropy:     62.06    eta:   -0.4284
     Ca  31    sigma_11=   1088.02    axis=(  0.670482  0.668403  0.322012)
     Ca  31    sigma_22=   1070.29    axis=( -0.252159 -0.202890  0.946177)
     Ca  31    sigma_33=   1141.21    axis=( -0.697761  0.715593 -0.032510)

     Atom 32  Si  pos: (  0.171046 -0.081887  0.728633)  Total sigma:         414.03
           429.9408         34.0976          7.1662
            37.7231        409.2731        -10.6199
            10.0049         -7.2616        402.8622

     Si  32    anisotropy:     64.49    eta:   -0.7462
     Si  32    sigma_11=    408.57    axis=(  0.232423 -0.354833  0.905579)
     Si  32    sigma_22=    376.49    axis=( -0.551123  0.719127  0.423225)
     Si  32    sigma_33=    457.02    axis=( -0.801401 -0.597452 -0.028415)

     Atom 33  O   pos: (  0.025768 -0.240248  0.837158)  Total sigma:         122.37
           120.7978          7.0481          0.1016
             9.9775        151.5581         -6.2285
             3.7041          5.4583         94.7480

     O   33    anisotropy:     47.08    eta:   -0.7698
     O   33    sigma_11=    118.76    axis=( -0.965025  0.249496 -0.080490)
     O   33    sigma_22=     94.59    axis=( -0.078367  0.018448  0.996754)
     O   33    sigma_33=    153.76    axis=( -0.250171 -0.968200 -0.001749)

     Atom 34  O   pos: (  0.365290 -0.041884  0.865323)  Total sigma:         110.32
           141.2662         -9.0306         -2.2204
           -14.4062         79.3681         -5.2695
           -11.4587         -2.9103        110.3304

     O   34    anisotropy:     51.23    eta:   -0.9866
     O   34    sigma_11=    110.09    axis=(  0.144016 -0.184349  0.972252)
     O   34    sigma_22=     76.40    axis=( -0.191454 -0.969122 -0.155396)
     O   34    sigma_33=    144.47    axis=( -0.970878  0.163762  0.174864)

     Atom 35  O   pos: (  0.231798 -0.139147  0.492099)  Total sigma:         169.57
           168.5517        -13.2020         -9.8665
           -17.4240        164.8895         14.0073
           -10.9462         10.4162        175.2768

     O   35    anisotropy:     38.16    eta:   -0.4608
     O   35    sigma_11=    162.72    axis=( -0.567240  0.303955 -0.765409)
     O   35    sigma_22=    150.99    axis=(  0.604168  0.785176 -0.135940)
     O   35    sigma_33=    195.01    axis=( -0.559661  0.539546  0.629023)

     Atom 36  Ca  pos: ( -0.404714  0.828264  1.153034)  Total sigma:        1068.79
          1095.7445        -29.0931        -38.2998
           -26.9129       1066.5480        -14.9790
           -34.4528        -13.8706       1044.0768

     Ca  36    anisotropy:    -84.65    eta:   -0.8670
     Ca  36    sigma_11=   1072.54    axis=(  0.112723  0.820807 -0.559973)
     Ca  36    sigma_22=   1121.47    axis=( -0.870196  0.353591  0.343122)
     Ca  36    sigma_33=   1012.36    axis=(  0.479638  0.448608  0.754121)

     Atom 37  Si  pos: (  0.103910  0.797339  1.356135)  Total sigma:         404.43
           423.9734         29.3010          8.4063
            30.6122        354.9596          7.1305
             4.1590          4.9068        434.3485

     Si  37    anisotropy:    -91.18    eta:   -0.2630
     Si  37    sigma_11=    426.83    axis=(  0.658522  0.214068 -0.721473)
     Si  37    sigma_22=    442.81    axis=(  0.668037  0.275152  0.691389)
     Si  37    sigma_33=    343.64    axis=(  0.346519 -0.937265  0.038188)

     Atom 38  O   pos: ( -0.706431  0.943745  1.274951)  Total sigma:         115.03
           121.3358         -2.2701        -14.9128
            -1.7628        122.4084        -13.5296
           -21.6537        -21.5454        101.3573

     O   38    anisotropy:    -47.11    eta:   -0.4353
     O   38    sigma_11=    123.90    axis=( -0.705324  0.708580  0.020799)
     O   38    sigma_22=    137.57    axis=( -0.572373 -0.586562  0.573005)
     O   38    sigma_33=     83.63    axis=(  0.418220  0.392249  0.819288)

     Atom 39  O   pos: ( -0.071815  0.779286  1.190968)  Total sigma:         114.46
           152.3380        -13.6228         21.3225
           -20.1297         76.7603         -6.6605
             8.1306         -2.0887        114.2766

     O   39    anisotropy:     69.75    eta:   -0.7777
     O   39    sigma_11=    109.29    axis=( -0.311553  0.033927  0.949623)
     O   39    sigma_22=     73.12    axis=(  0.202660  0.978742  0.031521)
     O   39    sigma_33=    160.96    axis=(  0.928366 -0.202271  0.311805)

     Atom 40  O   pos: (  0.034093  0.841099  1.585882)  Total sigma:         112.96
            93.5171          7.3369         -1.0788
             6.9974        148.0451         43.6774
             2.1415         31.6851         97.3160

     O   40    anisotropy:     83.58    eta:   -0.3000
     O   40    sigma_11=     93.46    axis=(  0.980682  0.006197 -0.195508)
     O   40    sigma_22=     76.74    axis=( -0.175061  0.473718 -0.863102)
     O   40    sigma_33=    168.68    axis=(  0.087268  0.880655  0.465652)

     Atom 41  Ca  pos: ( -0.685996  1.278445  1.198297)  Total sigma:        1069.05
          1081.4545        -27.2393        -26.0010
           -27.0596       1085.1020         -2.9891
           -20.8106         -1.9280       1040.5856

     Ca  41    anisotropy:     66.69    eta:   -0.9215
     Ca  41    sigma_11=   1067.30    axis=(  0.504431  0.699439 -0.506295)
     Ca  41    sigma_22=   1026.34    axis=(  0.482503  0.257932  0.837056)
     Ca  41    sigma_33=   1113.50    axis=( -0.716059  0.666525  0.207372)

     Atom 42  Si  pos: (  0.012840 -0.504375  1.362459)  Total sigma:         399.81
           413.7459         24.0419         10.1928
            30.1136        361.9861         19.5741
             8.8317         22.2322        423.6954

     Si  42    anisotropy:    -79.03    eta:   -0.6310
     Si  42    sigma_11=    409.53    axis=( -0.731565 -0.121720  0.670818)
     Si  42    sigma_22=    442.78    axis=(  0.589355  0.381744  0.711992)
     Si  42    sigma_33=    347.12    axis=( -0.342745  0.916218 -0.207534)

     Atom 43  O   pos: ( -0.342942  1.200291  1.236890)  Total sigma:         123.54
           118.8243          8.2468          5.6303
             9.0913        108.0489         11.1935
             6.8986         17.4938        143.7466

     O   43    anisotropy:     41.54    eta:   -0.6462
     O   43    sigma_11=    118.64    axis=( -0.899157 -0.243625  0.363542)
     O   43    sigma_22=    100.74    axis=( -0.346397  0.903878 -0.251024)
     O   43    sigma_33=    151.24    axis=(  0.267442  0.351640  0.897120)

     Atom 44  O   pos: (  0.252955 -0.501956  1.328903)  Total sigma:         130.84
           159.0221         -9.6413        -27.5254
           -14.8128        106.8196         16.0822
           -38.3388         16.7647        126.6635

     O   44    anisotropy:     80.15    eta:   -0.2817
     O   44    sigma_11=    111.64    axis=(  0.559495  0.584057  0.588084)
     O   44    sigma_22=     96.59    axis=( -0.169301  0.775105 -0.608728)
     O   44    sigma_33=    184.27    axis=( -0.811359  0.241017  0.532549)

     Atom 45  O   pos: ( -0.042191 -0.260602  1.315947)  Total sigma:         152.11
           164.4743         -8.8862        -10.6759
            -8.0449        152.6895          0.7917
            -9.2023          2.3545        139.1773

     O   45    anisotropy:     29.42    eta:   -0.6808
     O   45    sigma_11=    148.98    axis=( -0.357483 -0.908455  0.216599)
     O   45    sigma_22=    135.63    axis=(  0.347050  0.086096  0.933886)
     O   45    sigma_33=    171.73    axis=(  0.867042 -0.409019 -0.284502)

     Atom 46  O   pos: ( -0.027039 -0.546957  1.599831)  Total sigma:         107.52
           128.4725         -5.0353          9.5950
            -0.1330        103.7857         18.1907
             2.6046         10.0953         90.2988

     O   46    anisotropy:    -40.55    eta:   -0.6209
     O   46    sigma_11=    112.64    axis=( -0.062097  0.850915  0.521619)
     O   46    sigma_22=    129.43    axis=( -0.988887  0.018278 -0.147540)
     O   46    sigma_33=     80.48    axis=( -0.135078 -0.524985  0.840324)

     Atom 47  Ca  pos: (  0.259421 -0.709412  1.723976)  Total sigma:        1096.58
          1067.1142        -10.2470          1.3441
           -10.8057       1141.8504         63.2498
             4.3039         62.4489       1080.7835

     Ca  47    anisotropy:    127.64    eta:   -0.3502
     Ca  47    sigma_11=   1068.94    axis=(  0.958450 -0.093836  0.269385)
     Ca  47    sigma_22=   1039.14    axis=(  0.277774  0.521942 -0.806485)
     Ca  47    sigma_33=   1181.67    axis=( -0.064926  0.847804  0.526320)

     Atom 48  Ca  pos: (  0.008404 -0.242364  1.790727)  Total sigma:        1108.07
          1101.8847        -10.9153         22.9140
            -8.4965       1120.4736         -5.7191
            29.7288         -5.0201       1101.8501

     Ca  48    anisotropy:    -49.11    eta:   -0.6890
     Ca  48    sigma_11=   1113.16    axis=(  0.361517  0.813828  0.454962)
     Ca  48    sigma_22=   1135.72    axis=(  0.598219 -0.576747  0.556325)
     Ca  48    sigma_33=   1075.33    axis=(  0.715150  0.071046 -0.695351)

     Atom 49  Si  pos: ( -0.786384  1.594169  0.429000)  Total sigma:         402.11
           406.6188         36.8327         30.4311
            39.6880        373.4955         32.4066
            24.8199         38.0370        426.2067

     Si  49    anisotropy:    105.25    eta:   -0.6279
     Si  49    sigma_11=    389.05    axis=(  0.704294  0.173674 -0.688336)
     Si  49    sigma_22=    345.00    axis=(  0.437615 -0.869689  0.228329)
     Si  49    sigma_33=    472.27    axis=(  0.558984  0.462037  0.688519)

     Atom 50  O   pos: ( -0.807545  1.540211  0.194728)  Total sigma:         168.05
           143.3752         -8.2167          8.6498
           -11.4899        159.4026          0.7671
            14.0496          4.1426        201.3653

     O   50    anisotropy:     53.20    eta:   -0.7674
     O   50    sigma_11=    163.92    axis=(  0.403308 -0.912934 -0.062399)
     O   50    sigma_22=    136.70    axis=(  0.896528  0.407874 -0.172849)
     O   50    sigma_33=    203.52    axis=(  0.183251  0.013769  0.982970)

     Atom 51  O   pos: (  0.637495 -0.131473  0.480383)  Total sigma:         156.15
           152.4597         11.1044          4.2316
            11.3295        143.5689         -2.4179
             9.0846         -2.7242        172.4356

     O   51    anisotropy:    -31.71    eta:   -0.7331
     O   51    sigma_11=    158.98    axis=(  0.759009  0.596224 -0.261577)
     O   51    sigma_22=    174.48    axis=( -0.303786 -0.031039 -0.952235)
     O   51    sigma_33=    135.01    axis=(  0.575865 -0.802218 -0.157565)

     Atom 52  O   pos: (  0.298472 -0.203032  1.581765)  Total sigma:         214.72
           227.3643          6.0810         -6.7614
            15.1978        208.3549         13.4571
            -0.7981         15.0548        208.4355

     O   52    anisotropy:    -35.28    eta:   -0.5091
     O   52    sigma_11=    220.49    axis=( -0.402929  0.526324  0.748753)
     O   52    sigma_22=    232.46    axis=(  0.872452  0.468076  0.140469)
     O   52    sigma_33=    191.20    axis=(  0.276542 -0.709851  0.647794)

     Atom 53  H   pos: (  0.304651 -0.329110  1.498336)  Total sigma:          21.03
            13.2864          1.7741          2.1392
             2.8159         28.5299         14.7722
             3.2823         14.8127         21.2588

     H   53    anisotropy:     29.32    eta:   -0.1783
     H   53    sigma_11=     12.99    axis=(  0.970029 -0.226670  0.087552)
     H   53    sigma_22=      9.51    axis=(  0.207439  0.584838 -0.784177)
     H   53    sigma_33=     40.57    axis=(  0.126546  0.778836  0.614330)

     Atom 54  H   pos: (  0.439825 -0.175172  1.623527)  Total sigma:          21.34
            38.8452          5.1280          5.0397
             4.0627         12.5548          2.3942
             5.0947          2.5590         12.6163

     H   54    anisotropy:     29.00    eta:   -0.1622
     H   54    sigma_11=     13.24    axis=(  0.257558 -0.695834 -0.670432)
     H   54    sigma_22=     10.10    axis=(  0.015070  0.696649 -0.717254)
     H   54    sigma_33=     40.67    axis=( -0.966145 -0.174631 -0.189914)

     Atom 55  O   pos: ( -0.827338  0.876302  1.990739)  Total sigma:         236.69
           237.6457        -15.9230         20.2916
           -17.1421        230.3885        -11.4667
            18.9030        -15.1885        242.0411

     O   55    anisotropy:     50.80    eta:   -0.1810
     O   55    sigma_11=    222.82    axis=( -0.331881  0.582231  0.742201)
     O   55    sigma_22=    216.69    axis=(  0.716530  0.667334 -0.203099)
     O   55    sigma_33=    270.56    axis=(  0.613547 -0.464404  0.638662)

     Atom 56  H   pos: ( -0.887516  1.697252  0.044679)  Total sigma:          19.04
            16.7331         -9.3277         11.6228
            -9.8157         14.6310        -13.2922
            13.0916        -13.7876         25.7490

     H   56    anisotropy:     37.17    eta:   -0.1162
     H   56    sigma_11=      8.09    axis=( -0.811672  0.020609  0.583750)
     H   56    sigma_22=      5.21    axis=(  0.303036  0.869223  0.390668)
     H   56    sigma_33=     43.82    axis=(  0.499357 -0.493991  0.711769)

     Atom 57  H   pos: ( -1.104526  1.738741 -0.017277)  Total sigma:          26.69
            36.8284          1.7466         -5.7021
             1.9438         19.1324         -2.5190
            -5.9586         -2.6774         24.1023

     H   57    anisotropy:     19.14    eta:   -0.3623
     H   57    sigma_11=     22.62    axis=(  0.391457 -0.407566  0.825016)
     H   57    sigma_22=     18.00    axis=( -0.043307 -0.903732 -0.425903)
     H   57    sigma_33=     39.45    axis=( -0.919177 -0.130993  0.371422)

     Atom 58  O   pos: (  0.303020  0.718733  0.267733)  Total sigma:         239.74
           267.4422          4.5773         -1.3141
             2.4772        226.4461         -8.1506
            -2.1776        -11.2509        225.3258

     O   58    anisotropy:     42.25    eta:   -0.6753
     O   58    sigma_11=    235.16    axis=(  0.115563 -0.717503  0.686902)
     O   58    sigma_22=    216.14    axis=(  0.022766 -0.689440 -0.723985)
     O   58    sigma_33=    267.91    axis=( -0.993039 -0.099304  0.063340)

     Atom 59  H   pos: ( -0.594585  0.801793  0.333992)  Total sigma:          23.29
            30.6610          5.1632         10.7140
             6.3334         16.9620          5.6908
            11.8054          4.8500         22.2421

     H   59    anisotropy:     26.51    eta:   -0.1135
     H   59    sigma_11=     15.45    axis=(  0.585329 -0.678223 -0.444302)
     H   59    sigma_22=     13.45    axis=(  0.238339  0.667699 -0.705246)
     H   59    sigma_33=     40.96    axis=(  0.774974  0.306907  0.552471)

     Atom 60  H   pos: (  0.182410  0.732550  0.353505)  Total sigma:          22.77
            35.0645         -0.7811        -14.2712
            -1.5714         11.7880          1.8566
           -15.1261          1.5056         21.4498

     H   60    anisotropy:     32.70    eta:   -0.0738
     H   60    sigma_11=     12.67    axis=(  0.454313  0.616862  0.642714)
     H   60    sigma_22=     11.06    axis=(  0.295145 -0.784947  0.544746)
     H   60    sigma_33=     44.57    axis=( -0.840529  0.057791  0.538675)

     Atom 61  O   pos: ( -0.430029  0.543633  1.939517)  Total sigma:         242.82
           263.1578         -8.6268         -8.5986
            -7.7242        223.2842         -0.8006
           -12.4983          2.9626        242.0226

     O   61    anisotropy:     39.14    eta:   -0.6250
     O   61    sigma_11=    237.93    axis=( -0.347777  0.125571 -0.929130)
     O   61    sigma_22=    221.62    axis=(  0.206213  0.976969  0.054850)
     O   61    sigma_33=    268.92    axis=( -0.914619  0.172523  0.365662)

     Atom 62  H   pos: ( -0.613401  1.461130  0.019652)  Total sigma:          23.44
            21.2067         -2.5899         -9.1505
            -2.8965         14.6635          4.8985
           -11.2338          5.5842         34.4570

     H   62    anisotropy:     26.79    eta:   -0.1306
     H   62    sigma_11=     15.68    axis=( -0.882512 -0.036191 -0.468896)
     H   62    sigma_22=     13.35    axis=(  0.070582  0.975550 -0.208137)
     H   62    sigma_33=     41.30    axis=( -0.464964  0.216779  0.858379)

     Atom 63  H   pos: ( -0.284388  0.510116  1.940930)  Total sigma:          22.77
            39.0687         -7.1993         -1.9044
            -6.6028         14.1802          0.9294
            -1.4076          0.9461         15.0580

     H   63    anisotropy:     27.32    eta:   -0.1492
     H   63    sigma_11=     15.02    axis=( -0.113657 -0.160812 -0.980419)
     H   63    sigma_22=     12.30    axis=(  0.234734  0.954529 -0.183777)
     H   63    sigma_33=     40.98    axis=( -0.965392  0.251025  0.070741)

     Atom 64  O   pos: (  0.203772  1.127606  0.184527)  Total sigma:         251.65
           229.7182         -7.2489         -4.0445
            -8.6185        283.8619         -6.9192
            -4.5601         -1.8652        241.3630

     O   64    anisotropy:     50.51    eta:   -0.4697
     O   64    sigma_11=    242.72    axis=( -0.333803  0.036189  0.941948)
     O   64    sigma_22=    226.90    axis=(  0.933034  0.154998  0.324689)
     O   64    sigma_33=    285.32    axis=( -0.134250  0.987252 -0.085504)

     Atom 65  H   pos: ( -0.813907  1.285393  0.181823)  Total sigma:          21.64
             9.8074         -2.8037         -0.7049
            -2.5227         42.8232          0.1903
            -1.0179          2.3567         12.3040

     H   65    anisotropy:     32.17    eta:   -0.1423
     H   65    sigma_11=     12.45    axis=( -0.252060 -0.062583  0.965686)
     H   65    sigma_22=      9.39    axis=( -0.964333 -0.067069 -0.256053)
     H   65    sigma_33=     43.09    axis=(  0.080792 -0.995784 -0.043446)

     Atom 66  H   pos: (  0.199724  1.075118  0.320216)  Total sigma:          27.62
            20.0771         -0.5802         -0.4473
            -0.4456         27.2555         -5.3014
            -0.3983         -6.5436         35.5184

     H   66    anisotropy:     16.49    eta:   -0.3904
     H   66    sigma_11=     24.27    axis=( -0.153329  0.876800  0.455755)
     H   66    sigma_22=     19.98    axis=(  0.988147  0.132572  0.077393)
     H   66    sigma_33=     38.61    axis=( -0.007438 -0.462220  0.886734)

     Atom 67  O   pos: ( -0.350473  1.105614  0.181595)  Total sigma:         250.92
           254.2156          3.6279         13.4947
             2.7008        246.9300          6.2657
            17.6525          8.6087        251.6134

     O   67    anisotropy:     29.88    eta:   -0.4899
     O   67    sigma_11=    245.84    axis=(  0.448133 -0.891964 -0.059806)
     O   67    sigma_22=    236.08    axis=(  0.577780  0.340034 -0.741989)
     O   67    sigma_33=    270.84    axis=(  0.682164  0.297955  0.667739)

     Atom 68  H   pos: ( -0.496925  1.114455  0.176796)  Total sigma:          25.39
            40.2696         -0.8085          2.7037
            -1.2608         17.2681          0.0644
             1.6177          0.2097         18.6375

     H   68    anisotropy:     22.70    eta:   -0.0853
     H   68    sigma_11=     18.47    axis=(  0.088065 -0.187495 -0.978310)
     H   68    sigma_22=     17.18    axis=( -0.061053 -0.981295  0.182571)
     H   68    sigma_33=     40.53    axis=(  0.994242 -0.043651  0.097864)

     Atom 69  H   pos: ( -0.312197  1.151375  0.316423)  Total sigma:          24.14
            17.9123          4.0334          6.8727
             4.1804         19.1845          8.1647
             8.6023          8.5251         35.3241

     H   69    anisotropy:     26.83    eta:   -0.0941
     H   69    sigma_11=     16.04    axis=(  0.453630  0.737055 -0.500969)
     H   69    sigma_22=     14.36    axis=(  0.823543 -0.561523 -0.080424)
     H   69    sigma_33=     42.02    axis=(  0.340583  0.376086  0.861721)

     Atom 70  O   pos: (  0.607256 -0.396801  2.023314)  Total sigma:         226.50
           237.3395          0.3829          8.3550
            -6.6198        209.6205          7.5844
             6.3883         10.3845        232.5493

     O   70    anisotropy:    -31.38    eta:   -0.5739
     O   70    sigma_11=    230.96    axis=( -0.613355  0.380918  0.691879)
     O   70    sigma_22=    242.97    axis=( -0.770777 -0.097551 -0.629592)
     O   70    sigma_33=    205.58    axis=( -0.172329 -0.919449  0.353436)

     Atom 71  H   pos: (  0.452754 -0.403717  2.012036)  Total sigma:          18.56
            40.7040          3.9257          2.3395
             4.2660          6.4845          1.6882
             4.8394          1.8655          8.4944

     H   71    anisotropy:     34.59    eta:   -0.1464
     H   71    sigma_11=      8.72    axis=( -0.154558  0.425520  0.891653)
     H   71    sigma_22=      5.34    axis=( -0.059395  0.896863 -0.438302)
     H   71    sigma_33=     41.62    axis=( -0.986197 -0.120703 -0.113344)

     Atom 72  H   pos: (  0.642306 -0.490773  1.917054)  Total sigma:          26.89
            20.9923         -2.2002         -2.0460
            -2.8741         25.1597          9.7744
            -2.9191          9.2355         34.5158

     H   72    anisotropy:     21.21    eta:   -0.1431
     H   72    sigma_11=     20.83    axis=(  0.872982 -0.311874  0.375015)
     H   72    sigma_22=     18.81    axis=(  0.457207  0.791049 -0.406452)
     H   72    sigma_33=     41.03    axis=( -0.169893  0.526284  0.833163)

     Atom 73  Ca  pos: (  0.378924  0.354280  0.894477)  Total sigma:        1119.88
          1121.1855        -26.0934        -23.4514
           -25.4631       1125.0886        -13.4019
           -26.9051        -14.7446       1113.3736

     Ca  73    anisotropy:    -65.92    eta:   -0.4161
     Ca  73    sigma_11=   1132.71    axis=( -0.220759 -0.629181  0.745249)
     Ca  73    sigma_22=   1151.00    axis=( -0.752304  0.596144  0.280449)
     Ca  73    sigma_33=   1075.94    axis=(  0.620729  0.498742  0.604939)

     Atom 74  Si  pos: ( -0.103111  0.320277  0.733273)  Total sigma:         409.04
           413.7631         40.7179         -2.3858
            38.2444        383.4945         -6.6455
             1.2116         -9.1620        429.8618

     Si  74    anisotropy:    -79.82    eta:   -0.2716
     Si  74    sigma_11=    428.42    axis=( -0.348259 -0.143069 -0.926416)
     Si  74    sigma_22=    442.87    axis=(  0.751295  0.548431 -0.367123)
     Si  74    sigma_33=    355.83    axis=(  0.560599 -0.823866 -0.083509)

     Atom 75  O   pos: ( -0.299119  0.237352  0.848139)  Total sigma:         121.60
           137.0851         -7.2983         -7.0377
           -10.4423        138.6206          0.0966
             2.7277          1.1040         89.0883

     O   75    anisotropy:    -48.91    eta:   -0.5470
     O   75    sigma_11=    128.98    axis=( -0.734510 -0.677958  0.029474)
     O   75    sigma_22=    146.82    axis=(  0.677171 -0.735089 -0.032922)
     O   75    sigma_33=     88.99    axis=(  0.043986 -0.004223  0.999023)

     Atom 76  O   pos: (  0.018074  0.473397  0.877986)  Total sigma:         105.94
            98.7445          5.2527         -4.6190
             5.4521        123.9265         -3.2862
            -8.1261         -6.7404         95.1619

     O   76    anisotropy:     30.51    eta:   -0.5369
     O   76    sigma_11=    101.23    axis=(  0.771735 -0.305275 -0.557881)
     O   76    sigma_22=     90.31    axis=(  0.592331  0.025785  0.805282)
     O   76    sigma_33=    126.28    axis=(  0.231447  0.951915 -0.200723)

     Atom 77  O   pos: (  0.049793  0.127572  0.700301)  Total sigma:         186.76
           178.2246        -32.1038         -4.6103
           -30.3211        207.8384         -3.2456
            -3.2397         -3.9953        174.2241

     O   77    anisotropy:     61.25    eta:   -0.4630
     O   77    sigma_11=    175.80    axis=( -0.254805 -0.140115  0.956787)
     O   77    sigma_22=    156.89    axis=(  0.806671  0.514834  0.290221)
     O   77    sigma_33=    227.60    axis=( -0.533251  0.845762 -0.018156)

     Atom 78  O   pos: ( -0.134777  0.406613  0.506477)  Total sigma:         139.54
           135.4207         -7.2600         11.7760
            -9.8559        132.5451        -11.4025
            12.0220        -12.2714        150.6472

     O   78    anisotropy:     36.52    eta:   -0.1849
     O   78    sigma_11=    129.62    axis=( -0.713421  0.355620  0.603792)
     O   78    sigma_22=    125.11    axis=(  0.533185  0.834595  0.138437)
     O   78    sigma_33=    163.88    axis=(  0.454691 -0.420697  0.785029)

     Atom 79  Ca  pos: (  0.053336  0.814340  0.863023)  Total sigma:        1085.79
          1072.9158         -7.0069         -1.6761
            -3.5514       1101.5418          4.5108
             0.0880          8.2382       1082.9243

     Ca  79    anisotropy:     27.91    eta:   -0.4868
     Ca  79    sigma_11=   1081.02    axis=( -0.085586  0.275405 -0.957511)
     Ca  79    sigma_22=   1071.96    axis=(  0.982496  0.182929 -0.035204)
     Ca  79    sigma_33=   1104.40    axis=( -0.165461  0.943763  0.286241)

     Atom 80  Si  pos: ( -0.471446  0.859009  0.696719)  Total sigma:         405.29
           395.5902         23.1375        -17.8676
            21.3685        386.7190         10.6455
           -24.6634         14.1737        433.5549

     Si  80    anisotropy:    -66.46    eta:   -0.7107
     Si  80    sigma_11=    411.70    axis=(  0.662012  0.709629  0.241180)
     Si  80    sigma_22=    443.19    axis=(  0.388116 -0.049296 -0.920291)
     Si  80    sigma_33=    360.98    axis=(  0.641176 -0.702849  0.308053)

     Atom 81  O   pos: ( -0.607281  0.709281  0.833445)  Total sigma:         112.39
           118.8468         -7.8785         -3.2347
            -2.5644        135.8973         -7.9897
             0.9872         -0.5259         82.4211

     O   81    anisotropy:    -45.55    eta:   -0.6624
     O   81    sigma_11=    117.51    axis=(  0.963779  0.259318 -0.062324)
     O   81    sigma_22=    137.63    axis=( -0.263356  0.962239 -0.068849)
     O   81    sigma_33=     82.02    axis=(  0.042117  0.082768  0.995678)

     Atom 82  O   pos: ( -0.291497  0.938192  0.842824)  Total sigma:          91.06
            74.7857          3.3815        -18.6671
             6.6800        128.4148          3.3887
           -24.6330         -6.0468         69.9680

     O   82    anisotropy:    -60.80    eta:   -0.8771
     O   82    sigma_11=     93.55    axis=(  0.733889 -0.131288 -0.666461)
     O   82    sigma_22=    129.10    axis=(  0.117853  0.990874 -0.065419)
     O   82    sigma_33=     50.52    axis=(  0.668968 -0.030534  0.742664)

     Atom 83  O   pos: ( -0.387056  0.777809  0.486039)  Total sigma:         122.77
           107.1149          4.5448         -0.4235
             0.8937        126.5563         43.8706
            -3.4383         34.8103        134.6502

     O   83    anisotropy:     71.07    eta:   -0.3666
     O   83    sigma_11=    107.77    axis=(  0.980904  0.140232 -0.134769)
     O   83    sigma_22=     90.40    axis=( -0.194396  0.728876 -0.656468)
     O   83    sigma_33=    170.15    axis=(  0.006173  0.670131  0.742218)

     Atom 84  Ca  pos: (  0.259691 -0.108924  1.194612)  Total sigma:        1087.06
          1092.6070         -6.1964        -11.3306
            -4.1169       1124.3187        -13.0406
           -11.6701        -12.9196       1044.2686

     Ca  84    anisotropy:    -71.46    eta:   -0.6643
     Ca  84    sigma_11=   1095.06    axis=(  0.969420  0.065995 -0.236365)
     Ca  84    sigma_22=   1126.71    axis=( -0.101401  0.984815 -0.140915)
     Ca  84    sigma_33=   1039.43    axis=(  0.223476  0.160574  0.961392)

     Atom 85  Si  pos: (  0.750118 -0.135362  1.376026)  Total sigma:         403.14
           384.4703         37.7937         20.2945
            29.5138        418.3289          0.6994
            15.8668         -6.0484        406.6143

     Si  85    anisotropy:    -67.91    eta:   -0.6627
     Si  85    sigma_11=    410.77    axis=(  0.155889 -0.370174  0.915789)
     Si  85    sigma_22=    440.78    axis=( -0.552619 -0.801138 -0.229762)
     Si  85    sigma_33=    357.86    axis=( -0.818725  0.470265  0.329454)

     Atom 86  O   pos: ( -0.200267  0.108744  1.344611)  Total sigma:         108.96
            83.1894         31.2559        -19.1195
            24.3132        131.6022        -20.4842
           -17.6414        -30.0111        112.0773

     O   86    anisotropy:     80.83    eta:   -0.4738
     O   86    sigma_11=     94.78    axis=(  0.017102  0.556605  0.830601)
     O   86    sigma_22=     69.25    axis=(  0.922410 -0.329350  0.201713)
     O   86    sigma_33=    162.84    axis=( -0.385833 -0.762705  0.519051)

     Atom 87  O   pos: (  0.584141 -0.216275  1.217222)  Total sigma:         109.13
           135.2952         -0.7160         30.7138
            -3.7364        106.5342          9.2349
            20.4913          9.8370         85.5575

     O   87    anisotropy:    -55.65    eta:   -0.9981
     O   87    sigma_11=    109.16    axis=( -0.144856  0.961991  0.231494)
     O   87    sigma_22=    146.19    axis=( -0.917917 -0.043310 -0.394403)
     O   87    sigma_33=     72.03    axis=( -0.369386 -0.269623  0.889302)

     Atom 88  O   pos: (  0.696051 -0.178393  1.613480)  Total sigma:         124.13
           146.7886          2.2222         23.9161
            -1.2502        126.7074         -8.6126
            18.5307         -4.5188         98.8917

     O   88    anisotropy:    -51.55    eta:   -0.7945
     O   88    sigma_11=    127.66    axis=(  0.123189  0.983356 -0.133548)
     O   88    sigma_22=    154.97    axis=( -0.930462  0.067660 -0.360087)
     O   88    sigma_33=     89.76    axis=( -0.345058  0.168620  0.923311)

     Atom 89  Ca  pos: ( -0.122393  0.393640  1.194556)  Total sigma:        1112.12
          1095.6287          5.0115        -37.9364
             4.0809       1124.2476        -44.0789
           -34.8994        -42.9347       1116.4860

     Ca  89    anisotropy:     93.86    eta:   -0.7304
     Ca  89    sigma_11=   1103.69    axis=(  0.708620 -0.663659 -0.239613)
     Ca  89    sigma_22=   1057.98    axis=(  0.609863  0.405293  0.681032)
     Ca  89    sigma_33=   1174.69    axis=( -0.354859 -0.628724  0.691940)

     Atom 90  Si  pos: (  0.354351  0.382152  1.346940)  Total sigma:         405.48
           391.2519         36.0928          9.6695
            36.4545        383.0070         -8.2405
            10.9392         -9.9104        442.1863

     Si  90    anisotropy:    -85.27    eta:   -0.3657
     Si  90    sigma_11=    423.51    axis=(  0.734053  0.674696 -0.077143)
     Si  90    sigma_22=    444.30    axis=( -0.154108  0.054869 -0.986529)
     Si  90    sigma_33=    348.63    axis=(  0.661375 -0.736053 -0.144253)

     Atom 91  O   pos: (  0.239762  0.222529  1.203066)  Total sigma:         100.05
            63.6095         -8.7895         -1.4811
             1.5472        173.0864         12.9089
            -5.0609         -7.3872         63.4460

     O   91    anisotropy:    109.85    eta:   -0.0868
     O   91    sigma_11=     66.61    axis=(  0.712668  0.042392 -0.700220)
     O   91    sigma_22=     60.25    axis=( -0.700689 -0.005030 -0.713449)
     O   91    sigma_33=    173.28    axis=(  0.033767 -0.999088 -0.026119)

     Atom 92  O   pos: ( -0.462139  0.490571  1.205767)  Total sigma:         105.66
           121.4174         -0.2360         -4.8101
             4.1691        126.8262        -10.5078
             4.9204         -3.1749         68.7398

     O   92    anisotropy:    -56.58    eta:   -0.1942
     O   92    sigma_11=    120.86    axis=( -0.960952  0.274228 -0.037014)
     O   92    sigma_22=    128.18    axis=( -0.276665 -0.954693  0.109622)
     O   92    sigma_33=     67.94    axis=( -0.005275  0.115582  0.993284)

     Atom 93  O   pos: (  0.182657  0.560298  1.387185)  Total sigma:         163.43
           165.0712        -12.0963         -5.8885
            -9.5514        168.3385         -3.4014
            -5.1532         -3.3787        156.8808

     O   93    anisotropy:     21.42    eta:   -0.8979
     O   93    sigma_11=    162.70    axis=( -0.479893 -0.479724  0.734553)
     O   93    sigma_22=    149.88    axis=(  0.574390  0.461076  0.676377)
     O   93    sigma_33=    177.71    axis=( -0.663159  0.746508  0.054282)

     Atom 94  O   pos: (  0.400776  0.311578  1.575140)  Total sigma:         113.40
           140.7469        -20.6296         21.8342
           -19.5210        112.0987         -6.0101
            12.8006          6.1584         87.3511

     O   94    anisotropy:     61.88    eta:   -0.5744
     O   94    sigma_11=    104.62    axis=(  0.330022  0.882633  0.334730)
     O   94    sigma_22=     80.92    axis=( -0.338700 -0.220267  0.914748)
     O   94    sigma_33=    154.65    axis=( -0.881117  0.415260 -0.226255)

     Atom 95  Ca  pos: (  0.609632  0.496360  0.302288)  Total sigma:        1105.40
          1075.8053          0.2940          7.1902
             5.9727       1123.0810          2.5569
            10.0350          3.1244       1117.3194

     Ca  95    anisotropy:    -47.16    eta:   -0.2534
     Ca  95    sigma_11=   1117.14    axis=(  0.142608 -0.487108  0.861620)
     Ca  95    sigma_22=   1125.11    axis=(  0.137533  0.871824  0.470114)
     Ca  95    sigma_33=   1073.96    axis=( -0.980177  0.051459  0.191322)

     Atom 96  Ca  pos: ( -0.301394  0.205482  1.669987)  Total sigma:        1103.71
          1123.1429         -9.4739          4.0388
           -15.9573       1087.3014        -15.3058
            -1.4814        -16.8506       1100.6901

     Ca  96    anisotropy:    -43.82    eta:   -0.7177
     Ca  96    sigma_11=   1107.83    axis=( -0.399992 -0.398553  0.825325)
     Ca  96    sigma_22=   1128.80    axis=(  0.893091 -0.371795  0.253293)
     Ca  96    sigma_33=   1074.50    axis=( -0.205901 -0.838405 -0.504660)

     Atom 97  Ca  pos: ( -0.748773  0.600536  1.751619)  Total sigma:        1114.39
          1139.3348         25.2844        -46.8679
            25.4693       1112.9316         -9.4690
           -49.5364         -8.7875       1090.9033

     Ca  97    anisotropy:     97.75    eta:   -0.6537
     Ca  97    sigma_11=   1103.11    axis=(  0.249798 -0.921498 -0.297393)
     Ca  97    sigma_22=   1060.51    axis=(  0.545698 -0.119738  0.829383)
     Ca  97    sigma_33=   1179.56    axis=(  0.799884  0.369465 -0.472950)

     Atom 98  O   pos: (  0.227142 -0.454819  1.962785)  Total sigma:         174.85
           190.7819        -27.3516         39.1540
           -16.2958        180.9310         34.1452
            21.3108         29.8051        152.8330

     O   98    anisotropy:    -91.42    eta:   -0.1261
     O   98    sigma_11=    201.48    axis=(  0.184423  0.764788  0.617323)
     O   98    sigma_22=    209.16    axis=( -0.880776  0.407324 -0.241497)
     O   98    sigma_33=    113.90    axis=( -0.436145 -0.499185  0.748727)

     Atom 99  H   pos: (  0.067557  0.364134  0.031052)  Total sigma:          26.79
            20.0516          0.9864         -0.4174
             1.5734         24.5268         -8.5891
            -1.2533         -8.7905         35.7921

     H   99    anisotropy:     20.72    eta:   -0.1055
     H   99    sigma_11=     20.61    axis=(  0.743190  0.562218  0.362739)
     H   99    sigma_22=     19.16    axis=(  0.665877 -0.674487 -0.318864)
     H   99    sigma_33=     40.60    axis=( -0.065391 -0.478516  0.875640)

     Atom100  O   pos: ( -0.022029  0.436010  1.913313)  Total sigma:         176.09
           203.7158         17.5762        -41.3092
            16.6734        195.2286          5.5911
           -23.1303         11.1582        129.3293

     O  100    anisotropy:    -91.81    eta:   -0.5162
     O  100    sigma_11=    190.90    axis=( -0.374470  0.872234  0.314611)
     O  100    sigma_22=    222.49    axis=( -0.852317 -0.457407  0.253644)
     O  100    sigma_33=    114.88    axis=(  0.365143 -0.173166  0.914704)

     Atom101  H   pos: ( -0.026459  0.409807  2.056419)  Total sigma:          27.28
            22.8785          1.2500         -3.4426
             1.2455         22.9813         -3.3478
            -2.4816         -2.4698         35.9673

     H  101    anisotropy:     15.01    eta:   -0.1186
     H  101    sigma_11=     22.87    axis=(  0.637207  0.709257  0.301531)
     H  101    sigma_22=     21.68    axis=(  0.740252 -0.672124  0.016631)
     H  101    sigma_33=     37.28    axis=( -0.214462 -0.212612  0.953311)

     Atom102  O   pos: (  0.590762 -0.568143  1.632035)  Total sigma:         210.91
           231.2483          8.3664         -3.8768
             2.9418        206.7726         -2.3458
            -6.9538          2.6378        194.7058

     O  102    anisotropy:     33.45    eta:   -0.5303
     O  102    sigma_11=    205.67    axis=( -0.192701  0.975279  0.108149)
     O  102    sigma_22=    193.84    axis=(  0.154482 -0.078688  0.984857)
     O  102    sigma_33=    233.21    axis=( -0.969021 -0.206490  0.135500)

     Atom103  H   pos: (  0.604193 -0.418222  1.626219)  Total sigma:          22.47
            15.6882          4.2939         -0.2911
             3.0277         39.8812         -2.0312
            -0.5068         -1.6957         11.8488

     H  103    anisotropy:     27.11    eta:   -0.1899
     H  103    sigma_11=     15.15    axis=(  0.988214 -0.148944 -0.035331)
     H  103    sigma_22=     11.72    axis=(  0.044720  0.060168  0.997186)
     H  103    sigma_33=     40.55    axis=(  0.146400  0.987013 -0.066120)

     Atom104  H   pos: (  0.740457 -0.599986  1.630763)  Total sigma:          19.84
            41.2059         -3.4770         -1.9926
            -2.2561         11.1768         -0.3831
            -1.9009         -0.2217          7.1436

     H  104    anisotropy:     32.61    eta:   -0.1834
     H  104    sigma_11=     10.97    axis=(  0.085877  0.988810 -0.121987)
     H  104    sigma_22=      6.98    axis=(  0.066122  0.116513  0.990986)
     H  104    sigma_33=     41.58    axis=( -0.994109  0.093169  0.055376)

     Atom105  O   pos: ( -0.213507  0.530370  1.548890)  Total sigma:         213.50
           215.1934         13.7944          2.8445
            20.5500        218.0627          3.4061
             7.4490          0.0274        207.2373

     O  105    anisotropy:     31.78    eta:   -0.4118
     O  105    sigma_11=    207.27    axis=(  0.116591 -0.334143  0.935283)
     O  105    sigma_22=    198.54    axis=(  0.727314 -0.612551 -0.309508)
     O  105    sigma_33=    234.69    axis=(  0.676329  0.716331  0.171609)

     Atom106  H   pos: ( -0.341482  0.600637  1.536107)  Total sigma:          24.61
            33.1068         -7.7813          1.3675
            -8.9154         23.7650          0.5021
             1.2955          0.3213         16.9724

     H  106    anisotropy:     20.14    eta:   -0.2104
     H  106    sigma_11=     19.31    axis=(  0.447292  0.802151  0.395579)
     H  106    sigma_22=     16.49    axis=( -0.234931 -0.321384  0.917344)
     H  106    sigma_33=     38.04    axis=( -0.862981  0.503255 -0.044697)

     Atom107  H   pos: ( -0.120846  0.642153  1.588843)  Total sigma:          21.03
            24.5787         13.7673          2.3731
            15.4569         26.6427          3.1667
             2.8733          3.6545         11.8585

     H  107    anisotropy:     29.80    eta:   -0.0426
     H  107    sigma_11=     11.52    axis=( -0.510327  0.312330  0.801259)
     H  107    sigma_22=     10.67    axis=( -0.535398  0.613741 -0.580234)
     H  107    sigma_33=     40.89    axis=(  0.672990  0.725102  0.145988)

     Atom108  O   pos: ( -0.007279  0.767929  0.510759)  Total sigma:         202.34
           210.0747          5.6780         -5.6964
             8.5073        198.6569          0.0697
            -3.0259          0.1961        198.2953

     O  108    anisotropy:     18.11    eta:   -0.3670
     O  108    sigma_11=    198.52    axis=(  0.026195 -0.554226 -0.831954)
     O  108    sigma_22=    194.09    axis=(  0.461533 -0.731525  0.501855)
     O  108    sigma_33=    214.41    axis=( -0.886736 -0.397120  0.236631)

     Atom109  H   pos: ( -0.036605  0.617698  0.514662)  Total sigma:          19.62
            11.5279          8.9462          0.3809
             8.3603         39.8799         -1.1791
             0.3821         -0.9533          7.4461

     H  109    anisotropy:     34.08    eta:   -0.0936
     H  109    sigma_11=      9.32    axis=( -0.912517  0.247025 -0.326024)
     H  109    sigma_22=      7.20    axis=( -0.307260  0.112174  0.944991)
     H  109    sigma_33=     42.34    axis=( -0.270008 -0.962494  0.026460)

     Atom110  H   pos: ( -0.152871  0.810193  0.490424)  Total sigma:          19.41
            39.7349         -5.1505          2.4652
            -4.2988          9.9816         -0.1634
             2.8605         -0.3100          8.5160

     H  110    anisotropy:     31.92    eta:   -0.0477
     H  110    sigma_11=      9.28    axis=( -0.136242 -0.975515 -0.172651)
     H  110    sigma_22=      8.26    axis=( -0.106887 -0.158784  0.981510)
     H  110    sigma_33=     40.69    axis=(  0.984893 -0.152177  0.082637)

     Atom111  O   pos: ( -0.188966  0.756088  0.085281)  Total sigma:         245.58
           247.0768        -13.7871         -4.2451
           -11.4862        247.3121          6.1833
           -13.1972         10.7587        242.3561

     O  111    anisotropy:     30.72    eta:   -0.0791
     O  111    sigma_11=    236.15    axis=( -0.226879  0.412665 -0.882175)
     O  111    sigma_22=    234.53    axis=(  0.743837  0.658120  0.116555)
     O  111    sigma_33=    266.06    axis=( -0.628675  0.629751  0.456269)

     Atom112  H   pos: ( -0.053233  0.769014  0.136761)  Total sigma:          27.49
            36.9952         -0.4736          5.7511
             0.9773         20.8650          0.8408
             5.6907          0.2506         24.5986

     H  112    anisotropy:     17.63    eta:   -0.1465
     H  112    sigma_11=     22.47    axis=(  0.358590 -0.249658 -0.899491)
     H  112    sigma_22=     20.75    axis=( -0.069802 -0.968047  0.240859)
     H  112    sigma_33=     39.24    axis=(  0.930882  0.023584  0.364559)

     Atom113  H   pos: ( -0.255635  0.887661  0.123638)  Total sigma:          19.69
            15.4697        -12.0390         -3.5176
           -13.5960         32.7026          6.4069
            -4.1273          6.6666         10.9117

     H  113    anisotropy:     32.57    eta:   -0.0324
     H  113    sigma_11=      9.19    axis=(  0.314058  0.409345 -0.856624)
     H  113    sigma_22=      8.49    axis=(  0.831478  0.316931  0.456287)
     H  113    sigma_33=     41.41    axis=( -0.458270  0.855565  0.240827)

     Atom114  O   pos: (  0.055122  0.107719  1.755068)  Total sigma:         207.86
           188.4105         -3.7593         -0.9126
            -5.8792        248.7658         17.3937
             2.3538         12.1054        186.4115

     O  114    anisotropy:     66.81    eta:   -0.1370
     O  114    sigma_11=    188.64    axis=(  0.950957  0.000342  0.309321)
     O  114    sigma_22=    182.54    axis=( -0.301090 -0.228134  0.925905)
     O  114    sigma_33=    252.40    axis=( -0.070884  0.973630  0.216843)

     Atom115  H   pos: (  0.173681  0.137371  1.672587)  Total sigma:          24.33
            30.6944          3.6774        -10.0353
             4.5596         20.8283         -2.5007
            -9.4830         -1.6495         21.4774

     H  115    anisotropy:     20.65    eta:   -0.3199
     H  115    sigma_11=     19.65    axis=(  0.163062 -0.961485 -0.221265)
     H  115    sigma_22=     15.25    axis=(  0.550074 -0.097578  0.829396)
     H  115    sigma_33=     38.10    axis=( -0.819042 -0.256955  0.512976)

     Atom116  H   pos: (  0.034230  0.241137  1.839473)  Total sigma:          15.57
             4.0243         -5.8921         -4.2636
            -7.4997         32.8140         17.7567
            -4.6605         16.1998          9.8632

     H  116    anisotropy:     41.84    eta:   -0.0791
     H  116    sigma_11=      2.73    axis=(  0.904209  0.344031 -0.253080)
     H  116    sigma_22=      0.52    axis=( -0.377868  0.368239 -0.849479)
     H  116    sigma_33=     43.46    axis=( -0.199053  0.863738  0.462963)

     Initialization:
     gipaw_setup  :      0.31s CPU      0.47s WALL (       1 calls)

     Linear response
     greenf       :  17419.53s CPU  17631.02s WALL (      96 calls)
     cgsolve      :  17329.25s CPU  17539.17s WALL (      96 calls)
     ch_psi       :  16816.32s CPU  17011.93s WALL (    6596 calls)
     h_psiq       :  12197.04s CPU  12328.42s WALL (    6596 calls)

     Apply operators
     h_psi        :   9797.75s CPU   9896.88s WALL (    7225 calls)
     apply_vel    :    230.83s CPU    240.68s WALL (      84 calls)

     Induced current
     j_para       :    542.44s CPU    547.25s WALL (     108 calls)
     biot_savart  :      0.08s CPU      0.09s WALL (       1 calls)

     Other routines

     General routines
     calbec       :   4937.90s CPU   5030.57s WALL (   21229 calls)
     fft          :      0.28s CPU      0.30s WALL (      32 calls)
     fftw         :   6646.45s CPU   6701.02s WALL ( 4042106 calls)
     davcio       :      0.01s CPU      1.74s WALL (      64 calls)

     Parallel routines
     fft_scatter  :   2116.45s CPU   2137.73s WALL ( 4042138 calls)

     Plugins


     GIPAW        :      5h32m CPU      5h36m WALL


   This run was terminated on:  15:12:49   6Nov2023            

=------------------------------------------------------------------------------=
   JOB DONE.
=------------------------------------------------------------------------------=
