# Supplementary material for: Is there a future for 43Ca nuclear magnetic resonance in cement science?
Source: Phys Chem Chem Phys. 2025 Apr 9;27(17):9159–68. doi: 10.1039/d5cp00491h (PMC11997747; doi:10.1039/d5cp00491h)
Supplement: CP-027-D5CP00491H-s001 [file CP-027-D5CP00491H-s001.zip › QE-Files/CSH-bulk-structures/CONFIG_Pair1]

Pair1 relaxed -4117.00653489 Ry
0 3
   6.674465876  -0.052488725   0.002453271
  -8.165211334  12.275324003  -0.077792349
   0.750875737  -6.194435230  13.922939813
O  1
-6.0417612804        4.9787877330       13.0596524656
H  2
-5.0950787603        4.7541954426       12.9938288272
H  3
-6.3384979725        5.1420260761       12.0013535807
O  4
0.3024685867        1.8450850103        0.9739663414
H  5
-0.1221676114        2.0799629166        1.8918517028
H  6
0.9288047221        2.5880205304        0.8747289632
O 7
5.9499802538       -0.8482114217        1.4380427166
H 8
-2.8101917414       11.6412361403        0.6197091199
H 9
5.3676911800       -1.0363358980        2.2617906696
O 10
2.8195083485       -3.9029498107       12.7341342886
H 11
3.2946322017       -4.1453810498       13.5972463384
H 12
3.4330231582       -4.2796863298       12.0372623528
O  13
-0.9697716821       -3.5057391678       12.9847912281
H  14
5.7085743839       -3.2195871690       12.0689605003
H  15
-1.0154519210       -2.7027854179       13.5822021276
O 16
-3.7958109680        7.1388740955       10.8891032058
H  17
-2.9246477617        7.5773265810       10.6536099721
H  18
-4.2160710874        6.7160800141       10.0479672232
O  19
-1.5841444597        8.9521182101        3.5728363629
H  20
-0.7922117220        9.5162698071        3.4674006114
H  21
-2.3636782626        9.5901221176        3.4826944163
O  22
-2.6806838106        5.7387814936       12.8231260793
H  23
-2.9127509817        4.7656256020       12.8196287150
H  24
-3.2696476557        6.1820553317       12.1398632790
Ca  25
-1.4070406990        8.3230170080        5.9742033807
Si  26
-4.6482861414        8.2301899454        5.1534317209
O  27
-5.8447327678        7.5614426078        6.0141890085
O  28
-3.9633212631        9.4052869919        6.0568284661
O  29
-3.4670076160        7.1356633521        4.8529486331
O  30
-5.2353728090        8.7122054886        3.6832251890
Ca  31
4.7538434367       -0.6748941677        5.6963268393
Si 32
1.2922629905       -0.5049877544        5.0003137373
O  33
0.3731977804       -1.5251478611        5.8620080780
O  34
2.4637909728        0.0576093982        5.9726722341
O  35
1.9233632612       -1.1437971002        3.5875154927
Ca 36
-2.6704808087        5.3476673695        8.0917005422
Si 37
0.6688058966        5.0329456473        9.5227503001
O 38
-4.9451893241        6.1419051554        8.8106971233
O  39
-0.4049501018        4.5547766564        8.3730826488
O  40
-0.0852006071        5.6099079917       10.8408387567
Ca 41
-4.7800308724        8.5031410040        8.0927388099
Si 42
6.5554226731       -3.5507646716        9.0589271070
O  43
-2.5244347551        7.6402575038        8.1823700269
O 44
1.2334008751       -3.1623394681        8.2381467674
O  45
-0.9604336021       -2.0654300590        8.9783390063
O 46
0.0591119114       -3.8340364068       10.6334468997
Ca 47
0.7552949896       -5.0143131148       12.4019800893
Ca  48
1.4939662065       -0.1984429993        1.4221287383
Si  49
-4.9587470792       10.1486429558        2.9393606287
O  50
-5.2820202880       10.1516097938        1.3593908442
O  51
4.6159386793       -1.4970196104        3.4951789536
O  52
-1.1921422744        6.7313396077        2.1514822296
H  53
-1.3045318114        7.6019416429        2.6242695191
H  54
-1.7803810858        6.1119670182        2.6929617302
O  55
-2.1314359988        4.6663516921        0.6504061208
H  56
-1.4815398521        5.3099795868        1.0106544170
H  57
-2.0621255064       -0.9150057885       14.0731345844
O 58
-0.1396689884        1.9237241078       13.6929644675
H  59
-0.5059158257        8.9768665984        0.0432555763
H   60
-1.0042830107        7.5754027414        0.6019603520
O  61
-3.4523117784        3.2042517030       13.1611659706
H  62
-4.1368496887        2.8634773355       12.5434936297
H  63
-4.6459203658        9.6174465718        0.1984688018
O  64
1.6939216455        3.9026447007        2.4284056701
H   65
1.9758959747        4.7388826156        2.8514816168
H  66
0.8056423247        3.6127069403        2.8190509422
O  67
0.6247381750       -1.2393962901       11.3298351190
H   68
0.4544205318       -2.2021897632       11.1250117144
H   69
-0.2430045241       -0.7444122008       11.0684605428
Ca  70
2.6874653342        2.3394622285        6.3714693586
Si  71
-0.4551737201        2.1499921215        4.6741351070
O   72
-1.9212125711        1.8713407609        5.3497830044
O   73
0.4653896297        2.9473092154        5.7740081207
O   74
0.3021173297        0.6669108700        4.3921366868
O   75
-0.5620896435        2.7955825905        3.1782938881
Ca  76
0.5632779028        5.2584028343        6.3450315119
Si  77
-2.8728693783        5.5857120367        5.0817731380
O  78
-3.8766461695        4.7421882993        6.0802275757
O  79
-1.5422401415        5.8694931362        5.9840704061
O  80
-2.6692727645        4.9840094638        3.6144468804
Ca  81
1.2813211541       -0.7733489546        7.9799443390
Si 82
4.8066389038       -0.7457757033        9.1304607093
O   83
-1.3987374878        0.1992753011        7.8570181333
O   84
3.2434886738       -1.2485588639        9.1474693156
O  85
-1.5203277729       -0.0332248467       10.6028053022
Ca  86
-0.7739371259        2.3424667891        7.8149371196
Si  87
2.3900434615        2.4025852558        9.4685260887
O   88
1.3763801519        1.5609338555        8.4677287790
O   89
-3.0292496799        2.9939855670        8.5160830952
O   90
1.5597483757        3.7287635969       10.0507479767
O  91
2.8576546098        1.5940935490       10.8082760135
Ca  92
2.7712611681       -0.6116651813       11.3356728379
Ca  93
-1.8703957147        1.6919150257       12.0852474338
Ca  94
-2.6864794823        3.1584779798        2.4169266373
O  95
3.1595670263        1.3650929824        1.1416626791
H   96
3.9183676414        0.9547181260        0.6876174704
O  97
-2.9142439202        0.0678722368       13.3068551088
H  98
-4.2234168612        6.6630300368        0.0714786747
