# Supplementary material for: Is there a future for 43Ca nuclear magnetic resonance in cement science?
Source: Phys Chem Chem Phys. 2025 Apr 9;27(17):9159–68. doi: 10.1039/d5cp00491h (PMC11997747; doi:10.1039/d5cp00491h)
Supplement: CP-027-D5CP00491H-s001 [file CP-027-D5CP00491H-s001.zip › QE-Files/CSH-bulk-structures/CONFIG_Pair6]

Pair 6 - -56014.846769 eV
0 3
   6.647569309  -0.116357804   0.047643106
  -8.252105792  12.444589958  -0.001601276
   0.902617520  -6.102375295  13.356027411
H 1
4.0300956457 0.0164486977 1.0374065649
O 1
0.5836405626 0.161991233 0.4895513623
H 1
6.3888154097 0.092876005 1.047295411
H 1
1.2484667031 -0.4613868705 0.9103029807
O 1
-0.8810282353 9.3086366229 0.5214220553
H 1
-0.4506274582 3.6320208424 13.1209084292
H 1
-0.1619633173 9.9623845685 0.7762239135
O 1
3.5801515306 -4.7269485786 12.2718838932
H 1
4.0691069824 -3.937069178 12.6384561035
H 1
3.395254332 -5.2494510918 13.0781154129
O 1
1.1356031528 -3.2942930841 13.2887636356
H 1
-0.699342328 2.991283531 0.2477248737
H 1
0.7622633682 2.5709400517 0.7412527648
O 1
-3.064156376 5.9407430672 10.48299227
H 1
-3.3514494239 6.8376001699 10.7558578752
H 1
-3.8913609206 5.402784788 10.4913462099
O 1
-2.2189041489 9.5449472174 3.5775886145
H 1
-1.432613056 10.1534610938 3.6003832281
H 1
-2.9921419048 10.2042699648 3.4953751057
O 1
-0.5953835542 4.6721354039 11.4981745197
H 1
-1.457205024 4.6403529993 11.0354661756
H 1
0.1021114824 4.4252245419 10.8327476133
Ca 1
-2.0676985002 8.7509368486 6.0108909261
Si 1
-5.2967330849 8.4592374045 4.5718103993
O 1
-0.1661581483 7.8163182075 4.9130183805
O 1
-4.5615283296 9.358074879 5.7046597367
O 1
-4.4024549903 7.121433192 4.2117299331
O 1
-5.442697227 9.2045327069 3.0663595554
Ca 1
4.2364826973 -0.5001774212 5.7580110618
Si 1
0.8556555367 -0.277637781 4.9785126098
O 1
-0.1482476759 -1.2216019238 5.8342670842
O 1
2.0330690609 0.2750878236 5.9502536932
O 1
1.4736337234 -1.068150245 3.6541149828
Ca 1
-3.0044348321 5.8319852451 7.9281852964
Si 1
0.5237665465 5.6693661262 8.6356685293
O 1
-5.2637757995 6.1708991243 7.2348646964
O 1
-0.8934051234 5.027225686 8.1768822079
O 1
-6.1379814235 7.080745483 9.5535853352
Ca 1
-5.2769429831 8.7012772043 7.8814706065
Si 1
6.2640255169 -3.412496072 9.0363167513
O 1
-3.1052693731 8.1272459698 8.2640600757
O 1
0.8467947098 -3.1452015144 7.9367694361
O 1
-0.9116080382 -1.6939448676 9.0630451249
O 1
-0.196361851 -3.6071725056 10.5830189785
Ca 1
1.2221020485 -5.0869666803 11.5442444559
Ca 1
-0.8523668576 -1.5881252746 11.6125905614
Si 1
-5.411280703 10.8556577791 2.8331203326
O 1
-5.6305955969 11.1606230958 1.2526948372
O 1
4.1916940715 -0.9844514917 3.4830452775
O 1
-3.3643543979 7.9109833589 1.4073800951
H 1
-3.5977354061 8.6200797888 0.7300273499
H 1
-4.1392061247 7.8969662937 2.0109028195
O 1
-2.3029107174 -0.3560815364 13.3359313565
H 1
-3.2255845791 6.4562797044 0.6946202667
H 1
-3.1524707462 4.8397333398 0.38255729
O 1
0.4319899032 7.0955065776 0.9881951206
H 1
0.2613302004 6.2954202799 0.3708361745
H 1
0.1038216797 7.8929227569 0.4895807658
O 1
-3.2858952488 3.5076801043 12.9225516461
H 1
-3.606206779 3.4382328694 11.9647392033
H 1
-4.7741954194 10.222755361 0.098083524
O 1
1.5913722577 2.4855843429 2.3014303146
H 1
0.710477692 2.8758288307 2.7360691473
H 1
1.4652368536 1.5217441046 2.402262862
O 1
1.5757257885 -0.6387828524 10.1885691957
H 1
2.2909730989 -1.1854117465 9.7288677492
H 1
1.4304397047 -0.9238250307 11.1642984506
Ca 1
2.2995438427 2.6096672862 6.0611874088
Si 1
-0.7821411262 2.386400037 4.6559641998
O 1
-2.3385089351 2.0419052667 5.0122484124
O 1
-0.0316820829 3.1390595908 5.9064007145
O 1
0.0202787245 0.96548558 4.3173045739
O 1
-0.6459768343 3.2809866921 3.3036057819
Ca 1
-0.0032851659 5.4817323003 5.5204408924
Si 1
-3.2869230239 5.9133003878 4.5053475991
O 1
-4.1287842177 4.522503665 4.625501182
O 1
-2.3651980573 6.3066465068 5.7972005894
O 1
-2.3145155995 5.7992451591 3.1830016905
Ca 1
0.900548953 -0.3940649186 7.9484402506
Si 1
4.5158667996 -0.6720051317 8.9666840558
O 1
-1.5751941485 0.5181218796 7.8281240233
O 1
3.1852845805 -1.4277377016 8.400439112
O 1
-2.1972866297 -0.0697630747 10.4759375371
Ca 1
-1.1129226909 2.7281406321 7.9118086788
Si 1
2.1203743188 2.9684381057 9.1655189132
O 1
1.0469593436 1.9564033919 8.4718468859
O 1
-3.378076971 3.460241211 7.9844623965
O 1
1.3330700652 4.4512889192 9.5160087671
O 1
-3.8971258956 2.672520187 10.5453498943
Ca 1
2.9290343901 0.7484846963 11.7913578009
Ca 1
-1.2380353721 7.6963408845 2.5857077941
Ca 1
-2.8449710433 3.5527874403 2.8098649995
O 1
4.2255476975 3.1741683669 0.3305823573
H 1
4.295356188 2.2528413154 0.6764618383
O 1
1.127662312 -0.7979613081 12.5784896501
H 1
1.4016271785 -1.6674707673 12.9717947098
