# Supplementary material for: Is there a future for 43Ca nuclear magnetic resonance in cement science?
Source: Phys Chem Chem Phys. 2025 Apr 9;27(17):9159–68. doi: 10.1039/d5cp00491h (PMC11997747; doi:10.1039/d5cp00491h)
Supplement: CP-027-D5CP00491H-s001 [file CP-027-D5CP00491H-s001.zip › QE-Files/CSH-bulk-structures/CONFIG_surf51]

Surf 51
0 3
  13.293922889   0.059826166  -0.156636780
  -4.125309150   6.106668777   0.065917023
   0.298839827  -1.487998693  22.301596228
Ca 1
-2.8816984728 5.1077913174 6.4181208242
Ca 2
7.075791625 5.132662244 4.575642581
Ca 3
9.096310246 1.9583680209 4.5381274118
Ca 4
-0.7043320001 2.0409878649 6.533263568
Ca 5
9.3352521918 0.8753853726 16.2728087891
Ca 6
9.2370776069 -0.1557578695 10.0251981107
Ca 7
3.9413377389 2.3936516841 0.3426646943
Ca 8
3.8353895378 5.0610413181 6.4017101259
Ca 9
0.4580378254 5.1131421999 4.5815572335
Ca 10
2.4003024186 1.9739801743 4.0827590178
Ca 11
5.9171195428 2.0945114482 6.4698332421
Ca 12
3.1606995355 0.4189297245 10.275624991
Ca 13
9.7915337844 0.4002879696 20.3616390801
Si 14
7.708192743 1.2380434699 1.2460626576
Si 15
2.6115125476 2.1995813912 7.1576768407
Si 16
5.6395388428 2.3444105099 3.1573442117
Si 17
0.7366601921 0.8543490726 1.2038090021
Si 18
9.1881345416 2.2599232095 7.5605404774
Si 19
-1.0906028102 2.1853687554 3.3210402561
Si 20
7.3566415134 4.9333669581 7.6153366724
Si 21
-2.7984541665 4.7295536292 3.3554817981
Si 22
0.8420190659 4.9440564799 7.6664311128
Si 23
3.809693953 4.9127237949 3.3012126046
O 24
-2.0436031869 3.3988799338 2.7188941835
O 25
12.3208514169 -0.1722551833 6.5714051004
O 26
-1.7814434757 5.6338932759 4.2308581819
O 27
6.0376456934 4.4494286664 6.7803321671
O 28
9.2610539467 4.3643879567 4.1625384603
O 29
0.7853933958 -0.8071636078 21.8951954025
O 30
8.889914514 2.0732767875 2.0949429255
H 31
9.8025028956 2.1749876964 1.7710780655
O 32
9.6067890766 1.8311483366 9.087402199
O 33
-0.6654536656 1.4008079023 1.9132256838
O 34
0.9027440088 5.5992241836 9.1597222784
O 35
3.4282723564 5.87178238 2.0193029821
O 36
1.807908108 3.5853978064 7.6901823427
O 37
4.605244404 3.5785751254 2.6577490108
O 38
5.639694008 -0.2155074639 6.4396833026
O 39
4.7636320798 5.7095744524 4.3396020778
O 40
-0.6313225429 4.4277240102 7.1549764327
O 41
2.4660401144 4.373412674 3.9861522687
O 42
8.2753809723 -0.4556312356 21.9871797974
O 43
1.9866399197 1.77853214 1.638133881
O 44
3.3186429384 1.661304925 8.4942786677
O 45
6.35114761 2.0988636894 1.6503422068
O 46
1.5103750346 1.2749517668 6.4092163821
O 47
4.6937278757 1.0827020131 3.5267540593
O 48
3.7185726844 2.6814112118 6.0440119758
O 49
6.7155779337 2.7482001569 4.2964137466
O 50
8.2252852081 1.2046606427 6.7614073646
O 51
11.294451343 1.2727808698 4.0755689478
O 52
10.385133812 2.7146171981 6.5584771108
O 53
0.1217040662 2.7851696571 4.2034873617
O 54
7.1149582569 5.4685830225 9.142143398
O 55
-3.2424223743 5.4482515996 1.9359647028
O 56
8.2861765897 3.6026719689 7.802526295
O 57
-0.9911333646 1.6673442281 9.0610597022
H 58
12.0741827041 0.7315212726 8.9283161306
H 59
11.3736820703 2.056049414 9.0679562893
O 60
6.0567712112 1.8789222889 8.9941898482
H 61
5.62916133 0.9332399442 8.9753391759
H 62
7.0022523764 1.7556811882 9.1885139801
O 63
4.3451017542 4.0901715484 8.9759967538
H 64
5.1812648676 3.6124458612 8.772520741
H 65
3.7092593958 3.3141728012 9.019655038
O 66
4.3692669186 0.1117148801 1.1278714933
H 67
4.3814757542 0.3746969308 2.1052925374
H 68
-0.5397401244 5.6653392344 1.0244142168
O 69
4.2722376239 -0.5489615219 18.8118311986
H 70
3.7621131499 0.174996984 19.2538745956
H 71
4.6104575487 -0.1500179448 17.9860375512
O 72
0.5111215802 2.4713205999 13.4176903331
H 73
0.5490841041 3.2554749031 12.8161117858
H 74
-0.3056774499 2.0001822754 13.151261813
O 75
0.3730042944 4.2230117502 15.7474272864
H 76
0.349643553 3.6405867437 14.9577881299
H 77
-0.4821819191 4.1072216828 16.2307001833
O 78
-1.1307538221 1.1894326343 20.7562428084
H 79
-0.4465505501 0.6791586803 21.2418435534
H 80
-1.0154182927 2.1570194305 20.958289424
O 81
11.7432763998 0.7379197337 11.8776085273
H 82
12.0791412802 0.5697620058 10.9762692813
H 83
11.0173201878 0.0066916513 12.0400105807
O 84
7.0455113283 5.0900117648 2.010995061
H 85
7.7031128986 4.4017891725 1.7883089275
H 86
7.5235924286 5.9494167428 1.897550706
O 87
6.4257945132 4.05263042 14.5870006912
H 88
6.1268316745 4.6002973047 13.8279022232
H 89
5.7508720817 4.2258956943 15.294201185
O 90
8.3770656768 0.7612359115 13.9948314245
H 91
8.0777536621 1.6397381506 13.697166876
H 92
8.9620140177 0.373318316 13.3052619358
O 93
-3.5385405317 5.0332761611 19.1174549526
H 94
8.9739890066 4.5357662562 18.7600577352
H 95
0.6175151846 -1.033580948 20.0383776864
O 96
10.8696991661 3.2963403278 12.2217453923
H 97
10.0237234392 3.557635182 11.7599885
H 98
11.0659076108 2.3629859009 11.9412547472
O 99
6.9943170361 -0.2396665071 10.8144852389
H 100
2.7761343994 5.2826329857 11.6710204307
H 101
6.2432758092 -0.480203892 10.1731274079
O 102
7.2227881392 1.5082552392 17.0724168415
H 103
7.1054567171 2.4680529662 17.2532036297
H 104
6.3793632794 1.1978538212 16.5992676355
O 105
-2.2920498165 4.9154754652 9.0685439213
H 106
-1.5698859476 4.5249000654 8.4536861976
H 107
-2.8171907206 4.1883348463 9.4537020911
O 108
8.5639893361 3.6501553201 10.779740107
H 109
8.8747890812 2.966149117 10.1110283534
H 110
8.0889448177 4.3275479628 10.2238193726
O 111
5.1033703416 4.5896796411 -0.0536549596
H 112
5.5473694967 4.6968875409 0.824683689
H 113
4.7858694906 3.8859954246 22.1734834861
O 114
-0.9851170495 3.8805511145 21.0706219366
H 115
-1.8274981317 4.3291564115 21.3315890101
H 116
-0.6234011438 4.3933320669 20.3160480004
O 117
2.0175436299 3.2225448974 20.041728408
H 118
1.6884657353 3.267832159 20.9686731256
H 119
1.2607418265 3.0032073594 19.4492552364
O 120
5.8000620297 0.2099719658 20.9730780045
H 121
6.7213024647 -0.0788365141 21.2335742187
H 122
5.5072409876 -0.2921712606 20.1708604431
O 123
7.1785249238 4.2935487393 17.4751781872
H 124
11.2015352148 -0.8653201408 17.7915372796
H 125
6.234699216 4.2102217326 17.1445004598
O 126
9.6911983153 2.3966672413 21.9475657939
H 127
9.8575143519 4.0257233638 0.4998911243
H 128
9.6310087993 3.3260379358 21.6359031842
O 129
7.2427954911 4.5841684809 20.9766971163
H 130
8.0724190398 4.8205624258 21.4557645718
H 131
6.7170441214 3.9580656979 21.5448327076
O 132
9.098514335 5.7231108401 14.1642016175
H 133
8.6610292443 5.6329979471 13.2920635644
H 134
9.0240288052 4.842341179 14.6152263775
O 135
2.0303623909 4.0735282584 0.4154742054
H 136
2.031399117 4.8892264106 0.955860848
H 137
1.7101533168 3.3456394534 1.0238978122
O 138
4.3190407938 4.8741058181 19.2345699657
H 139
8.5356527524 -1.2686345261 18.14544736
H 140
3.4442940893 4.4936307626 19.4732047113
O 141
8.1757940533 1.9800589303 19.6241076948
H 142
7.5789187912 1.6897102452 18.8942716977
H 143
7.7241690423 2.7243812954 20.0673864717
O 144
4.711018726 2.0003451986 11.4827689749
H 145
5.074254855 1.5542279663 12.2679462757
H 146
5.4343758838 2.0190657943 10.8092166059
O 147
-1.7761327394 3.6226460378 17.3398661541
H 148
-1.1874069873 2.9054284427 17.6770423648
H 149
-2.0418225959 4.1785320897 18.1079968762
O 150
0.3698293815 1.8742544796 18.1476135322
H 151
0.4146862867 0.9385927042 18.4567935301
H 152
0.9504736472 1.9401183481 17.3655229257
O 153
1.9005047536 0.3270288745 12.2888476595
H 154
1.6568545448 -0.30340068 12.993443927
H 155
1.473743964 1.171903793 12.5728114665
O 156
2.8048280386 0.7034514771 20.6930848998
H 157
2.557877453 1.6326988096 20.4107191224
H 158
1.9835766585 0.2741631596 21.0645367754
O 159
9.1986065647 3.3944180434 15.7768972465
H 160
10.0456517886 3.5799902502 16.2626252052
H 161
8.4521645788 3.7847609982 16.3173853208
O 162
5.0924813852 2.1892688887 19.0892697073
H 163
4.9745726602 3.1429987837 19.3026808743
H 164
5.4871759816 1.758699907 19.8744319136
O 165
3.1619595971 4.4050966439 13.2614041498
H 166
3.1493070019 5.2119155541 13.8234895492
H 167
4.082756411 4.4238825434 12.8933402855
O 168
1.2161298058 2.4036076767 10.3183543591
H 169
0.3606192636 2.0636563469 9.9194477796
H 170
1.6305983738 2.8289533171 9.5320734336
O 171
-0.1792428897 4.5216366019 11.5891566179
H 172
-1.0471690301 4.0623121179 11.8029102804
H 173
0.2847719454 3.9786999016 10.9052516548
O 174
11.2562624544 1.3837100552 14.9285096155
H 175
11.1415309819 2.0213203977 14.2000462922
H 176
-1.3009564002 0.6962147703 14.8398170257
O 177
5.1804620497 0.6880837657 15.6491200588
H 178
4.408838532 1.2673348517 15.4221030713
H 179
4.8800482891 -0.2629485711 15.5861785935
O 180
3.0136102412 2.3029255905 15.0370600325
H 181
2.2220207233 1.8528627337 14.690041265
H 182
3.1141300448 3.0618895252 14.4023068758
O 183
9.8130300274 -0.8987009943 12.1202172454
H 184
6.0275507415 4.3109283215 12.0086464391
O 185
8.7945279595 -1.3244499644 16.5695236262
H 186
3.943599888 4.1853356199 16.3866843173
O 187
10.5886535521 0.5801114576 18.1569293007
H 188
11.3893892803 1.1145622276 18.2807155222
