# Supplementary material for: Is there a future for 43Ca nuclear magnetic resonance in cement science?
Source: Phys Chem Chem Phys. 2025 Apr 9;27(17):9159–68. doi: 10.1039/d5cp00491h (PMC11997747; doi:10.1039/d5cp00491h)
Supplement: CP-027-D5CP00491H-s001 [file CP-027-D5CP00491H-s001.zip › QE-Files/CSH-bulk-structures/pair2-12.vc-relax.nmr.out]

     Program GIPAW v.7.2 starts on  3Nov2023 at  4:39:46 

     This program is part of the open-source Quantum ESPRESSO suite
     for quantum simulation of materials; please cite
         "P. Giannozzi et al., J. Phys.:Condens. Matter 21 395502 (2009);
         "P. Giannozzi et al., J. Phys.:Condens. Matter 29 465901 (2017);
         "P. Giannozzi et al., J. Chem. Phys. 152 154105 (2020);
          URL http://www.quantum-espresso.org", 
     in publications or presentations arising from this work. More details at
     http://www.quantum-espresso.org/quote

     Parallel version (MPI), running on   112 processors

     MPI processes distributed on     1 nodes
     R & G space division:  proc/nbgrp/npool/nimage =     112
     232573 MiB available memory on the printing compute node when the environment starts


     ***** This is GIPAW git revision                                          *****
     ***** you can cite: N. Varini et al., Comp. Phys. Comm. 184, 1827 (2013)  *****
     ***** in publications or presentations arising from this work.            *****

     Parallelizing q-star over 1 images
     Reading input from pair2-12.vc-relax.nmr.in

     ------------------- Input file: --------------------
&inputgipaw
	job = 'nmr'
	prefix = 'pair2-12.vc-relax_nmr'
	tmp_dir = './tmpPair2-12/',
	verbosity = 'high'
	diagonalization = 'david'
/


     Reading xml data from directory:

     ./tmpPair2-12/pair2-12.vc-relax_nmr.save/
     file Ca.pbe-spn-kjpaw_psl.1.0.0.UPF: wavefunction(s)  3S renormalized
     file O.pbe-n-kjpaw_psl.1.0.0.UPF: wavefunction(s)  2S 2P renormalized
     file Si.pbe-nl-kjpaw_psl.1.0.0.UPF: wavefunction(s)  3S 3P renormalized
     file H.pbe-kjpaw_psl.1.0.0.UPF: wavefunction(s)  1S renormalized

     IMPORTANT: XC functional enforced from input :
     Exchange-correlation= PBE
                           (   1   4   3   4   0   0   0)
     Any further DFT definition will be discarded
     Please, verify this is what you really want


     Parallelization info
     --------------------
     sticks:   dense  smooth     PW     G-vecs:    dense   smooth      PW
     Min         122     122     42                16465    16465    3324
     Max         123     123     43                16473    16473    3332
     Sum       13701   13701   4719              1844431  1844431  372839

     Using Slab Decomposition

     Reading collected, re-writing distributed wavefunctions
     Subspace diagonalization in iterative solution of the eigenvalue problem:
     a serial algorithm will be used

     GIPAW projectors -----------------------------------------------
     atom=  Ca   l=0  rc=    1.3000  rs=    0.8667
     atom=  Ca   l=0  rc=    1.3000  rs=    0.8667
     atom=  Ca   l=1  rc=    1.6000  rs=    1.0667
     atom=  Ca   l=1  rc=    1.6000  rs=    1.0667
     atom=  Ca   l=2  rc=    1.7000  rs=    1.1333
     atom=  Ca   l=2  rc=    1.7000  rs=    1.1333
     projs nearly linearly dependent: l=0  n1,n2= 1, 2  s=  0.99170013
     projs nearly linearly dependent: l=2  n1,n2= 1, 2  s=  0.99334936

     atom=  O    l=0  rc=    1.3000  rs=    0.8667
     atom=  O    l=0  rc=    1.3000  rs=    0.8667
     atom=  O    l=1  rc=    1.3500  rs=    0.9000
     atom=  O    l=1  rc=    1.3500  rs=    0.9000
     projs nearly linearly dependent: l=1  n1,n2= 1, 2  s=  0.99790099

     atom=  Si   l=0  rc=    1.8000  rs=    1.2000
     atom=  Si   l=0  rc=    1.8000  rs=    1.2000
     atom=  Si   l=1  rc=    1.8000  rs=    1.2000
     atom=  Si   l=1  rc=    1.8000  rs=    1.2000
     atom=  Si   l=2  rc=    1.8000  rs=    1.2000
     atom=  Si   l=2  rc=    1.8000  rs=    1.2000
     projs nearly linearly dependent: l=2  n1,n2= 1, 2  s=  0.99992180

     atom=  H    l=0  rc=    1.0000  rs=    0.6667
     atom=  H    l=0  rc=    1.0000  rs=    0.6667
     projs nearly linearly dependent: l=0  n1,n2= 1, 2  s=  0.99968852
     -----------------------------------------------------------------

     GIPAW integrals: -------------------------------------------
     Atom  i/j   nmr_para   nmr_dia   epr_rmc  epr_para   epr_dia
       Ca  1 1   0.25E+04 -0.66E+00  0.13E+02  0.81E+09  0.75E+03
       Ca  2 1   0.26E+04 -0.73E+00  0.13E+02  0.86E+09  0.79E+03
       Ca  2 2   0.28E+04 -0.80E+00  0.13E+02  0.92E+09  0.84E+03
       Ca  3 3   0.30E+02  0.22E+00  0.11E+02  0.47E+05  0.19E+03
       Ca  4 3   0.33E+02  0.20E+00  0.12E+02  0.54E+05  0.22E+03
       Ca  4 4   0.37E+02  0.17E+00  0.13E+02  0.60E+05  0.24E+03
       Ca  5 5   0.29E+01  0.74E+00  0.81E+01  0.47E+03  0.66E+02
       Ca  6 5   0.36E+01  0.91E+00  0.10E+02  0.59E+03  0.81E+02
       Ca  6 6   0.45E+01  0.11E+01  0.13E+02  0.74E+03  0.10E+03
       O   1 1   0.81E+03 -0.32E+00  0.65E+01  0.43E+08  0.24E+03
       O   2 1   0.91E+03 -0.39E+00  0.71E+01  0.48E+08  0.27E+03
       O   2 2   0.10E+04 -0.48E+00  0.78E+01  0.55E+08  0.31E+03
       O   3 3   0.99E+01  0.87E+00  0.58E+01  0.24E+04  0.75E+02
       O   4 3   0.11E+02  0.97E+00  0.67E+01  0.27E+04  0.83E+02
       O   4 4   0.12E+02  0.11E+01  0.76E+01  0.31E+04  0.93E+02
       Si  1 1   0.12E+04 -0.54E-01  0.93E+01  0.18E+09  0.37E+03
       Si  2 1   0.17E+04  0.68E-01  0.12E+02  0.26E+09  0.52E+03
       Si  2 2   0.24E+04  0.31E+00  0.19E+02  0.37E+09  0.74E+03
       Si  3 3   0.18E+02  0.34E+00  0.10E+02  0.13E+05  0.11E+03
       Si  4 3   0.21E+02  0.27E+00  0.11E+02  0.15E+05  0.13E+03
       Si  4 4   0.23E+02  0.18E+00  0.12E+02  0.18E+05  0.14E+03
       Si  5 5   0.26E+00  0.79E-01  0.58E+00  0.29E+02  0.79E+01
       Si  6 5   0.27E+00  0.84E-01  0.62E+00  0.30E+02  0.81E+01
       Si  6 6   0.29E+00  0.89E-01  0.66E+00  0.31E+02  0.84E+01
       H   1 1   0.39E+02  0.19E+00  0.29E+00  0.78E+05  0.13E+02
       H   2 1   0.41E+02  0.21E+00  0.32E+00  0.82E+05  0.14E+02
       H   2 2   0.43E+02  0.22E+00  0.36E+00  0.86E+05  0.15E+02
     ------------------------------------------------------------

     alpha_pv=     76.9481 eV

     Number of occupied bands for each k-point:
     k-point:     1    nbnd_occ= 240
     k-point:     2    nbnd_occ= 240
     k-point:     3    nbnd_occ= 240
     k-point:     4    nbnd_occ= 240


     q-space interpolation up to   240.00 Rydberg

     GIPAW job: nmr                                                                             
     NMR macroscopic correction: yes
             0.6667          0.0000          0.0000
             0.0000          0.6667          0.0000
             0.0000          0.0000          0.6667


     Largest allocated arrays     est. size (Mb)     dimensions
        KS wavefunctions at k          11.58 Mb     (    3163,  240)
        KS wavefunctions at k+q        11.58 Mb     (    3163,  240)
        First-order wavefunctions     115.83 Mb     (    3163,  240, 10)
        First-order wavefunct (US)     69.50 Mb     (    3163,  240,  6)
        Charge/spin density             0.49 Mb     (   64800,    1)
        Induced current                 4.45 Mb     (   64800,    3,3,1)
        Induced magnetic field          4.45 Mb     (   64800,    3,3,1)
        NL pseudopotentials            40.35 Mb     (    3163,  836)
        GIPAW NL terms                 40.35 Mb     (    3163,  836)

     Computing the magnetic susceptibility     isolve=0    ethr=  0.1000E-13
     k-point #    1 of     4      pool #  1    cpu time:       8.8
     compute_u_kq: q = (    0.0000,    0.0000,    0.0000)
     Rotating WFCS
     ethr =  1.00E-14,  avg # of iterations =  5.0
     eigenvalues at k:
 -35.1458 -34.9857 -34.8749 -34.5951 -34.4673 -34.4607 -34.4503 -34.3064
 -34.2651 -34.2191 -34.1806 -34.1665 -34.0197 -16.7914 -16.7781 -16.6800
 -16.6178 -16.5995 -16.5396 -16.4248 -16.3869 -16.3627 -16.3244 -16.2659
 -16.2178 -16.1697 -16.1115 -16.0605 -16.0197 -15.9862 -15.9535 -15.9179
 -15.8855 -15.8710 -15.8417 -15.8066 -15.7920 -15.7736 -15.7338 -15.7009
 -15.6841 -15.6619 -15.6452 -15.6388 -15.6054 -15.5941 -15.5694 -15.5578
 -15.5182 -15.5046 -15.4794 -15.4675 -15.4325 -15.4255 -15.4065 -15.3782
 -15.3581 -15.3273 -15.3075 -15.2834 -15.2732 -15.2638 -15.2412 -15.2316
 -15.2109 -15.1914 -14.9965 -14.9449 -14.9336 -14.8822 -14.8382 -14.8077
 -14.6185 -13.8907 -13.8440 -13.7850 -13.7151 -13.6180 -13.5972 -13.5248
 -13.4058 -13.3646 -13.3236 -13.2334 -13.1341 -13.1196 -13.0378 -13.0122
 -12.8892 -12.8598 -12.8329 -12.7657 -12.7134 -12.6401 -12.6014 -12.5842
 -12.5562 -12.5102 -12.3912  -4.8251  -4.6246  -4.4925  -4.3833  -4.3113
  -4.2633  -4.1892  -4.1264  -4.0363  -3.9497  -3.8865  -3.8540  -3.7812
  -3.6983  -3.5607  -3.5018  -3.4339  -3.2353  -3.1231  -2.8110  -2.3823
  -1.9830  -1.8553  -1.7381  -1.6910  -1.5972  -1.5492  -1.4547  -1.4299
  -1.3871  -1.2980  -1.2620  -1.2082  -1.1655  -1.1159  -1.0429  -0.9717
  -0.9384  -0.8504  -0.7712  -0.7364  -0.6898  -0.6288  -0.5579  -0.5365
  -0.5052  -0.4286  -0.3810  -0.3161  -0.2664  -0.2402  -0.1457  -0.1060
  -0.0075   0.0847   0.1220   0.1893   0.2322   0.2850   0.3299   0.3803
   0.4664   0.5255   0.5781   0.6633   0.7274   0.7350   0.7587   0.8228
   0.8606   0.8938   0.9505   1.0162   1.0629   1.0896   1.1433   1.1976
   1.2135   1.2586   1.2808   1.3263   1.3359   1.3609   1.3997   1.4377
   1.4610   1.4824   1.5260   1.5477   1.5832   1.6068   1.6231   1.6644
   1.7033   1.7471   1.7545   1.7808   1.8024   1.8325   1.8436   1.8686
   1.8982   1.9188   1.9359   1.9776   1.9889   2.0092   2.0479   2.0737
   2.0999   2.1396   2.1775   2.1943   2.2132   2.2501   2.2791   2.3403
   2.3905   2.4473   2.4594   2.4856   2.5308   2.6085   2.6204   2.6496
   2.6736   2.6990   2.7208   2.7338   2.7576   2.8422   2.8609   2.9024
   2.9182   2.9615   3.0207   3.0600   3.0907   3.1583   3.2738   3.3283
     eigenvalues at k+q:
 -35.1458 -34.9857 -34.8749 -34.5951 -34.4673 -34.4607 -34.4503 -34.3064
 -34.2651 -34.2191 -34.1806 -34.1665 -34.0197 -16.7914 -16.7781 -16.6800
 -16.6178 -16.5995 -16.5396 -16.4248 -16.3869 -16.3627 -16.3244 -16.2659
 -16.2178 -16.1697 -16.1115 -16.0605 -16.0197 -15.9862 -15.9535 -15.9179
 -15.8855 -15.8710 -15.8417 -15.8066 -15.7919 -15.7736 -15.7338 -15.7009
 -15.6840 -15.6619 -15.6452 -15.6388 -15.6054 -15.5941 -15.5694 -15.5578
 -15.5182 -15.5046 -15.4794 -15.4675 -15.4325 -15.4255 -15.4065 -15.3782
 -15.3581 -15.3273 -15.3075 -15.2834 -15.2731 -15.2638 -15.2412 -15.2316
 -15.2109 -15.1914 -14.9965 -14.9449 -14.9336 -14.8822 -14.8382 -14.8077
 -14.6185 -13.8907 -13.8440 -13.7850 -13.7151 -13.6180 -13.5972 -13.5248
 -13.4058 -13.3646 -13.3236 -13.2334 -13.1341 -13.1196 -13.0378 -13.0122
 -12.8892 -12.8598 -12.8329 -12.7657 -12.7134 -12.6401 -12.6014 -12.5841
 -12.5562 -12.5102 -12.3912  -4.8251  -4.6246  -4.4925  -4.3833  -4.3113
  -4.2633  -4.1892  -4.1264  -4.0363  -3.9497  -3.8865  -3.8540  -3.7812
  -3.6983  -3.5607  -3.5018  -3.4339  -3.2353  -3.1231  -2.8110  -2.3823
  -1.9830  -1.8553  -1.7381  -1.6909  -1.5972  -1.5492  -1.4547  -1.4299
  -1.3871  -1.2980  -1.2620  -1.2082  -1.1655  -1.1159  -1.0429  -0.9717
  -0.9384  -0.8504  -0.7712  -0.7364  -0.6898  -0.6288  -0.5578  -0.5365
  -0.5052  -0.4286  -0.3810  -0.3161  -0.2664  -0.2402  -0.1457  -0.1060
  -0.0075   0.0847   0.1220   0.1893   0.2322   0.2850   0.3299   0.3803
   0.4665   0.5255   0.5781   0.6633   0.7274   0.7350   0.7587   0.8228
   0.8606   0.8938   0.9505   1.0162   1.0629   1.0896   1.1433   1.1976
   1.2135   1.2586   1.2808   1.3263   1.3359   1.3609   1.3997   1.4377
   1.4610   1.4824   1.5260   1.5477   1.5832   1.6068   1.6231   1.6644
   1.7033   1.7471   1.7545   1.7808   1.8024   1.8325   1.8436   1.8686
   1.8982   1.9188   1.9359   1.9776   1.9889   2.0092   2.0479   2.0737
   2.0999   2.1396   2.1775   2.1943   2.2132   2.2501   2.2791   2.3403
   2.3905   2.4473   2.4594   2.4856   2.5308   2.6085   2.6204   2.6496
   2.6736   2.6990   2.7208   2.7338   2.7576   2.8422   2.8609   2.9024
   2.9182   2.9615   3.0207   3.0600   3.0907   3.1583   3.2738   3.3283
     cgsolve_all iterations  63    anorm=    0.75E-07
PARA_AUG  1     -25.3840979        -0.4697880         1.0256564
     cgsolve_all iterations  65    anorm=    0.74E-07
PARA_AUG  2      -0.3441273       -25.6353511        -0.5573166
     cgsolve_all iterations  65    anorm=    0.74E-07
PARA_AUG  3       1.0502743        -0.6152165       -25.0593215
     cgsolve_all iterations  71    anorm=    0.71E-07
     cgsolve_all iterations  69    anorm=    0.72E-07
     cgsolve_all iterations  71    anorm=    0.73E-07
     compute_u_kq: q = (    0.0202,    0.0000,    0.0000)
     Rotating WFCS
     ethr =  1.00E-14,  avg # of iterations = 23.0
     eigenvalues at k:
 -35.1458 -34.9857 -34.8749 -34.5951 -34.4673 -34.4607 -34.4503 -34.3064
 -34.2651 -34.2191 -34.1806 -34.1665 -34.0197 -16.7914 -16.7781 -16.6800
 -16.6178 -16.5995 -16.5396 -16.4248 -16.3869 -16.3627 -16.3244 -16.2659
 -16.2178 -16.1697 -16.1115 -16.0605 -16.0197 -15.9862 -15.9535 -15.9179
 -15.8855 -15.8710 -15.8417 -15.8066 -15.7920 -15.7736 -15.7338 -15.7009
 -15.6841 -15.6619 -15.6452 -15.6388 -15.6054 -15.5941 -15.5694 -15.5578
 -15.5182 -15.5046 -15.4794 -15.4675 -15.4325 -15.4255 -15.4065 -15.3782
 -15.3581 -15.3273 -15.3075 -15.2834 -15.2732 -15.2638 -15.2412 -15.2316
 -15.2109 -15.1914 -14.9965 -14.9449 -14.9336 -14.8822 -14.8382 -14.8077
 -14.6185 -13.8907 -13.8440 -13.7850 -13.7151 -13.6180 -13.5972 -13.5248
 -13.4058 -13.3646 -13.3236 -13.2334 -13.1341 -13.1196 -13.0378 -13.0122
 -12.8892 -12.8598 -12.8329 -12.7657 -12.7134 -12.6401 -12.6014 -12.5842
 -12.5562 -12.5102 -12.3912  -4.8251  -4.6246  -4.4925  -4.3833  -4.3113
  -4.2633  -4.1892  -4.1264  -4.0363  -3.9497  -3.8865  -3.8540  -3.7812
  -3.6983  -3.5607  -3.5018  -3.4339  -3.2353  -3.1231  -2.8110  -2.3823
  -1.9830  -1.8553  -1.7381  -1.6910  -1.5972  -1.5492  -1.4547  -1.4299
  -1.3871  -1.2980  -1.2620  -1.2082  -1.1655  -1.1159  -1.0429  -0.9717
  -0.9384  -0.8504  -0.7712  -0.7364  -0.6898  -0.6288  -0.5579  -0.5365
  -0.5052  -0.4286  -0.3810  -0.3161  -0.2664  -0.2402  -0.1457  -0.1060
  -0.0075   0.0847   0.1220   0.1893   0.2322   0.2850   0.3299   0.3803
   0.4664   0.5255   0.5781   0.6633   0.7274   0.7350   0.7587   0.8228
   0.8606   0.8938   0.9505   1.0162   1.0629   1.0896   1.1433   1.1976
   1.2135   1.2586   1.2808   1.3263   1.3359   1.3609   1.3997   1.4377
   1.4610   1.4824   1.5260   1.5477   1.5832   1.6068   1.6231   1.6644
   1.7033   1.7471   1.7545   1.7808   1.8024   1.8325   1.8436   1.8686
   1.8982   1.9188   1.9359   1.9776   1.9889   2.0092   2.0479   2.0737
   2.0999   2.1396   2.1775   2.1943   2.2132   2.2501   2.2791   2.3403
   2.3905   2.4473   2.4594   2.4856   2.5308   2.6085   2.6204   2.6496
   2.6736   2.6990   2.7208   2.7338   2.7576   2.8422   2.8609   2.9024
   2.9182   2.9615   3.0207   3.0600   3.0907   3.1583   3.2738   3.3283
     eigenvalues at k+q:
 -35.1458 -34.9857 -34.8749 -34.5951 -34.4673 -34.4607 -34.4503 -34.3064
 -34.2651 -34.2191 -34.1806 -34.1665 -34.0197 -16.7912 -16.7818 -16.6788
 -16.6169 -16.5992 -16.5436 -16.4231 -16.3866 -16.3631 -16.3238 -16.2658
 -16.2179 -16.1723 -16.1119 -16.0587 -16.0196 -15.9901 -15.9528 -15.9192
 -15.8892 -15.8734 -15.8466 -15.8094 -15.7951 -15.7752 -15.7329 -15.7005
 -15.6831 -15.6636 -15.6428 -15.6380 -15.6052 -15.5926 -15.5659 -15.5575
 -15.5179 -15.5040 -15.4773 -15.4687 -15.4313 -15.4241 -15.4055 -15.3775
 -15.3580 -15.3268 -15.3079 -15.2829 -15.2722 -15.2634 -15.2407 -15.2323
 -15.2098 -15.1906 -14.9941 -14.9436 -14.9324 -14.8811 -14.8369 -14.8061
 -14.6167 -13.8877 -13.8452 -13.7812 -13.7090 -13.6150 -13.5958 -13.5124
 -13.3973 -13.3622 -13.3155 -13.2273 -13.1336 -13.1149 -13.0369 -13.0110
 -12.8960 -12.8669 -12.8420 -12.7723 -12.7216 -12.6442 -12.6092 -12.5858
 -12.5609 -12.5174 -12.3990  -4.8219  -4.6232  -4.4877  -4.3831  -4.3109
  -4.2622  -4.1933  -4.1245  -4.0366  -3.9565  -3.8867  -3.8553  -3.7862
  -3.7017  -3.5561  -3.5030  -3.4350  -3.2321  -3.1217  -2.8078  -2.3808
  -1.9795  -1.8483  -1.7385  -1.6861  -1.5898  -1.5402  -1.4508  -1.4251
  -1.3818  -1.2989  -1.2615  -1.2033  -1.1597  -1.1172  -1.0403  -0.9695
  -0.9415  -0.8497  -0.7713  -0.7341  -0.6891  -0.6292  -0.5593  -0.5391
  -0.5062  -0.4259  -0.3823  -0.3177  -0.2704  -0.2434  -0.1519  -0.1088
  -0.0108   0.0813   0.1220   0.1942   0.2358   0.2811   0.3336   0.3836
   0.4630   0.5233   0.5782   0.6595   0.7297   0.7366   0.7580   0.8234
   0.8576   0.8939   0.9493   1.0149   1.0585   1.0865   1.1441   1.1935
   1.2112   1.2541   1.2770   1.3217   1.3362   1.3596   1.3963   1.4323
   1.4555   1.4830   1.5243   1.5483   1.5798   1.6029   1.6209   1.6618
   1.7023   1.7459   1.7540   1.7810   1.8012   1.8272   1.8393   1.8694
   1.8943   1.9162   1.9313   1.9723   1.9845   2.0032   2.0480   2.0702
   2.0977   2.1455   2.1787   2.1978   2.2145   2.2526   2.2820   2.3387
   2.3920   2.4507   2.4634   2.4932   2.5325   2.6131   2.6254   2.6556
   2.6757   2.6994   2.7224   2.7348   2.7599   2.8432   2.8649   2.9043
   2.9157   2.9589   3.0244   3.0586   3.0930   3.1529   3.2728   3.3236
     cgsolve_all iterations  71    anorm=    0.73E-07
     cgsolve_all iterations  69    anorm=    0.72E-07
     cgsolve_all iterations  71    anorm=    0.73E-07
     compute_u_kq: q = (   -0.0202,    0.0000,    0.0000)
     Rotating WFCS
     ethr =  1.00E-14,  avg # of iterations = 23.0
     eigenvalues at k:
 -35.1458 -34.9857 -34.8749 -34.5951 -34.4673 -34.4607 -34.4503 -34.3064
 -34.2651 -34.2191 -34.1806 -34.1665 -34.0197 -16.7914 -16.7781 -16.6800
 -16.6178 -16.5995 -16.5396 -16.4248 -16.3869 -16.3627 -16.3244 -16.2659
 -16.2178 -16.1697 -16.1115 -16.0605 -16.0197 -15.9862 -15.9535 -15.9179
 -15.8855 -15.8710 -15.8417 -15.8066 -15.7920 -15.7736 -15.7338 -15.7009
 -15.6841 -15.6619 -15.6452 -15.6388 -15.6054 -15.5941 -15.5694 -15.5578
 -15.5182 -15.5046 -15.4794 -15.4675 -15.4325 -15.4255 -15.4065 -15.3782
 -15.3581 -15.3273 -15.3075 -15.2834 -15.2732 -15.2638 -15.2412 -15.2316
 -15.2109 -15.1914 -14.9965 -14.9449 -14.9336 -14.8822 -14.8382 -14.8077
 -14.6185 -13.8907 -13.8440 -13.7850 -13.7151 -13.6180 -13.5972 -13.5248
 -13.4058 -13.3646 -13.3236 -13.2334 -13.1341 -13.1196 -13.0378 -13.0122
 -12.8892 -12.8598 -12.8329 -12.7657 -12.7134 -12.6401 -12.6014 -12.5842
 -12.5562 -12.5102 -12.3912  -4.8251  -4.6246  -4.4925  -4.3833  -4.3113
  -4.2633  -4.1892  -4.1264  -4.0363  -3.9497  -3.8865  -3.8540  -3.7812
  -3.6983  -3.5607  -3.5018  -3.4339  -3.2353  -3.1231  -2.8110  -2.3823
  -1.9830  -1.8553  -1.7381  -1.6910  -1.5972  -1.5492  -1.4547  -1.4299
  -1.3871  -1.2980  -1.2620  -1.2082  -1.1655  -1.1159  -1.0429  -0.9717
  -0.9384  -0.8504  -0.7712  -0.7364  -0.6898  -0.6288  -0.5579  -0.5365
  -0.5052  -0.4286  -0.3810  -0.3161  -0.2664  -0.2402  -0.1457  -0.1060
  -0.0075   0.0847   0.1220   0.1893   0.2322   0.2850   0.3299   0.3803
   0.4664   0.5255   0.5781   0.6633   0.7274   0.7350   0.7587   0.8228
   0.8606   0.8938   0.9505   1.0162   1.0629   1.0896   1.1433   1.1976
   1.2135   1.2586   1.2808   1.3263   1.3359   1.3609   1.3997   1.4377
   1.4610   1.4824   1.5260   1.5477   1.5832   1.6068   1.6231   1.6644
   1.7033   1.7471   1.7545   1.7808   1.8024   1.8325   1.8436   1.8686
   1.8982   1.9188   1.9359   1.9776   1.9889   2.0092   2.0479   2.0737
   2.0999   2.1396   2.1775   2.1943   2.2132   2.2501   2.2791   2.3403
   2.3905   2.4473   2.4594   2.4856   2.5308   2.6085   2.6204   2.6496
   2.6736   2.6990   2.7208   2.7338   2.7576   2.8422   2.8609   2.9024
   2.9182   2.9615   3.0207   3.0600   3.0907   3.1583   3.2738   3.3283
     eigenvalues at k+q:
 -35.1458 -34.9857 -34.8749 -34.5951 -34.4673 -34.4607 -34.4503 -34.3064
 -34.2651 -34.2190 -34.1806 -34.1665 -34.0197 -16.7920 -16.7739 -16.6812
 -16.6190 -16.5998 -16.5355 -16.4263 -16.3875 -16.3622 -16.3250 -16.2660
 -16.2179 -16.1668 -16.1113 -16.0624 -16.0203 -15.9819 -15.9539 -15.9165
 -15.8820 -15.8682 -15.8366 -15.8035 -15.7889 -15.7720 -15.7352 -15.7015
 -15.6856 -15.6605 -15.6478 -15.6389 -15.6057 -15.5951 -15.5735 -15.5576
 -15.5195 -15.5048 -15.4816 -15.4657 -15.4333 -15.4268 -15.4076 -15.3795
 -15.3581 -15.3276 -15.3073 -15.2841 -15.2740 -15.2644 -15.2416 -15.2309
 -15.2121 -15.1922 -14.9989 -14.9464 -14.9344 -14.8834 -14.8395 -14.8095
 -14.6203 -13.8935 -13.8429 -13.7886 -13.7215 -13.6207 -13.5987 -13.5367
 -13.4141 -13.3677 -13.3300 -13.2392 -13.1353 -13.1234 -13.0388 -13.0132
 -12.8836 -12.8528 -12.8237 -12.7585 -12.7063 -12.6362 -12.5937 -12.5826
 -12.5512 -12.5029 -12.3834  -4.8284  -4.6259  -4.4970  -4.3836  -4.3116
  -4.2644  -4.1855  -4.1283  -4.0361  -3.9426  -3.8868  -3.8529  -3.7756
  -3.6945  -3.5657  -3.5005  -3.4327  -3.2389  -3.1245  -2.8142  -2.3838
  -1.9865  -1.8629  -1.7384  -1.6957  -1.6050  -1.5577  -1.4581  -1.4343
  -1.3921  -1.2972  -1.2623  -1.2135  -1.1739  -1.1119  -1.0444  -0.9742
  -0.9347  -0.8511  -0.7714  -0.7395  -0.6894  -0.6286  -0.5584  -0.5338
  -0.5017  -0.4314  -0.3798  -0.3153  -0.2617  -0.2376  -0.1407  -0.1023
  -0.0044   0.0868   0.1229   0.1846   0.2287   0.2892   0.3256   0.3771
   0.4697   0.5282   0.5778   0.6673   0.7216   0.7367   0.7605   0.8229
   0.8628   0.8938   0.9523   1.0170   1.0662   1.0925   1.1428   1.2015
   1.2164   1.2629   1.2842   1.3287   1.3362   1.3628   1.4033   1.4422
   1.4667   1.4815   1.5268   1.5473   1.5870   1.6103   1.6270   1.6676
   1.7047   1.7483   1.7550   1.7806   1.8023   1.8361   1.8491   1.8685
   1.9022   1.9217   1.9406   1.9812   1.9947   2.0152   2.0475   2.0778
   2.1017   2.1343   2.1765   2.1907   2.2119   2.2478   2.2765   2.3419
   2.3893   2.4424   2.4562   2.4786   2.5289   2.6014   2.6171   2.6433
   2.6721   2.6985   2.7197   2.7331   2.7560   2.8403   2.8579   2.9002
   2.9209   2.9639   3.0168   3.0603   3.0896   3.1633   3.2748   3.3327
     cgsolve_all iterations  72    anorm=    0.73E-07
     cgsolve_all iterations  71    anorm=    0.73E-07
     cgsolve_all iterations  71    anorm=    0.73E-07
     compute_u_kq: q = (    0.0000,    0.0202,    0.0000)
     Rotating WFCS
     ethr =  1.00E-14,  avg # of iterations = 23.0
     eigenvalues at k:
 -35.1458 -34.9857 -34.8749 -34.5951 -34.4673 -34.4607 -34.4503 -34.3064
 -34.2651 -34.2191 -34.1806 -34.1665 -34.0197 -16.7914 -16.7781 -16.6800
 -16.6178 -16.5995 -16.5396 -16.4248 -16.3869 -16.3627 -16.3244 -16.2659
 -16.2178 -16.1697 -16.1115 -16.0605 -16.0197 -15.9862 -15.9535 -15.9179
 -15.8855 -15.8710 -15.8417 -15.8066 -15.7920 -15.7736 -15.7338 -15.7009
 -15.6841 -15.6619 -15.6452 -15.6388 -15.6054 -15.5941 -15.5694 -15.5578
 -15.5182 -15.5046 -15.4794 -15.4675 -15.4325 -15.4255 -15.4065 -15.3782
 -15.3581 -15.3273 -15.3075 -15.2834 -15.2732 -15.2638 -15.2412 -15.2316
 -15.2109 -15.1914 -14.9965 -14.9449 -14.9336 -14.8822 -14.8382 -14.8077
 -14.6185 -13.8907 -13.8440 -13.7850 -13.7151 -13.6180 -13.5972 -13.5248
 -13.4058 -13.3646 -13.3236 -13.2334 -13.1341 -13.1196 -13.0378 -13.0122
 -12.8892 -12.8598 -12.8329 -12.7657 -12.7134 -12.6401 -12.6014 -12.5842
 -12.5562 -12.5102 -12.3912  -4.8251  -4.6246  -4.4925  -4.3833  -4.3113
  -4.2633  -4.1892  -4.1264  -4.0363  -3.9497  -3.8865  -3.8540  -3.7812
  -3.6983  -3.5607  -3.5018  -3.4339  -3.2353  -3.1231  -2.8110  -2.3823
  -1.9830  -1.8553  -1.7381  -1.6910  -1.5972  -1.5492  -1.4547  -1.4299
  -1.3871  -1.2980  -1.2620  -1.2082  -1.1655  -1.1159  -1.0429  -0.9717
  -0.9384  -0.8504  -0.7712  -0.7364  -0.6898  -0.6288  -0.5579  -0.5365
  -0.5052  -0.4286  -0.3810  -0.3161  -0.2664  -0.2402  -0.1457  -0.1060
  -0.0075   0.0847   0.1220   0.1893   0.2322   0.2850   0.3299   0.3803
   0.4664   0.5255   0.5781   0.6633   0.7274   0.7350   0.7587   0.8228
   0.8606   0.8938   0.9505   1.0162   1.0629   1.0896   1.1433   1.1976
   1.2135   1.2586   1.2808   1.3263   1.3359   1.3609   1.3997   1.4377
   1.4610   1.4824   1.5260   1.5477   1.5832   1.6068   1.6231   1.6644
   1.7033   1.7471   1.7545   1.7808   1.8024   1.8325   1.8436   1.8686
   1.8982   1.9188   1.9359   1.9776   1.9889   2.0092   2.0479   2.0737
   2.0999   2.1396   2.1775   2.1943   2.2132   2.2501   2.2791   2.3403
   2.3905   2.4473   2.4594   2.4856   2.5308   2.6085   2.6204   2.6496
   2.6736   2.6990   2.7208   2.7338   2.7576   2.8422   2.8609   2.9024
   2.9182   2.9615   3.0207   3.0600   3.0907   3.1583   3.2738   3.3283
     eigenvalues at k+q:
 -35.1458 -34.9857 -34.8749 -34.5951 -34.4673 -34.4607 -34.4503 -34.3064
 -34.2651 -34.2191 -34.1806 -34.1665 -34.0197 -16.7913 -16.7784 -16.6796
 -16.6182 -16.5990 -16.5395 -16.4247 -16.3872 -16.3630 -16.3251 -16.2662
 -16.2181 -16.1686 -16.1120 -16.0600 -16.0192 -15.9867 -15.9537 -15.9165
 -15.8873 -15.8724 -15.8417 -15.8056 -15.7879 -15.7766 -15.7322 -15.7034
 -15.6834 -15.6586 -15.6462 -15.6421 -15.6065 -15.5955 -15.5679 -15.5574
 -15.5179 -15.5009 -15.4764 -15.4672 -15.4328 -15.4262 -15.4064 -15.3793
 -15.3603 -15.3283 -15.3072 -15.2826 -15.2722 -15.2644 -15.2418 -15.2319
 -15.2124 -15.1911 -14.9958 -14.9447 -14.9344 -14.8822 -14.8363 -14.8096
 -14.6186 -13.8913 -13.8438 -13.7850 -13.7155 -13.6195 -13.5972 -13.5221
 -13.4088 -13.3642 -13.3179 -13.2326 -13.1337 -13.1192 -13.0378 -13.0094
 -12.8921 -12.8635 -12.8369 -12.7673 -12.7141 -12.6399 -12.6016 -12.5818
 -12.5558 -12.5073 -12.3911  -4.8255  -4.6245  -4.4920  -4.3830  -4.3114
  -4.2630  -4.1879  -4.1266  -4.0389  -3.9489  -3.8869  -3.8552  -3.7822
  -3.6939  -3.5643  -3.5027  -3.4327  -3.2331  -3.1248  -2.8092  -2.3827
  -1.9839  -1.8581  -1.7416  -1.6873  -1.5970  -1.5521  -1.4517  -1.4277
  -1.3871  -1.2937  -1.2656  -1.2080  -1.1646  -1.1154  -1.0429  -0.9688
  -0.9415  -0.8520  -0.7685  -0.7384  -0.6881  -0.6299  -0.5602  -0.5336
  -0.5054  -0.4271  -0.3831  -0.3213  -0.2637  -0.2396  -0.1457  -0.1046
  -0.0078   0.0878   0.1249   0.1916   0.2305   0.2822   0.3303   0.3781
   0.4686   0.5216   0.5802   0.6654   0.7248   0.7362   0.7584   0.8243
   0.8594   0.8941   0.9462   1.0143   1.0614   1.0882   1.1425   1.1955
   1.2149   1.2579   1.2784   1.3256   1.3344   1.3623   1.3995   1.4355
   1.4596   1.4832   1.5277   1.5516   1.5795   1.6110   1.6265   1.6632
   1.7027   1.7468   1.7563   1.7817   1.8030   1.8339   1.8427   1.8696
   1.9001   1.9182   1.9355   1.9773   1.9881   2.0137   2.0456   2.0746
   2.0991   2.1415   2.1795   2.1945   2.2169   2.2500   2.2791   2.3375
   2.3918   2.4470   2.4583   2.4822   2.5298   2.6099   2.6201   2.6477
   2.6722   2.6992   2.7194   2.7341   2.7599   2.8441   2.8605   2.9059
   2.9162   2.9627   3.0196   3.0607   3.0895   3.1575   3.2735   3.3280
     cgsolve_all iterations  72    anorm=    0.72E-07
     cgsolve_all iterations  71    anorm=    0.74E-07
     cgsolve_all iterations  71    anorm=    0.73E-07
     compute_u_kq: q = (    0.0000,   -0.0202,    0.0000)
     Rotating WFCS
     ethr =  1.00E-14,  avg # of iterations = 23.0
     eigenvalues at k:
 -35.1458 -34.9857 -34.8749 -34.5951 -34.4673 -34.4607 -34.4503 -34.3064
 -34.2651 -34.2191 -34.1806 -34.1665 -34.0197 -16.7914 -16.7781 -16.6800
 -16.6178 -16.5995 -16.5396 -16.4248 -16.3869 -16.3627 -16.3244 -16.2659
 -16.2178 -16.1697 -16.1115 -16.0605 -16.0197 -15.9862 -15.9535 -15.9179
 -15.8855 -15.8710 -15.8417 -15.8066 -15.7920 -15.7736 -15.7338 -15.7009
 -15.6841 -15.6619 -15.6452 -15.6388 -15.6054 -15.5941 -15.5694 -15.5578
 -15.5182 -15.5046 -15.4794 -15.4675 -15.4325 -15.4255 -15.4065 -15.3782
 -15.3581 -15.3273 -15.3075 -15.2834 -15.2732 -15.2638 -15.2412 -15.2316
 -15.2109 -15.1914 -14.9965 -14.9449 -14.9336 -14.8822 -14.8382 -14.8077
 -14.6185 -13.8907 -13.8440 -13.7850 -13.7151 -13.6180 -13.5972 -13.5248
 -13.4058 -13.3646 -13.3236 -13.2334 -13.1341 -13.1196 -13.0378 -13.0122
 -12.8892 -12.8598 -12.8329 -12.7657 -12.7134 -12.6401 -12.6014 -12.5842
 -12.5562 -12.5102 -12.3912  -4.8251  -4.6246  -4.4925  -4.3833  -4.3113
  -4.2633  -4.1892  -4.1264  -4.0363  -3.9497  -3.8865  -3.8540  -3.7812
  -3.6983  -3.5607  -3.5018  -3.4339  -3.2353  -3.1231  -2.8110  -2.3823
  -1.9830  -1.8553  -1.7381  -1.6910  -1.5972  -1.5492  -1.4547  -1.4299
  -1.3871  -1.2980  -1.2620  -1.2082  -1.1655  -1.1159  -1.0429  -0.9717
  -0.9384  -0.8504  -0.7712  -0.7364  -0.6898  -0.6288  -0.5579  -0.5365
  -0.5052  -0.4286  -0.3810  -0.3161  -0.2664  -0.2402  -0.1457  -0.1060
  -0.0075   0.0847   0.1220   0.1893   0.2322   0.2850   0.3299   0.3803
   0.4664   0.5255   0.5781   0.6633   0.7274   0.7350   0.7587   0.8228
   0.8606   0.8938   0.9505   1.0162   1.0629   1.0896   1.1433   1.1976
   1.2135   1.2586   1.2808   1.3263   1.3359   1.3609   1.3997   1.4377
   1.4610   1.4824   1.5260   1.5477   1.5832   1.6068   1.6231   1.6644
   1.7033   1.7471   1.7545   1.7808   1.8024   1.8325   1.8436   1.8686
   1.8982   1.9188   1.9359   1.9776   1.9889   2.0092   2.0479   2.0737
   2.0999   2.1396   2.1775   2.1943   2.2132   2.2501   2.2791   2.3403
   2.3905   2.4473   2.4594   2.4856   2.5308   2.6085   2.6204   2.6496
   2.6736   2.6990   2.7208   2.7338   2.7576   2.8422   2.8609   2.9024
   2.9182   2.9615   3.0207   3.0600   3.0907   3.1583   3.2738   3.3283
     eigenvalues at k+q:
 -35.1458 -34.9857 -34.8749 -34.5951 -34.4673 -34.4607 -34.4503 -34.3064
 -34.2651 -34.2191 -34.1806 -34.1665 -34.0197 -16.7915 -16.7779 -16.6802
 -16.6179 -16.5997 -16.5397 -16.4249 -16.3868 -16.3625 -16.3237 -16.2658
 -16.2175 -16.1713 -16.1100 -16.0611 -16.0202 -15.9853 -15.9535 -15.9191
 -15.8848 -15.8680 -15.8416 -15.8078 -15.7967 -15.7708 -15.7355 -15.6995
 -15.6845 -15.6654 -15.6437 -15.6357 -15.6047 -15.5923 -15.5706 -15.5572
 -15.5194 -15.5069 -15.4828 -15.4674 -15.4319 -15.4248 -15.4063 -15.3769
 -15.3560 -15.3264 -15.3083 -15.2844 -15.2744 -15.2632 -15.2410 -15.2315
 -15.2090 -15.1916 -14.9966 -14.9455 -14.9329 -14.8821 -14.8403 -14.8058
 -14.6185 -13.8899 -13.8440 -13.7845 -13.7151 -13.6165 -13.5974 -13.5272
 -13.4054 -13.3643 -13.3272 -13.2342 -13.1343 -13.1197 -13.0377 -13.0142
 -12.8870 -12.8569 -12.8289 -12.7643 -12.7127 -12.6409 -12.6010 -12.5863
 -12.5562 -12.5127 -12.3915  -4.8248  -4.6246  -4.4928  -4.3832  -4.3113
  -4.2635  -4.1907  -4.1262  -4.0350  -3.9500  -3.8863  -3.8529  -3.7803
  -3.7019  -3.5579  -3.5005  -3.4350  -3.2377  -3.1214  -2.8128  -2.3817
  -1.9826  -1.8526  -1.7350  -1.6932  -1.5974  -1.5463  -1.4586  -1.4313
  -1.3868  -1.3027  -1.2592  -1.2083  -1.1661  -1.1168  -1.0422  -0.9754
  -0.9343  -0.8493  -0.7729  -0.7348  -0.6909  -0.6275  -0.5565  -0.5390
  -0.5051  -0.4302  -0.3779  -0.3106  -0.2699  -0.2401  -0.1455  -0.1081
  -0.0081   0.0816   0.1176   0.1885   0.2352   0.2868   0.3308   0.3827
   0.4637   0.5289   0.5763   0.6615   0.7280   0.7343   0.7599   0.8219
   0.8614   0.8936   0.9535   1.0190   1.0647   1.0911   1.1438   1.1980
   1.2124   1.2596   1.2836   1.3265   1.3370   1.3598   1.3998   1.4391
   1.4619   1.4820   1.5236   1.5438   1.5871   1.6029   1.6199   1.6660
   1.7042   1.7465   1.7533   1.7799   1.8014   1.8313   1.8442   1.8662
   1.8960   1.9203   1.9376   1.9776   1.9892   2.0058   2.0506   2.0728
   2.1008   2.1380   2.1756   2.1942   2.2107   2.2503   2.2794   2.3425
   2.3892   2.4476   2.4611   2.4889   2.5317   2.6069   2.6191   2.6514
   2.6745   2.6993   2.7226   2.7338   2.7556   2.8402   2.8611   2.8987
   2.9201   2.9603   3.0211   3.0601   3.0925   3.1592   3.2741   3.3284
     cgsolve_all iterations  71    anorm=    0.71E-07
     cgsolve_all iterations  69    anorm=    0.73E-07
     cgsolve_all iterations  71    anorm=    0.73E-07
     compute_u_kq: q = (    0.0000,    0.0000,    0.0202)
     Rotating WFCS
     ethr =  1.00E-14,  avg # of iterations = 23.0
     eigenvalues at k:
 -35.1458 -34.9857 -34.8749 -34.5951 -34.4673 -34.4607 -34.4503 -34.3064
 -34.2651 -34.2191 -34.1806 -34.1665 -34.0197 -16.7914 -16.7781 -16.6800
 -16.6178 -16.5995 -16.5396 -16.4248 -16.3869 -16.3627 -16.3244 -16.2659
 -16.2178 -16.1697 -16.1115 -16.0605 -16.0197 -15.9862 -15.9535 -15.9179
 -15.8855 -15.8710 -15.8417 -15.8066 -15.7920 -15.7736 -15.7338 -15.7009
 -15.6841 -15.6619 -15.6452 -15.6388 -15.6054 -15.5941 -15.5694 -15.5578
 -15.5182 -15.5046 -15.4794 -15.4675 -15.4325 -15.4255 -15.4065 -15.3782
 -15.3581 -15.3273 -15.3075 -15.2834 -15.2732 -15.2638 -15.2412 -15.2316
 -15.2109 -15.1914 -14.9965 -14.9449 -14.9336 -14.8822 -14.8382 -14.8077
 -14.6185 -13.8907 -13.8440 -13.7850 -13.7151 -13.6180 -13.5972 -13.5248
 -13.4058 -13.3646 -13.3236 -13.2334 -13.1341 -13.1196 -13.0378 -13.0122
 -12.8892 -12.8598 -12.8329 -12.7657 -12.7134 -12.6401 -12.6014 -12.5842
 -12.5562 -12.5102 -12.3912  -4.8251  -4.6246  -4.4925  -4.3833  -4.3113
  -4.2633  -4.1892  -4.1264  -4.0363  -3.9497  -3.8865  -3.8540  -3.7812
  -3.6983  -3.5607  -3.5018  -3.4339  -3.2353  -3.1231  -2.8110  -2.3823
  -1.9830  -1.8553  -1.7381  -1.6910  -1.5972  -1.5492  -1.4547  -1.4299
  -1.3871  -1.2980  -1.2620  -1.2082  -1.1655  -1.1159  -1.0429  -0.9717
  -0.9384  -0.8504  -0.7712  -0.7364  -0.6898  -0.6288  -0.5579  -0.5365
  -0.5052  -0.4286  -0.3810  -0.3161  -0.2664  -0.2402  -0.1457  -0.1060
  -0.0075   0.0847   0.1220   0.1893   0.2322   0.2850   0.3299   0.3803
   0.4664   0.5255   0.5781   0.6633   0.7274   0.7350   0.7587   0.8228
   0.8606   0.8938   0.9505   1.0162   1.0629   1.0896   1.1433   1.1976
   1.2135   1.2586   1.2808   1.3263   1.3359   1.3609   1.3997   1.4377
   1.4610   1.4824   1.5260   1.5477   1.5832   1.6068   1.6231   1.6644
   1.7033   1.7471   1.7545   1.7808   1.8024   1.8325   1.8436   1.8686
   1.8982   1.9188   1.9359   1.9776   1.9889   2.0092   2.0479   2.0737
   2.0999   2.1396   2.1775   2.1943   2.2132   2.2501   2.2791   2.3403
   2.3905   2.4473   2.4594   2.4856   2.5308   2.6085   2.6204   2.6496
   2.6736   2.6990   2.7208   2.7338   2.7576   2.8422   2.8609   2.9024
   2.9182   2.9615   3.0207   3.0600   3.0907   3.1583   3.2738   3.3283
     eigenvalues at k+q:
 -35.1458 -34.9857 -34.8749 -34.5951 -34.4673 -34.4607 -34.4503 -34.3064
 -34.2651 -34.2191 -34.1806 -34.1665 -34.0197 -16.7914 -16.7782 -16.6801
 -16.6176 -16.5996 -16.5395 -16.4246 -16.3873 -16.3630 -16.3245 -16.2657
 -16.2172 -16.1697 -16.1123 -16.0599 -16.0204 -15.9868 -15.9520 -15.9184
 -15.8861 -15.8716 -15.8406 -15.8048 -15.7909 -15.7737 -15.7353 -15.7006
 -15.6848 -15.6622 -15.6448 -15.6404 -15.6054 -15.5937 -15.5695 -15.5578
 -15.5183 -15.5049 -15.4788 -15.4674 -15.4325 -15.4257 -15.4061 -15.3783
 -15.3567 -15.3279 -15.3082 -15.2832 -15.2735 -15.2626 -15.2416 -15.2322
 -15.2109 -15.1914 -14.9964 -14.9441 -14.9349 -14.8822 -14.8376 -14.8076
 -14.6186 -13.8901 -13.8442 -13.7853 -13.7150 -13.6185 -13.5968 -13.5248
 -13.4057 -13.3647 -13.3236 -13.2331 -13.1335 -13.1200 -13.0378 -13.0121
 -12.8888 -12.8602 -12.8330 -12.7656 -12.7135 -12.6403 -12.6015 -12.5842
 -12.5561 -12.5103 -12.3913  -4.8251  -4.6246  -4.4924  -4.3833  -4.3114
  -4.2633  -4.1893  -4.1263  -4.0363  -3.9496  -3.8865  -3.8540  -3.7813
  -3.6985  -3.5605  -3.5019  -3.4338  -3.2355  -3.1231  -2.8109  -2.3823
  -1.9830  -1.8550  -1.7383  -1.6910  -1.5980  -1.5498  -1.4531  -1.4296
  -1.3870  -1.2984  -1.2626  -1.2108  -1.1627  -1.1149  -1.0414  -0.9744
  -0.9380  -0.8487  -0.7738  -0.7339  -0.6866  -0.6347  -0.5605  -0.5342
  -0.5018  -0.4290  -0.3811  -0.3157  -0.2651  -0.2454  -0.1475  -0.1063
  -0.0054   0.0852   0.1238   0.1926   0.2347   0.2847   0.3292   0.3792
   0.4650   0.5219   0.5787   0.6612   0.7274   0.7364   0.7597   0.8196
   0.8624   0.8954   0.9510   1.0165   1.0635   1.0881   1.1426   1.1979
   1.2126   1.2569   1.2831   1.3243   1.3368   1.3611   1.3995   1.4368
   1.4631   1.4860   1.5272   1.5469   1.5810   1.6074   1.6246   1.6622
   1.7018   1.7475   1.7545   1.7804   1.8038   1.8325   1.8414   1.8681
   1.9000   1.9219   1.9365   1.9743   1.9858   2.0091   2.0483   2.0719
   2.1020   2.1427   2.1757   2.1931   2.2136   2.2503   2.2795   2.3402
   2.3887   2.4502   2.4588   2.4843   2.5330   2.6072   2.6196   2.6481
   2.6742   2.6989   2.7216   2.7356   2.7582   2.8424   2.8601   2.9026
   2.9183   2.9611   3.0208   3.0597   3.0912   3.1584   3.2737   3.3281
     cgsolve_all iterations  71    anorm=    0.71E-07
     cgsolve_all iterations  71    anorm=    0.72E-07
     cgsolve_all iterations  71    anorm=    0.74E-07
     compute_u_kq: q = (    0.0000,    0.0000,   -0.0202)
     Rotating WFCS
     ethr =  1.00E-14,  avg # of iterations = 25.0
     eigenvalues at k:
 -35.1458 -34.9857 -34.8749 -34.5951 -34.4673 -34.4607 -34.4503 -34.3064
 -34.2651 -34.2191 -34.1806 -34.1665 -34.0197 -16.7914 -16.7781 -16.6800
 -16.6178 -16.5995 -16.5396 -16.4248 -16.3869 -16.3627 -16.3244 -16.2659
 -16.2178 -16.1697 -16.1115 -16.0605 -16.0197 -15.9862 -15.9535 -15.9179
 -15.8855 -15.8710 -15.8417 -15.8066 -15.7920 -15.7736 -15.7338 -15.7009
 -15.6841 -15.6619 -15.6452 -15.6388 -15.6054 -15.5941 -15.5694 -15.5578
 -15.5182 -15.5046 -15.4794 -15.4675 -15.4325 -15.4255 -15.4065 -15.3782
 -15.3581 -15.3273 -15.3075 -15.2834 -15.2732 -15.2638 -15.2412 -15.2316
 -15.2109 -15.1914 -14.9965 -14.9449 -14.9336 -14.8822 -14.8382 -14.8077
 -14.6185 -13.8907 -13.8440 -13.7850 -13.7151 -13.6180 -13.5972 -13.5248
 -13.4058 -13.3646 -13.3236 -13.2334 -13.1341 -13.1196 -13.0378 -13.0122
 -12.8892 -12.8598 -12.8329 -12.7657 -12.7134 -12.6401 -12.6014 -12.5842
 -12.5562 -12.5102 -12.3912  -4.8251  -4.6246  -4.4925  -4.3833  -4.3113
  -4.2633  -4.1892  -4.1264  -4.0363  -3.9497  -3.8865  -3.8540  -3.7812
  -3.6983  -3.5607  -3.5018  -3.4339  -3.2353  -3.1231  -2.8110  -2.3823
  -1.9830  -1.8553  -1.7381  -1.6910  -1.5972  -1.5492  -1.4547  -1.4299
  -1.3871  -1.2980  -1.2620  -1.2082  -1.1655  -1.1159  -1.0429  -0.9717
  -0.9384  -0.8504  -0.7712  -0.7364  -0.6898  -0.6288  -0.5579  -0.5365
  -0.5052  -0.4286  -0.3810  -0.3161  -0.2664  -0.2402  -0.1457  -0.1060
  -0.0075   0.0847   0.1220   0.1893   0.2322   0.2850   0.3299   0.3803
   0.4664   0.5255   0.5781   0.6633   0.7274   0.7350   0.7587   0.8228
   0.8606   0.8938   0.9505   1.0162   1.0629   1.0896   1.1433   1.1976
   1.2135   1.2586   1.2808   1.3263   1.3359   1.3609   1.3997   1.4377
   1.4610   1.4824   1.5260   1.5477   1.5832   1.6068   1.6231   1.6644
   1.7033   1.7471   1.7545   1.7808   1.8024   1.8325   1.8436   1.8686
   1.8982   1.9188   1.9359   1.9776   1.9889   2.0092   2.0479   2.0737
   2.0999   2.1396   2.1775   2.1943   2.2132   2.2501   2.2791   2.3403
   2.3905   2.4473   2.4594   2.4856   2.5308   2.6085   2.6204   2.6496
   2.6736   2.6990   2.7208   2.7338   2.7576   2.8422   2.8609   2.9024
   2.9182   2.9615   3.0207   3.0600   3.0907   3.1583   3.2738   3.3283
     eigenvalues at k+q:
 -35.1458 -34.9857 -34.8749 -34.5951 -34.4673 -34.4607 -34.4503 -34.3064
 -34.2651 -34.2191 -34.1806 -34.1665 -34.0197 -16.7915 -16.7780 -16.6799
 -16.6180 -16.5995 -16.5396 -16.4251 -16.3866 -16.3624 -16.3243 -16.2662
 -16.2183 -16.1697 -16.1107 -16.0611 -16.0189 -15.9853 -15.9551 -15.9172
 -15.8852 -15.8705 -15.8430 -15.8083 -15.7929 -15.7735 -15.7325 -15.7010
 -15.6832 -15.6620 -15.6457 -15.6369 -15.6054 -15.5944 -15.5694 -15.5576
 -15.5188 -15.5037 -15.4800 -15.4674 -15.4324 -15.4250 -15.4069 -15.3782
 -15.3597 -15.3267 -15.3067 -15.2836 -15.2729 -15.2651 -15.2412 -15.2307
 -15.2110 -15.1913 -14.9966 -14.9458 -14.9321 -14.8823 -14.8389 -14.8077
 -14.6184 -13.8914 -13.8434 -13.7848 -13.7154 -13.6172 -13.5976 -13.5247
 -13.4058 -13.3647 -13.3235 -13.2337 -13.1344 -13.1192 -13.0379 -13.0123
 -12.8896 -12.8593 -12.8328 -12.7657 -12.7134 -12.6399 -12.6013 -12.5841
 -12.5563 -12.5101 -12.3912  -4.8252  -4.6245  -4.4926  -4.3833  -4.3113
  -4.2633  -4.1892  -4.1265  -4.0364  -3.9497  -3.8866  -3.8539  -3.7812
  -3.6981  -3.5608  -3.5016  -3.4340  -3.2351  -3.1231  -2.8111  -2.3824
  -1.9831  -1.8558  -1.7380  -1.6905  -1.5962  -1.5484  -1.4562  -1.4302
  -1.3873  -1.2977  -1.2620  -1.2056  -1.1682  -1.1168  -1.0445  -0.9691
  -0.9388  -0.8518  -0.7696  -0.7380  -0.6925  -0.6227  -0.5557  -0.5391
  -0.5081  -0.4279  -0.3806  -0.3166  -0.2682  -0.2349  -0.1445  -0.1054
  -0.0102   0.0844   0.1202   0.1865   0.2302   0.2854   0.3302   0.3810
   0.4678   0.5287   0.5788   0.6655   0.7263   0.7339   0.7578   0.8259
   0.8577   0.8925   0.9506   1.0166   1.0626   1.0907   1.1442   1.1967
   1.2148   1.2604   1.2787   1.3271   1.3362   1.3617   1.3992   1.4366
   1.4601   1.4789   1.5243   1.5490   1.5850   1.6052   1.6229   1.6670
   1.7050   1.7462   1.7543   1.7810   1.8012   1.8321   1.8464   1.8688
   1.8959   1.9157   1.9355   1.9803   1.9913   2.0097   2.0477   2.0759
   2.0979   2.1354   2.1798   2.1959   2.2133   2.2499   2.2789   2.3401
   2.3926   2.4438   2.4607   2.4867   2.5292   2.6095   2.6212   2.6505
   2.6731   2.6986   2.7199   2.7326   2.7575   2.8420   2.8615   2.9022
   2.9181   2.9618   3.0207   3.0604   3.0903   3.1583   3.2739   3.3284
     cgsolve_all iterations  71    anorm=    0.71E-07
     cgsolve_all iterations  69    anorm=    0.72E-07
     cgsolve_all iterations  71    anorm=    0.75E-07

     k-point #    2 of     4      pool #  1    cpu time:    4485.0
     compute_u_kq: q = (    0.0000,    0.0000,    0.0000)
     Rotating WFCS
     ethr =  1.00E-14,  avg # of iterations =  5.0
     eigenvalues at k:
 -35.1458 -34.9857 -34.8749 -34.5951 -34.4673 -34.4607 -34.4503 -34.3064
 -34.2651 -34.2191 -34.1806 -34.1665 -34.0197 -16.7920 -16.7776 -16.6786
 -16.6191 -16.6002 -16.5389 -16.4266 -16.3879 -16.3604 -16.3241 -16.2667
 -16.2178 -16.1708 -16.1120 -16.0588 -16.0161 -15.9792 -15.9520 -15.9140
 -15.8942 -15.8752 -15.8423 -15.8109 -15.7949 -15.7733 -15.7325 -15.6975
 -15.6839 -15.6684 -15.6502 -15.6343 -15.6067 -15.5948 -15.5688 -15.5476
 -15.5314 -15.4964 -15.4796 -15.4646 -15.4315 -15.4156 -15.4019 -15.3833
 -15.3663 -15.3251 -15.3012 -15.2847 -15.2805 -15.2685 -15.2453 -15.2251
 -15.2106 -15.1903 -14.9962 -14.9514 -14.9270 -14.8831 -14.8374 -14.8084
 -14.6186 -13.8933 -13.8326 -13.7901 -13.7243 -13.6109 -13.5994 -13.5238
 -13.4058 -13.3653 -13.3229 -13.2331 -13.1292 -13.1221 -13.0384 -13.0158
 -12.8905 -12.8571 -12.8327 -12.7658 -12.7131 -12.6410 -12.6013 -12.5840
 -12.5559 -12.5103 -12.3912  -4.8251  -4.6250  -4.4922  -4.3835  -4.3115
  -4.2625  -4.1890  -4.1262  -4.0368  -3.9499  -3.8878  -3.8516  -3.7827
  -3.6989  -3.5604  -3.5015  -3.4346  -3.2325  -3.1245  -2.8110  -2.3836
  -1.9822  -1.8614  -1.7412  -1.6763  -1.5916  -1.5447  -1.4556  -1.4330
  -1.3874  -1.3078  -1.2738  -1.2143  -1.1569  -1.1121  -1.0434  -0.9782
  -0.9363  -0.8354  -0.7986  -0.7211  -0.6865  -0.6193  -0.5717  -0.5470
  -0.4799  -0.4113  -0.3762  -0.3215  -0.2975  -0.2197  -0.1748  -0.0987
  -0.0163   0.0866   0.1267   0.1989   0.2416   0.2851   0.3206   0.3738
   0.4671   0.5198   0.6237   0.6530   0.7108   0.7287   0.7555   0.8189
   0.8435   0.8958   0.9639   1.0396   1.0703   1.0781   1.1494   1.1814
   1.2278   1.2550   1.2978   1.3080   1.3477   1.3652   1.4011   1.4177
   1.4472   1.4938   1.5080   1.5528   1.5700   1.6136   1.6424   1.6806
   1.7007   1.7301   1.7538   1.7723   1.8099   1.8333   1.8461   1.8631
   1.8876   1.9227   1.9354   1.9650   1.9841   2.0174   2.0525   2.0738
   2.1032   2.1202   2.1839   2.2038   2.2341   2.2509   2.2820   2.3311
   2.3955   2.4330   2.4670   2.4898   2.5424   2.6029   2.6181   2.6317
   2.6760   2.6929   2.7118   2.7537   2.7633   2.8430   2.8550   2.9024
   2.9176   2.9607   3.0233   3.0598   3.0905   3.1592   3.2743   3.3283
     eigenvalues at k+q:
 -35.1458 -34.9857 -34.8749 -34.5951 -34.4673 -34.4607 -34.4503 -34.3064
 -34.2651 -34.2191 -34.1806 -34.1665 -34.0197 -16.7920 -16.7776 -16.6786
 -16.6191 -16.6002 -16.5389 -16.4266 -16.3879 -16.3604 -16.3241 -16.2667
 -16.2178 -16.1708 -16.1120 -16.0588 -16.0161 -15.9791 -15.9520 -15.9140
 -15.8942 -15.8752 -15.8423 -15.8109 -15.7949 -15.7733 -15.7325 -15.6975
 -15.6839 -15.6684 -15.6502 -15.6343 -15.6067 -15.5948 -15.5688 -15.5476
 -15.5314 -15.4964 -15.4796 -15.4646 -15.4315 -15.4155 -15.4019 -15.3833
 -15.3663 -15.3251 -15.3012 -15.2847 -15.2805 -15.2685 -15.2453 -15.2251
 -15.2106 -15.1903 -14.9962 -14.9514 -14.9270 -14.8831 -14.8374 -14.8084
 -14.6186 -13.8933 -13.8326 -13.7901 -13.7243 -13.6109 -13.5994 -13.5238
 -13.4058 -13.3653 -13.3229 -13.2331 -13.1292 -13.1221 -13.0384 -13.0158
 -12.8905 -12.8570 -12.8327 -12.7658 -12.7131 -12.6410 -12.6013 -12.5840
 -12.5559 -12.5102 -12.3912  -4.8251  -4.6250  -4.4922  -4.3835  -4.3115
  -4.2625  -4.1890  -4.1262  -4.0368  -3.9499  -3.8878  -3.8516  -3.7827
  -3.6989  -3.5604  -3.5015  -3.4346  -3.2325  -3.1245  -2.8110  -2.3836
  -1.9822  -1.8614  -1.7412  -1.6763  -1.5915  -1.5447  -1.4556  -1.4330
  -1.3874  -1.3078  -1.2738  -1.2143  -1.1569  -1.1121  -1.0434  -0.9782
  -0.9363  -0.8354  -0.7986  -0.7211  -0.6865  -0.6193  -0.5717  -0.5470
  -0.4799  -0.4113  -0.3762  -0.3215  -0.2975  -0.2197  -0.1748  -0.0987
  -0.0163   0.0866   0.1267   0.1989   0.2416   0.2851   0.3206   0.3738
   0.4671   0.5198   0.6237   0.6530   0.7108   0.7287   0.7556   0.8189
   0.8435   0.8958   0.9639   1.0397   1.0703   1.0781   1.1494   1.1814
   1.2278   1.2550   1.2978   1.3080   1.3477   1.3652   1.4011   1.4177
   1.4472   1.4938   1.5080   1.5529   1.5700   1.6136   1.6424   1.6806
   1.7007   1.7301   1.7538   1.7723   1.8099   1.8333   1.8461   1.8631
   1.8876   1.9227   1.9354   1.9650   1.9841   2.0174   2.0525   2.0738
   2.1032   2.1203   2.1839   2.2038   2.2341   2.2509   2.2820   2.3311
   2.3955   2.4330   2.4670   2.4898   2.5424   2.6029   2.6181   2.6317
   2.6760   2.6930   2.7118   2.7537   2.7633   2.8430   2.8550   2.9024
   2.9176   2.9607   3.0233   3.0598   3.0905   3.1592   3.2743   3.3283
     cgsolve_all iterations  63    anorm=    0.75E-07
PARA_AUG  1     -25.3847712        -0.4692858         1.0257781
     cgsolve_all iterations  63    anorm=    0.73E-07
PARA_AUG  2      -0.3436327       -25.6354022        -0.5574618
     cgsolve_all iterations  64    anorm=    0.75E-07
PARA_AUG  3       1.0507470        -0.6145999       -25.0592141
     cgsolve_all iterations  71    anorm=    0.72E-07
     cgsolve_all iterations  69    anorm=    0.72E-07
     cgsolve_all iterations  71    anorm=    0.73E-07
     compute_u_kq: q = (    0.0202,    0.0000,    0.0000)
     Rotating WFCS
     ethr =  1.00E-14,  avg # of iterations = 23.0
     eigenvalues at k:
 -35.1458 -34.9857 -34.8749 -34.5951 -34.4673 -34.4607 -34.4503 -34.3064
 -34.2651 -34.2191 -34.1806 -34.1665 -34.0197 -16.7920 -16.7776 -16.6786
 -16.6191 -16.6002 -16.5389 -16.4266 -16.3879 -16.3604 -16.3241 -16.2667
 -16.2178 -16.1708 -16.1120 -16.0588 -16.0161 -15.9792 -15.9520 -15.9140
 -15.8942 -15.8752 -15.8423 -15.8109 -15.7949 -15.7733 -15.7325 -15.6975
 -15.6839 -15.6684 -15.6502 -15.6343 -15.6067 -15.5948 -15.5688 -15.5476
 -15.5314 -15.4964 -15.4796 -15.4646 -15.4315 -15.4156 -15.4019 -15.3833
 -15.3663 -15.3251 -15.3012 -15.2847 -15.2805 -15.2685 -15.2453 -15.2251
 -15.2106 -15.1903 -14.9962 -14.9514 -14.9270 -14.8831 -14.8374 -14.8084
 -14.6186 -13.8933 -13.8326 -13.7901 -13.7243 -13.6109 -13.5994 -13.5238
 -13.4058 -13.3653 -13.3229 -13.2331 -13.1292 -13.1221 -13.0384 -13.0158
 -12.8905 -12.8571 -12.8327 -12.7658 -12.7131 -12.6410 -12.6013 -12.5840
 -12.5559 -12.5103 -12.3912  -4.8251  -4.6250  -4.4922  -4.3835  -4.3115
  -4.2625  -4.1890  -4.1262  -4.0368  -3.9499  -3.8878  -3.8516  -3.7827
  -3.6989  -3.5604  -3.5015  -3.4346  -3.2325  -3.1245  -2.8110  -2.3836
  -1.9822  -1.8614  -1.7412  -1.6763  -1.5916  -1.5447  -1.4556  -1.4330
  -1.3874  -1.3078  -1.2738  -1.2143  -1.1569  -1.1121  -1.0434  -0.9782
  -0.9363  -0.8354  -0.7986  -0.7211  -0.6865  -0.6193  -0.5717  -0.5470
  -0.4799  -0.4113  -0.3762  -0.3215  -0.2975  -0.2197  -0.1748  -0.0987
  -0.0163   0.0866   0.1267   0.1989   0.2416   0.2851   0.3206   0.3738
   0.4671   0.5198   0.6237   0.6530   0.7108   0.7287   0.7555   0.8189
   0.8435   0.8958   0.9639   1.0396   1.0703   1.0781   1.1494   1.1814
   1.2278   1.2550   1.2978   1.3080   1.3477   1.3652   1.4011   1.4177
   1.4472   1.4938   1.5080   1.5528   1.5700   1.6136   1.6424   1.6806
   1.7007   1.7301   1.7538   1.7723   1.8099   1.8333   1.8461   1.8631
   1.8876   1.9227   1.9354   1.9650   1.9841   2.0174   2.0525   2.0738
   2.1032   2.1202   2.1839   2.2038   2.2341   2.2509   2.2820   2.3311
   2.3955   2.4330   2.4670   2.4898   2.5424   2.6029   2.6181   2.6317
   2.6760   2.6929   2.7118   2.7537   2.7633   2.8430   2.8550   2.9024
   2.9176   2.9607   3.0233   3.0598   3.0905   3.1592   3.2743   3.3283
     eigenvalues at k+q:
 -35.1458 -34.9857 -34.8749 -34.5951 -34.4673 -34.4607 -34.4503 -34.3064
 -34.2651 -34.2191 -34.1806 -34.1665 -34.0197 -16.7919 -16.7812 -16.6774
 -16.6181 -16.6000 -16.5429 -16.4250 -16.3874 -16.3610 -16.3234 -16.2664
 -16.2179 -16.1735 -16.1127 -16.0568 -16.0156 -15.9818 -15.9515 -15.9169
 -15.8994 -15.8772 -15.8458 -15.8136 -15.7978 -15.7753 -15.7311 -15.6975
 -15.6847 -15.6684 -15.6477 -15.6334 -15.6059 -15.5939 -15.5664 -15.5473
 -15.5295 -15.4957 -15.4786 -15.4653 -15.4298 -15.4145 -15.4015 -15.3809
 -15.3672 -15.3253 -15.3020 -15.2842 -15.2797 -15.2668 -15.2449 -15.2257
 -15.2096 -15.1895 -14.9940 -14.9490 -14.9271 -14.8817 -14.8360 -14.8068
 -14.6168 -13.8905 -13.8344 -13.7862 -13.7175 -13.6092 -13.5967 -13.5116
 -13.3975 -13.3627 -13.3150 -13.2269 -13.1273 -13.1192 -13.0374 -13.0146
 -12.8972 -12.8643 -12.8419 -12.7723 -12.7213 -12.6450 -12.6092 -12.5857
 -12.5606 -12.5175 -12.3990  -4.8218  -4.6237  -4.4875  -4.3833  -4.3109
  -4.2614  -4.1931  -4.1243  -4.0369  -3.9568  -3.8880  -3.8530  -3.7875
  -3.7023  -3.5559  -3.5028  -3.4357  -3.2292  -3.1231  -2.8078  -2.3820
  -1.9792  -1.8533  -1.7416  -1.6711  -1.5857  -1.5347  -1.4526  -1.4289
  -1.3797  -1.3092  -1.2724  -1.2119  -1.1536  -1.1092  -1.0428  -0.9758
  -0.9379  -0.8351  -0.7983  -0.7235  -0.6825  -0.6184  -0.5717  -0.5460
  -0.4862  -0.4081  -0.3763  -0.3240  -0.3034  -0.2222  -0.1796  -0.1042
  -0.0162   0.0849   0.1227   0.2031   0.2472   0.2801   0.3242   0.3779
   0.4642   0.5176   0.6179   0.6584   0.7121   0.7270   0.7548   0.8181
   0.8445   0.8938   0.9622   1.0373   1.0695   1.0752   1.1488   1.1762
   1.2235   1.2532   1.2936   1.3044   1.3458   1.3611   1.4000   1.4142
   1.4463   1.4898   1.5085   1.5506   1.5670   1.6092   1.6387   1.6766
   1.7006   1.7299   1.7548   1.7725   1.8068   1.8301   1.8424   1.8600
   1.8858   1.9205   1.9337   1.9601   1.9780   2.0110   2.0501   2.0735
   2.1046   2.1213   2.1852   2.2054   2.2360   2.2538   2.2845   2.3306
   2.3992   2.4356   2.4696   2.4983   2.5418   2.6080   2.6216   2.6367
   2.6789   2.6964   2.7116   2.7562   2.7666   2.8429   2.8599   2.9042
   2.9155   2.9576   3.0266   3.0577   3.0930   3.1540   3.2732   3.3236
     cgsolve_all iterations  71    anorm=    0.73E-07
     cgsolve_all iterations  69    anorm=    0.73E-07
     cgsolve_all iterations  69    anorm=    0.72E-07
     compute_u_kq: q = (   -0.0202,    0.0000,    0.0000)
     Rotating WFCS
     ethr =  1.00E-14,  avg # of iterations = 23.0
     eigenvalues at k:
 -35.1458 -34.9857 -34.8749 -34.5951 -34.4673 -34.4607 -34.4503 -34.3064
 -34.2651 -34.2191 -34.1806 -34.1665 -34.0197 -16.7920 -16.7776 -16.6786
 -16.6191 -16.6002 -16.5389 -16.4266 -16.3879 -16.3604 -16.3241 -16.2667
 -16.2178 -16.1708 -16.1120 -16.0588 -16.0161 -15.9792 -15.9520 -15.9140
 -15.8942 -15.8752 -15.8423 -15.8109 -15.7949 -15.7733 -15.7325 -15.6975
 -15.6839 -15.6684 -15.6502 -15.6343 -15.6067 -15.5948 -15.5688 -15.5476
 -15.5314 -15.4964 -15.4796 -15.4646 -15.4315 -15.4156 -15.4019 -15.3833
 -15.3663 -15.3251 -15.3012 -15.2847 -15.2805 -15.2685 -15.2453 -15.2251
 -15.2106 -15.1903 -14.9962 -14.9514 -14.9270 -14.8831 -14.8374 -14.8084
 -14.6186 -13.8933 -13.8326 -13.7901 -13.7243 -13.6109 -13.5994 -13.5238
 -13.4058 -13.3653 -13.3229 -13.2331 -13.1292 -13.1221 -13.0384 -13.0158
 -12.8905 -12.8571 -12.8327 -12.7658 -12.7131 -12.6410 -12.6013 -12.5840
 -12.5559 -12.5103 -12.3912  -4.8251  -4.6250  -4.4922  -4.3835  -4.3115
  -4.2625  -4.1890  -4.1262  -4.0368  -3.9499  -3.8878  -3.8516  -3.7827
  -3.6989  -3.5604  -3.5015  -3.4346  -3.2325  -3.1245  -2.8110  -2.3836
  -1.9822  -1.8614  -1.7412  -1.6763  -1.5916  -1.5447  -1.4556  -1.4330
  -1.3874  -1.3078  -1.2738  -1.2143  -1.1569  -1.1121  -1.0434  -0.9782
  -0.9363  -0.8354  -0.7986  -0.7211  -0.6865  -0.6193  -0.5717  -0.5470
  -0.4799  -0.4113  -0.3762  -0.3215  -0.2975  -0.2197  -0.1748  -0.0987
  -0.0163   0.0866   0.1267   0.1989   0.2416   0.2851   0.3206   0.3738
   0.4671   0.5198   0.6237   0.6530   0.7108   0.7287   0.7555   0.8189
   0.8435   0.8958   0.9639   1.0396   1.0703   1.0781   1.1494   1.1814
   1.2278   1.2550   1.2978   1.3080   1.3477   1.3652   1.4011   1.4177
   1.4472   1.4938   1.5080   1.5528   1.5700   1.6136   1.6424   1.6806
   1.7007   1.7301   1.7538   1.7723   1.8099   1.8333   1.8461   1.8631
   1.8876   1.9227   1.9354   1.9650   1.9841   2.0174   2.0525   2.0738
   2.1032   2.1202   2.1839   2.2038   2.2341   2.2509   2.2820   2.3311
   2.3955   2.4330   2.4670   2.4898   2.5424   2.6029   2.6181   2.6317
   2.6760   2.6929   2.7118   2.7537   2.7633   2.8430   2.8550   2.9024
   2.9176   2.9607   3.0233   3.0598   3.0905   3.1592   3.2743   3.3283
     eigenvalues at k+q:
 -35.1458 -34.9857 -34.8749 -34.5951 -34.4673 -34.4607 -34.4503 -34.3064
 -34.2651 -34.2190 -34.1806 -34.1665 -34.0197 -16.7924 -16.7735 -16.6798
 -16.6205 -16.6003 -16.5348 -16.4280 -16.3886 -16.3596 -16.3248 -16.2669
 -16.2180 -16.1678 -16.1116 -16.0610 -16.0169 -15.9768 -15.9518 -15.9109
 -15.8888 -15.8732 -15.8386 -15.8080 -15.7918 -15.7715 -15.7341 -15.6983
 -15.6835 -15.6685 -15.6528 -15.6343 -15.6077 -15.5954 -15.5712 -15.5481
 -15.5332 -15.4977 -15.4805 -15.4630 -15.4329 -15.4169 -15.4022 -15.3857
 -15.3657 -15.3248 -15.3004 -15.2853 -15.2816 -15.2700 -15.2457 -15.2246
 -15.2115 -15.1912 -14.9984 -14.9537 -14.9268 -14.8845 -14.8387 -14.8102
 -14.6204 -13.8960 -13.8310 -13.7939 -13.7312 -13.6127 -13.6020 -13.5356
 -13.4139 -13.3685 -13.3292 -13.2390 -13.1329 -13.1231 -13.0395 -13.0168
 -12.8850 -12.8501 -12.8235 -12.7587 -12.7059 -12.6371 -12.5936 -12.5824
 -12.5510 -12.5030 -12.3833  -4.8283  -4.6263  -4.4968  -4.3838  -4.3118
  -4.2636  -4.1853  -4.1280  -4.0366  -3.9428  -3.8880  -3.8505  -3.7773
  -3.6952  -3.5653  -3.5003  -3.4334  -3.2360  -3.1259  -2.8141  -2.3851
  -1.9851  -1.8699  -1.7414  -1.6818  -1.5976  -1.5544  -1.4580  -1.4371
  -1.3944  -1.3065  -1.2749  -1.2170  -1.1637  -1.1120  -1.0426  -0.9807
  -0.9346  -0.8354  -0.7990  -0.7192  -0.6902  -0.6200  -0.5712  -0.5481
  -0.4735  -0.4147  -0.3759  -0.3194  -0.2917  -0.2171  -0.1706  -0.0925
  -0.0168   0.0873   0.1318   0.1945   0.2366   0.2894   0.3170   0.3694
   0.4702   0.5228   0.6274   0.6496   0.7068   0.7332   0.7571   0.8203
   0.8424   0.8977   0.9651   1.0410   1.0703   1.0817   1.1494   1.1868
   1.2324   1.2577   1.3010   1.3111   1.3489   1.3686   1.4003   1.4229
   1.4480   1.4980   1.5076   1.5546   1.5745   1.6183   1.6453   1.6851
   1.7014   1.7309   1.7524   1.7720   1.8116   1.8358   1.8506   1.8667
   1.8899   1.9248   1.9380   1.9678   1.9920   2.0231   2.0543   2.0743
   2.1027   2.1198   2.1822   2.2025   2.2316   2.2480   2.2800   2.3318
   2.3919   2.4302   2.4639   2.4817   2.5432   2.5954   2.6154   2.6278
   2.6731   2.6901   2.7120   2.7507   2.7616   2.8421   2.8513   2.9003
   2.9198   2.9634   3.0197   3.0608   3.0892   3.1640   3.2753   3.3326
     cgsolve_all iterations  71    anorm=    0.72E-07
     cgsolve_all iterations  71    anorm=    0.71E-07
     cgsolve_all iterations  71    anorm=    0.73E-07
     compute_u_kq: q = (    0.0000,    0.0202,    0.0000)
     Rotating WFCS
     ethr =  1.00E-14,  avg # of iterations = 23.0
     eigenvalues at k:
 -35.1458 -34.9857 -34.8749 -34.5951 -34.4673 -34.4607 -34.4503 -34.3064
 -34.2651 -34.2191 -34.1806 -34.1665 -34.0197 -16.7920 -16.7776 -16.6786
 -16.6191 -16.6002 -16.5389 -16.4266 -16.3879 -16.3604 -16.3241 -16.2667
 -16.2178 -16.1708 -16.1120 -16.0588 -16.0161 -15.9792 -15.9520 -15.9140
 -15.8942 -15.8752 -15.8423 -15.8109 -15.7949 -15.7733 -15.7325 -15.6975
 -15.6839 -15.6684 -15.6502 -15.6343 -15.6067 -15.5948 -15.5688 -15.5476
 -15.5314 -15.4964 -15.4796 -15.4646 -15.4315 -15.4156 -15.4019 -15.3833
 -15.3663 -15.3251 -15.3012 -15.2847 -15.2805 -15.2685 -15.2453 -15.2251
 -15.2106 -15.1903 -14.9962 -14.9514 -14.9270 -14.8831 -14.8374 -14.8084
 -14.6186 -13.8933 -13.8326 -13.7901 -13.7243 -13.6109 -13.5994 -13.5238
 -13.4058 -13.3653 -13.3229 -13.2331 -13.1292 -13.1221 -13.0384 -13.0158
 -12.8905 -12.8571 -12.8327 -12.7658 -12.7131 -12.6410 -12.6013 -12.5840
 -12.5559 -12.5103 -12.3912  -4.8251  -4.6250  -4.4922  -4.3835  -4.3115
  -4.2625  -4.1890  -4.1262  -4.0368  -3.9499  -3.8878  -3.8516  -3.7827
  -3.6989  -3.5604  -3.5015  -3.4346  -3.2325  -3.1245  -2.8110  -2.3836
  -1.9822  -1.8614  -1.7412  -1.6763  -1.5916  -1.5447  -1.4556  -1.4330
  -1.3874  -1.3078  -1.2738  -1.2143  -1.1569  -1.1121  -1.0434  -0.9782
  -0.9363  -0.8354  -0.7986  -0.7211  -0.6865  -0.6193  -0.5717  -0.5470
  -0.4799  -0.4113  -0.3762  -0.3215  -0.2975  -0.2197  -0.1748  -0.0987
  -0.0163   0.0866   0.1267   0.1989   0.2416   0.2851   0.3206   0.3738
   0.4671   0.5198   0.6237   0.6530   0.7108   0.7287   0.7555   0.8189
   0.8435   0.8958   0.9639   1.0396   1.0703   1.0781   1.1494   1.1814
   1.2278   1.2550   1.2978   1.3080   1.3477   1.3652   1.4011   1.4177
   1.4472   1.4938   1.5080   1.5528   1.5700   1.6136   1.6424   1.6806
   1.7007   1.7301   1.7538   1.7723   1.8099   1.8333   1.8461   1.8631
   1.8876   1.9227   1.9354   1.9650   1.9841   2.0174   2.0525   2.0738
   2.1032   2.1202   2.1839   2.2038   2.2341   2.2509   2.2820   2.3311
   2.3955   2.4330   2.4670   2.4898   2.5424   2.6029   2.6181   2.6317
   2.6760   2.6929   2.7118   2.7537   2.7633   2.8430   2.8550   2.9024
   2.9176   2.9607   3.0233   3.0598   3.0905   3.1592   3.2743   3.3283
     eigenvalues at k+q:
 -35.1458 -34.9857 -34.8749 -34.5951 -34.4673 -34.4607 -34.4503 -34.3064
 -34.2651 -34.2191 -34.1806 -34.1665 -34.0197 -16.7918 -16.7778 -16.6781
 -16.6194 -16.5999 -16.5388 -16.4266 -16.3879 -16.3603 -16.3249 -16.2672
 -16.2188 -16.1695 -16.1118 -16.0582 -16.0150 -15.9808 -15.9509 -15.9144
 -15.8941 -15.8778 -15.8421 -15.8088 -15.7929 -15.7754 -15.7329 -15.6997
 -15.6825 -15.6667 -15.6492 -15.6363 -15.6075 -15.5962 -15.5672 -15.5466
 -15.5311 -15.4942 -15.4768 -15.4635 -15.4326 -15.4161 -15.4026 -15.3856
 -15.3671 -15.3263 -15.2997 -15.2848 -15.2813 -15.2673 -15.2455 -15.2258
 -15.2115 -15.1903 -14.9958 -14.9510 -14.9270 -14.8831 -14.8363 -14.8102
 -14.6186 -13.8940 -13.8323 -13.7906 -13.7244 -13.6109 -13.6008 -13.5211
 -13.4085 -13.3650 -13.3175 -13.2325 -13.1291 -13.1215 -13.0382 -13.0129
 -12.8934 -12.8606 -12.8369 -12.7673 -12.7138 -12.6406 -12.6016 -12.5817
 -12.5556 -12.5074 -12.3910  -4.8255  -4.6249  -4.4918  -4.3832  -4.3115
  -4.2621  -4.1877  -4.1263  -4.0394  -3.9491  -3.8885  -3.8524  -3.7837
  -3.6945  -3.5641  -3.5026  -3.4335  -3.2302  -3.1262  -2.8092  -2.3839
  -1.9833  -1.8638  -1.7448  -1.6729  -1.5915  -1.5475  -1.4525  -1.4308
  -1.3867  -1.3053  -1.2746  -1.2163  -1.1544  -1.1109  -1.0459  -0.9773
  -0.9353  -0.8381  -0.7988  -0.7203  -0.6883  -0.6173  -0.5714  -0.5444
  -0.4810  -0.4114  -0.3766  -0.3211  -0.3021  -0.2148  -0.1748  -0.0992
  -0.0191   0.0950   0.1260   0.1958   0.2373   0.2853   0.3185   0.3740
   0.4683   0.5186   0.6274   0.6544   0.7101   0.7291   0.7582   0.8173
   0.8398   0.8943   0.9638   1.0382   1.0669   1.0769   1.1493   1.1815
   1.2284   1.2488   1.2993   1.3125   1.3492   1.3651   1.4016   1.4168
   1.4407   1.4920   1.5096   1.5594   1.5750   1.6135   1.6393   1.6779
   1.6998   1.7300   1.7575   1.7741   1.8098   1.8335   1.8488   1.8640
   1.8862   1.9195   1.9361   1.9657   1.9848   2.0207   2.0523   2.0740
   2.1047   2.1203   2.1851   2.2033   2.2365   2.2511   2.2823   2.3280
   2.3968   2.4328   2.4668   2.4886   2.5409   2.6023   2.6181   2.6293
   2.6736   2.6930   2.7112   2.7545   2.7666   2.8439   2.8546   2.9055
   2.9159   2.9613   3.0224   3.0605   3.0894   3.1587   3.2740   3.3280
     cgsolve_all iterations  71    anorm=    0.72E-07
     cgsolve_all iterations  71    anorm=    0.73E-07
     cgsolve_all iterations  71    anorm=    0.73E-07
     compute_u_kq: q = (    0.0000,   -0.0202,    0.0000)
     Rotating WFCS
     ethr =  1.00E-14,  avg # of iterations = 23.0
     eigenvalues at k:
 -35.1458 -34.9857 -34.8749 -34.5951 -34.4673 -34.4607 -34.4503 -34.3064
 -34.2651 -34.2191 -34.1806 -34.1665 -34.0197 -16.7920 -16.7776 -16.6786
 -16.6191 -16.6002 -16.5389 -16.4266 -16.3879 -16.3604 -16.3241 -16.2667
 -16.2178 -16.1708 -16.1120 -16.0588 -16.0161 -15.9792 -15.9520 -15.9140
 -15.8942 -15.8752 -15.8423 -15.8109 -15.7949 -15.7733 -15.7325 -15.6975
 -15.6839 -15.6684 -15.6502 -15.6343 -15.6067 -15.5948 -15.5688 -15.5476
 -15.5314 -15.4964 -15.4796 -15.4646 -15.4315 -15.4156 -15.4019 -15.3833
 -15.3663 -15.3251 -15.3012 -15.2847 -15.2805 -15.2685 -15.2453 -15.2251
 -15.2106 -15.1903 -14.9962 -14.9514 -14.9270 -14.8831 -14.8374 -14.8084
 -14.6186 -13.8933 -13.8326 -13.7901 -13.7243 -13.6109 -13.5994 -13.5238
 -13.4058 -13.3653 -13.3229 -13.2331 -13.1292 -13.1221 -13.0384 -13.0158
 -12.8905 -12.8571 -12.8327 -12.7658 -12.7131 -12.6410 -12.6013 -12.5840
 -12.5559 -12.5103 -12.3912  -4.8251  -4.6250  -4.4922  -4.3835  -4.3115
  -4.2625  -4.1890  -4.1262  -4.0368  -3.9499  -3.8878  -3.8516  -3.7827
  -3.6989  -3.5604  -3.5015  -3.4346  -3.2325  -3.1245  -2.8110  -2.3836
  -1.9822  -1.8614  -1.7412  -1.6763  -1.5916  -1.5447  -1.4556  -1.4330
  -1.3874  -1.3078  -1.2738  -1.2143  -1.1569  -1.1121  -1.0434  -0.9782
  -0.9363  -0.8354  -0.7986  -0.7211  -0.6865  -0.6193  -0.5717  -0.5470
  -0.4799  -0.4113  -0.3762  -0.3215  -0.2975  -0.2197  -0.1748  -0.0987
  -0.0163   0.0866   0.1267   0.1989   0.2416   0.2851   0.3206   0.3738
   0.4671   0.5198   0.6237   0.6530   0.7108   0.7287   0.7555   0.8189
   0.8435   0.8958   0.9639   1.0396   1.0703   1.0781   1.1494   1.1814
   1.2278   1.2550   1.2978   1.3080   1.3477   1.3652   1.4011   1.4177
   1.4472   1.4938   1.5080   1.5528   1.5700   1.6136   1.6424   1.6806
   1.7007   1.7301   1.7538   1.7723   1.8099   1.8333   1.8461   1.8631
   1.8876   1.9227   1.9354   1.9650   1.9841   2.0174   2.0525   2.0738
   2.1032   2.1202   2.1839   2.2038   2.2341   2.2509   2.2820   2.3311
   2.3955   2.4330   2.4670   2.4898   2.5424   2.6029   2.6181   2.6317
   2.6760   2.6929   2.7118   2.7537   2.7633   2.8430   2.8550   2.9024
   2.9176   2.9607   3.0233   3.0598   3.0905   3.1592   3.2743   3.3283
     eigenvalues at k+q:
 -35.1458 -34.9857 -34.8749 -34.5951 -34.4673 -34.4607 -34.4503 -34.3064
 -34.2651 -34.2191 -34.1806 -34.1665 -34.0197 -16.7920 -16.7774 -16.6787
 -16.6193 -16.6003 -16.5390 -16.4265 -16.3880 -16.3606 -16.3233 -16.2663
 -16.2168 -16.1726 -16.1112 -16.0595 -16.0171 -15.9771 -15.9536 -15.9135
 -15.8941 -15.8723 -15.8422 -15.8130 -15.7982 -15.7711 -15.7322 -15.6967
 -15.6859 -15.6691 -15.6508 -15.6318 -15.6061 -15.5937 -15.5693 -15.5483
 -15.5320 -15.4981 -15.4827 -15.4652 -15.4303 -15.4150 -15.4011 -15.3807
 -15.3653 -15.3241 -15.3032 -15.2848 -15.2795 -15.2700 -15.2457 -15.2245
 -15.2091 -15.1904 -14.9960 -14.9520 -14.9274 -14.8831 -14.8385 -14.8066
 -14.6186 -13.8924 -13.8331 -13.7890 -13.7245 -13.6111 -13.5982 -13.5262
 -13.4057 -13.3648 -13.3263 -13.2337 -13.1292 -13.1225 -13.0384 -13.0179
 -12.8883 -12.8542 -12.8286 -12.7645 -12.7124 -12.6419 -12.6010 -12.5862
 -12.5559 -12.5128 -12.3915  -4.8248  -4.6250  -4.4925  -4.3834  -4.3115
  -4.2628  -4.1905  -4.1261  -4.0353  -3.9502  -3.8872  -3.8510  -3.7817
  -3.7026  -3.5576  -3.5002  -3.4357  -3.2349  -3.1228  -2.8127  -2.3829
  -1.9815  -1.8591  -1.7375  -1.6790  -1.5910  -1.5424  -1.4603  -1.4332
  -1.3882  -1.3117  -1.2728  -1.2122  -1.1588  -1.1142  -1.0401  -0.9801
  -0.9364  -0.8323  -0.7987  -0.7212  -0.6847  -0.6211  -0.5736  -0.5486
  -0.4788  -0.4111  -0.3756  -0.3214  -0.2923  -0.2245  -0.1748  -0.0987
  -0.0144   0.0778   0.1275   0.2030   0.2465   0.2838   0.3233   0.3744
   0.4654   0.5210   0.6196   0.6521   0.7114   0.7268   0.7541   0.8198
   0.8480   0.8971   0.9634   1.0406   1.0736   1.0802   1.1496   1.1797
   1.2277   1.2612   1.2947   1.3046   1.3463   1.3643   1.4008   1.4191
   1.4534   1.4942   1.5066   1.5447   1.5673   1.6140   1.6453   1.6838
   1.7018   1.7299   1.7498   1.7697   1.8098   1.8327   1.8442   1.8619
   1.8895   1.9251   1.9352   1.9654   1.9834   2.0145   2.0533   2.0739
   2.1008   2.1214   2.1824   2.2039   2.2324   2.2509   2.2822   2.3339
   2.3942   2.4332   2.4671   2.4911   2.5443   2.6018   2.6185   2.6334
   2.6782   2.6929   2.7134   2.7530   2.7602   2.8418   2.8556   2.8989
   2.9193   2.9601   3.0235   3.0598   3.0922   3.1598   3.2745   3.3284
     cgsolve_all iterations  71    anorm=    0.71E-07
     cgsolve_all iterations  71    anorm=    0.73E-07
     cgsolve_all iterations  71    anorm=    0.73E-07
     compute_u_kq: q = (    0.0000,    0.0000,    0.0202)
     Rotating WFCS
     ethr =  1.00E-14,  avg # of iterations = 23.0
     eigenvalues at k:
 -35.1458 -34.9857 -34.8749 -34.5951 -34.4673 -34.4607 -34.4503 -34.3064
 -34.2651 -34.2191 -34.1806 -34.1665 -34.0197 -16.7920 -16.7776 -16.6786
 -16.6191 -16.6002 -16.5389 -16.4266 -16.3879 -16.3604 -16.3241 -16.2667
 -16.2178 -16.1708 -16.1120 -16.0588 -16.0161 -15.9792 -15.9520 -15.9140
 -15.8942 -15.8752 -15.8423 -15.8109 -15.7949 -15.7733 -15.7325 -15.6975
 -15.6839 -15.6684 -15.6502 -15.6343 -15.6067 -15.5948 -15.5688 -15.5476
 -15.5314 -15.4964 -15.4796 -15.4646 -15.4315 -15.4156 -15.4019 -15.3833
 -15.3663 -15.3251 -15.3012 -15.2847 -15.2805 -15.2685 -15.2453 -15.2251
 -15.2106 -15.1903 -14.9962 -14.9514 -14.9270 -14.8831 -14.8374 -14.8084
 -14.6186 -13.8933 -13.8326 -13.7901 -13.7243 -13.6109 -13.5994 -13.5238
 -13.4058 -13.3653 -13.3229 -13.2331 -13.1292 -13.1221 -13.0384 -13.0158
 -12.8905 -12.8571 -12.8327 -12.7658 -12.7131 -12.6410 -12.6013 -12.5840
 -12.5559 -12.5103 -12.3912  -4.8251  -4.6250  -4.4922  -4.3835  -4.3115
  -4.2625  -4.1890  -4.1262  -4.0368  -3.9499  -3.8878  -3.8516  -3.7827
  -3.6989  -3.5604  -3.5015  -3.4346  -3.2325  -3.1245  -2.8110  -2.3836
  -1.9822  -1.8614  -1.7412  -1.6763  -1.5916  -1.5447  -1.4556  -1.4330
  -1.3874  -1.3078  -1.2738  -1.2143  -1.1569  -1.1121  -1.0434  -0.9782
  -0.9363  -0.8354  -0.7986  -0.7211  -0.6865  -0.6193  -0.5717  -0.5470
  -0.4799  -0.4113  -0.3762  -0.3215  -0.2975  -0.2197  -0.1748  -0.0987
  -0.0163   0.0866   0.1267   0.1989   0.2416   0.2851   0.3206   0.3738
   0.4671   0.5198   0.6237   0.6530   0.7108   0.7287   0.7555   0.8189
   0.8435   0.8958   0.9639   1.0396   1.0703   1.0781   1.1494   1.1814
   1.2278   1.2550   1.2978   1.3080   1.3477   1.3652   1.4011   1.4177
   1.4472   1.4938   1.5080   1.5528   1.5700   1.6136   1.6424   1.6806
   1.7007   1.7301   1.7538   1.7723   1.8099   1.8333   1.8461   1.8631
   1.8876   1.9227   1.9354   1.9650   1.9841   2.0174   2.0525   2.0738
   2.1032   2.1202   2.1839   2.2038   2.2341   2.2509   2.2820   2.3311
   2.3955   2.4330   2.4670   2.4898   2.5424   2.6029   2.6181   2.6317
   2.6760   2.6929   2.7118   2.7537   2.7633   2.8430   2.8550   2.9024
   2.9176   2.9607   3.0233   3.0598   3.0905   3.1592   3.2743   3.3283
     eigenvalues at k+q:
 -35.1458 -34.9857 -34.8749 -34.5951 -34.4673 -34.4607 -34.4503 -34.3064
 -34.2651 -34.2191 -34.1806 -34.1665 -34.0197 -16.7920 -16.7776 -16.6785
 -16.6193 -16.6002 -16.5390 -16.4268 -16.3876 -16.3602 -16.3239 -16.2670
 -16.2183 -16.1708 -16.1112 -16.0594 -16.0155 -15.9783 -15.9536 -15.9138
 -15.8933 -15.8747 -15.8437 -15.8125 -15.7956 -15.7735 -15.7311 -15.6975
 -15.6835 -15.6675 -15.6505 -15.6331 -15.6077 -15.5944 -15.5689 -15.5470
 -15.5315 -15.4960 -15.4803 -15.4648 -15.4313 -15.4149 -15.4025 -15.3838
 -15.3671 -15.3245 -15.3004 -15.2850 -15.2810 -15.2687 -15.2451 -15.2247
 -15.2105 -15.1903 -14.9962 -14.9516 -14.9262 -14.8832 -14.8381 -14.8084
 -14.6185 -13.8937 -13.8326 -13.7896 -13.7242 -13.6100 -13.6000 -13.5237
 -13.4057 -13.3652 -13.3229 -13.2334 -13.1301 -13.1212 -13.0385 -13.0159
 -12.8908 -12.8567 -12.8326 -12.7658 -12.7132 -12.6408 -12.6013 -12.5841
 -12.5561 -12.5103 -12.3913  -4.8251  -4.6249  -4.4923  -4.3835  -4.3114
  -4.2625  -4.1891  -4.1263  -4.0367  -3.9500  -3.8878  -3.8516  -3.7826
  -3.6989  -3.5604  -3.5014  -3.4348  -3.2324  -3.1244  -2.8111  -2.3836
  -1.9822  -1.8615  -1.7408  -1.6764  -1.5905  -1.5438  -1.4577  -1.4327
  -1.3875  -1.3075  -1.2736  -1.2120  -1.1589  -1.1135  -1.0448  -0.9764
  -0.9356  -0.8369  -0.7981  -0.7217  -0.6885  -0.6137  -0.5713  -0.5487
  -0.4834  -0.4094  -0.3778  -0.3199  -0.2981  -0.2140  -0.1755  -0.0987
  -0.0181   0.0858   0.1249   0.1969   0.2376   0.2855   0.3223   0.3745
   0.4681   0.5233   0.6220   0.6590   0.7066   0.7280   0.7556   0.8218
   0.8423   0.8944   0.9632   1.0380   1.0723   1.0786   1.1497   1.1807
   1.2281   1.2569   1.2967   1.3112   1.3456   1.3658   1.4007   1.4177
   1.4431   1.4942   1.5056   1.5532   1.5724   1.6124   1.6416   1.6819
   1.7049   1.7287   1.7516   1.7728   1.8098   1.8311   1.8488   1.8640
   1.8861   1.9206   1.9340   1.9661   1.9890   2.0164   2.0529   2.0751
   2.1012   2.1186   2.1848   2.2042   2.2343   2.2504   2.2821   2.3309
   2.3980   2.4302   2.4681   2.4908   2.5386   2.6042   2.6220   2.6319
   2.6748   2.6917   2.7117   2.7538   2.7616   2.8428   2.8561   2.9020
   2.9175   2.9610   3.0233   3.0601   3.0902   3.1591   3.2744   3.3284
     cgsolve_all iterations  71    anorm=    0.72E-07
     cgsolve_all iterations  69    anorm=    0.72E-07
     cgsolve_all iterations  71    anorm=    0.74E-07
     compute_u_kq: q = (    0.0000,    0.0000,   -0.0202)
     Rotating WFCS
     ethr =  1.00E-14,  avg # of iterations = 23.0
     eigenvalues at k:
 -35.1458 -34.9857 -34.8749 -34.5951 -34.4673 -34.4607 -34.4503 -34.3064
 -34.2651 -34.2191 -34.1806 -34.1665 -34.0197 -16.7920 -16.7776 -16.6786
 -16.6191 -16.6002 -16.5389 -16.4266 -16.3879 -16.3604 -16.3241 -16.2667
 -16.2178 -16.1708 -16.1120 -16.0588 -16.0161 -15.9792 -15.9520 -15.9140
 -15.8942 -15.8752 -15.8423 -15.8109 -15.7949 -15.7733 -15.7325 -15.6975
 -15.6839 -15.6684 -15.6502 -15.6343 -15.6067 -15.5948 -15.5688 -15.5476
 -15.5314 -15.4964 -15.4796 -15.4646 -15.4315 -15.4156 -15.4019 -15.3833
 -15.3663 -15.3251 -15.3012 -15.2847 -15.2805 -15.2685 -15.2453 -15.2251
 -15.2106 -15.1903 -14.9962 -14.9514 -14.9270 -14.8831 -14.8374 -14.8084
 -14.6186 -13.8933 -13.8326 -13.7901 -13.7243 -13.6109 -13.5994 -13.5238
 -13.4058 -13.3653 -13.3229 -13.2331 -13.1292 -13.1221 -13.0384 -13.0158
 -12.8905 -12.8571 -12.8327 -12.7658 -12.7131 -12.6410 -12.6013 -12.5840
 -12.5559 -12.5103 -12.3912  -4.8251  -4.6250  -4.4922  -4.3835  -4.3115
  -4.2625  -4.1890  -4.1262  -4.0368  -3.9499  -3.8878  -3.8516  -3.7827
  -3.6989  -3.5604  -3.5015  -3.4346  -3.2325  -3.1245  -2.8110  -2.3836
  -1.9822  -1.8614  -1.7412  -1.6763  -1.5916  -1.5447  -1.4556  -1.4330
  -1.3874  -1.3078  -1.2738  -1.2143  -1.1569  -1.1121  -1.0434  -0.9782
  -0.9363  -0.8354  -0.7986  -0.7211  -0.6865  -0.6193  -0.5717  -0.5470
  -0.4799  -0.4113  -0.3762  -0.3215  -0.2975  -0.2197  -0.1748  -0.0987
  -0.0163   0.0866   0.1267   0.1989   0.2416   0.2851   0.3206   0.3738
   0.4671   0.5198   0.6237   0.6530   0.7108   0.7287   0.7555   0.8189
   0.8435   0.8958   0.9639   1.0396   1.0703   1.0781   1.1494   1.1814
   1.2278   1.2550   1.2978   1.3080   1.3477   1.3652   1.4011   1.4177
   1.4472   1.4938   1.5080   1.5528   1.5700   1.6136   1.6424   1.6806
   1.7007   1.7301   1.7538   1.7723   1.8099   1.8333   1.8461   1.8631
   1.8876   1.9227   1.9354   1.9650   1.9841   2.0174   2.0525   2.0738
   2.1032   2.1202   2.1839   2.2038   2.2341   2.2509   2.2820   2.3311
   2.3955   2.4330   2.4670   2.4898   2.5424   2.6029   2.6181   2.6317
   2.6760   2.6929   2.7118   2.7537   2.7633   2.8430   2.8550   2.9024
   2.9176   2.9607   3.0233   3.0598   3.0905   3.1592   3.2743   3.3283
     eigenvalues at k+q:
 -35.1458 -34.9857 -34.8749 -34.5951 -34.4673 -34.4607 -34.4503 -34.3064
 -34.2651 -34.2191 -34.1806 -34.1665 -34.0197 -16.7919 -16.7776 -16.6787
 -16.6189 -16.6003 -16.5388 -16.4263 -16.3882 -16.3608 -16.3243 -16.2665
 -16.2173 -16.1707 -16.1128 -16.0583 -16.0169 -15.9802 -15.9505 -15.9142
 -15.8950 -15.8754 -15.8410 -15.8090 -15.7941 -15.7730 -15.7342 -15.6975
 -15.6843 -15.6691 -15.6498 -15.6355 -15.6057 -15.5951 -15.5687 -15.5486
 -15.5309 -15.4969 -15.4789 -15.4644 -15.4317 -15.4164 -15.4018 -15.3825
 -15.3652 -15.3258 -15.3023 -15.2843 -15.2797 -15.2681 -15.2455 -15.2255
 -15.2106 -15.1904 -14.9961 -14.9510 -14.9280 -14.8831 -14.8367 -14.8084
 -14.6186 -13.8928 -13.8331 -13.7904 -13.7240 -13.6119 -13.5988 -13.5240
 -13.4059 -13.3653 -13.3229 -13.2328 -13.1283 -13.1230 -13.0383 -13.0156
 -12.8901 -12.8575 -12.8329 -12.7657 -12.7131 -12.6411 -12.6013 -12.5840
 -12.5558 -12.5102 -12.3911  -4.8251  -4.6250  -4.4922  -4.3835  -4.3116
  -4.2625  -4.1890  -4.1261  -4.0367  -3.9497  -3.8878  -3.8517  -3.7827
  -3.6989  -3.5605  -3.5017  -3.4344  -3.2326  -3.1246  -2.8109  -2.3835
  -1.9822  -1.8611  -1.7415  -1.6766  -1.5927  -1.5458  -1.4533  -1.4332
  -1.3874  -1.3076  -1.2738  -1.2164  -1.1552  -1.1109  -1.0421  -0.9797
  -0.9370  -0.8346  -0.7981  -0.7205  -0.6848  -0.6248  -0.5721  -0.5448
  -0.4773  -0.4140  -0.3745  -0.3231  -0.2958  -0.2259  -0.1731  -0.0989
  -0.0145   0.0875   0.1282   0.2005   0.2461   0.2846   0.3189   0.3730
   0.4661   0.5165   0.6230   0.6491   0.7144   0.7302   0.7555   0.8162
   0.8449   0.8972   0.9644   1.0404   1.0678   1.0782   1.1489   1.1826
   1.2272   1.2532   1.2978   1.3060   1.3498   1.3653   1.4017   1.4157
   1.4535   1.4929   1.5109   1.5525   1.5678   1.6144   1.6427   1.6785
   1.6972   1.7316   1.7560   1.7720   1.8098   1.8351   1.8436   1.8626
   1.8891   1.9246   1.9376   1.9642   1.9788   2.0180   2.0520   2.0728
   2.1049   2.1223   2.1829   2.2032   2.2333   2.2512   2.2819   2.3316
   2.3932   2.4359   2.4659   2.4886   2.5464   2.6010   2.6150   2.6317
   2.6770   2.6942   2.7122   2.7531   2.7649   2.8433   2.8541   2.9028
   2.9177   2.9604   3.0231   3.0595   3.0909   3.1593   3.2742   3.3282
     cgsolve_all iterations  71    anorm=    0.72E-07
     cgsolve_all iterations  69    anorm=    0.73E-07
     cgsolve_all iterations  71    anorm=    0.73E-07

     k-point #    3 of     4      pool #  1    cpu time:    8940.7
     compute_u_kq: q = (    0.0000,    0.0000,    0.0000)
     Rotating WFCS
     ethr =  1.00E-14,  avg # of iterations =  5.0
     eigenvalues at k:
 -35.1458 -34.9857 -34.8749 -34.5951 -34.4673 -34.4607 -34.4503 -34.3064
 -34.2651 -34.2190 -34.1807 -34.1665 -34.0197 -16.7896 -16.7801 -16.6682
 -16.6332 -16.5940 -16.5398 -16.4282 -16.3894 -16.3628 -16.3210 -16.2727
 -16.2217 -16.1849 -16.0810 -16.0570 -16.0099 -15.9746 -15.9452 -15.9275
 -15.9034 -15.8559 -15.8380 -15.8144 -15.8060 -15.7743 -15.7653 -15.7283
 -15.6801 -15.6728 -15.6397 -15.6175 -15.6086 -15.5951 -15.5549 -15.5401
 -15.5145 -15.4939 -15.4792 -15.4601 -15.4272 -15.4111 -15.4012 -15.3698
 -15.3592 -15.3347 -15.3219 -15.3057 -15.2821 -15.2631 -15.2505 -15.2304
 -15.2017 -15.1832 -14.9810 -14.9639 -14.9356 -14.8793 -14.8422 -14.8083
 -14.6228 -13.8831 -13.8375 -13.7653 -13.7303 -13.6435 -13.5928 -13.5124
 -13.4617 -13.3641 -13.2623 -13.2313 -13.1271 -13.1154 -13.0298 -12.9895
 -12.9036 -12.8934 -12.8450 -12.7777 -12.7064 -12.6571 -12.6040 -12.5792
 -12.5440 -12.4933 -12.3946  -4.8263  -4.6240  -4.4862  -4.3689  -4.3048
  -4.2590  -4.1963  -4.1251  -4.0816  -3.9378  -3.8886  -3.8599  -3.7831
  -3.6676  -3.5886  -3.4958  -3.4283  -3.2409  -3.1223  -2.8116  -2.3703
  -2.0004  -1.8595  -1.7468  -1.6537  -1.5929  -1.5324  -1.4664  -1.4183
  -1.3876  -1.3464  -1.2565  -1.2341  -1.1459  -1.1121  -1.0337  -0.9789
  -0.9203  -0.8470  -0.7886  -0.7043  -0.6879  -0.6344  -0.5939  -0.5252
  -0.4708  -0.4234  -0.3688  -0.2989  -0.2913  -0.1947  -0.1610  -0.1290
  -0.0764   0.0584   0.1469   0.2340   0.2453   0.2839   0.3523   0.3982
   0.4350   0.5008   0.6246   0.6416   0.6944   0.7252   0.7834   0.8243
   0.8713   0.8838   0.9408   1.0059   1.0686   1.0962   1.1471   1.1986
   1.2049   1.2228   1.2703   1.2967   1.3353   1.3752   1.3941   1.4259
   1.4517   1.4703   1.5239   1.5437   1.5712   1.6132   1.6331   1.6706
   1.7071   1.7180   1.7754   1.7817   1.8105   1.8318   1.8466   1.8607
   1.8918   1.9187   1.9465   1.9650   2.0071   2.0298   2.0698   2.0900
   2.0991   2.1462   2.1765   2.2073   2.2364   2.2752   2.2896   2.3195
   2.3838   2.4455   2.4625   2.4934   2.5250   2.5663   2.6102   2.6488
   2.6727   2.6930   2.7249   2.7449   2.7791   2.8224   2.8592   2.8974
   2.9115   2.9576   3.0310   3.0657   3.1111   3.1650   3.2704   3.3220
     eigenvalues at k+q:
 -35.1458 -34.9857 -34.8749 -34.5951 -34.4673 -34.4607 -34.4503 -34.3064
 -34.2651 -34.2190 -34.1807 -34.1665 -34.0197 -16.7896 -16.7801 -16.6682
 -16.6332 -16.5940 -16.5398 -16.4282 -16.3894 -16.3628 -16.3210 -16.2727
 -16.2217 -16.1849 -16.0810 -16.0570 -16.0099 -15.9746 -15.9452 -15.9275
 -15.9034 -15.8559 -15.8380 -15.8144 -15.8060 -15.7743 -15.7653 -15.7283
 -15.6801 -15.6728 -15.6397 -15.6175 -15.6086 -15.5951 -15.5549 -15.5401
 -15.5145 -15.4939 -15.4792 -15.4601 -15.4272 -15.4111 -15.4012 -15.3698
 -15.3592 -15.3347 -15.3219 -15.3057 -15.2821 -15.2631 -15.2505 -15.2304
 -15.2017 -15.1832 -14.9810 -14.9639 -14.9356 -14.8793 -14.8422 -14.8083
 -14.6228 -13.8831 -13.8375 -13.7653 -13.7303 -13.6435 -13.5928 -13.5124
 -13.4617 -13.3641 -13.2623 -13.2313 -13.1271 -13.1154 -13.0297 -12.9895
 -12.9036 -12.8934 -12.8450 -12.7777 -12.7064 -12.6571 -12.6040 -12.5792
 -12.5440 -12.4933 -12.3946  -4.8263  -4.6240  -4.4862  -4.3689  -4.3048
  -4.2590  -4.1963  -4.1251  -4.0816  -3.9378  -3.8886  -3.8599  -3.7831
  -3.6676  -3.5886  -3.4958  -3.4283  -3.2409  -3.1223  -2.8116  -2.3703
  -2.0004  -1.8595  -1.7468  -1.6537  -1.5929  -1.5324  -1.4664  -1.4183
  -1.3876  -1.3464  -1.2565  -1.2341  -1.1459  -1.1121  -1.0337  -0.9789
  -0.9203  -0.8470  -0.7886  -0.7043  -0.6879  -0.6344  -0.5939  -0.5252
  -0.4708  -0.4234  -0.3688  -0.2989  -0.2913  -0.1947  -0.1610  -0.1290
  -0.0764   0.0584   0.1469   0.2340   0.2453   0.2839   0.3523   0.3982
   0.4350   0.5008   0.6246   0.6416   0.6944   0.7252   0.7834   0.8243
   0.8713   0.8838   0.9408   1.0059   1.0686   1.0962   1.1471   1.1986
   1.2049   1.2228   1.2703   1.2967   1.3353   1.3752   1.3941   1.4259
   1.4517   1.4703   1.5239   1.5437   1.5712   1.6132   1.6331   1.6707
   1.7071   1.7181   1.7754   1.7817   1.8105   1.8318   1.8466   1.8607
   1.8918   1.9187   1.9465   1.9650   2.0071   2.0298   2.0698   2.0900
   2.0991   2.1462   2.1765   2.2073   2.2364   2.2753   2.2896   2.3195
   2.3838   2.4455   2.4625   2.4934   2.5250   2.5663   2.6103   2.6488
   2.6727   2.6930   2.7249   2.7449   2.7792   2.8224   2.8592   2.8974
   2.9115   2.9576   3.0310   3.0657   3.1111   3.1650   3.2704   3.3220
     cgsolve_all iterations  65    anorm=    0.75E-07
PARA_AUG  1     -25.3791004        -0.4682778         1.0258573
     cgsolve_all iterations  65    anorm=    0.74E-07
PARA_AUG  2      -0.3433296       -25.6395855        -0.5581975
     cgsolve_all iterations  65    anorm=    0.75E-07
PARA_AUG  3       1.0471229        -0.6131102       -25.0536179
     cgsolve_all iterations  72    anorm=    0.73E-07
     cgsolve_all iterations  71    anorm=    0.71E-07
     cgsolve_all iterations  72    anorm=    0.72E-07
     compute_u_kq: q = (    0.0202,    0.0000,    0.0000)
     Rotating WFCS
     ethr =  1.00E-14,  avg # of iterations = 23.0
     eigenvalues at k:
 -35.1458 -34.9857 -34.8749 -34.5951 -34.4673 -34.4607 -34.4503 -34.3064
 -34.2651 -34.2190 -34.1807 -34.1665 -34.0197 -16.7896 -16.7801 -16.6682
 -16.6332 -16.5940 -16.5398 -16.4282 -16.3894 -16.3628 -16.3210 -16.2727
 -16.2217 -16.1849 -16.0810 -16.0570 -16.0099 -15.9746 -15.9452 -15.9275
 -15.9034 -15.8559 -15.8380 -15.8144 -15.8060 -15.7743 -15.7653 -15.7283
 -15.6801 -15.6728 -15.6397 -15.6175 -15.6086 -15.5951 -15.5549 -15.5401
 -15.5145 -15.4939 -15.4792 -15.4601 -15.4272 -15.4111 -15.4012 -15.3698
 -15.3592 -15.3347 -15.3219 -15.3057 -15.2821 -15.2631 -15.2505 -15.2304
 -15.2017 -15.1832 -14.9810 -14.9639 -14.9356 -14.8793 -14.8422 -14.8083
 -14.6228 -13.8831 -13.8375 -13.7653 -13.7303 -13.6435 -13.5928 -13.5124
 -13.4617 -13.3641 -13.2623 -13.2313 -13.1271 -13.1154 -13.0298 -12.9895
 -12.9036 -12.8934 -12.8450 -12.7777 -12.7064 -12.6571 -12.6040 -12.5792
 -12.5440 -12.4933 -12.3946  -4.8263  -4.6240  -4.4862  -4.3689  -4.3048
  -4.2590  -4.1963  -4.1251  -4.0816  -3.9378  -3.8886  -3.8599  -3.7831
  -3.6676  -3.5886  -3.4958  -3.4283  -3.2409  -3.1223  -2.8116  -2.3703
  -2.0004  -1.8595  -1.7468  -1.6537  -1.5929  -1.5324  -1.4664  -1.4183
  -1.3876  -1.3464  -1.2565  -1.2341  -1.1459  -1.1121  -1.0337  -0.9789
  -0.9203  -0.8470  -0.7886  -0.7043  -0.6879  -0.6344  -0.5939  -0.5252
  -0.4708  -0.4234  -0.3688  -0.2989  -0.2913  -0.1947  -0.1610  -0.1290
  -0.0764   0.0584   0.1469   0.2340   0.2453   0.2839   0.3523   0.3982
   0.4350   0.5008   0.6246   0.6416   0.6944   0.7252   0.7834   0.8243
   0.8713   0.8838   0.9408   1.0059   1.0686   1.0962   1.1471   1.1986
   1.2049   1.2228   1.2703   1.2967   1.3353   1.3752   1.3941   1.4259
   1.4517   1.4703   1.5239   1.5437   1.5712   1.6132   1.6331   1.6706
   1.7071   1.7180   1.7754   1.7817   1.8105   1.8318   1.8466   1.8607
   1.8918   1.9187   1.9465   1.9650   2.0071   2.0298   2.0698   2.0900
   2.0991   2.1462   2.1765   2.2073   2.2364   2.2752   2.2896   2.3195
   2.3838   2.4455   2.4625   2.4934   2.5250   2.5663   2.6102   2.6488
   2.6727   2.6930   2.7249   2.7449   2.7791   2.8224   2.8592   2.8974
   2.9115   2.9576   3.0310   3.0657   3.1111   3.1650   3.2704   3.3220
     eigenvalues at k+q:
 -35.1458 -34.9857 -34.8749 -34.5951 -34.4673 -34.4607 -34.4503 -34.3064
 -34.2651 -34.2190 -34.1807 -34.1665 -34.0197 -16.7911 -16.7820 -16.6671
 -16.6321 -16.5937 -16.5436 -16.4260 -16.3891 -16.3624 -16.3218 -16.2737
 -16.2229 -16.1858 -16.0797 -16.0533 -16.0113 -15.9763 -15.9485 -15.9291
 -15.9058 -15.8581 -15.8393 -15.8164 -15.8090 -15.7776 -15.7685 -15.7327
 -15.6780 -15.6727 -15.6382 -15.6156 -15.6085 -15.5944 -15.5519 -15.5387
 -15.5122 -15.4919 -15.4786 -15.4584 -15.4258 -15.4098 -15.3989 -15.3697
 -15.3610 -15.3341 -15.3215 -15.3053 -15.2823 -15.2628 -15.2502 -15.2301
 -15.2012 -15.1840 -14.9781 -14.9601 -14.9356 -14.8774 -14.8414 -14.8079
 -14.6211 -13.8795 -13.8376 -13.7612 -13.7278 -13.6386 -13.5898 -13.5034
 -13.4487 -13.3648 -13.2559 -13.2251 -13.1276 -13.1110 -13.0269 -12.9930
 -12.9072 -12.9010 -12.8493 -12.7825 -12.7153 -12.6623 -12.6087 -12.5829
 -12.5499 -12.5026 -12.4026  -4.8224  -4.6225  -4.4819  -4.3693  -4.3039
  -4.2580  -4.1984  -4.1238  -4.0858  -3.9431  -3.8890  -3.8616  -3.7868
  -3.6685  -3.5885  -3.4959  -3.4297  -3.2347  -3.1230  -2.8075  -2.3702
  -1.9957  -1.8506  -1.7447  -1.6474  -1.5811  -1.5316  -1.4625  -1.4189
  -1.3814  -1.3463  -1.2537  -1.2320  -1.1442  -1.1103  -1.0302  -0.9814
  -0.9181  -0.8474  -0.7850  -0.7074  -0.6867  -0.6314  -0.5928  -0.5277
  -0.4738  -0.4235  -0.3695  -0.3050  -0.2943  -0.1984  -0.1647  -0.1298
  -0.0748   0.0502   0.1495   0.2326   0.2424   0.2926   0.3533   0.3990
   0.4371   0.4994   0.6229   0.6403   0.6932   0.7298   0.7808   0.8232
   0.8717   0.8834   0.9404   1.0023   1.0618   1.0937   1.1449   1.1924
   1.2020   1.2210   1.2678   1.2984   1.3280   1.3716   1.3940   1.4225
   1.4486   1.4701   1.5221   1.5410   1.5710   1.6136   1.6294   1.6670
   1.7075   1.7180   1.7758   1.7792   1.8072   1.8332   1.8420   1.8559
   1.8891   1.9156   1.9430   1.9619   2.0033   2.0263   2.0665   2.0879
   2.0970   2.1460   2.1791   2.2099   2.2423   2.2758   2.2922   2.3205
   2.3871   2.4481   2.4632   2.4979   2.5287   2.5685   2.6071   2.6551
   2.6791   2.6951   2.7256   2.7480   2.7794   2.8255   2.8593   2.8990
   2.9111   2.9552   3.0325   3.0668   3.1139   3.1590   3.2700   3.3177
     cgsolve_all iterations  71    anorm=    0.73E-07
     cgsolve_all iterations  71    anorm=    0.71E-07
     cgsolve_all iterations  71    anorm=    0.74E-07
     compute_u_kq: q = (   -0.0202,    0.0000,    0.0000)
     Rotating WFCS
     ethr =  1.00E-14,  avg # of iterations = 23.0
     eigenvalues at k:
 -35.1458 -34.9857 -34.8749 -34.5951 -34.4673 -34.4607 -34.4503 -34.3064
 -34.2651 -34.2190 -34.1807 -34.1665 -34.0197 -16.7896 -16.7801 -16.6682
 -16.6332 -16.5940 -16.5398 -16.4282 -16.3894 -16.3628 -16.3210 -16.2727
 -16.2217 -16.1849 -16.0810 -16.0570 -16.0099 -15.9746 -15.9452 -15.9275
 -15.9034 -15.8559 -15.8380 -15.8144 -15.8060 -15.7743 -15.7653 -15.7283
 -15.6801 -15.6728 -15.6397 -15.6175 -15.6086 -15.5951 -15.5549 -15.5401
 -15.5145 -15.4939 -15.4792 -15.4601 -15.4272 -15.4111 -15.4012 -15.3698
 -15.3592 -15.3347 -15.3219 -15.3057 -15.2821 -15.2631 -15.2505 -15.2304
 -15.2017 -15.1832 -14.9810 -14.9639 -14.9356 -14.8793 -14.8422 -14.8083
 -14.6228 -13.8831 -13.8375 -13.7653 -13.7303 -13.6435 -13.5928 -13.5124
 -13.4617 -13.3641 -13.2623 -13.2313 -13.1271 -13.1154 -13.0298 -12.9895
 -12.9036 -12.8934 -12.8450 -12.7777 -12.7064 -12.6571 -12.6040 -12.5792
 -12.5440 -12.4933 -12.3946  -4.8263  -4.6240  -4.4862  -4.3689  -4.3048
  -4.2590  -4.1963  -4.1251  -4.0816  -3.9378  -3.8886  -3.8599  -3.7831
  -3.6676  -3.5886  -3.4958  -3.4283  -3.2409  -3.1223  -2.8116  -2.3703
  -2.0004  -1.8595  -1.7468  -1.6537  -1.5929  -1.5324  -1.4664  -1.4183
  -1.3876  -1.3464  -1.2565  -1.2341  -1.1459  -1.1121  -1.0337  -0.9789
  -0.9203  -0.8470  -0.7886  -0.7043  -0.6879  -0.6344  -0.5939  -0.5252
  -0.4708  -0.4234  -0.3688  -0.2989  -0.2913  -0.1947  -0.1610  -0.1290
  -0.0764   0.0584   0.1469   0.2340   0.2453   0.2839   0.3523   0.3982
   0.4350   0.5008   0.6246   0.6416   0.6944   0.7252   0.7834   0.8243
   0.8713   0.8838   0.9408   1.0059   1.0686   1.0962   1.1471   1.1986
   1.2049   1.2228   1.2703   1.2967   1.3353   1.3752   1.3941   1.4259
   1.4517   1.4703   1.5239   1.5437   1.5712   1.6132   1.6331   1.6706
   1.7071   1.7180   1.7754   1.7817   1.8105   1.8318   1.8466   1.8607
   1.8918   1.9187   1.9465   1.9650   2.0071   2.0298   2.0698   2.0900
   2.0991   2.1462   2.1765   2.2073   2.2364   2.2752   2.2896   2.3195
   2.3838   2.4455   2.4625   2.4934   2.5250   2.5663   2.6102   2.6488
   2.6727   2.6930   2.7249   2.7449   2.7791   2.8224   2.8592   2.8974
   2.9115   2.9576   3.0310   3.0657   3.1111   3.1650   3.2704   3.3220
     eigenvalues at k+q:
 -35.1458 -34.9857 -34.8749 -34.5951 -34.4673 -34.4607 -34.4503 -34.3064
 -34.2651 -34.2190 -34.1807 -34.1665 -34.0197 -16.7890 -16.7770 -16.6695
 -16.6342 -16.5943 -16.5359 -16.4304 -16.3899 -16.3628 -16.3203 -16.2715
 -16.2210 -16.1834 -16.0831 -16.0600 -16.0089 -15.9735 -15.9415 -15.9253
 -15.9009 -15.8534 -15.8367 -15.8123 -15.8028 -15.7712 -15.7618 -15.7239
 -15.6835 -15.6720 -15.6409 -15.6201 -15.6087 -15.5960 -15.5579 -15.5414
 -15.5165 -15.4958 -15.4798 -15.4617 -15.4285 -15.4127 -15.4032 -15.3701
 -15.3572 -15.3355 -15.3224 -15.3061 -15.2819 -15.2634 -15.2507 -15.2307
 -15.2022 -15.1824 -14.9843 -14.9676 -14.9354 -14.8811 -14.8432 -14.8088
 -14.6245 -13.8873 -13.8370 -13.7694 -13.7325 -13.6487 -13.5959 -13.5209
 -13.4739 -13.3633 -13.2686 -13.2374 -13.1266 -13.1196 -13.0322 -12.9871
 -12.8994 -12.8859 -12.8408 -12.7725 -12.6986 -12.6521 -12.5992 -12.5756
 -12.5384 -12.4839 -12.3864  -4.8300  -4.6255  -4.4903  -4.3686  -4.3058
  -4.2600  -4.1942  -4.1264  -4.0775  -3.9324  -3.8886  -3.8583  -3.7789
  -3.6670  -3.5884  -3.4957  -3.4268  -3.2472  -3.1219  -2.8157  -2.3704
  -2.0053  -1.8691  -1.7491  -1.6602  -1.6043  -1.5331  -1.4705  -1.4172
  -1.3936  -1.3461  -1.2599  -1.2367  -1.1480  -1.1128  -1.0373  -0.9760
  -0.9222  -0.8462  -0.7925  -0.7025  -0.6879  -0.6373  -0.5943  -0.5228
  -0.4682  -0.4227  -0.3682  -0.2966  -0.2849  -0.1922  -0.1574  -0.1276
  -0.0778   0.0658   0.1446   0.2334   0.2500   0.2756   0.3503   0.3988
   0.4328   0.5024   0.6252   0.6430   0.6931   0.7233   0.7863   0.8259
   0.8704   0.8850   0.9415   1.0096   1.0742   1.0989   1.1495   1.2015
   1.2091   1.2255   1.2726   1.2952   1.3424   1.3772   1.3958   1.4282
   1.4561   1.4703   1.5252   1.5475   1.5717   1.6131   1.6366   1.6742
   1.7065   1.7186   1.7750   1.7837   1.8111   1.8320   1.8518   1.8657
   1.8943   1.9212   1.9493   1.9686   2.0101   2.0337   2.0722   2.0928
   2.1019   2.1472   2.1739   2.2036   2.2315   2.2737   2.2874   2.3190
   2.3808   2.4423   2.4621   2.4888   2.5211   2.5638   2.6126   2.6416
   2.6667   2.6919   2.7245   2.7429   2.7794   2.8194   2.8589   2.8960
   2.9121   2.9595   3.0295   3.0643   3.1087   3.1703   3.2709   3.3262
     cgsolve_all iterations  72    anorm=    0.74E-07
     cgsolve_all iterations  71    anorm=    0.71E-07
     cgsolve_all iterations  72    anorm=    0.72E-07
     compute_u_kq: q = (    0.0000,    0.0202,    0.0000)
     Rotating WFCS
     ethr =  1.00E-14,  avg # of iterations = 23.0
     eigenvalues at k:
 -35.1458 -34.9857 -34.8749 -34.5951 -34.4673 -34.4607 -34.4503 -34.3064
 -34.2651 -34.2190 -34.1807 -34.1665 -34.0197 -16.7896 -16.7801 -16.6682
 -16.6332 -16.5940 -16.5398 -16.4282 -16.3894 -16.3628 -16.3210 -16.2727
 -16.2217 -16.1849 -16.0810 -16.0570 -16.0099 -15.9746 -15.9452 -15.9275
 -15.9034 -15.8559 -15.8380 -15.8144 -15.8060 -15.7743 -15.7653 -15.7283
 -15.6801 -15.6728 -15.6397 -15.6175 -15.6086 -15.5951 -15.5549 -15.5401
 -15.5145 -15.4939 -15.4792 -15.4601 -15.4272 -15.4111 -15.4012 -15.3698
 -15.3592 -15.3347 -15.3219 -15.3057 -15.2821 -15.2631 -15.2505 -15.2304
 -15.2017 -15.1832 -14.9810 -14.9639 -14.9356 -14.8793 -14.8422 -14.8083
 -14.6228 -13.8831 -13.8375 -13.7653 -13.7303 -13.6435 -13.5928 -13.5124
 -13.4617 -13.3641 -13.2623 -13.2313 -13.1271 -13.1154 -13.0298 -12.9895
 -12.9036 -12.8934 -12.8450 -12.7777 -12.7064 -12.6571 -12.6040 -12.5792
 -12.5440 -12.4933 -12.3946  -4.8263  -4.6240  -4.4862  -4.3689  -4.3048
  -4.2590  -4.1963  -4.1251  -4.0816  -3.9378  -3.8886  -3.8599  -3.7831
  -3.6676  -3.5886  -3.4958  -3.4283  -3.2409  -3.1223  -2.8116  -2.3703
  -2.0004  -1.8595  -1.7468  -1.6537  -1.5929  -1.5324  -1.4664  -1.4183
  -1.3876  -1.3464  -1.2565  -1.2341  -1.1459  -1.1121  -1.0337  -0.9789
  -0.9203  -0.8470  -0.7886  -0.7043  -0.6879  -0.6344  -0.5939  -0.5252
  -0.4708  -0.4234  -0.3688  -0.2989  -0.2913  -0.1947  -0.1610  -0.1290
  -0.0764   0.0584   0.1469   0.2340   0.2453   0.2839   0.3523   0.3982
   0.4350   0.5008   0.6246   0.6416   0.6944   0.7252   0.7834   0.8243
   0.8713   0.8838   0.9408   1.0059   1.0686   1.0962   1.1471   1.1986
   1.2049   1.2228   1.2703   1.2967   1.3353   1.3752   1.3941   1.4259
   1.4517   1.4703   1.5239   1.5437   1.5712   1.6132   1.6331   1.6706
   1.7071   1.7180   1.7754   1.7817   1.8105   1.8318   1.8466   1.8607
   1.8918   1.9187   1.9465   1.9650   2.0071   2.0298   2.0698   2.0900
   2.0991   2.1462   2.1765   2.2073   2.2364   2.2752   2.2896   2.3195
   2.3838   2.4455   2.4625   2.4934   2.5250   2.5663   2.6102   2.6488
   2.6727   2.6930   2.7249   2.7449   2.7791   2.8224   2.8592   2.8974
   2.9115   2.9576   3.0310   3.0657   3.1111   3.1650   3.2704   3.3220
     eigenvalues at k+q:
 -35.1458 -34.9857 -34.8749 -34.5951 -34.4673 -34.4607 -34.4503 -34.3064
 -34.2651 -34.2190 -34.1807 -34.1665 -34.0197 -16.7897 -16.7798 -16.6687
 -16.6329 -16.5942 -16.5398 -16.4284 -16.3891 -16.3626 -16.3200 -16.2731
 -16.2203 -16.1864 -16.0794 -16.0594 -16.0096 -15.9763 -15.9456 -15.9233
 -15.9032 -15.8567 -15.8379 -15.8168 -15.8064 -15.7739 -15.7670 -15.7240
 -15.6806 -15.6729 -15.6394 -15.6179 -15.6092 -15.5942 -15.5550 -15.5391
 -15.5161 -15.4949 -15.4828 -15.4612 -15.4261 -15.4109 -15.4010 -15.3696
 -15.3566 -15.3332 -15.3232 -15.3070 -15.2816 -15.2641 -15.2494 -15.2298
 -15.2005 -15.1834 -14.9803 -14.9656 -14.9350 -14.8793 -14.8440 -14.8065
 -14.6226 -13.8826 -13.8379 -13.7651 -13.7294 -13.6428 -13.5930 -13.5144
 -13.4616 -13.3641 -13.2654 -13.2328 -13.1277 -13.1157 -13.0299 -12.9949
 -12.8992 -12.8860 -12.8434 -12.7762 -12.7051 -12.6577 -12.6036 -12.5812
 -12.5449 -12.4954 -12.3946  -4.8260  -4.6241  -4.4867  -4.3690  -4.3053
  -4.2594  -4.1978  -4.1254  -4.0784  -3.9384  -3.8881  -3.8587  -3.7828
  -3.6728  -3.5837  -3.4945  -3.4295  -3.2431  -3.1208  -2.8134  -2.3701
  -1.9993  -1.8573  -1.7457  -1.6535  -1.5935  -1.5282  -1.4701  -1.4238
  -1.3873  -1.3481  -1.2549  -1.2327  -1.1477  -1.1139  -1.0336  -0.9803
  -0.9180  -0.8466  -0.7882  -0.7066  -0.6877  -0.6300  -0.5948  -0.5282
  -0.4705  -0.4244  -0.3686  -0.2987  -0.2860  -0.1965  -0.1610  -0.1275
  -0.0783   0.0562   0.1416   0.2321   0.2485   0.2877   0.3501   0.4015
   0.4336   0.5043   0.6181   0.6443   0.6927   0.7300   0.7807   0.8238
   0.8718   0.8865   0.9401   1.0105   1.0678   1.1025   1.1474   1.1999
   1.2069   1.2191   1.2690   1.2971   1.3355   1.3776   1.3939   1.4273
   1.4516   1.4699   1.5235   1.5428   1.5678   1.6145   1.6321   1.6680
   1.7076   1.7162   1.7741   1.7830   1.8100   1.8329   1.8459   1.8598
   1.8933   1.9163   1.9452   1.9666   2.0085   2.0291   2.0696   2.0913
   2.0971   2.1410   2.1763   2.2059   2.2386   2.2718   2.2875   2.3234
   2.3858   2.4432   2.4644   2.4954   2.5284   2.5635   2.6120   2.6487
   2.6744   2.6919   2.7256   2.7438   2.7789   2.8211   2.8577   2.8965
   2.9133   2.9571   3.0292   3.0668   3.1121   3.1655   3.2708   3.3224
     cgsolve_all iterations  72    anorm=    0.73E-07
     cgsolve_all iterations  71    anorm=    0.72E-07
     cgsolve_all iterations  71    anorm=    0.72E-07
     compute_u_kq: q = (    0.0000,   -0.0202,    0.0000)
     Rotating WFCS
     ethr =  1.00E-14,  avg # of iterations = 23.0
     eigenvalues at k:
 -35.1458 -34.9857 -34.8749 -34.5951 -34.4673 -34.4607 -34.4503 -34.3064
 -34.2651 -34.2190 -34.1807 -34.1665 -34.0197 -16.7896 -16.7801 -16.6682
 -16.6332 -16.5940 -16.5398 -16.4282 -16.3894 -16.3628 -16.3210 -16.2727
 -16.2217 -16.1849 -16.0810 -16.0570 -16.0099 -15.9746 -15.9452 -15.9275
 -15.9034 -15.8559 -15.8380 -15.8144 -15.8060 -15.7743 -15.7653 -15.7283
 -15.6801 -15.6728 -15.6397 -15.6175 -15.6086 -15.5951 -15.5549 -15.5401
 -15.5145 -15.4939 -15.4792 -15.4601 -15.4272 -15.4111 -15.4012 -15.3698
 -15.3592 -15.3347 -15.3219 -15.3057 -15.2821 -15.2631 -15.2505 -15.2304
 -15.2017 -15.1832 -14.9810 -14.9639 -14.9356 -14.8793 -14.8422 -14.8083
 -14.6228 -13.8831 -13.8375 -13.7653 -13.7303 -13.6435 -13.5928 -13.5124
 -13.4617 -13.3641 -13.2623 -13.2313 -13.1271 -13.1154 -13.0298 -12.9895
 -12.9036 -12.8934 -12.8450 -12.7777 -12.7064 -12.6571 -12.6040 -12.5792
 -12.5440 -12.4933 -12.3946  -4.8263  -4.6240  -4.4862  -4.3689  -4.3048
  -4.2590  -4.1963  -4.1251  -4.0816  -3.9378  -3.8886  -3.8599  -3.7831
  -3.6676  -3.5886  -3.4958  -3.4283  -3.2409  -3.1223  -2.8116  -2.3703
  -2.0004  -1.8595  -1.7468  -1.6537  -1.5929  -1.5324  -1.4664  -1.4183
  -1.3876  -1.3464  -1.2565  -1.2341  -1.1459  -1.1121  -1.0337  -0.9789
  -0.9203  -0.8470  -0.7886  -0.7043  -0.6879  -0.6344  -0.5939  -0.5252
  -0.4708  -0.4234  -0.3688  -0.2989  -0.2913  -0.1947  -0.1610  -0.1290
  -0.0764   0.0584   0.1469   0.2340   0.2453   0.2839   0.3523   0.3982
   0.4350   0.5008   0.6246   0.6416   0.6944   0.7252   0.7834   0.8243
   0.8713   0.8838   0.9408   1.0059   1.0686   1.0962   1.1471   1.1986
   1.2049   1.2228   1.2703   1.2967   1.3353   1.3752   1.3941   1.4259
   1.4517   1.4703   1.5239   1.5437   1.5712   1.6132   1.6331   1.6706
   1.7071   1.7180   1.7754   1.7817   1.8105   1.8318   1.8466   1.8607
   1.8918   1.9187   1.9465   1.9650   2.0071   2.0298   2.0698   2.0900
   2.0991   2.1462   2.1765   2.2073   2.2364   2.2752   2.2896   2.3195
   2.3838   2.4455   2.4625   2.4934   2.5250   2.5663   2.6102   2.6488
   2.6727   2.6930   2.7249   2.7449   2.7791   2.8224   2.8592   2.8974
   2.9115   2.9576   3.0310   3.0657   3.1111   3.1650   3.2704   3.3220
     eigenvalues at k+q:
 -35.1458 -34.9857 -34.8749 -34.5951 -34.4673 -34.4607 -34.4503 -34.3064
 -34.2651 -34.2190 -34.1807 -34.1665 -34.0197 -16.7895 -16.7804 -16.6680
 -16.6330 -16.5939 -16.5397 -16.4280 -16.3897 -16.3629 -16.3221 -16.2722
 -16.2229 -16.1831 -16.0829 -16.0551 -16.0103 -15.9731 -15.9473 -15.9290
 -15.9032 -15.8560 -15.8373 -15.8123 -15.8064 -15.7735 -15.7626 -15.7323
 -15.6800 -15.6722 -15.6401 -15.6174 -15.6081 -15.5966 -15.5551 -15.5407
 -15.5131 -15.4933 -15.4761 -15.4591 -15.4282 -15.4123 -15.4010 -15.3705
 -15.3616 -15.3358 -15.3203 -15.3040 -15.2825 -15.2621 -15.2517 -15.2310
 -15.2030 -15.1834 -14.9816 -14.9621 -14.9362 -14.8792 -14.8404 -14.8102
 -14.6228 -13.8838 -13.8371 -13.7662 -13.7309 -13.6432 -13.5928 -13.5106
 -13.4609 -13.3640 -13.2604 -13.2298 -13.1266 -13.1152 -13.0299 -12.9838
 -12.9110 -12.8972 -12.8464 -12.7789 -12.7080 -12.6562 -12.6042 -12.5774
 -12.5435 -12.4916 -12.3945  -4.8266  -4.6239  -4.4858  -4.3692  -4.3047
  -4.2587  -4.1944  -4.1248  -4.0839  -3.9375  -3.8890  -3.8609  -3.7835
  -3.6628  -3.5931  -3.4972  -3.4273  -3.2385  -3.1240  -2.8098  -2.3709
  -2.0011  -1.8616  -1.7479  -1.6542  -1.5920  -1.5376  -1.4631  -1.4126
  -1.3879  -1.3439  -1.2585  -1.2347  -1.1438  -1.1112  -1.0334  -0.9780
  -0.9229  -0.8472  -0.7887  -0.7032  -0.6879  -0.6381  -0.5925  -0.5225
  -0.4710  -0.4233  -0.3682  -0.3014  -0.2953  -0.1938  -0.1616  -0.1297
  -0.0724   0.0610   0.1514   0.2336   0.2443   0.2800   0.3527   0.3952
   0.4368   0.4981   0.6297   0.6409   0.6962   0.7201   0.7847   0.8258
   0.8696   0.8811   0.9420   1.0024   1.0693   1.0907   1.1459   1.1942
   1.2074   1.2269   1.2713   1.2976   1.3349   1.3729   1.3939   1.4238
   1.4519   1.4711   1.5244   1.5441   1.5746   1.6115   1.6357   1.6731
   1.7059   1.7213   1.7736   1.7829   1.8104   1.8299   1.8474   1.8619
   1.8905   1.9211   1.9481   1.9631   2.0048   2.0312   2.0686   2.0893
   2.1008   2.1513   2.1761   2.2063   2.2363   2.2779   2.2918   2.3156
   2.3815   2.4474   2.4614   2.4912   2.5224   2.5698   2.6083   2.6482
   2.6711   2.6944   2.7243   2.7458   2.7793   2.8241   2.8608   2.8983
   2.9101   2.9583   3.0322   3.0647   3.1097   3.1642   3.2701   3.3218
     cgsolve_all iterations  72    anorm=    0.73E-07
     cgsolve_all iterations  71    anorm=    0.72E-07
     cgsolve_all iterations  72    anorm=    0.73E-07
     compute_u_kq: q = (    0.0000,    0.0000,    0.0202)
     Rotating WFCS
     ethr =  1.00E-14,  avg # of iterations = 23.0
     eigenvalues at k:
 -35.1458 -34.9857 -34.8749 -34.5951 -34.4673 -34.4607 -34.4503 -34.3064
 -34.2651 -34.2190 -34.1807 -34.1665 -34.0197 -16.7896 -16.7801 -16.6682
 -16.6332 -16.5940 -16.5398 -16.4282 -16.3894 -16.3628 -16.3210 -16.2727
 -16.2217 -16.1849 -16.0810 -16.0570 -16.0099 -15.9746 -15.9452 -15.9275
 -15.9034 -15.8559 -15.8380 -15.8144 -15.8060 -15.7743 -15.7653 -15.7283
 -15.6801 -15.6728 -15.6397 -15.6175 -15.6086 -15.5951 -15.5549 -15.5401
 -15.5145 -15.4939 -15.4792 -15.4601 -15.4272 -15.4111 -15.4012 -15.3698
 -15.3592 -15.3347 -15.3219 -15.3057 -15.2821 -15.2631 -15.2505 -15.2304
 -15.2017 -15.1832 -14.9810 -14.9639 -14.9356 -14.8793 -14.8422 -14.8083
 -14.6228 -13.8831 -13.8375 -13.7653 -13.7303 -13.6435 -13.5928 -13.5124
 -13.4617 -13.3641 -13.2623 -13.2313 -13.1271 -13.1154 -13.0298 -12.9895
 -12.9036 -12.8934 -12.8450 -12.7777 -12.7064 -12.6571 -12.6040 -12.5792
 -12.5440 -12.4933 -12.3946  -4.8263  -4.6240  -4.4862  -4.3689  -4.3048
  -4.2590  -4.1963  -4.1251  -4.0816  -3.9378  -3.8886  -3.8599  -3.7831
  -3.6676  -3.5886  -3.4958  -3.4283  -3.2409  -3.1223  -2.8116  -2.3703
  -2.0004  -1.8595  -1.7468  -1.6537  -1.5929  -1.5324  -1.4664  -1.4183
  -1.3876  -1.3464  -1.2565  -1.2341  -1.1459  -1.1121  -1.0337  -0.9789
  -0.9203  -0.8470  -0.7886  -0.7043  -0.6879  -0.6344  -0.5939  -0.5252
  -0.4708  -0.4234  -0.3688  -0.2989  -0.2913  -0.1947  -0.1610  -0.1290
  -0.0764   0.0584   0.1469   0.2340   0.2453   0.2839   0.3523   0.3982
   0.4350   0.5008   0.6246   0.6416   0.6944   0.7252   0.7834   0.8243
   0.8713   0.8838   0.9408   1.0059   1.0686   1.0962   1.1471   1.1986
   1.2049   1.2228   1.2703   1.2967   1.3353   1.3752   1.3941   1.4259
   1.4517   1.4703   1.5239   1.5437   1.5712   1.6132   1.6331   1.6706
   1.7071   1.7180   1.7754   1.7817   1.8105   1.8318   1.8466   1.8607
   1.8918   1.9187   1.9465   1.9650   2.0071   2.0298   2.0698   2.0900
   2.0991   2.1462   2.1765   2.2073   2.2364   2.2752   2.2896   2.3195
   2.3838   2.4455   2.4625   2.4934   2.5250   2.5663   2.6102   2.6488
   2.6727   2.6930   2.7249   2.7449   2.7791   2.8224   2.8592   2.8974
   2.9115   2.9576   3.0310   3.0657   3.1111   3.1650   3.2704   3.3220
     eigenvalues at k+q:
 -35.1458 -34.9857 -34.8749 -34.5951 -34.4673 -34.4607 -34.4503 -34.3064
 -34.2651 -34.2190 -34.1807 -34.1665 -34.0197 -16.7896 -16.7801 -16.6682
 -16.6331 -16.5941 -16.5398 -16.4284 -16.3891 -16.3625 -16.3211 -16.2729
 -16.2221 -16.1846 -16.0807 -16.0572 -16.0098 -15.9737 -15.9458 -15.9265
 -15.9050 -15.8565 -15.8374 -15.8142 -15.8064 -15.7743 -15.7640 -15.7289
 -15.6808 -15.6722 -15.6396 -15.6173 -15.6079 -15.5951 -15.5543 -15.5413
 -15.5148 -15.4936 -15.4788 -15.4608 -15.4271 -15.4116 -15.4013 -15.3690
 -15.3592 -15.3358 -15.3214 -15.3061 -15.2818 -15.2635 -15.2499 -15.2305
 -15.2015 -15.1833 -14.9804 -14.9639 -14.9353 -14.8792 -14.8429 -14.8083
 -14.6227 -13.8834 -13.8373 -13.7654 -13.7301 -13.6430 -13.5931 -13.5123
 -13.4615 -13.3641 -13.2627 -13.2311 -13.1269 -13.1155 -13.0296 -12.9892
 -12.9039 -12.8934 -12.8453 -12.7777 -12.7065 -12.6571 -12.6040 -12.5792
 -12.5440 -12.4933 -12.3946  -4.8263  -4.6239  -4.4862  -4.3689  -4.3048
  -4.2590  -4.1963  -4.1249  -4.0818  -3.9378  -3.8891  -3.8596  -3.7831
  -3.6674  -3.5886  -3.4958  -3.4284  -3.2410  -3.1222  -2.8116  -2.3703
  -2.0007  -1.8592  -1.7469  -1.6546  -1.5927  -1.5313  -1.4662  -1.4190
  -1.3871  -1.3460  -1.2571  -1.2331  -1.1432  -1.1137  -1.0362  -0.9788
  -0.9191  -0.8497  -0.7889  -0.7045  -0.6861  -0.6303  -0.5937  -0.5259
  -0.4737  -0.4232  -0.3692  -0.2993  -0.2892  -0.1921  -0.1601  -0.1290
  -0.0793   0.0584   0.1408   0.2329   0.2465   0.2805   0.3535   0.3969
   0.4370   0.5044   0.6221   0.6448   0.6938   0.7256   0.7841   0.8266
   0.8689   0.8824   0.9421   1.0056   1.0674   1.0962   1.1457   1.1994
   1.2047   1.2274   1.2691   1.2994   1.3353   1.3751   1.3959   1.4258
   1.4525   1.4663   1.5251   1.5410   1.5755   1.6112   1.6331   1.6717
   1.7066   1.7174   1.7754   1.7811   1.8081   1.8312   1.8470   1.8608
   1.8912   1.9189   1.9485   1.9644   2.0067   2.0303   2.0695   2.0916
   2.0994   2.1469   2.1750   2.2066   2.2349   2.2722   2.2904   2.3194
   2.3857   2.4480   2.4633   2.4951   2.5246   2.5640   2.6067   2.6529
   2.6718   2.6910   2.7243   2.7468   2.7799   2.8221   2.8578   2.8975
   2.9120   2.9574   3.0310   3.0658   3.1112   3.1653   3.2704   3.3220
     cgsolve_all iterations  72    anorm=    0.74E-07
     cgsolve_all iterations  71    anorm=    0.71E-07
     cgsolve_all iterations  72    anorm=    0.73E-07
     compute_u_kq: q = (    0.0000,    0.0000,   -0.0202)
     Rotating WFCS
     ethr =  1.00E-14,  avg # of iterations = 23.0
     eigenvalues at k:
 -35.1458 -34.9857 -34.8749 -34.5951 -34.4673 -34.4607 -34.4503 -34.3064
 -34.2651 -34.2190 -34.1807 -34.1665 -34.0197 -16.7896 -16.7801 -16.6682
 -16.6332 -16.5940 -16.5398 -16.4282 -16.3894 -16.3628 -16.3210 -16.2727
 -16.2217 -16.1849 -16.0810 -16.0570 -16.0099 -15.9746 -15.9452 -15.9275
 -15.9034 -15.8559 -15.8380 -15.8144 -15.8060 -15.7743 -15.7653 -15.7283
 -15.6801 -15.6728 -15.6397 -15.6175 -15.6086 -15.5951 -15.5549 -15.5401
 -15.5145 -15.4939 -15.4792 -15.4601 -15.4272 -15.4111 -15.4012 -15.3698
 -15.3592 -15.3347 -15.3219 -15.3057 -15.2821 -15.2631 -15.2505 -15.2304
 -15.2017 -15.1832 -14.9810 -14.9639 -14.9356 -14.8793 -14.8422 -14.8083
 -14.6228 -13.8831 -13.8375 -13.7653 -13.7303 -13.6435 -13.5928 -13.5124
 -13.4617 -13.3641 -13.2623 -13.2313 -13.1271 -13.1154 -13.0298 -12.9895
 -12.9036 -12.8934 -12.8450 -12.7777 -12.7064 -12.6571 -12.6040 -12.5792
 -12.5440 -12.4933 -12.3946  -4.8263  -4.6240  -4.4862  -4.3689  -4.3048
  -4.2590  -4.1963  -4.1251  -4.0816  -3.9378  -3.8886  -3.8599  -3.7831
  -3.6676  -3.5886  -3.4958  -3.4283  -3.2409  -3.1223  -2.8116  -2.3703
  -2.0004  -1.8595  -1.7468  -1.6537  -1.5929  -1.5324  -1.4664  -1.4183
  -1.3876  -1.3464  -1.2565  -1.2341  -1.1459  -1.1121  -1.0337  -0.9789
  -0.9203  -0.8470  -0.7886  -0.7043  -0.6879  -0.6344  -0.5939  -0.5252
  -0.4708  -0.4234  -0.3688  -0.2989  -0.2913  -0.1947  -0.1610  -0.1290
  -0.0764   0.0584   0.1469   0.2340   0.2453   0.2839   0.3523   0.3982
   0.4350   0.5008   0.6246   0.6416   0.6944   0.7252   0.7834   0.8243
   0.8713   0.8838   0.9408   1.0059   1.0686   1.0962   1.1471   1.1986
   1.2049   1.2228   1.2703   1.2967   1.3353   1.3752   1.3941   1.4259
   1.4517   1.4703   1.5239   1.5437   1.5712   1.6132   1.6331   1.6706
   1.7071   1.7180   1.7754   1.7817   1.8105   1.8318   1.8466   1.8607
   1.8918   1.9187   1.9465   1.9650   2.0071   2.0298   2.0698   2.0900
   2.0991   2.1462   2.1765   2.2073   2.2364   2.2752   2.2896   2.3195
   2.3838   2.4455   2.4625   2.4934   2.5250   2.5663   2.6102   2.6488
   2.6727   2.6930   2.7249   2.7449   2.7791   2.8224   2.8592   2.8974
   2.9115   2.9576   3.0310   3.0657   3.1111   3.1650   3.2704   3.3220
     eigenvalues at k+q:
 -35.1458 -34.9857 -34.8749 -34.5951 -34.4673 -34.4607 -34.4503 -34.3064
 -34.2651 -34.2190 -34.1807 -34.1665 -34.0197 -16.7896 -16.7801 -16.6681
 -16.6332 -16.5939 -16.5397 -16.4280 -16.3897 -16.3631 -16.3209 -16.2725
 -16.2212 -16.1852 -16.0811 -16.0570 -16.0104 -15.9748 -15.9446 -15.9285
 -15.9019 -15.8554 -15.8383 -15.8145 -15.8055 -15.7747 -15.7662 -15.7277
 -15.6804 -15.6724 -15.6396 -15.6178 -15.6095 -15.5950 -15.5555 -15.5391
 -15.5146 -15.4944 -15.4793 -15.4594 -15.4270 -15.4107 -15.4009 -15.3707
 -15.3591 -15.3338 -15.3223 -15.3054 -15.2823 -15.2626 -15.2513 -15.2303
 -15.2019 -15.1831 -14.9815 -14.9639 -14.9359 -14.8794 -14.8416 -14.8082
 -14.6229 -13.8829 -13.8376 -13.7651 -13.7306 -13.6440 -13.5926 -13.5124
 -13.4619 -13.3641 -13.2619 -13.2315 -13.1273 -13.1152 -13.0299 -12.9898
 -12.9032 -12.8933 -12.8448 -12.7777 -12.7063 -12.6572 -12.6040 -12.5792
 -12.5440 -12.4932 -12.3946  -4.8263  -4.6240  -4.4862  -4.3689  -4.3048
  -4.2590  -4.1962  -4.1252  -4.0815  -3.9379  -3.8881  -3.8601  -3.7832
  -3.6677  -3.5884  -3.4958  -3.4282  -3.2410  -3.1225  -2.8116  -2.3703
  -2.0000  -1.8601  -1.7464  -1.6527  -1.5933  -1.5338  -1.4664  -1.4177
  -1.3880  -1.3465  -1.2567  -1.2345  -1.1489  -1.1103  -1.0315  -0.9790
  -0.9212  -0.8457  -0.7867  -0.7045  -0.6889  -0.6381  -0.5940  -0.5254
  -0.4692  -0.4231  -0.3683  -0.3010  -0.2912  -0.1972  -0.1620  -0.1278
  -0.0733   0.0585   0.1521   0.2348   0.2444   0.2874   0.3514   0.3987
   0.4335   0.4973   0.6256   0.6400   0.6948   0.7249   0.7829   0.8220
   0.8731   0.8854   0.9391   1.0072   1.0690   1.0961   1.1472   1.1979
   1.2054   1.2177   1.2719   1.2945   1.3359   1.3747   1.3931   1.4258
   1.4517   1.4738   1.5234   1.5454   1.5677   1.6151   1.6334   1.6699
   1.7074   1.7186   1.7744   1.7827   1.8124   1.8324   1.8463   1.8603
   1.8926   1.9185   1.9444   1.9655   2.0076   2.0294   2.0695   2.0881
   2.0990   2.1461   2.1780   2.2078   2.2379   2.2779   2.2889   2.3199
   2.3825   2.4429   2.4616   2.4916   2.5256   2.5684   2.6135   2.6447
   2.6736   2.6949   2.7261   2.7430   2.7783   2.8229   2.8604   2.8972
   2.9110   2.9577   3.0312   3.0656   3.1111   3.1646   3.2705   3.3221
     cgsolve_all iterations  72    anorm=    0.73E-07
     cgsolve_all iterations  71    anorm=    0.71E-07
     cgsolve_all iterations  71    anorm=    0.75E-07

     k-point #    4 of     4      pool #  1    cpu time:   13451.3
     compute_u_kq: q = (    0.0000,    0.0000,    0.0000)
     Rotating WFCS
     ethr =  1.00E-14,  avg # of iterations =  5.0
     eigenvalues at k:
 -35.1458 -34.9857 -34.8749 -34.5951 -34.4673 -34.4607 -34.4503 -34.3064
 -34.2651 -34.2190 -34.1807 -34.1665 -34.0197 -16.7895 -16.7802 -16.6680
 -16.6327 -16.5941 -16.5405 -16.4264 -16.3893 -16.3654 -16.3215 -16.2716
 -16.2203 -16.1869 -16.0787 -16.0612 -16.0172 -15.9646 -15.9416 -15.9221
 -15.9094 -15.8615 -15.8345 -15.8158 -15.7982 -15.7810 -15.7532 -15.7350
 -15.6953 -15.6595 -15.6316 -15.6217 -15.6165 -15.5897 -15.5602 -15.5414
 -15.5260 -15.4964 -15.4726 -15.4593 -15.4202 -15.4095 -15.4001 -15.3701
 -15.3578 -15.3393 -15.3165 -15.3108 -15.2795 -15.2640 -15.2540 -15.2306
 -15.2000 -15.1826 -14.9768 -14.9654 -14.9353 -14.8807 -14.8440 -14.8074
 -14.6229 -13.8843 -13.8363 -13.7603 -13.7350 -13.6430 -13.5959 -13.5113
 -13.4608 -13.3634 -13.2636 -13.2315 -13.1274 -13.1131 -13.0310 -12.9890
 -12.9022 -12.8942 -12.8454 -12.7774 -12.7071 -12.6567 -12.6045 -12.5790
 -12.5440 -12.4933 -12.3946  -4.8262  -4.6239  -4.4862  -4.3686  -4.3048
  -4.2599  -4.1959  -4.1251  -4.0812  -3.9382  -3.8912  -3.8580  -3.7835
  -3.6669  -3.5866  -3.4955  -3.4294  -3.2434  -3.1215  -2.8110  -2.3701
  -1.9967  -1.8685  -1.7419  -1.6481  -1.5973  -1.5374  -1.4662  -1.4186
  -1.3804  -1.3362  -1.2717  -1.2214  -1.1652  -1.0998  -1.0408  -0.9824
  -0.9097  -0.8770  -0.7548  -0.7168  -0.6639  -0.6218  -0.5883  -0.5428
  -0.5145  -0.4184  -0.3652  -0.3137  -0.2770  -0.2076  -0.1516  -0.1124
  -0.0509   0.0623   0.1213   0.2206   0.2523   0.2798   0.3604   0.4025
   0.4283   0.5069   0.6051   0.6690   0.6918   0.7287   0.7900   0.8154
   0.8620   0.8903   0.9330   1.0350   1.0582   1.0808   1.1090   1.1895
   1.2059   1.2251   1.2789   1.3126   1.3460   1.3772   1.3944   1.4320
   1.4518   1.4733   1.5080   1.5535   1.5862   1.6217   1.6500   1.6687
   1.7023   1.7267   1.7415   1.7779   1.8038   1.8300   1.8465   1.8636
   1.8948   1.9284   1.9360   1.9715   1.9995   2.0368   2.0540   2.0925
   2.0970   2.1588   2.1782   2.1967   2.2357   2.2634   2.2970   2.3233
   2.4040   2.4443   2.4647   2.4781   2.5349   2.5621   2.5921   2.6515
   2.6697   2.7003   2.7241   2.7571   2.7754   2.8269   2.8546   2.8949
   2.9135   2.9545   3.0323   3.0666   3.1118   3.1639   3.2715   3.3220
     eigenvalues at k+q:
 -35.1458 -34.9857 -34.8749 -34.5951 -34.4673 -34.4607 -34.4503 -34.3064
 -34.2651 -34.2190 -34.1807 -34.1665 -34.0197 -16.7895 -16.7802 -16.6680
 -16.6327 -16.5941 -16.5405 -16.4264 -16.3893 -16.3654 -16.3215 -16.2716
 -16.2203 -16.1869 -16.0787 -16.0612 -16.0172 -15.9646 -15.9416 -15.9221
 -15.9094 -15.8615 -15.8345 -15.8158 -15.7982 -15.7810 -15.7532 -15.7350
 -15.6953 -15.6595 -15.6316 -15.6217 -15.6165 -15.5897 -15.5602 -15.5414
 -15.5260 -15.4964 -15.4726 -15.4592 -15.4202 -15.4095 -15.4001 -15.3701
 -15.3578 -15.3393 -15.3165 -15.3108 -15.2795 -15.2640 -15.2540 -15.2306
 -15.1999 -15.1826 -14.9768 -14.9653 -14.9353 -14.8807 -14.8440 -14.8074
 -14.6229 -13.8843 -13.8362 -13.7603 -13.7350 -13.6430 -13.5959 -13.5113
 -13.4607 -13.3634 -13.2635 -13.2315 -13.1274 -13.1131 -13.0310 -12.9890
 -12.9022 -12.8942 -12.8454 -12.7774 -12.7071 -12.6567 -12.6045 -12.5790
 -12.5440 -12.4933 -12.3946  -4.8262  -4.6239  -4.4862  -4.3686  -4.3048
  -4.2599  -4.1959  -4.1251  -4.0812  -3.9382  -3.8912  -3.8580  -3.7834
  -3.6669  -3.5866  -3.4955  -3.4294  -3.2434  -3.1215  -2.8110  -2.3701
  -1.9967  -1.8685  -1.7419  -1.6481  -1.5973  -1.5374  -1.4662  -1.4186
  -1.3804  -1.3362  -1.2717  -1.2214  -1.1652  -1.0998  -1.0408  -0.9824
  -0.9097  -0.8770  -0.7547  -0.7168  -0.6639  -0.6218  -0.5883  -0.5428
  -0.5145  -0.4184  -0.3652  -0.3136  -0.2770  -0.2076  -0.1516  -0.1124
  -0.0509   0.0623   0.1214   0.2206   0.2523   0.2798   0.3604   0.4025
   0.4284   0.5069   0.6051   0.6690   0.6918   0.7287   0.7900   0.8154
   0.8620   0.8903   0.9330   1.0350   1.0582   1.0809   1.1090   1.1895
   1.2059   1.2251   1.2789   1.3126   1.3460   1.3772   1.3944   1.4320
   1.4518   1.4733   1.5080   1.5535   1.5862   1.6217   1.6500   1.6687
   1.7023   1.7267   1.7415   1.7779   1.8038   1.8300   1.8465   1.8636
   1.8948   1.9284   1.9360   1.9715   1.9995   2.0368   2.0540   2.0925
   2.0970   2.1589   2.1783   2.1967   2.2357   2.2634   2.2970   2.3233
   2.4040   2.4443   2.4647   2.4781   2.5350   2.5621   2.5921   2.6515
   2.6697   2.7003   2.7241   2.7571   2.7754   2.8269   2.8546   2.8949
   2.9135   2.9545   3.0323   3.0666   3.1119   3.1639   3.2715   3.3220
     cgsolve_all iterations  65    anorm=    0.75E-07
PARA_AUG  1     -25.3789600        -0.4682800         1.0244305
     cgsolve_all iterations  65    anorm=    0.74E-07
PARA_AUG  2      -0.3433736       -25.6391502        -0.5580611
     cgsolve_all iterations  65    anorm=    0.73E-07
PARA_AUG  3       1.0456675        -0.6138675       -25.0535146
     cgsolve_all iterations  71    anorm=    0.73E-07
     cgsolve_all iterations  71    anorm=    0.71E-07
     cgsolve_all iterations  71    anorm=    0.73E-07
     compute_u_kq: q = (    0.0202,    0.0000,    0.0000)
     Rotating WFCS
     ethr =  1.00E-14,  avg # of iterations = 23.0
     eigenvalues at k:
 -35.1458 -34.9857 -34.8749 -34.5951 -34.4673 -34.4607 -34.4503 -34.3064
 -34.2651 -34.2190 -34.1807 -34.1665 -34.0197 -16.7895 -16.7802 -16.6680
 -16.6327 -16.5941 -16.5405 -16.4264 -16.3893 -16.3654 -16.3215 -16.2716
 -16.2203 -16.1869 -16.0787 -16.0612 -16.0172 -15.9646 -15.9416 -15.9221
 -15.9094 -15.8615 -15.8345 -15.8158 -15.7982 -15.7810 -15.7532 -15.7350
 -15.6953 -15.6595 -15.6316 -15.6217 -15.6165 -15.5897 -15.5602 -15.5414
 -15.5260 -15.4964 -15.4726 -15.4593 -15.4202 -15.4095 -15.4001 -15.3701
 -15.3578 -15.3393 -15.3165 -15.3108 -15.2795 -15.2640 -15.2540 -15.2306
 -15.2000 -15.1826 -14.9768 -14.9654 -14.9353 -14.8807 -14.8440 -14.8074
 -14.6229 -13.8843 -13.8363 -13.7603 -13.7350 -13.6430 -13.5959 -13.5113
 -13.4608 -13.3634 -13.2636 -13.2315 -13.1274 -13.1131 -13.0310 -12.9890
 -12.9022 -12.8942 -12.8454 -12.7774 -12.7071 -12.6567 -12.6045 -12.5790
 -12.5440 -12.4933 -12.3946  -4.8262  -4.6239  -4.4862  -4.3686  -4.3048
  -4.2599  -4.1959  -4.1251  -4.0812  -3.9382  -3.8912  -3.8580  -3.7835
  -3.6669  -3.5866  -3.4955  -3.4294  -3.2434  -3.1215  -2.8110  -2.3701
  -1.9967  -1.8685  -1.7419  -1.6481  -1.5973  -1.5374  -1.4662  -1.4186
  -1.3804  -1.3362  -1.2717  -1.2214  -1.1652  -1.0998  -1.0408  -0.9824
  -0.9097  -0.8770  -0.7548  -0.7168  -0.6639  -0.6218  -0.5883  -0.5428
  -0.5145  -0.4184  -0.3652  -0.3137  -0.2770  -0.2076  -0.1516  -0.1124
  -0.0509   0.0623   0.1213   0.2206   0.2523   0.2798   0.3604   0.4025
   0.4283   0.5069   0.6051   0.6690   0.6918   0.7287   0.7900   0.8154
   0.8620   0.8903   0.9330   1.0350   1.0582   1.0808   1.1090   1.1895
   1.2059   1.2251   1.2789   1.3126   1.3460   1.3772   1.3944   1.4320
   1.4518   1.4733   1.5080   1.5535   1.5862   1.6217   1.6500   1.6687
   1.7023   1.7267   1.7415   1.7779   1.8038   1.8300   1.8465   1.8636
   1.8948   1.9284   1.9360   1.9715   1.9995   2.0368   2.0540   2.0925
   2.0970   2.1588   2.1782   2.1967   2.2357   2.2634   2.2970   2.3233
   2.4040   2.4443   2.4647   2.4781   2.5349   2.5621   2.5921   2.6515
   2.6697   2.7003   2.7241   2.7571   2.7754   2.8269   2.8546   2.8949
   2.9135   2.9545   3.0323   3.0666   3.1118   3.1639   3.2715   3.3220
     eigenvalues at k+q:
 -35.1458 -34.9857 -34.8749 -34.5951 -34.4673 -34.4607 -34.4503 -34.3064
 -34.2651 -34.2190 -34.1807 -34.1665 -34.0197 -16.7911 -16.7821 -16.6670
 -16.6316 -16.5938 -16.5443 -16.4241 -16.3891 -16.3647 -16.3224 -16.2729
 -16.2213 -16.1880 -16.0771 -16.0576 -16.0187 -15.9646 -15.9467 -15.9237
 -15.9117 -15.8640 -15.8349 -15.8182 -15.8015 -15.7846 -15.7565 -15.7390
 -15.6955 -15.6573 -15.6304 -15.6210 -15.6148 -15.5882 -15.5576 -15.5409
 -15.5241 -15.4929 -15.4724 -15.4578 -15.4185 -15.4090 -15.3975 -15.3690
 -15.3597 -15.3392 -15.3166 -15.3099 -15.2795 -15.2637 -15.2530 -15.2313
 -15.1991 -15.1833 -14.9745 -14.9613 -14.9351 -14.8784 -14.8434 -14.8070
 -14.6211 -13.8806 -13.8364 -13.7576 -13.7309 -13.6379 -13.5930 -13.5025
 -13.4477 -13.3642 -13.2574 -13.2253 -13.1269 -13.1097 -13.0281 -12.9923
 -12.9064 -12.9015 -12.8498 -12.7821 -12.7160 -12.6618 -12.6092 -12.5827
 -12.5498 -12.5026 -12.4026  -4.8224  -4.6223  -4.4820  -4.3691  -4.3038
  -4.2588  -4.1980  -4.1238  -4.0854  -3.9435  -3.8918  -3.8595  -3.7873
  -3.6676  -3.5867  -3.4955  -3.4308  -3.2370  -3.1223  -2.8069  -2.3700
  -1.9922  -1.8586  -1.7403  -1.6421  -1.5867  -1.5366  -1.4609  -1.4185
  -1.3762  -1.3353  -1.2683  -1.2201  -1.1624  -1.0976  -1.0375  -0.9845
  -0.9076  -0.8764  -0.7538  -0.7146  -0.6645  -0.6241  -0.5864  -0.5468
  -0.5143  -0.4192  -0.3631  -0.3205  -0.2805  -0.2081  -0.1597  -0.1115
  -0.0518   0.0534   0.1255   0.2200   0.2552   0.2816   0.3634   0.4011
   0.4297   0.5075   0.6060   0.6650   0.6884   0.7346   0.7881   0.8149
   0.8612   0.8895   0.9311   1.0336   1.0542   1.0785   1.1049   1.1870
   1.1992   1.2216   1.2807   1.3129   1.3404   1.3719   1.3908   1.4277
   1.4525   1.4741   1.5066   1.5498   1.5852   1.6224   1.6449   1.6663
   1.7033   1.7243   1.7394   1.7752   1.8037   1.8289   1.8409   1.8619
   1.8910   1.9268   1.9326   1.9678   1.9952   2.0328   2.0528   2.0894
   2.0957   2.1604   2.1787   2.1989   2.2433   2.2630   2.2998   2.3246
   2.4051   2.4475   2.4656   2.4841   2.5374   2.5647   2.5912   2.6523
   2.6771   2.7049   2.7264   2.7572   2.7777   2.8302   2.8544   2.8961
   2.9130   2.9520   3.0334   3.0679   3.1146   3.1579   3.2711   3.3177
     cgsolve_all iterations  69    anorm=    0.73E-07
     cgsolve_all iterations  71    anorm=    0.71E-07
     cgsolve_all iterations  71    anorm=    0.72E-07
     compute_u_kq: q = (   -0.0202,    0.0000,    0.0000)
     Rotating WFCS
     ethr =  1.00E-14,  avg # of iterations = 23.0
     eigenvalues at k:
 -35.1458 -34.9857 -34.8749 -34.5951 -34.4673 -34.4607 -34.4503 -34.3064
 -34.2651 -34.2190 -34.1807 -34.1665 -34.0197 -16.7895 -16.7802 -16.6680
 -16.6327 -16.5941 -16.5405 -16.4264 -16.3893 -16.3654 -16.3215 -16.2716
 -16.2203 -16.1869 -16.0787 -16.0612 -16.0172 -15.9646 -15.9416 -15.9221
 -15.9094 -15.8615 -15.8345 -15.8158 -15.7982 -15.7810 -15.7532 -15.7350
 -15.6953 -15.6595 -15.6316 -15.6217 -15.6165 -15.5897 -15.5602 -15.5414
 -15.5260 -15.4964 -15.4726 -15.4593 -15.4202 -15.4095 -15.4001 -15.3701
 -15.3578 -15.3393 -15.3165 -15.3108 -15.2795 -15.2640 -15.2540 -15.2306
 -15.2000 -15.1826 -14.9768 -14.9654 -14.9353 -14.8807 -14.8440 -14.8074
 -14.6229 -13.8843 -13.8363 -13.7603 -13.7350 -13.6430 -13.5959 -13.5113
 -13.4608 -13.3634 -13.2636 -13.2315 -13.1274 -13.1131 -13.0310 -12.9890
 -12.9022 -12.8942 -12.8454 -12.7774 -12.7071 -12.6567 -12.6045 -12.5790
 -12.5440 -12.4933 -12.3946  -4.8262  -4.6239  -4.4862  -4.3686  -4.3048
  -4.2599  -4.1959  -4.1251  -4.0812  -3.9382  -3.8912  -3.8580  -3.7835
  -3.6669  -3.5866  -3.4955  -3.4294  -3.2434  -3.1215  -2.8110  -2.3701
  -1.9967  -1.8685  -1.7419  -1.6481  -1.5973  -1.5374  -1.4662  -1.4186
  -1.3804  -1.3362  -1.2717  -1.2214  -1.1652  -1.0998  -1.0408  -0.9824
  -0.9097  -0.8770  -0.7548  -0.7168  -0.6639  -0.6218  -0.5883  -0.5428
  -0.5145  -0.4184  -0.3652  -0.3137  -0.2770  -0.2076  -0.1516  -0.1124
  -0.0509   0.0623   0.1213   0.2206   0.2523   0.2798   0.3604   0.4025
   0.4283   0.5069   0.6051   0.6690   0.6918   0.7287   0.7900   0.8154
   0.8620   0.8903   0.9330   1.0350   1.0582   1.0808   1.1090   1.1895
   1.2059   1.2251   1.2789   1.3126   1.3460   1.3772   1.3944   1.4320
   1.4518   1.4733   1.5080   1.5535   1.5862   1.6217   1.6500   1.6687
   1.7023   1.7267   1.7415   1.7779   1.8038   1.8300   1.8465   1.8636
   1.8948   1.9284   1.9360   1.9715   1.9995   2.0368   2.0540   2.0925
   2.0970   2.1588   2.1782   2.1967   2.2357   2.2634   2.2970   2.3233
   2.4040   2.4443   2.4647   2.4781   2.5349   2.5621   2.5921   2.6515
   2.6697   2.7003   2.7241   2.7571   2.7754   2.8269   2.8546   2.8949
   2.9135   2.9545   3.0323   3.0666   3.1118   3.1639   3.2715   3.3220
     eigenvalues at k+q:
 -35.1458 -34.9857 -34.8749 -34.5951 -34.4673 -34.4607 -34.4503 -34.3064
 -34.2651 -34.2190 -34.1807 -34.1665 -34.0197 -16.7890 -16.7772 -16.6693
 -16.6338 -16.5944 -16.5366 -16.4285 -16.3896 -16.3657 -16.3207 -16.2701
 -16.2197 -16.1852 -16.0814 -16.0637 -16.0160 -15.9653 -15.9367 -15.9197
 -15.9069 -15.8586 -15.8342 -15.8132 -15.7950 -15.7772 -15.7502 -15.7310
 -15.6950 -15.6619 -15.6329 -15.6239 -15.6170 -15.5917 -15.5628 -15.5416
 -15.5273 -15.4997 -15.4730 -15.4606 -15.4221 -15.4103 -15.4025 -15.3712
 -15.3558 -15.3394 -15.3168 -15.3112 -15.2795 -15.2647 -15.2547 -15.2297
 -15.2008 -15.1818 -14.9795 -14.9693 -14.9351 -14.8830 -14.8447 -14.8079
 -14.6246 -13.8886 -13.8357 -13.7627 -13.7390 -13.6484 -13.5989 -13.5196
 -13.4730 -13.3625 -13.2696 -13.2377 -13.1284 -13.1159 -13.0336 -12.9869
 -12.8977 -12.8869 -12.8411 -12.7723 -12.6993 -12.6517 -12.5996 -12.5755
 -12.5384 -12.4839 -12.3864  -4.8300  -4.6254  -4.4903  -4.3683  -4.3057
  -4.2609  -4.1938  -4.1263  -4.0771  -3.9328  -3.8910  -3.8567  -3.7791
  -3.6664  -3.5863  -3.4954  -3.4278  -3.2499  -3.1210  -2.8150  -2.3703
  -2.0013  -1.8788  -1.7441  -1.6541  -1.6082  -1.5375  -1.4716  -1.4182
  -1.3841  -1.3373  -1.2749  -1.2240  -1.1672  -1.1014  -1.0441  -0.9799
  -0.9120  -0.8767  -0.7561  -0.7193  -0.6633  -0.6211  -0.5890  -0.5383
  -0.5133  -0.4177  -0.3675  -0.3077  -0.2724  -0.2077  -0.1448  -0.1125
  -0.0503   0.0707   0.1174   0.2194   0.2511   0.2783   0.3570   0.4045
   0.4273   0.5062   0.6039   0.6719   0.6950   0.7238   0.7921   0.8163
   0.8628   0.8919   0.9354   1.0360   1.0592   1.0852   1.1134   1.1914
   1.2122   1.2298   1.2772   1.3119   1.3497   1.3826   1.3995   1.4345
   1.4512   1.4734   1.5096   1.5568   1.5881   1.6208   1.6552   1.6709
   1.7008   1.7292   1.7439   1.7798   1.8034   1.8315   1.8521   1.8662
   1.8987   1.9288   1.9395   1.9744   2.0044   2.0403   2.0559   2.0950
   2.0992   2.1578   2.1771   2.1952   2.2279   2.2643   2.2930   2.3230
   2.4030   2.4411   2.4626   2.4729   2.5322   2.5591   2.5930   2.6486
   2.6641   2.6958   2.7229   2.7570   2.7743   2.8237   2.8545   2.8941
   2.9139   2.9566   3.0311   3.0651   3.1094   3.1693   3.2719   3.3262
     cgsolve_all iterations  71    anorm=    0.73E-07
     cgsolve_all iterations  71    anorm=    0.71E-07
     cgsolve_all iterations  72    anorm=    0.73E-07
     compute_u_kq: q = (    0.0000,    0.0202,    0.0000)
     Rotating WFCS
     ethr =  1.00E-14,  avg # of iterations = 23.0
     eigenvalues at k:
 -35.1458 -34.9857 -34.8749 -34.5951 -34.4673 -34.4607 -34.4503 -34.3064
 -34.2651 -34.2190 -34.1807 -34.1665 -34.0197 -16.7895 -16.7802 -16.6680
 -16.6327 -16.5941 -16.5405 -16.4264 -16.3893 -16.3654 -16.3215 -16.2716
 -16.2203 -16.1869 -16.0787 -16.0612 -16.0172 -15.9646 -15.9416 -15.9221
 -15.9094 -15.8615 -15.8345 -15.8158 -15.7982 -15.7810 -15.7532 -15.7350
 -15.6953 -15.6595 -15.6316 -15.6217 -15.6165 -15.5897 -15.5602 -15.5414
 -15.5260 -15.4964 -15.4726 -15.4593 -15.4202 -15.4095 -15.4001 -15.3701
 -15.3578 -15.3393 -15.3165 -15.3108 -15.2795 -15.2640 -15.2540 -15.2306
 -15.2000 -15.1826 -14.9768 -14.9654 -14.9353 -14.8807 -14.8440 -14.8074
 -14.6229 -13.8843 -13.8363 -13.7603 -13.7350 -13.6430 -13.5959 -13.5113
 -13.4608 -13.3634 -13.2636 -13.2315 -13.1274 -13.1131 -13.0310 -12.9890
 -12.9022 -12.8942 -12.8454 -12.7774 -12.7071 -12.6567 -12.6045 -12.5790
 -12.5440 -12.4933 -12.3946  -4.8262  -4.6239  -4.4862  -4.3686  -4.3048
  -4.2599  -4.1959  -4.1251  -4.0812  -3.9382  -3.8912  -3.8580  -3.7835
  -3.6669  -3.5866  -3.4955  -3.4294  -3.2434  -3.1215  -2.8110  -2.3701
  -1.9967  -1.8685  -1.7419  -1.6481  -1.5973  -1.5374  -1.4662  -1.4186
  -1.3804  -1.3362  -1.2717  -1.2214  -1.1652  -1.0998  -1.0408  -0.9824
  -0.9097  -0.8770  -0.7548  -0.7168  -0.6639  -0.6218  -0.5883  -0.5428
  -0.5145  -0.4184  -0.3652  -0.3137  -0.2770  -0.2076  -0.1516  -0.1124
  -0.0509   0.0623   0.1213   0.2206   0.2523   0.2798   0.3604   0.4025
   0.4283   0.5069   0.6051   0.6690   0.6918   0.7287   0.7900   0.8154
   0.8620   0.8903   0.9330   1.0350   1.0582   1.0808   1.1090   1.1895
   1.2059   1.2251   1.2789   1.3126   1.3460   1.3772   1.3944   1.4320
   1.4518   1.4733   1.5080   1.5535   1.5862   1.6217   1.6500   1.6687
   1.7023   1.7267   1.7415   1.7779   1.8038   1.8300   1.8465   1.8636
   1.8948   1.9284   1.9360   1.9715   1.9995   2.0368   2.0540   2.0925
   2.0970   2.1588   2.1782   2.1967   2.2357   2.2634   2.2970   2.3233
   2.4040   2.4443   2.4647   2.4781   2.5349   2.5621   2.5921   2.6515
   2.6697   2.7003   2.7241   2.7571   2.7754   2.8269   2.8546   2.8949
   2.9135   2.9545   3.0323   3.0666   3.1118   3.1639   3.2715   3.3220
     eigenvalues at k+q:
 -35.1458 -34.9857 -34.8749 -34.5951 -34.4673 -34.4607 -34.4503 -34.3064
 -34.2651 -34.2190 -34.1807 -34.1665 -34.0197 -16.7897 -16.7799 -16.6687
 -16.6323 -16.5943 -16.5405 -16.4264 -16.3892 -16.3655 -16.3205 -16.2720
 -16.2186 -16.1884 -16.0775 -16.0631 -16.0185 -15.9641 -15.9389 -15.9228
 -15.9094 -15.8625 -15.8333 -15.8147 -15.7993 -15.7811 -15.7557 -15.7327
 -15.6944 -15.6618 -15.6311 -15.6205 -15.6165 -15.5895 -15.5596 -15.5433
 -15.5258 -15.4979 -15.4750 -15.4606 -15.4200 -15.4102 -15.3995 -15.3678
 -15.3553 -15.3385 -15.3174 -15.3124 -15.2794 -15.2641 -15.2531 -15.2303
 -15.1989 -15.1828 -14.9778 -14.9651 -14.9351 -14.8809 -14.8453 -14.8055
 -14.6228 -13.8834 -13.8368 -13.7604 -13.7343 -13.6421 -13.5963 -13.5135
 -13.4606 -13.3634 -13.2667 -13.2328 -13.1271 -13.1141 -13.0312 -12.9944
 -12.8973 -12.8870 -12.8442 -12.7759 -12.7058 -12.6574 -12.6041 -12.5810
 -12.5448 -12.4955 -12.3946  -4.8259  -4.6240  -4.4867  -4.3688  -4.3053
  -4.2602  -4.1974  -4.1251  -4.0781  -3.9387  -3.8907  -3.8569  -3.7830
  -3.6722  -3.5818  -3.4943  -3.4305  -3.2455  -3.1201  -2.8127  -2.3699
  -1.9956  -1.8662  -1.7406  -1.6483  -1.5990  -1.5324  -1.4706  -1.4238
  -1.3806  -1.3371  -1.2689  -1.2204  -1.1677  -1.1019  -1.0382  -0.9853
  -0.9070  -0.8755  -0.7527  -0.7189  -0.6640  -0.6264  -0.5884  -0.5417
  -0.5107  -0.4209  -0.3633  -0.3102  -0.2791  -0.2100  -0.1509  -0.1157
  -0.0495   0.0595   0.1248   0.2178   0.2553   0.2833   0.3604   0.4012
   0.4283   0.5069   0.6010   0.6670   0.6924   0.7328   0.7874   0.8145
   0.8630   0.8912   0.9354   1.0402   1.0600   1.0844   1.1089   1.1896
   1.2059   1.2240   1.2800   1.3109   1.3451   1.3783   1.3945   1.4336
   1.4527   1.4746   1.5072   1.5503   1.5867   1.6215   1.6495   1.6678
   1.7018   1.7236   1.7434   1.7752   1.8066   1.8273   1.8445   1.8644
   1.8967   1.9269   1.9390   1.9703   1.9979   2.0370   2.0506   2.0917
   2.0984   2.1585   2.1768   2.1959   2.2340   2.2608   2.2969   2.3266
   2.4012   2.4479   2.4659   2.4793   2.5378   2.5598   2.5918   2.6533
   2.6720   2.6983   2.7245   2.7564   2.7760   2.8256   2.8534   2.8938
   2.9148   2.9539   3.0305   3.0675   3.1131   3.1646   3.2717   3.3223
     cgsolve_all iterations  71    anorm=    0.72E-07
     cgsolve_all iterations  71    anorm=    0.72E-07
     cgsolve_all iterations  71    anorm=    0.72E-07
     compute_u_kq: q = (    0.0000,   -0.0202,    0.0000)
     Rotating WFCS
     ethr =  1.00E-14,  avg # of iterations = 23.0
     eigenvalues at k:
 -35.1458 -34.9857 -34.8749 -34.5951 -34.4673 -34.4607 -34.4503 -34.3064
 -34.2651 -34.2190 -34.1807 -34.1665 -34.0197 -16.7895 -16.7802 -16.6680
 -16.6327 -16.5941 -16.5405 -16.4264 -16.3893 -16.3654 -16.3215 -16.2716
 -16.2203 -16.1869 -16.0787 -16.0612 -16.0172 -15.9646 -15.9416 -15.9221
 -15.9094 -15.8615 -15.8345 -15.8158 -15.7982 -15.7810 -15.7532 -15.7350
 -15.6953 -15.6595 -15.6316 -15.6217 -15.6165 -15.5897 -15.5602 -15.5414
 -15.5260 -15.4964 -15.4726 -15.4593 -15.4202 -15.4095 -15.4001 -15.3701
 -15.3578 -15.3393 -15.3165 -15.3108 -15.2795 -15.2640 -15.2540 -15.2306
 -15.2000 -15.1826 -14.9768 -14.9654 -14.9353 -14.8807 -14.8440 -14.8074
 -14.6229 -13.8843 -13.8363 -13.7603 -13.7350 -13.6430 -13.5959 -13.5113
 -13.4608 -13.3634 -13.2636 -13.2315 -13.1274 -13.1131 -13.0310 -12.9890
 -12.9022 -12.8942 -12.8454 -12.7774 -12.7071 -12.6567 -12.6045 -12.5790
 -12.5440 -12.4933 -12.3946  -4.8262  -4.6239  -4.4862  -4.3686  -4.3048
  -4.2599  -4.1959  -4.1251  -4.0812  -3.9382  -3.8912  -3.8580  -3.7835
  -3.6669  -3.5866  -3.4955  -3.4294  -3.2434  -3.1215  -2.8110  -2.3701
  -1.9967  -1.8685  -1.7419  -1.6481  -1.5973  -1.5374  -1.4662  -1.4186
  -1.3804  -1.3362  -1.2717  -1.2214  -1.1652  -1.0998  -1.0408  -0.9824
  -0.9097  -0.8770  -0.7548  -0.7168  -0.6639  -0.6218  -0.5883  -0.5428
  -0.5145  -0.4184  -0.3652  -0.3137  -0.2770  -0.2076  -0.1516  -0.1124
  -0.0509   0.0623   0.1213   0.2206   0.2523   0.2798   0.3604   0.4025
   0.4283   0.5069   0.6051   0.6690   0.6918   0.7287   0.7900   0.8154
   0.8620   0.8903   0.9330   1.0350   1.0582   1.0808   1.1090   1.1895
   1.2059   1.2251   1.2789   1.3126   1.3460   1.3772   1.3944   1.4320
   1.4518   1.4733   1.5080   1.5535   1.5862   1.6217   1.6500   1.6687
   1.7023   1.7267   1.7415   1.7779   1.8038   1.8300   1.8465   1.8636
   1.8948   1.9284   1.9360   1.9715   1.9995   2.0368   2.0540   2.0925
   2.0970   2.1588   2.1782   2.1967   2.2357   2.2634   2.2970   2.3233
   2.4040   2.4443   2.4647   2.4781   2.5349   2.5621   2.5921   2.6515
   2.6697   2.7003   2.7241   2.7571   2.7754   2.8269   2.8546   2.8949
   2.9135   2.9545   3.0323   3.0666   3.1118   3.1639   3.2715   3.3220
     eigenvalues at k+q:
 -35.1458 -34.9857 -34.8749 -34.5951 -34.4673 -34.4607 -34.4503 -34.3064
 -34.2651 -34.2190 -34.1807 -34.1665 -34.0197 -16.7895 -16.7805 -16.6677
 -16.6327 -16.5939 -16.5404 -16.4263 -16.3893 -16.3653 -16.3226 -16.2710
 -16.2218 -16.1851 -16.0803 -16.0595 -16.0162 -15.9649 -15.9455 -15.9220
 -15.9075 -15.8606 -15.8361 -15.8166 -15.7977 -15.7793 -15.7515 -15.7365
 -15.6954 -15.6575 -15.6324 -15.6238 -15.6157 -15.5905 -15.5608 -15.5394
 -15.5263 -15.4949 -15.4710 -15.4578 -15.4209 -15.4091 -15.4005 -15.3729
 -15.3604 -15.3395 -15.3153 -15.3084 -15.2796 -15.2641 -15.2548 -15.2308
 -15.2011 -15.1827 -14.9762 -14.9649 -14.9356 -14.8805 -14.8428 -14.8093
 -14.6228 -13.8854 -13.8358 -13.7610 -13.7354 -13.6429 -13.5957 -13.5095
 -13.4600 -13.3634 -13.2615 -13.2302 -13.1278 -13.1123 -13.0311 -12.9834
 -12.9106 -12.8974 -12.8465 -12.7786 -12.7087 -12.6557 -12.6046 -12.5773
 -12.5435 -12.4916 -12.3945  -4.8265  -4.6238  -4.4859  -4.3689  -4.3046
  -4.2597  -4.1940  -4.1250  -4.0832  -3.9379  -3.8916  -3.8590  -3.7839
  -3.6618  -3.5913  -3.4967  -3.4285  -3.2411  -3.1231  -2.8092  -2.3707
  -1.9974  -1.8705  -1.7434  -1.6485  -1.5950  -1.5428  -1.4625  -1.4130
  -1.3805  -1.3344  -1.2748  -1.2214  -1.1625  -1.0987  -1.0430  -0.9798
  -0.9129  -0.8774  -0.7575  -0.7148  -0.6646  -0.6169  -0.5881  -0.5430
  -0.5188  -0.4157  -0.3671  -0.3173  -0.2750  -0.2066  -0.1518  -0.1085
  -0.0516   0.0656   0.1183   0.2231   0.2495   0.2751   0.3595   0.4024
   0.4307   0.5074   0.6095   0.6696   0.6922   0.7247   0.7917   0.8158
   0.8618   0.8892   0.9308   1.0302   1.0564   1.0781   1.1096   1.1889
   1.2076   1.2254   1.2782   1.3143   1.3477   1.3754   1.3954   1.4298
   1.4505   1.4725   1.5089   1.5564   1.5853   1.6220   1.6498   1.6711
   1.7023   1.7307   1.7390   1.7806   1.8012   1.8325   1.8479   1.8632
   1.8930   1.9268   1.9363   1.9725   2.0012   2.0351   2.0577   2.0913
   2.0969   2.1582   2.1799   2.1979   2.2372   2.2659   2.2967   2.3200
   2.4062   2.4411   2.4634   2.4776   2.5318   2.5651   2.5930   2.6498
   2.6671   2.7024   2.7236   2.7576   2.7742   2.8287   2.8559   2.8960
   2.9124   2.9554   3.0335   3.0658   3.1101   3.1631   3.2713   3.3219
     cgsolve_all iterations  71    anorm=    0.73E-07
     cgsolve_all iterations  71    anorm=    0.72E-07
     cgsolve_all iterations  72    anorm=    0.72E-07
     compute_u_kq: q = (    0.0000,    0.0000,    0.0202)
     Rotating WFCS
     ethr =  1.00E-14,  avg # of iterations = 23.0
     eigenvalues at k:
 -35.1458 -34.9857 -34.8749 -34.5951 -34.4673 -34.4607 -34.4503 -34.3064
 -34.2651 -34.2190 -34.1807 -34.1665 -34.0197 -16.7895 -16.7802 -16.6680
 -16.6327 -16.5941 -16.5405 -16.4264 -16.3893 -16.3654 -16.3215 -16.2716
 -16.2203 -16.1869 -16.0787 -16.0612 -16.0172 -15.9646 -15.9416 -15.9221
 -15.9094 -15.8615 -15.8345 -15.8158 -15.7982 -15.7810 -15.7532 -15.7350
 -15.6953 -15.6595 -15.6316 -15.6217 -15.6165 -15.5897 -15.5602 -15.5414
 -15.5260 -15.4964 -15.4726 -15.4593 -15.4202 -15.4095 -15.4001 -15.3701
 -15.3578 -15.3393 -15.3165 -15.3108 -15.2795 -15.2640 -15.2540 -15.2306
 -15.2000 -15.1826 -14.9768 -14.9654 -14.9353 -14.8807 -14.8440 -14.8074
 -14.6229 -13.8843 -13.8363 -13.7603 -13.7350 -13.6430 -13.5959 -13.5113
 -13.4608 -13.3634 -13.2636 -13.2315 -13.1274 -13.1131 -13.0310 -12.9890
 -12.9022 -12.8942 -12.8454 -12.7774 -12.7071 -12.6567 -12.6045 -12.5790
 -12.5440 -12.4933 -12.3946  -4.8262  -4.6239  -4.4862  -4.3686  -4.3048
  -4.2599  -4.1959  -4.1251  -4.0812  -3.9382  -3.8912  -3.8580  -3.7835
  -3.6669  -3.5866  -3.4955  -3.4294  -3.2434  -3.1215  -2.8110  -2.3701
  -1.9967  -1.8685  -1.7419  -1.6481  -1.5973  -1.5374  -1.4662  -1.4186
  -1.3804  -1.3362  -1.2717  -1.2214  -1.1652  -1.0998  -1.0408  -0.9824
  -0.9097  -0.8770  -0.7548  -0.7168  -0.6639  -0.6218  -0.5883  -0.5428
  -0.5145  -0.4184  -0.3652  -0.3137  -0.2770  -0.2076  -0.1516  -0.1124
  -0.0509   0.0623   0.1213   0.2206   0.2523   0.2798   0.3604   0.4025
   0.4283   0.5069   0.6051   0.6690   0.6918   0.7287   0.7900   0.8154
   0.8620   0.8903   0.9330   1.0350   1.0582   1.0808   1.1090   1.1895
   1.2059   1.2251   1.2789   1.3126   1.3460   1.3772   1.3944   1.4320
   1.4518   1.4733   1.5080   1.5535   1.5862   1.6217   1.6500   1.6687
   1.7023   1.7267   1.7415   1.7779   1.8038   1.8300   1.8465   1.8636
   1.8948   1.9284   1.9360   1.9715   1.9995   2.0368   2.0540   2.0925
   2.0970   2.1588   2.1782   2.1967   2.2357   2.2634   2.2970   2.3233
   2.4040   2.4443   2.4647   2.4781   2.5349   2.5621   2.5921   2.6515
   2.6697   2.7003   2.7241   2.7571   2.7754   2.8269   2.8546   2.8949
   2.9135   2.9545   3.0323   3.0666   3.1118   3.1639   3.2715   3.3220
     eigenvalues at k+q:
 -35.1458 -34.9857 -34.8749 -34.5951 -34.4673 -34.4607 -34.4503 -34.3064
 -34.2651 -34.2190 -34.1807 -34.1665 -34.0197 -16.7896 -16.7803 -16.6680
 -16.6327 -16.5940 -16.5404 -16.4261 -16.3895 -16.3657 -16.3215 -16.2714
 -16.2199 -16.1871 -16.0790 -16.0609 -16.0173 -15.9655 -15.9417 -15.9229
 -15.9074 -15.8612 -15.8349 -15.8152 -15.7980 -15.7818 -15.7545 -15.7342
 -15.6952 -15.6588 -15.6324 -15.6219 -15.6163 -15.5903 -15.5605 -15.5400
 -15.5263 -15.4964 -15.4728 -15.4586 -15.4204 -15.4091 -15.3995 -15.3713
 -15.3578 -15.3383 -15.3170 -15.3101 -15.2797 -15.2632 -15.2550 -15.2305
 -15.2002 -15.1824 -14.9774 -14.9652 -14.9356 -14.8807 -14.8433 -14.8074
 -14.6230 -13.8841 -13.8364 -13.7600 -13.7352 -13.6435 -13.5955 -13.5112
 -13.4608 -13.3635 -13.2630 -13.2315 -13.1275 -13.1129 -13.0311 -12.9892
 -12.9022 -12.8945 -12.8453 -12.7775 -12.7072 -12.6568 -12.6045 -12.5790
 -12.5440 -12.4933 -12.3946  -4.8262  -4.6239  -4.4861  -4.3687  -4.3047
  -4.2599  -4.1958  -4.1252  -4.0812  -3.9383  -3.8908  -3.8583  -3.7836
  -3.6668  -3.5867  -3.4956  -3.4292  -3.2432  -3.1217  -2.8108  -2.3702
  -1.9963  -1.8687  -1.7418  -1.6471  -1.5973  -1.5386  -1.4660  -1.4178
  -1.3812  -1.3366  -1.2712  -1.2222  -1.1666  -1.0989  -1.0386  -0.9823
  -0.9111  -0.8751  -0.7523  -0.7188  -0.6636  -0.6266  -0.5891  -0.5450
  -0.5092  -0.4170  -0.3651  -0.3155  -0.2780  -0.2087  -0.1509  -0.1144
  -0.0496   0.0620   0.1290   0.2211   0.2518   0.2815   0.3608   0.4045
   0.4255   0.5031   0.6057   0.6679   0.6921   0.7282   0.7904   0.8119
   0.8650   0.8913   0.9321   1.0332   1.0587   1.0828   1.1104   1.1876
   1.2047   1.2228   1.2797   1.3121   1.3437   1.3758   1.3940   1.4325
   1.4539   1.4728   1.5103   1.5530   1.5835   1.6229   1.6522   1.6647
   1.7034   1.7270   1.7423   1.7790   1.8068   1.8293   1.8458   1.8632
   1.8962   1.9291   1.9330   1.9723   2.0000   2.0354   2.0548   2.0912
   2.0967   2.1591   2.1773   2.1986   2.2369   2.2662   2.2966   2.3233
   2.4033   2.4403   2.4633   2.4781   2.5342   2.5655   2.5939   2.6498
   2.6706   2.7029   2.7222   2.7564   2.7745   2.8275   2.8559   2.8948
   2.9130   2.9547   3.0324   3.0665   3.1118   3.1635   3.2715   3.3220
     cgsolve_all iterations  71    anorm=    0.73E-07
     cgsolve_all iterations  71    anorm=    0.71E-07
     cgsolve_all iterations  71    anorm=    0.73E-07
     compute_u_kq: q = (    0.0000,    0.0000,   -0.0202)
     Rotating WFCS
     ethr =  1.00E-14,  avg # of iterations = 26.0
     eigenvalues at k:
 -35.1458 -34.9857 -34.8749 -34.5951 -34.4673 -34.4607 -34.4503 -34.3064
 -34.2651 -34.2190 -34.1807 -34.1665 -34.0197 -16.7895 -16.7802 -16.6680
 -16.6327 -16.5941 -16.5405 -16.4264 -16.3893 -16.3654 -16.3215 -16.2716
 -16.2203 -16.1869 -16.0787 -16.0612 -16.0172 -15.9646 -15.9416 -15.9221
 -15.9094 -15.8615 -15.8345 -15.8158 -15.7982 -15.7810 -15.7532 -15.7350
 -15.6953 -15.6595 -15.6316 -15.6217 -15.6165 -15.5897 -15.5602 -15.5414
 -15.5260 -15.4964 -15.4726 -15.4593 -15.4202 -15.4095 -15.4001 -15.3701
 -15.3578 -15.3393 -15.3165 -15.3108 -15.2795 -15.2640 -15.2540 -15.2306
 -15.2000 -15.1826 -14.9768 -14.9654 -14.9353 -14.8807 -14.8440 -14.8074
 -14.6229 -13.8843 -13.8363 -13.7603 -13.7350 -13.6430 -13.5959 -13.5113
 -13.4608 -13.3634 -13.2636 -13.2315 -13.1274 -13.1131 -13.0310 -12.9890
 -12.9022 -12.8942 -12.8454 -12.7774 -12.7071 -12.6567 -12.6045 -12.5790
 -12.5440 -12.4933 -12.3946  -4.8262  -4.6239  -4.4862  -4.3686  -4.3048
  -4.2599  -4.1959  -4.1251  -4.0812  -3.9382  -3.8912  -3.8580  -3.7835
  -3.6669  -3.5866  -3.4955  -3.4294  -3.2434  -3.1215  -2.8110  -2.3701
  -1.9967  -1.8685  -1.7419  -1.6481  -1.5973  -1.5374  -1.4662  -1.4186
  -1.3804  -1.3362  -1.2717  -1.2214  -1.1652  -1.0998  -1.0408  -0.9824
  -0.9097  -0.8770  -0.7548  -0.7168  -0.6639  -0.6218  -0.5883  -0.5428
  -0.5145  -0.4184  -0.3652  -0.3137  -0.2770  -0.2076  -0.1516  -0.1124
  -0.0509   0.0623   0.1213   0.2206   0.2523   0.2798   0.3604   0.4025
   0.4283   0.5069   0.6051   0.6690   0.6918   0.7287   0.7900   0.8154
   0.8620   0.8903   0.9330   1.0350   1.0582   1.0808   1.1090   1.1895
   1.2059   1.2251   1.2789   1.3126   1.3460   1.3772   1.3944   1.4320
   1.4518   1.4733   1.5080   1.5535   1.5862   1.6217   1.6500   1.6687
   1.7023   1.7267   1.7415   1.7779   1.8038   1.8300   1.8465   1.8636
   1.8948   1.9284   1.9360   1.9715   1.9995   2.0368   2.0540   2.0925
   2.0970   2.1588   2.1782   2.1967   2.2357   2.2634   2.2970   2.3233
   2.4040   2.4443   2.4647   2.4781   2.5349   2.5621   2.5921   2.6515
   2.6697   2.7003   2.7241   2.7571   2.7754   2.8269   2.8546   2.8949
   2.9135   2.9545   3.0323   3.0666   3.1118   3.1639   3.2715   3.3220
     eigenvalues at k+q:
 -35.1458 -34.9857 -34.8749 -34.5951 -34.4673 -34.4607 -34.4503 -34.3064
 -34.2651 -34.2190 -34.1807 -34.1665 -34.0197 -16.7895 -16.7801 -16.6681
 -16.6326 -16.5942 -16.5405 -16.4267 -16.3890 -16.3650 -16.3215 -16.2719
 -16.2207 -16.1866 -16.0785 -16.0613 -16.0170 -15.9638 -15.9416 -15.9217
 -15.9112 -15.8615 -15.8341 -15.8162 -15.7988 -15.7800 -15.7525 -15.7354
 -15.6951 -15.6605 -15.6313 -15.6210 -15.6165 -15.5892 -15.5596 -15.5426
 -15.5256 -15.4964 -15.4726 -15.4599 -15.4201 -15.4101 -15.4006 -15.3688
 -15.3577 -15.3402 -15.3163 -15.3111 -15.2794 -15.2647 -15.2529 -15.2307
 -15.1997 -15.1827 -14.9763 -14.9655 -14.9349 -14.8807 -14.8447 -14.8074
 -14.6228 -13.8845 -13.8361 -13.7607 -13.7346 -13.6426 -13.5962 -13.5115
 -13.4607 -13.3634 -13.2641 -13.2315 -13.1272 -13.1134 -13.0309 -12.9890
 -12.9023 -12.8939 -12.8456 -12.7773 -12.7070 -12.6566 -12.6044 -12.5791
 -12.5439 -12.4933 -12.3945  -4.8263  -4.6239  -4.4863  -4.3686  -4.3048
  -4.2599  -4.1960  -4.1249  -4.0812  -3.9381  -3.8916  -3.8578  -3.7833
  -3.6669  -3.5866  -3.4955  -3.4295  -3.2436  -3.1213  -2.8111  -2.3701
  -1.9972  -1.8680  -1.7422  -1.6491  -1.5971  -1.5361  -1.4664  -1.4193
  -1.3797  -1.3362  -1.2717  -1.2210  -1.1630  -1.1011  -1.0426  -0.9823
  -0.9088  -0.8781  -0.7578  -0.7146  -0.6648  -0.6174  -0.5881  -0.5389
  -0.5192  -0.4198  -0.3653  -0.3120  -0.2761  -0.2057  -0.1530  -0.1103
  -0.0537   0.0626   0.1145   0.2205   0.2527   0.2785   0.3600   0.3998
   0.4317   0.5104   0.6047   0.6696   0.6915   0.7291   0.7893   0.8196
   0.8590   0.8892   0.9340   1.0358   1.0576   1.0798   1.1089   1.1917
   1.2069   1.2274   1.2778   1.3125   1.3484   1.3774   1.3958   1.4308
   1.4493   1.4744   1.5064   1.5535   1.5886   1.6200   1.6472   1.6732
   1.7009   1.7246   1.7433   1.7772   1.8012   1.8305   1.8472   1.8636
   1.8934   1.9270   1.9397   1.9703   1.9996   2.0381   2.0534   2.0934
   2.0976   2.1582   2.1796   2.1950   2.2344   2.2609   2.2971   2.3233
   2.4040   2.4485   2.4656   2.4790   2.5355   2.5586   2.5907   2.6531
   2.6692   2.6976   2.7258   2.7573   2.7764   2.8261   2.8534   2.8951
   2.9138   2.9544   3.0322   3.0666   3.1119   3.1644   3.2714   3.3220
     cgsolve_all iterations  71    anorm=    0.73E-07
     cgsolve_all iterations  71    anorm=    0.71E-07
     cgsolve_all iterations  72    anorm=    0.73E-07

     End of magnetic susceptibility calculation

     f-sum rule (1st term):
          -463.5092         -0.0173         -0.0188
            -0.0187       -463.6030          0.0683
            -0.0197          0.0681       -463.6766

     f-sum rule (2nd term):
           -11.5240          0.0180          0.0214
             0.0180        -11.5579         -0.0683
             0.0205         -0.0681        -11.4836

     f-sum rule (should be  -475.1597):
          -475.0332          0.0006          0.0027
            -0.0008       -475.1609          0.0000
             0.0008          0.0000       -475.1602

     chi_bare pGv (HH) in paratec units:
      -125.016172      0.735386      0.667975
         0.682820   -124.768064     -0.278390
         0.640161     -0.153196   -122.246225

      -125.016172      0.735386      0.667975
         0.682820   -124.768064     -0.278390
         0.640161     -0.153196   -122.246225

     chi_bare vGv (VV) in paratec units:
      -122.042850      0.735200      0.585102
         0.735024   -121.948190     -0.160744
         0.585148     -0.160827   -119.598730

      -122.042850      0.735200      0.585102
         0.735024   -121.948190     -0.160744
         0.585148     -0.160827   -119.598730

     chi_bare pGv (HH) in 10^{-6} cm^3/mol:
          -594.0886          3.4946          3.1743
             3.2448       -592.9096         -1.3229
             3.0421         -0.7280       -580.9256

     chi_bare vGv (VV) in 10^{-6} cm^3/mol:
          -579.9591          3.4937          2.7805
             3.4929       -579.5093         -0.7639
             2.7807         -0.7643       -568.3444

     Contributions to the NMR chemical shifts: -------------------------------

     Macroscopic shape contribution in ppm:                    7.44
             7.5047         -0.0000         -0.0000
            -0.0000          7.4898          0.0000
            -0.0000          0.0000          7.3384


     Core contribution in ppm:

     Atom  1  O   pos: ( -0.090341  1.223074  0.194400)  core sigma:         271.07
     Atom  2  H   pos: ( -0.988585  1.345186  0.162360)  core sigma:           0.00
     Atom  3  H   pos: ( -0.172512  1.290798  0.300047)  core sigma:           0.00
     Atom  4  O   pos: (  0.306388  0.483974  0.378472)  core sigma:         271.07
     Atom  5  H   pos: (  0.288525  0.374355  0.473670)  core sigma:           0.00
     Atom  6  H   pos: (  0.419191  0.569616  0.431635)  core sigma:           0.00
     Atom  7  O   pos: ( -0.247996  1.433104  0.479293)  core sigma:         271.07
     Atom  8  H   pos: ( -1.136087  1.536180  0.471763)  core sigma:           0.00
     Atom  9  H   pos: ( -0.367657  1.517479  0.441670)  core sigma:           0.00
     Atom 10  O   pos: (  0.480682 -0.466756  1.610966)  core sigma:         271.07
     Atom 11  H   pos: (  0.429456 -0.608883  1.624225)  core sigma:           0.00
     Atom 12  H   pos: (  0.390166 -0.425805  1.492193)  core sigma:           0.00
     Atom 13  O   pos: (  0.468002  0.377855  0.017805)  core sigma:         271.07
     Atom 14  H   pos: (  0.511338 -0.674823  2.051960)  core sigma:           0.00
     Atom 15  H   pos: (  0.415256  0.428049  0.146473)  core sigma:           0.00
     Atom 16  O   pos: ( -0.501600  0.961582  1.708808)  core sigma:         271.07
     Atom 17  H   pos: ( -0.650403  0.954645  1.649586)  core sigma:           0.00
     Atom 18  H   pos: ( -0.422760  1.004932  1.588410)  core sigma:           0.00
     Atom 19  O   pos: (  0.099973  0.907318  0.361487)  core sigma:         271.07
     Atom 20  H   pos: ( -0.775298  0.949112  0.423705)  core sigma:           0.00
     Atom 21  H   pos: (  0.044704  1.035612  0.309049)  core sigma:           0.00
     Atom 22  O   pos: ( -0.431830  1.619776 -0.022124)  core sigma:         271.07
     Atom 23  H   pos: ( -0.387757  1.481424 -0.022167)  core sigma:           0.00
     Atom 24  H   pos: ( -0.467198  1.646317  0.125292)  core sigma:           0.00
     Atom 25  Ca  pos: ( -0.184834  1.289677  0.829421)  core sigma:        1265.05
     Atom 26  Si  pos: ( -0.667634  1.244120  0.684382)  core sigma:         837.79
     Atom 27  O   pos: ( -0.855760  1.187475  0.827413)  core sigma:         271.07
     Atom 28  O   pos: ( -0.524314  1.390230  0.813452)  core sigma:         271.07
     Atom 29  O   pos: ( -0.565606  1.029478  0.612179)  core sigma:         271.07
     Atom 30  O   pos: ( -0.727919  1.338050  0.467040)  core sigma:         271.07
     Atom 31  Ca  pos: (  0.757433 -0.061939  0.957644)  core sigma:        1265.05
     Atom 32  Si  pos: (  0.246713 -0.008007  0.767770)  core sigma:         837.79
     Atom 33  O   pos: (  0.090957 -0.145085  0.891638)  core sigma:         271.07
     Atom 34  O   pos: (  0.430946  0.046658  0.912576)  core sigma:         271.07
     Atom 35  O   pos: (  0.311430 -0.110525  0.552074)  core sigma:         271.07
     Atom 36  Ca  pos: ( -0.341493  0.868402  1.139028)  core sigma:        1265.05
     Atom 37  Si  pos: ( -0.820428  0.851233  1.342816)  core sigma:         837.79
     Atom 38  O   pos: ( -0.657062  0.971880  1.213719)  core sigma:         271.07
     Atom 39  O   pos: ( -0.020463  0.810103  1.216785)  core sigma:         271.07
     Atom 40  O   pos: ( -0.841382  0.947580  1.567546)  core sigma:         271.07
     Atom 41  Ca  pos: (  0.558985 -0.491064  1.171661)  core sigma:        1265.05
     Atom 42  Si  pos: (  0.024744 -0.486058  1.378088)  core sigma:         837.79
     Atom 43  O   pos: ( -0.315427  1.223973  1.144375)  core sigma:         271.07
     Atom 44  O   pos: (  0.248165 -0.408665  1.318252)  core sigma:         271.07
     Atom 45  O   pos: ( -0.096620 -0.291727  1.483035)  core sigma:         271.07
     Atom 46  O   pos: (  1.000907 -0.656876  1.565419)  core sigma:         271.07
     Atom 47  Ca  pos: ( -0.121380  0.882719  1.749702)  core sigma:        1265.05
     Atom 48  Ca  pos: ( -0.647024  0.663713  1.887005)  core sigma:        1265.05
     Atom 49  Si  pos: ( -0.750145  1.561208  0.364818)  core sigma:         837.79
     Atom 50  O   pos: ( -0.849494  1.519893  0.149517)  core sigma:         271.07
     Atom 51  O   pos: (  0.687847 -0.117371  0.391622)  core sigma:         271.07
     Atom 52  O   pos: ( -0.087536 -0.155355  1.886835)  core sigma:         271.07
     Atom 53  H   pos: ( -0.171200 -0.069072  1.787129)  core sigma:           0.00
     Atom 54  H   pos: ( -0.123811 -0.108593  2.022924)  core sigma:           0.00
     Atom 55  O   pos: ( -0.340973  0.917152  0.169215)  core sigma:         271.07
     Atom 56  H   pos: ( -0.241551  1.025711  0.184769)  core sigma:           0.00
     Atom 57  H   pos: ( -0.367342  0.848429  0.304897)  core sigma:           0.00
     Atom 58  O   pos: (  0.270567 -0.121419  1.649300)  core sigma:         271.07
     Atom 59  H   pos: (  0.133512 -0.150209  1.691260)  core sigma:           0.00
     Atom 60  H   pos: (  0.347052 -0.246013  1.668617)  core sigma:           0.00
     Atom 61  O   pos: ( -0.139999  0.232226  0.376499)  core sigma:         271.07
     Atom 62  H   pos: ( -0.029562  0.198037  0.468413)  core sigma:           0.00
     Atom 63  H   pos: (  0.771092  0.099755  0.389611)  core sigma:           0.00
     Atom 64  O   pos: ( -0.607388  1.161964  0.011330)  core sigma:         271.07
     Atom 65  H   pos: ( -0.688078  1.235001  0.108256)  core sigma:           0.00
     Atom 66  H   pos: ( -0.522534  1.064249  0.085606)  core sigma:           0.00
     Atom 67  O   pos: (  0.164160  0.366139  1.836868)  core sigma:         271.07
     Atom 68  H   pos: (  0.014341  0.463720  1.725532)  core sigma:           0.00
     Atom 69  H   pos: (  0.094270  0.316821  1.953821)  core sigma:           0.00
     Atom 70  O   pos: (  0.052709 -0.576394  2.058237)  core sigma:         271.07
     Atom 71  H   pos: ( -0.117250  0.283140  0.124510)  core sigma:           0.00
     Atom 72  H   pos: (  0.189641 -0.631346  2.046295)  core sigma:           0.00
     Atom 73  Ca  pos: ( -0.510149  0.395504  0.958211)  core sigma:        1265.05
     Atom 74  Si  pos: (  0.011650  0.369265  0.827650)  core sigma:         837.79
     Atom 75  O   pos: ( -0.201204  0.275126  0.889465)  core sigma:         271.07
     Atom 76  O   pos: (  0.150851  0.412716  1.020560)  core sigma:         271.07
     Atom 77  O   pos: (  0.138463  0.201677  0.681901)  core sigma:         271.07
     Atom 78  O   pos: (  0.000752  0.570843  0.695364)  core sigma:         271.07
     Atom 79  Ca  pos: (  0.114663  0.828212  0.886729)  core sigma:        1265.05
     Atom 80  Si  pos: ( -0.415875  0.841894  0.688614)  core sigma:         837.79
     Atom 81  O   pos: ( -0.544498  0.716866  0.852485)  core sigma:         271.07
     Atom 82  O   pos: ( -0.225366  0.941233  0.803435)  core sigma:         271.07
     Atom 83  O   pos: ( -0.375336  0.713291  0.484372)  core sigma:         271.07
     Atom 84  Ca  pos: (  0.271590 -0.045143  1.249356)  core sigma:        1265.05
     Atom 85  Si  pos: ( -0.219211 -0.081093  1.413983)  core sigma:         837.79
     Atom 86  O   pos: ( -0.061783  0.058245  1.290407)  core sigma:         271.07
     Atom 87  O   pos: (  0.607729 -0.160493  1.262313)  core sigma:         271.07
     Atom 88  O   pos: ( -0.295771  0.012403  1.622932)  core sigma:         271.07
     Atom 89  Ca  pos: ( -0.030164  0.407767  1.304459)  core sigma:        1265.05
     Atom 90  Si  pos: ( -0.541205  0.473972  1.416484)  core sigma:         837.79
     Atom 91  O   pos: (  0.365318  0.244808  1.392735)  core sigma:         271.07
     Atom 92  O   pos: ( -0.370320  0.529966  1.252231)  core sigma:         271.07
     Atom 93  O   pos: ( -0.736109  0.623052  1.390074)  core sigma:         271.07
     Atom 94  O   pos: ( -0.461604  0.495597  1.646939)  core sigma:         271.07
     Atom 95  Ca  pos: (  0.789370 -0.467380  1.797348)  core sigma:        1265.05
     Atom 96  Ca  pos: (  0.432465  0.169466  1.738028)  core sigma:        1265.05
     Atom 97  Ca  pos: ( -0.069358  0.600667  0.384231)  core sigma:        1265.05
     Atom 98  O   pos: (  0.350244 -0.860140  2.018708)  core sigma:         271.07
     Atom 99  H   pos: (  0.199221  0.008506  0.090561)  core sigma:           0.00
     Atom100  O   pos: ( -0.087380  0.551732  1.638539)  core sigma:         271.07
     Atom101  H   pos: ( -0.231658  0.507738  1.657609)  core sigma:           0.00

     Bare contribution in ppm:

     Atom  1  O   pos: ( -0.090341  1.223074  0.194400)  bare sigma:          64.55
            65.1525          5.2118         -5.4924
             6.7444         67.8845         -0.2936
            -4.7306          0.7252         60.6040

     Atom  2  H   pos: ( -0.988585  1.345186  0.162360)  bare sigma:           9.33
            12.5057         18.5283         -4.1861
            19.3789         16.3383         -3.0881
            -3.7357         -2.6341         -0.8491

     Atom  3  H   pos: ( -0.172512  1.290798  0.300047)  bare sigma:          12.71
             9.7596         -6.9862        -12.2569
            -6.7208         10.3269         12.7586
           -11.6752         12.5640         18.0524

     Atom  4  O   pos: (  0.306388  0.483974  0.378472)  bare sigma:          73.43
            75.4219          7.3641         -2.8137
             7.0070         72.8773          1.7434
            -1.6155          2.4615         71.9864

     Atom  5  H   pos: (  0.288525  0.374355  0.473670)  bare sigma:          17.94
            12.0647          4.3173         -3.2267
             5.5120         22.0460         -9.9616
            -4.5416        -10.1564         19.7138

     Atom  6  H   pos: (  0.419191  0.569616  0.431635)  bare sigma:          12.72
            20.0160         15.6134          6.4536
            14.8351         13.2862          5.4280
             7.2419          6.4873          4.8460

     Atom  7  O   pos: ( -0.247996  1.433104  0.479293)  bare sigma:          66.65
            71.6933         -3.2096          0.6978
            -3.0663         62.8123          2.8673
            -1.6978          2.2955         65.4410

     Atom  8  H   pos: ( -1.136087  1.536180  0.471763)  bare sigma:          15.95
            25.1567         11.6121          1.5786
            12.4919         15.0023          2.1796
             0.8836          1.5813          7.6781

     Atom  9  H   pos: ( -0.367657  1.517479  0.441670)  bare sigma:          12.01
            22.6370        -13.1486          7.4863
           -14.3064          9.7995         -6.0352
             7.6002         -5.7403          3.5971

     Atom 10  O   pos: (  0.480682 -0.466756  1.610966)  bare sigma:          59.94
            59.5921         -4.2009          9.8705
            -3.3986         61.5980         -2.9332
             8.9589         -1.5634         58.6220

     Atom 11  H   pos: (  0.429456 -0.608883  1.624225)  bare sigma:          11.89
             4.0565          8.1027          1.5060
             7.3368         31.0321         -2.7687
             1.5823         -1.9768          0.5879

     Atom 12  H   pos: (  0.390166 -0.425805  1.492193)  bare sigma:          10.16
            11.7477         -5.0404         17.6781
            -4.4573          0.7877         -5.6721
            17.0766         -6.0479         17.9370

     Atom 13  O   pos: (  0.468002  0.377855  0.017805)  bare sigma:          70.10
            69.3324          5.2354         -8.0021
             6.5532         65.7772          1.1417
            -5.9305          4.0344         75.2036

     Atom 14  H   pos: (  0.511338 -0.674823  2.051960)  bare sigma:          12.84
            12.4816         15.8006          1.4818
            15.3262         21.8406          5.4628
             1.6754          5.4943          4.2065

     Atom 15  H   pos: (  0.415256  0.428049  0.146473)  bare sigma:          15.00
             8.3823         -2.7767        -10.6970
            -1.6818          7.0500          9.1997
            -8.9705         10.7219         29.5697

     Atom 16  O   pos: ( -0.501600  0.961582  1.708808)  bare sigma:          56.88
            67.7954          6.3603          4.0868
            10.5997         54.2705         -0.3108
             2.8414          0.7962         48.5599

     Atom 17  H   pos: ( -0.650403  0.954645  1.649586)  bare sigma:           6.93
            28.5288          2.3275         13.6508
             2.9982         -6.6243         -0.0169
            14.7934         -0.3159         -1.1149

     Atom 18  H   pos: ( -0.422760  1.004932  1.588410)  bare sigma:          13.54
            18.5165          8.6252        -10.5001
             8.6435          7.9174         -7.3081
           -11.9201         -7.6815         14.1737

     Atom 19  O   pos: (  0.099973  0.907318  0.361487)  bare sigma:          72.27
            70.5404          3.5601          3.2651
             1.5783         79.6060         -3.3406
             3.0457         -3.1435         66.6603

     Atom 20  H   pos: ( -0.775298  0.949112  0.423705)  bare sigma:          16.51
            24.5000          3.6615         11.2979
             4.7846         10.9428          2.6443
            10.8505          1.6825         14.0759

     Atom 21  H   pos: (  0.044704  1.035612  0.309049)  bare sigma:          13.32
             9.5582         -8.7041          6.6707
           -10.4157         23.8648        -10.7160
             6.9429         -9.8181          6.5292

     Atom 22  O   pos: ( -0.431830  1.619776 -0.022124)  bare sigma:          71.45
            67.2065         -0.3602         -3.5941
            -0.5111         67.5812          1.6272
            -3.5352          2.3472         79.5640

     Atom 23  H   pos: ( -0.387757  1.481424 -0.022167)  bare sigma:          19.82
            15.9373         -4.3432         -0.8847
            -4.4251         27.5079          0.9144
            -0.3562         -0.0537         16.0220

     Atom 24  H   pos: ( -0.467198  1.646317  0.125292)  bare sigma:          10.70
             0.6746         -1.0483         -8.9451
            -0.6432         -0.7793          4.6116
            -9.4957          6.3026         32.2108

     Atom 25  Ca  pos: ( -0.184834  1.289677  0.829421)  bare sigma:         104.28
           106.5233         -2.6770         -2.7140
            -2.9058        110.1690         -2.0671
            -4.1365         -2.7499         96.1623

     Atom 26  Si  pos: ( -0.667634  1.244120  0.684382)  bare sigma:         -27.66
           -27.8535          2.7564         -0.0724
             2.9879        -29.0589          0.1114
             0.4853         -0.1321        -26.0782

     Atom 27  O   pos: ( -0.855760  1.187475  0.827413)  bare sigma:          33.08
            44.2084         -3.0979          0.6149
            -3.9077         32.4828         -0.3694
             4.6014          0.7909         22.5621

     Atom 28  O   pos: ( -0.524314  1.390230  0.813452)  bare sigma:          32.46
            31.2805          2.5176         -0.2630
             3.3536         40.6561          3.9736
            -1.2743          1.0614         25.4367

     Atom 29  O   pos: ( -0.565606  1.029478  0.612179)  bare sigma:          51.60
            50.3623        -10.9683          3.2293
           -10.7745         57.4220          1.2275
             3.1978          0.9421         47.0140

     Atom 30  O   pos: ( -0.727919  1.338050  0.467040)  bare sigma:          54.88
            46.8280         -5.1086          5.6049
            -3.4899         57.7532        -10.1622
             4.3137         -9.1900         60.0660

     Atom 31  Ca  pos: (  0.757433 -0.061939  0.957644)  bare sigma:         101.35
           102.3662         -1.3191         -4.8894
            -1.7597        108.6158         -2.9646
            -5.1224         -2.7706         93.0624

     Atom 32  Si  pos: (  0.246713 -0.008007  0.767770)  bare sigma:         -27.62
           -26.1894          3.2525          0.5501
             3.7985        -29.7015         -0.0058
             1.0145          0.1939        -26.9705

     Atom 33  O   pos: (  0.090957 -0.145085  0.891638)  bare sigma:          36.75
            40.9386          3.0522         -4.1470
             3.6356         44.2193          2.0767
            -1.4919          1.9663         25.0866

     Atom 34  O   pos: (  0.430946  0.046658  0.912576)  bare sigma:          35.92
            39.4133          1.8771          4.9481
             0.6628         38.6119          2.1276
             2.6906          1.6132         29.7385

     Atom 35  O   pos: (  0.311430 -0.110525  0.552074)  bare sigma:          54.16
            53.2784         -4.8936         -7.8704
            -5.3671         51.9201         10.4550
            -7.4123          9.2414         57.2893

     Atom 36  Ca  pos: ( -0.341493  0.868402  1.139028)  bare sigma:         100.08
           107.8471         -5.4726         -0.5235
            -5.0792         99.2452         -3.1168
            -0.5541         -2.8708         93.1504

     Atom 37  Si  pos: ( -0.820428  0.851233  1.342816)  bare sigma:         -28.17
           -26.7822          3.0016          1.3963
             3.4999        -31.4350          0.2845
             1.0878          0.4461        -26.2877

     Atom 38  O   pos: ( -0.657062  0.971880  1.213719)  bare sigma:          29.93
            32.5517         -1.2046         -6.4605
            -1.9801         35.5185         -5.8654
            -5.0642         -5.9546         21.7238

     Atom 39  O   pos: ( -0.020463  0.810103  1.216785)  bare sigma:          33.17
            45.0420         -2.6701          2.0120
            -4.8988         20.5681         -1.9929
            -2.4018         -0.4229         33.8926

     Atom 40  O   pos: ( -0.841382  0.947580  1.567546)  bare sigma:          32.63
            38.8113          2.2724         -7.6877
             4.5282         28.1835          1.3969
            -6.1060          2.9305         30.8980

     Atom 41  Ca  pos: (  0.558985 -0.491064  1.171661)  bare sigma:          99.59
            94.5223         -1.0856         -4.3364
            -1.3857        109.4975          0.2968
            -3.6541         -0.0268         94.7469

     Atom 42  Si  pos: (  0.024744 -0.486058  1.378088)  bare sigma:         -27.87
           -26.2935          3.5375          0.3032
             3.8750        -30.8273         -1.2430
             0.5871         -2.0474        -26.4826

     Atom 43  O   pos: ( -0.315427  1.223973  1.144375)  bare sigma:          29.69
            27.5139          2.0521          1.5902
             2.1817         28.2403          0.7125
             0.8061          0.9171         33.3212

     Atom 44  O   pos: (  0.248165 -0.408665  1.318252)  bare sigma:          38.93
            47.8385          0.7762          1.3717
             1.4722         34.0625         -1.6730
            -1.2961         -3.9634         34.8915

     Atom 45  O   pos: ( -0.096620 -0.291727  1.483035)  bare sigma:          46.06
            44.9697         -4.5373         -0.3403
            -4.1099         50.9452         -1.7680
             0.9786         -2.0162         42.2540

     Atom 46  O   pos: (  1.000907 -0.656876  1.565419)  bare sigma:          32.17
            29.3324         -5.6143          1.5794
            -3.2801         30.8069         -4.9469
             0.5766         -4.2108         36.3791

     Atom 47  Ca  pos: ( -0.121380  0.882719  1.749702)  bare sigma:         102.15
           102.1080         -2.0341          4.0117
            -2.0408        103.3807         -0.9752
             5.1412         -1.7543        100.9753

     Atom 48  Ca  pos: ( -0.647024  0.663713  1.887005)  bare sigma:         101.64
            98.9806         -1.3978         -6.3846
            -2.5385        103.5760          5.0386
            -6.5486          2.8695        102.3510

     Atom 49  Si  pos: ( -0.750145  1.561208  0.364818)  bare sigma:         -27.66
           -25.1613          3.4188          1.5673
             3.9249        -32.1612          0.7576
             1.2822          0.6101        -25.6637

     Atom 50  O   pos: ( -0.849494  1.519893  0.149517)  bare sigma:          39.32
            31.5805          3.3494         -3.2051
             4.1480         33.6002         -5.7627
             0.2656         -3.3679         52.7682

     Atom 51  O   pos: (  0.687847 -0.117371  0.391622)  bare sigma:          51.02
            53.9004          5.9200         -0.4163
             7.1105         52.0445         -1.3521
            -0.2556         -0.6075         47.1069

     Atom 52  O   pos: ( -0.087536 -0.155355  1.886835)  bare sigma:          59.12
            54.1536          0.9796          3.9757
            -0.0768         61.9168          5.0396
             1.0419          3.4570         61.2990

     Atom 53  H   pos: ( -0.171200 -0.069072  1.787129)  bare sigma:           8.58
             5.0158        -10.1241         14.6980
           -10.4778          4.0917        -11.6006
            13.8611        -10.2778         16.6402

     Atom 54  H   pos: ( -0.123811 -0.108593  2.022924)  bare sigma:          13.07
             2.4099         -3.2470         -7.2647
            -3.2368          5.9838         11.2799
            -6.5217         10.5685         30.8063

     Atom 55  O   pos: ( -0.340973  0.917152  0.169215)  bare sigma:          66.30
            59.0814          0.8402         -1.7790
             0.8770         65.9811         -4.7268
            -2.0939         -8.2336         73.8509

     Atom 56  H   pos: ( -0.241551  1.025711  0.184769)  bare sigma:          14.51
            16.7029         15.8092          1.6710
            14.9471         22.0771          0.7940
             2.0012          0.5051          4.7491

     Atom 57  H   pos: ( -0.367342  0.848429  0.304897)  bare sigma:           9.03
            -3.5905          2.9602         -4.8470
             2.9632          6.0470        -16.2524
            -5.0674        -18.0910         24.6302

     Atom 58  O   pos: (  0.270567 -0.121419  1.649300)  bare sigma:          69.49
            71.6597          2.8752         -1.2262
             3.3610         72.1502          1.9644
            -0.7979          2.2552         64.6502

     Atom 59  H   pos: (  0.133512 -0.150209  1.691260)  bare sigma:          16.13
            29.2837          2.6927         -6.7454
             4.4183          8.5780         -0.2144
            -7.4925          0.1473         10.5230

     Atom 60  H   pos: (  0.347052 -0.246013  1.668617)  bare sigma:          14.93
            14.2542        -11.4892         -0.3461
           -13.1099         25.8724          1.2488
             0.3893          0.0671          4.6771

     Atom 61  O   pos: ( -0.139999  0.232226  0.376499)  bare sigma:          68.65
            64.2288          8.1562          3.3360
             8.3825         73.9193         -1.2860
             3.3497         -0.6571         67.7909

     Atom 62  H   pos: ( -0.029562  0.198037  0.468413)  bare sigma:          15.88
            18.9801         -1.0540         13.8958
            -1.7425          8.6770         -2.9362
            13.7150         -1.8400         19.9702

     Atom 63  H   pos: (  0.771092  0.099755  0.389611)  bare sigma:          10.49
             7.5928         16.8199          0.7782
            17.6887         25.1972         -0.2346
             0.3035         -0.8473         -1.3083

     Atom 64  O   pos: ( -0.607388  1.161964  0.011330)  bare sigma:          73.39
            71.1921         -6.2714          2.7003
            -7.3877         71.8015         -1.4935
             3.6751         -1.9343         77.1678

     Atom 65  H   pos: ( -0.688078  1.235001  0.108256)  bare sigma:          18.01
            17.1093         -7.6457         -6.2015
            -7.6263         17.1548          5.3757
            -7.1268          6.8092         19.7575

     Atom 66  H   pos: ( -0.522534  1.064249  0.085606)  bare sigma:          12.85
            15.2222        -14.6477          8.1884
           -15.6409         14.4052         -8.4115
             9.9402         -9.6149          8.9092

     Atom 67  O   pos: (  0.164160  0.366139  1.836868)  bare sigma:          49.22
            59.2930         -7.9131         10.5590
            -8.2207         53.0498          3.8307
            14.9836          6.0629         35.3301

     Atom 68  H   pos: (  0.014341  0.463720  1.725532)  bare sigma:           6.64
            12.9746        -14.2775         15.4784
           -14.6619          2.1666        -11.8349
            14.9827        -11.2714          4.7786

     Atom 69  H   pos: (  0.094270  0.316821  1.953821)  bare sigma:          18.64
            15.6492          2.9602         -6.3760
             2.5925         13.4134         -3.9966
            -4.8773         -3.6176         26.8626

     Atom 70  O   pos: (  0.052709 -0.576394  2.058237)  bare sigma:          73.07
            75.1225         -5.0696         -4.5775
            -3.6431         68.6201         -4.4237
            -4.2341         -2.7995         75.4760

     Atom 71  H   pos: ( -0.117250  0.283140  0.124510)  bare sigma:          14.95
             6.7218          1.9294         -6.1284
             2.7142          8.2454        -10.0023
            -7.0881         -8.6409         29.8927

     Atom 72  H   pos: (  0.189641 -0.631346  2.046295)  bare sigma:          16.34
            27.7711        -10.7843         -3.4789
           -10.6342         12.5797          1.9037
            -2.5243          1.7237          8.6762

     Atom 73  Ca  pos: ( -0.510149  0.395504  0.958211)  bare sigma:          98.55
           103.1903         -3.3868          0.2553
            -3.3042        104.7417          2.2565
             0.9901          1.4873         87.7130

     Atom 74  Si  pos: (  0.011650  0.369265  0.827650)  bare sigma:         -28.37
           -27.3565          3.4810          1.2904
             3.3679        -29.1205         -2.6026
             1.2025         -3.9743        -28.6375

     Atom 75  O   pos: ( -0.201204  0.275126  0.889465)  bare sigma:          31.15
            37.2908          0.6565         -7.1250
            -0.7544         37.1206         -4.2687
           -10.1052         -4.5554         19.0461

     Atom 76  O   pos: (  0.150851  0.412716  1.020560)  bare sigma:          28.06
            36.2554         -3.8442        -10.1509
            -4.9734         14.3811         -1.1182
           -11.7684         -1.3163         33.5526

     Atom 77  O   pos: (  0.138463  0.201677  0.681901)  bare sigma:          47.48
            42.8476         -7.3021         -0.8791
            -7.1578         53.2065          0.4216
             1.3462         -0.0053         46.3781

     Atom 78  O   pos: (  0.000752  0.570843  0.695364)  bare sigma:          17.78
            -0.9106          3.3595          8.6136
             4.6734          8.0514          3.8095
             8.7023         -0.1667         46.2002

     Atom 79  Ca  pos: (  0.114663  0.828212  0.886729)  bare sigma:         104.00
           102.1215          1.2396         -0.8286
             1.5664        107.0368          4.8528
            -1.7590          5.4074        102.8524

     Atom 80  Si  pos: ( -0.415875  0.841894  0.688614)  bare sigma:         -28.22
           -28.8983          2.9934         -0.6260
             3.4214        -30.5650          1.8126
            -0.6839          2.6731        -25.1846

     Atom 81  O   pos: ( -0.544498  0.716866  0.852485)  bare sigma:          30.73
            25.4796         -3.0827          1.1307
            -0.3759         45.2653         -9.4500
             1.9780         -4.1162         21.4517

     Atom 82  O   pos: ( -0.225366  0.941233  0.803435)  bare sigma:          30.32
            30.0379         -2.5056         -2.7362
            -1.0577         33.3684         -1.6504
            -4.4414         -2.6216         27.5494

     Atom 83  O   pos: ( -0.375336  0.713291  0.484372)  bare sigma:          37.83
            44.6098         -3.2239        -11.2318
            -2.4013         33.1266          3.0681
            -8.8825          1.9837         35.7516

     Atom 84  Ca  pos: (  0.271590 -0.045143  1.249356)  bare sigma:         106.95
           111.6826         -2.0678          0.0045
            -2.1261        111.1162          3.5710
            -0.8772          3.3424         98.0462

     Atom 85  Si  pos: ( -0.219211 -0.081093  1.413983)  bare sigma:         -27.96
           -28.4095          2.6786         -2.6752
             3.1174        -31.1142          1.9417
            -2.2237          2.0107        -24.3667

     Atom 86  O   pos: ( -0.061783  0.058245  1.290407)  bare sigma:          32.36
            36.9993         -0.4909         -3.7472
            -0.0963         41.6759         -0.9633
            -1.4096          1.1648         18.3903

     Atom 87  O   pos: (  0.607729 -0.160493  1.262313)  bare sigma:          27.77
            27.2335         -0.4253         -2.6828
             0.7212         33.3923          1.6906
            -4.5616          0.1478         22.6791

     Atom 88  O   pos: ( -0.295771  0.012403  1.622932)  bare sigma:          40.69
            47.2522        -15.3506         -7.3681
           -14.3645         35.8465          4.5682
            -3.6532          0.6115         38.9683

     Atom 89  Ca  pos: ( -0.030164  0.407767  1.304459)  bare sigma:         106.87
           103.1628         -0.6938         -8.1019
            -0.5184        108.4546          3.4214
            -9.2280          2.6726        108.9991

     Atom 90  Si  pos: ( -0.541205  0.473972  1.416484)  bare sigma:         -28.27
           -29.6085          3.3645         -0.9674
             3.0525        -28.1636         -0.3328
            -0.8263          0.0871        -27.0453

     Atom 91  O   pos: (  0.365318  0.244808  1.392735)  bare sigma:          34.75
            26.6256          5.1387          4.3038
             6.0200         42.7757          6.4836
             5.0133          7.6031         34.8545

     Atom 92  O   pos: ( -0.370320  0.529966  1.252231)  bare sigma:          30.44
            28.6367          2.1755          0.4952
             2.4765         30.0184         -0.4311
             2.4955          0.1607         32.6702

     Atom 93  O   pos: ( -0.736109  0.623052  1.390074)  bare sigma:          50.21
            50.2176         -7.9761          2.0655
            -7.3570         54.4567         -1.1613
             1.0274         -0.7909         45.9585

     Atom 94  O   pos: ( -0.461604  0.495597  1.646939)  bare sigma:          31.13
            34.3754          2.2417         -7.4902
             0.7766         32.7511          5.0330
            -5.6913          3.9334         26.2594

     Atom 95  Ca  pos: (  0.789370 -0.467380  1.797348)  bare sigma:         106.63
           103.8491          5.5186         -1.8403
             4.4993        110.6352          5.1207
            -1.5127          5.9441        105.3908

     Atom 96  Ca  pos: (  0.432465  0.169466  1.738028)  bare sigma:          99.58
            97.8748         -5.3375         -4.6863
            -5.2326        103.2998          4.1107
            -5.3348          4.2435         97.5584

     Atom 97  Ca  pos: ( -0.069358  0.600667  0.384231)  bare sigma:         105.03
           103.3633         -1.7591          0.2802
            -2.8148        100.6679         -1.8739
             0.2198          0.1110        111.0452

     Atom 98  O   pos: (  0.350244 -0.860140  2.018708)  bare sigma:          44.56
            54.8160         -8.6650         18.8270
            -8.1008         52.7916         13.9583
            12.6814         12.4997         26.0651

     Atom 99  H   pos: (  0.199221  0.008506  0.090561)  bare sigma:          19.27
            15.1008         -1.6504         -0.2262
            -1.6094         18.4604         -5.2261
            -0.3716         -6.1039         24.2595

     Atom100  O   pos: ( -0.087380  0.551732  1.638539)  bare sigma:          50.11
            49.0356         -5.9459          5.8769
            -6.3900         53.2733          1.5192
             5.1557          1.5614         48.0082

     Atom101  H   pos: ( -0.231658  0.507738  1.657609)  bare sigma:          10.60
            32.6123          5.8911          0.0005
             6.2701         -0.5391          0.4337
            -0.8944          0.5743         -0.2862

     Diamagnetic contribution in ppm:

     Atom  1  O   pos: ( -0.090341  1.223074  0.194400)  dia sigma:          18.08
            18.1689          0.1561         -0.4756
             0.1561         18.1064          0.1126
            -0.4756          0.1126         17.9557

     Atom  2  H   pos: ( -0.988585  1.345186  0.162360)  dia sigma:           0.87
             0.8710         -0.0000         -0.0000
            -0.0000          0.8710         -0.0000
            -0.0000         -0.0000          0.8710

     Atom  3  H   pos: ( -0.172512  1.290798  0.300047)  dia sigma:           0.95
             0.9516         -0.0000         -0.0000
            -0.0000          0.9516         -0.0000
            -0.0000         -0.0000          0.9516

     Atom  4  O   pos: (  0.306388  0.483974  0.378472)  dia sigma:          18.08
            17.9307          0.5089          0.1688
             0.5089         18.3285         -0.3760
             0.1688         -0.3760         17.9781

     Atom  5  H   pos: (  0.288525  0.374355  0.473670)  dia sigma:           1.02
             1.0175         -0.0000         -0.0000
            -0.0000          1.0175         -0.0000
            -0.0000         -0.0000          1.0175

     Atom  6  H   pos: (  0.419191  0.569616  0.431635)  dia sigma:           0.92
             0.9157         -0.0000         -0.0000
            -0.0000          0.9157         -0.0000
            -0.0000         -0.0000          0.9157

     Atom  7  O   pos: ( -0.247996  1.433104  0.479293)  dia sigma:          18.13
            18.6696          0.1091          0.1772
             0.1091         18.1947         -0.1030
             0.1772         -0.1030         17.5206

     Atom  8  H   pos: ( -1.136087  1.536180  0.471763)  dia sigma:           1.00
             1.0037         -0.0000         -0.0000
            -0.0000          1.0037         -0.0000
            -0.0000         -0.0000          1.0037

     Atom  9  H   pos: ( -0.367657  1.517479  0.441670)  dia sigma:           0.92
             0.9186         -0.0000         -0.0000
            -0.0000          0.9186         -0.0000
            -0.0000         -0.0000          0.9186

     Atom 10  O   pos: (  0.480682 -0.466756  1.610966)  dia sigma:          18.05
            17.8202          0.0890          0.3045
             0.0890         18.3409         -0.2887
             0.3045         -0.2887         17.9884

     Atom 11  H   pos: (  0.429456 -0.608883  1.624225)  dia sigma:           0.93
             0.9271         -0.0000         -0.0000
            -0.0000          0.9271         -0.0000
            -0.0000         -0.0000          0.9271

     Atom 12  H   pos: (  0.390166 -0.425805  1.492193)  dia sigma:           0.89
             0.8894         -0.0000         -0.0000
            -0.0000          0.8894         -0.0000
            -0.0000         -0.0000          0.8894

     Atom 13  O   pos: (  0.468002  0.377855  0.017805)  dia sigma:          18.21
            17.9156          0.3118         -0.2397
             0.3118         18.3403          0.4585
            -0.2397          0.4585         18.3598

     Atom 14  H   pos: (  0.511338 -0.674823  2.051960)  dia sigma:           0.93
             0.9340         -0.0000         -0.0000
            -0.0000          0.9340         -0.0000
            -0.0000         -0.0000          0.9340

     Atom 15  H   pos: (  0.415256  0.428049  0.146473)  dia sigma:           0.98
             0.9767         -0.0000         -0.0000
            -0.0000          0.9767         -0.0000
            -0.0000         -0.0000          0.9767

     Atom 16  O   pos: ( -0.501600  0.961582  1.708808)  dia sigma:          18.05
            18.3775          0.1580         -0.1800
             0.1580         17.5876         -0.1931
            -0.1800         -0.1931         18.1878

     Atom 17  H   pos: ( -0.650403  0.954645  1.649586)  dia sigma:           0.84
             0.8355         -0.0000         -0.0000
            -0.0000          0.8355         -0.0000
            -0.0000         -0.0000          0.8355

     Atom 18  H   pos: ( -0.422760  1.004932  1.588410)  dia sigma:           0.95
             0.9549         -0.0000         -0.0000
            -0.0000          0.9549         -0.0000
            -0.0000         -0.0000          0.9549

     Atom 19  O   pos: (  0.099973  0.907318  0.361487)  dia sigma:          18.25
            18.4992         -0.0737          0.5933
            -0.0737         18.3593         -0.1973
             0.5933         -0.1973         17.8818

     Atom 20  H   pos: ( -0.775298  0.949112  0.423705)  dia sigma:           1.00
             1.0030         -0.0000         -0.0000
            -0.0000          1.0030         -0.0000
            -0.0000         -0.0000          1.0030

     Atom 21  H   pos: (  0.044704  1.035612  0.309049)  dia sigma:           0.95
             0.9486         -0.0000         -0.0000
            -0.0000          0.9486         -0.0000
            -0.0000         -0.0000          0.9486

     Atom 22  O   pos: ( -0.431830  1.619776 -0.022124)  dia sigma:          18.08
            17.5443         -0.4067         -0.1918
            -0.4067         18.5110          0.1714
            -0.1918          0.1714         18.1784

     Atom 23  H   pos: ( -0.387757  1.481424 -0.022167)  dia sigma:           1.04
             1.0436         -0.0000         -0.0000
            -0.0000          1.0436         -0.0000
            -0.0000         -0.0000          1.0436

     Atom 24  H   pos: ( -0.467198  1.646317  0.125292)  dia sigma:           0.88
             0.8826         -0.0000         -0.0000
            -0.0000          0.8826         -0.0000
            -0.0000         -0.0000          0.8826

     Atom 25  Ca  pos: ( -0.184834  1.289677  0.829421)  dia sigma:          -4.23
            -4.2362          0.0090          0.0093
             0.0090         -4.2423          0.0079
             0.0093          0.0079         -4.2024

     Atom 26  Si  pos: ( -0.667634  1.244120  0.684382)  dia sigma:           1.93
             1.9352         -0.0309          0.0049
            -0.0309          1.9457         -0.0025
             0.0049         -0.0025          1.9188

     Atom 27  O   pos: ( -0.855760  1.187475  0.827413)  dia sigma:          17.78
            17.8293          0.0319         -0.1449
             0.0319         17.6784         -0.0793
            -0.1449         -0.0793         17.8321

     Atom 28  O   pos: ( -0.524314  1.390230  0.813452)  dia sigma:          17.82
            17.7686          0.0875          0.1231
             0.0875         17.9064          0.1571
             0.1231          0.1571         17.7862

     Atom 29  O   pos: ( -0.565606  1.029478  0.612179)  dia sigma:          18.26
            18.2292         -0.2728          0.0698
            -0.2728         18.5116          0.0708
             0.0698          0.0708         18.0373

     Atom 30  O   pos: ( -0.727919  1.338050  0.467040)  dia sigma:          18.37
            18.1129         -0.0350          0.0807
            -0.0350         18.4874         -0.2832
             0.0807         -0.2832         18.5165

     Atom 31  Ca  pos: (  0.757433 -0.061939  0.957644)  dia sigma:          -4.21
            -4.2184         -0.0040          0.0109
            -0.0040         -4.2222          0.0080
             0.0109          0.0080         -4.1776

     Atom 32  Si  pos: (  0.246713 -0.008007  0.767770)  dia sigma:           1.91
             1.8952         -0.0359         -0.0104
            -0.0359          1.9362          0.0119
            -0.0104          0.0119          1.9119

     Atom 33  O   pos: (  0.090957 -0.145085  0.891638)  dia sigma:          17.76
            17.7487          0.0980         -0.1419
             0.0980         17.7619         -0.1258
            -0.1419         -0.1258         17.7653

     Atom 34  O   pos: (  0.430946  0.046658  0.912576)  dia sigma:          17.83
            17.8705          0.0264          0.1573
             0.0264         17.7272          0.0738
             0.1573          0.0738         17.9042

     Atom 35  O   pos: (  0.311430 -0.110525  0.552074)  dia sigma:          18.42
            18.4145         -0.1065         -0.2369
            -0.1065         18.2398          0.2691
            -0.2369          0.2691         18.6156

     Atom 36  Ca  pos: ( -0.341493  0.868402  1.139028)  dia sigma:          -4.20
            -4.2266          0.0041          0.0005
             0.0041         -4.1975          0.0081
             0.0005          0.0081         -4.1704

     Atom 37  Si  pos: ( -0.820428  0.851233  1.342816)  dia sigma:           1.96
             1.9476         -0.0309         -0.0062
            -0.0309          1.9926         -0.0027
            -0.0062         -0.0027          1.9321

     Atom 38  O   pos: ( -0.657062  0.971880  1.213719)  dia sigma:          17.88
            17.9144          0.0913         -0.0956
             0.0913         17.8259         -0.0878
            -0.0956         -0.0878         17.8890

     Atom 39  O   pos: ( -0.020463  0.810103  1.216785)  dia sigma:          17.79
            17.8317          0.0508          0.1676
             0.0508         17.6807          0.0482
             0.1676          0.0482         17.8564

     Atom 40  O   pos: ( -0.841382  0.947580  1.567546)  dia sigma:          17.90
            17.8427          0.0469          0.1001
             0.0469         17.7894          0.1529
             0.1001          0.1529         18.0657

     Atom 41  Ca  pos: (  0.558985 -0.491064  1.171661)  dia sigma:          -4.19
            -4.1922         -0.0059          0.0113
            -0.0059         -4.2171          0.0036
             0.0113          0.0036         -4.1746

     Atom 42  Si  pos: (  0.024744 -0.486058  1.378088)  dia sigma:           1.92
             1.9088         -0.0362         -0.0052
            -0.0362          1.9442          0.0141
            -0.0052          0.0141          1.8941

     Atom 43  O   pos: ( -0.315427  1.223973  1.144375)  dia sigma:          17.85
            17.8046          0.0212          0.1393
             0.0212         17.7959          0.0904
             0.1393          0.0904         17.9552

     Atom 44  O   pos: (  0.248165 -0.408665  1.318252)  dia sigma:          17.79
            17.9867          0.1144         -0.0405
             0.1144         17.6795         -0.1000
            -0.0405         -0.1000         17.7095

     Atom 45  O   pos: ( -0.096620 -0.291727  1.483035)  dia sigma:          18.27
            18.1693         -0.3056         -0.0525
            -0.3056         18.4857          0.0257
            -0.0525          0.0257         18.1484

     Atom 46  O   pos: (  1.000907 -0.656876  1.565419)  dia sigma:          17.76
            17.6333          0.1292         -0.0535
             0.1292         17.7784         -0.1612
            -0.0535         -0.1612         17.8538

     Atom 47  Ca  pos: ( -0.121380  0.882719  1.749702)  dia sigma:          -4.21
            -4.2176          0.0029         -0.0007
             0.0029         -4.2025          0.0132
            -0.0007          0.0132         -4.2105

     Atom 48  Ca  pos: ( -0.647024  0.663713  1.887005)  dia sigma:          -4.21
            -4.1980         -0.0008          0.0308
            -0.0008         -4.2083         -0.0120
             0.0308         -0.0120         -4.2175

     Atom 49  Si  pos: ( -0.750145  1.561208  0.364818)  dia sigma:           1.92
             1.9098         -0.0364         -0.0194
            -0.0364          1.9518         -0.0035
            -0.0194         -0.0035          1.9087

     Atom 50  O   pos: ( -0.849494  1.519893  0.149517)  dia sigma:          17.81
            17.7375          0.0800          0.1200
             0.0800         17.7636          0.1046
             0.1200          0.1046         17.9196

     Atom 51  O   pos: (  0.687847 -0.117371  0.391622)  dia sigma:          17.70
            17.8419          0.1339         -0.0518
             0.1339         17.6667         -0.0389
            -0.0518         -0.0389         17.5843

     Atom 52  O   pos: ( -0.087536 -0.155355  1.886835)  dia sigma:          18.16
            17.8476         -0.2783          0.0570
            -0.2783         17.9447         -0.0187
             0.0570         -0.0187         18.6891

     Atom 53  H   pos: ( -0.171200 -0.069072  1.787129)  dia sigma:           0.86
             0.8645         -0.0000         -0.0000
            -0.0000          0.8645         -0.0000
            -0.0000         -0.0000          0.8645

     Atom 54  H   pos: ( -0.123811 -0.108593  2.022924)  dia sigma:           0.97
             0.9668         -0.0000         -0.0000
            -0.0000          0.9668         -0.0000
            -0.0000         -0.0000          0.9668

     Atom 55  O   pos: ( -0.340973  0.917152  0.169215)  dia sigma:          18.13
            18.0473          0.4661         -0.0548
             0.4661         18.2110         -0.2039
            -0.0548         -0.2039         18.1455

     Atom 56  H   pos: ( -0.241551  1.025711  0.184769)  dia sigma:           0.98
             0.9767         -0.0000         -0.0000
            -0.0000          0.9767         -0.0000
            -0.0000         -0.0000          0.9767

     Atom 57  H   pos: ( -0.367342  0.848429  0.304897)  dia sigma:           0.88
             0.8766         -0.0000         -0.0000
            -0.0000          0.8766         -0.0000
            -0.0000         -0.0000          0.8766

     Atom 58  O   pos: (  0.270567 -0.121419  1.649300)  dia sigma:          18.28
            18.8154         -0.2673         -0.2028
            -0.2673         18.3580         -0.2118
            -0.2028         -0.2118         17.6816

     Atom 59  H   pos: (  0.133512 -0.150209  1.691260)  dia sigma:           1.00
             0.9996         -0.0000         -0.0000
            -0.0000          0.9996         -0.0000
            -0.0000         -0.0000          0.9996

     Atom 60  H   pos: (  0.347052 -0.246013  1.668617)  dia sigma:           0.98
             0.9834         -0.0000         -0.0000
            -0.0000          0.9834         -0.0000
            -0.0000         -0.0000          0.9834

     Atom 61  O   pos: ( -0.139999  0.232226  0.376499)  dia sigma:          18.15
            18.4183          0.2571          0.4870
             0.2571         18.1126         -0.2028
             0.4870         -0.2028         17.9282

     Atom 62  H   pos: ( -0.029562  0.198037  0.468413)  dia sigma:           0.99
             0.9897         -0.0000         -0.0000
            -0.0000          0.9897         -0.0000
            -0.0000         -0.0000          0.9897

     Atom 63  H   pos: (  0.771092  0.099755  0.389611)  dia sigma:           0.88
             0.8763         -0.0000         -0.0000
            -0.0000          0.8763         -0.0000
            -0.0000         -0.0000          0.8763

     Atom 64  O   pos: ( -0.607388  1.161964  0.011330)  dia sigma:          18.23
            18.1549         -0.6758         -0.1600
            -0.6758         18.2191          0.0705
            -0.1600          0.0705         18.3054

     Atom 65  H   pos: ( -0.688078  1.235001  0.108256)  dia sigma:           1.02
             1.0185         -0.0000         -0.0000
            -0.0000          1.0185         -0.0000
            -0.0000         -0.0000          1.0185

     Atom 66  H   pos: ( -0.522534  1.064249  0.085606)  dia sigma:           0.95
             0.9457         -0.0000         -0.0000
            -0.0000          0.9457         -0.0000
            -0.0000         -0.0000          0.9457

     Atom 67  O   pos: (  0.164160  0.366139  1.836868)  dia sigma:          17.88
            17.8117          0.1180         -0.3314
             0.1180         17.6560         -0.3597
            -0.3314         -0.3597         18.1588

     Atom 68  H   pos: (  0.014341  0.463720  1.725532)  dia sigma:           0.82
             0.8246         -0.0000         -0.0000
            -0.0000          0.8246         -0.0000
            -0.0000         -0.0000          0.8246

     Atom 69  H   pos: (  0.094270  0.316821  1.953821)  dia sigma:           1.05
             1.0543         -0.0000         -0.0000
            -0.0000          1.0543         -0.0000
            -0.0000         -0.0000          1.0543

     Atom 70  O   pos: (  0.052709 -0.576394  2.058237)  dia sigma:          17.98
            18.3300         -0.1632         -0.3687
            -0.1632         17.5961         -0.2930
            -0.3687         -0.2930         18.0238

     Atom 71  H   pos: ( -0.117250  0.283140  0.124510)  dia sigma:           0.96
             0.9649         -0.0000         -0.0000
            -0.0000          0.9649         -0.0000
            -0.0000         -0.0000          0.9649

     Atom 72  H   pos: (  0.189641 -0.631346  2.046295)  dia sigma:           0.98
             0.9848         -0.0000         -0.0000
            -0.0000          0.9848         -0.0000
            -0.0000         -0.0000          0.9848

     Atom 73  Ca  pos: ( -0.510149  0.395504  0.958211)  dia sigma:          -4.21
            -4.2287          0.0090          0.0016
             0.0090         -4.2256         -0.0081
             0.0016         -0.0081         -4.1608

     Atom 74  Si  pos: (  0.011650  0.369265  0.827650)  dia sigma:           1.96
             1.9488         -0.0360         -0.0184
            -0.0360          1.9740          0.0356
            -0.0184          0.0356          1.9656

     Atom 75  O   pos: ( -0.201204  0.275126  0.889465)  dia sigma:          17.84
            17.9686          0.1070         -0.1020
             0.1070         17.7819         -0.0173
            -0.1020         -0.0173         17.7625

     Atom 76  O   pos: (  0.150851  0.412716  1.020560)  dia sigma:          17.79
            17.7904          0.0005          0.1398
             0.0005         17.7218          0.0592
             0.1398          0.0592         17.8464

     Atom 77  O   pos: (  0.138463  0.201677  0.681901)  dia sigma:          18.05
            17.9585         -0.2714         -0.0366
            -0.2714         18.2119         -0.0088
            -0.0366         -0.0088         17.9853

     Atom 78  O   pos: (  0.000752  0.570843  0.695364)  dia sigma:          17.91
            17.7473          0.0345         -0.0160
             0.0345         18.0756         -0.1303
            -0.0160         -0.1303         17.9123

     Atom 79  Ca  pos: (  0.114663  0.828212  0.886729)  dia sigma:          -4.22
            -4.2205         -0.0011         -0.0035
            -0.0011         -4.2312         -0.0179
            -0.0035         -0.0179         -4.2068

     Atom 80  Si  pos: ( -0.415875  0.841894  0.688614)  dia sigma:           1.91
             1.9193         -0.0376          0.0080
            -0.0376          1.9348         -0.0199
             0.0080         -0.0199          1.8835

     Atom 81  O   pos: ( -0.544498  0.716866  0.852485)  dia sigma:          17.77
            17.7747          0.0594         -0.1060
             0.0594         17.7244         -0.1000
            -0.1060         -0.1000         17.8209

     Atom 82  O   pos: ( -0.225366  0.941233  0.803435)  dia sigma:          17.75
            17.8145          0.0975          0.1617
             0.0975         17.6665          0.0706
             0.1617          0.0706         17.7708

     Atom 83  O   pos: ( -0.375336  0.713291  0.484372)  dia sigma:          17.77
            17.6382          0.0520         -0.0370
             0.0520         17.7414          0.1522
            -0.0370          0.1522         17.9302

     Atom 84  Ca  pos: (  0.271590 -0.045143  1.249356)  dia sigma:          -4.23
            -4.2461          0.0022          0.0005
             0.0022         -4.2347         -0.0115
             0.0005         -0.0115         -4.2002

     Atom 85  Si  pos: ( -0.219211 -0.081093  1.413983)  dia sigma:           1.91
             1.9217         -0.0310          0.0191
            -0.0310          1.9468         -0.0206
             0.0191         -0.0206          1.8748

     Atom 86  O   pos: ( -0.061783  0.058245  1.290407)  dia sigma:          17.73
            17.7548          0.1128         -0.1162
             0.1128         17.7333         -0.0819
            -0.1162         -0.0819         17.6994

     Atom 87  O   pos: (  0.607729 -0.160493  1.262313)  dia sigma:          17.85
            17.8945          0.0604          0.1570
             0.0604         17.7442          0.1096
             0.1570          0.1096         17.9048

     Atom 88  O   pos: ( -0.295771  0.012403  1.622932)  dia sigma:          17.79
            17.6698         -0.0547         -0.0341
            -0.0547         17.6726          0.0892
            -0.0341          0.0892         18.0306

     Atom 89  Ca  pos: ( -0.030164  0.407767  1.304459)  dia sigma:          -4.23
            -4.2215         -0.0025          0.0225
            -0.0025         -4.2289         -0.0122
             0.0225         -0.0122         -4.2268

     Atom 90  Si  pos: ( -0.541205  0.473972  1.416484)  dia sigma:           1.96
             1.9716         -0.0306          0.0084
            -0.0306          1.9614          0.0006
             0.0084          0.0006          1.9421

     Atom 91  O   pos: (  0.365318  0.244808  1.392735)  dia sigma:          17.76
            17.7043          0.1460          0.0055
             0.1460         17.8793          0.0282
             0.0055          0.0282         17.6920

     Atom 92  O   pos: ( -0.370320  0.529966  1.252231)  dia sigma:          17.76
            17.8119          0.0371         -0.1620
             0.0371         17.6646         -0.0553
            -0.1620         -0.0553         17.7990

     Atom 93  O   pos: ( -0.736109  0.623052  1.390074)  dia sigma:          18.50
            18.5874         -0.2605          0.0696
            -0.2605         18.6858         -0.0981
             0.0696         -0.0981         18.2174

     Atom 94  O   pos: ( -0.461604  0.495597  1.646939)  dia sigma:          17.84
            17.8010         -0.0095          0.1169
            -0.0095         17.6884          0.0352
             0.1169          0.0352         18.0329

     Atom 95  Ca  pos: (  0.789370 -0.467380  1.797348)  dia sigma:          -4.22
            -4.2075         -0.0146          0.0143
            -0.0146         -4.2351         -0.0095
             0.0143         -0.0095         -4.2260

     Atom 96  Ca  pos: (  0.432465  0.169466  1.738028)  dia sigma:          -4.21
            -4.2016          0.0116          0.0141
             0.0116         -4.2173         -0.0135
             0.0141         -0.0135         -4.1973

     Atom 97  Ca  pos: ( -0.069358  0.600667  0.384231)  dia sigma:          -4.21
            -4.2149          0.0049          0.0026
             0.0049         -4.1912          0.0070
             0.0026          0.0070         -4.2354

     Atom 98  O   pos: (  0.350244 -0.860140  2.018708)  dia sigma:          17.70
            17.3764          0.0964         -0.1747
             0.0964         17.5788         -0.3335
            -0.1747         -0.3335         18.1359

     Atom 99  H   pos: (  0.199221  0.008506  0.090561)  dia sigma:           1.06
             1.0562         -0.0000         -0.0000
            -0.0000          1.0562         -0.0000
            -0.0000         -0.0000          1.0562

     Atom100  O   pos: ( -0.087380  0.551732  1.638539)  dia sigma:          18.11
            18.5456         -0.0045          0.1138
            -0.0045         17.9457         -0.1806
             0.1138         -0.1806         17.8471

     Atom101  H   pos: ( -0.231658  0.507738  1.657609)  dia sigma:           0.91
             0.9130         -0.0000         -0.0000
            -0.0000          0.9130         -0.0000
            -0.0000         -0.0000          0.9130

     Paramagnetic contribution in ppm:

     Atom  1  O   pos: ( -0.090341  1.223074  0.194400)  para sigma:         -35.66
           -33.5378         10.4776        -15.0892
            13.6510        -28.7824          0.5338
           -13.8688          3.7677        -44.6516

     Atom  2  H   pos: ( -0.988585  1.345186  0.162360)  para sigma:           0.00
             0.0000          0.0000          0.0000
             0.0000          0.0000          0.0000
             0.0000          0.0000          0.0000

     Atom  3  H   pos: ( -0.172512  1.290798  0.300047)  para sigma:           0.00
             0.0000          0.0000          0.0000
             0.0000          0.0000          0.0000
             0.0000          0.0000          0.0000

     Atom  4  O   pos: (  0.306388  0.483974  0.378472)  para sigma:         -14.49
            -9.8186         20.4145         -3.0243
            18.7721        -13.0706          0.0237
             0.6157          0.9544        -20.5811

     Atom  5  H   pos: (  0.288525  0.374355  0.473670)  para sigma:           0.00
             0.0000          0.0000          0.0000
             0.0000          0.0000          0.0000
             0.0000          0.0000          0.0000

     Atom  6  H   pos: (  0.419191  0.569616  0.431635)  para sigma:           0.00
             0.0000          0.0000          0.0000
             0.0000          0.0000          0.0000
             0.0000          0.0000          0.0000

     Atom  7  O   pos: ( -0.247996  1.433104  0.479293)  para sigma:         -32.17
           -18.5305         -6.5123          4.2956
            -5.9230        -36.8120          3.9525
            -1.5179          2.9720        -41.1700

     Atom  8  H   pos: ( -1.136087  1.536180  0.471763)  para sigma:           0.00
             0.0000          0.0000          0.0000
             0.0000          0.0000          0.0000
             0.0000          0.0000          0.0000

     Atom  9  H   pos: ( -0.367657  1.517479  0.441670)  para sigma:           0.00
             0.0000          0.0000          0.0000
             0.0000          0.0000          0.0000
             0.0000          0.0000          0.0000

     Atom 10  O   pos: (  0.480682 -0.466756  1.610966)  para sigma:         -47.49
           -50.6338         -7.6756         21.6565
            -5.8455        -43.6211         -6.5442
            19.4761         -3.6250        -48.2022

     Atom 11  H   pos: (  0.429456 -0.608883  1.624225)  para sigma:           0.00
             0.0000          0.0000          0.0000
             0.0000          0.0000          0.0000
             0.0000          0.0000          0.0000

     Atom 12  H   pos: (  0.390166 -0.425805  1.492193)  para sigma:           0.00
             0.0000          0.0000          0.0000
             0.0000          0.0000          0.0000
             0.0000          0.0000          0.0000

     Atom 13  O   pos: (  0.468002  0.377855  0.017805)  para sigma:         -24.20
           -28.0564         12.6564        -17.7334
            15.5388        -29.9842          3.8347
           -13.7211         10.0525        -14.5548

     Atom 14  H   pos: (  0.511338 -0.674823  2.051960)  para sigma:           0.00
             0.0000          0.0000          0.0000
             0.0000          0.0000          0.0000
             0.0000          0.0000          0.0000

     Atom 15  H   pos: (  0.415256  0.428049  0.146473)  para sigma:           0.00
             0.0000          0.0000          0.0000
             0.0000          0.0000          0.0000
             0.0000          0.0000          0.0000

     Atom 16  O   pos: ( -0.501600  0.961582  1.708808)  para sigma:         -55.09
           -29.7134         13.9450          8.1675
            24.0290        -63.5895          0.2954
             5.0730          2.3879        -71.9552

     Atom 17  H   pos: ( -0.650403  0.954645  1.649586)  para sigma:           0.00
             0.0000          0.0000          0.0000
             0.0000          0.0000          0.0000
             0.0000          0.0000          0.0000

     Atom 18  H   pos: ( -0.422760  1.004932  1.588410)  para sigma:           0.00
             0.0000          0.0000          0.0000
             0.0000          0.0000          0.0000
             0.0000          0.0000          0.0000

     Atom 19  O   pos: (  0.099973  0.907318  0.361487)  para sigma:         -18.34
           -21.2446          5.7374          8.6460
             1.1628         -2.5337         -8.1490
             8.4914         -6.5806        -31.2363

     Atom 20  H   pos: ( -0.775298  0.949112  0.423705)  para sigma:           0.00
             0.0000          0.0000          0.0000
             0.0000          0.0000          0.0000
             0.0000          0.0000          0.0000

     Atom 21  H   pos: (  0.044704  1.035612  0.309049)  para sigma:           0.00
             0.0000          0.0000          0.0000
             0.0000          0.0000          0.0000
             0.0000          0.0000          0.0000

     Atom 22  O   pos: ( -0.431830  1.619776 -0.022124)  para sigma:         -19.55
           -32.5905         -4.2825         -8.9678
            -4.9258        -24.4709          6.4277
            -9.3155          8.0966         -1.5797

     Atom 23  H   pos: ( -0.387757  1.481424 -0.022167)  para sigma:           0.00
             0.0000          0.0000          0.0000
             0.0000          0.0000          0.0000
             0.0000          0.0000          0.0000

     Atom 24  H   pos: ( -0.467198  1.646317  0.125292)  para sigma:           0.00
             0.0000          0.0000          0.0000
             0.0000          0.0000          0.0000
             0.0000          0.0000          0.0000

     Atom 25  Ca  pos: ( -0.184834  1.289677  0.829421)  para sigma:        -481.69
          -474.9524        -11.6878         -8.0643
           -11.6561       -463.4230         -5.6784
           -11.8620         -7.0392       -506.6798

     Atom 26  Si  pos: ( -0.667634  1.244120  0.684382)  para sigma:        -400.38
          -387.4929         17.8907         -2.8033
            18.2078       -411.5275          2.6646
             1.5290          1.8802       -402.1313

     Atom 27  O   pos: ( -0.855760  1.187475  0.827413)  para sigma:        -101.22
           -76.4342         -6.2277         -2.2103
            -7.8915       -104.2375         -0.9654
             7.8457          1.1857       -122.9974

     Atom 28  O   pos: ( -0.524314  1.390230  0.813452)  para sigma:        -102.92
          -106.6027          7.3664          1.6806
             9.0473        -82.6147         12.0694
            -0.9421          5.7444       -119.5461

     Atom 29  O   pos: ( -0.565606  1.029478  0.612179)  para sigma:         -63.21
           -66.1915        -26.5158          6.2744
           -25.8163        -47.2963          2.7753
             6.2573          1.9818        -76.1318

     Atom 30  O   pos: ( -0.727919  1.338050  0.467040)  para sigma:         -58.69
           -77.7336        -12.0721         12.4406
            -8.1281        -50.7201        -24.7554
             8.9532        -22.4505        -47.6221

     Atom 31  Ca  pos: (  0.757433 -0.061939  0.957644)  para sigma:        -492.31
          -497.4583        -13.9282        -19.3658
           -15.7761       -466.8205        -11.5432
           -19.7007         -9.4458       -512.6548

     Atom 32  Si  pos: (  0.246713 -0.008007  0.767770)  para sigma:        -401.48
          -382.5076         25.9010          4.4748
            29.2203       -412.1571         -8.8425
             8.0084         -2.7880       -409.7683

     Atom 33  O   pos: (  0.090957 -0.145085  0.891638)  para sigma:         -92.46
           -82.4293          8.3171        -11.9446
             9.3743        -75.9105          0.4105
            -5.5651          1.5926       -119.0522

     Atom 34  O   pos: (  0.430946  0.046658  0.912576)  para sigma:         -95.26
           -87.6164          5.5561         13.4342
             2.2947        -91.2959          4.7266
             8.5307          4.3972       -106.8603

     Atom 35  O   pos: (  0.311430 -0.110525  0.552074)  para sigma:         -58.53
           -61.7795        -11.8369        -18.6226
           -13.2797        -63.4104         24.4748
           -17.2552         20.2348        -50.4033

     Atom 36  Ca  pos: ( -0.341493  0.868402  1.139028)  para sigma:        -499.14
          -473.9251        -35.5230         -1.5138
           -30.8204       -507.8785         -9.5467
             0.3300        -10.0494       -515.6261

     Atom 37  Si  pos: ( -0.820428  0.851233  1.342816)  para sigma:        -404.23
          -391.1447         15.7998          7.2125
            21.5344       -429.5135          5.6790
             3.7891          6.1319       -392.0467

     Atom 38  O   pos: ( -0.657062  0.971880  1.213719)  para sigma:        -109.98
          -103.6475         -0.9107        -16.7414
            -2.2984        -98.6335        -15.4252
           -13.7284        -16.0924       -127.6625

     Atom 39  O   pos: ( -0.020463  0.810103  1.216785)  para sigma:        -100.27
           -72.1086         -5.1065          7.4847
           -10.5520       -131.0919         -3.9198
            -2.1279         -0.3297        -97.6033

     Atom 40  O   pos: ( -0.841382  0.947580  1.567546)  para sigma:        -104.07
           -93.4749          4.1811        -18.3908
             9.2615       -114.9766          6.2545
           -14.7864          8.4926       -103.7586

     Atom 41  Ca  pos: (  0.558985 -0.491064  1.171661)  para sigma:        -501.91
          -530.5180        -14.0958        -12.7116
           -15.5663       -461.1452          3.4719
            -8.7126          3.7855       -514.0578

     Atom 42  Si  pos: (  0.024744 -0.486058  1.378088)  para sigma:        -405.95
          -395.5818         24.0406          7.4241
            23.4208       -424.7401         -8.9488
            13.5492        -15.9838       -397.5223

     Atom 43  O   pos: ( -0.315427  1.223973  1.144375)  para sigma:        -109.37
          -115.6635          5.0101          5.1653
             4.9582       -113.0177          3.7770
             3.9533          4.2885        -99.4374

     Atom 44  O   pos: (  0.248165 -0.408665  1.318252)  para sigma:         -87.89
           -66.2493          3.8563         -0.8948
             4.8119        -99.3368         -4.4247
            -6.1836         -9.4886        -98.0887

     Atom 45  O   pos: ( -0.096620 -0.291727  1.483035)  para sigma:         -76.07
           -79.5766        -11.8751          0.0493
           -12.0579        -64.0318         -3.2661
             2.5433         -4.0382        -84.6003

     Atom 46  O   pos: (  1.000907 -0.656876  1.565419)  para sigma:        -101.47
          -112.6682        -11.8899          5.8053
            -6.7984       -102.6979        -12.3815
             3.1761        -11.2862        -89.0340

     Atom 47  Ca  pos: ( -0.121380  0.882719  1.749702)  para sigma:        -480.63
          -494.6771         -9.0977         25.4417
            -5.6905       -462.3118          3.2605
            28.2496         -2.6802       -484.9149

     Atom 48  Ca  pos: ( -0.647024  0.663713  1.887005)  para sigma:        -490.11
          -499.0544        -13.4510        -15.0943
           -17.3374       -476.6584         21.1995
           -12.6002         11.2819       -494.6209

     Atom 49  Si  pos: ( -0.750145  1.561208  0.364818)  para sigma:        -401.49
          -383.9285         21.3002         25.9834
            26.1561       -423.6051          8.9378
            19.1121          5.3120       -396.9286

     Atom 50  O   pos: ( -0.849494  1.519893  0.149517)  para sigma:         -87.33
          -105.2364          7.2488         -4.7362
             8.4691       -100.9535        -10.6588
             2.8788         -4.1856        -55.8004

     Atom 51  O   pos: (  0.687847 -0.117371  0.391622)  para sigma:         -58.99
           -49.6095         14.5975         -1.5304
            17.2562        -56.1594         -3.1860
            -1.0627         -1.3145        -71.2045

     Atom 52  O   pos: ( -0.087536 -0.155355  1.886835)  para sigma:         -49.41
           -58.9723          0.6544          9.3871
            -2.0743        -44.5516          9.6374
             2.0380          5.1418        -44.7097

     Atom 53  H   pos: ( -0.171200 -0.069072  1.787129)  para sigma:           0.00
             0.0000          0.0000          0.0000
             0.0000          0.0000          0.0000
             0.0000          0.0000          0.0000

     Atom 54  H   pos: ( -0.123811 -0.108593  2.022924)  para sigma:           0.00
             0.0000          0.0000          0.0000
             0.0000          0.0000          0.0000
             0.0000          0.0000          0.0000

     Atom 55  O   pos: ( -0.340973  0.917152  0.169215)  para sigma:         -32.61
           -47.4392          5.7562         -5.4736
             6.3870        -32.2117        -12.9600
            -7.0912        -20.2184        -18.1723

     Atom 56  H   pos: ( -0.241551  1.025711  0.184769)  para sigma:           0.00
             0.0000          0.0000          0.0000
             0.0000          0.0000          0.0000
             0.0000          0.0000          0.0000

     Atom 57  H   pos: ( -0.367342  0.848429  0.304897)  para sigma:           0.00
             0.0000          0.0000          0.0000
             0.0000          0.0000          0.0000
             0.0000          0.0000          0.0000

     Atom 58  O   pos: (  0.270567 -0.121419  1.649300)  para sigma:         -26.66
           -19.3964          2.8956         -3.6864
             4.3444        -22.2168          0.6976
            -2.4811          2.2326        -38.3754

     Atom 59  H   pos: (  0.133512 -0.150209  1.691260)  para sigma:           0.00
             0.0000          0.0000          0.0000
             0.0000          0.0000          0.0000
             0.0000          0.0000          0.0000

     Atom 60  H   pos: (  0.347052 -0.246013  1.668617)  para sigma:           0.00
             0.0000          0.0000          0.0000
             0.0000          0.0000          0.0000
             0.0000          0.0000          0.0000

     Atom 61  O   pos: ( -0.139999  0.232226  0.376499)  para sigma:         -26.77
           -30.7767         18.0322          8.8437
            18.7446        -15.0585         -3.4335
             9.0183         -2.9669        -34.4729

     Atom 62  H   pos: ( -0.029562  0.198037  0.468413)  para sigma:           0.00
             0.0000          0.0000          0.0000
             0.0000          0.0000          0.0000
             0.0000          0.0000          0.0000

     Atom 63  H   pos: (  0.771092  0.099755  0.389611)  para sigma:           0.00
             0.0000          0.0000          0.0000
             0.0000          0.0000          0.0000
             0.0000          0.0000          0.0000

     Atom 64  O   pos: ( -0.607388  1.161964  0.011330)  para sigma:         -16.30
           -20.5438        -16.5410          5.2676
           -18.3646        -17.5429         -3.4748
             6.9855         -5.2183        -10.8260

     Atom 65  H   pos: ( -0.688078  1.235001  0.108256)  para sigma:           0.00
             0.0000          0.0000          0.0000
             0.0000          0.0000          0.0000
             0.0000          0.0000          0.0000

     Atom 66  H   pos: ( -0.522534  1.064249  0.085606)  para sigma:           0.00
             0.0000          0.0000          0.0000
             0.0000          0.0000          0.0000
             0.0000          0.0000          0.0000

     Atom 67  O   pos: (  0.164160  0.366139  1.836868)  para sigma:         -64.56
           -42.3627        -15.8494         20.8027
           -16.5499        -54.7329          7.7481
            30.7221         12.2635        -96.5721

     Atom 68  H   pos: (  0.014341  0.463720  1.725532)  para sigma:           0.00
             0.0000          0.0000          0.0000
             0.0000          0.0000          0.0000
             0.0000          0.0000          0.0000

     Atom 69  H   pos: (  0.094270  0.316821  1.953821)  para sigma:           0.00
             0.0000          0.0000          0.0000
             0.0000          0.0000          0.0000
             0.0000          0.0000          0.0000

     Atom 70  O   pos: (  0.052709 -0.576394  2.058237)  para sigma:         -16.94
            -9.1621        -10.0772        -14.6619
            -6.9958        -27.9936        -12.7318
           -13.6026         -9.4884        -13.6674

     Atom 71  H   pos: ( -0.117250  0.283140  0.124510)  para sigma:           0.00
             0.0000          0.0000          0.0000
             0.0000          0.0000          0.0000
             0.0000          0.0000          0.0000

     Atom 72  H   pos: (  0.189641 -0.631346  2.046295)  para sigma:           0.00
             0.0000          0.0000          0.0000
             0.0000          0.0000          0.0000
             0.0000          0.0000          0.0000

     Atom 73  Ca  pos: ( -0.510149  0.395504  0.958211)  para sigma:        -509.66
          -502.2202        -13.0559          1.9041
           -11.3965       -492.1427          6.3858
             6.2592          0.8469       -534.6151

     Atom 74  Si  pos: (  0.011650  0.369265  0.827650)  para sigma:        -407.97
          -395.8079         23.3475         11.9734
            22.7962       -413.7101        -17.6000
            11.2712        -28.1404       -414.4056

     Atom 75  O   pos: ( -0.201204  0.275126  0.889465)  para sigma:        -105.67
           -89.7633          3.6243        -16.8813
             0.6547        -95.0795        -10.2496
           -23.5100        -11.3360       -132.1647

     Atom 76  O   pos: (  0.150851  0.412716  1.020560)  para sigma:        -112.16
           -93.9566         -7.9166        -19.8845
           -10.7428       -144.2699         -2.7600
           -23.0604         -2.1581        -98.2603

     Atom 77  O   pos: (  0.138463  0.201677  0.681901)  para sigma:         -71.49
           -80.1209        -17.1127         -3.4837
           -17.4290        -57.9058          2.4245
             1.4083          1.1806        -76.4495

     Atom 78  O   pos: (  0.000752  0.570843  0.695364)  para sigma:        -135.78
          -176.6038          8.1271         18.1473
            10.8883       -155.9440          5.4284
            18.4728         -3.6653        -74.7949

     Atom 79  Ca  pos: (  0.114663  0.828212  0.886729)  para sigma:        -475.12
          -492.7667          6.0768         -8.5633
             7.3298       -463.8680         12.2226
            -9.4353         18.2762       -468.7312

     Atom 80  Si  pos: ( -0.415875  0.841894  0.688614)  para sigma:        -408.39
          -409.1317         22.9728         -4.1401
            25.7909       -422.4352         11.0535
            -9.3194         20.8828       -393.6148

     Atom 81  O   pos: ( -0.544498  0.716866  0.852485)  para sigma:        -105.97
          -118.8986         -6.1414          0.7682
             0.1244        -73.9187        -22.6537
             2.6713        -10.4732       -125.1069

     Atom 82  O   pos: ( -0.225366  0.941233  0.803435)  para sigma:        -105.85
          -106.0522         -4.2579         -3.7273
            -0.4861        -99.9786         -2.8226
            -7.9172         -5.0253       -111.5315

     Atom 83  O   pos: ( -0.375336  0.713291  0.484372)  para sigma:         -89.70
           -77.0778         -8.1607        -25.2350
            -5.7426        -99.8762          9.4767
           -20.2287          7.2476        -92.1477

     Atom 84  Ca  pos: (  0.271590 -0.045143  1.249356)  para sigma:        -465.44
          -454.3720         -9.9014         -0.5192
           -11.8809       -447.3907         10.2197
            -4.3691         12.9912       -494.5453

     Atom 85  Si  pos: ( -0.219211 -0.081093  1.413983)  para sigma:        -406.77
          -408.8650         21.1636        -15.0641
            23.0873       -428.5517         15.9154
           -17.2165         19.7805       -382.9014

     Atom 86  O   pos: ( -0.061783  0.058245  1.290407)  para sigma:        -101.10
           -91.5137          0.8521        -10.5029
             1.7278        -81.1435         -4.2761
            -5.2277          1.8279       -130.6406

     Atom 87  O   pos: (  0.607729 -0.160493  1.262313)  para sigma:        -113.76
          -115.8022         -0.5816         -2.6290
             1.8078       -102.4349          5.5259
            -6.9986          2.2964       -123.0443

     Atom 88  O   pos: ( -0.295771  0.012403  1.622932)  para sigma:         -84.06
           -71.5676        -32.8549        -20.0967
           -30.0602        -96.6394         13.7243
           -11.5926          4.4636        -83.9621

     Atom 89  Ca  pos: ( -0.030164  0.407767  1.304459)  para sigma:        -462.56
          -479.2619         -6.9302        -28.6538
            -5.6757       -458.6206          9.0018
           -32.2691          8.9547       -449.8107

     Atom 90  Si  pos: ( -0.541205  0.473972  1.416484)  para sigma:        -404.35
          -411.9550         24.4822        -10.0065
            19.9582       -404.9435          1.2389
            -9.7479          5.1059       -396.1383

     Atom 91  O   pos: (  0.365318  0.244808  1.392735)  para sigma:         -95.54
          -113.6395         14.2679          8.1963
            16.3601        -75.9854         14.6617
            10.3050         18.5230        -97.0033

     Atom 92  O   pos: ( -0.370320  0.529966  1.252231)  para sigma:        -106.68
          -111.2582          5.3358         -2.7832
             6.1986       -109.2657         -1.3676
             2.6311         -0.4688        -99.5224

     Atom 93  O   pos: ( -0.736109  0.623052  1.390074)  para sigma:         -68.66
           -68.1349        -20.5915          4.7398
           -19.4784        -58.8053         -3.7930
             2.1955         -2.8338        -79.0283

     Atom 94  O   pos: ( -0.461604  0.495597  1.646939)  para sigma:        -106.59
          -102.0457          3.7635        -14.2247
             0.9247       -103.2743         10.7266
           -11.1830          6.7258       -114.4407

     Atom 95  Ca  pos: (  0.789370 -0.467380  1.797348)  para sigma:        -470.62
          -477.2219         22.5846         -1.4117
            18.3375       -455.1372         22.7876
            -1.2087         25.6541       -479.4940

     Atom 96  Ca  pos: (  0.432465  0.169466  1.738028)  para sigma:        -507.43
          -511.2769        -18.2016        -13.9386
           -17.4471       -496.6428         15.0498
           -16.8971         15.4212       -514.3609

     Atom 97  Ca  pos: ( -0.069358  0.600667  0.384231)  para sigma:        -448.64
          -446.9235          1.5343         -1.2069
            -2.2644       -447.5145         -1.8363
            -0.2355          4.5358       -451.4756

     Atom 98  O   pos: (  0.350244 -0.860140  2.018708)  para sigma:         -72.04
           -51.6930        -18.5470         42.6656
           -16.1253        -53.6821         29.3854
            26.9941         26.1180       -110.7555

     Atom 99  H   pos: (  0.199221  0.008506  0.090561)  para sigma:           0.00
             0.0000          0.0000          0.0000
             0.0000          0.0000          0.0000
             0.0000          0.0000          0.0000

     Atom100  O   pos: ( -0.087380  0.551732  1.638539)  para sigma:         -70.43
           -71.5387        -13.8320         14.2162
           -14.2537        -62.9972          1.5182
            12.7613          1.6980        -76.7515

     Atom101  H   pos: ( -0.231658  0.507738  1.657609)  para sigma:           0.00
             0.0000          0.0000          0.0000
             0.0000          0.0000          0.0000
             0.0000          0.0000          0.0000

     Paramagnetic US occ-occ contribution in ppm:

     Atom  1  O   pos: ( -0.090341  1.223074  0.194400)  para_oo sigma:          -1.31
            -1.3550          0.0738         -0.0877
             0.1170         -1.1509         -0.0237
            -0.0582          0.0092         -1.4265

     Atom  2  H   pos: ( -0.988585  1.345186  0.162360)  para_oo sigma:           0.00
             0.0000          0.0000          0.0000
             0.0000          0.0000          0.0000
             0.0000          0.0000          0.0000

     Atom  3  H   pos: ( -0.172512  1.290798  0.300047)  para_oo sigma:           0.00
             0.0000          0.0000          0.0000
             0.0000          0.0000          0.0000
             0.0000          0.0000          0.0000

     Atom  4  O   pos: (  0.306388  0.483974  0.378472)  para_oo sigma:          -0.68
            -0.7142          0.1427         -0.0202
             0.1680         -0.6759         -0.0080
            -0.0418          0.0023         -0.6634

     Atom  5  H   pos: (  0.288525  0.374355  0.473670)  para_oo sigma:           0.00
             0.0000          0.0000          0.0000
             0.0000          0.0000          0.0000
             0.0000          0.0000          0.0000

     Atom  6  H   pos: (  0.419191  0.569616  0.431635)  para_oo sigma:           0.00
             0.0000          0.0000          0.0000
             0.0000          0.0000          0.0000
             0.0000          0.0000          0.0000

     Atom  7  O   pos: ( -0.247996  1.433104  0.479293)  para_oo sigma:          -0.83
            -0.6853         -0.1488          0.0398
            -0.1618         -0.8760          0.1312
            -0.0201          0.1177         -0.9395

     Atom  8  H   pos: ( -1.136087  1.536180  0.471763)  para_oo sigma:           0.00
             0.0000          0.0000          0.0000
             0.0000          0.0000          0.0000
             0.0000          0.0000          0.0000

     Atom  9  H   pos: ( -0.367657  1.517479  0.441670)  para_oo sigma:           0.00
             0.0000          0.0000          0.0000
             0.0000          0.0000          0.0000
             0.0000          0.0000          0.0000

     Atom 10  O   pos: (  0.480682 -0.466756  1.610966)  para_oo sigma:          -0.72
            -1.0856         -0.0929         -0.0521
            -0.1855         -0.3488         -0.2127
             0.0212         -0.1036         -0.7372

     Atom 11  H   pos: (  0.429456 -0.608883  1.624225)  para_oo sigma:           0.00
             0.0000          0.0000          0.0000
             0.0000          0.0000          0.0000
             0.0000          0.0000          0.0000

     Atom 12  H   pos: (  0.390166 -0.425805  1.492193)  para_oo sigma:           0.00
             0.0000          0.0000          0.0000
             0.0000          0.0000          0.0000
             0.0000          0.0000          0.0000

     Atom 13  O   pos: (  0.468002  0.377855  0.017805)  para_oo sigma:          -0.42
            -0.5362          0.1048          0.2779
             0.0410         -0.0581          0.5363
             0.2760          0.3988         -0.6796

     Atom 14  H   pos: (  0.511338 -0.674823  2.051960)  para_oo sigma:           0.00
             0.0000          0.0000          0.0000
             0.0000          0.0000          0.0000
             0.0000          0.0000          0.0000

     Atom 15  H   pos: (  0.415256  0.428049  0.146473)  para_oo sigma:           0.00
             0.0000          0.0000          0.0000
             0.0000          0.0000          0.0000
             0.0000          0.0000          0.0000

     Atom 16  O   pos: ( -0.501600  0.961582  1.708808)  para_oo sigma:          -0.54
            -0.0588          0.1917         -0.1089
             0.1438         -1.0832         -0.0368
            -0.3226         -0.1558         -0.4781

     Atom 17  H   pos: ( -0.650403  0.954645  1.649586)  para_oo sigma:           0.00
             0.0000          0.0000          0.0000
             0.0000          0.0000          0.0000
             0.0000          0.0000          0.0000

     Atom 18  H   pos: ( -0.422760  1.004932  1.588410)  para_oo sigma:           0.00
             0.0000          0.0000          0.0000
             0.0000          0.0000          0.0000
             0.0000          0.0000          0.0000

     Atom 19  O   pos: (  0.099973  0.907318  0.361487)  para_oo sigma:          -0.26
            -0.0633         -0.3922          0.3609
            -0.3922         -0.5212         -0.1678
             0.3702         -0.1512         -0.1924

     Atom 20  H   pos: ( -0.775298  0.949112  0.423705)  para_oo sigma:           0.00
             0.0000          0.0000          0.0000
             0.0000          0.0000          0.0000
             0.0000          0.0000          0.0000

     Atom 21  H   pos: (  0.044704  1.035612  0.309049)  para_oo sigma:           0.00
             0.0000          0.0000          0.0000
             0.0000          0.0000          0.0000
             0.0000          0.0000          0.0000

     Atom 22  O   pos: ( -0.431830  1.619776 -0.022124)  para_oo sigma:          -0.33
            -0.6452         -0.2058         -0.1697
            -0.1815         -0.1669          0.2398
            -0.1792          0.2296         -0.1873

     Atom 23  H   pos: ( -0.387757  1.481424 -0.022167)  para_oo sigma:           0.00
             0.0000          0.0000          0.0000
             0.0000          0.0000          0.0000
             0.0000          0.0000          0.0000

     Atom 24  H   pos: ( -0.467198  1.646317  0.125292)  para_oo sigma:           0.00
             0.0000          0.0000          0.0000
             0.0000          0.0000          0.0000
             0.0000          0.0000          0.0000

     Atom 25  Ca  pos: ( -0.184834  1.289677  0.829421)  para_oo sigma:          -3.32
            -3.2892         -0.3194         -0.1897
            -0.3394         -2.8695         -0.0534
            -0.2552         -0.0309         -3.8035

     Atom 26  Si  pos: ( -0.667634  1.244120  0.684382)  para_oo sigma:          -6.12
            -5.8162          0.4442          0.0630
             0.4676         -6.5619          0.2126
            -0.0113          0.1575         -5.9747

     Atom 27  O   pos: ( -0.855760  1.187475  0.827413)  para_oo sigma:          -1.58
            -0.7069          0.7497         -1.6773
             0.7835         -2.7303         -0.6155
            -1.8464         -0.6098         -1.2952

     Atom 28  O   pos: ( -0.524314  1.390230  0.813452)  para_oo sigma:          -1.63
            -1.5269          1.2818          1.3534
             1.2312         -1.4955          1.0021
             1.4875          1.0993         -1.8701

     Atom 29  O   pos: ( -0.565606  1.029478  0.612179)  para_oo sigma:          -3.81
            -3.9420         -1.3995          0.0309
            -1.4271         -2.7045          0.0774
            -0.0142          0.1083         -4.7771

     Atom 30  O   pos: ( -0.727919  1.338050  0.467040)  para_oo sigma:          -4.17
            -5.1751         -0.5474          0.4494
            -0.5200         -3.7656         -1.6331
             0.5208         -1.6563         -3.5635

     Atom 31  Ca  pos: (  0.757433 -0.061939  0.957644)  para_oo sigma:          -3.56
            -3.7319         -0.3451         -0.3513
            -0.3594         -2.9478         -0.1211
            -0.2580         -0.0396         -4.0069

     Atom 32  Si  pos: (  0.246713 -0.008007  0.767770)  para_oo sigma:          -6.11
            -5.8290          0.7377          0.1409
             0.7326         -6.4644          0.0051
             0.1199         -0.0226         -6.0255

     Atom 33  O   pos: (  0.090957 -0.145085  0.891638)  para_oo sigma:          -1.90
            -1.7308          1.3869         -1.2667
             1.3533         -2.1047         -1.0631
            -1.3409         -1.1503         -1.8697

     Atom 34  O   pos: (  0.430946  0.046658  0.912576)  para_oo sigma:          -1.83
            -0.8838          0.7319          1.7617
             0.7770         -2.9773          0.6235
             1.8284          0.5678         -1.6187

     Atom 35  O   pos: (  0.311430 -0.110525  0.552074)  para_oo sigma:          -3.89
            -4.3448         -0.8072         -1.2167
            -0.8351         -4.2781          1.1689
            -1.2784          1.2889         -3.0549

     Atom 36  Ca  pos: ( -0.341493  0.868402  1.139028)  para_oo sigma:          -3.55
            -2.8704         -0.7305         -0.0164
            -0.6641         -3.7205         -0.1483
             0.0444         -0.1086         -4.0664

     Atom 37  Si  pos: ( -0.820428  0.851233  1.342816)  para_oo sigma:          -6.09
            -5.7604          0.4077         -0.0040
             0.4389         -6.4789          0.0312
            -0.0486         -0.0782         -6.0456

     Atom 38  O   pos: ( -0.657062  0.971880  1.213719)  para_oo sigma:          -1.49
            -1.0704          1.4275         -1.2433
             1.3468         -2.0564         -0.7530
            -1.2898         -0.7287         -1.3482

     Atom 39  O   pos: ( -0.020463  0.810103  1.216785)  para_oo sigma:          -1.63
            -0.7113          0.4994          1.4768
             0.6741         -2.2806          0.5780
             1.6018          0.5212         -1.8917

     Atom 40  O   pos: ( -0.841382  0.947580  1.567546)  para_oo sigma:          -2.52
            -3.7170         -0.1724          0.5129
            -0.2685         -2.6563          1.0879
             0.4449          1.1795         -1.1880

     Atom 41  Ca  pos: (  0.558985 -0.491064  1.171661)  para_oo sigma:          -3.50
            -3.9343         -0.3869         -0.2755
            -0.3997         -2.6152         -0.0660
            -0.2358         -0.0633         -3.9417

     Atom 42  Si  pos: (  0.024744 -0.486058  1.378088)  para_oo sigma:          -5.94
            -5.7154          0.4462          0.1066
             0.4560         -6.2670         -0.1779
             0.1316         -0.1501         -5.8381

     Atom 43  O   pos: ( -0.315427  1.223973  1.144375)  para_oo sigma:          -1.56
            -1.8335          0.5043          1.8210
             0.4812         -2.5105          0.9780
             1.7612          0.9815         -0.3235

     Atom 44  O   pos: (  0.248165 -0.408665  1.318252)  para_oo sigma:          -2.28
            -0.6867          0.9240         -0.1906
             1.0345         -3.1703         -0.2075
            -0.1806         -0.1524         -2.9836

     Atom 45  O   pos: ( -0.096620 -0.291727  1.483035)  para_oo sigma:          -3.26
            -3.3312         -1.3118          0.0357
            -1.2554         -2.0321          0.3476
            -0.0231          0.4707         -4.4046

     Atom 46  O   pos: (  1.000907 -0.656876  1.565419)  para_oo sigma:          -2.14
            -2.7102          0.7935         -0.5751
             0.5924         -1.8822         -1.5194
            -0.3494         -1.5256         -1.8238

     Atom 47  Ca  pos: ( -0.121380  0.882719  1.749702)  para_oo sigma:          -3.17
            -3.4346         -0.2161          0.5479
            -0.2129         -2.8129          0.0106
             0.4514          0.0600         -3.2546

     Atom 48  Ca  pos: ( -0.647024  0.663713  1.887005)  para_oo sigma:          -3.13
            -3.2675         -0.0685         -0.3687
            -0.1511         -2.7939          0.2641
            -0.3349          0.2178         -3.3186

     Atom 49  Si  pos: ( -0.750145  1.561208  0.364818)  para_oo sigma:          -6.08
            -5.5959          0.1811          0.2229
             0.1930         -6.3954          0.2289
             0.1316          0.2378         -6.2570

     Atom 50  O   pos: ( -0.849494  1.519893  0.149517)  para_oo sigma:          -2.87
            -3.0882          0.1271          1.6066
             0.1686         -3.4056          0.8481
             1.5677          0.7721         -2.1038

     Atom 51  O   pos: (  0.687847 -0.117371  0.391622)  para_oo sigma:          -3.65
            -2.1862          1.2599         -0.2348
             1.1946         -3.9684         -0.0074
            -0.2501         -0.0307         -4.7906

     Atom 52  O   pos: ( -0.087536 -0.155355  1.886835)  para_oo sigma:          -0.52
            -0.5314         -0.2938          0.0732
            -0.2925         -1.1384         -0.4505
             0.1069         -0.3035          0.1192

     Atom 53  H   pos: ( -0.171200 -0.069072  1.787129)  para_oo sigma:           0.00
             0.0000          0.0000          0.0000
             0.0000          0.0000          0.0000
             0.0000          0.0000          0.0000

     Atom 54  H   pos: ( -0.123811 -0.108593  2.022924)  para_oo sigma:           0.00
             0.0000          0.0000          0.0000
             0.0000          0.0000          0.0000
             0.0000          0.0000          0.0000

     Atom 55  O   pos: ( -0.340973  0.917152  0.169215)  para_oo sigma:          -1.29
            -1.3368          0.0315         -0.0190
            -0.0060         -1.3015         -0.1318
            -0.0163         -0.2178         -1.2344

     Atom 56  H   pos: ( -0.241551  1.025711  0.184769)  para_oo sigma:           0.00
             0.0000          0.0000          0.0000
             0.0000          0.0000          0.0000
             0.0000          0.0000          0.0000

     Atom 57  H   pos: ( -0.367342  0.848429  0.304897)  para_oo sigma:           0.00
             0.0000          0.0000          0.0000
             0.0000          0.0000          0.0000
             0.0000          0.0000          0.0000

     Atom 58  O   pos: (  0.270567 -0.121419  1.649300)  para_oo sigma:          -0.31
             0.0700         -0.4021         -0.1588
            -0.4395         -0.4639         -0.0182
            -0.1607         -0.0453         -0.5273

     Atom 59  H   pos: (  0.133512 -0.150209  1.691260)  para_oo sigma:           0.00
             0.0000          0.0000          0.0000
             0.0000          0.0000          0.0000
             0.0000          0.0000          0.0000

     Atom 60  H   pos: (  0.347052 -0.246013  1.668617)  para_oo sigma:           0.00
             0.0000          0.0000          0.0000
             0.0000          0.0000          0.0000
             0.0000          0.0000          0.0000

     Atom 61  O   pos: ( -0.139999  0.232226  0.376499)  para_oo sigma:          -0.72
            -0.6810          0.2259          0.1331
             0.0960         -0.8853         -0.0548
             0.1852         -0.0328         -0.5860

     Atom 62  H   pos: ( -0.029562  0.198037  0.468413)  para_oo sigma:           0.00
             0.0000          0.0000          0.0000
             0.0000          0.0000          0.0000
             0.0000          0.0000          0.0000

     Atom 63  H   pos: (  0.771092  0.099755  0.389611)  para_oo sigma:           0.00
             0.0000          0.0000          0.0000
             0.0000          0.0000          0.0000
             0.0000          0.0000          0.0000

     Atom 64  O   pos: ( -0.607388  1.161964  0.011330)  para_oo sigma:          -0.34
            -0.1389         -0.4304         -0.0326
            -0.4528         -0.1183         -0.0454
            -0.0026         -0.0787         -0.7651

     Atom 65  H   pos: ( -0.688078  1.235001  0.108256)  para_oo sigma:           0.00
             0.0000          0.0000          0.0000
             0.0000          0.0000          0.0000
             0.0000          0.0000          0.0000

     Atom 66  H   pos: ( -0.522534  1.064249  0.085606)  para_oo sigma:           0.00
             0.0000          0.0000          0.0000
             0.0000          0.0000          0.0000
             0.0000          0.0000          0.0000

     Atom 67  O   pos: (  0.164160  0.366139  1.836868)  para_oo sigma:           0.16
            -0.2539         -0.1548          0.1410
            -0.1412         -0.2736         -0.5811
             0.0765         -0.6381          1.0005

     Atom 68  H   pos: (  0.014341  0.463720  1.725532)  para_oo sigma:           0.00
             0.0000          0.0000          0.0000
             0.0000          0.0000          0.0000
             0.0000          0.0000          0.0000

     Atom 69  H   pos: (  0.094270  0.316821  1.953821)  para_oo sigma:           0.00
             0.0000          0.0000          0.0000
             0.0000          0.0000          0.0000
             0.0000          0.0000          0.0000

     Atom 70  O   pos: (  0.052709 -0.576394  2.058237)  para_oo sigma:          -0.60
            -0.5376         -0.0816         -0.2654
            -0.0451         -0.6610         -0.1010
            -0.2514         -0.0446         -0.5989

     Atom 71  H   pos: ( -0.117250  0.283140  0.124510)  para_oo sigma:           0.00
             0.0000          0.0000          0.0000
             0.0000          0.0000          0.0000
             0.0000          0.0000          0.0000

     Atom 72  H   pos: (  0.189641 -0.631346  2.046295)  para_oo sigma:           0.00
             0.0000          0.0000          0.0000
             0.0000          0.0000          0.0000
             0.0000          0.0000          0.0000

     Atom 73  Ca  pos: ( -0.510149  0.395504  0.958211)  para_oo sigma:          -3.82
            -3.6600         -0.4711          0.0587
            -0.4623         -3.3796          0.0091
             0.0103          0.0214         -4.4162

     Atom 74  Si  pos: (  0.011650  0.369265  0.827650)  para_oo sigma:          -6.02
            -5.6589          0.6719          0.1553
             0.7080         -6.1911         -0.5420
             0.1499         -0.5390         -6.2103

     Atom 75  O   pos: ( -0.201204  0.275126  0.889465)  para_oo sigma:          -1.57
            -0.0821          1.4939         -0.6610
             1.5392         -2.4844         -0.2252
            -0.7368         -0.0784         -2.1399

     Atom 76  O   pos: (  0.150851  0.412716  1.020560)  para_oo sigma:          -1.58
            -1.9552          0.3313          2.3126
             0.3738         -2.1453          0.7183
             2.2434          0.6039         -0.6297

     Atom 77  O   pos: (  0.138463  0.201677  0.681901)  para_oo sigma:          -3.61
            -3.8281         -1.0046         -0.0600
            -1.0170         -2.8052          0.0256
            -0.0144         -0.0007         -4.2063

     Atom 78  O   pos: (  0.000752  0.570843  0.695364)  para_oo sigma:          -1.25
            -1.9050         -0.5168         -0.5837
            -0.4784          0.3872         -1.9156
            -0.5115         -1.8006         -2.2454

     Atom 79  Ca  pos: (  0.114663  0.828212  0.886729)  para_oo sigma:          -2.93
            -3.0718         -0.0377         -0.0859
             0.0187         -2.7269          0.3410
            -0.0620          0.4095         -2.9936

     Atom 80  Si  pos: ( -0.415875  0.841894  0.688614)  para_oo sigma:          -5.88
            -5.7176          0.4832         -0.0121
             0.4505         -6.2294          0.2503
            -0.0836          0.2432         -5.6920

     Atom 81  O   pos: ( -0.544498  0.716866  0.852485)  para_oo sigma:          -1.56
            -1.6326          1.1166         -1.5248
             1.0187         -2.1301         -0.9831
            -1.5444         -1.1615         -0.9149

     Atom 82  O   pos: ( -0.225366  0.941233  0.803435)  para_oo sigma:          -1.59
            -0.3876          1.1502          1.2918
             1.1357         -2.2822          0.8908
             1.4355          0.8740         -2.1047

     Atom 83  O   pos: ( -0.375336  0.713291  0.484372)  para_oo sigma:          -2.56
            -3.9589          0.0188         -0.0127
            -0.0134         -2.6552          1.0913
            -0.0586          1.1402         -1.0690

     Atom 84  Ca  pos: (  0.271590 -0.045143  1.249356)  para_oo sigma:          -2.96
            -2.8742         -0.1889          0.0332
            -0.2240         -2.5549          0.3959
             0.0590          0.3644         -3.4577

     Atom 85  Si  pos: ( -0.219211 -0.081093  1.413983)  para_oo sigma:          -5.98
            -5.9468          0.5017         -0.2476
             0.4766         -6.4135          0.3023
            -0.3506          0.3199         -5.5833

     Atom 86  O   pos: ( -0.061783  0.058245  1.290407)  para_oo sigma:          -1.56
            -1.3386          1.3627         -1.1596
             1.3054         -1.8165         -1.0884
            -1.2624         -1.2380         -1.5202

     Atom 87  O   pos: (  0.607729 -0.160493  1.262313)  para_oo sigma:          -1.12
            -0.5290          0.7075          1.7510
             0.7212         -1.9820          0.6350
             1.8423          0.6311         -0.8631

     Atom 88  O   pos: ( -0.295771  0.012403  1.622932)  para_oo sigma:          -2.69
            -3.8104          0.0039         -0.3717
             0.0215         -3.3649          0.6504
            -0.4181          0.7436         -0.8860

     Atom 89  Ca  pos: ( -0.030164  0.407767  1.304459)  para_oo sigma:          -2.73
            -3.0559         -0.1635         -0.4056
            -0.1365         -2.4381          0.1169
            -0.4363          0.0526         -2.6959

     Atom 90  Si  pos: ( -0.541205  0.473972  1.416484)  para_oo sigma:          -6.06
            -6.1080          0.3806         -0.1206
             0.3349         -6.1293          0.0525
            -0.2092          0.0767         -5.9368

     Atom 91  O   pos: (  0.365318  0.244808  1.392735)  para_oo sigma:          -1.68
            -1.8047          1.0139         -0.0617
             0.9644         -0.1409          0.2091
            -0.1262         -0.0428         -3.1040

     Atom 92  O   pos: ( -0.370320  0.529966  1.252231)  para_oo sigma:          -1.45
            -0.8622          0.5559         -1.9296
             0.6175         -2.5294         -0.5342
            -1.9648         -0.5906         -0.9573

     Atom 93  O   pos: ( -0.736109  0.623052  1.390074)  para_oo sigma:          -3.61
            -3.6556         -1.8113          0.1673
            -1.8169         -2.5982         -0.4850
             0.1690         -0.4687         -4.5875

     Atom 94  O   pos: ( -0.461604  0.495597  1.646939)  para_oo sigma:          -1.86
            -2.0138          0.0943          1.3489
             0.0389         -3.3531          0.0935
             1.4640          0.3220         -0.2109

     Atom 95  Ca  pos: (  0.789370 -0.467380  1.797348)  para_oo sigma:          -2.87
            -2.4153          0.1398          0.0745
            -0.0249         -3.2046          0.2923
             0.1542          0.1877         -2.9905

     Atom 96  Ca  pos: (  0.432465  0.169466  1.738028)  para_oo sigma:          -3.81
            -3.7287          0.0366         -0.1973
             0.0878         -3.6716          0.3470
            -0.2336          0.3332         -4.0177

     Atom 97  Ca  pos: ( -0.069358  0.600667  0.384231)  para_oo sigma:          -3.05
            -3.2228          0.2340         -0.4013
             0.2319         -3.1157          0.0751
            -0.3548          0.1816         -2.8254

     Atom 98  O   pos: (  0.350244 -0.860140  2.018708)  para_oo sigma:           0.21
            -0.1392          0.3506         -0.5426
             0.2111          0.4191         -0.6123
            -0.3732         -0.6540          0.3382

     Atom 99  H   pos: (  0.199221  0.008506  0.090561)  para_oo sigma:           0.00
             0.0000          0.0000          0.0000
             0.0000          0.0000          0.0000
             0.0000          0.0000          0.0000

     Atom100  O   pos: ( -0.087380  0.551732  1.638539)  para_oo sigma:          -0.42
             0.5785         -0.1514          0.4335
            -0.0959         -0.9158         -0.2873
             0.4424         -0.2861         -0.9108

     Atom101  H   pos: ( -0.231658  0.507738  1.657609)  para_oo sigma:           0.00
             0.0000          0.0000          0.0000
             0.0000          0.0000          0.0000
             0.0000          0.0000          0.0000

     Paramagnetic US L_R Q_R contribution in ppm:

     Atom  1  O   pos: ( -0.090341  1.223074  0.194400)  para_lq sigma:        -101.43
          -101.5269         -1.8756          4.1017
            -1.3745       -102.5495         -2.2310
             4.1938         -2.4568       -100.2257

     Atom  2  H   pos: ( -0.988585  1.345186  0.162360)  para_lq sigma:           0.00
             0.0000          0.0000          0.0000
             0.0000          0.0000          0.0000
             0.0000          0.0000          0.0000

     Atom  3  H   pos: ( -0.172512  1.290798  0.300047)  para_lq sigma:           0.00
             0.0000          0.0000          0.0000
             0.0000          0.0000          0.0000
             0.0000          0.0000          0.0000

     Atom  4  O   pos: (  0.306388  0.483974  0.378472)  para_lq sigma:        -101.28
          -100.7074         -4.5667         -3.6815
            -4.5656       -101.9861          2.7283
            -3.6705          2.9224       -101.1500

     Atom  5  H   pos: (  0.288525  0.374355  0.473670)  para_lq sigma:           0.00
             0.0000          0.0000          0.0000
             0.0000          0.0000          0.0000
             0.0000          0.0000          0.0000

     Atom  6  H   pos: (  0.419191  0.569616  0.431635)  para_lq sigma:           0.00
             0.0000          0.0000          0.0000
             0.0000          0.0000          0.0000
             0.0000          0.0000          0.0000

     Atom  7  O   pos: ( -0.247996  1.433104  0.479293)  para_lq sigma:        -100.46
          -104.4894         -0.4753         -1.7143
            -0.5519       -102.7768          2.1870
            -1.9335          2.0699        -94.1268

     Atom  8  H   pos: ( -1.136087  1.536180  0.471763)  para_lq sigma:           0.00
             0.0000          0.0000          0.0000
             0.0000          0.0000          0.0000
             0.0000          0.0000          0.0000

     Atom  9  H   pos: ( -0.367657  1.517479  0.441670)  para_lq sigma:           0.00
             0.0000          0.0000          0.0000
             0.0000          0.0000          0.0000
             0.0000          0.0000          0.0000

     Atom 10  O   pos: (  0.480682 -0.466756  1.610966)  para_lq sigma:        -101.51
          -100.0471         -2.5732         -3.4279
            -2.4993       -104.0707          2.1702
            -3.5826          2.5005       -100.4082

     Atom 11  H   pos: (  0.429456 -0.608883  1.624225)  para_lq sigma:           0.00
             0.0000          0.0000          0.0000
             0.0000          0.0000          0.0000
             0.0000          0.0000          0.0000

     Atom 12  H   pos: (  0.390166 -0.425805  1.492193)  para_lq sigma:           0.00
             0.0000          0.0000          0.0000
             0.0000          0.0000          0.0000
             0.0000          0.0000          0.0000

     Atom 13  O   pos: (  0.468002  0.377855  0.017805)  para_lq sigma:        -100.63
           -98.2083         -4.2529          3.7088
            -4.1244       -101.4450         -3.4573
             3.7709         -3.2649       -102.2307

     Atom 14  H   pos: (  0.511338 -0.674823  2.051960)  para_lq sigma:           0.00
             0.0000          0.0000          0.0000
             0.0000          0.0000          0.0000
             0.0000          0.0000          0.0000

     Atom 15  H   pos: (  0.415256  0.428049  0.146473)  para_lq sigma:           0.00
             0.0000          0.0000          0.0000
             0.0000          0.0000          0.0000
             0.0000          0.0000          0.0000

     Atom 16  O   pos: ( -0.501600  0.961582  1.708808)  para_lq sigma:        -101.86
          -104.3691         -1.1434          0.5580
            -0.4613        -97.7510          2.2185
             0.4124          2.3039       -103.4682

     Atom 17  H   pos: ( -0.650403  0.954645  1.649586)  para_lq sigma:           0.00
             0.0000          0.0000          0.0000
             0.0000          0.0000          0.0000
             0.0000          0.0000          0.0000

     Atom 18  H   pos: ( -0.422760  1.004932  1.588410)  para_lq sigma:           0.00
             0.0000          0.0000          0.0000
             0.0000          0.0000          0.0000
             0.0000          0.0000          0.0000

     Atom 19  O   pos: (  0.099973  0.907318  0.361487)  para_lq sigma:        -100.42
          -101.5361          0.0149         -5.3197
            -0.0679       -104.2151          2.1511
            -5.3356          2.1738        -95.5032

     Atom 20  H   pos: ( -0.775298  0.949112  0.423705)  para_lq sigma:           0.00
             0.0000          0.0000          0.0000
             0.0000          0.0000          0.0000
             0.0000          0.0000          0.0000

     Atom 21  H   pos: (  0.044704  1.035612  0.309049)  para_lq sigma:           0.00
             0.0000          0.0000          0.0000
             0.0000          0.0000          0.0000
             0.0000          0.0000          0.0000

     Atom 22  O   pos: ( -0.431830  1.619776 -0.022124)  para_lq sigma:        -101.31
           -95.9017          2.4758          1.6693
             2.5962       -102.4385          0.0402
             1.7224          0.1729       -105.6022

     Atom 23  H   pos: ( -0.387757  1.481424 -0.022167)  para_lq sigma:           0.00
             0.0000          0.0000          0.0000
             0.0000          0.0000          0.0000
             0.0000          0.0000          0.0000

     Atom 24  H   pos: ( -0.467198  1.646317  0.125292)  para_lq sigma:           0.00
             0.0000          0.0000          0.0000
             0.0000          0.0000          0.0000
             0.0000          0.0000          0.0000

     Atom 25  Ca  pos: ( -0.184834  1.289677  0.829421)  para_lq sigma:         202.19
           202.1342         -0.6281         -0.4694
            -0.7202        203.4388         -0.0188
            -1.1020         -0.0083        200.9918

     Atom 26  Si  pos: ( -0.667634  1.244120  0.684382)  para_lq sigma:          -0.53
             0.7109          2.3439         -0.1139
             2.3542         -2.3281          0.5251
             0.1819          0.8984          0.0122

     Atom 27  O   pos: ( -0.855760  1.187475  0.827413)  para_lq sigma:        -110.28
          -111.4860         -1.4599          3.6601
            -1.6797       -107.7912          1.0389
             4.5282          1.4802       -111.5765

     Atom 28  O   pos: ( -0.524314  1.390230  0.813452)  para_lq sigma:        -110.20
          -110.5402         -2.6727         -2.6571
            -2.5373       -108.9207         -2.3878
            -2.9423         -2.8370       -111.1308

     Atom 29  O   pos: ( -0.565606  1.029478  0.612179)  para_lq sigma:        -103.92
          -103.3599          3.4764         -0.3868
             3.5436       -107.5764          0.1073
            -0.4412          0.3637       -100.8177

     Atom 30  O   pos: ( -0.727919  1.338050  0.467040)  para_lq sigma:        -101.69
           -99.2224          0.7306         -1.5730
             0.8218       -103.3159          3.4589
            -1.4285          3.3277       -102.5419

     Atom 31  Ca  pos: (  0.757433 -0.061939  0.957644)  para_lq sigma:         200.95
           199.5353         -0.8806         -1.2212
            -1.2015        202.4003         -0.7232
            -1.2826         -0.4271        200.9240

     Atom 32  Si  pos: (  0.246713 -0.008007  0.767770)  para_lq sigma:          -0.51
             0.9410          3.1443          0.4607
             3.6671         -1.9012         -0.7531
             1.0216         -0.3188         -0.5786

     Atom 33  O   pos: (  0.090957 -0.145085  0.891638)  para_lq sigma:        -110.45
          -110.8396         -2.7087          2.5139
            -2.7795       -109.7703          2.2719
             3.3703          2.5962       -110.7278

     Atom 34  O   pos: (  0.430946  0.046658  0.912576)  para_lq sigma:        -109.59
          -111.3921         -0.9782         -3.4072
            -0.8981       -106.9512         -0.9962
            -3.9791         -1.3709       -110.4231

     Atom 35  O   pos: (  0.311430 -0.110525  0.552074)  para_lq sigma:        -102.58
          -102.0788          1.7440          2.3135
             1.7762       -101.6696         -3.3815
             2.1666         -2.8785       -103.9847

     Atom 36  Ca  pos: ( -0.341493  0.868402  1.139028)  para_lq sigma:         200.59
           201.3242         -2.3942         -0.0174
            -1.9918        199.7678         -0.3071
             0.1106         -0.2604        200.6927

     Atom 37  Si  pos: ( -0.820428  0.851233  1.342816)  para_lq sigma:          -0.67
             0.3780          1.6092          0.5959
             2.4906         -3.0249          0.6268
             0.2603          0.2734          0.6407

     Atom 38  O   pos: ( -0.657062  0.971880  1.213719)  para_lq sigma:        -109.75
          -110.7770         -2.9263          2.8152
            -3.0666       -108.9204          2.3477
             3.3128          2.5765       -109.5645

     Atom 39  O   pos: ( -0.020463  0.810103  1.216785)  para_lq sigma:        -110.46
          -113.2708         -0.7440         -3.7204
            -0.6654       -107.8948         -0.1778
            -4.4441         -0.1900       -110.2057

     Atom 40  O   pos: ( -0.841382  0.947580  1.567546)  para_lq sigma:        -108.07
          -106.4665          0.0711         -0.1857
             0.4751       -106.5075         -2.5965
            -0.1190         -2.2621       -111.2407

     Atom 41  Ca  pos: (  0.558985 -0.491064  1.171661)  para_lq sigma:         200.43
           197.8447         -1.2282         -0.8536
            -1.4937        202.7149          0.0874
            -0.4087          0.1519        200.7308

     Atom 42  Si  pos: (  0.024744 -0.486058  1.378088)  para_lq sigma:          -0.80
             0.4469          2.5589          0.1401
             2.4892         -2.7707         -0.5474
             0.9901         -1.3184         -0.0886

     Atom 43  O   pos: ( -0.315427  1.223973  1.144375)  para_lq sigma:        -110.00
          -108.9432         -0.7171         -2.7769
            -0.8104       -108.3347         -2.1582
            -3.0062         -2.0576       -112.7138

     Atom 44  O   pos: (  0.248165 -0.408665  1.318252)  para_lq sigma:        -109.47
          -113.2256         -1.9058          1.9599
            -1.6677       -107.8697          0.6678
             1.9146          0.5627       -107.3077

     Atom 45  O   pos: ( -0.096620 -0.291727  1.483035)  para_lq sigma:        -103.91
          -102.6200          3.6505          0.5138
             3.6672       -106.3144         -0.3188
             0.7970         -0.3689       -102.8062

     Atom 46  O   pos: (  1.000907 -0.656876  1.565419)  para_lq sigma:        -111.47
          -108.6508         -0.4312          0.7924
            -0.2841       -113.0200          4.7938
             0.8215          4.6185       -112.7496

     Atom 47  Ca  pos: ( -0.121380  0.882719  1.749702)  para_lq sigma:         201.60
           200.2929         -1.0551          2.2466
            -1.1168        203.2811          0.5994
             2.8750          0.3631        201.2142

     Atom 48  Ca  pos: ( -0.647024  0.663713  1.887005)  para_lq sigma:         201.41
           201.0485         -0.6520         -0.0503
            -1.3864        202.8478          1.6162
            -0.5425          0.4069        200.3369

     Atom 49  Si  pos: ( -0.750145  1.561208  0.364818)  para_lq sigma:          -0.40
             2.1240          1.6533          1.9403
             2.0981         -2.4737          1.2355
             0.9618          0.5285         -0.8388

     Atom 50  O   pos: ( -0.849494  1.519893  0.149517)  para_lq sigma:        -109.22
          -107.6979         -1.0616         -2.6215
            -0.8673       -106.5232         -1.1866
            -2.4997         -1.1407       -113.4524

     Atom 51  O   pos: (  0.687847 -0.117371  0.391622)  para_lq sigma:        -109.13
          -112.1279         -3.1669          0.4804
            -3.0143       -108.5023          0.7154
             0.5228          0.6219       -106.7689

     Atom 52  O   pos: ( -0.087536 -0.155355  1.886835)  para_lq sigma:        -101.36
           -97.8764          3.7616          0.1219
             3.6581       -100.1736         -0.2736
            -0.2817         -0.2630       -106.0300

     Atom 53  H   pos: ( -0.171200 -0.069072  1.787129)  para_lq sigma:           0.00
             0.0000          0.0000          0.0000
             0.0000          0.0000          0.0000
             0.0000          0.0000          0.0000

     Atom 54  H   pos: ( -0.123811 -0.108593  2.022924)  para_lq sigma:           0.00
             0.0000          0.0000          0.0000
             0.0000          0.0000          0.0000
             0.0000          0.0000          0.0000

     Atom 55  O   pos: ( -0.340973  0.917152  0.169215)  para_lq sigma:        -100.39
           -99.0946         -4.4884          0.3662
            -4.5450       -100.3864          1.9134
             0.1890          1.5293       -101.6765

     Atom 56  H   pos: ( -0.241551  1.025711  0.184769)  para_lq sigma:           0.00
             0.0000          0.0000          0.0000
             0.0000          0.0000          0.0000
             0.0000          0.0000          0.0000

     Atom 57  H   pos: ( -0.367342  0.848429  0.304897)  para_lq sigma:           0.00
             0.0000          0.0000          0.0000
             0.0000          0.0000          0.0000
             0.0000          0.0000          0.0000

     Atom 58  O   pos: (  0.270567 -0.121419  1.649300)  para_lq sigma:         -99.03
          -102.6413          1.1023          2.3998
             0.9668       -101.5269          2.8499
             2.3691          2.6740        -92.9239

     Atom 59  H   pos: (  0.133512 -0.150209  1.691260)  para_lq sigma:           0.00
             0.0000          0.0000          0.0000
             0.0000          0.0000          0.0000
             0.0000          0.0000          0.0000

     Atom 60  H   pos: (  0.347052 -0.246013  1.668617)  para_lq sigma:           0.00
             0.0000          0.0000          0.0000
             0.0000          0.0000          0.0000
             0.0000          0.0000          0.0000

     Atom 61  O   pos: ( -0.139999  0.232226  0.376499)  para_lq sigma:        -101.05
          -102.5728         -2.5187         -4.1245
            -2.6847       -102.6161          3.0469
            -4.0358          3.0234        -97.9760

     Atom 62  H   pos: ( -0.029562  0.198037  0.468413)  para_lq sigma:           0.00
             0.0000          0.0000          0.0000
             0.0000          0.0000          0.0000
             0.0000          0.0000          0.0000

     Atom 63  H   pos: (  0.771092  0.099755  0.389611)  para_lq sigma:           0.00
             0.0000          0.0000          0.0000
             0.0000          0.0000          0.0000
             0.0000          0.0000          0.0000

     Atom 64  O   pos: ( -0.607388  1.161964  0.011330)  para_lq sigma:        -100.27
           -98.3875          6.3750         -0.0318
             6.1313        -99.0093          1.2593
            -0.1335          1.2456       -103.4084

     Atom 65  H   pos: ( -0.688078  1.235001  0.108256)  para_lq sigma:           0.00
             0.0000          0.0000          0.0000
             0.0000          0.0000          0.0000
             0.0000          0.0000          0.0000

     Atom 66  H   pos: ( -0.522534  1.064249  0.085606)  para_lq sigma:           0.00
             0.0000          0.0000          0.0000
             0.0000          0.0000          0.0000
             0.0000          0.0000          0.0000

     Atom 67  O   pos: (  0.164160  0.366139  1.836868)  para_lq sigma:        -108.56
          -107.9520         -1.0324          3.4708
            -0.9082       -106.1091          2.8045
             3.9389          3.2006       -111.6107

     Atom 68  H   pos: (  0.014341  0.463720  1.725532)  para_lq sigma:           0.00
             0.0000          0.0000          0.0000
             0.0000          0.0000          0.0000
             0.0000          0.0000          0.0000

     Atom 69  H   pos: (  0.094270  0.316821  1.953821)  para_lq sigma:           0.00
             0.0000          0.0000          0.0000
             0.0000          0.0000          0.0000
             0.0000          0.0000          0.0000

     Atom 70  O   pos: (  0.052709 -0.576394  2.058237)  para_lq sigma:        -100.63
          -102.9661          2.2280          1.8961
             2.3014        -97.1388          4.3925
             1.7143          4.5066       -101.7890

     Atom 71  H   pos: ( -0.117250  0.283140  0.124510)  para_lq sigma:           0.00
             0.0000          0.0000          0.0000
             0.0000          0.0000          0.0000
             0.0000          0.0000          0.0000

     Atom 72  H   pos: (  0.189641 -0.631346  2.046295)  para_lq sigma:           0.00
             0.0000          0.0000          0.0000
             0.0000          0.0000          0.0000
             0.0000          0.0000          0.0000

     Atom 73  Ca  pos: ( -0.510149  0.395504  0.958211)  para_lq sigma:         200.36
           199.8879         -0.8226          0.3118
            -0.8210        201.3410          0.1288
             0.9301          0.0565        199.8618

     Atom 74  Si  pos: (  0.011650  0.369265  0.827650)  para_lq sigma:          -0.71
             0.8708          2.6784          0.7754
             2.7657         -1.5257         -1.6346
             0.9667         -2.7351         -1.4859

     Atom 75  O   pos: ( -0.201204  0.275126  0.889465)  para_lq sigma:        -110.59
          -114.3171         -2.8373          1.8988
            -2.7418       -108.5929          0.8141
             1.8265          1.2236       -108.8546

     Atom 76  O   pos: (  0.150851  0.412716  1.020560)  para_lq sigma:        -111.09
          -110.3223         -1.1917         -4.1728
            -1.5444       -108.8812         -1.3207
            -4.7563         -1.6683       -114.0528

     Atom 77  O   pos: (  0.138463  0.201677  0.681901)  para_lq sigma:        -104.90
          -103.7164          3.5050          0.4584
             3.6582       -107.4068         -0.7684
             0.7991         -0.7802       -103.5640

     Atom 78  O   pos: (  0.000752  0.570843  0.695364)  para_lq sigma:        -111.89
          -110.0474          0.5201         -0.2362
             0.5648       -117.0886          4.0895
             0.0078          2.6274       -108.5484

     Atom 79  Ca  pos: (  0.114663  0.828212  0.886729)  para_lq sigma:         201.45
           200.1778          0.2761         -0.5818
             0.6178        201.9612          0.9685
            -0.8798          0.9196        202.2242

     Atom 80  Si  pos: ( -0.415875  0.841894  0.688614)  para_lq sigma:          -0.93
            -0.8043          2.3672         -0.1525
             2.4859         -2.6461          1.0697
            -0.6232          2.0593          0.6622

     Atom 81  O   pos: ( -0.544498  0.716866  0.852485)  para_lq sigma:        -110.69
          -110.3388         -2.3047          2.7441
            -2.0739       -109.0553          2.5266
             3.1792          3.3346       -112.6757

     Atom 82  O   pos: ( -0.225366  0.941233  0.803435)  para_lq sigma:        -111.35
          -113.4842         -2.7445         -3.5534
            -2.8186       -109.9829         -1.6794
            -3.7591         -1.9571       -110.5745

     Atom 83  O   pos: ( -0.375336  0.713291  0.484372)  para_lq sigma:        -109.72
          -106.9612          0.4927          0.5300
             0.5657       -109.3502         -2.7756
             0.7302         -2.6673       -112.8390

     Atom 84  Ca  pos: (  0.271590 -0.045143  1.249356)  para_lq sigma:         202.64
           202.6529         -0.6594          0.1004
            -0.8406        203.6409          0.8304
            -0.1108          0.6378        201.6165

     Atom 85  Si  pos: ( -0.219211 -0.081093  1.413983)  para_lq sigma:          -0.88
            -1.1846          2.1895         -1.3828
             2.3577         -3.1071          1.2234
            -1.7428          1.9803          1.6378

     Atom 86  O   pos: ( -0.061783  0.058245  1.290407)  para_lq sigma:        -111.33
          -111.4847         -3.0693          2.4544
            -3.2805       -111.0025          2.6586
             2.9377          2.8204       -111.5064

     Atom 87  O   pos: (  0.607729 -0.160493  1.262313)  para_lq sigma:        -110.47
          -111.8682         -1.2717         -3.6825
            -1.0211       -107.8402         -0.9907
            -4.0596         -1.5179       -111.6984

     Atom 88  O   pos: ( -0.295771  0.012403  1.622932)  para_lq sigma:        -109.48
          -107.4495          1.1240          1.4322
             1.3690       -108.1502         -3.2015
             2.0733         -3.2612       -112.8387

     Atom 89  Ca  pos: ( -0.030164  0.407767  1.304459)  para_lq sigma:         202.52
           201.3015         -0.4543         -1.1380
            -0.4749        203.3831          0.2337
            -1.6532         -0.2511        202.8785

     Atom 90  Si  pos: ( -0.541205  0.473972  1.416484)  para_lq sigma:          -0.87
            -1.5886          2.6752         -0.9275
             1.8134         -1.4283          0.0570
            -0.9875          0.4065          0.3981

     Atom 91  O   pos: (  0.365318  0.244808  1.392735)  para_lq sigma:        -110.93
          -108.6144         -2.8565         -0.6193
            -2.9273       -115.6460         -0.4056
            -0.5682         -0.4287       -108.5364

     Atom 92  O   pos: ( -0.370320  0.529966  1.252231)  para_lq sigma:        -110.73
          -112.3044         -1.3711          3.5921
            -1.1011       -108.5039          1.2329
             3.7593          1.4703       -111.3921

     Atom 93  O   pos: ( -0.736109  0.623052  1.390074)  para_lq sigma:        -101.76
          -102.4483          3.1410         -0.9185
             3.0076       -104.5342          1.1431
            -0.9857          1.0264        -98.2986

     Atom 94  O   pos: ( -0.461604  0.495597  1.646939)  para_lq sigma:        -109.63
          -107.7156          0.0431         -3.2162
            -0.2755       -107.1253         -0.0347
            -2.6277          0.1345       -114.0463

     Atom 95  Ca  pos: (  0.789370 -0.467380  1.797348)  para_lq sigma:         202.63
           203.6359          0.3704          0.0785
            -0.3100        202.7269          1.5317
             0.2231          1.8005        201.5248

     Atom 96  Ca  pos: (  0.432465  0.169466  1.738028)  para_lq sigma:         201.39
           201.3286         -0.3572         -0.4099
            -0.0524        201.7764          0.0429
            -0.9802          0.2457        201.0748

     Atom 97  Ca  pos: ( -0.069358  0.600667  0.384231)  para_lq sigma:         203.05
           202.4288         -0.2417         -1.0637
            -0.6657        202.5270         -0.0137
            -0.8345          0.7398        204.2048

     Atom 98  O   pos: (  0.350244 -0.860140  2.018708)  para_lq sigma:        -111.49
          -108.0106         -1.2307          3.0454
            -1.0824       -109.0293          3.8238
             2.2852          3.7000       -117.4440

     Atom 99  H   pos: (  0.199221  0.008506  0.090561)  para_lq sigma:           0.00
             0.0000          0.0000          0.0000
             0.0000          0.0000          0.0000
             0.0000          0.0000          0.0000

     Atom100  O   pos: ( -0.087380  0.551732  1.638539)  para_lq sigma:        -102.39
          -107.0057         -0.4550         -0.4306
            -0.6845       -100.2391          2.5642
            -0.1345          2.6535        -99.9123

     Atom101  H   pos: ( -0.231658  0.507738  1.657609)  para_lq sigma:           0.00
             0.0000          0.0000          0.0000
             0.0000          0.0000          0.0000
             0.0000          0.0000          0.0000


     Total NMR chemical shifts in ppm: ---------------------------------------
     (adopting the Simpson convention for anisotropy and asymmetry)-----------

     Atom  1  O   pos: ( -0.090341  1.223074  0.194400)  Total sigma:         222.74
           225.4813         14.0437        -17.0433
            19.2939        232.0728         -1.9019
           -14.9394          2.1579        210.6692

     O    1    anisotropy:     39.01    eta:   -0.9304
     O    1    sigma_11=    221.84    axis=( -0.418976  0.674639  0.607719)
     O    1    sigma_22=    197.64    axis=(  0.602337 -0.294324  0.741999)
     O    1    sigma_33=    248.75    axis=( -0.679447 -0.676932  0.283046)

     Atom  2  H   pos: ( -0.988585  1.345186  0.162360)  Total sigma:          17.65
            20.8813         18.5283         -4.1861
            19.3789         24.6990         -3.0881
            -3.7357         -2.6341          7.3603

     H    2    anisotropy:     37.26    eta:   -0.1445
     H    2    sigma_11=      7.02    axis=( -0.130944  0.293641  0.946905)
     H    2    sigma_22=      3.43    axis=(  0.733243 -0.614149  0.291849)
     H    2    sigma_33=     42.49    axis=( -0.667239 -0.732527  0.134891)

     Atom  3  H   pos: ( -0.172512  1.290798  0.300047)  Total sigma:          21.11
            18.2160         -6.9862        -12.2569
            -6.7208         18.7684         12.7586
           -11.6752         12.5640         26.3425

     H    3    anisotropy:     33.25    eta:   -0.1452
     H    3    sigma_11=     11.64    axis=(  0.737553  0.675023  0.018968)
     H    3    sigma_22=      8.42    axis=( -0.474478  0.538008 -0.696719)
     H    3    sigma_33=     43.27    axis=( -0.480506  0.504868  0.717093)

     Atom  4  O   pos: (  0.306388  0.483974  0.378472)  Total sigma:         253.57
           260.6921         23.8635         -9.3709
            21.8903        254.0379          4.1115
            -4.5434          5.9647        245.9832

     O    4    anisotropy:     40.54    eta:   -0.7528
     O    4    sigma_11=    250.23    axis=( -0.259324  0.387607  0.884597)
     O    4    sigma_22=    229.88    axis=( -0.593512  0.658609 -0.462577)
     O    4    sigma_33=    280.60    axis=( -0.761902 -0.644976  0.059257)

     Atom  5  H   pos: (  0.288525  0.374355  0.473670)  Total sigma:          26.40
            20.5869          4.3173         -3.2267
             5.5120         30.5533         -9.9616
            -4.5416        -10.1564         28.0697

     H    5    anisotropy:     22.39    eta:   -0.0545
     H    5    sigma_11=     19.35    axis=(  0.436079  0.487607  0.756356)
     H    5    sigma_22=     18.53    axis=(  0.852336 -0.493448 -0.173301)
     H    5    sigma_33=     41.33    axis=( -0.288719 -0.720242  0.630788)

     Atom  6  H   pos: (  0.419191  0.569616  0.431635)  Total sigma:          21.08
            28.4364         15.6134          6.4536
            14.8351         21.6917          5.4280
             7.2419          6.4873         13.1001

     H    6    anisotropy:     33.45    eta:   -0.0513
     H    6    sigma_11=     10.50    axis=(  0.411737 -0.076689 -0.908070)
     H    6    sigma_22=      9.36    axis=(  0.524670 -0.794786  0.305018)
     H    6    sigma_33=     43.37    axis=(  0.745113  0.602025  0.287007)

     Atom  7  O   pos: ( -0.247996  1.433104  0.479293)  Total sigma:         229.83
           245.2373        -10.2369          3.4961
            -9.5939        219.1070          9.0349
            -4.9921          7.3522        225.1386

     O    7    anisotropy:     28.86    eta:   -0.9030
     O    7    sigma_11=    228.89    axis=(  0.294318  0.420345  0.858305)
     O    7    sigma_22=    211.52    axis=(  0.235646  0.838437 -0.491420)
     O    7    sigma_33=    249.07    axis=( -0.926201  0.346890  0.147714)

     Atom  8  H   pos: ( -1.136087  1.536180  0.471763)  Total sigma:          24.39
            33.6651         11.6121          1.5786
            12.4919         23.4958          2.1796
             0.8836          1.5813         16.0202

     H    8    anisotropy:     26.15    eta:   -0.1034
     H    8    sigma_11=     16.58    axis=( -0.403190  0.492858  0.771057)
     H    8    sigma_22=     14.78    axis=( -0.387277  0.671510 -0.631736)
     H    8    sigma_33=     41.83    axis=( -0.829129 -0.553323 -0.079873)

     Atom  9  H   pos: ( -0.367657  1.517479  0.441670)  Total sigma:          20.37
            31.0603        -13.1486          7.4863
           -14.3064         18.2079         -6.0352
             7.6002         -5.7403         11.8542

     H    9    anisotropy:     33.54    eta:   -0.0825
     H    9    sigma_11=     10.12    axis=( -0.585408 -0.584202  0.562144)
     H    9    sigma_22=      8.27    axis=( -0.119797 -0.623430 -0.772647)
     H    9    sigma_33=     42.73    axis=(  0.801839 -0.519657  0.294975)

     Atom 10  O   pos: (  0.480682 -0.466756  1.610966)  Total sigma:         206.79
           204.2253        -14.4537         28.3515
           -11.8399        210.4630         -7.8085
            25.1782         -3.0802        205.6761

     O   10    anisotropy:     46.88    eta:   -0.8980
     O   10    sigma_11=    205.19    axis=(  0.171460  0.881803  0.439346)
     O   10    sigma_22=    177.13    axis=( -0.734374 -0.182876  0.653645)
     O   10    sigma_33=    238.04    axis=(  0.656732 -0.434718  0.616217)

     Atom 11  H   pos: (  0.429456 -0.608883  1.624225)  Total sigma:          20.26
            12.4884          8.1027          1.5060
             7.3368         39.4491         -2.7687
             1.5823         -1.9768          8.8535

     H   11    anisotropy:     32.02    eta:   -0.2119
     H   11    sigma_11=     11.85    axis=(  0.810024 -0.178562  0.558549)
     H   11    sigma_22=      7.33    axis=(  0.529057 -0.188262 -0.827439)
     H   11    sigma_33=     41.61    axis=( -0.252903 -0.965750  0.058027)

     Atom 12  H   pos: (  0.390166 -0.425805  1.492193)  Total sigma:          18.49
            20.1417         -5.0404         17.6781
            -4.4573          9.1669         -5.6721
            17.0766         -6.0479         26.1648

     H   12    anisotropy:     36.01    eta:   -0.0818
     H   12    sigma_11=      7.47    axis=(  0.195150  0.972956  0.123583)
     H   12    sigma_22=      5.51    axis=( -0.753851  0.068198  0.653496)
     H   12    sigma_33=     42.50    axis=(  0.627395 -0.220693  0.746773)

     Atom 13  O   pos: (  0.468002  0.377855  0.017805)  Total sigma:         241.58
           239.0267         14.0555        -21.9885
            18.3203        231.1950          2.5139
           -15.8445         11.6794        254.5116

     O   13    anisotropy:    -45.68    eta:   -0.7053
     O   13    sigma_11=    246.07    axis=(  0.484168  0.745595  0.457896)
     O   13    sigma_22=    267.55    axis=( -0.591083 -0.107145  0.799463)
     O   13    sigma_33=    211.12    axis=( -0.645137  0.657729 -0.388833)

     Atom 14  H   pos: (  0.511338 -0.674823  2.051960)  Total sigma:          21.22
            20.9204         15.8006          1.4818
            15.3262         30.2644          5.4628
             1.6754          5.4943         12.4790

     H   14    anisotropy:     32.35    eta:   -0.2095
     H   14    sigma_11=     12.70    axis=( -0.499091  0.177663  0.848142)
     H   14    sigma_22=      8.18    axis=( -0.644417  0.578263 -0.500339)
     H   14    sigma_33=     42.79    axis=( -0.579341 -0.796271 -0.174116)

     Atom 15  H   pos: (  0.415256  0.428049  0.146473)  Total sigma:          23.42
            16.8638         -2.7767        -10.6970
            -1.6818         15.5166          9.1997
            -8.9705         10.7219         37.8849

     H   15    anisotropy:     32.67    eta:   -0.1436
     H   15    sigma_11=     14.10    axis=(  0.819941  0.563073  0.103174)
     H   15    sigma_22=     10.97    axis=( -0.465719  0.760948 -0.451734)
     H   15    sigma_33=     45.20    axis=( -0.332869  0.322346  0.886167)

     Atom 16  O   pos: ( -0.501600  0.961582  1.708808)  Total sigma:         195.96
           230.6113         19.5117         12.5235
            34.4692        187.9991          1.9732
             7.8243          5.1390        169.2595

     O   16    anisotropy:     73.87    eta:   -0.1538
     O   16    sigma_11=    175.12    axis=(  0.407461 -0.898746  0.161959)
     O   16    sigma_22=    167.55    axis=( -0.195081  0.087594  0.976868)
     O   16    sigma_33=    245.20    axis=(  0.892143  0.429630  0.139638)

     Atom 17  H   pos: ( -0.650403  0.954645  1.649586)  Total sigma:          15.21
            36.8690          2.3275         13.6508
             2.9982          1.7011         -0.0169
            14.7934         -0.3159          7.0591

     H   17    anisotropy:     41.25    eta:   -0.0834
     H   17    sigma_11=      2.61    axis=( -0.210189 -0.735529  0.644064)
     H   17    sigma_22=      0.31    axis=(  0.309726 -0.674944 -0.669716)
     H   17    sigma_33=     42.71    axis=(  0.927303  0.058717  0.369678)

     Atom 18  H   pos: ( -0.422760  1.004932  1.588410)  Total sigma:          21.94
            26.9761          8.6252        -10.5001
             8.6435         16.3621         -7.3081
           -11.9201         -7.6815         22.4670

     H   18    anisotropy:     29.16    eta:   -0.1145
     H   18    sigma_11=     13.33    axis=(  0.674620 -0.121027  0.728176)
     H   18    sigma_22=     11.10    axis=(  0.232426 -0.901463 -0.365160)
     H   18    sigma_33=     41.38    axis=( -0.700618 -0.415591  0.580015)

     Atom 19  O   pos: (  0.099973  0.907318  0.361487)  Total sigma:         250.02
           244.7753          8.8464          7.5457
             2.2073        269.2601         -9.7037
             7.1651         -7.8988        236.0235

     O   19    anisotropy:     32.91    eta:   -0.9025
     O   19    sigma_11=    248.95    axis=( -0.863989  0.017046 -0.503221)
     O   19    sigma_22=    229.15    axis=( -0.483528  0.250667  0.838669)
     O   19    sigma_33=    271.96    axis=( -0.140437 -0.967923  0.208332)

     Atom 20  H   pos: ( -0.775298  0.949112  0.423705)  Total sigma:          24.95
            33.0077          3.6615         11.2979
             4.7846         19.4356          2.6443
            10.8505          1.6825         22.4173

     H   20    anisotropy:     24.10    eta:   -0.1914
     H   20    sigma_11=     18.46    axis=(  0.107672 -0.967787  0.227584)
     H   20    sigma_22=     15.38    axis=(  0.549883 -0.132740 -0.824626)
     H   20    sigma_33=     41.02    axis=(  0.828272  0.213934  0.517877)

     Atom 21  H   pos: (  0.044704  1.035612  0.309049)  Total sigma:          21.71
            18.0115         -8.7041          6.6707
           -10.4157         32.3033        -10.7160
             6.9429         -9.8181         14.8163

     H   21    anisotropy:     31.20    eta:   -0.2245
     H   21    sigma_11=     13.65    axis=(  0.787555  0.553092  0.271747)
     H   21    sigma_22=      8.98    axis=( -0.443498  0.202532  0.873092)
     H   21    sigma_33=     42.51    axis=(  0.427863 -0.808127  0.404800)

     Atom 22  O   pos: ( -0.431830  1.619776 -0.022124)  Total sigma:         246.85
           234.1930         -2.7794        -11.2541
            -3.4289        237.5808          8.5064
           -11.4993         11.0179        268.7866

     O   22    anisotropy:     42.21    eta:   -0.1423
     O   22    sigma_11=    234.78    axis=( -0.035517 -0.963654  0.264781)
     O   22    sigma_22=    230.78    axis=( -0.960032 -0.040704 -0.276915)
     O   22    sigma_33=    275.00    axis=( -0.277628  0.264034  0.923693)

     Atom 23  H   pos: ( -0.387757  1.481424 -0.022167)  Total sigma:          28.31
            24.4856         -4.3432         -0.8847
            -4.4251         36.0414          0.9144
            -0.3562         -0.0537         24.4040

     H   23    anisotropy:     13.85    eta:   -0.1771
     H   23    sigma_11=     24.51    axis=( -0.258216 -0.133895  0.956764)
     H   23    sigma_22=     22.88    axis=( -0.911587 -0.294162 -0.287190)
     H   23    sigma_33=     37.54    axis=(  0.319897 -0.946330 -0.046099)

     Atom 24  H   pos: ( -0.467198  1.646317  0.125292)  Total sigma:          19.03
             9.0620         -1.0483         -8.9451
            -0.6432          7.5932          4.6116
            -9.4957          6.3026         40.4319

     H   24    anisotropy:     37.12    eta:   -0.0500
     H   24    sigma_11=      7.28    axis=(  0.652705  0.755452  0.057173)
     H   24    sigma_22=      6.04    axis=( -0.712606  0.637803 -0.292232)
     H   24    sigma_33=     43.77    axis=( -0.257232  0.149999  0.954637)

     Atom 25  Ca  pos: ( -0.184834  1.289677  0.829421)  Total sigma:        1089.74
          1098.7388        -15.3034        -11.4281
           -15.6126       1115.6173         -7.8100
           -17.3464         -9.8205       1054.8612

     Ca  25    anisotropy:    -62.59    eta:   -0.6800
     Ca  25    sigma_11=   1096.42    axis=(  0.798446  0.470090 -0.376165)
     Ca  25    sigma_22=   1124.79    axis=( -0.508703  0.860934 -0.003868)
     Ca  25    sigma_33=   1048.01    axis=(  0.322035  0.194445  0.926545)

     Atom 26  Si  pos: ( -0.667634  1.244120  0.684382)  Total sigma:         412.47
           426.7826         23.4043         -2.9217
            23.9867        397.7534          3.5112
             2.1897          2.8014        412.8796

     Si  26    anisotropy:    -42.44    eta:   -0.9539
     Si  26    sigma_11=    413.12    axis=( -0.089102  0.066709  0.993786)
     Si  26    sigma_22=    440.11    axis=( -0.870397 -0.490278 -0.045129)
     Si  26    sigma_33=    384.18    axis=( -0.484221  0.869010 -0.101748)

     Atom 27  O   pos: ( -0.855760  1.187475  0.827413)  Total sigma:         116.30
           151.9903        -10.0038          0.2424
           -12.6635        113.9670         -0.9906
            14.9840          2.7678         82.9384

     O   27    anisotropy:     59.26    eta:   -0.7382
     O   27    sigma_11=    111.13    axis=(  0.249059  0.963554  0.097639)
     O   27    sigma_22=     81.96    axis=( -0.118946 -0.069620  0.990457)
     O   27    sigma_33=    155.81    axis=( -0.961156  0.258296 -0.097271)

     Atom 28  O   pos: ( -0.524314  1.390230  0.813452)  Total sigma:         114.05
           108.9590          8.5806          0.2370
            11.1823        144.0963         14.8143
            -3.5480          5.2253         89.0893

     O   28    anisotropy:     51.15    eta:   -0.5993
     O   28    sigma_11=    107.21    axis=( -0.958700  0.202639  0.199580)
     O   28    sigma_22=     86.78    axis=(  0.159816 -0.196659  0.967360)
     O   28    sigma_33=    148.15    axis=( -0.235274 -0.959303 -0.156152)

     Atom 29  O   pos: ( -0.565606  1.029478  0.612179)  Total sigma:         177.45
           173.6777        -35.6800          9.2177
           -34.7472        196.9212          4.2585
             9.0696          3.4667        161.7381

     O   29    anisotropy:     67.53    eta:   -0.5230
     O   29    sigma_11=    166.71    axis=(  0.354629  0.300121  0.885531)
     O   29    sigma_22=    143.16    axis=(  0.725802  0.508702 -0.463070)
     O   29    sigma_33=    222.46    axis=( -0.589449  0.806938 -0.037427)

     Atom 30  O   pos: ( -0.727919  1.338050  0.467040)  Total sigma:         187.22
           161.3894        -17.0325         17.0024
           -11.3513        197.0038        -33.3750
            12.4399        -30.2522        203.2684

     O   30    anisotropy:     75.55    eta:   -0.2446
     O   30    sigma_11=    168.20    axis=( -0.047076  0.729924  0.681906)
     O   30    sigma_22=    155.88    axis=(  0.964705  0.210290 -0.158500)
     O   30    sigma_33=    237.59    axis=(  0.259091 -0.650376  0.714061)

     Atom 31  Ca  pos: (  0.757433 -0.061939  0.957644)  Total sigma:        1074.72
          1069.0520        -16.4770        -25.8167
           -19.1006       1109.5699        -15.3441
           -26.3528        -12.6750       1045.5399

     Ca  31    anisotropy:    -77.11    eta:   -0.6273
     Ca  31    sigma_11=   1084.30    axis=(  0.773159  0.213119 -0.597332)
     Ca  31    sigma_22=   1116.55    axis=( -0.315526  0.946273 -0.070785)
     Ca  31    sigma_33=   1023.31    axis=(  0.550153  0.243202  0.798864)

     Atom 32  Si  pos: (  0.246713 -0.008007  0.767770)  Total sigma:         411.44
           433.6092         32.9996          5.6162
            37.3827        396.9960         -9.5845
            10.1540         -2.9237        403.7015

     Si  32    anisotropy:     65.67    eta:   -0.7677
     Si  32    sigma_11=    406.35    axis=(  0.093443 -0.286059  0.953645)
     Si  32    sigma_22=    372.74    axis=( -0.506743  0.810826  0.292871)
     Si  32    sigma_33=    455.21    axis=( -0.857018 -0.510619 -0.069192)

     Atom 33  O   pos: (  0.090957 -0.145085  0.891638)  Total sigma:         128.21
           142.2672         10.1456        -14.9862
            11.6817        152.7604          3.5701
            -5.1696          4.8790         89.6156

     O   33    anisotropy:    -61.58    eta:   -0.5326
     O   33    sigma_11=    137.81    axis=( -0.816619  0.534576  0.217628)
     O   33    sigma_22=    159.67    axis=( -0.542378 -0.839688  0.027388)
     O   33    sigma_33=     87.16    axis=(  0.197381 -0.095671  0.975647)

     Atom 34  O   pos: (  0.430946  0.046658  0.912576)  Total sigma:         125.60
           135.9711          7.2134         16.8941
             2.8627        133.6794          6.5552
             9.2279          5.2811        107.1540

     O   34    anisotropy:    -35.90    eta:   -0.6363
     O   34    sigma_11=    129.95    axis=( -0.527770  0.845331 -0.082912)
     O   34    sigma_22=    145.18    axis=( -0.779270 -0.520726 -0.348687)
     O   34    sigma_33=    101.67    axis=( -0.337930 -0.119415  0.933565)

     Atom 35  O   pos: (  0.311430 -0.110525  0.552074)  Total sigma:         186.10
           182.0694        -15.9001        -25.6331
           -17.8122        179.3666         32.9863
           -24.0161         28.1557        196.8755

     O   35    anisotropy:     75.51    eta:   -0.1906
     O   35    sigma_11=    165.73    axis=(  0.866882  0.397722  0.300555)
     O   35    sigma_22=    156.14    axis=( -0.123962  0.755944 -0.642793)
     O   35    sigma_33=    236.45    axis=( -0.482856  0.519968  0.704616)

     Atom 36  Ca  pos: ( -0.341493  0.868402  1.139028)  Total sigma:        1066.28
          1100.7083        -44.1162         -2.0705
           -38.5514       1055.7606        -13.1107
            -0.0685        -13.2810       1042.3731

     Ca  36    anisotropy:     89.13    eta:   -0.4386
     Ca  36    sigma_11=   1049.60    axis=(  0.332070  0.432284 -0.838367)
     Ca  36    sigma_22=   1023.54    axis=(  0.403087  0.738526  0.540463)
     Ca  36    sigma_33=   1125.70    axis=( -0.852789  0.517407 -0.070994)

     Atom 37  Si  pos: ( -0.820428  0.851233  1.342816)  Total sigma:         408.03
           423.9372         20.7874          9.1945
            27.9329        376.8243          6.6188
             5.0824          6.7705        423.3256

     Si  37    anisotropy:    -62.61    eta:   -0.5092
     Si  37    sigma_11=    418.27    axis=(  0.479758  0.142126 -0.865813)
     Si  37    sigma_22=    439.53    axis=(  0.789793  0.359873  0.496708)
     Si  37    sigma_33=    366.29    axis=(  0.382178 -0.922113  0.060402)

     Atom 38  O   pos: ( -0.657062  0.971880  1.213719)  Total sigma:         105.10
           113.5507         -3.5229        -21.7257
            -5.9070        122.2989        -19.7836
           -16.8653        -20.2869         79.4509

     O   38    anisotropy:    -62.03    eta:   -0.2470
     O   38    sigma_11=    120.67    axis=( -0.897833  0.368372  0.241242)
     O   38    sigma_22=    130.88    axis=( -0.241571 -0.870112  0.429590)
     O   38    sigma_33=     63.75    axis=(  0.368157  0.327424  0.870204)

     Atom 39  O   pos: ( -0.020463  0.810103  1.216785)  Total sigma:         117.12
           155.3626         -7.9705          7.4206
           -15.3913         75.5462         -5.4644
            -7.2044         -0.3732        120.4616

     O   39    anisotropy:    -65.14    eta:   -0.8385
     O   39    sigma_11=    120.63    axis=( -0.022846 -0.058693  0.998015)
     O   39    sigma_22=    157.04    axis=( -0.989711  0.142364 -0.014283)
     O   39    sigma_33=     73.70    axis=(  0.141243  0.988073  0.061342)

     Atom 40  O   pos: ( -0.841382  0.947580  1.567546)  Total sigma:         114.39
           131.5751          6.3992        -25.6512
            14.0432        100.3972          6.2957
           -20.4664         10.4935        111.1898

     O   40    anisotropy:     48.86    eta:   -0.7807
     O   40    sigma_11=    110.82    axis=(  0.284449  0.755041  0.590764)
     O   40    sigma_22=     85.39    axis=( -0.449840  0.649288 -0.613244)
     O   40    sigma_33=    146.96    axis=( -0.846601 -0.091313  0.524337)

     Atom 41  Ca  pos: (  0.558985 -0.491064  1.171661)  Total sigma:        1062.92
          1026.2817        -16.8024        -18.1660
           -18.8513       1116.7792          3.7937
           -13.0000          3.8509       1045.6964

     Ca  41    anisotropy:     86.78    eta:   -0.6326
     Ca  41    sigma_11=   1052.29    axis=( -0.418934 -0.168690  0.892210)
     Ca  41    sigma_22=   1015.69    axis=( -0.885921 -0.139509 -0.442358)
     Ca  41    sigma_33=   1120.77    axis=(  0.199093 -0.975746 -0.091001)

     Atom 42  Si  pos: (  0.024744 -0.486058  1.378088)  Total sigma:         406.59
           420.0640         30.5470          7.9689
            30.2048        382.6232        -10.9030
            15.2528        -19.4856        417.0952

     Si  42    anisotropy:    -70.73    eta:   -0.3112
     Si  42    sigma_11=    422.84    axis=( -0.006170 -0.357529  0.933882)
     Si  42    sigma_22=    437.51    axis=(  0.881207  0.439509  0.174085)
     Si  42    sigma_33=    359.44    axis=(  0.472690 -0.824017 -0.312345)

     Atom 43  O   pos: ( -0.315427  1.223973  1.144375)  Total sigma:         105.14
            97.4579          6.8706          5.9389
             6.8318        100.7380          3.3997
             3.6537          4.2199        117.2151

     O   43    anisotropy:     22.11    eta:   -0.7874
     O   43    sigma_11=    103.57    axis=(  0.530079  0.749946 -0.395724)
     O   43    sigma_22=     91.97    axis=(  0.799419 -0.597598 -0.061687)
     O   43    sigma_33=    119.87    axis=(  0.282745  0.283650  0.916296)

     Atom 44  O   pos: (  0.248165 -0.408665  1.318252)  Total sigma:         135.60
           164.2432          3.7652          2.2057
             5.7653        119.9299         -5.7373
            -5.7861        -13.1417        122.6343

     O   44    anisotropy:     44.01    eta:   -0.6341
     O   44    sigma_11=    130.23    axis=(  0.129227 -0.636648  0.760250)
     O   44    sigma_22=    111.63    axis=(  0.047025 -0.761881 -0.646007)
     O   44    sigma_33=    164.94    axis=( -0.990499 -0.119232  0.068517)

     Atom 45  O   pos: ( -0.096620 -0.291727  1.483035)  Total sigma:         159.60
           156.1909        -14.3794          0.2060
           -14.0617        175.6173         -4.9796
             4.2433         -5.9269        147.0047

     O   45    anisotropy:     36.67    eta:   -0.1164
     O   45    sigma_11=    148.80    axis=(  0.881611  0.426381 -0.202390)
     O   45    sigma_22=    145.96    axis=(  0.110376  0.230668  0.966752)
     O   45    sigma_33=    184.05    axis=( -0.458889  0.874638 -0.156297)

     Atom 46  O   pos: (  1.000907 -0.656876  1.565419)  Total sigma:         113.37
           101.5162        -17.0127          7.5486
            -9.6409        109.5500        -14.2152
             4.1713        -12.5653        129.0388

     O   46    anisotropy:     39.08    eta:   -0.6970
     O   46    sigma_11=    109.42    axis=( -0.569611  0.589637  0.572600)
     O   46    sigma_22=     91.26    axis=(  0.764826  0.635362  0.106567)
     O   46    sigma_33=    139.42    axis=(  0.300972 -0.498641  0.812879)

     Atom 47  Ca  pos: ( -0.121380  0.882719  1.749702)  Total sigma:        1088.24
          1072.6307        -12.4001         32.2473
            -9.0580       1109.8789          2.9085
            36.7165         -3.9982       1082.2023

     Ca  47    anisotropy:    -69.78    eta:   -0.3201
     Ca  47    sigma_11=   1104.05    axis=( -0.370774 -0.735718 -0.566785)
     Ca  47    sigma_22=   1118.94    axis=( -0.537903  0.667620 -0.514728)
     Ca  47    sigma_33=   1041.72    axis=(  0.757091  0.114027 -0.643281)

     Atom 48  Ca  pos: ( -0.647024  0.663713  1.887005)  Total sigma:        1078.10
          1066.0684        -15.5701        -21.8671
           -21.4141       1095.3074         28.1063
           -19.9954         14.7641       1072.9236

     Ca  48    anisotropy:     64.96    eta:   -0.3769
     Ca  48    sigma_11=   1064.61    axis=(  0.469202  0.677818 -0.566050)
     Ca  48    sigma_22=   1048.28    axis=( -0.765366 -0.007627 -0.643550)
     Ca  48    sigma_33=   1121.41    axis=( -0.440527  0.735190  0.515200)

     Atom 49  Si  pos: ( -0.750145  1.561208  0.364818)  Total sigma:         411.53
           434.6470         26.5169         29.6946
            32.3357        382.6004         11.1564
            21.4684          6.6849        417.3532

     Si  49    anisotropy:     78.18    eta:   -0.6245
     Si  49    sigma_11=    401.75    axis=(  0.433311  0.264532 -0.861547)
     Si  49    sigma_22=    369.20    axis=(  0.429013 -0.901240 -0.060949)
     Si  49    sigma_33=    463.66    axis=(  0.792584  0.343205  0.504005)

     Atom 50  O   pos: ( -0.849494  1.519893  0.149517)  Total sigma:         136.22
           111.8750          9.7437         -8.8362
            11.9985        119.0462        -16.6555
             2.3324         -7.8176        177.7445

     O   50    anisotropy:     66.59    eta:   -0.4647
     O   50    sigma_11=    124.34    axis=(  0.610333  0.763238  0.212043)
     O   50    sigma_22=    103.71    axis=(  0.788199 -0.611817 -0.066502)
     O   50    sigma_33=    180.61    axis=( -0.078975 -0.207721  0.974995)

     Atom 51  O   pos: (  0.687847 -0.117371  0.391622)  Total sigma:         175.46
           186.3984         18.7444         -1.7530
            22.6809        179.6458         -3.8691
            -1.0974         -1.3697        160.3406

     O   51    anisotropy:     43.08    eta:   -0.0990
     O   51    sigma_11=    162.52    axis=( -0.610882  0.675817 -0.412426)
     O   51    sigma_22=    159.68    axis=( -0.224282  0.351865  0.908784)
     O   51    sigma_33=    204.18    axis=( -0.759290 -0.647659  0.063375)

     Atom 52  O   pos: ( -0.087536 -0.155355  1.886835)  Total sigma:         204.51
           193.2007          4.8234         13.6150
             0.9362        212.5626         13.9343
             2.9621          8.0136        207.7811

     O   52    anisotropy:     28.18    eta:   -0.6254
     O   52    sigma_11=    201.00    axis=(  0.400140 -0.681242  0.613023)
     O   52    sigma_22=    189.25    axis=( -0.882649 -0.106470  0.457815)
     O   52    sigma_33=    223.30    axis=(  0.246615  0.724274  0.643901)

     Atom 53  H   pos: ( -0.171200 -0.069072  1.787129)  Total sigma:          16.89
            13.3850        -10.1241         14.6980
           -10.4778         12.4460        -11.6006
            13.8611        -10.2778         24.8432

     H   53    anisotropy:     37.64    eta:   -0.1788
     H   53    sigma_11=      6.59    axis=( -0.282901  0.708914  0.646071)
     H   53    sigma_22=      2.10    axis=(  0.803777  0.542769 -0.243607)
     H   53    sigma_33=     41.99    axis=(  0.523364 -0.450380  0.723358)

     Atom 54  H   pos: ( -0.123811 -0.108593  2.022924)  Total sigma:          21.48
            10.8814         -3.2470         -7.2647
            -3.2368         14.4405         11.2799
            -6.5217         10.5685         39.1115

     H   54    anisotropy:     35.20    eta:   -0.0680
     H   54    sigma_11=     10.54    axis=( -0.380158  0.829610 -0.408933)
     H   54    sigma_22=      8.95    axis=(  0.898945  0.435453  0.047722)
     H   54    sigma_33=     44.95    axis=( -0.217662  0.349467  0.911316)

     Atom 55  O   pos: ( -0.340973  0.917152  0.169215)  Total sigma:         228.67
           207.8377          2.6056         -6.9602
             3.1790        228.8572        -16.1091
            -9.0671        -27.3443        249.3266

     O   55    anisotropy:     53.49    eta:   -0.2585
     O   55    sigma_11=    215.45    axis=( -0.199829  0.845561  0.495070)
     O   55    sigma_22=    206.23    axis=(  0.968922  0.095340  0.228255)
     O   55    sigma_33=    264.33    axis=( -0.145804 -0.525297  0.838335)

     Atom 56  H   pos: ( -0.241551  1.025711  0.184769)  Total sigma:          22.93
            25.1843         15.8092          1.6710
            14.9471         30.5436          0.7940
             2.0012          0.5051         13.0642

     H   56    anisotropy:     30.95    eta:   -0.1017
     H   56    sigma_11=     13.66    axis=( -0.409346  0.404359 -0.817881)
     H   56    sigma_22=     11.56    axis=( -0.646386  0.504124  0.572751)
     H   56    sigma_33=     43.57    axis=(  0.643911  0.763120  0.055011)

     Atom 57  H   pos: ( -0.367342  0.848429  0.304897)  Total sigma:          17.35
             4.7907          2.9602         -4.8470
             2.9632         14.4134        -16.2524
            -5.0674        -18.0910         32.8452

     H   57    anisotropy:     39.93    eta:   -0.0076
     H   57    sigma_11=      4.14    axis=( -0.015773  0.859254  0.511306)
     H   57    sigma_22=      3.94    axis=(  0.989186 -0.061166  0.133304)
     H   57    sigma_33=     43.97    axis=( -0.145817 -0.507879  0.848997)

     Atom 58  O   pos: (  0.270567 -0.121419  1.649300)  Total sigma:         240.29
           247.0869          6.2037         -2.8744
             7.9654        244.8654          5.2819
            -1.2733          6.9048        228.9185

     O   58    anisotropy:    -21.54    eta:   -0.8269
     O   58    sigma_11=    241.53    axis=( -0.653796  0.633644  0.413577)
     O   58    sigma_22=    253.41    axis=( -0.726147 -0.679086 -0.107485)
     O   58    sigma_33=    225.93    axis=(  0.212747 -0.370591  0.904102)

     Atom 59  H   pos: (  0.133512 -0.150209  1.691260)  Total sigma:          24.57
            37.7880          2.6927         -6.7454
             4.4183         17.0675         -0.2144
            -7.4925          0.1473         18.8610

     H   59    anisotropy:     24.12    eta:   -0.1349
     H   59    sigma_11=     17.62    axis=(  0.117029  0.715366  0.688880)
     H   59    sigma_22=     15.45    axis=(  0.318028 -0.684113  0.656389)
     H   59    sigma_33=     40.65    axis=( -0.940831 -0.142267  0.307568)

     Atom 60  H   pos: (  0.347052 -0.246013  1.668617)  Total sigma:          23.36
            22.7423        -11.4892         -0.3461
           -13.1099         34.3456          1.2488
             0.3893          0.0671         12.9989

     H   60    anisotropy:     28.19    eta:   -0.1113
     H   60    sigma_11=     15.01    axis=(  0.832706  0.523635  0.180020)
     H   60    sigma_22=     12.92    axis=( -0.142266 -0.111874  0.983486)
     H   60    sigma_33=     42.15    axis=( -0.535127  0.844565  0.018663)

     Atom 61  O   pos: ( -0.139999  0.232226  0.376499)  Total sigma:         236.78
           227.1963         24.1527          8.6753
            24.7955        252.0367         -1.9302
             9.0045         -0.8361        231.0974

     O   61    anisotropy:     45.94    eta:   -0.8108
     O   61    sigma_11=    233.88    axis=(  0.251004 -0.267469  0.930300)
     O   61    sigma_22=    209.05    axis=( -0.807971  0.471384  0.353525)
     O   61    sigma_33=    267.40    axis=( -0.533086 -0.840391 -0.097788)

     Atom 62  H   pos: ( -0.029562  0.198037  0.468413)  Total sigma:          24.31
            27.4745         -1.0540         13.8958
            -1.7425         17.1564         -2.9362
            13.7150         -1.8400         28.2983

     H   62    anisotropy:     26.52    eta:   -0.1744
     H   62    sigma_11=     17.01    axis=(  0.229982  0.970221 -0.076023)
     H   62    sigma_22=     13.93    axis=( -0.685692  0.216979  0.694800)
     H   62    sigma_33=     41.99    axis=(  0.690605 -0.107663  0.715174)

     Atom 63  H   pos: (  0.771092  0.099755  0.389611)  Total sigma:          18.81
            15.9738         16.8199          0.7782
            17.6887         33.5633         -0.2346
             0.3035         -0.8473          6.9064

     H   63    anisotropy:     37.98    eta:   -0.0835
     H   63    sigma_11=      7.21    axis=(  0.326554 -0.194830  0.924880)
     H   63    sigma_22=      5.10    axis=( -0.787726  0.484679  0.380228)
     H   63    sigma_33=     44.14    axis=( -0.522350 -0.852718  0.004801)

     Atom 64  O   pos: ( -0.607388  1.161964  0.011330)  Total sigma:         253.22
           248.8564        -17.5436          7.7435
           -20.7496        251.9149         -3.6840
            10.3644         -5.9153        258.8870

     O   64    anisotropy:    -33.73    eta:   -0.9689
     O   64    sigma_11=    253.57    axis=( -0.252909  0.463763  0.849094)
     O   64    sigma_22=    275.36    axis=(  0.611080 -0.603837  0.511822)
     O   64    sigma_33=    230.73    axis=(  0.750079  0.648309 -0.130680)

     Atom 65  H   pos: ( -0.688078  1.235001  0.108256)  Total sigma:          26.47
            25.6325         -7.6457         -6.2015
            -7.6263         25.6631          5.3757
            -7.1268          6.8092         28.1145

     H   65    anisotropy:     20.42    eta:   -0.2477
     H   65    sigma_11=     21.35    axis=( -0.354254  0.494150 -0.793927)
     H   65    sigma_22=     17.98    axis=(  0.739830  0.667369  0.085263)
     H   65    sigma_33=     40.08    axis=( -0.571975  0.557166  0.602005)

     Atom 66  H   pos: ( -0.522534  1.064249  0.085606)  Total sigma:          21.24
            23.6726        -14.6477          8.1884
           -15.6409         22.8407         -8.4115
             9.9402         -9.6149         17.1933

     H   66    anisotropy:     34.76    eta:   -0.1335
     H   66    sigma_11=     11.20    axis=( -0.332932  0.266989  0.904363)
     H   66    sigma_22=      8.10    axis=(  0.685377  0.727216  0.037623)
     H   66    sigma_33=     44.41    axis=(  0.647622 -0.632356  0.425102)

     Atom 67  O   pos: (  0.164160  0.366139  1.836868)  Total sigma:         172.66
           205.1158        -24.8318         34.6421
           -25.7020        188.1549         13.4425
            49.3897         20.5292        124.7199

     O   67    anisotropy:   -110.13    eta:   -0.5747
     O   67    sigma_11=    188.28    axis=(  0.273368  0.868783  0.412900)
     O   67    sigma_22=    230.47    axis=( -0.869530  0.406743 -0.280140)
     O   67    sigma_33=     99.24    axis=( -0.411325 -0.282448  0.866623)

     Atom 68  H   pos: (  0.014341  0.463720  1.725532)  Total sigma:          14.91
            21.3039        -14.2775         15.4784
           -14.6619         10.4810        -11.8349
            14.9827        -11.2714         12.9416

     H   68    anisotropy:     42.65    eta:   -0.0515
     H   68    sigma_11=      1.42    axis=( -0.688969 -0.219589  0.690727)
     H   68    sigma_22=     -0.04    axis=(  0.222173  0.843138  0.489650)
     H   68    sigma_33=     43.35    axis=(  0.689899 -0.490814  0.532109)

     Atom 69  H   pos: (  0.094270  0.316821  1.953821)  Total sigma:          27.14
            24.2082          2.9602         -6.3760
             2.5925         21.9575         -3.9966
            -4.8773         -3.6176         35.2553

     H   69    anisotropy:     17.59    eta:   -0.2032
     H   69    sigma_11=     22.47    axis=(  0.733894  0.491173  0.469199)
     H   69    sigma_22=     20.09    axis=(  0.557004 -0.830508 -0.001830)
     H   69    sigma_33=     38.86    axis=( -0.388775 -0.262689  0.883090)

     Atom 70  O   pos: (  0.052709 -0.576394  2.058237)  Total sigma:         251.40
           259.3664        -13.1636        -17.9775
            -8.5458        238.9874        -13.1570
           -16.7424         -8.1189        255.8578

     O   70    anisotropy:    -40.53    eta:   -0.7532
     O   70    sigma_11=    254.74    axis=( -0.460176  0.692444 -0.555661)
     O   70    sigma_22=    275.09    axis=(  0.750432 -0.031088 -0.660217)
     O   70    sigma_33=    224.38    axis=(  0.474437  0.720802  0.505326)

     Atom 71  H   pos: ( -0.117250  0.283140  0.124510)  Total sigma:          23.36
            15.1915          1.9294         -6.1284
             2.7142         16.7002        -10.0023
            -7.0881         -8.6409         38.1961

     H   71    anisotropy:     30.08    eta:   -0.0175
     H   71    sigma_11=     13.51    axis=(  0.884854 -0.461650  0.062554)
     H   71    sigma_22=     13.16    axis=(  0.398783  0.819992  0.410592)
     H   71    sigma_33=     43.41    axis=( -0.240843 -0.338369  0.909671)

     Atom 72  H   pos: (  0.189641 -0.631346  2.046295)  Total sigma:          24.77
            36.2606        -10.7843         -3.4789
           -10.6342         21.0544          1.9037
            -2.5243          1.7237         16.9994

     H   72    anisotropy:     26.26    eta:   -0.0625
     H   72    sigma_11=     16.57    axis=( -0.218790 -0.131343 -0.966892)
     H   72    sigma_22=     15.47    axis=(  0.422492  0.880448 -0.215202)
     H   72    sigma_33=     42.28    axis=( -0.879563  0.455588  0.137141)

     Atom 73  Ca  pos: ( -0.510149  0.395504  0.958211)  Total sigma:        1053.73
          1065.5285        -17.7275          2.5314
           -15.9751       1078.8790          8.7721
             8.1913          2.4041       1016.7754

     Ca  73    anisotropy:    -57.70    eta:   -0.9050
     Ca  73    sigma_11=   1055.56    axis=(  0.816788  0.544281  0.191352)
     Ca  73    sigma_22=   1090.36    axis=( -0.558009  0.829534  0.022338)
     Ca  73    sigma_33=   1015.26    axis=( -0.146575 -0.125022  0.981267)

     Atom 74  Si  pos: (  0.011650  0.369265  0.827650)  Total sigma:         404.12
           419.2953         30.1428         14.1761
            29.6019        396.7107        -22.3437
            13.5719        -35.3533        396.3590

     Si  74    anisotropy:    -76.82    eta:   -0.4321
     Si  74    sigma_11=    418.66    axis=(  0.485176 -0.376752  0.789089)
     Si  74    sigma_22=    440.80    axis=(  0.761084  0.626265 -0.168946)
     Si  74    sigma_33=    352.91    axis=(  0.430528 -0.682532 -0.590589)

     Atom 75  O   pos: ( -0.201204  0.275126  0.889465)  Total sigma:         109.68
           129.6765          3.0444        -22.8704
            -1.1953        127.3104        -13.9467
           -32.6275        -14.7635         72.0628

     O   75    anisotropy:    -76.90    eta:   -0.3227
     O   75    sigma_11=    127.05    axis=( -0.440784  0.897535 -0.011875)
     O   75    sigma_22=    143.59    axis=( -0.824683 -0.399712  0.400160)
     O   75    sigma_33=     58.41    axis=(  0.354411  0.186177  0.916368)

     Atom 76  O   pos: (  0.150851  0.412716  1.020560)  Total sigma:          99.54
           126.3912        -12.6207        -31.7559
           -16.8863         55.3712         -4.4214
           -37.2019         -4.4797        116.8694

     O   76    anisotropy:     86.35    eta:   -0.7176
     O   76    sigma_11=     91.42    axis=(  0.587646 -0.331655  0.738023)
     O   76    sigma_22=     50.10    axis=( -0.274017 -0.939807 -0.204150)
     O   76    sigma_33=    157.11    axis=( -0.761306  0.082262  0.643153)

     Atom 77  O   pos: (  0.138463  0.201677  0.681901)  Total sigma:         164.05
           151.7202        -22.1857         -4.0009
           -22.2170        181.8654          2.0945
             3.5026          0.3857        158.5570

     O   77    anisotropy:     44.43    eta:   -0.6269
     O   77    sigma_11=    158.52    axis=( -0.033297  0.021414 -0.999216)
     O   77    sigma_22=    139.95    axis=(  0.883283  0.468439 -0.019394)
     O   77    sigma_33=    193.67    axis=( -0.467657  0.883236  0.034512)

     Atom 78  O   pos: (  0.000752  0.570843  0.695364)  Total sigma:          65.28
             6.8601         11.5243         25.9250
            15.6826         32.0463         11.2815
            26.6553         -3.1355        156.9371

     O   78    anisotropy:    144.65    eta:   -0.4027
     O   78    sigma_11=     36.48    axis=( -0.336504 -0.935800  0.105086)
     O   78    sigma_22=     -2.35    axis=(  0.925962 -0.349125 -0.143898)
     O   78    sigma_33=    161.72    axis=(  0.171348  0.048883  0.983997)

     Atom 79  Ca  pos: (  0.114663  0.828212  0.886729)  Total sigma:        1095.68
          1074.7992          7.5536        -10.0631
             9.5316       1110.7160         18.3670
           -12.1396         24.9948       1101.5379

     Ca  79    anisotropy:     48.91    eta:   -0.9038
     Ca  79    sigma_11=   1094.12    axis=( -0.586857 -0.514525  0.625190)
     Ca  79    sigma_22=   1064.65    axis=( -0.809659  0.366040 -0.458768)
     Ca  79    sigma_33=   1128.29    axis=( -0.007203  0.775422  0.631402)

     Atom 80  Si  pos: ( -0.415875  0.841894  0.688614)  Total sigma:         403.73
           402.6664         28.7791         -4.9227
            32.1111        385.3432         14.1661
           -10.7022         25.8384        423.1870

     Si  80    anisotropy:    -71.67    eta:   -0.2463
     Si  80    sigma_11=    421.74    axis=(  0.764762  0.338393 -0.548297)
     Si  80    sigma_22=    433.51    axis=( -0.325928 -0.530894 -0.782255)
     Si  80    sigma_33=    355.95    axis=(  0.555797 -0.776944  0.295716)

     Atom 81  O   pos: ( -0.544498  0.716866  0.852485)  Total sigma:         108.80
            90.9640        -10.3528          3.0122
            -1.2473        156.4504        -30.6601
             6.1782        -12.5162         78.9885

     O   81    anisotropy:     80.85    eta:   -0.3333
     O   81    sigma_11=     90.83    axis=( -0.981359 -0.132532 -0.139177)
     O   81    sigma_22=     72.87    axis=( -0.167585  0.235631  0.957285)
     O   81    sigma_33=    162.70    axis=(  0.094076 -0.962763  0.253448)

     Atom 82  O   pos: ( -0.225366  0.941233  0.803435)  Total sigma:         107.80
           106.5080         -8.2603         -8.5634
            -3.1291        117.3560         -5.1910
           -14.5205         -8.6593         99.5227

     O   82    anisotropy:    -29.39    eta:   -0.2605
     O   82    sigma_11=    115.04    axis=(  0.782743  0.078651 -0.617355)
     O   82    sigma_22=    120.14    axis=( -0.241466  0.952653 -0.184786)
     O   82    sigma_33=     88.21    axis=(  0.573592  0.293711  0.764674)

     Atom 83  O   pos: ( -0.375336  0.713291  0.484372)  Total sigma:         132.14
           152.8297        -10.8211        -35.9865
            -7.5395        117.5510         11.0127
           -28.4766          7.8565        126.0394

     O   83    anisotropy:     67.48    eta:   -0.2572
     O   83    sigma_11=    115.43    axis=(  0.305319  0.948530  0.084089)
     O   83    sigma_22=    103.86    axis=( -0.503114  0.235657 -0.831470)
     O   83    sigma_33=    177.13    axis=( -0.808490  0.211557  0.549170)

     Atom 84  Ca  pos: (  0.271590 -0.045143  1.249356)  Total sigma:        1109.46
          1125.4024        -12.8153         -0.3806
           -15.0695       1133.1211         15.0054
            -5.2975         17.3243       1069.8523

     Ca  84    anisotropy:    -65.25    eta:   -0.7061
     Ca  84    sigma_11=   1115.85    axis=(  0.829972  0.540301  0.138644)
     Ca  84    sigma_22=   1146.57    axis=( -0.557735  0.807779  0.190851)
     Ca  84    sigma_33=   1065.96    axis=( -0.008877 -0.235728  0.971779)

     Atom 85  Si  pos: ( -0.219211 -0.081093  1.413983)  Total sigma:         405.55
           402.8148         26.5024        -19.3506
            29.0079        378.0444         19.3621
           -21.5145         24.0708        435.7938

     Si  85    anisotropy:    -83.39    eta:   -0.4842
     Si  85    sigma_11=    419.89    axis=(  0.777290  0.605059  0.172405)
     Si  85    sigma_22=    446.80    axis=( -0.330923  0.160135  0.929971)
     Si  85    sigma_33=    349.96    axis=( -0.535079  0.779911 -0.324700)

     Atom 86  O   pos: ( -0.061783  0.058245  1.290407)  Total sigma:         114.61
           128.9967         -1.2325        -13.0714
            -0.2308        144.0114         -3.7511
            -5.0782          4.4932         70.8359

     O   86    anisotropy:    -67.74    eta:   -0.3038
     O   86    sigma_11=    130.34    axis=( -0.987021 -0.056876  0.150185)
     O   86    sigma_22=    144.06    axis=(  0.055710 -0.998375 -0.011964)
     O   86    sigma_33=     69.45    axis=(  0.150621 -0.003442  0.988586)

     Atom 87  O   pos: (  0.607729 -0.160493  1.262313)  Total sigma:          98.78
            95.5081         -1.5107         -7.0863
             2.2895        117.4442          6.9704
           -13.6204          1.6671         83.3915

     O   87    anisotropy:    -32.57    eta:   -0.7725
     O   87    sigma_11=    101.25    axis=( -0.871179 -0.106851  0.479198)
     O   87    sigma_22=    118.02    axis=(  0.045937 -0.989489 -0.137121)
     O   87    sigma_33=     77.07    axis=(  0.488812 -0.097444  0.866930)

     Atom 88  O   pos: ( -0.295771  0.012403  1.622932)  Total sigma:         140.78
           160.6741        -47.1323        -26.4384
           -43.0890        123.9294         15.8306
           -13.6247          2.6467        137.7255

     O   88    anisotropy:     87.02    eta:   -0.6373
     O   88    sigma_11=    130.26    axis=( -0.228759  0.262066 -0.937545)
     O   88    sigma_22=     93.28    axis=(  0.572083  0.815424  0.088343)
     O   88    sigma_33=    198.79    axis=( -0.787649  0.516144  0.336459)

     Atom 89  Ca  pos: ( -0.030164  0.407767  1.304459)  Total sigma:        1112.37
          1090.4841         -8.2442        -38.2768
            -6.8080       1119.0944         12.7616
           -43.5641         11.4166       1127.5371

     Ca  89    anisotropy:    -72.42    eta:   -0.9319
     Ca  89    sigma_11=   1114.02    axis=(  0.185723  0.941855 -0.280030)
     Ca  89    sigma_22=   1159.01    axis=( -0.509826  0.335993  0.791951)
     Ca  89    sigma_33=   1064.09    axis=( -0.839991  0.004318 -0.542583)

     Atom 90  Si  pos: ( -0.541205  0.473972  1.416484)  Total sigma:         407.65
           398.0104         30.8719        -12.0136
            25.1284        406.5808          1.0161
           -11.7625          5.6768        418.3523

     Si  90    anisotropy:    -54.55    eta:   -0.3842
     Si  90    sigma_11=    418.85    axis=(  0.087932  0.444020  0.891692)
     Si  90    sigma_22=    432.82    axis=( -0.654526 -0.649042  0.387737)
     Si  90    sigma_33=    371.28    axis=( -0.750909  0.617730 -0.233551)

     Atom 91  O   pos: (  0.365318  0.244808  1.392735)  Total sigma:         122.87
            98.8510         17.7099         11.8245
            20.5632        147.4474         20.9770
            14.6295         25.6827        122.3161

     O   91    anisotropy:     69.28    eta:   -0.3778
     O   91    sigma_11=    108.50    axis=( -0.077534  0.540117 -0.838011)
     O   91    sigma_22=     91.05    axis=(  0.946235 -0.224904 -0.232502)
     O   91    sigma_33=    169.06    axis=(  0.314051  0.810982  0.493640)

     Atom 92  O   pos: ( -0.370320  0.529966  1.252231)  Total sigma:         107.85
           100.6034          6.7332         -0.7876
             8.2285        105.9488         -1.1552
             6.7590          0.5163        117.0108

     O   92    anisotropy:    -19.26    eta:   -0.5262
     O   92    sigma_11=    110.90    axis=(  0.531972  0.818491 -0.216976)
     O   92    sigma_22=    117.65    axis=(  0.219735  0.114026  0.968873)
     O   92    sigma_33=     95.02    axis=( -0.817754  0.563091  0.119192)

     Atom 93  O   pos: ( -0.736109  0.623052  1.390074)  Total sigma:         173.20
           173.1458        -27.4985          6.1237
           -25.9052        185.7694         -4.3945
             2.4759         -3.1651        160.6749

     O   93    anisotropy:     51.56    eta:   -0.2396
     O   93    sigma_11=    160.13    axis=(  0.024243  0.170445  0.985069)
     O   93    sigma_22=    151.89    axis=(  0.785990  0.605649 -0.124138)
     O   93    sigma_33=    207.57    axis=(  0.617764 -0.777263  0.119286)

     Atom 94  O   pos: ( -0.461604  0.495597  1.646939)  Total sigma:         109.41
           118.9809          6.1331        -23.4653
             1.4552        115.2515         15.8535
           -17.9211         11.1507         94.0077

     O   94    anisotropy:    -48.03    eta:   -0.3828
     O   94    sigma_11=    119.29    axis=( -0.394912 -0.904697 -0.159901)
     O   94    sigma_22=    131.55    axis=(  0.804513 -0.256498 -0.535694)
     O   94    sigma_33=     77.40    axis=(  0.443626 -0.340194  0.829134)

     Atom 95  Ca  pos: (  0.789370 -0.467380  1.797348)  Total sigma:        1104.04
          1096.1995         28.5987         -3.0848
            22.4874       1123.3293         29.7227
            -2.3297         33.5768       1092.5979

     Ca  95    anisotropy:     70.52    eta:   -0.7194
     Ca  95    sigma_11=   1097.45    axis=(  0.788457 -0.026675 -0.614511)
     Ca  95    sigma_22=   1063.62    axis=( -0.496222  0.562756 -0.661112)
     Ca  95    sigma_33=   1151.06    axis=( -0.363455 -0.826193 -0.430472)

     Atom 96  Ca  pos: (  0.432465  0.169466  1.738028)  Total sigma:        1058.03
          1052.5554        -23.8482        -19.2180
           -22.6328       1073.0887         19.5369
           -23.4315         20.2300       1048.4502

     Ca  96    anisotropy:     67.59    eta:   -0.2867
     Ca  96    sigma_11=   1041.96    axis=(  0.494831  0.699128 -0.516103)
     Ca  96    sigma_22=   1029.04    axis=( -0.693055 -0.040780 -0.719730)
     Ca  96    sigma_33=   1103.09    axis=( -0.524230  0.713833  0.464355)

     Atom 97  Ca  pos: ( -0.069358  0.600667  0.384231)  Total sigma:        1124.67
          1123.9900         -0.2275         -2.3891
            -5.5081       1120.9177         -3.6417
            -1.2025          5.5752       1129.1063

     Ca  97    anisotropy:     -8.21    eta:   -0.9698
     Ca  97    sigma_11=   1124.75    axis=( -0.773418  0.471389 -0.423812)
     Ca  97    sigma_22=   1130.06    axis=( -0.367642  0.211086  0.905694)
     Ca  97    sigma_33=   1119.20    axis=(  0.516395  0.856292  0.010044)

     Atom 98  O   pos: (  0.350244 -0.860140  2.018708)  Total sigma:         157.44
           190.9293        -27.9956         63.8207
           -25.0011        186.6429         46.2217
            41.4128         41.3301         94.7531

     O   98    anisotropy:   -157.64    eta:   -0.1416
     O   98    sigma_11=    202.55    axis=(  0.300450  0.823569  0.481107)
     O   98    sigma_22=    217.43    axis=( -0.870253  0.443150 -0.215124)
     O   98    sigma_33=     52.35    axis=( -0.390372 -0.354051  0.849858)

     Atom 99  H   pos: (  0.199221  0.008506  0.090561)  Total sigma:          27.77
            23.6617         -1.6504         -0.2262
            -1.6094         27.0064         -5.2261
            -0.3716         -6.1039         32.6541

     H   99    anisotropy:     12.62    eta:   -0.3667
     H   99    sigma_11=     25.11    axis=( -0.721076  0.567476  0.397517)
     H   99    sigma_22=     22.02    axis=(  0.691131  0.629576  0.354925)
     H   99    sigma_33=     36.19    axis=(  0.048856 -0.530664  0.846173)

     Atom100  O   pos: ( -0.087380  0.551732  1.638539)  Total sigma:         173.51
           168.1950        -20.3888         20.2098
           -21.4286        185.6317          5.1337
            18.3386          5.4462        166.6940

     O  100    anisotropy:    -49.84    eta:   -0.6578
     O  100    sigma_11=    179.19    axis=(  0.357117  0.524600  0.772827)
     O  100    sigma_22=    201.05    axis=( -0.614573  0.755032 -0.228532)
     O  100    sigma_33=    140.28    axis=(  0.703397  0.393346 -0.592040)

     Atom101  H   pos: ( -0.231658  0.507738  1.657609)  Total sigma:          18.95
            41.0300          5.8911          0.0005
             6.2701          7.8637          0.4337
            -0.8944          0.5743          7.9652

     H  101    anisotropy:     34.74    eta:   -0.0710
     H  101    sigma_11=      8.20    axis=( -0.056435  0.372820  0.926186)
     H  101    sigma_22=      6.55    axis=( -0.165600  0.911320 -0.376926)
     H  101    sigma_33=     42.11    axis=( -0.984577 -0.174648  0.010309)

     Initialization:
     gipaw_setup  :      0.33s CPU      0.36s WALL (       1 calls)

     Linear response
     greenf       :  15620.62s CPU  15758.92s WALL (      96 calls)
     cgsolve      :  15527.76s CPU  15665.17s WALL (      96 calls)
     ch_psi       :  14861.36s CPU  14991.91s WALL (    6732 calls)
     h_psiq       :  10834.69s CPU  10927.83s WALL (    6732 calls)

     Apply operators
     h_psi        :   8773.29s CPU   8846.18s WALL (    7361 calls)
     apply_vel    :    200.86s CPU    204.51s WALL (      84 calls)

     Induced current
     j_para       :    472.72s CPU    476.10s WALL (     108 calls)
     biot_savart  :      0.07s CPU      0.07s WALL (       1 calls)

     Other routines

     General routines
     calbec       :   4710.60s CPU   4768.73s WALL (   21637 calls)
     fft          :      0.37s CPU      0.38s WALL (      32 calls)
     fftw         :   6161.90s CPU   6208.09s WALL ( 3797348 calls)
     davcio       :      0.01s CPU      0.87s WALL (      64 calls)

     Parallel routines
     fft_scatter  :   1998.39s CPU   2015.76s WALL ( 3797380 calls)

     Plugins


     GIPAW        :      4h56m CPU      4h59m WALL


   This run was terminated on:   9:38:52   3Nov2023            

=------------------------------------------------------------------------------=
   JOB DONE.
=------------------------------------------------------------------------------=
