# Supplementary material for: Is there a future for 43Ca nuclear magnetic resonance in cement science?
Source: Phys Chem Chem Phys. 2025 Apr 9;27(17):9159–68. doi: 10.1039/d5cp00491h (PMC11997747; doi:10.1039/d5cp00491h)
Supplement: CP-027-D5CP00491H-s001 [file CP-027-D5CP00491H-s001.zip › QE-Files/CSH-bulk-structures/CONFIG_Pair7]

Pair 7 -56014.844773 eV
0 3
   6.647223724  -0.113008862   0.051540214
  -8.245440088  12.441003407   0.006935815
   0.907501500  -6.087021994  13.347514550
H 1
4.0351565141 0.0190649573 1.057915556
O 1
0.5970841308 0.197538703 0.5162501907
H 1
6.3952993006 0.1133454689 1.06709768
H 1
1.2589905399 -0.4348105934 0.9276784004
O 1
-0.8768579175 9.3334052569 0.5383509096
H 1
-0.4390760725 3.6747573947 13.1295388193
H 1
-0.1571727676 9.9849361265 0.7944288835
O 1
3.6226209084 -4.6992615418 12.2689312968
H 1
4.1009634654 -3.9079498316 12.6484569334
H 1
3.4786705847 -5.2549826853 13.0602450534
O 1
1.1600194924 -3.2532986813 13.2815121145
H 1
-0.6836236362 3.0104581672 0.2441435785
H 1
0.777619641 2.5949839303 0.7455853704
O 1
-3.0608996095 5.9427562854 10.5005937439
H 1
-3.3260328398 6.8357634632 10.8018734772
H 1
-3.8987096353 5.4206543438 10.4961038685
O 1
-2.2198499072 9.5657537357 3.5940510258
H 1
-1.4333035637 10.1745315173 3.611672761
H 1
-2.9938347442 10.2257728834 3.5173539642
O 1
-0.5893874683 4.7281767044 11.5267637632
H 1
-1.4558038746 4.7186456918 11.0693674102
H 1
0.0995418113 4.4654159535 10.8586539226
Ca 1
-2.0663470025 8.7643389542 6.0259262132
Si 1
-5.2937699693 8.4746899575 4.5840325036
O 1
-0.1626946603 7.82876626 4.9251524644
O 1
-4.5637219303 9.3744186271 5.7193950365
O 1
-4.391569352 7.1431697641 4.2213434297
O 1
-5.4398853539 9.2217651603 3.0802494953
Ca 1
4.2337539959 -0.479508416 5.7670267757
Si 1
0.8501817726 -0.2618022985 4.9827584413
O 1
-0.1490706846 -1.2091068702 5.8407692745
O 1
2.0283037154 0.293114908 5.9526102184
O 1
1.4669484254 -1.0481592064 3.6544918128
Ca 1
-2.9987193276 5.8435584965 7.9431335811
Si 1
0.5298060534 5.68199872 8.6503271112
O 1
-5.2568226537 6.176633425 7.2450705718
O 1
-0.8881300699 5.0416434669 8.1900283064
O 1
-6.1251285288 7.091217267 9.5624986931
Ca 1
-5.2695639747 8.7110229252 7.8938311285
Si 1
6.2650944396 -3.3994689097 9.0403168198
O 1
-3.0982417088 8.138384852 8.2758932612
O 1
0.848158472 -3.1348808395 7.9372927245
O 1
-0.9145922754 -1.6852086463 9.0634252284
O 1
-0.1880816805 -3.5963388087 10.5820441704
Ca 1
1.2588176613 -5.0456286777 11.5537688793
Ca 1
-0.8275712121 -1.5681355316 11.6038009694
Si 1
-5.4071539998 10.8720616145 2.8493508005
O 1
-5.614701932 11.1767431026 1.2665296561
O 1
4.1857839373 -0.9631194677 3.4962602098
O 1
-3.3551682856 7.9199331344 1.4231201204
H 1
-3.5866937532 8.629059963 0.7456867854
H 1
-4.1338545883 7.9002175894 2.0211154293
O 1
-2.2700319932 -0.3315321191 13.3419758737
H 1
-3.1969418061 6.4647551274 0.7087797186
H 1
-3.1083811685 4.8494315341 0.3947346991
O 1
0.4312855403 7.1182635709 1.0189558895
H 1
0.2632045975 6.322643477 0.3991302253
H 1
0.1111475969 7.917092452 0.5183580713
O 1
-3.2818935014 3.5239309339 12.9268642626
H 1
-3.6042059667 3.4554833192 11.9709209464
H 1
-4.770138281 10.2247583635 0.113744292
O 1
1.5899517155 2.5065635101 2.312364348
H 1
0.7034847584 2.8896598762 2.7452524794
H 1
1.4615014746 1.5407702065 2.3865232224
O 1
1.5616543008 -0.6395550423 10.1975743464
H 1
2.2816673535 -1.182601989 9.7457444117
H 1
1.4416725216 -0.8905337796 11.187241422
Ca 1
2.294930386 2.6287725542 6.0758104267
Si 1
-0.7875236729 2.4019101206 4.6638513061
O 1
-2.3460885902 2.0652735194 5.017062066
O 1
-0.0364698153 3.151787226 5.9152091851
O 1
0.0064004665 0.9770231123 4.3260430552
O 1
-0.6475671915 3.2929642699 3.3105250951
Ca 1
-0.0029187429 5.4952740718 5.5383758914
Si 1
-3.2871333072 5.9267878891 4.5200428949
O 1
-4.1370606686 4.5410297434 4.6385915734
O 1
-2.3632440328 6.3173836506 5.8111455038
O 1
-2.312620067 5.8063738622 3.2000317395
Ca 1
0.9050532433 -0.3848191938 7.9535379694
Si 1
4.5113250789 -0.6602874613 8.9746208315
O 1
-1.5819880665 0.5323055063 7.8361251667
O 1
3.1814126839 -1.4145701622 8.4054158176
O 1
-2.2017392169 -0.0680408549 10.4820838205
Ca 1
-1.1118434274 2.7403280643 7.9243345039
Si 1
2.120758913 2.9812646049 9.1796631806
O 1
1.0477321934 1.9704162452 8.4815821277
O 1
-3.3767181304 3.4725689537 7.9956349445
O 1
1.3350304569 4.4648417833 9.5352272625
O 1
-3.8991514574 2.6778503973 10.5546172778
Ca 1
2.9458555055 0.7692376311 11.8159865501
Ca 1
-1.2382820116 7.7102293076 2.6120106433
Ca 1
-2.8505557354 3.5666887236 2.8252461431
O 1
4.2477544709 3.1870139923 0.343890704
H 1
4.3222639771 2.268909666 0.6969835751
O 1
1.147099626 -0.7548578754 12.594477165
H 1
1.4200590466 -1.6247830629 12.9860446217
