# Supplementary material for: Is there a future for 43Ca nuclear magnetic resonance in cement science?
Source: Phys Chem Chem Phys. 2025 Apr 9;27(17):9159–68. doi: 10.1039/d5cp00491h (PMC11997747; doi:10.1039/d5cp00491h)
Supplement: CP-027-D5CP00491H-s001 [file CP-027-D5CP00491H-s001.zip › QE-Files/CSH-bulk-structures/CONFIG_surf50]

Surf 50
0 3
  13.279518609   0.212892186  -0.018760368
  -4.113701496   6.128422542  -0.065964505
   1.335149224  -0.280926792  22.284329036
Ca 1
-2.6191558612 5.3042531846 6.5292694067
Ca 2
7.464997673 5.5217552081 4.6470482343
Ca 3
9.4337134395 2.3314058158 4.6901275738
Ca 4
-0.5931378027 2.1822668876 6.5726563507
Ca 5
10.2655447109 2.31071289 15.4290564717
Ca 6
9.4845026107 0.2396161581 10.5590929568
Ca 7
3.8612620011 3.3053237733 0.5185026698
Ca 8
4.0351025594 5.4686481549 6.3447802095
Ca 9
0.7539272612 5.3777590607 4.7797841682
Ca 10
2.7694757421 2.170282169 4.1922956781
Ca 11
6.0709377391 2.3463111357 6.5142770799
Ca 12
3.118177314 0.5880110606 10.3445314927
Ca 13
11.0837729306 2.0806763312 20.648138727
Si 14
8.1842383191 1.4177386715 1.4709366393
Si 15
2.8093750549 2.4126213221 7.2545828329
Si 16
6.0211154439 2.536556383 3.4601836515
Si 17
1.1438614446 1.0073825202 1.3330497936
Si 18
9.272426956 2.5804924347 7.6870241907
Si 19
-0.6789666295 2.5110513755 3.316228847
Si 20
7.4689067673 5.2539720859 7.8505684847
Si 21
-2.4734239004 4.9840637889 3.4387677195
Si 22
1.0050104992 5.0267906758 7.8572764862
Si 23
4.3278113336 5.1822266992 3.2667904887
O 24
-1.7329166606 3.6731054589 2.7499057511
O 25
8.2827353645 6.1978048881 6.786037841
O 26
-1.4303425459 5.9188645631 4.2458785484
O 27
6.0363911487 4.7724589518 7.2057404955
O 28
9.6426333874 4.7028152866 4.4340382178
O 29
2.3610976034 0.372743318 22.036799648
O 30
9.4659501205 2.1153922392 2.2826530532
H 31
10.0320528248 2.8312307489 1.9269197176
O 32
9.7535361762 2.0111637867 9.1263676015
O 33
-0.1935958792 1.9083457013 1.8115119627
O 34
0.7892974107 5.4509542085 9.4228176032
O 35
4.2787089853 5.9475729832 1.793559845
O 36
2.0981911405 3.7182647051 8.0771904966
O 37
4.9675867249 3.6945734915 2.8027104208
O 38
5.9386191921 -0.0831297294 6.9079879642
O 39
5.2006333377 5.9976993349 4.3579426559
O 40
-0.2881556236 4.5016938241 6.994655387
O 41
2.8400797936 4.8784695285 3.833497297
O 42
9.5275315469 1.423055516 22.1912340745
O 43
2.4999110241 1.7684047782 1.7979019781
O 44
3.6467534885 1.6386573083 8.4022243436
O 45
6.7924624429 1.9262737846 2.1491830852
O 46
1.6590310109 1.5276218484 6.5223589322
O 47
5.1000287218 1.4342649587 4.1997417649
O 48
3.7921106265 3.0993430802 6.1345994119
O 49
7.0714663415 3.2041951785 4.5057079515
O 50
8.3588700382 1.5908509595 6.7451194247
O 51
11.7928009378 1.7065637379 4.2701046419
O 52
10.498230275 3.0880289063 6.7200238515
O 53
0.5733946848 3.1446831653 4.1171009297
O 54
7.3441966166 5.8711110689 9.3661124495
O 55
-3.1852519288 5.7376457643 2.142788414
O 56
8.3656446073 3.8995919205 8.0536994592
O 57
-0.9384389702 1.9763330233 9.0661098546
H 58
12.2445147502 1.1918060591 9.1580159258
H 59
11.3314569401 2.3318661961 9.1155632648
O 60
6.0123799129 2.0663008619 8.904541344
H 61
4.9575909731 1.8916455247 8.7370495139
H 62
6.3653398272 1.1571543921 8.9216213353
O 63
4.4169585534 4.6291420766 9.2535101764
H 64
5.0780725061 4.4900011185 8.49258053
H 65
3.5340591862 4.2700933091 8.9711240177
O 66
4.4885158103 0.5311849466 0.7167643379
H 67
3.7656230286 0.8069681856 1.3574848678
H 68
5.0759730215 -0.1439157052 1.150656728
O 69
2.6703176034 2.3205816553 17.615790187
H 70
2.1934081355 3.1219944045 17.9700011027
H 71
2.3121062382 1.6187115702 18.2345467709
O 72
-0.0302687845 1.6643478452 12.7274708087
H 73
0.3781008131 0.9309284005 12.2139195953
H 74
0.6865310261 2.0597921202 13.2570046533
O 75
0.4819491151 4.4420615113 13.7484751331
H 76
0.3541681961 4.2926366346 12.7771230975
H 77
1.0013178926 5.2754204722 13.8418090487
O 78
-0.2456576328 2.462838464 21.8447312173
H 79
0.0616216671 3.4074044969 21.7202413816
H 80
-1.1192545488 2.397703689 0.3598663068
O 81
9.3202641616 5.7018214747 10.9495364686
H 82
8.4602894156 5.7680895455 10.3583234922
H 83
9.1391229729 5.0225201067 11.6234933129
O 84
7.3980228234 5.4574209429 2.1806230659
H 85
8.3430387421 5.7461562137 2.0778327719
H 86
10.9855298935 0.1073050432 1.9854238691
O 87
6.084345703 4.3018085126 15.2084271833
H 88
5.9099653429 4.5276493127 14.2597338146
H 89
6.0731312859 5.1932966279 15.6803447433
O 90
11.1810442206 0.7791451654 13.9646633211
H 91
11.9594264397 1.1718214841 13.4869027181
H 92
10.7578906362 0.0957594671 13.3487765722
O 93
1.2965487374 0.8443316244 19.4350938403
H 94
0.4807216231 1.4077918492 19.378993235
H 95
1.5035541717 0.7829186184 20.3991621456
O 96
9.9447502743 2.5535487203 11.6753178975
H 97
9.8473633436 2.6928749911 10.6812265144
H 98
9.037565333 2.6999023595 12.0165574517
O 99
2.776601893 6.2594199503 11.0933201862
H 100
6.4368242785 0.9166202652 11.5219332059
H 101
2.0975781875 5.8772379813 10.4449104774
O 102
8.056534279 2.5825263397 14.559885449
H 103
7.4940291974 3.3529507288 14.8624057397
H 104
7.3789756953 1.8763520801 14.4147954055
O 105
-2.3008088861 5.1273917133 8.9359912052
H 106
-1.688656482 4.3670208766 8.8856493104
H 107
10.3081030823 5.165167021 9.639476194
O 108
7.3396776778 3.2977694898 10.8957581478
H 109
7.8358342691 3.808363482 10.2203341517
H 110
6.7483461027 2.7755803156 10.2823090389
O 111
5.0166012721 4.8437698093 21.3013641224
H 112
5.4287326799 5.6846745531 21.6082666275
H 113
4.1799606596 5.2024152364 20.9066557348
O 114
0.387762303 4.9677930967 21.221652644
H 115
-0.4587426242 5.481960339 21.3479586154
H 116
0.9899699167 5.4514825503 21.8900524769
O 117
7.1497686052 0.227853795 20.3050228359
H 118
7.022311952 1.0238281415 20.8847955627
H 119
2.1434517795 6.0248908634 20.0521999917
O 120
7.2264981364 2.6921257633 21.6211137102
H 121
7.3244972485 3.1553699613 20.7410606345
H 122
8.1162216303 2.2997256256 21.8839375436
O 123
8.1014192007 5.8765321738 17.6310887654
H 124
12.4071189401 0.5759849638 18.1912085931
H 125
11.3233656105 -0.0855409875 17.285786623
O 126
10.2317126316 4.3988218783 21.4422758813
H 127
9.7623734588 4.2141639279 22.2826711061
H 128
10.7835206016 5.2217358136 21.6454849776
O 129
11.9450363192 -0.1283032641 20.976022766
H 130
7.3298667374 5.3242707981 20.3928423933
H 131
12.853055418 -0.5058874807 21.0406079755
O 132
11.0392571166 4.1956947765 14.0966966419
H 133
-1.2572410691 4.0727722914 14.2271991782
H 134
10.9100823566 4.0793675472 13.1366761414
O 135
1.7264068377 4.4881534002 1.4995768247
H 136
2.0940410353 4.6486914569 2.4376680135
H 137
1.09518598 3.7507679171 1.6187004518
O 138
9.5698117876 1.1217694372 19.2111956073
H 139
9.6738038763 0.9235704813 18.2264609425
H 140
8.6838022004 0.7858872933 19.4672475162
O 141
7.2092120251 3.8293633578 19.2021457313
H 142
6.4236407721 3.4990523248 18.7033829519
H 143
7.6430514411 4.4912783523 18.6017126957
O 144
4.4816424077 2.3035093929 11.2591255398
H 145
4.7051987458 2.9185451283 10.5307482971
H 146
4.045729648 2.9052560842 11.9310852414
O 147
5.3146385904 0.1460158035 17.0350718364
H 148
4.3915142264 0.0192994715 16.7531370105
H 149
5.3774301639 1.1314698382 17.2627661807
O 150
1.2378631218 4.267765014 18.7904549848
H 151
1.2045001317 5.0713312801 18.2079167415
H 152
0.9193032316 4.5209537537 19.7031964814
O 153
2.7608668965 0.5060254605 12.7423448489
H 154
2.9084388358 1.1577977947 13.4814457889
H 155
-1.0279563431 5.7842755776 13.0327637175
O 156
4.0208793424 2.1168590048 20.9713967824
H 157
3.6432995856 2.6325567892 20.2390513169
H 158
3.3194179116 1.4454000081 21.2613397996
O 159
10.1397793375 3.8442752105 17.2297510625
H 160
10.7691252511 3.6228265937 17.9609897707
H 161
9.5992580786 4.6303410833 17.4515252368
O 162
5.2780979569 2.7638683403 17.4336424513
H 163
4.2822413091 2.7050237926 17.5577654363
H 164
5.4304244623 3.2386088037 16.5761680036
O 165
3.5729623244 4.1550434775 12.9498754087
H 166
2.940502698 4.7588160647 12.5091832454
H 167
4.5155498235 4.5946928398 12.7713453282
O 168
1.4451353504 2.3117664123 10.3114962115
H 169
0.5062642803 2.1379221638 10.0427460428
H 170
1.7445842083 2.931255238 9.5941184892
O 171
-0.6245529927 4.236610433 11.2573416401
H 172
-0.8309771227 3.2821287417 11.3057262752
H 173
0.0630227542 4.3608302457 10.531614238
O 174
-0.7188099105 2.3440822838 16.1622278344
H 175
-0.0959980841 1.6251646287 15.9402853212
H 176
12.4958110103 2.5552294379 17.1666464595
O 177
5.8533334066 0.8145666009 14.4117524424
H 178
5.0575947361 1.4049562867 14.4324596705
H 179
5.902845762 0.5004204171 15.3493264104
O 180
3.3512386486 2.2304731381 14.7033772545
H 181
3.3281045604 3.1103568884 14.2168008529
H 182
2.9508638646 2.3261415353 15.5959937436
O 183
5.831673245 5.1407946641 12.4232111368
H 184
6.3817712343 4.4347769446 12.0050142686
O 185
9.7666157833 0.4480022813 16.6626447611
H 186
8.8463856863 0.1353935106 16.6789755504
O 187
12.2546373006 2.6068154777 18.7508024044
H 188
-0.3570043651 3.1065130472 18.8498275307
