# Supplementary material for: Is there a future for 43Ca nuclear magnetic resonance in cement science?
Source: Phys Chem Chem Phys. 2025 Apr 9;27(17):9159–68. doi: 10.1039/d5cp00491h (PMC11997747; doi:10.1039/d5cp00491h)
Supplement: CP-027-D5CP00491H-s001 [file CP-027-D5CP00491H-s001.zip › QE-Files/CSH-bulk-structures/pair3-12.vc-relax.nmr.out]

     Program GIPAW v.7.2 starts on  4Nov2023 at  2:43:40 

     This program is part of the open-source Quantum ESPRESSO suite
     for quantum simulation of materials; please cite
         "P. Giannozzi et al., J. Phys.:Condens. Matter 21 395502 (2009);
         "P. Giannozzi et al., J. Phys.:Condens. Matter 29 465901 (2017);
         "P. Giannozzi et al., J. Chem. Phys. 152 154105 (2020);
          URL http://www.quantum-espresso.org", 
     in publications or presentations arising from this work. More details at
     http://www.quantum-espresso.org/quote

     Parallel version (MPI), running on   112 processors

     MPI processes distributed on     1 nodes
     R & G space division:  proc/nbgrp/npool/nimage =     112
     232056 MiB available memory on the printing compute node when the environment starts


     ***** This is GIPAW git revision                                          *****
     ***** you can cite: N. Varini et al., Comp. Phys. Comm. 184, 1827 (2013)  *****
     ***** in publications or presentations arising from this work.            *****

     Parallelizing q-star over 1 images
     Reading input from pair3-12.vc-relax.nmr.in

     ------------------- Input file: --------------------
&inputgipaw
	job = 'nmr'
	prefix = 'pair3-12.vc-relax_nmr'
	tmp_dir = './tmpPair3-12/',
	verbosity = 'high'
	diagonalization = 'david'
/


     Reading xml data from directory:

     ./tmpPair3-12/pair3-12.vc-relax_nmr.save/
     file Ca.pbe-spn-kjpaw_psl.1.0.0.UPF: wavefunction(s)  3S renormalized
     file O.pbe-n-kjpaw_psl.1.0.0.UPF: wavefunction(s)  2S 2P renormalized
     file Si.pbe-nl-kjpaw_psl.1.0.0.UPF: wavefunction(s)  3S 3P renormalized
     file H.pbe-kjpaw_psl.1.0.0.UPF: wavefunction(s)  1S renormalized

     IMPORTANT: XC functional enforced from input :
     Exchange-correlation= PBE
                           (   1   4   3   4   0   0   0)
     Any further DFT definition will be discarded
     Please, verify this is what you really want


     Parallelization info
     --------------------
     sticks:   dense  smooth     PW     G-vecs:    dense   smooth      PW
     Min         126     126     43                17194    17194    3467
     Max         127     127     44                17208    17208    3479
     Sum       14201   14201   4879              1926619  1926619  388855

     Using Slab Decomposition

     Reading collected, re-writing distributed wavefunctions
     Subspace diagonalization in iterative solution of the eigenvalue problem:
     a serial algorithm will be used

     GIPAW projectors -----------------------------------------------
     atom=  Ca   l=0  rc=    1.3000  rs=    0.8667
     atom=  Ca   l=0  rc=    1.3000  rs=    0.8667
     atom=  Ca   l=1  rc=    1.6000  rs=    1.0667
     atom=  Ca   l=1  rc=    1.6000  rs=    1.0667
     atom=  Ca   l=2  rc=    1.7000  rs=    1.1333
     atom=  Ca   l=2  rc=    1.7000  rs=    1.1333
     projs nearly linearly dependent: l=0  n1,n2= 1, 2  s=  0.99170013
     projs nearly linearly dependent: l=2  n1,n2= 1, 2  s=  0.99334936

     atom=  O    l=0  rc=    1.3000  rs=    0.8667
     atom=  O    l=0  rc=    1.3000  rs=    0.8667
     atom=  O    l=1  rc=    1.3500  rs=    0.9000
     atom=  O    l=1  rc=    1.3500  rs=    0.9000
     projs nearly linearly dependent: l=1  n1,n2= 1, 2  s=  0.99790099

     atom=  Si   l=0  rc=    1.8000  rs=    1.2000
     atom=  Si   l=0  rc=    1.8000  rs=    1.2000
     atom=  Si   l=1  rc=    1.8000  rs=    1.2000
     atom=  Si   l=1  rc=    1.8000  rs=    1.2000
     atom=  Si   l=2  rc=    1.8000  rs=    1.2000
     atom=  Si   l=2  rc=    1.8000  rs=    1.2000
     projs nearly linearly dependent: l=2  n1,n2= 1, 2  s=  0.99992180

     atom=  H    l=0  rc=    1.0000  rs=    0.6667
     atom=  H    l=0  rc=    1.0000  rs=    0.6667
     projs nearly linearly dependent: l=0  n1,n2= 1, 2  s=  0.99968852
     -----------------------------------------------------------------

     GIPAW integrals: -------------------------------------------
     Atom  i/j   nmr_para   nmr_dia   epr_rmc  epr_para   epr_dia
       Ca  1 1   0.25E+04 -0.66E+00  0.13E+02  0.81E+09  0.75E+03
       Ca  2 1   0.26E+04 -0.73E+00  0.13E+02  0.86E+09  0.79E+03
       Ca  2 2   0.28E+04 -0.80E+00  0.13E+02  0.92E+09  0.84E+03
       Ca  3 3   0.30E+02  0.22E+00  0.11E+02  0.47E+05  0.19E+03
       Ca  4 3   0.33E+02  0.20E+00  0.12E+02  0.54E+05  0.22E+03
       Ca  4 4   0.37E+02  0.17E+00  0.13E+02  0.60E+05  0.24E+03
       Ca  5 5   0.29E+01  0.74E+00  0.81E+01  0.47E+03  0.66E+02
       Ca  6 5   0.36E+01  0.91E+00  0.10E+02  0.59E+03  0.81E+02
       Ca  6 6   0.45E+01  0.11E+01  0.13E+02  0.74E+03  0.10E+03
       O   1 1   0.81E+03 -0.32E+00  0.65E+01  0.43E+08  0.24E+03
       O   2 1   0.91E+03 -0.39E+00  0.71E+01  0.48E+08  0.27E+03
       O   2 2   0.10E+04 -0.48E+00  0.78E+01  0.55E+08  0.31E+03
       O   3 3   0.99E+01  0.87E+00  0.58E+01  0.24E+04  0.75E+02
       O   4 3   0.11E+02  0.97E+00  0.67E+01  0.27E+04  0.83E+02
       O   4 4   0.12E+02  0.11E+01  0.76E+01  0.31E+04  0.93E+02
       Si  1 1   0.12E+04 -0.54E-01  0.93E+01  0.18E+09  0.37E+03
       Si  2 1   0.17E+04  0.68E-01  0.12E+02  0.26E+09  0.52E+03
       Si  2 2   0.24E+04  0.31E+00  0.19E+02  0.37E+09  0.74E+03
       Si  3 3   0.18E+02  0.34E+00  0.10E+02  0.13E+05  0.11E+03
       Si  4 3   0.21E+02  0.27E+00  0.11E+02  0.15E+05  0.13E+03
       Si  4 4   0.23E+02  0.18E+00  0.12E+02  0.18E+05  0.14E+03
       Si  5 5   0.26E+00  0.79E-01  0.58E+00  0.29E+02  0.79E+01
       Si  6 5   0.27E+00  0.84E-01  0.62E+00  0.30E+02  0.81E+01
       Si  6 6   0.29E+00  0.89E-01  0.66E+00  0.31E+02  0.84E+01
       H   1 1   0.39E+02  0.19E+00  0.29E+00  0.78E+05  0.13E+02
       H   2 1   0.41E+02  0.21E+00  0.32E+00  0.82E+05  0.14E+02
       H   2 2   0.43E+02  0.22E+00  0.36E+00  0.86E+05  0.15E+02
     ------------------------------------------------------------

     alpha_pv=     77.0801 eV

     Number of occupied bands for each k-point:
     k-point:     1    nbnd_occ= 260
     k-point:     2    nbnd_occ= 260
     k-point:     3    nbnd_occ= 260
     k-point:     4    nbnd_occ= 260


     q-space interpolation up to   240.00 Rydberg

     GIPAW job: nmr                                                                             
     NMR macroscopic correction: yes
             0.6667          0.0000          0.0000
             0.0000          0.6667          0.0000
             0.0000          0.0000          0.6667


     Largest allocated arrays     est. size (Mb)     dimensions
        KS wavefunctions at k          13.16 Mb     (    3317,  260)
        KS wavefunctions at k+q        13.16 Mb     (    3317,  260)
        First-order wavefunctions     131.59 Mb     (    3317,  260, 10)
        First-order wavefunct (US)     78.96 Mb     (    3317,  260,  6)
        Charge/spin density             0.51 Mb     (   67500,    1)
        Induced current                 4.63 Mb     (   67500,    3,3,1)
        Induced magnetic field          4.63 Mb     (   67500,    3,3,1)
        NL pseudopotentials            45.35 Mb     (    3317,  896)
        GIPAW NL terms                 45.35 Mb     (    3317,  896)

     Computing the magnetic susceptibility     isolve=0    ethr=  0.1000E-13
     k-point #    1 of     4      pool #  1    cpu time:      10.3
     compute_u_kq: q = (    0.0000,    0.0000,    0.0000)
     Rotating WFCS
     ethr =  1.00E-14,  avg # of iterations =  6.0
     eigenvalues at k:
 -34.9462 -34.9360 -34.7322 -34.6292 -34.3175 -34.1773 -34.0835 -34.0722
 -34.0408 -33.9662 -33.9489 -33.9116 -33.8456 -16.8750 -16.7765 -16.6005
 -16.5771 -16.5389 -16.4120 -16.3907 -16.3524 -16.3424 -16.2802 -16.2221
 -16.2027 -16.1446 -16.1109 -16.0793 -16.0712 -16.0343 -15.9993 -15.9790
 -15.9553 -15.9498 -15.8547 -15.7862 -15.7770 -15.7623 -15.7246 -15.7004
 -15.6747 -15.6571 -15.6292 -15.5400 -15.4807 -15.4535 -15.4304 -15.4177
 -15.3982 -15.3734 -15.3526 -15.3306 -15.3000 -15.2848 -15.2683 -15.2490
 -15.2286 -15.2120 -15.1925 -15.1817 -15.1715 -15.1595 -15.1151 -15.0775
 -15.0611 -15.0396 -14.9971 -14.9752 -14.9631 -14.9251 -14.9105 -14.8930
 -14.8806 -14.8612 -14.8108 -14.7456 -14.6044 -14.5077 -13.7037 -13.6518
 -13.6104 -13.4981 -13.4000 -13.3298 -13.2576 -13.2085 -13.1715 -13.1091
 -12.9544 -12.9240 -12.8510 -12.7874 -12.7470 -12.7037 -12.6712 -12.6396
 -12.5754 -12.5363 -12.4795 -12.4387 -12.4203 -12.3476 -12.2646 -12.1828
  -4.7425  -4.6815  -4.4995  -4.3821  -4.3499  -4.3057  -4.2475  -4.2094
  -4.0119  -3.9822  -3.9381  -3.9045  -3.8431  -3.7660  -3.7255  -3.6901
  -3.6067  -3.5790  -3.4654  -3.4441  -3.3252  -3.2716  -3.0573  -2.9256
  -2.8493  -2.2849  -2.0613  -1.8643  -1.7358  -1.6010  -1.5326  -1.4750
  -1.4385  -1.3455  -1.2586  -1.1911  -1.1284  -1.0815  -1.0213  -0.9778
  -0.9449  -0.9279  -0.8861  -0.8548  -0.7872  -0.7348  -0.6760  -0.6132
  -0.5600  -0.5039  -0.4268  -0.3808  -0.3628  -0.3088  -0.2292  -0.1983
  -0.1135  -0.0813  -0.0642  -0.0149   0.0141   0.0525   0.0928   0.1554
   0.2324   0.2770   0.3679   0.4259   0.4974   0.5394   0.6146   0.6338
   0.6694   0.6966   0.7282   0.7824   0.8456   0.8628   0.9381   0.9701
   1.0267   1.0579   1.0879   1.1113   1.1484   1.1909   1.2506   1.3021
   1.3206   1.3610   1.3860   1.4337   1.4638   1.5022   1.5255   1.5621
   1.5735   1.6114   1.6496   1.6722   1.7140   1.7545   1.7737   1.8129
   1.8230   1.8429   1.8693   1.9111   1.9376   1.9571   1.9910   2.0218
   2.0323   2.0493   2.0813   2.0992   2.1327   2.1533   2.1834   2.2019
   2.2432   2.2745   2.2967   2.3228   2.3590   2.4023   2.4175   2.4390
   2.4667   2.4994   2.5241   2.5605   2.6138   2.6429   2.6685   2.6843
   2.7029   2.7200   2.7748   2.8044   2.8406   2.9148   2.9489   2.9639
   3.0131   3.0497   3.0870   3.0939   3.1573   3.1965   3.2313   3.3105
   3.3151   3.3762   3.4238   3.5939
     eigenvalues at k+q:
 -34.9462 -34.9359 -34.7322 -34.6292 -34.3175 -34.1773 -34.0835 -34.0722
 -34.0407 -33.9662 -33.9489 -33.9116 -33.8455 -16.8750 -16.7765 -16.6005
 -16.5771 -16.5390 -16.4120 -16.3907 -16.3524 -16.3424 -16.2802 -16.2221
 -16.2027 -16.1447 -16.1109 -16.0793 -16.0712 -16.0343 -15.9993 -15.9791
 -15.9554 -15.9498 -15.8548 -15.7862 -15.7770 -15.7623 -15.7246 -15.7004
 -15.6747 -15.6571 -15.6292 -15.5399 -15.4807 -15.4535 -15.4304 -15.4177
 -15.3982 -15.3734 -15.3526 -15.3306 -15.3000 -15.2848 -15.2683 -15.2490
 -15.2286 -15.2120 -15.1925 -15.1817 -15.1715 -15.1595 -15.1150 -15.0775
 -15.0611 -15.0395 -14.9971 -14.9751 -14.9631 -14.9251 -14.9105 -14.8930
 -14.8806 -14.8612 -14.8108 -14.7456 -14.6044 -14.5077 -13.7037 -13.6518
 -13.6104 -13.4981 -13.4000 -13.3298 -13.2576 -13.2085 -13.1715 -13.1091
 -12.9544 -12.9240 -12.8510 -12.7874 -12.7470 -12.7037 -12.6711 -12.6395
 -12.5754 -12.5363 -12.4795 -12.4386 -12.4202 -12.3476 -12.2646 -12.1828
  -4.7425  -4.6815  -4.4995  -4.3821  -4.3499  -4.3057  -4.2475  -4.2094
  -4.0119  -3.9822  -3.9382  -3.9045  -3.8431  -3.7660  -3.7255  -3.6901
  -3.6068  -3.5790  -3.4654  -3.4441  -3.3252  -3.2716  -3.0573  -2.9256
  -2.8494  -2.2849  -2.0613  -1.8643  -1.7358  -1.6010  -1.5326  -1.4750
  -1.4385  -1.3455  -1.2586  -1.1911  -1.1284  -1.0815  -1.0213  -0.9778
  -0.9449  -0.9279  -0.8861  -0.8548  -0.7872  -0.7348  -0.6760  -0.6132
  -0.5600  -0.5039  -0.4268  -0.3807  -0.3628  -0.3088  -0.2292  -0.1983
  -0.1135  -0.0813  -0.0642  -0.0149   0.0141   0.0525   0.0928   0.1554
   0.2324   0.2770   0.3679   0.4259   0.4974   0.5394   0.6146   0.6338
   0.6694   0.6966   0.7282   0.7824   0.8456   0.8628   0.9381   0.9701
   1.0267   1.0579   1.0879   1.1113   1.1484   1.1909   1.2506   1.3021
   1.3206   1.3610   1.3860   1.4337   1.4638   1.5022   1.5255   1.5621
   1.5735   1.6114   1.6496   1.6722   1.7140   1.7545   1.7737   1.8130
   1.8230   1.8429   1.8693   1.9111   1.9376   1.9571   1.9910   2.0218
   2.0323   2.0493   2.0813   2.0992   2.1328   2.1533   2.1834   2.2019
   2.2432   2.2745   2.2967   2.3228   2.3590   2.4023   2.4175   2.4390
   2.4667   2.4994   2.5241   2.5605   2.6138   2.6429   2.6685   2.6843
   2.7029   2.7200   2.7748   2.8044   2.8406   2.9149   2.9489   2.9639
   3.0131   3.0497   3.0870   3.0939   3.1573   3.1965   3.2313   3.3105
   3.3151   3.3762   3.4238   3.5939
     cgsolve_all iterations  66    anorm=    0.74E-07
PARA_AUG  1     -26.5394673        -0.0120079        -0.0074962
     cgsolve_all iterations  66    anorm=    0.75E-07
PARA_AUG  2       0.0078049       -25.4797356        -0.9548212
     cgsolve_all iterations  66    anorm=    0.74E-07
PARA_AUG  3       0.0954508        -0.9621459       -24.0743556
     cgsolve_all iterations  73    anorm=    0.71E-07
     cgsolve_all iterations  71    anorm=    0.72E-07
     cgsolve_all iterations  71    anorm=    0.72E-07
     compute_u_kq: q = (    0.0202,    0.0000,    0.0000)
     Rotating WFCS
     ethr =  1.00E-14,  avg # of iterations = 23.0
     eigenvalues at k:
 -34.9462 -34.9360 -34.7322 -34.6292 -34.3175 -34.1773 -34.0835 -34.0722
 -34.0408 -33.9662 -33.9489 -33.9116 -33.8456 -16.8750 -16.7765 -16.6005
 -16.5771 -16.5389 -16.4120 -16.3907 -16.3524 -16.3424 -16.2802 -16.2221
 -16.2027 -16.1446 -16.1109 -16.0793 -16.0712 -16.0343 -15.9993 -15.9790
 -15.9553 -15.9498 -15.8547 -15.7862 -15.7770 -15.7623 -15.7246 -15.7004
 -15.6747 -15.6571 -15.6292 -15.5400 -15.4807 -15.4535 -15.4304 -15.4177
 -15.3982 -15.3734 -15.3526 -15.3306 -15.3000 -15.2848 -15.2683 -15.2490
 -15.2286 -15.2120 -15.1925 -15.1817 -15.1715 -15.1595 -15.1151 -15.0775
 -15.0611 -15.0396 -14.9971 -14.9752 -14.9631 -14.9251 -14.9105 -14.8930
 -14.8806 -14.8612 -14.8108 -14.7456 -14.6044 -14.5077 -13.7037 -13.6518
 -13.6104 -13.4981 -13.4000 -13.3298 -13.2576 -13.2085 -13.1715 -13.1091
 -12.9544 -12.9240 -12.8510 -12.7874 -12.7470 -12.7037 -12.6712 -12.6396
 -12.5754 -12.5363 -12.4795 -12.4387 -12.4203 -12.3476 -12.2646 -12.1828
  -4.7425  -4.6815  -4.4995  -4.3821  -4.3499  -4.3057  -4.2475  -4.2094
  -4.0119  -3.9822  -3.9381  -3.9045  -3.8431  -3.7660  -3.7255  -3.6901
  -3.6067  -3.5790  -3.4654  -3.4441  -3.3252  -3.2716  -3.0573  -2.9256
  -2.8493  -2.2849  -2.0613  -1.8643  -1.7358  -1.6010  -1.5326  -1.4750
  -1.4385  -1.3455  -1.2586  -1.1911  -1.1284  -1.0815  -1.0213  -0.9778
  -0.9449  -0.9279  -0.8861  -0.8548  -0.7872  -0.7348  -0.6760  -0.6132
  -0.5600  -0.5039  -0.4268  -0.3808  -0.3628  -0.3088  -0.2292  -0.1983
  -0.1135  -0.0813  -0.0642  -0.0149   0.0141   0.0525   0.0928   0.1554
   0.2324   0.2770   0.3679   0.4259   0.4974   0.5394   0.6146   0.6338
   0.6694   0.6966   0.7282   0.7824   0.8456   0.8628   0.9381   0.9701
   1.0267   1.0579   1.0879   1.1113   1.1484   1.1909   1.2506   1.3021
   1.3206   1.3610   1.3860   1.4337   1.4638   1.5022   1.5255   1.5621
   1.5735   1.6114   1.6496   1.6722   1.7140   1.7545   1.7737   1.8129
   1.8230   1.8429   1.8693   1.9111   1.9376   1.9571   1.9910   2.0218
   2.0323   2.0493   2.0813   2.0992   2.1327   2.1533   2.1834   2.2019
   2.2432   2.2745   2.2967   2.3228   2.3590   2.4023   2.4175   2.4390
   2.4667   2.4994   2.5241   2.5605   2.6138   2.6429   2.6685   2.6843
   2.7029   2.7200   2.7748   2.8044   2.8406   2.9148   2.9489   2.9639
   3.0131   3.0497   3.0870   3.0939   3.1573   3.1965   3.2313   3.3105
   3.3151   3.3762   3.4238   3.5939
     eigenvalues at k+q:
 -34.9462 -34.9359 -34.7322 -34.6292 -34.3175 -34.1773 -34.0835 -34.0722
 -34.0408 -33.9662 -33.9489 -33.9116 -33.8455 -16.8729 -16.7765 -16.6003
 -16.5766 -16.5371 -16.4151 -16.3909 -16.3528 -16.3454 -16.2825 -16.2244
 -16.2052 -16.1449 -16.1109 -16.0798 -16.0713 -16.0357 -15.9976 -15.9776
 -15.9547 -15.9484 -15.8538 -15.7869 -15.7799 -15.7642 -15.7267 -15.7014
 -15.6774 -15.6604 -15.6293 -15.5417 -15.4803 -15.4563 -15.4312 -15.4193
 -15.3983 -15.3738 -15.3548 -15.3290 -15.2982 -15.2839 -15.2695 -15.2481
 -15.2288 -15.2129 -15.1916 -15.1788 -15.1722 -15.1589 -15.1138 -15.0774
 -15.0599 -15.0396 -14.9946 -14.9754 -14.9611 -14.9239 -14.9074 -14.8888
 -14.8780 -14.8585 -14.8106 -14.7441 -14.6030 -14.5052 -13.7015 -13.6472
 -13.6072 -13.4922 -13.3921 -13.3203 -13.2481 -13.2022 -13.1712 -13.1063
 -12.9550 -12.9183 -12.8521 -12.7941 -12.7504 -12.7118 -12.6822 -12.6430
 -12.5770 -12.5382 -12.4811 -12.4389 -12.4226 -12.3564 -12.2730 -12.1935
  -4.7431  -4.6822  -4.4968  -4.3755  -4.3452  -4.3042  -4.2468  -4.2094
  -4.0090  -3.9814  -3.9406  -3.9051  -3.8470  -3.7692  -3.7297  -3.6918
  -3.6051  -3.5815  -3.4636  -3.4478  -3.3299  -3.2741  -3.0569  -2.9246
  -2.8503  -2.2855  -2.0554  -1.8535  -1.7279  -1.5982  -1.5347  -1.4682
  -1.4281  -1.3353  -1.2529  -1.1813  -1.1210  -1.0770  -1.0155  -0.9717
  -0.9373  -0.9282  -0.8922  -0.8538  -0.7866  -0.7354  -0.6773  -0.6201
  -0.5621  -0.5049  -0.4260  -0.3827  -0.3699  -0.3077  -0.2331  -0.1993
  -0.1122  -0.0831  -0.0660  -0.0214   0.0119   0.0481   0.0900   0.1569
   0.2266   0.2702   0.3659   0.4254   0.5015   0.5429   0.6118   0.6383
   0.6716   0.6947   0.7255   0.7857   0.8494   0.8586   0.9368   0.9708
   1.0224   1.0551   1.0896   1.1145   1.1501   1.1899   1.2465   1.2986
   1.3184   1.3557   1.3787   1.4342   1.4599   1.4970   1.5210   1.5584
   1.5691   1.6066   1.6490   1.6691   1.7092   1.7514   1.7662   1.8053
   1.8213   1.8406   1.8707   1.9033   1.9330   1.9588   1.9889   2.0223
   2.0300   2.0495   2.0754   2.0990   2.1304   2.1563   2.1837   2.2021
   2.2375   2.2718   2.2949   2.3236   2.3590   2.3968   2.4156   2.4413
   2.4672   2.4995   2.5249   2.5622   2.6164   2.6436   2.6715   2.6877
   2.7032   2.7225   2.7770   2.8078   2.8455   2.9230   2.9496   2.9687
   3.0162   3.0508   3.0887   3.0998   3.1608   3.1951   3.2333   3.3102
   3.3163   3.3767   3.4267   3.5885
     cgsolve_all iterations  73    anorm=    0.72E-07
     cgsolve_all iterations  70    anorm=    0.71E-07
     cgsolve_all iterations  71    anorm=    0.71E-07
     compute_u_kq: q = (   -0.0202,    0.0000,    0.0000)
     Rotating WFCS
     ethr =  1.00E-14,  avg # of iterations = 23.0
     eigenvalues at k:
 -34.9462 -34.9360 -34.7322 -34.6292 -34.3175 -34.1773 -34.0835 -34.0722
 -34.0408 -33.9662 -33.9489 -33.9116 -33.8456 -16.8750 -16.7765 -16.6005
 -16.5771 -16.5389 -16.4120 -16.3907 -16.3524 -16.3424 -16.2802 -16.2221
 -16.2027 -16.1446 -16.1109 -16.0793 -16.0712 -16.0343 -15.9993 -15.9790
 -15.9553 -15.9498 -15.8547 -15.7862 -15.7770 -15.7623 -15.7246 -15.7004
 -15.6747 -15.6571 -15.6292 -15.5400 -15.4807 -15.4535 -15.4304 -15.4177
 -15.3982 -15.3734 -15.3526 -15.3306 -15.3000 -15.2848 -15.2683 -15.2490
 -15.2286 -15.2120 -15.1925 -15.1817 -15.1715 -15.1595 -15.1151 -15.0775
 -15.0611 -15.0396 -14.9971 -14.9752 -14.9631 -14.9251 -14.9105 -14.8930
 -14.8806 -14.8612 -14.8108 -14.7456 -14.6044 -14.5077 -13.7037 -13.6518
 -13.6104 -13.4981 -13.4000 -13.3298 -13.2576 -13.2085 -13.1715 -13.1091
 -12.9544 -12.9240 -12.8510 -12.7874 -12.7470 -12.7037 -12.6712 -12.6396
 -12.5754 -12.5363 -12.4795 -12.4387 -12.4203 -12.3476 -12.2646 -12.1828
  -4.7425  -4.6815  -4.4995  -4.3821  -4.3499  -4.3057  -4.2475  -4.2094
  -4.0119  -3.9822  -3.9381  -3.9045  -3.8431  -3.7660  -3.7255  -3.6901
  -3.6067  -3.5790  -3.4654  -3.4441  -3.3252  -3.2716  -3.0573  -2.9256
  -2.8493  -2.2849  -2.0613  -1.8643  -1.7358  -1.6010  -1.5326  -1.4750
  -1.4385  -1.3455  -1.2586  -1.1911  -1.1284  -1.0815  -1.0213  -0.9778
  -0.9449  -0.9279  -0.8861  -0.8548  -0.7872  -0.7348  -0.6760  -0.6132
  -0.5600  -0.5039  -0.4268  -0.3808  -0.3628  -0.3088  -0.2292  -0.1983
  -0.1135  -0.0813  -0.0642  -0.0149   0.0141   0.0525   0.0928   0.1554
   0.2324   0.2770   0.3679   0.4259   0.4974   0.5394   0.6146   0.6338
   0.6694   0.6966   0.7282   0.7824   0.8456   0.8628   0.9381   0.9701
   1.0267   1.0579   1.0879   1.1113   1.1484   1.1909   1.2506   1.3021
   1.3206   1.3610   1.3860   1.4337   1.4638   1.5022   1.5255   1.5621
   1.5735   1.6114   1.6496   1.6722   1.7140   1.7545   1.7737   1.8129
   1.8230   1.8429   1.8693   1.9111   1.9376   1.9571   1.9910   2.0218
   2.0323   2.0493   2.0813   2.0992   2.1327   2.1533   2.1834   2.2019
   2.2432   2.2745   2.2967   2.3228   2.3590   2.4023   2.4175   2.4390
   2.4667   2.4994   2.5241   2.5605   2.6138   2.6429   2.6685   2.6843
   2.7029   2.7200   2.7748   2.8044   2.8406   2.9148   2.9489   2.9639
   3.0131   3.0497   3.0870   3.0939   3.1573   3.1965   3.2313   3.3105
   3.3151   3.3762   3.4238   3.5939
     eigenvalues at k+q:
 -34.9462 -34.9359 -34.7322 -34.6292 -34.3175 -34.1773 -34.0835 -34.0722
 -34.0407 -33.9662 -33.9489 -33.9116 -33.8455 -16.8772 -16.7763 -16.6008
 -16.5775 -16.5407 -16.4092 -16.3906 -16.3519 -16.3396 -16.2776 -16.2199
 -16.2002 -16.1444 -16.1111 -16.0790 -16.0712 -16.0328 -16.0013 -15.9804
 -15.9559 -15.9511 -15.8557 -15.7861 -15.7742 -15.7604 -15.7220 -15.6998
 -15.6722 -15.6534 -15.6288 -15.5384 -15.4812 -15.4507 -15.4302 -15.4159
 -15.3979 -15.3728 -15.3504 -15.3322 -15.3019 -15.2859 -15.2671 -15.2498
 -15.2284 -15.2111 -15.1942 -15.1841 -15.1713 -15.1589 -15.1164 -15.0781
 -15.0621 -15.0395 -14.9998 -14.9747 -14.9650 -14.9265 -14.9141 -14.8969
 -14.8831 -14.8638 -14.8110 -14.7470 -14.6059 -14.5102 -13.7063 -13.6562
 -13.6132 -13.5047 -13.4071 -13.3391 -13.2668 -13.2146 -13.1715 -13.1118
 -12.9543 -12.9295 -12.8509 -12.7822 -12.7423 -12.6947 -12.6610 -12.6357
 -12.5741 -12.5341 -12.4781 -12.4384 -12.4179 -12.3389 -12.2563 -12.1724
  -4.7421  -4.6808  -4.5023  -4.3886  -4.3545  -4.3070  -4.2482  -4.2092
  -4.0150  -3.9830  -3.9357  -3.9038  -3.8394  -3.7629  -3.7218  -3.6883
  -3.6084  -3.5762  -3.4671  -3.4403  -3.3205  -3.2691  -3.0577  -2.9266
  -2.8484  -2.2841  -2.0677  -1.8749  -1.7431  -1.6049  -1.5306  -1.4816
  -1.4485  -1.3552  -1.2641  -1.2015  -1.1357  -1.0864  -1.0280  -0.9846
  -0.9524  -0.9267  -0.8792  -0.8555  -0.7877  -0.7339  -0.6748  -0.6069
  -0.5588  -0.5012  -0.4278  -0.3791  -0.3557  -0.3098  -0.2264  -0.1954
  -0.1154  -0.0814  -0.0610  -0.0091   0.0175   0.0568   0.0956   0.1541
   0.2374   0.2847   0.3694   0.4265   0.4932   0.5356   0.6166   0.6303
   0.6666   0.6970   0.7330   0.7792   0.8396   0.8689   0.9393   0.9687
   1.0297   1.0618   1.0867   1.1086   1.1470   1.1920   1.2549   1.3024
   1.3250   1.3645   1.3953   1.4333   1.4669   1.5073   1.5301   1.5649
   1.5791   1.6167   1.6501   1.6752   1.7191   1.7555   1.7818   1.8190
   1.8256   1.8464   1.8678   1.9177   1.9414   1.9576   1.9934   2.0206
   2.0346   2.0495   2.0862   2.1002   2.1345   2.1506   2.1838   2.2027
   2.2479   2.2756   2.2984   2.3219   2.3604   2.4066   2.4201   2.4373
   2.4660   2.5000   2.5236   2.5585   2.6113   2.6418   2.6644   2.6815
   2.7038   2.7178   2.7722   2.8011   2.8362   2.9058   2.9477   2.9599
   3.0096   3.0486   3.0828   3.0913   3.1543   3.1980   3.2297   3.3098
   3.3140   3.3744   3.4215   3.5991
     cgsolve_all iterations  73    anorm=    0.73E-07
     cgsolve_all iterations  71    anorm=    0.72E-07
     cgsolve_all iterations  73    anorm=    0.71E-07
     compute_u_kq: q = (    0.0000,    0.0202,    0.0000)
     Rotating WFCS
     ethr =  1.00E-14,  avg # of iterations = 23.0
     eigenvalues at k:
 -34.9462 -34.9360 -34.7322 -34.6292 -34.3175 -34.1773 -34.0835 -34.0722
 -34.0408 -33.9662 -33.9489 -33.9116 -33.8456 -16.8750 -16.7765 -16.6005
 -16.5771 -16.5389 -16.4120 -16.3907 -16.3524 -16.3424 -16.2802 -16.2221
 -16.2027 -16.1446 -16.1109 -16.0793 -16.0712 -16.0343 -15.9993 -15.9790
 -15.9553 -15.9498 -15.8547 -15.7862 -15.7770 -15.7623 -15.7246 -15.7004
 -15.6747 -15.6571 -15.6292 -15.5400 -15.4807 -15.4535 -15.4304 -15.4177
 -15.3982 -15.3734 -15.3526 -15.3306 -15.3000 -15.2848 -15.2683 -15.2490
 -15.2286 -15.2120 -15.1925 -15.1817 -15.1715 -15.1595 -15.1151 -15.0775
 -15.0611 -15.0396 -14.9971 -14.9752 -14.9631 -14.9251 -14.9105 -14.8930
 -14.8806 -14.8612 -14.8108 -14.7456 -14.6044 -14.5077 -13.7037 -13.6518
 -13.6104 -13.4981 -13.4000 -13.3298 -13.2576 -13.2085 -13.1715 -13.1091
 -12.9544 -12.9240 -12.8510 -12.7874 -12.7470 -12.7037 -12.6712 -12.6396
 -12.5754 -12.5363 -12.4795 -12.4387 -12.4203 -12.3476 -12.2646 -12.1828
  -4.7425  -4.6815  -4.4995  -4.3821  -4.3499  -4.3057  -4.2475  -4.2094
  -4.0119  -3.9822  -3.9381  -3.9045  -3.8431  -3.7660  -3.7255  -3.6901
  -3.6067  -3.5790  -3.4654  -3.4441  -3.3252  -3.2716  -3.0573  -2.9256
  -2.8493  -2.2849  -2.0613  -1.8643  -1.7358  -1.6010  -1.5326  -1.4750
  -1.4385  -1.3455  -1.2586  -1.1911  -1.1284  -1.0815  -1.0213  -0.9778
  -0.9449  -0.9279  -0.8861  -0.8548  -0.7872  -0.7348  -0.6760  -0.6132
  -0.5600  -0.5039  -0.4268  -0.3808  -0.3628  -0.3088  -0.2292  -0.1983
  -0.1135  -0.0813  -0.0642  -0.0149   0.0141   0.0525   0.0928   0.1554
   0.2324   0.2770   0.3679   0.4259   0.4974   0.5394   0.6146   0.6338
   0.6694   0.6966   0.7282   0.7824   0.8456   0.8628   0.9381   0.9701
   1.0267   1.0579   1.0879   1.1113   1.1484   1.1909   1.2506   1.3021
   1.3206   1.3610   1.3860   1.4337   1.4638   1.5022   1.5255   1.5621
   1.5735   1.6114   1.6496   1.6722   1.7140   1.7545   1.7737   1.8129
   1.8230   1.8429   1.8693   1.9111   1.9376   1.9571   1.9910   2.0218
   2.0323   2.0493   2.0813   2.0992   2.1327   2.1533   2.1834   2.2019
   2.2432   2.2745   2.2967   2.3228   2.3590   2.4023   2.4175   2.4390
   2.4667   2.4994   2.5241   2.5605   2.6138   2.6429   2.6685   2.6843
   2.7029   2.7200   2.7748   2.8044   2.8406   2.9148   2.9489   2.9639
   3.0131   3.0497   3.0870   3.0939   3.1573   3.1965   3.2313   3.3105
   3.3151   3.3762   3.4238   3.5939
     eigenvalues at k+q:
 -34.9462 -34.9359 -34.7322 -34.6292 -34.3175 -34.1773 -34.0835 -34.0722
 -34.0407 -33.9662 -33.9489 -33.9116 -33.8455 -16.8748 -16.7769 -16.5999
 -16.5768 -16.5400 -16.4117 -16.3900 -16.3529 -16.3424 -16.2800 -16.2244
 -16.2014 -16.1428 -16.1117 -16.0799 -16.0713 -16.0334 -15.9994 -15.9787
 -15.9561 -15.9497 -15.8561 -15.7874 -15.7767 -15.7614 -15.7242 -15.7001
 -15.6745 -15.6571 -15.6289 -15.5413 -15.4791 -15.4523 -15.4287 -15.4191
 -15.3985 -15.3732 -15.3520 -15.3349 -15.3031 -15.2824 -15.2678 -15.2481
 -15.2277 -15.2110 -15.1941 -15.1838 -15.1698 -15.1579 -15.1142 -15.0764
 -15.0604 -15.0407 -14.9981 -14.9751 -14.9649 -14.9252 -14.9104 -14.8928
 -14.8803 -14.8619 -14.8100 -14.7455 -14.6048 -14.5077 -13.7040 -13.6524
 -13.6115 -13.4989 -13.3993 -13.3293 -13.2571 -13.2053 -13.1718 -13.1093
 -12.9542 -12.9228 -12.8493 -12.7869 -12.7478 -12.7080 -12.6719 -12.6408
 -12.5755 -12.5376 -12.4796 -12.4391 -12.4189 -12.3463 -12.2644 -12.1816
  -4.7424  -4.6804  -4.4988  -4.3823  -4.3513  -4.3066  -4.2479  -4.2091
  -4.0148  -3.9819  -3.9387  -3.9045  -3.8431  -3.7647  -3.7227  -3.6892
  -3.6080  -3.5779  -3.4649  -3.4462  -3.3243  -3.2717  -3.0572  -2.9256
  -2.8486  -2.2866  -2.0611  -1.8663  -1.7342  -1.5995  -1.5301  -1.4779
  -1.4411  -1.3505  -1.2563  -1.1916  -1.1303  -1.0787  -1.0190  -0.9757
  -0.9469  -0.9277  -0.8820  -0.8575  -0.7880  -0.7350  -0.6762  -0.6118
  -0.5596  -0.5027  -0.4264  -0.3825  -0.3629  -0.3102  -0.2295  -0.1976
  -0.1125  -0.0785  -0.0645  -0.0150   0.0132   0.0550   0.0937   0.1511
   0.2358   0.2749   0.3652   0.4309   0.4961   0.5428   0.6129   0.6321
   0.6645   0.6977   0.7306   0.7822   0.8424   0.8673   0.9356   0.9716
   1.0247   1.0561   1.0874   1.1080   1.1518   1.1963   1.2502   1.3021
   1.3202   1.3581   1.3890   1.4324   1.4626   1.5007   1.5223   1.5592
   1.5731   1.6092   1.6513   1.6737   1.7159   1.7542   1.7716   1.8103
   1.8214   1.8438   1.8661   1.9113   1.9414   1.9599   1.9929   2.0233
   2.0305   2.0542   2.0859   2.1008   2.1277   2.1528   2.1843   2.2008
   2.2437   2.2722   2.2980   2.3253   2.3629   2.4026   2.4189   2.4414
   2.4650   2.4970   2.5241   2.5615   2.6075   2.6427   2.6678   2.6852
   2.7066   2.7222   2.7740   2.8023   2.8371   2.9094   2.9513   2.9654
   3.0149   3.0531   3.0870   3.0949   3.1575   3.1934   3.2343   3.3101
   3.3146   3.3748   3.4234   3.5932
     cgsolve_all iterations  73    anorm=    0.72E-07
     cgsolve_all iterations  71    anorm=    0.73E-07
     cgsolve_all iterations  71    anorm=    0.71E-07
     compute_u_kq: q = (    0.0000,   -0.0202,    0.0000)
     Rotating WFCS
     ethr =  1.00E-14,  avg # of iterations = 23.0
     eigenvalues at k:
 -34.9462 -34.9360 -34.7322 -34.6292 -34.3175 -34.1773 -34.0835 -34.0722
 -34.0408 -33.9662 -33.9489 -33.9116 -33.8456 -16.8750 -16.7765 -16.6005
 -16.5771 -16.5389 -16.4120 -16.3907 -16.3524 -16.3424 -16.2802 -16.2221
 -16.2027 -16.1446 -16.1109 -16.0793 -16.0712 -16.0343 -15.9993 -15.9790
 -15.9553 -15.9498 -15.8547 -15.7862 -15.7770 -15.7623 -15.7246 -15.7004
 -15.6747 -15.6571 -15.6292 -15.5400 -15.4807 -15.4535 -15.4304 -15.4177
 -15.3982 -15.3734 -15.3526 -15.3306 -15.3000 -15.2848 -15.2683 -15.2490
 -15.2286 -15.2120 -15.1925 -15.1817 -15.1715 -15.1595 -15.1151 -15.0775
 -15.0611 -15.0396 -14.9971 -14.9752 -14.9631 -14.9251 -14.9105 -14.8930
 -14.8806 -14.8612 -14.8108 -14.7456 -14.6044 -14.5077 -13.7037 -13.6518
 -13.6104 -13.4981 -13.4000 -13.3298 -13.2576 -13.2085 -13.1715 -13.1091
 -12.9544 -12.9240 -12.8510 -12.7874 -12.7470 -12.7037 -12.6712 -12.6396
 -12.5754 -12.5363 -12.4795 -12.4387 -12.4203 -12.3476 -12.2646 -12.1828
  -4.7425  -4.6815  -4.4995  -4.3821  -4.3499  -4.3057  -4.2475  -4.2094
  -4.0119  -3.9822  -3.9381  -3.9045  -3.8431  -3.7660  -3.7255  -3.6901
  -3.6067  -3.5790  -3.4654  -3.4441  -3.3252  -3.2716  -3.0573  -2.9256
  -2.8493  -2.2849  -2.0613  -1.8643  -1.7358  -1.6010  -1.5326  -1.4750
  -1.4385  -1.3455  -1.2586  -1.1911  -1.1284  -1.0815  -1.0213  -0.9778
  -0.9449  -0.9279  -0.8861  -0.8548  -0.7872  -0.7348  -0.6760  -0.6132
  -0.5600  -0.5039  -0.4268  -0.3808  -0.3628  -0.3088  -0.2292  -0.1983
  -0.1135  -0.0813  -0.0642  -0.0149   0.0141   0.0525   0.0928   0.1554
   0.2324   0.2770   0.3679   0.4259   0.4974   0.5394   0.6146   0.6338
   0.6694   0.6966   0.7282   0.7824   0.8456   0.8628   0.9381   0.9701
   1.0267   1.0579   1.0879   1.1113   1.1484   1.1909   1.2506   1.3021
   1.3206   1.3610   1.3860   1.4337   1.4638   1.5022   1.5255   1.5621
   1.5735   1.6114   1.6496   1.6722   1.7140   1.7545   1.7737   1.8129
   1.8230   1.8429   1.8693   1.9111   1.9376   1.9571   1.9910   2.0218
   2.0323   2.0493   2.0813   2.0992   2.1327   2.1533   2.1834   2.2019
   2.2432   2.2745   2.2967   2.3228   2.3590   2.4023   2.4175   2.4390
   2.4667   2.4994   2.5241   2.5605   2.6138   2.6429   2.6685   2.6843
   2.7029   2.7200   2.7748   2.8044   2.8406   2.9148   2.9489   2.9639
   3.0131   3.0497   3.0870   3.0939   3.1573   3.1965   3.2313   3.3105
   3.3151   3.3762   3.4238   3.5939
     eigenvalues at k+q:
 -34.9462 -34.9359 -34.7322 -34.6292 -34.3175 -34.1773 -34.0835 -34.0722
 -34.0407 -33.9662 -33.9489 -33.9116 -33.8455 -16.8747 -16.7769 -16.6008
 -16.5772 -16.5378 -16.4123 -16.3915 -16.3521 -16.3423 -16.2804 -16.2197
 -16.2042 -16.1463 -16.1102 -16.0788 -16.0713 -16.0351 -15.9995 -15.9793
 -15.9551 -15.9498 -15.8532 -15.7857 -15.7777 -15.7627 -15.7250 -15.7008
 -15.6749 -15.6569 -15.6295 -15.5387 -15.4824 -15.4547 -15.4324 -15.4166
 -15.3974 -15.3736 -15.3534 -15.3265 -15.2963 -15.2870 -15.2693 -15.2499
 -15.2292 -15.2127 -15.1912 -15.1794 -15.1732 -15.1607 -15.1161 -15.0779
 -15.0619 -15.0381 -14.9967 -14.9757 -14.9610 -14.9249 -14.9107 -14.8932
 -14.8810 -14.8606 -14.8121 -14.7458 -14.6040 -14.5075 -13.7030 -13.6511
 -13.6092 -13.4979 -13.4007 -13.3311 -13.2603 -13.2097 -13.1704 -13.1089
 -12.9545 -12.9250 -12.8522 -12.7878 -12.7463 -12.7001 -12.6706 -12.6382
 -12.5752 -12.5355 -12.4792 -12.4386 -12.4214 -12.3485 -12.2648 -12.1838
  -4.7428  -4.6823  -4.5005  -4.3819  -4.3485  -4.3048  -4.2471  -4.2098
  -4.0081  -3.9824  -3.9375  -3.9044  -3.8431  -3.7681  -3.7289  -3.6909
  -3.6054  -3.5802  -3.4660  -3.4422  -3.3261  -3.2715  -3.0574  -2.9256
  -2.8501  -2.2829  -2.0614  -1.8626  -1.7372  -1.6026  -1.5353  -1.4721
  -1.4363  -1.3406  -1.2601  -1.1911  -1.1263  -1.0841  -1.0241  -0.9808
  -0.9445  -0.9267  -0.8891  -0.8517  -0.7863  -0.7349  -0.6757  -0.6156
  -0.5603  -0.5046  -0.4262  -0.3786  -0.3620  -0.3075  -0.2290  -0.1991
  -0.1144  -0.0850  -0.0630  -0.0151   0.0148   0.0493   0.0912   0.1605
   0.2278   0.2806   0.3704   0.4214   0.4988   0.5352   0.6158   0.6357
   0.6732   0.6962   0.7275   0.7831   0.8489   0.8585   0.9397   0.9684
   1.0290   1.0582   1.0888   1.1149   1.1454   1.1857   1.2505   1.3005
   1.3219   1.3646   1.3836   1.4343   1.4641   1.5028   1.5285   1.5642
   1.5737   1.6135   1.6482   1.6708   1.7120   1.7542   1.7763   1.8134
   1.8250   1.8424   1.8722   1.9101   1.9344   1.9562   1.9894   2.0196
   2.0351   2.0450   2.0771   2.0970   2.1379   2.1543   2.1813   2.2039
   2.2430   2.2768   2.2958   2.3202   2.3559   2.4023   2.4149   2.4382
   2.4684   2.5009   2.5249   2.5595   2.6199   2.6435   2.6695   2.6830
   2.7005   2.7186   2.7757   2.8060   2.8436   2.9192   2.9440   2.9639
   3.0112   3.0456   3.0868   3.0943   3.1571   3.1990   3.2290   3.3084
   3.3177   3.3775   3.4245   3.5944
     cgsolve_all iterations  73    anorm=    0.71E-07
     cgsolve_all iterations  70    anorm=    0.72E-07
     cgsolve_all iterations  73    anorm=    0.72E-07
     compute_u_kq: q = (    0.0000,    0.0000,    0.0202)
     Rotating WFCS
     ethr =  1.00E-14,  avg # of iterations = 23.0
     eigenvalues at k:
 -34.9462 -34.9360 -34.7322 -34.6292 -34.3175 -34.1773 -34.0835 -34.0722
 -34.0408 -33.9662 -33.9489 -33.9116 -33.8456 -16.8750 -16.7765 -16.6005
 -16.5771 -16.5389 -16.4120 -16.3907 -16.3524 -16.3424 -16.2802 -16.2221
 -16.2027 -16.1446 -16.1109 -16.0793 -16.0712 -16.0343 -15.9993 -15.9790
 -15.9553 -15.9498 -15.8547 -15.7862 -15.7770 -15.7623 -15.7246 -15.7004
 -15.6747 -15.6571 -15.6292 -15.5400 -15.4807 -15.4535 -15.4304 -15.4177
 -15.3982 -15.3734 -15.3526 -15.3306 -15.3000 -15.2848 -15.2683 -15.2490
 -15.2286 -15.2120 -15.1925 -15.1817 -15.1715 -15.1595 -15.1151 -15.0775
 -15.0611 -15.0396 -14.9971 -14.9752 -14.9631 -14.9251 -14.9105 -14.8930
 -14.8806 -14.8612 -14.8108 -14.7456 -14.6044 -14.5077 -13.7037 -13.6518
 -13.6104 -13.4981 -13.4000 -13.3298 -13.2576 -13.2085 -13.1715 -13.1091
 -12.9544 -12.9240 -12.8510 -12.7874 -12.7470 -12.7037 -12.6712 -12.6396
 -12.5754 -12.5363 -12.4795 -12.4387 -12.4203 -12.3476 -12.2646 -12.1828
  -4.7425  -4.6815  -4.4995  -4.3821  -4.3499  -4.3057  -4.2475  -4.2094
  -4.0119  -3.9822  -3.9381  -3.9045  -3.8431  -3.7660  -3.7255  -3.6901
  -3.6067  -3.5790  -3.4654  -3.4441  -3.3252  -3.2716  -3.0573  -2.9256
  -2.8493  -2.2849  -2.0613  -1.8643  -1.7358  -1.6010  -1.5326  -1.4750
  -1.4385  -1.3455  -1.2586  -1.1911  -1.1284  -1.0815  -1.0213  -0.9778
  -0.9449  -0.9279  -0.8861  -0.8548  -0.7872  -0.7348  -0.6760  -0.6132
  -0.5600  -0.5039  -0.4268  -0.3808  -0.3628  -0.3088  -0.2292  -0.1983
  -0.1135  -0.0813  -0.0642  -0.0149   0.0141   0.0525   0.0928   0.1554
   0.2324   0.2770   0.3679   0.4259   0.4974   0.5394   0.6146   0.6338
   0.6694   0.6966   0.7282   0.7824   0.8456   0.8628   0.9381   0.9701
   1.0267   1.0579   1.0879   1.1113   1.1484   1.1909   1.2506   1.3021
   1.3206   1.3610   1.3860   1.4337   1.4638   1.5022   1.5255   1.5621
   1.5735   1.6114   1.6496   1.6722   1.7140   1.7545   1.7737   1.8129
   1.8230   1.8429   1.8693   1.9111   1.9376   1.9571   1.9910   2.0218
   2.0323   2.0493   2.0813   2.0992   2.1327   2.1533   2.1834   2.2019
   2.2432   2.2745   2.2967   2.3228   2.3590   2.4023   2.4175   2.4390
   2.4667   2.4994   2.5241   2.5605   2.6138   2.6429   2.6685   2.6843
   2.7029   2.7200   2.7748   2.8044   2.8406   2.9148   2.9489   2.9639
   3.0131   3.0497   3.0870   3.0939   3.1573   3.1965   3.2313   3.3105
   3.3151   3.3762   3.4238   3.5939
     eigenvalues at k+q:
 -34.9462 -34.9359 -34.7322 -34.6292 -34.3175 -34.1773 -34.0835 -34.0722
 -34.0407 -33.9662 -33.9489 -33.9116 -33.8455 -16.8750 -16.7765 -16.6004
 -16.5766 -16.5392 -16.4119 -16.3914 -16.3526 -16.3428 -16.2800 -16.2222
 -16.2023 -16.1446 -16.1108 -16.0791 -16.0700 -16.0332 -16.0016 -15.9798
 -15.9552 -15.9498 -15.8539 -15.7859 -15.7778 -15.7623 -15.7254 -15.6999
 -15.6749 -15.6580 -15.6288 -15.5391 -15.4802 -15.4534 -15.4297 -15.4180
 -15.3994 -15.3743 -15.3523 -15.3300 -15.2993 -15.2847 -15.2684 -15.2497
 -15.2281 -15.2119 -15.1928 -15.1817 -15.1717 -15.1597 -15.1149 -15.0776
 -15.0610 -15.0394 -14.9971 -14.9750 -14.9632 -14.9250 -14.9104 -14.8930
 -14.8808 -14.8611 -14.8108 -14.7456 -14.6044 -14.5076 -13.7040 -13.6513
 -13.6105 -13.4981 -13.4002 -13.3291 -13.2575 -13.2096 -13.1717 -13.1077
 -12.9540 -12.9250 -12.8511 -12.7876 -12.7471 -12.7037 -12.6709 -12.6396
 -12.5755 -12.5358 -12.4799 -12.4387 -12.4202 -12.3477 -12.2647 -12.1829
  -4.7425  -4.6816  -4.4994  -4.3822  -4.3497  -4.3057  -4.2476  -4.2094
  -4.0119  -3.9823  -3.9380  -3.9044  -3.8432  -3.7661  -3.7256  -3.6902
  -3.6067  -3.5791  -3.4653  -3.4442  -3.3254  -3.2716  -3.0574  -2.9256
  -2.8493  -2.2851  -2.0611  -1.8642  -1.7358  -1.6015  -1.5319  -1.4750
  -1.4382  -1.3439  -1.2590  -1.1919  -1.1269  -1.0808  -1.0220  -0.9786
  -0.9455  -0.9287  -0.8869  -0.8556  -0.7879  -0.7349  -0.6761  -0.6114
  -0.5596  -0.5048  -0.4249  -0.3794  -0.3595  -0.3138  -0.2268  -0.1994
  -0.1154  -0.0829  -0.0629  -0.0156   0.0128   0.0588   0.0928   0.1551
   0.2238   0.2806   0.3696   0.4272   0.4958   0.5385   0.6155   0.6344
   0.6705   0.6980   0.7258   0.7825   0.8448   0.8653   0.9363   0.9689
   1.0281   1.0571   1.0882   1.1129   1.1445   1.1902   1.2506   1.3010
   1.3212   1.3592   1.3874   1.4304   1.4667   1.5053   1.5264   1.5596
   1.5770   1.6111   1.6522   1.6712   1.7129   1.7564   1.7729   1.8120
   1.8236   1.8433   1.8689   1.9123   1.9375   1.9557   1.9891   2.0215
   2.0333   2.0499   2.0829   2.0974   2.1303   2.1526   2.1829   2.2022
   2.2435   2.2740   2.2982   2.3231   2.3567   2.4007   2.4196   2.4393
   2.4672   2.4993   2.5236   2.5605   2.6149   2.6417   2.6666   2.6830
   2.7051   2.7210   2.7749   2.8044   2.8419   2.9154   2.9491   2.9646
   3.0130   3.0497   3.0868   3.0936   3.1578   3.1959   3.2310   3.3102
   3.3153   3.3765   3.4239   3.5937
     cgsolve_all iterations  73    anorm=    0.71E-07
     cgsolve_all iterations  71    anorm=    0.71E-07
     cgsolve_all iterations  73    anorm=    0.73E-07
     compute_u_kq: q = (    0.0000,    0.0000,   -0.0202)
     Rotating WFCS
     ethr =  1.00E-14,  avg # of iterations = 23.0
     eigenvalues at k:
 -34.9462 -34.9360 -34.7322 -34.6292 -34.3175 -34.1773 -34.0835 -34.0722
 -34.0408 -33.9662 -33.9489 -33.9116 -33.8456 -16.8750 -16.7765 -16.6005
 -16.5771 -16.5389 -16.4120 -16.3907 -16.3524 -16.3424 -16.2802 -16.2221
 -16.2027 -16.1446 -16.1109 -16.0793 -16.0712 -16.0343 -15.9993 -15.9790
 -15.9553 -15.9498 -15.8547 -15.7862 -15.7770 -15.7623 -15.7246 -15.7004
 -15.6747 -15.6571 -15.6292 -15.5400 -15.4807 -15.4535 -15.4304 -15.4177
 -15.3982 -15.3734 -15.3526 -15.3306 -15.3000 -15.2848 -15.2683 -15.2490
 -15.2286 -15.2120 -15.1925 -15.1817 -15.1715 -15.1595 -15.1151 -15.0775
 -15.0611 -15.0396 -14.9971 -14.9752 -14.9631 -14.9251 -14.9105 -14.8930
 -14.8806 -14.8612 -14.8108 -14.7456 -14.6044 -14.5077 -13.7037 -13.6518
 -13.6104 -13.4981 -13.4000 -13.3298 -13.2576 -13.2085 -13.1715 -13.1091
 -12.9544 -12.9240 -12.8510 -12.7874 -12.7470 -12.7037 -12.6712 -12.6396
 -12.5754 -12.5363 -12.4795 -12.4387 -12.4203 -12.3476 -12.2646 -12.1828
  -4.7425  -4.6815  -4.4995  -4.3821  -4.3499  -4.3057  -4.2475  -4.2094
  -4.0119  -3.9822  -3.9381  -3.9045  -3.8431  -3.7660  -3.7255  -3.6901
  -3.6067  -3.5790  -3.4654  -3.4441  -3.3252  -3.2716  -3.0573  -2.9256
  -2.8493  -2.2849  -2.0613  -1.8643  -1.7358  -1.6010  -1.5326  -1.4750
  -1.4385  -1.3455  -1.2586  -1.1911  -1.1284  -1.0815  -1.0213  -0.9778
  -0.9449  -0.9279  -0.8861  -0.8548  -0.7872  -0.7348  -0.6760  -0.6132
  -0.5600  -0.5039  -0.4268  -0.3808  -0.3628  -0.3088  -0.2292  -0.1983
  -0.1135  -0.0813  -0.0642  -0.0149   0.0141   0.0525   0.0928   0.1554
   0.2324   0.2770   0.3679   0.4259   0.4974   0.5394   0.6146   0.6338
   0.6694   0.6966   0.7282   0.7824   0.8456   0.8628   0.9381   0.9701
   1.0267   1.0579   1.0879   1.1113   1.1484   1.1909   1.2506   1.3021
   1.3206   1.3610   1.3860   1.4337   1.4638   1.5022   1.5255   1.5621
   1.5735   1.6114   1.6496   1.6722   1.7140   1.7545   1.7737   1.8129
   1.8230   1.8429   1.8693   1.9111   1.9376   1.9571   1.9910   2.0218
   2.0323   2.0493   2.0813   2.0992   2.1327   2.1533   2.1834   2.2019
   2.2432   2.2745   2.2967   2.3228   2.3590   2.4023   2.4175   2.4390
   2.4667   2.4994   2.5241   2.5605   2.6138   2.6429   2.6685   2.6843
   2.7029   2.7200   2.7748   2.8044   2.8406   2.9148   2.9489   2.9639
   3.0131   3.0497   3.0870   3.0939   3.1573   3.1965   3.2313   3.3105
   3.3151   3.3762   3.4238   3.5939
     eigenvalues at k+q:
 -34.9462 -34.9359 -34.7322 -34.6292 -34.3175 -34.1773 -34.0835 -34.0722
 -34.0407 -33.9662 -33.9489 -33.9116 -33.8455 -16.8750 -16.7765 -16.6006
 -16.5775 -16.5387 -16.4125 -16.3896 -16.3525 -16.3420 -16.2805 -16.2220
 -16.2030 -16.1445 -16.1109 -16.0800 -16.0724 -16.0352 -15.9974 -15.9782
 -15.9554 -15.9499 -15.8556 -15.7864 -15.7765 -15.7624 -15.7238 -15.7012
 -15.6746 -15.6556 -15.6295 -15.5410 -15.4812 -15.4536 -15.4314 -15.4180
 -15.3964 -15.3724 -15.3530 -15.3312 -15.3007 -15.2848 -15.2683 -15.2482
 -15.2292 -15.2118 -15.1922 -15.1817 -15.1715 -15.1594 -15.1152 -15.0775
 -15.0611 -15.0397 -14.9972 -14.9752 -14.9630 -14.9251 -14.9106 -14.8930
 -14.8803 -14.8613 -14.8109 -14.7456 -14.6044 -14.5078 -13.7036 -13.6521
 -13.6104 -13.4982 -13.3997 -13.3306 -13.2577 -13.2079 -13.1708 -13.1105
 -12.9548 -12.9232 -12.8509 -12.7872 -12.7470 -12.7037 -12.6714 -12.6395
 -12.5751 -12.5369 -12.4790 -12.4386 -12.4203 -12.3475 -12.2645 -12.1826
  -4.7426  -4.6815  -4.4995  -4.3820  -4.3501  -4.3057  -4.2475  -4.2094
  -4.0120  -3.9822  -3.9383  -3.9045  -3.8430  -3.7660  -3.7254  -3.6901
  -3.6068  -3.5790  -3.4655  -3.4440  -3.3250  -3.2716  -3.0572  -2.9256
  -2.8494  -2.2848  -2.0616  -1.8643  -1.7358  -1.6005  -1.5333  -1.4753
  -1.4383  -1.3472  -1.2583  -1.1902  -1.1297  -1.0824  -1.0208  -0.9770
  -0.9442  -0.9274  -0.8849  -0.8541  -0.7866  -0.7351  -0.6757  -0.6153
  -0.5605  -0.5029  -0.4286  -0.3827  -0.3649  -0.3037  -0.2312  -0.1965
  -0.1118  -0.0803  -0.0661  -0.0155   0.0172   0.0452   0.0935   0.1557
   0.2408   0.2729   0.3663   0.4246   0.4989   0.5408   0.6131   0.6332
   0.6670   0.6955   0.7319   0.7825   0.8464   0.8605   0.9399   0.9709
   1.0251   1.0589   1.0869   1.1098   1.1526   1.1918   1.2505   1.3029
   1.3203   1.3632   1.3848   1.4364   1.4604   1.4997   1.5250   1.5643
   1.5696   1.6125   1.6470   1.6732   1.7148   1.7526   1.7746   1.8135
   1.8225   1.8423   1.8704   1.9099   1.9379   1.9584   1.9921   2.0209
   2.0322   2.0487   2.0790   2.1010   2.1357   2.1541   2.1837   2.2022
   2.2431   2.2750   2.2948   2.3231   2.3612   2.4030   2.4159   2.4390
   2.4663   2.4992   2.5252   2.5597   2.6121   2.6439   2.6696   2.6867
   2.7011   2.7194   2.7747   2.8045   2.8392   2.9143   2.9488   2.9635
   3.0132   3.0498   3.0871   3.0941   3.1568   3.1971   3.2315   3.3106
   3.3149   3.3759   3.4236   3.5941
     cgsolve_all iterations  73    anorm=    0.71E-07
     cgsolve_all iterations  70    anorm=    0.72E-07
     cgsolve_all iterations  71    anorm=    0.72E-07

     k-point #    2 of     4      pool #  1    cpu time:    5389.1
     compute_u_kq: q = (    0.0000,    0.0000,    0.0000)
     Rotating WFCS
     ethr =  1.00E-14,  avg # of iterations =  6.0
     eigenvalues at k:
 -34.9462 -34.9360 -34.7322 -34.6292 -34.3175 -34.1773 -34.0835 -34.0722
 -34.0408 -33.9662 -33.9489 -33.9116 -33.8456 -16.8749 -16.7768 -16.6002
 -16.5748 -16.5405 -16.4198 -16.3767 -16.3585 -16.3446 -16.2828 -16.2209
 -16.2001 -16.1369 -16.1096 -16.0841 -16.0767 -16.0354 -15.9980 -15.9788
 -15.9553 -15.9497 -15.8531 -15.7866 -15.7794 -15.7637 -15.7241 -15.7068
 -15.6770 -15.6387 -15.6286 -15.5460 -15.4792 -15.4541 -15.4377 -15.4274
 -15.3884 -15.3725 -15.3502 -15.3276 -15.3005 -15.2862 -15.2694 -15.2491
 -15.2278 -15.2047 -15.1891 -15.1837 -15.1769 -15.1603 -15.1136 -15.0818
 -15.0624 -15.0391 -14.9973 -14.9753 -14.9629 -14.9247 -14.9106 -14.8938
 -14.8794 -14.8603 -14.8113 -14.7450 -14.6043 -14.5078 -13.7053 -13.6455
 -13.6152 -13.4984 -13.3980 -13.3311 -13.2585 -13.2195 -13.1601 -13.1061
 -12.9533 -12.9303 -12.8498 -12.7864 -12.7471 -12.7032 -12.6723 -12.6397
 -12.5725 -12.5395 -12.4778 -12.4394 -12.4202 -12.3476 -12.2647 -12.1828
  -4.7426  -4.6815  -4.4993  -4.3821  -4.3501  -4.3056  -4.2474  -4.2092
  -4.0125  -3.9819  -3.9392  -3.9039  -3.8427  -3.7644  -3.7261  -3.6909
  -3.6067  -3.5796  -3.4648  -3.4442  -3.3251  -3.2715  -3.0575  -2.9257
  -2.8491  -2.2851  -2.0631  -1.8632  -1.7335  -1.6009  -1.5327  -1.4794
  -1.4236  -1.3538  -1.2619  -1.1878  -1.1242  -1.0898  -1.0255  -0.9763
  -0.9396  -0.9358  -0.8740  -0.8580  -0.7950  -0.7420  -0.6707  -0.6137
  -0.5659  -0.5016  -0.4286  -0.3882  -0.3543  -0.2932  -0.2135  -0.1660
  -0.1272  -0.1005  -0.0767  -0.0306   0.0089   0.0622   0.1077   0.1579
   0.1960   0.2953   0.3714   0.4241   0.4951   0.5515   0.6059   0.6270
   0.6480   0.6920   0.7683   0.7876   0.8444   0.8690   0.9407   0.9530
   1.0186   1.0589   1.0824   1.1183   1.1553   1.1901   1.2507   1.2969
   1.3193   1.3668   1.3968   1.4100   1.4642   1.5124   1.5307   1.5560
   1.5828   1.6174   1.6521   1.6804   1.7008   1.7567   1.7768   1.8037
   1.8340   1.8389   1.8942   1.9065   1.9223   1.9562   1.9699   2.0155
   2.0352   2.0500   2.0604   2.1014   2.1411   2.1555   2.1831   2.2166
   2.2496   2.2732   2.3015   2.3202   2.3497   2.3909   2.4227   2.4583
   2.4705   2.4911   2.5298   2.5361   2.6009   2.6386   2.6600   2.6875
   2.7152   2.7344   2.7734   2.8094   2.8406   2.9156   2.9541   2.9736
   3.0114   3.0503   3.0866   3.0960   3.1551   3.1955   3.2309   3.3035
   3.3169   3.3780   3.4196   3.5930
     eigenvalues at k+q:
 -34.9462 -34.9359 -34.7322 -34.6292 -34.3175 -34.1773 -34.0835 -34.0722
 -34.0407 -33.9662 -33.9489 -33.9116 -33.8455 -16.8749 -16.7768 -16.6002
 -16.5749 -16.5405 -16.4198 -16.3767 -16.3585 -16.3446 -16.2828 -16.2209
 -16.2002 -16.1370 -16.1096 -16.0841 -16.0767 -16.0354 -15.9980 -15.9788
 -15.9553 -15.9497 -15.8531 -15.7867 -15.7794 -15.7637 -15.7241 -15.7069
 -15.6770 -15.6387 -15.6286 -15.5460 -15.4792 -15.4541 -15.4377 -15.4274
 -15.3884 -15.3725 -15.3502 -15.3276 -15.3005 -15.2862 -15.2694 -15.2491
 -15.2278 -15.2047 -15.1891 -15.1837 -15.1769 -15.1603 -15.1135 -15.0818
 -15.0624 -15.0391 -14.9973 -14.9753 -14.9629 -14.9247 -14.9106 -14.8938
 -14.8794 -14.8603 -14.8113 -14.7450 -14.6043 -14.5079 -13.7053 -13.6455
 -13.6152 -13.4984 -13.3980 -13.3311 -13.2585 -13.2195 -13.1601 -13.1061
 -12.9533 -12.9303 -12.8498 -12.7864 -12.7471 -12.7032 -12.6723 -12.6396
 -12.5724 -12.5395 -12.4778 -12.4394 -12.4202 -12.3475 -12.2647 -12.1827
  -4.7426  -4.6815  -4.4993  -4.3821  -4.3501  -4.3056  -4.2474  -4.2093
  -4.0126  -3.9819  -3.9392  -3.9039  -3.8427  -3.7644  -3.7262  -3.6909
  -3.6067  -3.5796  -3.4649  -3.4442  -3.3251  -3.2715  -3.0575  -2.9257
  -2.8491  -2.2851  -2.0631  -1.8633  -1.7335  -1.6009  -1.5327  -1.4794
  -1.4236  -1.3538  -1.2619  -1.1878  -1.1242  -1.0898  -1.0255  -0.9763
  -0.9396  -0.9358  -0.8740  -0.8580  -0.7950  -0.7420  -0.6707  -0.6138
  -0.5659  -0.5016  -0.4286  -0.3882  -0.3542  -0.2932  -0.2135  -0.1660
  -0.1272  -0.1005  -0.0767  -0.0306   0.0089   0.0622   0.1077   0.1579
   0.1960   0.2953   0.3714   0.4241   0.4951   0.5514   0.6059   0.6270
   0.6480   0.6920   0.7683   0.7876   0.8444   0.8690   0.9407   0.9530
   1.0186   1.0589   1.0824   1.1183   1.1553   1.1901   1.2507   1.2969
   1.3193   1.3668   1.3967   1.4100   1.4642   1.5124   1.5307   1.5560
   1.5828   1.6174   1.6521   1.6804   1.7008   1.7567   1.7768   1.8037
   1.8340   1.8389   1.8942   1.9065   1.9223   1.9562   1.9699   2.0155
   2.0352   2.0500   2.0604   2.1014   2.1411   2.1555   2.1831   2.2166
   2.2496   2.2732   2.3015   2.3202   2.3497   2.3909   2.4227   2.4583
   2.4705   2.4911   2.5298   2.5361   2.6009   2.6386   2.6600   2.6875
   2.7152   2.7344   2.7734   2.8094   2.8406   2.9156   2.9541   2.9736
   3.0114   3.0503   3.0866   3.0960   3.1552   3.1955   3.2309   3.3035
   3.3170   3.3780   3.4197   3.5930
     cgsolve_all iterations  66    anorm=    0.74E-07
PARA_AUG  1     -26.5401725        -0.0112126        -0.0074003
     cgsolve_all iterations  66    anorm=    0.75E-07
PARA_AUG  2       0.0090490       -25.4799091        -0.9556157
     cgsolve_all iterations  66    anorm=    0.75E-07
PARA_AUG  3       0.0955007        -0.9622230       -24.0741803
     cgsolve_all iterations  71    anorm=    0.72E-07
     cgsolve_all iterations  70    anorm=    0.72E-07
     cgsolve_all iterations  73    anorm=    0.70E-07
     compute_u_kq: q = (    0.0202,    0.0000,    0.0000)
     Rotating WFCS
     ethr =  1.00E-14,  avg # of iterations = 23.0
     eigenvalues at k:
 -34.9462 -34.9360 -34.7322 -34.6292 -34.3175 -34.1773 -34.0835 -34.0722
 -34.0408 -33.9662 -33.9489 -33.9116 -33.8456 -16.8749 -16.7768 -16.6002
 -16.5748 -16.5405 -16.4198 -16.3767 -16.3585 -16.3446 -16.2828 -16.2209
 -16.2001 -16.1369 -16.1096 -16.0841 -16.0767 -16.0354 -15.9980 -15.9788
 -15.9553 -15.9497 -15.8531 -15.7866 -15.7794 -15.7637 -15.7241 -15.7068
 -15.6770 -15.6387 -15.6286 -15.5460 -15.4792 -15.4541 -15.4377 -15.4274
 -15.3884 -15.3725 -15.3502 -15.3276 -15.3005 -15.2862 -15.2694 -15.2491
 -15.2278 -15.2047 -15.1891 -15.1837 -15.1769 -15.1603 -15.1136 -15.0818
 -15.0624 -15.0391 -14.9973 -14.9753 -14.9629 -14.9247 -14.9106 -14.8938
 -14.8794 -14.8603 -14.8113 -14.7450 -14.6043 -14.5078 -13.7053 -13.6455
 -13.6152 -13.4984 -13.3980 -13.3311 -13.2585 -13.2195 -13.1601 -13.1061
 -12.9533 -12.9303 -12.8498 -12.7864 -12.7471 -12.7032 -12.6723 -12.6397
 -12.5725 -12.5395 -12.4778 -12.4394 -12.4202 -12.3476 -12.2647 -12.1828
  -4.7426  -4.6815  -4.4993  -4.3821  -4.3501  -4.3056  -4.2474  -4.2092
  -4.0125  -3.9819  -3.9392  -3.9039  -3.8427  -3.7644  -3.7261  -3.6909
  -3.6067  -3.5796  -3.4648  -3.4442  -3.3251  -3.2715  -3.0575  -2.9257
  -2.8491  -2.2851  -2.0631  -1.8632  -1.7335  -1.6009  -1.5327  -1.4794
  -1.4236  -1.3538  -1.2619  -1.1878  -1.1242  -1.0898  -1.0255  -0.9763
  -0.9396  -0.9358  -0.8740  -0.8580  -0.7950  -0.7420  -0.6707  -0.6137
  -0.5659  -0.5016  -0.4286  -0.3882  -0.3543  -0.2932  -0.2135  -0.1660
  -0.1272  -0.1005  -0.0767  -0.0306   0.0089   0.0622   0.1077   0.1579
   0.1960   0.2953   0.3714   0.4241   0.4951   0.5515   0.6059   0.6270
   0.6480   0.6920   0.7683   0.7876   0.8444   0.8690   0.9407   0.9530
   1.0186   1.0589   1.0824   1.1183   1.1553   1.1901   1.2507   1.2969
   1.3193   1.3668   1.3968   1.4100   1.4642   1.5124   1.5307   1.5560
   1.5828   1.6174   1.6521   1.6804   1.7008   1.7567   1.7768   1.8037
   1.8340   1.8389   1.8942   1.9065   1.9223   1.9562   1.9699   2.0155
   2.0352   2.0500   2.0604   2.1014   2.1411   2.1555   2.1831   2.2166
   2.2496   2.2732   2.3015   2.3202   2.3497   2.3909   2.4227   2.4583
   2.4705   2.4911   2.5298   2.5361   2.6009   2.6386   2.6600   2.6875
   2.7152   2.7344   2.7734   2.8094   2.8406   2.9156   2.9541   2.9736
   3.0114   3.0503   3.0866   3.0960   3.1551   3.1955   3.2309   3.3035
   3.3169   3.3780   3.4196   3.5930
     eigenvalues at k+q:
 -34.9462 -34.9359 -34.7322 -34.6292 -34.3175 -34.1773 -34.0835 -34.0722
 -34.0408 -33.9662 -33.9489 -33.9116 -33.8455 -16.8728 -16.7768 -16.6001
 -16.5745 -16.5385 -16.4223 -16.3773 -16.3586 -16.3482 -16.2849 -16.2234
 -16.2028 -16.1367 -16.1087 -16.0851 -16.0772 -16.0364 -15.9956 -15.9786
 -15.9544 -15.9482 -15.8516 -15.7871 -15.7819 -15.7671 -15.7265 -15.7081
 -15.6793 -15.6413 -15.6285 -15.5475 -15.4797 -15.4568 -15.4378 -15.4292
 -15.3884 -15.3730 -15.3509 -15.3264 -15.2991 -15.2875 -15.2696 -15.2484
 -15.2281 -15.2052 -15.1884 -15.1821 -15.1753 -15.1600 -15.1125 -15.0814
 -15.0611 -15.0393 -14.9949 -14.9755 -14.9609 -14.9235 -14.9073 -14.8899
 -14.8765 -14.8577 -14.8112 -14.7435 -14.6029 -14.5053 -13.7030 -13.6403
 -13.6127 -13.4923 -13.3903 -13.3212 -13.2495 -13.2141 -13.1582 -13.1040
 -12.9535 -12.9247 -12.8509 -12.7931 -12.7506 -12.7113 -12.6832 -12.6430
 -12.5742 -12.5411 -12.4799 -12.4393 -12.4226 -12.3564 -12.2731 -12.1934
  -4.7431  -4.6822  -4.4966  -4.3756  -4.3453  -4.3041  -4.2467  -4.2093
  -4.0096  -3.9810  -3.9417  -3.9045  -3.8467  -3.7676  -3.7304  -3.6927
  -3.6050  -3.5821  -3.4631  -3.4478  -3.3299  -3.2741  -3.0571  -2.9247
  -2.8499  -2.2857  -2.0570  -1.8525  -1.7254  -1.5986  -1.5349  -1.4717
  -1.4141  -1.3433  -1.2555  -1.1783  -1.1169  -1.0847  -1.0209  -0.9687
  -0.9427  -0.9270  -0.8795  -0.8579  -0.7939  -0.7420  -0.6720  -0.6215
  -0.5671  -0.5021  -0.4305  -0.3898  -0.3567  -0.2957  -0.2123  -0.1705
  -0.1290  -0.1052  -0.0750  -0.0348   0.0052   0.0576   0.1055   0.1599
   0.1911   0.2860   0.3697   0.4234   0.5004   0.5524   0.6064   0.6306
   0.6492   0.6903   0.7677   0.7903   0.8508   0.8601   0.9393   0.9567
   1.0124   1.0574   1.0837   1.1226   1.1573   1.1898   1.2475   1.2910
   1.3188   1.3616   1.3924   1.4028   1.4612   1.5061   1.5308   1.5522
   1.5737   1.6132   1.6494   1.6795   1.6976   1.7510   1.7697   1.8027
   1.8272   1.8391   1.8884   1.9006   1.9190   1.9606   1.9681   2.0140
   2.0313   2.0499   2.0600   2.1018   2.1375   2.1558   2.1831   2.2156
   2.2450   2.2715   2.3048   2.3203   2.3442   2.3858   2.4250   2.4570
   2.4688   2.4934   2.5309   2.5366   2.6044   2.6411   2.6622   2.6905
   2.7175   2.7350   2.7772   2.8108   2.8464   2.9243   2.9537   2.9780
   3.0144   3.0521   3.0885   3.1010   3.1590   3.1942   3.2324   3.3030
   3.3183   3.3786   3.4233   3.5874
     cgsolve_all iterations  71    anorm=    0.73E-07
     cgsolve_all iterations  70    anorm=    0.73E-07
     cgsolve_all iterations  71    anorm=    0.71E-07
     compute_u_kq: q = (   -0.0202,    0.0000,    0.0000)
     Rotating WFCS
     ethr =  1.00E-14,  avg # of iterations = 23.0
     eigenvalues at k:
 -34.9462 -34.9360 -34.7322 -34.6292 -34.3175 -34.1773 -34.0835 -34.0722
 -34.0408 -33.9662 -33.9489 -33.9116 -33.8456 -16.8749 -16.7768 -16.6002
 -16.5748 -16.5405 -16.4198 -16.3767 -16.3585 -16.3446 -16.2828 -16.2209
 -16.2001 -16.1369 -16.1096 -16.0841 -16.0767 -16.0354 -15.9980 -15.9788
 -15.9553 -15.9497 -15.8531 -15.7866 -15.7794 -15.7637 -15.7241 -15.7068
 -15.6770 -15.6387 -15.6286 -15.5460 -15.4792 -15.4541 -15.4377 -15.4274
 -15.3884 -15.3725 -15.3502 -15.3276 -15.3005 -15.2862 -15.2694 -15.2491
 -15.2278 -15.2047 -15.1891 -15.1837 -15.1769 -15.1603 -15.1136 -15.0818
 -15.0624 -15.0391 -14.9973 -14.9753 -14.9629 -14.9247 -14.9106 -14.8938
 -14.8794 -14.8603 -14.8113 -14.7450 -14.6043 -14.5078 -13.7053 -13.6455
 -13.6152 -13.4984 -13.3980 -13.3311 -13.2585 -13.2195 -13.1601 -13.1061
 -12.9533 -12.9303 -12.8498 -12.7864 -12.7471 -12.7032 -12.6723 -12.6397
 -12.5725 -12.5395 -12.4778 -12.4394 -12.4202 -12.3476 -12.2647 -12.1828
  -4.7426  -4.6815  -4.4993  -4.3821  -4.3501  -4.3056  -4.2474  -4.2092
  -4.0125  -3.9819  -3.9392  -3.9039  -3.8427  -3.7644  -3.7261  -3.6909
  -3.6067  -3.5796  -3.4648  -3.4442  -3.3251  -3.2715  -3.0575  -2.9257
  -2.8491  -2.2851  -2.0631  -1.8632  -1.7335  -1.6009  -1.5327  -1.4794
  -1.4236  -1.3538  -1.2619  -1.1878  -1.1242  -1.0898  -1.0255  -0.9763
  -0.9396  -0.9358  -0.8740  -0.8580  -0.7950  -0.7420  -0.6707  -0.6137
  -0.5659  -0.5016  -0.4286  -0.3882  -0.3543  -0.2932  -0.2135  -0.1660
  -0.1272  -0.1005  -0.0767  -0.0306   0.0089   0.0622   0.1077   0.1579
   0.1960   0.2953   0.3714   0.4241   0.4951   0.5515   0.6059   0.6270
   0.6480   0.6920   0.7683   0.7876   0.8444   0.8690   0.9407   0.9530
   1.0186   1.0589   1.0824   1.1183   1.1553   1.1901   1.2507   1.2969
   1.3193   1.3668   1.3968   1.4100   1.4642   1.5124   1.5307   1.5560
   1.5828   1.6174   1.6521   1.6804   1.7008   1.7567   1.7768   1.8037
   1.8340   1.8389   1.8942   1.9065   1.9223   1.9562   1.9699   2.0155
   2.0352   2.0500   2.0604   2.1014   2.1411   2.1555   2.1831   2.2166
   2.2496   2.2732   2.3015   2.3202   2.3497   2.3909   2.4227   2.4583
   2.4705   2.4911   2.5298   2.5361   2.6009   2.6386   2.6600   2.6875
   2.7152   2.7344   2.7734   2.8094   2.8406   2.9156   2.9541   2.9736
   3.0114   3.0503   3.0866   3.0960   3.1551   3.1955   3.2309   3.3035
   3.3169   3.3780   3.4196   3.5930
     eigenvalues at k+q:
 -34.9462 -34.9359 -34.7322 -34.6292 -34.3175 -34.1773 -34.0835 -34.0722
 -34.0407 -33.9662 -33.9489 -33.9116 -33.8455 -16.8771 -16.7766 -16.6006
 -16.5751 -16.5424 -16.4174 -16.3765 -16.3580 -16.3410 -16.2803 -16.2184
 -16.1975 -16.1374 -16.1104 -16.0834 -16.0760 -16.0344 -16.0004 -15.9789
 -15.9563 -15.9508 -15.8546 -15.7869 -15.7767 -15.7603 -15.7212 -15.7057
 -15.6748 -15.6362 -15.6282 -15.5446 -15.4788 -15.4516 -15.4374 -15.4254
 -15.3886 -15.3717 -15.3497 -15.3285 -15.3020 -15.2858 -15.2687 -15.2500
 -15.2276 -15.2041 -15.1910 -15.1851 -15.1779 -15.1595 -15.1147 -15.0826
 -15.0637 -15.0390 -14.9999 -14.9750 -14.9647 -14.9261 -14.9143 -14.8975
 -14.8822 -14.8628 -14.8114 -14.7465 -14.6057 -14.5104 -13.7078 -13.6506
 -13.6172 -13.5050 -13.4049 -13.3408 -13.2672 -13.2248 -13.1615 -13.1082
 -12.9538 -12.9353 -12.8497 -12.7812 -12.7422 -12.6942 -12.6622 -12.6360
 -12.5710 -12.5375 -12.4759 -12.4394 -12.4178 -12.3388 -12.2563 -12.1724
  -4.7421  -4.6808  -4.5021  -4.3887  -4.3548  -4.3070  -4.2481  -4.2090
  -4.0156  -3.9827  -3.9368  -3.9033  -3.8390  -3.7614  -3.7225  -3.6891
  -3.6085  -3.5768  -3.4665  -3.4404  -3.3204  -3.2690  -3.0578  -2.9267
  -2.8482  -2.2843  -2.0695  -1.8739  -1.7411  -1.6044  -1.5304  -1.4869
  -1.4329  -1.3639  -1.2680  -1.1977  -1.1313  -1.0953  -1.0304  -0.9846
  -0.9460  -0.9345  -0.8683  -0.8573  -0.7958  -0.7416  -0.6695  -0.6067
  -0.5650  -0.5001  -0.4272  -0.3866  -0.3524  -0.2898  -0.2150  -0.1632
  -0.1255  -0.0959  -0.0769  -0.0269   0.0131   0.0671   0.1096   0.1558
   0.2008   0.3053   0.3729   0.4248   0.4896   0.5500   0.6040   0.6241
   0.6471   0.6941   0.7689   0.7852   0.8377   0.8782   0.9416   0.9494
   1.0232   1.0601   1.0822   1.1155   1.1534   1.1902   1.2535   1.3022
   1.3200   1.3720   1.3995   1.4180   1.4672   1.5190   1.5310   1.5605
   1.5910   1.6217   1.6543   1.6813   1.7050   1.7616   1.7837   1.8035
   1.8362   1.8441   1.8980   1.9135   1.9266   1.9519   1.9723   2.0171
   2.0385   2.0492   2.0623   2.1005   2.1451   2.1548   2.1833   2.2181
   2.2535   2.2748   2.2961   2.3220   2.3550   2.3968   2.4195   2.4604
   2.4716   2.4896   2.5290   2.5358   2.5975   2.6360   2.6569   2.6852
   2.7126   2.7341   2.7695   2.8080   2.8351   2.9061   2.9547   2.9690
   3.0082   3.0484   3.0835   3.0931   3.1518   3.1969   3.2300   3.3036
   3.3151   3.3763   3.4167   3.5984
     cgsolve_all iterations  71    anorm=    0.73E-07
     cgsolve_all iterations  70    anorm=    0.72E-07
     cgsolve_all iterations  73    anorm=    0.70E-07
     compute_u_kq: q = (    0.0000,    0.0202,    0.0000)
     Rotating WFCS
     ethr =  1.00E-14,  avg # of iterations = 26.0
     eigenvalues at k:
 -34.9462 -34.9360 -34.7322 -34.6292 -34.3175 -34.1773 -34.0835 -34.0722
 -34.0408 -33.9662 -33.9489 -33.9116 -33.8456 -16.8749 -16.7768 -16.6002
 -16.5748 -16.5405 -16.4198 -16.3767 -16.3585 -16.3446 -16.2828 -16.2209
 -16.2001 -16.1369 -16.1096 -16.0841 -16.0767 -16.0354 -15.9980 -15.9788
 -15.9553 -15.9497 -15.8531 -15.7866 -15.7794 -15.7637 -15.7241 -15.7068
 -15.6770 -15.6387 -15.6286 -15.5460 -15.4792 -15.4541 -15.4377 -15.4274
 -15.3884 -15.3725 -15.3502 -15.3276 -15.3005 -15.2862 -15.2694 -15.2491
 -15.2278 -15.2047 -15.1891 -15.1837 -15.1769 -15.1603 -15.1136 -15.0818
 -15.0624 -15.0391 -14.9973 -14.9753 -14.9629 -14.9247 -14.9106 -14.8938
 -14.8794 -14.8603 -14.8113 -14.7450 -14.6043 -14.5078 -13.7053 -13.6455
 -13.6152 -13.4984 -13.3980 -13.3311 -13.2585 -13.2195 -13.1601 -13.1061
 -12.9533 -12.9303 -12.8498 -12.7864 -12.7471 -12.7032 -12.6723 -12.6397
 -12.5725 -12.5395 -12.4778 -12.4394 -12.4202 -12.3476 -12.2647 -12.1828
  -4.7426  -4.6815  -4.4993  -4.3821  -4.3501  -4.3056  -4.2474  -4.2092
  -4.0125  -3.9819  -3.9392  -3.9039  -3.8427  -3.7644  -3.7261  -3.6909
  -3.6067  -3.5796  -3.4648  -3.4442  -3.3251  -3.2715  -3.0575  -2.9257
  -2.8491  -2.2851  -2.0631  -1.8632  -1.7335  -1.6009  -1.5327  -1.4794
  -1.4236  -1.3538  -1.2619  -1.1878  -1.1242  -1.0898  -1.0255  -0.9763
  -0.9396  -0.9358  -0.8740  -0.8580  -0.7950  -0.7420  -0.6707  -0.6137
  -0.5659  -0.5016  -0.4286  -0.3882  -0.3543  -0.2932  -0.2135  -0.1660
  -0.1272  -0.1005  -0.0767  -0.0306   0.0089   0.0622   0.1077   0.1579
   0.1960   0.2953   0.3714   0.4241   0.4951   0.5515   0.6059   0.6270
   0.6480   0.6920   0.7683   0.7876   0.8444   0.8690   0.9407   0.9530
   1.0186   1.0589   1.0824   1.1183   1.1553   1.1901   1.2507   1.2969
   1.3193   1.3668   1.3968   1.4100   1.4642   1.5124   1.5307   1.5560
   1.5828   1.6174   1.6521   1.6804   1.7008   1.7567   1.7768   1.8037
   1.8340   1.8389   1.8942   1.9065   1.9223   1.9562   1.9699   2.0155
   2.0352   2.0500   2.0604   2.1014   2.1411   2.1555   2.1831   2.2166
   2.2496   2.2732   2.3015   2.3202   2.3497   2.3909   2.4227   2.4583
   2.4705   2.4911   2.5298   2.5361   2.6009   2.6386   2.6600   2.6875
   2.7152   2.7344   2.7734   2.8094   2.8406   2.9156   2.9541   2.9736
   3.0114   3.0503   3.0866   3.0960   3.1551   3.1955   3.2309   3.3035
   3.3169   3.3780   3.4196   3.5930
     eigenvalues at k+q:
 -34.9462 -34.9359 -34.7322 -34.6292 -34.3175 -34.1773 -34.0835 -34.0722
 -34.0407 -33.9662 -33.9489 -33.9116 -33.8455 -16.8747 -16.7772 -16.5997
 -16.5746 -16.5417 -16.4187 -16.3759 -16.3591 -16.3456 -16.2823 -16.2224
 -16.1980 -16.1359 -16.1111 -16.0843 -16.0770 -16.0355 -15.9982 -15.9778
 -15.9546 -15.9502 -15.8540 -15.7869 -15.7813 -15.7619 -15.7247 -15.7052
 -15.6770 -15.6395 -15.6288 -15.5463 -15.4764 -15.4533 -15.4375 -15.4281
 -15.3897 -15.3719 -15.3505 -15.3305 -15.3033 -15.2840 -15.2686 -15.2485
 -15.2262 -15.2044 -15.1901 -15.1858 -15.1759 -15.1587 -15.1125 -15.0807
 -15.0615 -15.0401 -14.9981 -14.9750 -14.9650 -14.9247 -14.9105 -14.8940
 -14.8792 -14.8609 -14.8104 -14.7449 -14.6047 -14.5080 -13.7056 -13.6461
 -13.6162 -13.4992 -13.3967 -13.3314 -13.2571 -13.2193 -13.1579 -13.1062
 -12.9534 -12.9291 -12.8480 -12.7860 -12.7479 -12.7074 -12.6731 -12.6408
 -12.5729 -12.5408 -12.4777 -12.4398 -12.4190 -12.3462 -12.2645 -12.1816
  -4.7424  -4.6804  -4.4986  -4.3826  -4.3514  -4.3065  -4.2478  -4.2089
  -4.0155  -3.9815  -3.9400  -3.9040  -3.8427  -3.7631  -3.7233  -3.6899
  -3.6079  -3.5785  -3.4643  -3.4463  -3.3244  -3.2715  -3.0572  -2.9257
  -2.8484  -2.2868  -2.0629  -1.8653  -1.7315  -1.5999  -1.5302  -1.4827
  -1.4249  -1.3613  -1.2581  -1.1880  -1.1268  -1.0877  -1.0226  -0.9734
  -0.9440  -0.9319  -0.8700  -0.8592  -0.7954  -0.7424  -0.6715  -0.6119
  -0.5670  -0.5005  -0.4292  -0.3910  -0.3552  -0.2908  -0.2135  -0.1676
  -0.1271  -0.0988  -0.0758  -0.0308   0.0103   0.0635   0.1088   0.1511
   0.1981   0.2949   0.3703   0.4297   0.4930   0.5542   0.6089   0.6231
   0.6421   0.6939   0.7678   0.7875   0.8420   0.8731   0.9385   0.9553
   1.0156   1.0566   1.0826   1.1148   1.1579   1.1928   1.2507   1.2916
   1.3233   1.3665   1.3972   1.4122   1.4644   1.5115   1.5286   1.5549
   1.5808   1.6187   1.6522   1.6824   1.7007   1.7531   1.7760   1.8017
   1.8320   1.8359   1.9002   1.9079   1.9274   1.9554   1.9719   2.0143
   2.0377   2.0496   2.0633   2.1015   2.1359   2.1556   2.1842   2.2179
   2.2513   2.2724   2.3033   2.3214   2.3488   2.3947   2.4204   2.4590
   2.4731   2.4900   2.5268   2.5342   2.6007   2.6390   2.6585   2.6867
   2.7169   2.7361   2.7742   2.8082   2.8358   2.9099   2.9550   2.9772
   3.0131   3.0547   3.0857   3.0968   3.1560   3.1921   3.2349   3.3035
   3.3152   3.3758   3.4196   3.5925
     cgsolve_all iterations  71    anorm=    0.73E-07
     cgsolve_all iterations  70    anorm=    0.73E-07
     cgsolve_all iterations  73    anorm=    0.71E-07
     compute_u_kq: q = (    0.0000,   -0.0202,    0.0000)
     Rotating WFCS
     ethr =  1.00E-14,  avg # of iterations = 23.0
     eigenvalues at k:
 -34.9462 -34.9360 -34.7322 -34.6292 -34.3175 -34.1773 -34.0835 -34.0722
 -34.0408 -33.9662 -33.9489 -33.9116 -33.8456 -16.8749 -16.7768 -16.6002
 -16.5748 -16.5405 -16.4198 -16.3767 -16.3585 -16.3446 -16.2828 -16.2209
 -16.2001 -16.1369 -16.1096 -16.0841 -16.0767 -16.0354 -15.9980 -15.9788
 -15.9553 -15.9497 -15.8531 -15.7866 -15.7794 -15.7637 -15.7241 -15.7068
 -15.6770 -15.6387 -15.6286 -15.5460 -15.4792 -15.4541 -15.4377 -15.4274
 -15.3884 -15.3725 -15.3502 -15.3276 -15.3005 -15.2862 -15.2694 -15.2491
 -15.2278 -15.2047 -15.1891 -15.1837 -15.1769 -15.1603 -15.1136 -15.0818
 -15.0624 -15.0391 -14.9973 -14.9753 -14.9629 -14.9247 -14.9106 -14.8938
 -14.8794 -14.8603 -14.8113 -14.7450 -14.6043 -14.5078 -13.7053 -13.6455
 -13.6152 -13.4984 -13.3980 -13.3311 -13.2585 -13.2195 -13.1601 -13.1061
 -12.9533 -12.9303 -12.8498 -12.7864 -12.7471 -12.7032 -12.6723 -12.6397
 -12.5725 -12.5395 -12.4778 -12.4394 -12.4202 -12.3476 -12.2647 -12.1828
  -4.7426  -4.6815  -4.4993  -4.3821  -4.3501  -4.3056  -4.2474  -4.2092
  -4.0125  -3.9819  -3.9392  -3.9039  -3.8427  -3.7644  -3.7261  -3.6909
  -3.6067  -3.5796  -3.4648  -3.4442  -3.3251  -3.2715  -3.0575  -2.9257
  -2.8491  -2.2851  -2.0631  -1.8632  -1.7335  -1.6009  -1.5327  -1.4794
  -1.4236  -1.3538  -1.2619  -1.1878  -1.1242  -1.0898  -1.0255  -0.9763
  -0.9396  -0.9358  -0.8740  -0.8580  -0.7950  -0.7420  -0.6707  -0.6137
  -0.5659  -0.5016  -0.4286  -0.3882  -0.3543  -0.2932  -0.2135  -0.1660
  -0.1272  -0.1005  -0.0767  -0.0306   0.0089   0.0622   0.1077   0.1579
   0.1960   0.2953   0.3714   0.4241   0.4951   0.5515   0.6059   0.6270
   0.6480   0.6920   0.7683   0.7876   0.8444   0.8690   0.9407   0.9530
   1.0186   1.0589   1.0824   1.1183   1.1553   1.1901   1.2507   1.2969
   1.3193   1.3668   1.3968   1.4100   1.4642   1.5124   1.5307   1.5560
   1.5828   1.6174   1.6521   1.6804   1.7008   1.7567   1.7768   1.8037
   1.8340   1.8389   1.8942   1.9065   1.9223   1.9562   1.9699   2.0155
   2.0352   2.0500   2.0604   2.1014   2.1411   2.1555   2.1831   2.2166
   2.2496   2.2732   2.3015   2.3202   2.3497   2.3909   2.4227   2.4583
   2.4705   2.4911   2.5298   2.5361   2.6009   2.6386   2.6600   2.6875
   2.7152   2.7344   2.7734   2.8094   2.8406   2.9156   2.9541   2.9736
   3.0114   3.0503   3.0866   3.0960   3.1551   3.1955   3.2309   3.3035
   3.3169   3.3780   3.4196   3.5930
     eigenvalues at k+q:
 -34.9462 -34.9359 -34.7322 -34.6292 -34.3175 -34.1773 -34.0835 -34.0722
 -34.0407 -33.9662 -33.9489 -33.9116 -33.8455 -16.8747 -16.7772 -16.6006
 -16.5748 -16.5392 -16.4208 -16.3776 -16.3578 -16.3436 -16.2832 -16.2194
 -16.2024 -16.1378 -16.1082 -16.0841 -16.0761 -16.0353 -15.9979 -15.9797
 -15.9562 -15.9493 -15.8520 -15.7872 -15.7768 -15.7657 -15.7236 -15.7084
 -15.6766 -15.6381 -15.6283 -15.5459 -15.4819 -15.4552 -15.4380 -15.4262
 -15.3873 -15.3727 -15.3505 -15.3247 -15.2970 -15.2884 -15.2706 -15.2495
 -15.2293 -15.2051 -15.1882 -15.1820 -15.1771 -15.1614 -15.1149 -15.0822
 -15.0634 -15.0379 -14.9970 -14.9761 -14.9606 -14.9246 -14.9106 -14.8937
 -14.8798 -14.8598 -14.8127 -14.7452 -14.6038 -14.5077 -13.7044 -13.6448
 -13.6141 -13.4980 -13.3993 -13.3315 -13.2624 -13.2171 -13.1619 -13.1060
 -12.9531 -12.9312 -12.8512 -12.7867 -12.7464 -12.6997 -12.6715 -12.6384
 -12.5720 -12.5387 -12.4777 -12.4395 -12.4213 -12.3485 -12.2649 -12.1838
  -4.7429  -4.6823  -4.5003  -4.3818  -4.3487  -4.3048  -4.2469  -4.2097
  -4.0087  -3.9822  -3.9384  -3.9038  -3.8427  -3.7665  -3.7296  -3.6918
  -3.6054  -3.5807  -3.4654  -3.4422  -3.3259  -3.2716  -3.0577  -2.9257
  -2.8498  -2.2831  -2.0630  -1.8617  -1.7354  -1.6019  -1.5353  -1.4759
  -1.4229  -1.3458  -1.2653  -1.1879  -1.1216  -1.0918  -1.0290  -0.9796
  -0.9397  -0.9353  -0.8783  -0.8552  -0.7943  -0.7415  -0.6700  -0.6169
  -0.5643  -0.5023  -0.4275  -0.3853  -0.3527  -0.2953  -0.2146  -0.1649
  -0.1264  -0.1023  -0.0774  -0.0307   0.0070   0.0604   0.1068   0.1623
   0.1966   0.2960   0.3714   0.4197   0.4971   0.5477   0.6033   0.6309
   0.6539   0.6905   0.7699   0.7874   0.8460   0.8661   0.9418   0.9508
   1.0220   1.0603   1.0818   1.1218   1.1524   1.1890   1.2509   1.3008
   1.3155   1.3673   1.3958   1.4084   1.4632   1.5119   1.5308   1.5569
   1.5860   1.6160   1.6527   1.6767   1.7023   1.7598   1.7772   1.8054
   1.8331   1.8447   1.8865   1.9049   1.9178   1.9584   1.9689   2.0160
   2.0343   2.0487   2.0606   2.1009   2.1455   2.1558   2.1819   2.2150
   2.2480   2.2736   2.3001   2.3197   2.3510   2.3872   2.4252   2.4566
   2.4684   2.4920   2.5328   2.5390   2.6013   2.6382   2.6618   2.6888
   2.7143   2.7327   2.7729   2.8103   2.8448   2.9205   2.9505   2.9712
   3.0096   3.0454   3.0876   3.0961   3.1545   3.1986   3.2274   3.3026
   3.3194   3.3800   3.4201   3.5933
     cgsolve_all iterations  71    anorm=    0.72E-07
     cgsolve_all iterations  70    anorm=    0.73E-07
     cgsolve_all iterations  73    anorm=    0.71E-07
     compute_u_kq: q = (    0.0000,    0.0000,    0.0202)
     Rotating WFCS
     ethr =  1.00E-14,  avg # of iterations = 23.0
     eigenvalues at k:
 -34.9462 -34.9360 -34.7322 -34.6292 -34.3175 -34.1773 -34.0835 -34.0722
 -34.0408 -33.9662 -33.9489 -33.9116 -33.8456 -16.8749 -16.7768 -16.6002
 -16.5748 -16.5405 -16.4198 -16.3767 -16.3585 -16.3446 -16.2828 -16.2209
 -16.2001 -16.1369 -16.1096 -16.0841 -16.0767 -16.0354 -15.9980 -15.9788
 -15.9553 -15.9497 -15.8531 -15.7866 -15.7794 -15.7637 -15.7241 -15.7068
 -15.6770 -15.6387 -15.6286 -15.5460 -15.4792 -15.4541 -15.4377 -15.4274
 -15.3884 -15.3725 -15.3502 -15.3276 -15.3005 -15.2862 -15.2694 -15.2491
 -15.2278 -15.2047 -15.1891 -15.1837 -15.1769 -15.1603 -15.1136 -15.0818
 -15.0624 -15.0391 -14.9973 -14.9753 -14.9629 -14.9247 -14.9106 -14.8938
 -14.8794 -14.8603 -14.8113 -14.7450 -14.6043 -14.5078 -13.7053 -13.6455
 -13.6152 -13.4984 -13.3980 -13.3311 -13.2585 -13.2195 -13.1601 -13.1061
 -12.9533 -12.9303 -12.8498 -12.7864 -12.7471 -12.7032 -12.6723 -12.6397
 -12.5725 -12.5395 -12.4778 -12.4394 -12.4202 -12.3476 -12.2647 -12.1828
  -4.7426  -4.6815  -4.4993  -4.3821  -4.3501  -4.3056  -4.2474  -4.2092
  -4.0125  -3.9819  -3.9392  -3.9039  -3.8427  -3.7644  -3.7261  -3.6909
  -3.6067  -3.5796  -3.4648  -3.4442  -3.3251  -3.2715  -3.0575  -2.9257
  -2.8491  -2.2851  -2.0631  -1.8632  -1.7335  -1.6009  -1.5327  -1.4794
  -1.4236  -1.3538  -1.2619  -1.1878  -1.1242  -1.0898  -1.0255  -0.9763
  -0.9396  -0.9358  -0.8740  -0.8580  -0.7950  -0.7420  -0.6707  -0.6137
  -0.5659  -0.5016  -0.4286  -0.3882  -0.3543  -0.2932  -0.2135  -0.1660
  -0.1272  -0.1005  -0.0767  -0.0306   0.0089   0.0622   0.1077   0.1579
   0.1960   0.2953   0.3714   0.4241   0.4951   0.5515   0.6059   0.6270
   0.6480   0.6920   0.7683   0.7876   0.8444   0.8690   0.9407   0.9530
   1.0186   1.0589   1.0824   1.1183   1.1553   1.1901   1.2507   1.2969
   1.3193   1.3668   1.3968   1.4100   1.4642   1.5124   1.5307   1.5560
   1.5828   1.6174   1.6521   1.6804   1.7008   1.7567   1.7768   1.8037
   1.8340   1.8389   1.8942   1.9065   1.9223   1.9562   1.9699   2.0155
   2.0352   2.0500   2.0604   2.1014   2.1411   2.1555   2.1831   2.2166
   2.2496   2.2732   2.3015   2.3202   2.3497   2.3909   2.4227   2.4583
   2.4705   2.4911   2.5298   2.5361   2.6009   2.6386   2.6600   2.6875
   2.7152   2.7344   2.7734   2.8094   2.8406   2.9156   2.9541   2.9736
   3.0114   3.0503   3.0866   3.0960   3.1551   3.1955   3.2309   3.3035
   3.3169   3.3780   3.4196   3.5930
     eigenvalues at k+q:
 -34.9462 -34.9359 -34.7322 -34.6292 -34.3175 -34.1773 -34.0835 -34.0722
 -34.0407 -33.9662 -33.9489 -33.9116 -33.8455 -16.8749 -16.7768 -16.6004
 -16.5754 -16.5401 -16.4197 -16.3764 -16.3584 -16.3441 -16.2831 -16.2208
 -16.2005 -16.1373 -16.1093 -16.0837 -16.0788 -16.0360 -15.9962 -15.9780
 -15.9551 -15.9499 -15.8541 -15.7866 -15.7791 -15.7638 -15.7230 -15.7075
 -15.6768 -15.6375 -15.6292 -15.5470 -15.4798 -15.4539 -15.4382 -15.4275
 -15.3873 -15.3719 -15.3504 -15.3281 -15.3011 -15.2865 -15.2693 -15.2484
 -15.2281 -15.2048 -15.1893 -15.1829 -15.1769 -15.1601 -15.1137 -15.0817
 -15.0624 -15.0393 -14.9973 -14.9754 -14.9627 -14.9247 -14.9106 -14.8937
 -14.8792 -14.8604 -14.8113 -14.7450 -14.6042 -14.5079 -13.7050 -13.6459
 -13.6150 -13.4983 -13.3976 -13.3316 -13.2584 -13.2186 -13.1596 -13.1077
 -12.9539 -12.9290 -12.8498 -12.7863 -12.7472 -12.7033 -12.6727 -12.6396
 -12.5723 -12.5401 -12.4774 -12.4393 -12.4203 -12.3476 -12.2648 -12.1829
  -4.7426  -4.6815  -4.4993  -4.3819  -4.3502  -4.3056  -4.2473  -4.2092
  -4.0125  -3.9818  -3.9394  -3.9040  -3.8428  -3.7645  -3.7262  -3.6909
  -3.6067  -3.5797  -3.4649  -3.4442  -3.3250  -3.2716  -3.0574  -2.9257
  -2.8491  -2.2850  -2.0632  -1.8630  -1.7334  -1.6004  -1.5334  -1.4792
  -1.4236  -1.3552  -1.2612  -1.1871  -1.1256  -1.0899  -1.0244  -0.9759
  -0.9397  -0.9341  -0.8729  -0.8575  -0.7941  -0.7424  -0.6706  -0.6157
  -0.5663  -0.5006  -0.4308  -0.3889  -0.3559  -0.2917  -0.2128  -0.1674
  -0.1257  -0.0979  -0.0782  -0.0291   0.0058   0.0605   0.1062   0.1578
   0.2020   0.2947   0.3693   0.4227   0.4970   0.5530   0.6033   0.6284
   0.6470   0.6913   0.7680   0.7891   0.8451   0.8657   0.9419   0.9553
   1.0178   1.0595   1.0820   1.1161   1.1598   1.1903   1.2510   1.2973
   1.3185   1.3700   1.3961   1.4103   1.4620   1.5112   1.5301   1.5543
   1.5804   1.6165   1.6512   1.6817   1.7016   1.7552   1.7765   1.8052
   1.8323   1.8388   1.8977   1.9029   1.9225   1.9584   1.9695   2.0147
   2.0350   2.0504   2.0601   2.1028   2.1428   2.1565   2.1833   2.2169
   2.2488   2.2734   2.2979   2.3213   2.3525   2.3929   2.4209   2.4554
   2.4716   2.4919   2.5296   2.5366   2.6017   2.6373   2.6608   2.6886
   2.7153   2.7334   2.7734   2.8096   2.8392   2.9153   2.9538   2.9728
   3.0116   3.0504   3.0868   3.0963   3.1548   3.1961   3.2312   3.3037
   3.3168   3.3777   3.4197   3.5931
     cgsolve_all iterations  71    anorm=    0.72E-07
     cgsolve_all iterations  70    anorm=    0.72E-07
     cgsolve_all iterations  73    anorm=    0.72E-07
     compute_u_kq: q = (    0.0000,    0.0000,   -0.0202)
     Rotating WFCS
     ethr =  1.00E-14,  avg # of iterations = 23.0
     eigenvalues at k:
 -34.9462 -34.9360 -34.7322 -34.6292 -34.3175 -34.1773 -34.0835 -34.0722
 -34.0408 -33.9662 -33.9489 -33.9116 -33.8456 -16.8749 -16.7768 -16.6002
 -16.5748 -16.5405 -16.4198 -16.3767 -16.3585 -16.3446 -16.2828 -16.2209
 -16.2001 -16.1369 -16.1096 -16.0841 -16.0767 -16.0354 -15.9980 -15.9788
 -15.9553 -15.9497 -15.8531 -15.7866 -15.7794 -15.7637 -15.7241 -15.7068
 -15.6770 -15.6387 -15.6286 -15.5460 -15.4792 -15.4541 -15.4377 -15.4274
 -15.3884 -15.3725 -15.3502 -15.3276 -15.3005 -15.2862 -15.2694 -15.2491
 -15.2278 -15.2047 -15.1891 -15.1837 -15.1769 -15.1603 -15.1136 -15.0818
 -15.0624 -15.0391 -14.9973 -14.9753 -14.9629 -14.9247 -14.9106 -14.8938
 -14.8794 -14.8603 -14.8113 -14.7450 -14.6043 -14.5078 -13.7053 -13.6455
 -13.6152 -13.4984 -13.3980 -13.3311 -13.2585 -13.2195 -13.1601 -13.1061
 -12.9533 -12.9303 -12.8498 -12.7864 -12.7471 -12.7032 -12.6723 -12.6397
 -12.5725 -12.5395 -12.4778 -12.4394 -12.4202 -12.3476 -12.2647 -12.1828
  -4.7426  -4.6815  -4.4993  -4.3821  -4.3501  -4.3056  -4.2474  -4.2092
  -4.0125  -3.9819  -3.9392  -3.9039  -3.8427  -3.7644  -3.7261  -3.6909
  -3.6067  -3.5796  -3.4648  -3.4442  -3.3251  -3.2715  -3.0575  -2.9257
  -2.8491  -2.2851  -2.0631  -1.8632  -1.7335  -1.6009  -1.5327  -1.4794
  -1.4236  -1.3538  -1.2619  -1.1878  -1.1242  -1.0898  -1.0255  -0.9763
  -0.9396  -0.9358  -0.8740  -0.8580  -0.7950  -0.7420  -0.6707  -0.6137
  -0.5659  -0.5016  -0.4286  -0.3882  -0.3543  -0.2932  -0.2135  -0.1660
  -0.1272  -0.1005  -0.0767  -0.0306   0.0089   0.0622   0.1077   0.1579
   0.1960   0.2953   0.3714   0.4241   0.4951   0.5515   0.6059   0.6270
   0.6480   0.6920   0.7683   0.7876   0.8444   0.8690   0.9407   0.9530
   1.0186   1.0589   1.0824   1.1183   1.1553   1.1901   1.2507   1.2969
   1.3193   1.3668   1.3968   1.4100   1.4642   1.5124   1.5307   1.5560
   1.5828   1.6174   1.6521   1.6804   1.7008   1.7567   1.7768   1.8037
   1.8340   1.8389   1.8942   1.9065   1.9223   1.9562   1.9699   2.0155
   2.0352   2.0500   2.0604   2.1014   2.1411   2.1555   2.1831   2.2166
   2.2496   2.2732   2.3015   2.3202   2.3497   2.3909   2.4227   2.4583
   2.4705   2.4911   2.5298   2.5361   2.6009   2.6386   2.6600   2.6875
   2.7152   2.7344   2.7734   2.8094   2.8406   2.9156   2.9541   2.9736
   3.0114   3.0503   3.0866   3.0960   3.1551   3.1955   3.2309   3.3035
   3.3169   3.3780   3.4196   3.5930
     eigenvalues at k+q:
 -34.9462 -34.9359 -34.7322 -34.6292 -34.3175 -34.1773 -34.0835 -34.0722
 -34.0407 -33.9662 -33.9489 -33.9116 -33.8455 -16.8750 -16.7768 -16.6001
 -16.5744 -16.5408 -16.4196 -16.3775 -16.3583 -16.3450 -16.2824 -16.2210
 -16.1998 -16.1370 -16.1098 -16.0844 -16.0744 -16.0345 -16.0001 -15.9795
 -15.9553 -15.9496 -15.8523 -15.7867 -15.7797 -15.7635 -15.7250 -15.7061
 -15.6770 -15.6405 -15.6279 -15.5448 -15.4786 -15.4543 -15.4370 -15.4271
 -15.3896 -15.3732 -15.3502 -15.3272 -15.2999 -15.2857 -15.2695 -15.2498
 -15.2275 -15.2049 -15.1891 -15.1842 -15.1767 -15.1604 -15.1134 -15.0817
 -15.0624 -15.0390 -14.9973 -14.9752 -14.9630 -14.9247 -14.9105 -14.8938
 -14.8797 -14.8604 -14.8113 -14.7451 -14.6043 -14.5078 -13.7055 -13.6453
 -13.6152 -13.4985 -13.3984 -13.3305 -13.2587 -13.2201 -13.1610 -13.1047
 -12.9528 -12.9314 -12.8499 -12.7865 -12.7471 -12.7030 -12.6718 -12.6397
 -12.5727 -12.5389 -12.4782 -12.4394 -12.4201 -12.3474 -12.2646 -12.1826
  -4.7425  -4.6816  -4.4993  -4.3824  -4.3500  -4.3056  -4.2474  -4.2093
  -4.0126  -3.9820  -3.9390  -3.9039  -3.8427  -3.7645  -3.7261  -3.6909
  -3.6068  -3.5795  -3.4648  -3.4442  -3.3252  -3.2715  -3.0575  -2.9257
  -2.8491  -2.2853  -2.0630  -1.8635  -1.7337  -1.6014  -1.5320  -1.4795
  -1.4240  -1.3521  -1.2625  -1.1886  -1.1227  -1.0894  -1.0265  -0.9767
  -0.9394  -0.9375  -0.8756  -0.8583  -0.7954  -0.7414  -0.6709  -0.6120
  -0.5652  -0.5028  -0.4262  -0.3874  -0.3527  -0.2953  -0.2151  -0.1659
  -0.1281  -0.1020  -0.0750  -0.0315   0.0123   0.0631   0.1093   0.1577
   0.1909   0.2954   0.3734   0.4256   0.4932   0.5496   0.6087   0.6260
   0.6493   0.6930   0.7673   0.7862   0.8436   0.8721   0.9393   0.9516
   1.0197   1.0585   1.0825   1.1202   1.1507   1.1900   1.2505   1.2965
   1.3204   1.3636   1.3974   1.4098   1.4664   1.5132   1.5315   1.5574
   1.5843   1.6191   1.6529   1.6782   1.7009   1.7581   1.7772   1.8022
   1.8349   1.8391   1.8897   1.9105   1.9235   1.9537   1.9710   2.0155
   2.0364   2.0496   2.0610   2.1002   2.1394   2.1544   2.1828   2.2160
   2.2500   2.2730   2.3040   2.3205   2.3471   2.3891   2.4244   2.4594
   2.4698   2.4907   2.5308   2.5358   2.6004   2.6403   2.6589   2.6864
   2.7149   2.7347   2.7735   2.8090   2.8419   2.9159   2.9543   2.9740
   3.0112   3.0502   3.0864   3.0957   3.1556   3.1949   3.2307   3.3035
   3.3171   3.3783   3.4198   3.5929
     cgsolve_all iterations  71    anorm=    0.72E-07
     cgsolve_all iterations  70    anorm=    0.72E-07
     cgsolve_all iterations  73    anorm=    0.72E-07

     k-point #    3 of     4      pool #  1    cpu time:   10736.0
     compute_u_kq: q = (    0.0000,    0.0000,    0.0000)
     Rotating WFCS
     ethr =  1.00E-14,  avg # of iterations =  6.0
     eigenvalues at k:
 -34.9462 -34.9360 -34.7322 -34.6292 -34.3175 -34.1773 -34.0835 -34.0722
 -34.0408 -33.9662 -33.9489 -33.9116 -33.8456 -16.8516 -16.8130 -16.5981
 -16.5656 -16.5363 -16.4114 -16.3863 -16.3542 -16.3465 -16.2775 -16.2295
 -16.1963 -16.1396 -16.1086 -16.0809 -16.0737 -16.0374 -16.0039 -15.9745
 -15.9627 -15.9514 -15.8417 -15.8125 -15.7814 -15.7466 -15.7280 -15.7004
 -15.6662 -15.6594 -15.6260 -15.5439 -15.4773 -15.4606 -15.4387 -15.4123
 -15.3899 -15.3812 -15.3543 -15.3360 -15.3026 -15.2885 -15.2615 -15.2386
 -15.2198 -15.2138 -15.1913 -15.1829 -15.1661 -15.1306 -15.1073 -15.0877
 -15.0613 -15.0447 -14.9942 -14.9860 -14.9687 -14.9217 -14.9115 -14.8979
 -14.8836 -14.8605 -14.8260 -14.7474 -14.6031 -14.5046 -13.6836 -13.6440
 -13.6097 -13.5194 -13.4042 -13.3486 -13.2996 -13.1752 -13.1505 -13.0936
 -12.9506 -12.9249 -12.8272 -12.7837 -12.7461 -12.7327 -12.6786 -12.6330
 -12.5749 -12.5563 -12.4702 -12.4578 -12.4180 -12.3357 -12.2628 -12.1790
  -4.7468  -4.6699  -4.5126  -4.3836  -4.3473  -4.3082  -4.2482  -4.2078
  -3.9853  -3.9719  -3.9355  -3.9036  -3.8420  -3.7843  -3.7543  -3.6874
  -3.6015  -3.5781  -3.4694  -3.4430  -3.3267  -3.2710  -3.0579  -2.9263
  -2.8502  -2.2714  -2.0539  -1.8784  -1.7283  -1.6056  -1.5421  -1.4771
  -1.4309  -1.3598  -1.2286  -1.1952  -1.1417  -1.0788  -1.0449  -0.9946
  -0.9462  -0.9207  -0.8732  -0.8268  -0.7709  -0.7464  -0.6821  -0.6373
  -0.5456  -0.5024  -0.4004  -0.3732  -0.3408  -0.2918  -0.2466  -0.1861
  -0.1173  -0.0892  -0.0602  -0.0239  -0.0056   0.0257   0.0942   0.1573
   0.2243   0.3000   0.3671   0.4364   0.4788   0.5451   0.5939   0.6382
   0.6703   0.7002   0.7578   0.8026   0.8311   0.8808   0.9214   0.9529
   1.0230   1.0652   1.0813   1.1179   1.1503   1.2057   1.2404   1.2784
   1.3169   1.3611   1.3934   1.4061   1.4413   1.4815   1.5199   1.5462
   1.5777   1.6105   1.6488   1.6768   1.7192   1.7304   1.7608   1.7991
   1.8285   1.8522   1.8754   1.8988   1.9231   1.9864   1.9912   2.0277
   2.0498   2.0626   2.0847   2.1072   2.1282   2.1554   2.1792   2.2173
   2.2381   2.2801   2.3144   2.3322   2.3631   2.3894   2.4125   2.4490
   2.4803   2.5036   2.5404   2.5615   2.6136   2.6437   2.6594   2.6903
   2.7340   2.7667   2.7802   2.7970   2.8333   2.8447   2.9091   2.9892
   3.0123   3.0435   3.0750   3.1220   3.1621   3.1834   3.2464   3.2897
   3.3285   3.3759   3.4322   3.5848
     eigenvalues at k+q:
 -34.9462 -34.9359 -34.7322 -34.6292 -34.3175 -34.1773 -34.0835 -34.0722
 -34.0407 -33.9662 -33.9489 -33.9116 -33.8455 -16.8516 -16.8130 -16.5981
 -16.5657 -16.5363 -16.4114 -16.3863 -16.3542 -16.3465 -16.2776 -16.2295
 -16.1963 -16.1396 -16.1086 -16.0809 -16.0737 -16.0374 -16.0039 -15.9745
 -15.9627 -15.9514 -15.8418 -15.8125 -15.7814 -15.7466 -15.7280 -15.7004
 -15.6662 -15.6594 -15.6260 -15.5439 -15.4773 -15.4605 -15.4387 -15.4123
 -15.3899 -15.3812 -15.3543 -15.3360 -15.3026 -15.2885 -15.2615 -15.2386
 -15.2198 -15.2138 -15.1913 -15.1829 -15.1661 -15.1305 -15.1073 -15.0877
 -15.0613 -15.0447 -14.9941 -14.9860 -14.9687 -14.9217 -14.9115 -14.8979
 -14.8835 -14.8605 -14.8260 -14.7474 -14.6031 -14.5046 -13.6836 -13.6440
 -13.6097 -13.5194 -13.4042 -13.3486 -13.2996 -13.1752 -13.1505 -13.0936
 -12.9506 -12.9249 -12.8272 -12.7837 -12.7461 -12.7327 -12.6786 -12.6330
 -12.5749 -12.5563 -12.4702 -12.4578 -12.4180 -12.3357 -12.2628 -12.1790
  -4.7468  -4.6699  -4.5126  -4.3836  -4.3473  -4.3082  -4.2482  -4.2078
  -3.9853  -3.9719  -3.9355  -3.9036  -3.8420  -3.7843  -3.7543  -3.6875
  -3.6015  -3.5781  -3.4694  -3.4430  -3.3267  -3.2710  -3.0579  -2.9263
  -2.8502  -2.2714  -2.0539  -1.8785  -1.7283  -1.6056  -1.5421  -1.4771
  -1.4309  -1.3599  -1.2286  -1.1952  -1.1417  -1.0788  -1.0449  -0.9946
  -0.9462  -0.9207  -0.8732  -0.8268  -0.7709  -0.7465  -0.6821  -0.6373
  -0.5456  -0.5024  -0.4004  -0.3732  -0.3408  -0.2918  -0.2466  -0.1861
  -0.1173  -0.0892  -0.0602  -0.0239  -0.0056   0.0257   0.0942   0.1573
   0.2243   0.3000   0.3671   0.4364   0.4788   0.5451   0.5939   0.6382
   0.6703   0.7002   0.7578   0.8026   0.8311   0.8808   0.9214   0.9529
   1.0230   1.0652   1.0813   1.1179   1.1503   1.2057   1.2404   1.2784
   1.3168   1.3611   1.3934   1.4061   1.4413   1.4814   1.5199   1.5462
   1.5777   1.6105   1.6488   1.6768   1.7192   1.7304   1.7608   1.7991
   1.8285   1.8522   1.8754   1.8988   1.9231   1.9864   1.9912   2.0277
   2.0498   2.0626   2.0847   2.1072   2.1282   2.1554   2.1792   2.2173
   2.2381   2.2801   2.3144   2.3322   2.3631   2.3894   2.4125   2.4490
   2.4803   2.5036   2.5404   2.5615   2.6136   2.6437   2.6594   2.6903
   2.7340   2.7667   2.7802   2.7970   2.8333   2.8447   2.9091   2.9892
   3.0123   3.0435   3.0750   3.1220   3.1621   3.1834   3.2465   3.2897
   3.3285   3.3759   3.4322   3.5848
     cgsolve_all iterations  66    anorm=    0.75E-07
PARA_AUG  1     -26.5341051        -0.0093936        -0.0050937
     cgsolve_all iterations  66    anorm=    0.74E-07
PARA_AUG  2       0.0075038       -25.4822475        -0.9572881
     cgsolve_all iterations  64    anorm=    0.74E-07
PARA_AUG  3       0.0945675        -0.9615413       -24.0693964
     cgsolve_all iterations  73    anorm=    0.72E-07
     cgsolve_all iterations  71    anorm=    0.71E-07
     cgsolve_all iterations  73    anorm=    0.71E-07
     compute_u_kq: q = (    0.0202,    0.0000,    0.0000)
     Rotating WFCS
     ethr =  1.00E-14,  avg # of iterations = 23.0
     eigenvalues at k:
 -34.9462 -34.9360 -34.7322 -34.6292 -34.3175 -34.1773 -34.0835 -34.0722
 -34.0408 -33.9662 -33.9489 -33.9116 -33.8456 -16.8516 -16.8130 -16.5981
 -16.5656 -16.5363 -16.4114 -16.3863 -16.3542 -16.3465 -16.2775 -16.2295
 -16.1963 -16.1396 -16.1086 -16.0809 -16.0737 -16.0374 -16.0039 -15.9745
 -15.9627 -15.9514 -15.8417 -15.8125 -15.7814 -15.7466 -15.7280 -15.7004
 -15.6662 -15.6594 -15.6260 -15.5439 -15.4773 -15.4606 -15.4387 -15.4123
 -15.3899 -15.3812 -15.3543 -15.3360 -15.3026 -15.2885 -15.2615 -15.2386
 -15.2198 -15.2138 -15.1913 -15.1829 -15.1661 -15.1306 -15.1073 -15.0877
 -15.0613 -15.0447 -14.9942 -14.9860 -14.9687 -14.9217 -14.9115 -14.8979
 -14.8836 -14.8605 -14.8260 -14.7474 -14.6031 -14.5046 -13.6836 -13.6440
 -13.6097 -13.5194 -13.4042 -13.3486 -13.2996 -13.1752 -13.1505 -13.0936
 -12.9506 -12.9249 -12.8272 -12.7837 -12.7461 -12.7327 -12.6786 -12.6330
 -12.5749 -12.5563 -12.4702 -12.4578 -12.4180 -12.3357 -12.2628 -12.1790
  -4.7468  -4.6699  -4.5126  -4.3836  -4.3473  -4.3082  -4.2482  -4.2078
  -3.9853  -3.9719  -3.9355  -3.9036  -3.8420  -3.7843  -3.7543  -3.6874
  -3.6015  -3.5781  -3.4694  -3.4430  -3.3267  -3.2710  -3.0579  -2.9263
  -2.8502  -2.2714  -2.0539  -1.8784  -1.7283  -1.6056  -1.5421  -1.4771
  -1.4309  -1.3598  -1.2286  -1.1952  -1.1417  -1.0788  -1.0449  -0.9946
  -0.9462  -0.9207  -0.8732  -0.8268  -0.7709  -0.7464  -0.6821  -0.6373
  -0.5456  -0.5024  -0.4004  -0.3732  -0.3408  -0.2918  -0.2466  -0.1861
  -0.1173  -0.0892  -0.0602  -0.0239  -0.0056   0.0257   0.0942   0.1573
   0.2243   0.3000   0.3671   0.4364   0.4788   0.5451   0.5939   0.6382
   0.6703   0.7002   0.7578   0.8026   0.8311   0.8808   0.9214   0.9529
   1.0230   1.0652   1.0813   1.1179   1.1503   1.2057   1.2404   1.2784
   1.3169   1.3611   1.3934   1.4061   1.4413   1.4815   1.5199   1.5462
   1.5777   1.6105   1.6488   1.6768   1.7192   1.7304   1.7608   1.7991
   1.8285   1.8522   1.8754   1.8988   1.9231   1.9864   1.9912   2.0277
   2.0498   2.0626   2.0847   2.1072   2.1282   2.1554   2.1792   2.2173
   2.2381   2.2801   2.3144   2.3322   2.3631   2.3894   2.4125   2.4490
   2.4803   2.5036   2.5404   2.5615   2.6136   2.6437   2.6594   2.6903
   2.7340   2.7667   2.7802   2.7970   2.8333   2.8447   2.9091   2.9892
   3.0123   3.0435   3.0750   3.1220   3.1621   3.1834   3.2464   3.2897
   3.3285   3.3759   3.4322   3.5848
     eigenvalues at k+q:
 -34.9462 -34.9359 -34.7322 -34.6292 -34.3175 -34.1773 -34.0835 -34.0722
 -34.0408 -33.9662 -33.9489 -33.9116 -33.8455 -16.8484 -16.8141 -16.5980
 -16.5647 -16.5347 -16.4137 -16.3869 -16.3566 -16.3487 -16.2804 -16.2320
 -16.1973 -16.1397 -16.1078 -16.0813 -16.0746 -16.0386 -16.0019 -15.9738
 -15.9629 -15.9483 -15.8424 -15.8139 -15.7831 -15.7470 -15.7322 -15.7009
 -15.6711 -15.6597 -15.6269 -15.5454 -15.4767 -15.4604 -15.4405 -15.4131
 -15.3929 -15.3804 -15.3571 -15.3360 -15.3027 -15.2884 -15.2611 -15.2367
 -15.2174 -15.2144 -15.1913 -15.1830 -15.1650 -15.1302 -15.1039 -15.0874
 -15.0598 -15.0442 -14.9952 -14.9851 -14.9676 -14.9206 -14.9087 -14.8933
 -14.8807 -14.8581 -14.8243 -14.7457 -14.6024 -14.5021 -13.6832 -13.6364
 -13.6058 -13.5145 -13.3976 -13.3416 -13.2870 -13.1717 -13.1485 -13.0912
 -12.9513 -12.9189 -12.8311 -12.7908 -12.7481 -12.7391 -12.6885 -12.6358
 -12.5770 -12.5563 -12.4722 -12.4570 -12.4215 -12.3454 -12.2711 -12.1904
  -4.7466  -4.6691  -4.5107  -4.3769  -4.3440  -4.3067  -4.2471  -4.2093
  -3.9855  -3.9726  -3.9376  -3.9041  -3.8456  -3.7834  -3.7560  -3.6901
  -3.5997  -3.5821  -3.4687  -3.4442  -3.3319  -3.2734  -3.0578  -2.9253
  -2.8503  -2.2747  -2.0484  -1.8664  -1.7197  -1.6043  -1.5440  -1.4671
  -1.4191  -1.3504  -1.2207  -1.1856  -1.1350  -1.0714  -1.0434  -0.9929
  -0.9441  -0.9198  -0.8745  -0.8274  -0.7717  -0.7475  -0.6823  -0.6410
  -0.5440  -0.5052  -0.4031  -0.3739  -0.3472  -0.2915  -0.2455  -0.1894
  -0.1255  -0.0875  -0.0635  -0.0250  -0.0077   0.0184   0.0910   0.1606
   0.2180   0.2952   0.3643   0.4344   0.4836   0.5489   0.5980   0.6387
   0.6678   0.7000   0.7553   0.8085   0.8322   0.8820   0.9219   0.9531
   1.0233   1.0661   1.0742   1.1193   1.1470   1.2011   1.2330   1.2725
   1.3147   1.3565   1.3845   1.4081   1.4417   1.4804   1.5169   1.5447
   1.5744   1.6061   1.6500   1.6711   1.7170   1.7264   1.7573   1.7993
   1.8257   1.8439   1.8690   1.8909   1.9194   1.9858   1.9926   2.0296
   2.0458   2.0609   2.0846   2.1053   2.1261   2.1559   2.1785   2.2144
   2.2371   2.2775   2.3145   2.3318   2.3589   2.3913   2.4070   2.4515
   2.4789   2.5062   2.5410   2.5608   2.6171   2.6469   2.6630   2.6922
   2.7355   2.7698   2.7817   2.8002   2.8356   2.8494   2.9092   2.9930
   3.0135   3.0493   3.0765   3.1270   3.1618   3.1826   3.2461   3.2933
   3.3306   3.3750   3.4368   3.5803
     cgsolve_all iterations  73    anorm=    0.72E-07
     cgsolve_all iterations  71    anorm=    0.73E-07
     cgsolve_all iterations  73    anorm=    0.71E-07
     compute_u_kq: q = (   -0.0202,    0.0000,    0.0000)
     Rotating WFCS
     ethr =  1.00E-14,  avg # of iterations = 23.0
     eigenvalues at k:
 -34.9462 -34.9360 -34.7322 -34.6292 -34.3175 -34.1773 -34.0835 -34.0722
 -34.0408 -33.9662 -33.9489 -33.9116 -33.8456 -16.8516 -16.8130 -16.5981
 -16.5656 -16.5363 -16.4114 -16.3863 -16.3542 -16.3465 -16.2775 -16.2295
 -16.1963 -16.1396 -16.1086 -16.0809 -16.0737 -16.0374 -16.0039 -15.9745
 -15.9627 -15.9514 -15.8417 -15.8125 -15.7814 -15.7466 -15.7280 -15.7004
 -15.6662 -15.6594 -15.6260 -15.5439 -15.4773 -15.4606 -15.4387 -15.4123
 -15.3899 -15.3812 -15.3543 -15.3360 -15.3026 -15.2885 -15.2615 -15.2386
 -15.2198 -15.2138 -15.1913 -15.1829 -15.1661 -15.1306 -15.1073 -15.0877
 -15.0613 -15.0447 -14.9942 -14.9860 -14.9687 -14.9217 -14.9115 -14.8979
 -14.8836 -14.8605 -14.8260 -14.7474 -14.6031 -14.5046 -13.6836 -13.6440
 -13.6097 -13.5194 -13.4042 -13.3486 -13.2996 -13.1752 -13.1505 -13.0936
 -12.9506 -12.9249 -12.8272 -12.7837 -12.7461 -12.7327 -12.6786 -12.6330
 -12.5749 -12.5563 -12.4702 -12.4578 -12.4180 -12.3357 -12.2628 -12.1790
  -4.7468  -4.6699  -4.5126  -4.3836  -4.3473  -4.3082  -4.2482  -4.2078
  -3.9853  -3.9719  -3.9355  -3.9036  -3.8420  -3.7843  -3.7543  -3.6874
  -3.6015  -3.5781  -3.4694  -3.4430  -3.3267  -3.2710  -3.0579  -2.9263
  -2.8502  -2.2714  -2.0539  -1.8784  -1.7283  -1.6056  -1.5421  -1.4771
  -1.4309  -1.3598  -1.2286  -1.1952  -1.1417  -1.0788  -1.0449  -0.9946
  -0.9462  -0.9207  -0.8732  -0.8268  -0.7709  -0.7464  -0.6821  -0.6373
  -0.5456  -0.5024  -0.4004  -0.3732  -0.3408  -0.2918  -0.2466  -0.1861
  -0.1173  -0.0892  -0.0602  -0.0239  -0.0056   0.0257   0.0942   0.1573
   0.2243   0.3000   0.3671   0.4364   0.4788   0.5451   0.5939   0.6382
   0.6703   0.7002   0.7578   0.8026   0.8311   0.8808   0.9214   0.9529
   1.0230   1.0652   1.0813   1.1179   1.1503   1.2057   1.2404   1.2784
   1.3169   1.3611   1.3934   1.4061   1.4413   1.4815   1.5199   1.5462
   1.5777   1.6105   1.6488   1.6768   1.7192   1.7304   1.7608   1.7991
   1.8285   1.8522   1.8754   1.8988   1.9231   1.9864   1.9912   2.0277
   2.0498   2.0626   2.0847   2.1072   2.1282   2.1554   2.1792   2.2173
   2.2381   2.2801   2.3144   2.3322   2.3631   2.3894   2.4125   2.4490
   2.4803   2.5036   2.5404   2.5615   2.6136   2.6437   2.6594   2.6903
   2.7340   2.7667   2.7802   2.7970   2.8333   2.8447   2.9091   2.9892
   3.0123   3.0435   3.0750   3.1220   3.1621   3.1834   3.2464   3.2897
   3.3285   3.3759   3.4322   3.5848
     eigenvalues at k+q:
 -34.9462 -34.9359 -34.7322 -34.6292 -34.3175 -34.1773 -34.0835 -34.0722
 -34.0407 -33.9662 -33.9489 -33.9116 -33.8455 -16.8550 -16.8117 -16.5986
 -16.5663 -16.5379 -16.4094 -16.3858 -16.3526 -16.3434 -16.2745 -16.2268
 -16.1954 -16.1396 -16.1096 -16.0810 -16.0728 -16.0361 -16.0058 -15.9754
 -15.9626 -15.9541 -15.8413 -15.8113 -15.7797 -15.7469 -15.7229 -15.7003
 -15.6614 -15.6584 -15.6249 -15.5426 -15.4781 -15.4608 -15.4367 -15.4114
 -15.3872 -15.3816 -15.3513 -15.3361 -15.3028 -15.2882 -15.2620 -15.2411
 -15.2219 -15.2129 -15.1915 -15.1826 -15.1673 -15.1313 -15.1106 -15.0878
 -15.0625 -15.0450 -14.9935 -14.9870 -14.9697 -14.9233 -14.9149 -14.9015
 -14.8863 -14.8629 -14.8278 -14.7491 -14.6038 -14.5071 -13.6843 -13.6512
 -13.6134 -13.5246 -13.4103 -13.3556 -13.3115 -13.1787 -13.1525 -13.0960
 -12.9501 -12.9308 -12.8259 -12.7771 -12.7430 -12.7247 -12.6692 -12.6298
 -12.5731 -12.5561 -12.4701 -12.4569 -12.4145 -12.3262 -12.2545 -12.1681
  -4.7469  -4.6707  -4.5145  -4.3903  -4.3504  -4.3096  -4.2494  -4.2062
  -3.9853  -3.9710  -3.9334  -3.9031  -3.8386  -3.7855  -3.7530  -3.6850
  -3.6034  -3.5738  -3.4702  -3.4416  -3.3216  -3.2687  -3.0580  -2.9273
  -2.8500  -2.2679  -2.0598  -1.8903  -1.7363  -1.6076  -1.5409  -1.4872
  -1.4430  -1.3677  -1.2366  -1.2048  -1.1481  -1.0862  -1.0466  -0.9971
  -0.9491  -0.9206  -0.8716  -0.8266  -0.7711  -0.7442  -0.6816  -0.6345
  -0.5471  -0.4989  -0.3984  -0.3718  -0.3349  -0.2908  -0.2486  -0.1819
  -0.1112  -0.0901  -0.0561  -0.0234  -0.0039   0.0340   0.0974   0.1541
   0.2306   0.3043   0.3703   0.4387   0.4735   0.5413   0.5893   0.6379
   0.6712   0.7014   0.7601   0.7967   0.8300   0.8803   0.9208   0.9522
   1.0221   1.0632   1.0899   1.1167   1.1544   1.2094   1.2491   1.2841
   1.3198   1.3651   1.3987   1.4070   1.4417   1.4827   1.5228   1.5480
   1.5811   1.6143   1.6478   1.6824   1.7203   1.7341   1.7643   1.7993
   1.8312   1.8591   1.8829   1.9071   1.9271   1.9848   1.9909   2.0257
   2.0528   2.0663   2.0848   2.1081   2.1301   2.1541   2.1806   2.2200
   2.2388   2.2826   2.3148   2.3323   2.3676   2.3877   2.4173   2.4467
   2.4819   2.5014   2.5400   2.5619   2.6102   2.6395   2.6562   2.6885
   2.7328   2.7630   2.7782   2.7952   2.8298   2.8408   2.9090   2.9851
   3.0109   3.0381   3.0741   3.1181   3.1626   3.1843   3.2465   3.2862
   3.3260   3.3757   3.4278   3.5895
     cgsolve_all iterations  73    anorm=    0.73E-07
     cgsolve_all iterations  71    anorm=    0.71E-07
     cgsolve_all iterations  73    anorm=    0.71E-07
     compute_u_kq: q = (    0.0000,    0.0202,    0.0000)
     Rotating WFCS
     ethr =  1.00E-14,  avg # of iterations = 23.0
     eigenvalues at k:
 -34.9462 -34.9360 -34.7322 -34.6292 -34.3175 -34.1773 -34.0835 -34.0722
 -34.0408 -33.9662 -33.9489 -33.9116 -33.8456 -16.8516 -16.8130 -16.5981
 -16.5656 -16.5363 -16.4114 -16.3863 -16.3542 -16.3465 -16.2775 -16.2295
 -16.1963 -16.1396 -16.1086 -16.0809 -16.0737 -16.0374 -16.0039 -15.9745
 -15.9627 -15.9514 -15.8417 -15.8125 -15.7814 -15.7466 -15.7280 -15.7004
 -15.6662 -15.6594 -15.6260 -15.5439 -15.4773 -15.4606 -15.4387 -15.4123
 -15.3899 -15.3812 -15.3543 -15.3360 -15.3026 -15.2885 -15.2615 -15.2386
 -15.2198 -15.2138 -15.1913 -15.1829 -15.1661 -15.1306 -15.1073 -15.0877
 -15.0613 -15.0447 -14.9942 -14.9860 -14.9687 -14.9217 -14.9115 -14.8979
 -14.8836 -14.8605 -14.8260 -14.7474 -14.6031 -14.5046 -13.6836 -13.6440
 -13.6097 -13.5194 -13.4042 -13.3486 -13.2996 -13.1752 -13.1505 -13.0936
 -12.9506 -12.9249 -12.8272 -12.7837 -12.7461 -12.7327 -12.6786 -12.6330
 -12.5749 -12.5563 -12.4702 -12.4578 -12.4180 -12.3357 -12.2628 -12.1790
  -4.7468  -4.6699  -4.5126  -4.3836  -4.3473  -4.3082  -4.2482  -4.2078
  -3.9853  -3.9719  -3.9355  -3.9036  -3.8420  -3.7843  -3.7543  -3.6874
  -3.6015  -3.5781  -3.4694  -3.4430  -3.3267  -3.2710  -3.0579  -2.9263
  -2.8502  -2.2714  -2.0539  -1.8784  -1.7283  -1.6056  -1.5421  -1.4771
  -1.4309  -1.3598  -1.2286  -1.1952  -1.1417  -1.0788  -1.0449  -0.9946
  -0.9462  -0.9207  -0.8732  -0.8268  -0.7709  -0.7464  -0.6821  -0.6373
  -0.5456  -0.5024  -0.4004  -0.3732  -0.3408  -0.2918  -0.2466  -0.1861
  -0.1173  -0.0892  -0.0602  -0.0239  -0.0056   0.0257   0.0942   0.1573
   0.2243   0.3000   0.3671   0.4364   0.4788   0.5451   0.5939   0.6382
   0.6703   0.7002   0.7578   0.8026   0.8311   0.8808   0.9214   0.9529
   1.0230   1.0652   1.0813   1.1179   1.1503   1.2057   1.2404   1.2784
   1.3169   1.3611   1.3934   1.4061   1.4413   1.4815   1.5199   1.5462
   1.5777   1.6105   1.6488   1.6768   1.7192   1.7304   1.7608   1.7991
   1.8285   1.8522   1.8754   1.8988   1.9231   1.9864   1.9912   2.0277
   2.0498   2.0626   2.0847   2.1072   2.1282   2.1554   2.1792   2.2173
   2.2381   2.2801   2.3144   2.3322   2.3631   2.3894   2.4125   2.4490
   2.4803   2.5036   2.5404   2.5615   2.6136   2.6437   2.6594   2.6903
   2.7340   2.7667   2.7802   2.7970   2.8333   2.8447   2.9091   2.9892
   3.0123   3.0435   3.0750   3.1220   3.1621   3.1834   3.2464   3.2897
   3.3285   3.3759   3.4322   3.5848
     eigenvalues at k+q:
 -34.9462 -34.9359 -34.7322 -34.6292 -34.3175 -34.1773 -34.0835 -34.0722
 -34.0407 -33.9662 -33.9489 -33.9116 -33.8455 -16.8522 -16.8123 -16.5986
 -16.5662 -16.5351 -16.4124 -16.3864 -16.3534 -16.3461 -16.2779 -16.2279
 -16.1978 -16.1409 -16.1079 -16.0807 -16.0738 -16.0382 -16.0032 -15.9745
 -15.9628 -15.9513 -15.8398 -15.8136 -15.7813 -15.7460 -15.7283 -15.7014
 -15.6658 -15.6587 -15.6261 -15.5435 -15.4796 -15.4620 -15.4389 -15.4126
 -15.3870 -15.3816 -15.3518 -15.3339 -15.3067 -15.2881 -15.2616 -15.2369
 -15.2220 -15.2140 -15.1901 -15.1817 -15.1666 -15.1305 -15.1143 -15.0836
 -15.0614 -15.0455 -14.9928 -14.9858 -14.9673 -14.9215 -14.9116 -14.8982
 -14.8839 -14.8599 -14.8267 -14.7476 -14.6027 -14.5046 -13.6833 -13.6441
 -13.6080 -13.5189 -13.4049 -13.3498 -13.3009 -13.1754 -13.1515 -13.0950
 -12.9505 -12.9255 -12.8314 -12.7837 -12.7444 -12.7271 -12.6778 -12.6317
 -12.5746 -12.5555 -12.4699 -12.4573 -12.4192 -12.3367 -12.2628 -12.1800
  -4.7470  -4.6710  -4.5130  -4.3833  -4.3463  -4.3073  -4.2480  -4.2081
  -3.9856  -3.9674  -3.9344  -3.9038  -3.8421  -3.7897  -3.7546  -3.6880
  -3.6007  -3.5793  -3.4697  -3.4411  -3.3274  -3.2710  -3.0581  -2.9263
  -2.8509  -2.2697  -2.0543  -1.8769  -1.7300  -1.6069  -1.5434  -1.4743
  -1.4290  -1.3579  -1.2285  -1.1947  -1.1422  -1.0790  -1.0480  -0.9956
  -0.9482  -0.9202  -0.8736  -0.8263  -0.7695  -0.7461  -0.6828  -0.6382
  -0.5482  -0.5012  -0.4017  -0.3717  -0.3378  -0.2913  -0.2486  -0.1851
  -0.1191  -0.0933  -0.0581  -0.0197  -0.0097   0.0234   0.0944   0.1607
   0.2268   0.2986   0.3662   0.4339   0.4796   0.5441   0.5934   0.6408
   0.6707   0.7014   0.7558   0.8031   0.8320   0.8807   0.9209   0.9527
   1.0238   1.0664   1.0882   1.1211   1.1423   1.2046   1.2390   1.2806
   1.3193   1.3624   1.3907   1.4055   1.4428   1.4808   1.5205   1.5465
   1.5813   1.6104   1.6502   1.6760   1.7164   1.7330   1.7609   1.8025
   1.8265   1.8508   1.8744   1.8986   1.9222   1.9821   1.9925   2.0272
   2.0479   2.0626   2.0829   2.1073   2.1285   2.1585   2.1803   2.2190
   2.2370   2.2772   2.3117   2.3358   2.3591   2.3899   2.4129   2.4449
   2.4820   2.5026   2.5417   2.5637   2.6148   2.6462   2.6601   2.6880
   2.7303   2.7690   2.7820   2.7971   2.8310   2.8483   2.9101   2.9865
   3.0131   3.0417   3.0728   3.1225   3.1613   3.1844   3.2452   3.2891
   3.3299   3.3772   3.4324   3.5857
     cgsolve_all iterations  73    anorm=    0.72E-07
     cgsolve_all iterations  71    anorm=    0.72E-07
     cgsolve_all iterations  73    anorm=    0.71E-07
     compute_u_kq: q = (    0.0000,   -0.0202,    0.0000)
     Rotating WFCS
     ethr =  1.00E-14,  avg # of iterations = 23.0
     eigenvalues at k:
 -34.9462 -34.9360 -34.7322 -34.6292 -34.3175 -34.1773 -34.0835 -34.0722
 -34.0408 -33.9662 -33.9489 -33.9116 -33.8456 -16.8516 -16.8130 -16.5981
 -16.5656 -16.5363 -16.4114 -16.3863 -16.3542 -16.3465 -16.2775 -16.2295
 -16.1963 -16.1396 -16.1086 -16.0809 -16.0737 -16.0374 -16.0039 -15.9745
 -15.9627 -15.9514 -15.8417 -15.8125 -15.7814 -15.7466 -15.7280 -15.7004
 -15.6662 -15.6594 -15.6260 -15.5439 -15.4773 -15.4606 -15.4387 -15.4123
 -15.3899 -15.3812 -15.3543 -15.3360 -15.3026 -15.2885 -15.2615 -15.2386
 -15.2198 -15.2138 -15.1913 -15.1829 -15.1661 -15.1306 -15.1073 -15.0877
 -15.0613 -15.0447 -14.9942 -14.9860 -14.9687 -14.9217 -14.9115 -14.8979
 -14.8836 -14.8605 -14.8260 -14.7474 -14.6031 -14.5046 -13.6836 -13.6440
 -13.6097 -13.5194 -13.4042 -13.3486 -13.2996 -13.1752 -13.1505 -13.0936
 -12.9506 -12.9249 -12.8272 -12.7837 -12.7461 -12.7327 -12.6786 -12.6330
 -12.5749 -12.5563 -12.4702 -12.4578 -12.4180 -12.3357 -12.2628 -12.1790
  -4.7468  -4.6699  -4.5126  -4.3836  -4.3473  -4.3082  -4.2482  -4.2078
  -3.9853  -3.9719  -3.9355  -3.9036  -3.8420  -3.7843  -3.7543  -3.6874
  -3.6015  -3.5781  -3.4694  -3.4430  -3.3267  -3.2710  -3.0579  -2.9263
  -2.8502  -2.2714  -2.0539  -1.8784  -1.7283  -1.6056  -1.5421  -1.4771
  -1.4309  -1.3598  -1.2286  -1.1952  -1.1417  -1.0788  -1.0449  -0.9946
  -0.9462  -0.9207  -0.8732  -0.8268  -0.7709  -0.7464  -0.6821  -0.6373
  -0.5456  -0.5024  -0.4004  -0.3732  -0.3408  -0.2918  -0.2466  -0.1861
  -0.1173  -0.0892  -0.0602  -0.0239  -0.0056   0.0257   0.0942   0.1573
   0.2243   0.3000   0.3671   0.4364   0.4788   0.5451   0.5939   0.6382
   0.6703   0.7002   0.7578   0.8026   0.8311   0.8808   0.9214   0.9529
   1.0230   1.0652   1.0813   1.1179   1.1503   1.2057   1.2404   1.2784
   1.3169   1.3611   1.3934   1.4061   1.4413   1.4815   1.5199   1.5462
   1.5777   1.6105   1.6488   1.6768   1.7192   1.7304   1.7608   1.7991
   1.8285   1.8522   1.8754   1.8988   1.9231   1.9864   1.9912   2.0277
   2.0498   2.0626   2.0847   2.1072   2.1282   2.1554   2.1792   2.2173
   2.2381   2.2801   2.3144   2.3322   2.3631   2.3894   2.4125   2.4490
   2.4803   2.5036   2.5404   2.5615   2.6136   2.6437   2.6594   2.6903
   2.7340   2.7667   2.7802   2.7970   2.8333   2.8447   2.9091   2.9892
   3.0123   3.0435   3.0750   3.1220   3.1621   3.1834   3.2464   3.2897
   3.3285   3.3759   3.4322   3.5848
     eigenvalues at k+q:
 -34.9462 -34.9359 -34.7322 -34.6292 -34.3175 -34.1773 -34.0835 -34.0722
 -34.0407 -33.9662 -33.9489 -33.9116 -33.8455 -16.8522 -16.8122 -16.5977
 -16.5654 -16.5377 -16.4105 -16.3861 -16.3552 -16.3466 -16.2773 -16.2309
 -16.1950 -16.1382 -16.1096 -16.0813 -16.0735 -16.0365 -16.0045 -15.9745
 -15.9625 -15.9514 -15.8441 -15.8108 -15.7814 -15.7476 -15.7277 -15.6993
 -15.6672 -15.6593 -15.6260 -15.5442 -15.4750 -15.4586 -15.4387 -15.4121
 -15.3930 -15.3806 -15.3566 -15.3380 -15.2983 -15.2890 -15.2612 -15.2407
 -15.2179 -15.2135 -15.1928 -15.1842 -15.1656 -15.1311 -15.1013 -15.0906
 -15.0614 -15.0434 -14.9968 -14.9858 -14.9694 -14.9220 -14.9114 -14.8974
 -14.8830 -14.8611 -14.8249 -14.7472 -14.6035 -14.5047 -13.6846 -13.6440
 -13.6116 -13.5192 -13.4032 -13.3471 -13.2976 -13.1758 -13.1497 -13.0926
 -12.9507 -12.9244 -12.8233 -12.7840 -12.7487 -12.7368 -12.6792 -12.6345
 -12.5751 -12.5567 -12.4710 -12.4576 -12.4168 -12.3350 -12.2628 -12.1782
  -4.7465  -4.6690  -4.5119  -4.3838  -4.3484  -4.3089  -4.2484  -4.2077
  -3.9855  -3.9767  -3.9367  -3.9034  -3.8419  -3.7787  -3.7531  -3.6870
  -3.6025  -3.5770  -3.4690  -3.4449  -3.3260  -3.2711  -3.0578  -2.9263
  -2.8495  -2.2735  -2.0538  -1.8796  -1.7267  -1.6041  -1.5405  -1.4799
  -1.4329  -1.3615  -1.2296  -1.1960  -1.1403  -1.0783  -1.0416  -0.9934
  -0.9445  -0.9212  -0.8732  -0.8278  -0.7731  -0.7462  -0.6809  -0.6361
  -0.5438  -0.5036  -0.3993  -0.3751  -0.3437  -0.2933  -0.2440  -0.1871
  -0.1152  -0.0855  -0.0616  -0.0286  -0.0019   0.0294   0.0938   0.1540
   0.2223   0.3007   0.3673   0.4390   0.4791   0.5454   0.5944   0.6357
   0.6697   0.6990   0.7591   0.8022   0.8303   0.8809   0.9226   0.9533
   1.0224   1.0618   1.0757   1.1147   1.1595   1.2037   1.2452   1.2763
   1.3140   1.3594   1.3947   1.4105   1.4393   1.4827   1.5181   1.5469
   1.5741   1.6113   1.6476   1.6775   1.7220   1.7284   1.7612   1.7952
   1.8295   1.8543   1.8766   1.8982   1.9244   1.9882   1.9925   2.0287
   2.0498   2.0629   2.0862   2.1067   2.1279   2.1520   2.1777   2.2158
   2.2397   2.2830   2.3162   2.3289   2.3660   2.3905   2.4124   2.4527
   2.4780   2.5036   2.5387   2.5596   2.6119   2.6416   2.6590   2.6923
   2.7375   2.7629   2.7769   2.7998   2.8347   2.8420   2.9097   2.9920
   3.0112   3.0451   3.0776   3.1216   3.1612   3.1838   3.2475   3.2906
   3.3268   3.3744   3.4317   3.5842
     cgsolve_all iterations  73    anorm=    0.71E-07
     cgsolve_all iterations  71    anorm=    0.73E-07
     cgsolve_all iterations  73    anorm=    0.71E-07
     compute_u_kq: q = (    0.0000,    0.0000,    0.0202)
     Rotating WFCS
     ethr =  1.00E-14,  avg # of iterations = 23.0
     eigenvalues at k:
 -34.9462 -34.9360 -34.7322 -34.6292 -34.3175 -34.1773 -34.0835 -34.0722
 -34.0408 -33.9662 -33.9489 -33.9116 -33.8456 -16.8516 -16.8130 -16.5981
 -16.5656 -16.5363 -16.4114 -16.3863 -16.3542 -16.3465 -16.2775 -16.2295
 -16.1963 -16.1396 -16.1086 -16.0809 -16.0737 -16.0374 -16.0039 -15.9745
 -15.9627 -15.9514 -15.8417 -15.8125 -15.7814 -15.7466 -15.7280 -15.7004
 -15.6662 -15.6594 -15.6260 -15.5439 -15.4773 -15.4606 -15.4387 -15.4123
 -15.3899 -15.3812 -15.3543 -15.3360 -15.3026 -15.2885 -15.2615 -15.2386
 -15.2198 -15.2138 -15.1913 -15.1829 -15.1661 -15.1306 -15.1073 -15.0877
 -15.0613 -15.0447 -14.9942 -14.9860 -14.9687 -14.9217 -14.9115 -14.8979
 -14.8836 -14.8605 -14.8260 -14.7474 -14.6031 -14.5046 -13.6836 -13.6440
 -13.6097 -13.5194 -13.4042 -13.3486 -13.2996 -13.1752 -13.1505 -13.0936
 -12.9506 -12.9249 -12.8272 -12.7837 -12.7461 -12.7327 -12.6786 -12.6330
 -12.5749 -12.5563 -12.4702 -12.4578 -12.4180 -12.3357 -12.2628 -12.1790
  -4.7468  -4.6699  -4.5126  -4.3836  -4.3473  -4.3082  -4.2482  -4.2078
  -3.9853  -3.9719  -3.9355  -3.9036  -3.8420  -3.7843  -3.7543  -3.6874
  -3.6015  -3.5781  -3.4694  -3.4430  -3.3267  -3.2710  -3.0579  -2.9263
  -2.8502  -2.2714  -2.0539  -1.8784  -1.7283  -1.6056  -1.5421  -1.4771
  -1.4309  -1.3598  -1.2286  -1.1952  -1.1417  -1.0788  -1.0449  -0.9946
  -0.9462  -0.9207  -0.8732  -0.8268  -0.7709  -0.7464  -0.6821  -0.6373
  -0.5456  -0.5024  -0.4004  -0.3732  -0.3408  -0.2918  -0.2466  -0.1861
  -0.1173  -0.0892  -0.0602  -0.0239  -0.0056   0.0257   0.0942   0.1573
   0.2243   0.3000   0.3671   0.4364   0.4788   0.5451   0.5939   0.6382
   0.6703   0.7002   0.7578   0.8026   0.8311   0.8808   0.9214   0.9529
   1.0230   1.0652   1.0813   1.1179   1.1503   1.2057   1.2404   1.2784
   1.3169   1.3611   1.3934   1.4061   1.4413   1.4815   1.5199   1.5462
   1.5777   1.6105   1.6488   1.6768   1.7192   1.7304   1.7608   1.7991
   1.8285   1.8522   1.8754   1.8988   1.9231   1.9864   1.9912   2.0277
   2.0498   2.0626   2.0847   2.1072   2.1282   2.1554   2.1792   2.2173
   2.2381   2.2801   2.3144   2.3322   2.3631   2.3894   2.4125   2.4490
   2.4803   2.5036   2.5404   2.5615   2.6136   2.6437   2.6594   2.6903
   2.7340   2.7667   2.7802   2.7970   2.8333   2.8447   2.9091   2.9892
   3.0123   3.0435   3.0750   3.1220   3.1621   3.1834   3.2464   3.2897
   3.3285   3.3759   3.4322   3.5848
     eigenvalues at k+q:
 -34.9462 -34.9359 -34.7322 -34.6292 -34.3175 -34.1773 -34.0835 -34.0722
 -34.0407 -33.9662 -33.9489 -33.9116 -33.8455 -16.8516 -16.8130 -16.5981
 -16.5659 -16.5364 -16.4100 -16.3875 -16.3539 -16.3471 -16.2775 -16.2292
 -16.1949 -16.1407 -16.1088 -16.0818 -16.0734 -16.0382 -16.0040 -15.9735
 -15.9625 -15.9511 -15.8416 -15.8122 -15.7815 -15.7469 -15.7286 -15.7001
 -15.6676 -15.6589 -15.6262 -15.5428 -15.4775 -15.4603 -15.4393 -15.4109
 -15.3925 -15.3808 -15.3539 -15.3356 -15.3027 -15.2885 -15.2613 -15.2389
 -15.2195 -15.2129 -15.1913 -15.1837 -15.1662 -15.1305 -15.1072 -15.0873
 -15.0613 -15.0448 -14.9940 -14.9859 -14.9687 -14.9216 -14.9115 -14.8980
 -14.8836 -14.8602 -14.8264 -14.7473 -14.6031 -14.5046 -13.6838 -13.6438
 -13.6095 -13.5193 -13.4034 -13.3494 -13.3000 -13.1750 -13.1497 -13.0937
 -12.9511 -12.9245 -12.8272 -12.7837 -12.7461 -12.7328 -12.6787 -12.6333
 -12.5754 -12.5560 -12.4698 -12.4579 -12.4181 -12.3358 -12.2629 -12.1792
  -4.7468  -4.6698  -4.5125  -4.3837  -4.3472  -4.3082  -4.2483  -4.2078
  -3.9854  -3.9718  -3.9358  -3.9036  -3.8419  -3.7843  -3.7543  -3.6874
  -3.6015  -3.5782  -3.4694  -3.4431  -3.3270  -3.2709  -3.0578  -2.9263
  -2.8503  -2.2714  -2.0540  -1.8783  -1.7278  -1.6061  -1.5415  -1.4796
  -1.4284  -1.3603  -1.2296  -1.1942  -1.1432  -1.0793  -1.0430  -0.9927
  -0.9478  -0.9182  -0.8738  -0.8247  -0.7711  -0.7474  -0.6820  -0.6384
  -0.5458  -0.5028  -0.4031  -0.3757  -0.3354  -0.2922  -0.2470  -0.1843
  -0.1180  -0.0906  -0.0577  -0.0290  -0.0051   0.0278   0.0928   0.1560
   0.2230   0.3040   0.3669   0.4359   0.4801   0.5439   0.5946   0.6361
   0.6726   0.6985   0.7588   0.8028   0.8309   0.8786   0.9215   0.9559
   1.0231   1.0665   1.0770   1.1171   1.1481   1.2049   1.2417   1.2788
   1.3162   1.3633   1.3932   1.4089   1.4431   1.4805   1.5210   1.5472
   1.5790   1.6091   1.6475   1.6767   1.7170   1.7315   1.7584   1.8005
   1.8309   1.8530   1.8768   1.9001   1.9215   1.9861   1.9896   2.0266
   2.0512   2.0609   2.0841   2.1063   2.1288   2.1561   2.1796   2.2183
   2.2392   2.2824   2.3129   2.3276   2.3626   2.3893   2.4141   2.4492
   2.4802   2.5022   2.5408   2.5597   2.6164   2.6423   2.6595   2.6911
   2.7326   2.7664   2.7804   2.7976   2.8330   2.8447   2.9093   2.9898
   3.0126   3.0437   3.0744   3.1224   3.1626   3.1830   3.2470   3.2894
   3.3284   3.3750   3.4324   3.5851
     cgsolve_all iterations  73    anorm=    0.72E-07
     cgsolve_all iterations  71    anorm=    0.71E-07
     cgsolve_all iterations  73    anorm=    0.72E-07
     compute_u_kq: q = (    0.0000,    0.0000,   -0.0202)
     Rotating WFCS
     ethr =  1.00E-14,  avg # of iterations = 23.0
     eigenvalues at k:
 -34.9462 -34.9360 -34.7322 -34.6292 -34.3175 -34.1773 -34.0835 -34.0722
 -34.0408 -33.9662 -33.9489 -33.9116 -33.8456 -16.8516 -16.8130 -16.5981
 -16.5656 -16.5363 -16.4114 -16.3863 -16.3542 -16.3465 -16.2775 -16.2295
 -16.1963 -16.1396 -16.1086 -16.0809 -16.0737 -16.0374 -16.0039 -15.9745
 -15.9627 -15.9514 -15.8417 -15.8125 -15.7814 -15.7466 -15.7280 -15.7004
 -15.6662 -15.6594 -15.6260 -15.5439 -15.4773 -15.4606 -15.4387 -15.4123
 -15.3899 -15.3812 -15.3543 -15.3360 -15.3026 -15.2885 -15.2615 -15.2386
 -15.2198 -15.2138 -15.1913 -15.1829 -15.1661 -15.1306 -15.1073 -15.0877
 -15.0613 -15.0447 -14.9942 -14.9860 -14.9687 -14.9217 -14.9115 -14.8979
 -14.8836 -14.8605 -14.8260 -14.7474 -14.6031 -14.5046 -13.6836 -13.6440
 -13.6097 -13.5194 -13.4042 -13.3486 -13.2996 -13.1752 -13.1505 -13.0936
 -12.9506 -12.9249 -12.8272 -12.7837 -12.7461 -12.7327 -12.6786 -12.6330
 -12.5749 -12.5563 -12.4702 -12.4578 -12.4180 -12.3357 -12.2628 -12.1790
  -4.7468  -4.6699  -4.5126  -4.3836  -4.3473  -4.3082  -4.2482  -4.2078
  -3.9853  -3.9719  -3.9355  -3.9036  -3.8420  -3.7843  -3.7543  -3.6874
  -3.6015  -3.5781  -3.4694  -3.4430  -3.3267  -3.2710  -3.0579  -2.9263
  -2.8502  -2.2714  -2.0539  -1.8784  -1.7283  -1.6056  -1.5421  -1.4771
  -1.4309  -1.3598  -1.2286  -1.1952  -1.1417  -1.0788  -1.0449  -0.9946
  -0.9462  -0.9207  -0.8732  -0.8268  -0.7709  -0.7464  -0.6821  -0.6373
  -0.5456  -0.5024  -0.4004  -0.3732  -0.3408  -0.2918  -0.2466  -0.1861
  -0.1173  -0.0892  -0.0602  -0.0239  -0.0056   0.0257   0.0942   0.1573
   0.2243   0.3000   0.3671   0.4364   0.4788   0.5451   0.5939   0.6382
   0.6703   0.7002   0.7578   0.8026   0.8311   0.8808   0.9214   0.9529
   1.0230   1.0652   1.0813   1.1179   1.1503   1.2057   1.2404   1.2784
   1.3169   1.3611   1.3934   1.4061   1.4413   1.4815   1.5199   1.5462
   1.5777   1.6105   1.6488   1.6768   1.7192   1.7304   1.7608   1.7991
   1.8285   1.8522   1.8754   1.8988   1.9231   1.9864   1.9912   2.0277
   2.0498   2.0626   2.0847   2.1072   2.1282   2.1554   2.1792   2.2173
   2.2381   2.2801   2.3144   2.3322   2.3631   2.3894   2.4125   2.4490
   2.4803   2.5036   2.5404   2.5615   2.6136   2.6437   2.6594   2.6903
   2.7340   2.7667   2.7802   2.7970   2.8333   2.8447   2.9091   2.9892
   3.0123   3.0435   3.0750   3.1220   3.1621   3.1834   3.2464   3.2897
   3.3285   3.3759   3.4322   3.5848
     eigenvalues at k+q:
 -34.9462 -34.9359 -34.7322 -34.6292 -34.3175 -34.1773 -34.0835 -34.0722
 -34.0407 -33.9662 -33.9489 -33.9116 -33.8455 -16.8517 -16.8129 -16.5981
 -16.5655 -16.5363 -16.4128 -16.3852 -16.3541 -16.3459 -16.2778 -16.2298
 -16.1979 -16.1384 -16.1083 -16.0807 -16.0738 -16.0364 -16.0038 -15.9757
 -15.9630 -15.9515 -15.8419 -15.8128 -15.7814 -15.7464 -15.7275 -15.7009
 -15.6643 -15.6596 -15.6257 -15.5454 -15.4771 -15.4611 -15.4382 -15.4136
 -15.3877 -15.3807 -15.3548 -15.3364 -15.3025 -15.2888 -15.2616 -15.2383
 -15.2201 -15.2146 -15.1912 -15.1822 -15.1660 -15.1306 -15.1074 -15.0881
 -15.0613 -15.0446 -14.9943 -14.9861 -14.9687 -14.9219 -14.9114 -14.8978
 -14.8835 -14.8608 -14.8255 -14.7476 -14.6031 -14.5046 -13.6834 -13.6442
 -13.6098 -13.5195 -13.4048 -13.3481 -13.2992 -13.1751 -13.1512 -13.0940
 -12.9501 -12.9252 -12.8272 -12.7837 -12.7462 -12.7326 -12.6786 -12.6328
 -12.5743 -12.5566 -12.4707 -12.4577 -12.4178 -12.3356 -12.2627 -12.1789
  -4.7468  -4.6699  -4.5127  -4.3835  -4.3474  -4.3082  -4.2482  -4.2078
  -3.9852  -3.9721  -3.9352  -3.9036  -3.8420  -3.7844  -3.7543  -3.6875
  -3.6016  -3.5781  -3.4695  -3.4430  -3.3265  -3.2712  -3.0581  -2.9263
  -2.8501  -2.2714  -2.0538  -1.8787  -1.7287  -1.6052  -1.5427  -1.4743
  -1.4338  -1.3594  -1.2276  -1.1964  -1.1399  -1.0779  -1.0469  -0.9967
  -0.9449  -0.9228  -0.8727  -0.8287  -0.7711  -0.7457  -0.6820  -0.6367
  -0.5451  -0.5017  -0.3977  -0.3707  -0.3469  -0.2911  -0.2460  -0.1885
  -0.1159  -0.0874  -0.0625  -0.0206  -0.0049   0.0244   0.0947   0.1572
   0.2273   0.2961   0.3672   0.4371   0.4771   0.5459   0.5935   0.6404
   0.6674   0.7026   0.7573   0.8027   0.8312   0.8826   0.9208   0.9503
   1.0231   1.0634   1.0851   1.1193   1.1528   1.2064   1.2385   1.2776
   1.3175   1.3591   1.3934   1.4043   1.4396   1.4824   1.5183   1.5436
   1.5771   1.6113   1.6500   1.6777   1.7211   1.7297   1.7629   1.7978
   1.8261   1.8517   1.8739   1.8981   1.9241   1.9871   1.9931   2.0285
   2.0485   2.0639   2.0853   2.1084   2.1272   2.1545   2.1792   2.2167
   2.2370   2.2780   2.3154   2.3367   2.3642   2.3889   2.4112   2.4489
   2.4804   2.5050   2.5397   2.5631   2.6108   2.6451   2.6594   2.6896
   2.7354   2.7671   2.7804   2.7964   2.8330   2.8447   2.9088   2.9886
   3.0120   3.0433   3.0755   3.1217   3.1616   3.1836   3.2459   3.2902
   3.3286   3.3768   3.4320   3.5847
     cgsolve_all iterations  73    anorm=    0.72E-07
     cgsolve_all iterations  71    anorm=    0.72E-07
     cgsolve_all iterations  73    anorm=    0.72E-07

     k-point #    4 of     4      pool #  1    cpu time:   16136.7
     compute_u_kq: q = (    0.0000,    0.0000,    0.0000)
     Rotating WFCS
     ethr =  1.00E-14,  avg # of iterations =  6.0
     eigenvalues at k:
 -34.9462 -34.9360 -34.7322 -34.6292 -34.3175 -34.1773 -34.0835 -34.0722
 -34.0408 -33.9662 -33.9489 -33.9116 -33.8456 -16.8517 -16.8130 -16.5963
 -16.5666 -16.5370 -16.4159 -16.3870 -16.3481 -16.3433 -16.2814 -16.2292
 -16.1993 -16.1369 -16.1047 -16.0872 -16.0749 -16.0302 -16.0050 -15.9811
 -15.9629 -15.9485 -15.8407 -15.8112 -15.7812 -15.7482 -15.7304 -15.7053
 -15.6615 -15.6501 -15.6232 -15.5549 -15.4784 -15.4656 -15.4403 -15.4148
 -15.3857 -15.3700 -15.3491 -15.3348 -15.3040 -15.2996 -15.2592 -15.2378
 -15.2208 -15.2137 -15.1888 -15.1843 -15.1679 -15.1299 -15.1075 -15.0875
 -15.0617 -15.0452 -14.9939 -14.9859 -14.9679 -14.9219 -14.9091 -14.9001
 -14.8833 -14.8603 -14.8259 -14.7476 -14.6031 -14.5046 -13.6838 -13.6456
 -13.6083 -13.5201 -13.3996 -13.3559 -13.2979 -13.1679 -13.1364 -13.1157
 -12.9510 -12.9205 -12.8290 -12.7834 -12.7473 -12.7324 -12.6780 -12.6345
 -12.5745 -12.5533 -12.4729 -12.4569 -12.4176 -12.3359 -12.2628 -12.1791
  -4.7466  -4.6702  -4.5126  -4.3837  -4.3467  -4.3083  -4.2482  -4.2078
  -3.9844  -3.9717  -3.9356  -3.9048  -3.8422  -3.7837  -3.7549  -3.6873
  -3.6014  -3.5783  -3.4687  -3.4439  -3.3263  -3.2713  -3.0579  -2.9262
  -2.8495  -2.2715  -2.0533  -1.8807  -1.7265  -1.6076  -1.5429  -1.4766
  -1.4332  -1.3598  -1.2247  -1.2016  -1.1405  -1.0690  -1.0323  -1.0030
  -0.9547  -0.9100  -0.8769  -0.8161  -0.7825  -0.7542  -0.6784  -0.6499
  -0.5354  -0.4900  -0.4091  -0.3931  -0.3366  -0.2889  -0.2377  -0.1951
  -0.1077  -0.0907  -0.0583  -0.0305   0.0051   0.0472   0.0633   0.1332
   0.2458   0.3192   0.3549   0.4465   0.4725   0.5328   0.6051   0.6375
   0.6632   0.7094   0.7674   0.8184   0.8321   0.8655   0.9106   0.9641
   1.0276   1.0370   1.0877   1.1304   1.1627   1.1888   1.2330   1.2696
   1.3223   1.3484   1.4122   1.4185   1.4526   1.4776   1.5043   1.5230
   1.5628   1.6217   1.6407   1.6916   1.7149   1.7386   1.7488   1.8041
   1.8296   1.8508   1.8722   1.9021   1.9381   1.9794   2.0130   2.0235
   2.0386   2.0586   2.0898   2.1057   2.1342   2.1561   2.1761   2.2275
   2.2455   2.2802   2.3030   2.3265   2.3667   2.3941   2.4152   2.4515
   2.4887   2.5051   2.5247   2.5564   2.6069   2.6453   2.6655   2.6919
   2.7320   2.7748   2.7871   2.8005   2.8120   2.8454   2.9109   2.9888
   3.0112   3.0437   3.0692   3.1247   3.1596   3.1800   3.2445   3.2931
   3.3281   3.3772   3.4345   3.5870
     eigenvalues at k+q:
 -34.9462 -34.9359 -34.7322 -34.6292 -34.3175 -34.1773 -34.0835 -34.0722
 -34.0407 -33.9662 -33.9489 -33.9116 -33.8455 -16.8517 -16.8130 -16.5963
 -16.5666 -16.5370 -16.4159 -16.3870 -16.3481 -16.3433 -16.2814 -16.2293
 -16.1993 -16.1369 -16.1047 -16.0872 -16.0749 -16.0302 -16.0050 -15.9811
 -15.9629 -15.9486 -15.8407 -15.8112 -15.7812 -15.7482 -15.7304 -15.7053
 -15.6616 -15.6501 -15.6232 -15.5549 -15.4783 -15.4656 -15.4403 -15.4148
 -15.3857 -15.3700 -15.3491 -15.3348 -15.3040 -15.2996 -15.2592 -15.2378
 -15.2208 -15.2138 -15.1888 -15.1843 -15.1679 -15.1299 -15.1075 -15.0875
 -15.0616 -15.0452 -14.9939 -14.9859 -14.9679 -14.9219 -14.9091 -14.9001
 -14.8833 -14.8603 -14.8259 -14.7476 -14.6031 -14.5046 -13.6838 -13.6456
 -13.6083 -13.5200 -13.3996 -13.3559 -13.2979 -13.1679 -13.1364 -13.1157
 -12.9510 -12.9205 -12.8290 -12.7834 -12.7473 -12.7324 -12.6780 -12.6344
 -12.5745 -12.5533 -12.4729 -12.4568 -12.4176 -12.3359 -12.2628 -12.1791
  -4.7466  -4.6702  -4.5126  -4.3837  -4.3467  -4.3083  -4.2483  -4.2078
  -3.9844  -3.9718  -3.9356  -3.9048  -3.8423  -3.7837  -3.7549  -3.6873
  -3.6014  -3.5783  -3.4687  -3.4440  -3.3263  -3.2713  -3.0579  -2.9262
  -2.8495  -2.2715  -2.0533  -1.8807  -1.7265  -1.6076  -1.5429  -1.4766
  -1.4332  -1.3598  -1.2247  -1.2016  -1.1405  -1.0690  -1.0323  -1.0030
  -0.9548  -0.9100  -0.8769  -0.8161  -0.7825  -0.7543  -0.6784  -0.6499
  -0.5355  -0.4900  -0.4091  -0.3931  -0.3366  -0.2889  -0.2377  -0.1951
  -0.1077  -0.0907  -0.0583  -0.0305   0.0051   0.0472   0.0632   0.1332
   0.2458   0.3191   0.3549   0.4465   0.4725   0.5328   0.6051   0.6375
   0.6632   0.7094   0.7674   0.8184   0.8321   0.8655   0.9106   0.9641
   1.0276   1.0370   1.0877   1.1303   1.1627   1.1887   1.2330   1.2696
   1.3223   1.3484   1.4122   1.4185   1.4526   1.4776   1.5043   1.5230
   1.5628   1.6217   1.6407   1.6916   1.7149   1.7386   1.7488   1.8041
   1.8296   1.8508   1.8722   1.9021   1.9381   1.9794   2.0130   2.0235
   2.0386   2.0586   2.0898   2.1057   2.1342   2.1561   2.1761   2.2275
   2.2455   2.2803   2.3030   2.3265   2.3667   2.3941   2.4152   2.4515
   2.4888   2.5051   2.5247   2.5564   2.6069   2.6453   2.6655   2.6919
   2.7320   2.7748   2.7871   2.8005   2.8120   2.8454   2.9109   2.9888
   3.0112   3.0437   3.0692   3.1247   3.1596   3.1800   3.2445   3.2931
   3.3282   3.3772   3.4345   3.5871
     cgsolve_all iterations  66    anorm=    0.75E-07
PARA_AUG  1     -26.5335983        -0.0103548        -0.0070329
     cgsolve_all iterations  66    anorm=    0.74E-07
PARA_AUG  2       0.0070891       -25.4828348        -0.9568381
     cgsolve_all iterations  66    anorm=    0.74E-07
PARA_AUG  3       0.0925922        -0.9613737       -24.0693059
     cgsolve_all iterations  71    anorm=    0.72E-07
     cgsolve_all iterations  71    anorm=    0.71E-07
     cgsolve_all iterations  73    anorm=    0.72E-07
     compute_u_kq: q = (    0.0202,    0.0000,    0.0000)
     Rotating WFCS
     ethr =  1.00E-14,  avg # of iterations = 24.0
     eigenvalues at k:
 -34.9462 -34.9360 -34.7322 -34.6292 -34.3175 -34.1773 -34.0835 -34.0722
 -34.0408 -33.9662 -33.9489 -33.9116 -33.8456 -16.8517 -16.8130 -16.5963
 -16.5666 -16.5370 -16.4159 -16.3870 -16.3481 -16.3433 -16.2814 -16.2292
 -16.1993 -16.1369 -16.1047 -16.0872 -16.0749 -16.0302 -16.0050 -15.9811
 -15.9629 -15.9485 -15.8407 -15.8112 -15.7812 -15.7482 -15.7304 -15.7053
 -15.6615 -15.6501 -15.6232 -15.5549 -15.4784 -15.4656 -15.4403 -15.4148
 -15.3857 -15.3700 -15.3491 -15.3348 -15.3040 -15.2996 -15.2592 -15.2378
 -15.2208 -15.2137 -15.1888 -15.1843 -15.1679 -15.1299 -15.1075 -15.0875
 -15.0617 -15.0452 -14.9939 -14.9859 -14.9679 -14.9219 -14.9091 -14.9001
 -14.8833 -14.8603 -14.8259 -14.7476 -14.6031 -14.5046 -13.6838 -13.6456
 -13.6083 -13.5201 -13.3996 -13.3559 -13.2979 -13.1679 -13.1364 -13.1157
 -12.9510 -12.9205 -12.8290 -12.7834 -12.7473 -12.7324 -12.6780 -12.6345
 -12.5745 -12.5533 -12.4729 -12.4569 -12.4176 -12.3359 -12.2628 -12.1791
  -4.7466  -4.6702  -4.5126  -4.3837  -4.3467  -4.3083  -4.2482  -4.2078
  -3.9844  -3.9717  -3.9356  -3.9048  -3.8422  -3.7837  -3.7549  -3.6873
  -3.6014  -3.5783  -3.4687  -3.4439  -3.3263  -3.2713  -3.0579  -2.9262
  -2.8495  -2.2715  -2.0533  -1.8807  -1.7265  -1.6076  -1.5429  -1.4766
  -1.4332  -1.3598  -1.2247  -1.2016  -1.1405  -1.0690  -1.0323  -1.0030
  -0.9547  -0.9100  -0.8769  -0.8161  -0.7825  -0.7542  -0.6784  -0.6499
  -0.5354  -0.4900  -0.4091  -0.3931  -0.3366  -0.2889  -0.2377  -0.1951
  -0.1077  -0.0907  -0.0583  -0.0305   0.0051   0.0472   0.0633   0.1332
   0.2458   0.3192   0.3549   0.4465   0.4725   0.5328   0.6051   0.6375
   0.6632   0.7094   0.7674   0.8184   0.8321   0.8655   0.9106   0.9641
   1.0276   1.0370   1.0877   1.1304   1.1627   1.1888   1.2330   1.2696
   1.3223   1.3484   1.4122   1.4185   1.4526   1.4776   1.5043   1.5230
   1.5628   1.6217   1.6407   1.6916   1.7149   1.7386   1.7488   1.8041
   1.8296   1.8508   1.8722   1.9021   1.9381   1.9794   2.0130   2.0235
   2.0386   2.0586   2.0898   2.1057   2.1342   2.1561   2.1761   2.2275
   2.2455   2.2802   2.3030   2.3265   2.3667   2.3941   2.4152   2.4515
   2.4887   2.5051   2.5247   2.5564   2.6069   2.6453   2.6655   2.6919
   2.7320   2.7748   2.7871   2.8005   2.8120   2.8454   2.9109   2.9888
   3.0112   3.0437   3.0692   3.1247   3.1596   3.1800   3.2445   3.2931
   3.3281   3.3772   3.4345   3.5870
     eigenvalues at k+q:
 -34.9462 -34.9359 -34.7322 -34.6292 -34.3175 -34.1773 -34.0835 -34.0722
 -34.0408 -33.9662 -33.9489 -33.9116 -33.8455 -16.8484 -16.8141 -16.5962
 -16.5657 -16.5353 -16.4184 -16.3869 -16.3522 -16.3447 -16.2839 -16.2317
 -16.2001 -16.1374 -16.1039 -16.0872 -16.0760 -16.0319 -16.0026 -15.9801
 -15.9631 -15.9455 -15.8408 -15.8130 -15.7828 -15.7501 -15.7326 -15.7073
 -15.6644 -15.6520 -15.6235 -15.5564 -15.4782 -15.4656 -15.4423 -15.4153
 -15.3873 -15.3702 -15.3510 -15.3356 -15.3053 -15.2991 -15.2583 -15.2366
 -15.2173 -15.2148 -15.1887 -15.1839 -15.1672 -15.1294 -15.1041 -15.0875
 -15.0602 -15.0446 -14.9950 -14.9850 -14.9669 -14.9208 -14.9061 -14.8955
 -14.8803 -14.8582 -14.8243 -14.7457 -14.6024 -14.5021 -13.6834 -13.6383
 -13.6043 -13.5152 -13.3928 -13.3491 -13.2853 -13.1654 -13.1319 -13.1147
 -12.9516 -12.9146 -12.8329 -12.7904 -12.7497 -12.7385 -12.6880 -12.6372
 -12.5770 -12.5529 -12.4747 -12.4561 -12.4212 -12.3456 -12.2711 -12.1905
  -4.7465  -4.6694  -4.5107  -4.3771  -4.3434  -4.3069  -4.2471  -4.2092
  -3.9845  -3.9724  -3.9378  -3.9053  -3.8458  -3.7828  -3.7566  -3.6899
  -3.5995  -3.5824  -3.4679  -3.4452  -3.3314  -3.2736  -3.0578  -2.9252
  -2.8497  -2.2748  -2.0478  -1.8686  -1.7178  -1.6060  -1.5450  -1.4649
  -1.4238  -1.3496  -1.2170  -1.1923  -1.1340  -1.0632  -1.0304  -0.9979
  -0.9515  -0.9098  -0.8782  -0.8185  -0.7836  -0.7553  -0.6789  -0.6541
  -0.5344  -0.4902  -0.4102  -0.3951  -0.3425  -0.2881  -0.2416  -0.1971
  -0.1083  -0.0924  -0.0567  -0.0368  -0.0027   0.0425   0.0596   0.1332
   0.2432   0.3144   0.3532   0.4449   0.4752   0.5381   0.6074   0.6390
   0.6623   0.7117   0.7630   0.8202   0.8318   0.8657   0.9157   0.9651
   1.0258   1.0393   1.0812   1.1298   1.1647   1.1842   1.2226   1.2652
   1.3175   1.3473   1.4024   1.4177   1.4499   1.4767   1.5012   1.5224
   1.5601   1.6221   1.6388   1.6881   1.7123   1.7369   1.7454   1.7999
   1.8242   1.8456   1.8679   1.8953   1.9334   1.9763   2.0124   2.0247
   2.0377   2.0576   2.0889   2.1015   2.1315   2.1589   2.1759   2.2247
   2.2442   2.2793   2.3011   2.3236   2.3644   2.3926   2.4152   2.4546
   2.4904   2.5044   2.5260   2.5537   2.6121   2.6458   2.6707   2.6929
   2.7335   2.7778   2.7894   2.8029   2.8139   2.8500   2.9117   2.9929
   3.0130   3.0493   3.0712   3.1291   3.1598   3.1787   3.2446   3.2958
   3.3305   3.3766   3.4386   3.5827
     cgsolve_all iterations  71    anorm=    0.73E-07
     cgsolve_all iterations  71    anorm=    0.71E-07
     cgsolve_all iterations  73    anorm=    0.71E-07
     compute_u_kq: q = (   -0.0202,    0.0000,    0.0000)
     Rotating WFCS
     ethr =  1.00E-14,  avg # of iterations = 23.0
     eigenvalues at k:
 -34.9462 -34.9360 -34.7322 -34.6292 -34.3175 -34.1773 -34.0835 -34.0722
 -34.0408 -33.9662 -33.9489 -33.9116 -33.8456 -16.8517 -16.8130 -16.5963
 -16.5666 -16.5370 -16.4159 -16.3870 -16.3481 -16.3433 -16.2814 -16.2292
 -16.1993 -16.1369 -16.1047 -16.0872 -16.0749 -16.0302 -16.0050 -15.9811
 -15.9629 -15.9485 -15.8407 -15.8112 -15.7812 -15.7482 -15.7304 -15.7053
 -15.6615 -15.6501 -15.6232 -15.5549 -15.4784 -15.4656 -15.4403 -15.4148
 -15.3857 -15.3700 -15.3491 -15.3348 -15.3040 -15.2996 -15.2592 -15.2378
 -15.2208 -15.2137 -15.1888 -15.1843 -15.1679 -15.1299 -15.1075 -15.0875
 -15.0617 -15.0452 -14.9939 -14.9859 -14.9679 -14.9219 -14.9091 -14.9001
 -14.8833 -14.8603 -14.8259 -14.7476 -14.6031 -14.5046 -13.6838 -13.6456
 -13.6083 -13.5201 -13.3996 -13.3559 -13.2979 -13.1679 -13.1364 -13.1157
 -12.9510 -12.9205 -12.8290 -12.7834 -12.7473 -12.7324 -12.6780 -12.6345
 -12.5745 -12.5533 -12.4729 -12.4569 -12.4176 -12.3359 -12.2628 -12.1791
  -4.7466  -4.6702  -4.5126  -4.3837  -4.3467  -4.3083  -4.2482  -4.2078
  -3.9844  -3.9717  -3.9356  -3.9048  -3.8422  -3.7837  -3.7549  -3.6873
  -3.6014  -3.5783  -3.4687  -3.4439  -3.3263  -3.2713  -3.0579  -2.9262
  -2.8495  -2.2715  -2.0533  -1.8807  -1.7265  -1.6076  -1.5429  -1.4766
  -1.4332  -1.3598  -1.2247  -1.2016  -1.1405  -1.0690  -1.0323  -1.0030
  -0.9547  -0.9100  -0.8769  -0.8161  -0.7825  -0.7542  -0.6784  -0.6499
  -0.5354  -0.4900  -0.4091  -0.3931  -0.3366  -0.2889  -0.2377  -0.1951
  -0.1077  -0.0907  -0.0583  -0.0305   0.0051   0.0472   0.0633   0.1332
   0.2458   0.3192   0.3549   0.4465   0.4725   0.5328   0.6051   0.6375
   0.6632   0.7094   0.7674   0.8184   0.8321   0.8655   0.9106   0.9641
   1.0276   1.0370   1.0877   1.1304   1.1627   1.1888   1.2330   1.2696
   1.3223   1.3484   1.4122   1.4185   1.4526   1.4776   1.5043   1.5230
   1.5628   1.6217   1.6407   1.6916   1.7149   1.7386   1.7488   1.8041
   1.8296   1.8508   1.8722   1.9021   1.9381   1.9794   2.0130   2.0235
   2.0386   2.0586   2.0898   2.1057   2.1342   2.1561   2.1761   2.2275
   2.2455   2.2802   2.3030   2.3265   2.3667   2.3941   2.4152   2.4515
   2.4887   2.5051   2.5247   2.5564   2.6069   2.6453   2.6655   2.6919
   2.7320   2.7748   2.7871   2.8005   2.8120   2.8454   2.9109   2.9888
   3.0112   3.0437   3.0692   3.1247   3.1596   3.1800   3.2445   3.2931
   3.3281   3.3772   3.4345   3.5870
     eigenvalues at k+q:
 -34.9462 -34.9359 -34.7322 -34.6292 -34.3175 -34.1773 -34.0835 -34.0722
 -34.0407 -33.9662 -33.9489 -33.9116 -33.8455 -16.8550 -16.8117 -16.5968
 -16.5672 -16.5387 -16.4136 -16.3872 -16.3451 -16.3408 -16.2787 -16.2266
 -16.1984 -16.1364 -16.1060 -16.0872 -16.0738 -16.0286 -16.0072 -15.9820
 -15.9628 -15.9513 -15.8408 -15.8094 -15.7796 -15.7471 -15.7275 -15.7032
 -15.6593 -15.6475 -15.6227 -15.5534 -15.4787 -15.4658 -15.4379 -15.4140
 -15.3850 -15.3695 -15.3469 -15.3341 -15.3030 -15.2994 -15.2603 -15.2394
 -15.2239 -15.2127 -15.1892 -15.1844 -15.1684 -15.1307 -15.1110 -15.0875
 -15.0629 -15.0456 -14.9932 -14.9870 -14.9688 -14.9234 -14.9133 -14.9032
 -14.8862 -14.8625 -14.8276 -14.7494 -14.6038 -14.5071 -13.6846 -13.6525
 -13.6122 -13.5252 -13.4059 -13.3627 -13.3098 -13.1705 -13.1409 -13.1164
 -12.9505 -12.9263 -12.8276 -12.7770 -12.7438 -12.7246 -12.6686 -12.6313
 -12.5722 -12.5535 -12.4725 -12.4562 -12.4141 -12.3264 -12.2545 -12.1681
  -4.7467  -4.6711  -4.5144  -4.3904  -4.3498  -4.3098  -4.2494  -4.2061
  -3.9845  -3.9708  -3.9334  -3.9043  -3.8389  -3.7849  -3.7536  -3.6849
  -3.6033  -3.5739  -3.4694  -3.4425  -3.3211  -3.2690  -3.0581  -2.9272
  -2.8492  -2.2680  -2.0592  -1.8924  -1.7345  -1.6098  -1.5416  -1.4881
  -1.4430  -1.3685  -1.2325  -1.2109  -1.1469  -1.0752  -1.0341  -1.0085
  -0.9579  -0.9103  -0.8752  -0.8143  -0.7815  -0.7523  -0.6777  -0.6465
  -0.5367  -0.4890  -0.4080  -0.3907  -0.3311  -0.2891  -0.2334  -0.1934
  -0.1075  -0.0892  -0.0599  -0.0249   0.0132   0.0524   0.0672   0.1333
   0.2480   0.3236   0.3567   0.4480   0.4700   0.5273   0.6023   0.6357
   0.6642   0.7071   0.7707   0.8164   0.8319   0.8659   0.9066   0.9632
   1.0277   1.0355   1.0939   1.1313   1.1619   1.1938   1.2434   1.2744
   1.3267   1.3499   1.4176   1.4222   1.4545   1.4793   1.5085   1.5247
   1.5658   1.6211   1.6423   1.6940   1.7169   1.7394   1.7534   1.8082
   1.8333   1.8573   1.8768   1.9091   1.9420   1.9814   2.0141   2.0234
   2.0397   2.0597   2.0903   2.1099   2.1368   2.1525   2.1764   2.2301
   2.2464   2.2815   2.3049   2.3300   2.3680   2.3959   2.4157   2.4479
   2.4875   2.5054   2.5237   2.5592   2.6014   2.6440   2.6605   2.6912
   2.7304   2.7716   2.7841   2.7983   2.8111   2.8409   2.9102   2.9844
   3.0092   3.0383   3.0682   3.1213   3.1596   3.1814   3.2441   3.2906
   3.3255   3.3765   3.4307   3.5915
     cgsolve_all iterations  73    anorm=    0.73E-07
     cgsolve_all iterations  71    anorm=    0.71E-07
     cgsolve_all iterations  73    anorm=    0.72E-07
     compute_u_kq: q = (    0.0000,    0.0202,    0.0000)
     Rotating WFCS
     ethr =  1.00E-14,  avg # of iterations = 24.0
     eigenvalues at k:
 -34.9462 -34.9360 -34.7322 -34.6292 -34.3175 -34.1773 -34.0835 -34.0722
 -34.0408 -33.9662 -33.9489 -33.9116 -33.8456 -16.8517 -16.8130 -16.5963
 -16.5666 -16.5370 -16.4159 -16.3870 -16.3481 -16.3433 -16.2814 -16.2292
 -16.1993 -16.1369 -16.1047 -16.0872 -16.0749 -16.0302 -16.0050 -15.9811
 -15.9629 -15.9485 -15.8407 -15.8112 -15.7812 -15.7482 -15.7304 -15.7053
 -15.6615 -15.6501 -15.6232 -15.5549 -15.4784 -15.4656 -15.4403 -15.4148
 -15.3857 -15.3700 -15.3491 -15.3348 -15.3040 -15.2996 -15.2592 -15.2378
 -15.2208 -15.2137 -15.1888 -15.1843 -15.1679 -15.1299 -15.1075 -15.0875
 -15.0617 -15.0452 -14.9939 -14.9859 -14.9679 -14.9219 -14.9091 -14.9001
 -14.8833 -14.8603 -14.8259 -14.7476 -14.6031 -14.5046 -13.6838 -13.6456
 -13.6083 -13.5201 -13.3996 -13.3559 -13.2979 -13.1679 -13.1364 -13.1157
 -12.9510 -12.9205 -12.8290 -12.7834 -12.7473 -12.7324 -12.6780 -12.6345
 -12.5745 -12.5533 -12.4729 -12.4569 -12.4176 -12.3359 -12.2628 -12.1791
  -4.7466  -4.6702  -4.5126  -4.3837  -4.3467  -4.3083  -4.2482  -4.2078
  -3.9844  -3.9717  -3.9356  -3.9048  -3.8422  -3.7837  -3.7549  -3.6873
  -3.6014  -3.5783  -3.4687  -3.4439  -3.3263  -3.2713  -3.0579  -2.9262
  -2.8495  -2.2715  -2.0533  -1.8807  -1.7265  -1.6076  -1.5429  -1.4766
  -1.4332  -1.3598  -1.2247  -1.2016  -1.1405  -1.0690  -1.0323  -1.0030
  -0.9547  -0.9100  -0.8769  -0.8161  -0.7825  -0.7542  -0.6784  -0.6499
  -0.5354  -0.4900  -0.4091  -0.3931  -0.3366  -0.2889  -0.2377  -0.1951
  -0.1077  -0.0907  -0.0583  -0.0305   0.0051   0.0472   0.0633   0.1332
   0.2458   0.3192   0.3549   0.4465   0.4725   0.5328   0.6051   0.6375
   0.6632   0.7094   0.7674   0.8184   0.8321   0.8655   0.9106   0.9641
   1.0276   1.0370   1.0877   1.1304   1.1627   1.1888   1.2330   1.2696
   1.3223   1.3484   1.4122   1.4185   1.4526   1.4776   1.5043   1.5230
   1.5628   1.6217   1.6407   1.6916   1.7149   1.7386   1.7488   1.8041
   1.8296   1.8508   1.8722   1.9021   1.9381   1.9794   2.0130   2.0235
   2.0386   2.0586   2.0898   2.1057   2.1342   2.1561   2.1761   2.2275
   2.2455   2.2802   2.3030   2.3265   2.3667   2.3941   2.4152   2.4515
   2.4887   2.5051   2.5247   2.5564   2.6069   2.6453   2.6655   2.6919
   2.7320   2.7748   2.7871   2.8005   2.8120   2.8454   2.9109   2.9888
   3.0112   3.0437   3.0692   3.1247   3.1596   3.1800   3.2445   3.2931
   3.3281   3.3772   3.4345   3.5870
     eigenvalues at k+q:
 -34.9462 -34.9359 -34.7322 -34.6292 -34.3175 -34.1773 -34.0835 -34.0722
 -34.0407 -33.9662 -33.9489 -33.9116 -33.8455 -16.8523 -16.8122 -16.5968
 -16.5667 -16.5360 -16.4165 -16.3878 -16.3481 -16.3427 -16.2817 -16.2277
 -16.2004 -16.1381 -16.1044 -16.0863 -16.0740 -16.0298 -16.0061 -15.9822
 -15.9629 -15.9484 -15.8388 -15.8110 -15.7812 -15.7484 -15.7299 -15.7074
 -15.6623 -15.6491 -15.6235 -15.5533 -15.4811 -15.4653 -15.4400 -15.4155
 -15.3856 -15.3686 -15.3476 -15.3328 -15.3072 -15.2981 -15.2603 -15.2366
 -15.2228 -15.2127 -15.1881 -15.1842 -15.1678 -15.1296 -15.1148 -15.0834
 -15.0615 -15.0464 -14.9924 -14.9858 -14.9663 -14.9216 -14.9091 -14.9003
 -14.8838 -14.8595 -14.8271 -14.7477 -14.6028 -14.5046 -13.6839 -13.6449
 -13.6068 -13.5197 -13.4007 -13.3563 -13.2991 -13.1703 -13.1374 -13.1148
 -12.9508 -12.9219 -12.8332 -12.7836 -12.7455 -12.7268 -12.6769 -12.6334
 -12.5745 -12.5517 -12.4733 -12.4561 -12.4187 -12.3369 -12.2629 -12.1800
  -4.7468  -4.6714  -4.5130  -4.3835  -4.3457  -4.3074  -4.2480  -4.2080
  -3.9850  -3.9670  -3.9344  -3.9050  -3.8425  -3.7891  -3.7551  -3.6880
  -3.6005  -3.5794  -3.4690  -3.4421  -3.3271  -3.2712  -3.0582  -2.9262
  -2.8501  -2.2699  -2.0535  -1.8791  -1.7284  -1.6089  -1.5440  -1.4731
  -1.4323  -1.3571  -1.2240  -1.2015  -1.1383  -1.0702  -1.0359  -1.0071
  -0.9556  -0.9110  -0.8767  -0.8180  -0.7815  -0.7537  -0.6770  -0.6498
  -0.5371  -0.4914  -0.4055  -0.3912  -0.3360  -0.2901  -0.2383  -0.1959
  -0.1069  -0.0935  -0.0585  -0.0307   0.0059   0.0470   0.0626   0.1351
   0.2452   0.3208   0.3532   0.4464   0.4708   0.5311   0.6055   0.6406
   0.6659   0.7074   0.7679   0.8190   0.8328   0.8656   0.9093   0.9650
   1.0284   1.0359   1.0920   1.1301   1.1588   1.1853   1.2339   1.2711
   1.3244   1.3509   1.4115   1.4155   1.4502   1.4783   1.5094   1.5245
   1.5656   1.6215   1.6417   1.6912   1.7147   1.7414   1.7493   1.8058
   1.8287   1.8493   1.8730   1.9000   1.9352   1.9802   2.0115   2.0198
   2.0405   2.0577   2.0874   2.1053   2.1362   2.1561   2.1773   2.2240
   2.2462   2.2802   2.3033   2.3231   2.3669   2.3930   2.4165   2.4500
   2.4890   2.5043   2.5234   2.5578   2.6119   2.6445   2.6649   2.6916
   2.7296   2.7755   2.7927   2.7958   2.8126   2.8489   2.9121   2.9861
   3.0129   3.0413   3.0669   3.1251   3.1593   3.1805   3.2430   3.2924
   3.3295   3.3788   3.4349   3.5877
     cgsolve_all iterations  71    anorm=    0.72E-07
     cgsolve_all iterations  71    anorm=    0.71E-07
     cgsolve_all iterations  73    anorm=    0.72E-07
     compute_u_kq: q = (    0.0000,   -0.0202,    0.0000)
     Rotating WFCS
     ethr =  1.00E-14,  avg # of iterations = 23.0
     eigenvalues at k:
 -34.9462 -34.9360 -34.7322 -34.6292 -34.3175 -34.1773 -34.0835 -34.0722
 -34.0408 -33.9662 -33.9489 -33.9116 -33.8456 -16.8517 -16.8130 -16.5963
 -16.5666 -16.5370 -16.4159 -16.3870 -16.3481 -16.3433 -16.2814 -16.2292
 -16.1993 -16.1369 -16.1047 -16.0872 -16.0749 -16.0302 -16.0050 -15.9811
 -15.9629 -15.9485 -15.8407 -15.8112 -15.7812 -15.7482 -15.7304 -15.7053
 -15.6615 -15.6501 -15.6232 -15.5549 -15.4784 -15.4656 -15.4403 -15.4148
 -15.3857 -15.3700 -15.3491 -15.3348 -15.3040 -15.2996 -15.2592 -15.2378
 -15.2208 -15.2137 -15.1888 -15.1843 -15.1679 -15.1299 -15.1075 -15.0875
 -15.0617 -15.0452 -14.9939 -14.9859 -14.9679 -14.9219 -14.9091 -14.9001
 -14.8833 -14.8603 -14.8259 -14.7476 -14.6031 -14.5046 -13.6838 -13.6456
 -13.6083 -13.5201 -13.3996 -13.3559 -13.2979 -13.1679 -13.1364 -13.1157
 -12.9510 -12.9205 -12.8290 -12.7834 -12.7473 -12.7324 -12.6780 -12.6345
 -12.5745 -12.5533 -12.4729 -12.4569 -12.4176 -12.3359 -12.2628 -12.1791
  -4.7466  -4.6702  -4.5126  -4.3837  -4.3467  -4.3083  -4.2482  -4.2078
  -3.9844  -3.9717  -3.9356  -3.9048  -3.8422  -3.7837  -3.7549  -3.6873
  -3.6014  -3.5783  -3.4687  -3.4439  -3.3263  -3.2713  -3.0579  -2.9262
  -2.8495  -2.2715  -2.0533  -1.8807  -1.7265  -1.6076  -1.5429  -1.4766
  -1.4332  -1.3598  -1.2247  -1.2016  -1.1405  -1.0690  -1.0323  -1.0030
  -0.9547  -0.9100  -0.8769  -0.8161  -0.7825  -0.7542  -0.6784  -0.6499
  -0.5354  -0.4900  -0.4091  -0.3931  -0.3366  -0.2889  -0.2377  -0.1951
  -0.1077  -0.0907  -0.0583  -0.0305   0.0051   0.0472   0.0633   0.1332
   0.2458   0.3192   0.3549   0.4465   0.4725   0.5328   0.6051   0.6375
   0.6632   0.7094   0.7674   0.8184   0.8321   0.8655   0.9106   0.9641
   1.0276   1.0370   1.0877   1.1304   1.1627   1.1888   1.2330   1.2696
   1.3223   1.3484   1.4122   1.4185   1.4526   1.4776   1.5043   1.5230
   1.5628   1.6217   1.6407   1.6916   1.7149   1.7386   1.7488   1.8041
   1.8296   1.8508   1.8722   1.9021   1.9381   1.9794   2.0130   2.0235
   2.0386   2.0586   2.0898   2.1057   2.1342   2.1561   2.1761   2.2275
   2.2455   2.2802   2.3030   2.3265   2.3667   2.3941   2.4152   2.4515
   2.4887   2.5051   2.5247   2.5564   2.6069   2.6453   2.6655   2.6919
   2.7320   2.7748   2.7871   2.8005   2.8120   2.8454   2.9109   2.9888
   3.0112   3.0437   3.0692   3.1247   3.1596   3.1800   3.2445   3.2931
   3.3281   3.3772   3.4345   3.5870
     eigenvalues at k+q:
 -34.9462 -34.9359 -34.7322 -34.6292 -34.3175 -34.1773 -34.0835 -34.0722
 -34.0407 -33.9662 -33.9489 -33.9116 -33.8455 -16.8522 -16.8122 -16.5959
 -16.5668 -16.5381 -16.4153 -16.3862 -16.3484 -16.3437 -16.2813 -16.2305
 -16.1983 -16.1356 -16.1054 -16.0880 -16.0757 -16.0307 -16.0037 -15.9799
 -15.9628 -15.9487 -15.8431 -15.8107 -15.7810 -15.7482 -15.7307 -15.7033
 -15.6612 -15.6511 -15.6231 -15.5562 -15.4758 -15.4653 -15.4406 -15.4141
 -15.3862 -15.3715 -15.3505 -15.3363 -15.3031 -15.2983 -15.2582 -15.2397
 -15.2187 -15.2148 -15.1897 -15.1843 -15.1681 -15.1306 -15.1010 -15.0909
 -15.0619 -15.0435 -14.9968 -14.9856 -14.9687 -14.9222 -14.9094 -14.8994
 -14.8826 -14.8612 -14.8244 -14.7474 -14.6035 -14.5048 -13.6844 -13.6463
 -13.6099 -13.5196 -13.3984 -13.3549 -13.2961 -13.1661 -13.1364 -13.1163
 -12.9512 -12.9192 -12.8252 -12.7834 -12.7501 -12.7365 -12.6789 -12.6357
 -12.5744 -12.5546 -12.4728 -12.4570 -12.4165 -12.3352 -12.2628 -12.1783
  -4.7464  -4.6693  -4.5118  -4.3839  -4.3479  -4.3091  -4.2484  -4.2076
  -3.9841  -3.9772  -3.9369  -3.9046  -3.8421  -3.7781  -3.7538  -3.6868
  -3.6024  -3.5773  -3.4682  -3.4459  -3.3254  -3.2714  -3.0577  -2.9262
  -2.8489  -2.2735  -2.0533  -1.8818  -1.7247  -1.6061  -1.5414  -1.4796
  -1.4348  -1.3621  -1.2262  -1.2014  -1.1423  -1.0682  -1.0284  -0.9990
  -0.9537  -0.9090  -0.8771  -0.8149  -0.7845  -0.7537  -0.6799  -0.6492
  -0.5346  -0.4889  -0.4131  -0.3947  -0.3378  -0.2883  -0.2365  -0.1940
  -0.1093  -0.0874  -0.0582  -0.0304   0.0042   0.0481   0.0651   0.1316
   0.2449   0.3179   0.3559   0.4464   0.4754   0.5342   0.6047   0.6343
   0.6600   0.7104   0.7678   0.8174   0.8304   0.8659   0.9130   0.9632
   1.0271   1.0382   1.0826   1.1292   1.1680   1.1902   1.2354   1.2680
   1.3188   1.3484   1.4121   1.4214   1.4551   1.4776   1.4997   1.5218
   1.5606   1.6220   1.6402   1.6922   1.7148   1.7362   1.7481   1.8032
   1.8290   1.8528   1.8703   1.9053   1.9411   1.9786   2.0127   2.0268
   2.0369   2.0606   2.0905   2.1076   2.1314   2.1554   2.1750   2.2309
   2.2448   2.2803   2.3023   2.3298   2.3667   2.3947   2.4139   2.4530
   2.4885   2.5057   2.5254   2.5549   2.6014   2.6461   2.6665   2.6921
   2.7344   2.7709   2.7818   2.8052   2.8137   2.8418   2.9113   2.9915
   3.0095   3.0461   3.0719   3.1241   3.1582   3.1810   3.2459   3.2939
   3.3267   3.3755   3.4338   3.5867
     cgsolve_all iterations  71    anorm=    0.72E-07
     cgsolve_all iterations  71    anorm=    0.71E-07
     cgsolve_all iterations  73    anorm=    0.72E-07
     compute_u_kq: q = (    0.0000,    0.0000,    0.0202)
     Rotating WFCS
     ethr =  1.00E-14,  avg # of iterations = 23.0
     eigenvalues at k:
 -34.9462 -34.9360 -34.7322 -34.6292 -34.3175 -34.1773 -34.0835 -34.0722
 -34.0408 -33.9662 -33.9489 -33.9116 -33.8456 -16.8517 -16.8130 -16.5963
 -16.5666 -16.5370 -16.4159 -16.3870 -16.3481 -16.3433 -16.2814 -16.2292
 -16.1993 -16.1369 -16.1047 -16.0872 -16.0749 -16.0302 -16.0050 -15.9811
 -15.9629 -15.9485 -15.8407 -15.8112 -15.7812 -15.7482 -15.7304 -15.7053
 -15.6615 -15.6501 -15.6232 -15.5549 -15.4784 -15.4656 -15.4403 -15.4148
 -15.3857 -15.3700 -15.3491 -15.3348 -15.3040 -15.2996 -15.2592 -15.2378
 -15.2208 -15.2137 -15.1888 -15.1843 -15.1679 -15.1299 -15.1075 -15.0875
 -15.0617 -15.0452 -14.9939 -14.9859 -14.9679 -14.9219 -14.9091 -14.9001
 -14.8833 -14.8603 -14.8259 -14.7476 -14.6031 -14.5046 -13.6838 -13.6456
 -13.6083 -13.5201 -13.3996 -13.3559 -13.2979 -13.1679 -13.1364 -13.1157
 -12.9510 -12.9205 -12.8290 -12.7834 -12.7473 -12.7324 -12.6780 -12.6345
 -12.5745 -12.5533 -12.4729 -12.4569 -12.4176 -12.3359 -12.2628 -12.1791
  -4.7466  -4.6702  -4.5126  -4.3837  -4.3467  -4.3083  -4.2482  -4.2078
  -3.9844  -3.9717  -3.9356  -3.9048  -3.8422  -3.7837  -3.7549  -3.6873
  -3.6014  -3.5783  -3.4687  -3.4439  -3.3263  -3.2713  -3.0579  -2.9262
  -2.8495  -2.2715  -2.0533  -1.8807  -1.7265  -1.6076  -1.5429  -1.4766
  -1.4332  -1.3598  -1.2247  -1.2016  -1.1405  -1.0690  -1.0323  -1.0030
  -0.9547  -0.9100  -0.8769  -0.8161  -0.7825  -0.7542  -0.6784  -0.6499
  -0.5354  -0.4900  -0.4091  -0.3931  -0.3366  -0.2889  -0.2377  -0.1951
  -0.1077  -0.0907  -0.0583  -0.0305   0.0051   0.0472   0.0633   0.1332
   0.2458   0.3192   0.3549   0.4465   0.4725   0.5328   0.6051   0.6375
   0.6632   0.7094   0.7674   0.8184   0.8321   0.8655   0.9106   0.9641
   1.0276   1.0370   1.0877   1.1304   1.1627   1.1888   1.2330   1.2696
   1.3223   1.3484   1.4122   1.4185   1.4526   1.4776   1.5043   1.5230
   1.5628   1.6217   1.6407   1.6916   1.7149   1.7386   1.7488   1.8041
   1.8296   1.8508   1.8722   1.9021   1.9381   1.9794   2.0130   2.0235
   2.0386   2.0586   2.0898   2.1057   2.1342   2.1561   2.1761   2.2275
   2.2455   2.2802   2.3030   2.3265   2.3667   2.3941   2.4152   2.4515
   2.4887   2.5051   2.5247   2.5564   2.6069   2.6453   2.6655   2.6919
   2.7320   2.7748   2.7871   2.8005   2.8120   2.8454   2.9109   2.9888
   3.0112   3.0437   3.0692   3.1247   3.1596   3.1800   3.2445   3.2931
   3.3281   3.3772   3.4345   3.5870
     eigenvalues at k+q:
 -34.9462 -34.9359 -34.7322 -34.6292 -34.3175 -34.1773 -34.0835 -34.0722
 -34.0407 -33.9662 -33.9489 -33.9116 -33.8455 -16.8517 -16.8130 -16.5963
 -16.5663 -16.5369 -16.4170 -16.3863 -16.3478 -16.3432 -16.2817 -16.2297
 -16.2006 -16.1355 -16.1045 -16.0881 -16.0740 -16.0290 -16.0050 -15.9822
 -15.9632 -15.9488 -15.8409 -15.8116 -15.7812 -15.7477 -15.7302 -15.7055
 -15.6610 -15.6496 -15.6229 -15.5562 -15.4784 -15.4656 -15.4397 -15.4155
 -15.3846 -15.3695 -15.3496 -15.3355 -15.3041 -15.2994 -15.2593 -15.2376
 -15.2212 -15.2144 -15.1887 -15.1836 -15.1678 -15.1299 -15.1075 -15.0879
 -15.0616 -15.0451 -14.9941 -14.9860 -14.9679 -14.9220 -14.9091 -14.8997
 -14.8832 -14.8606 -14.8254 -14.7477 -14.6031 -14.5045 -13.6836 -13.6456
 -13.6084 -13.5200 -13.4004 -13.3548 -13.2973 -13.1678 -13.1382 -13.1148
 -12.9505 -12.9208 -12.8290 -12.7835 -12.7474 -12.7325 -12.6782 -12.6342
 -12.5741 -12.5536 -12.4733 -12.4568 -12.4175 -12.3360 -12.2629 -12.1792
  -4.7466  -4.6702  -4.5126  -4.3835  -4.3468  -4.3083  -4.2482  -4.2078
  -3.9844  -3.9719  -3.9354  -3.9048  -3.8424  -3.7838  -3.7549  -3.6874
  -3.6014  -3.5784  -3.4687  -3.4439  -3.3261  -3.2715  -3.0581  -2.9262
  -2.8494  -2.2716  -2.0531  -1.8806  -1.7267  -1.6070  -1.5435  -1.4735
  -1.4357  -1.3593  -1.2233  -1.2027  -1.1390  -1.0673  -1.0342  -1.0060
  -0.9536  -0.9117  -0.8764  -0.8188  -0.7825  -0.7526  -0.6785  -0.6486
  -0.5351  -0.4903  -0.4065  -0.3922  -0.3390  -0.2896  -0.2375  -0.1965
  -0.1071  -0.0899  -0.0565  -0.0339   0.0083   0.0452   0.0661   0.1324
   0.2487   0.3137   0.3560   0.4476   0.4704   0.5341   0.6038   0.6395
   0.6626   0.7104   0.7669   0.8165   0.8328   0.8680   0.9104   0.9616
   1.0270   1.0389   1.0883   1.1316   1.1664   1.1889   1.2317   1.2686
   1.3224   1.3464   1.4121   1.4172   1.4471   1.4788   1.5065   1.5207
   1.5621   1.6228   1.6422   1.6919   1.7146   1.7399   1.7493   1.8043
   1.8266   1.8496   1.8706   1.9018   1.9371   1.9816   2.0149   2.0242
   2.0377   2.0587   2.0897   2.1068   2.1332   2.1584   2.1748   2.2252
   2.2433   2.2781   2.3063   2.3296   2.3676   2.3955   2.4130   2.4507
   2.4905   2.5042   2.5252   2.5582   2.6048   2.6455   2.6655   2.6913
   2.7335   2.7751   2.7876   2.7994   2.8126   2.8454   2.9106   2.9884
   3.0108   3.0437   3.0700   3.1244   3.1591   3.1803   3.2441   3.2935
   3.3284   3.3780   3.4344   3.5867
     cgsolve_all iterations  71    anorm=    0.73E-07
     cgsolve_all iterations  71    anorm=    0.70E-07
     cgsolve_all iterations  73    anorm=    0.73E-07
     compute_u_kq: q = (    0.0000,    0.0000,   -0.0202)
     Rotating WFCS
     ethr =  1.00E-14,  avg # of iterations = 23.0
     eigenvalues at k:
 -34.9462 -34.9360 -34.7322 -34.6292 -34.3175 -34.1773 -34.0835 -34.0722
 -34.0408 -33.9662 -33.9489 -33.9116 -33.8456 -16.8517 -16.8130 -16.5963
 -16.5666 -16.5370 -16.4159 -16.3870 -16.3481 -16.3433 -16.2814 -16.2292
 -16.1993 -16.1369 -16.1047 -16.0872 -16.0749 -16.0302 -16.0050 -15.9811
 -15.9629 -15.9485 -15.8407 -15.8112 -15.7812 -15.7482 -15.7304 -15.7053
 -15.6615 -15.6501 -15.6232 -15.5549 -15.4784 -15.4656 -15.4403 -15.4148
 -15.3857 -15.3700 -15.3491 -15.3348 -15.3040 -15.2996 -15.2592 -15.2378
 -15.2208 -15.2137 -15.1888 -15.1843 -15.1679 -15.1299 -15.1075 -15.0875
 -15.0617 -15.0452 -14.9939 -14.9859 -14.9679 -14.9219 -14.9091 -14.9001
 -14.8833 -14.8603 -14.8259 -14.7476 -14.6031 -14.5046 -13.6838 -13.6456
 -13.6083 -13.5201 -13.3996 -13.3559 -13.2979 -13.1679 -13.1364 -13.1157
 -12.9510 -12.9205 -12.8290 -12.7834 -12.7473 -12.7324 -12.6780 -12.6345
 -12.5745 -12.5533 -12.4729 -12.4569 -12.4176 -12.3359 -12.2628 -12.1791
  -4.7466  -4.6702  -4.5126  -4.3837  -4.3467  -4.3083  -4.2482  -4.2078
  -3.9844  -3.9717  -3.9356  -3.9048  -3.8422  -3.7837  -3.7549  -3.6873
  -3.6014  -3.5783  -3.4687  -3.4439  -3.3263  -3.2713  -3.0579  -2.9262
  -2.8495  -2.2715  -2.0533  -1.8807  -1.7265  -1.6076  -1.5429  -1.4766
  -1.4332  -1.3598  -1.2247  -1.2016  -1.1405  -1.0690  -1.0323  -1.0030
  -0.9547  -0.9100  -0.8769  -0.8161  -0.7825  -0.7542  -0.6784  -0.6499
  -0.5354  -0.4900  -0.4091  -0.3931  -0.3366  -0.2889  -0.2377  -0.1951
  -0.1077  -0.0907  -0.0583  -0.0305   0.0051   0.0472   0.0633   0.1332
   0.2458   0.3192   0.3549   0.4465   0.4725   0.5328   0.6051   0.6375
   0.6632   0.7094   0.7674   0.8184   0.8321   0.8655   0.9106   0.9641
   1.0276   1.0370   1.0877   1.1304   1.1627   1.1888   1.2330   1.2696
   1.3223   1.3484   1.4122   1.4185   1.4526   1.4776   1.5043   1.5230
   1.5628   1.6217   1.6407   1.6916   1.7149   1.7386   1.7488   1.8041
   1.8296   1.8508   1.8722   1.9021   1.9381   1.9794   2.0130   2.0235
   2.0386   2.0586   2.0898   2.1057   2.1342   2.1561   2.1761   2.2275
   2.2455   2.2802   2.3030   2.3265   2.3667   2.3941   2.4152   2.4515
   2.4887   2.5051   2.5247   2.5564   2.6069   2.6453   2.6655   2.6919
   2.7320   2.7748   2.7871   2.8005   2.8120   2.8454   2.9109   2.9888
   3.0112   3.0437   3.0692   3.1247   3.1596   3.1800   3.2445   3.2931
   3.3281   3.3772   3.4345   3.5870
     eigenvalues at k+q:
 -34.9462 -34.9359 -34.7322 -34.6292 -34.3175 -34.1773 -34.0835 -34.0722
 -34.0407 -33.9662 -33.9489 -33.9116 -33.8455 -16.8517 -16.8130 -16.5964
 -16.5668 -16.5371 -16.4146 -16.3878 -16.3484 -16.3437 -16.2811 -16.2289
 -16.1978 -16.1383 -16.1049 -16.0864 -16.0757 -16.0317 -16.0049 -15.9799
 -15.9627 -15.9483 -15.8406 -15.8108 -15.7811 -15.7486 -15.7307 -15.7049
 -15.6623 -15.6507 -15.6237 -15.5532 -15.4781 -15.4655 -15.4408 -15.4140
 -15.3872 -15.3705 -15.3490 -15.3342 -15.3039 -15.2993 -15.2592 -15.2381
 -15.2204 -15.2131 -15.1890 -15.1849 -15.1679 -15.1299 -15.1076 -15.0871
 -15.0617 -15.0453 -14.9937 -14.9859 -14.9679 -14.9218 -14.9092 -14.9003
 -14.8834 -14.8601 -14.8264 -14.7475 -14.6032 -14.5047 -13.6840 -13.6455
 -13.6082 -13.5201 -13.3989 -13.3568 -13.2986 -13.1682 -13.1358 -13.1153
 -12.9515 -12.9204 -12.8289 -12.7833 -12.7472 -12.7323 -12.6778 -12.6346
 -12.5749 -12.5531 -12.4724 -12.4569 -12.4177 -12.3357 -12.2627 -12.1790
  -4.7466  -4.6702  -4.5126  -4.3839  -4.3467  -4.3083  -4.2483  -4.2077
  -3.9845  -3.9716  -3.9359  -3.9048  -3.8421  -3.7837  -3.7549  -3.6872
  -3.6014  -3.5783  -3.4687  -3.4440  -3.3264  -3.2711  -3.0578  -2.9262
  -2.8496  -2.2714  -2.0535  -1.8807  -1.7262  -1.6081  -1.5423  -1.4794
  -1.4308  -1.3604  -1.2263  -1.2003  -1.1419  -1.0708  -1.0315  -0.9994
  -0.9557  -0.9085  -0.8772  -0.8139  -0.7818  -0.7558  -0.6784  -0.6509
  -0.5361  -0.4902  -0.4111  -0.3936  -0.3345  -0.2879  -0.2381  -0.1936
  -0.1083  -0.0912  -0.0597  -0.0282   0.0017   0.0492   0.0613   0.1344
   0.2428   0.3234   0.3544   0.4451   0.4747   0.5319   0.6061   0.6355
   0.6636   0.7084   0.7679   0.8196   0.8309   0.8638   0.9111   0.9665
   1.0280   1.0357   1.0871   1.1287   1.1585   1.1895   1.2343   1.2707
   1.3217   1.3514   1.4109   1.4202   1.4573   1.4768   1.5027   1.5253
   1.5645   1.6200   1.6395   1.6914   1.7147   1.7376   1.7484   1.8037
   1.8325   1.8523   1.8740   1.9020   1.9384   1.9772   2.0100   2.0237
   2.0396   2.0589   2.0894   2.1048   2.1349   2.1539   2.1777   2.2293
   2.2480   2.2824   2.2996   2.3236   2.3660   2.3926   2.4169   2.4523
   2.4863   2.5058   2.5249   2.5549   2.6091   2.6450   2.6651   2.6925
   2.7305   2.7742   2.7864   2.8012   2.8126   2.8453   2.9111   2.9892
   3.0118   3.0437   3.0686   3.1248   3.1602   3.1798   3.2450   3.2927
   3.3279   3.3764   3.4345   3.5873
     cgsolve_all iterations  71    anorm=    0.72E-07
     cgsolve_all iterations  71    anorm=    0.71E-07
     cgsolve_all iterations  73    anorm=    0.73E-07

     End of magnetic susceptibility calculation

     f-sum rule (1st term):
          -500.9194         -0.0817          0.0185
            -0.0834       -501.0326         -0.0924
             0.0189         -0.0921       -501.0787

     f-sum rule (2nd term):
           -12.3270          0.0816         -0.0165
             0.0820        -12.3642          0.0924
            -0.0172          0.0921        -12.3174

     f-sum rule (should be  -513.3954):
          -513.2464         -0.0002          0.0020
            -0.0014       -513.3967         -0.0000
             0.0017          0.0000       -513.3961

     chi_bare pGv (HH) in paratec units:
      -137.136266      1.130340      0.368543
         1.146915   -136.191571      0.648333
         0.382331      0.788532   -134.203232

      -137.136266      1.130340      0.368543
         1.146915   -136.191571      0.648333
         0.382331      0.788532   -134.203232

     chi_bare vGv (VV) in paratec units:
      -134.934633      1.039601      0.355449
         1.039695   -134.209235      0.568268
         0.355558      0.568515   -132.346887

      -134.934633      1.039601      0.355449
         1.039695   -134.209235      0.568268
         0.355558      0.568515   -132.346887

     chi_bare pGv (HH) in 10^{-6} cm^3/mol:
          -651.6845          5.3715          1.7513
             5.4503       -647.1952          3.0809
             1.8169          3.7472       -637.7464

     chi_bare vGv (VV) in 10^{-6} cm^3/mol:
          -641.2221          4.9403          1.6891
             4.9407       -637.7749          2.7005
             1.6896          2.7016       -628.9249

     Contributions to the NMR chemical shifts: -------------------------------

     Macroscopic shape contribution in ppm:                    7.81
             7.8814         -0.0000         -0.0000
            -0.0000          7.8271         -0.0000
            -0.0000         -0.0000          7.7128


     Core contribution in ppm:

     Atom  1  O   pos: ( -0.125863  1.430769  0.053877)  core sigma:         271.07
     Atom  2  H   pos: ( -0.007511  1.515362  0.101703)  core sigma:           0.00
     Atom  3  H   pos: ( -0.245224  1.506923  0.094347)  core sigma:           0.00
     Atom  4  O   pos: (  0.179086  0.168651  0.294210)  core sigma:         271.07
     Atom  5  H   pos: (  0.117014  0.134004  0.426498)  core sigma:           0.00
     Atom  6  H   pos: (  0.156289  0.056973  0.203720)  core sigma:           0.00
     Atom  7  O   pos: ( -0.430486  1.698671  0.169548)  core sigma:         271.07
     Atom  8  H   pos: ( -0.440991  1.714497  0.316555)  core sigma:           0.00
     Atom  9  H   pos: ( -0.573751  1.665918  0.138092)  core sigma:           0.00
     Atom 10  O   pos: (  0.332769 -0.004996  1.969164)  core sigma:         271.07
     Atom 11  H   pos: (  0.398443 -0.116678  2.044112)  core sigma:           0.00
     Atom 12  H   pos: (  0.163154  1.021039  0.013659)  core sigma:           0.00
     Atom 13  O   pos: (  0.364439  0.442863  0.542284)  core sigma:         271.07
     Atom 14  H   pos: (  0.240760  0.505523  0.591274)  core sigma:           0.00
     Atom 15  H   pos: (  0.469638  0.563551  0.532264)  core sigma:           0.00
     Atom 16  O   pos: ( -0.373966  0.831412  1.541584)  core sigma:         271.07
     Atom 17  H   pos: ( -0.473017  0.852926  1.648805)  core sigma:           0.00
     Atom 18  H   pos: ( -0.258875  0.919872  1.566928)  core sigma:           0.00
     Atom 19  O   pos: ( -0.253834  1.329604  0.514898)  core sigma:         271.07
     Atom 20  H   pos: ( -0.178231  1.457840  0.514275)  core sigma:           0.00
     Atom 21  H   pos: ( -0.158674  1.232317  0.460827)  core sigma:           0.00
     Atom 22  O   pos: ( -0.062055  0.946112  1.957607)  core sigma:         271.07
     Atom 23  H   pos: ( -0.164443  0.899087  2.053276)  core sigma:           0.00
     Atom 24  H   pos: ( -0.061459  0.852151  1.844851)  core sigma:           0.00
     Atom 25  Ca  pos: ( -0.245283  1.292065  0.882059)  core sigma:        1265.05
     Atom 26  Si  pos: ( -0.722344  1.257290  0.711852)  core sigma:         837.79
     Atom 27  O   pos: ( -0.916930  1.192968  0.839029)  core sigma:         271.07
     Atom 28  O   pos: ( -0.580278  1.393042  0.851262)  core sigma:         271.07
     Atom 29  O   pos: ( -0.608775  1.056182  0.623386)  core sigma:         271.07
     Atom 30  O   pos: ( -0.773987  1.371193  0.496284)  core sigma:         271.07
     Atom 31  Ca  pos: (  0.661213 -0.112367  0.894053)  core sigma:        1265.05
     Atom 32  Si  pos: (  0.147106 -0.071806  0.770766)  core sigma:         837.79
     Atom 33  O   pos: ( -0.001000 -0.201757  0.908391)  core sigma:         271.07
     Atom 34  O   pos: (  0.336564  0.001707  0.899939)  core sigma:         271.07
     Atom 35  O   pos: (  0.206774 -0.199683  0.564247)  core sigma:         271.07
     Atom 36  Ca  pos: ( -0.418520  0.846828  1.175181)  core sigma:        1265.05
     Atom 37  Si  pos: (  0.103370  0.809913  1.362918)  core sigma:         837.79
     Atom 38  O   pos: ( -0.740498  0.956310  1.224705)  core sigma:         271.07
     Atom 39  O   pos: ( -0.078570  0.745684  1.210478)  core sigma:         271.07
     Atom 40  O   pos: (  0.032600  0.905720  1.575426)  core sigma:         271.07
     Atom 41  Ca  pos: ( -0.707489  1.293051  1.178512)  core sigma:        1265.05
     Atom 42  Si  pos: ( -0.009202 -0.514586  1.373415)  core sigma:         837.79
     Atom 43  O   pos: ( -0.360436  1.210901  1.199922)  core sigma:         271.07
     Atom 44  O   pos: (  0.231773 -0.503287  1.342541)  core sigma:         271.07
     Atom 45  O   pos: ( -0.071748 -0.272922  1.352485)  core sigma:         271.07
     Atom 46  O   pos: (  0.946753 -0.596005  1.612070)  core sigma:         271.07
     Atom 47  Ca  pos: (  0.255650 -0.638800  1.726997)  core sigma:        1265.05
     Atom 48  Ca  pos: (  0.006103 -0.154266  1.807647)  core sigma:        1265.05
     Atom 49  Si  pos: ( -0.804426  1.609301  0.433812)  core sigma:         837.79
     Atom 50  O   pos: ( -0.824816  1.632761  0.193721)  core sigma:         271.07
     Atom 51  O   pos: (  0.597476 -0.106354  0.537278)  core sigma:         271.07
     Atom 52  O   pos: (  0.282774 -0.222369  1.594554)  core sigma:         271.07
     Atom 53  H   pos: (  0.286380 -0.334873  1.490034)  core sigma:           0.00
     Atom 54  H   pos: (  0.422633 -0.175423  1.617363)  core sigma:           0.00
     Atom 55  O   pos: ( -0.523547  0.454184  1.919717)  core sigma:         271.07
     Atom 56  H   pos: ( -0.587633  0.575811  1.864355)  core sigma:           0.00
     Atom 57  H   pos: ( -0.680778  1.391956  0.002723)  core sigma:           0.00
     Atom 58  O   pos: (  0.341668  0.632750  0.143787)  core sigma:         271.07
     Atom 59  H   pos: (  0.445530  0.515674  0.099414)  core sigma:           0.00
     Atom 60  H   pos: (  0.408830  0.701282  0.253776)  core sigma:           0.00
     Atom 61  O   pos: ( -0.154352  0.153021  1.982318)  core sigma:         271.07
     Atom 62  H   pos: ( -0.372033  1.094017  0.048146)  core sigma:           0.00
     Atom 63  H   pos: ( -0.073586  0.276168  1.980700)  core sigma:           0.00
     Atom 64  O   pos: (  0.023638  1.124795  0.258902)  core sigma:         271.07
     Atom 65  H   pos: ( -0.047788  1.232383  0.181754)  core sigma:           0.00
     Atom 66  H   pos: ( -0.874138  1.211197  0.324956)  core sigma:           0.00
     Atom 67  O   pos: (  0.040373  0.141059  1.628026)  core sigma:         271.07
     Atom 68  H   pos: ( -0.033146  0.138727  1.495567)  core sigma:           0.00
     Atom 69  H   pos: (  0.183048  0.188097  1.596920)  core sigma:           0.00
     Atom 70  O   pos: ( -0.668296  0.820763  1.816559)  core sigma:         271.07
     Atom 71  H   pos: ( -0.783977  0.842202  1.721705)  core sigma:           0.00
     Atom 72  H   pos: ( -0.715858  0.843289  1.952354)  core sigma:           0.00
     Atom 73  Ca  pos: (  0.375951  0.369457  0.903283)  core sigma:        1265.05
     Atom 74  Si  pos: ( -0.116726  0.320177  0.702506)  core sigma:         837.79
     Atom 75  O   pos: ( -0.295817  0.249815  0.851569)  core sigma:         271.07
     Atom 76  O   pos: (  0.018586  0.486765  0.814999)  core sigma:         271.07
     Atom 77  O   pos: (  0.036014  0.121242  0.664111)  core sigma:         271.07
     Atom 78  O   pos: ( -0.185589  0.368027  0.474204)  core sigma:         271.07
     Atom 79  Ca  pos: (  0.053455  0.827946  0.892472)  core sigma:        1265.05
     Atom 80  Si  pos: ( -0.471027  0.864399  0.709226)  core sigma:         837.79
     Atom 81  O   pos: ( -0.613021  0.732889  0.854449)  core sigma:         271.07
     Atom 82  O   pos: ( -0.283571  0.946444  0.840015)  core sigma:         271.07
     Atom 83  O   pos: ( -0.404780  0.744378  0.506652)  core sigma:         271.07
     Atom 84  Ca  pos: (  0.214869 -0.051734  1.237217)  core sigma:        1265.05
     Atom 85  Si  pos: ( -0.267837 -0.119879  1.373926)  core sigma:         837.79
     Atom 86  O   pos: ( -0.173496  0.093385  1.309068)  core sigma:         271.07
     Atom 87  O   pos: (  0.552367 -0.203215  1.239163)  core sigma:         271.07
     Atom 88  O   pos: ( -0.323120 -0.123071  1.615505)  core sigma:         271.07
     Atom 89  Ca  pos: ( -0.147044  0.396699  1.164661)  core sigma:        1265.05
     Atom 90  Si  pos: (  0.335995  0.407113  1.338594)  core sigma:         837.79
     Atom 91  O   pos: (  0.185617  0.293594  1.181427)  core sigma:         271.07
     Atom 92  O   pos: ( -0.474034  0.498868  1.198981)  core sigma:         271.07
     Atom 93  O   pos: (  0.215986  0.598309  1.439089)  core sigma:         271.07
     Atom 94  O   pos: (  0.386055  0.241822  1.507925)  core sigma:         271.07
     Atom 95  Ca  pos: (  0.021375  0.504453  0.243071)  core sigma:        1265.05
     Atom 96  Ca  pos: ( -0.374085  0.212071  1.708539)  core sigma:        1265.05
     Atom 97  Ca  pos: (  0.545379  0.196577  0.364094)  core sigma:        1265.05
     Atom 98  O   pos: (  0.107605 -0.442833  1.970799)  core sigma:         271.07
     Atom 99  H   pos: ( -0.025233 -0.504265  1.985261)  core sigma:           0.00
     Atom100  O   pos: (  0.575313  0.349846  0.065365)  core sigma:         271.07
     Atom101  H   pos: (  0.680226 -0.633945  1.995682)  core sigma:           0.00
     Atom102  O   pos: (  0.584561 -0.541959  1.659673)  core sigma:         271.07
     Atom103  H   pos: (  0.604267 -0.395574  1.667160)  core sigma:           0.00
     Atom104  H   pos: (  0.735759 -0.587027  1.645393)  core sigma:           0.00
     Atom105  O   pos: ( -0.192117  0.481155  1.566502)  core sigma:         271.07
     Atom106  H   pos: ( -0.257536  0.615516  1.557092)  core sigma:           0.00
     Atom107  H   pos: ( -0.049166  0.504249  1.585600)  core sigma:           0.00
     Atom108  O   pos: (  0.012106  0.777860  0.516356)  core sigma:         271.07
     Atom109  H   pos: ( -0.133429  0.746314  0.531483)  core sigma:           0.00
     Atom110  H   pos: (  0.013493  0.904064  0.442179)  core sigma:           0.00
     Atom111  O   pos: ( -0.217846  0.766787  0.171733)  core sigma:         271.07
     Atom112  H   pos: ( -0.301533  0.763528  0.299222)  core sigma:           0.00
     Atom113  H   pos: ( -0.158300  0.899333  0.175630)  core sigma:           0.00
     Atom114  O   pos: ( -0.503914  1.167314  0.235011)  core sigma:         271.07
     Atom115  H   pos: ( -0.428268  1.270927  0.307338)  core sigma:           0.00
     Atom116  H   pos: ( -0.549477  1.087494  0.350036)  core sigma:           0.00

     Bare contribution in ppm:

     Atom  1  O   pos: ( -0.125863  1.430769  0.053877)  bare sigma:          67.86
            71.1874          3.3209          3.5080
             4.6088         71.4570          1.0247
             5.5586          0.9543         60.9483

     Atom  2  H   pos: ( -0.007511  1.515362  0.101703)  bare sigma:          10.67
            21.0834         13.5011          9.6514
            14.4514          7.9513          5.8976
            10.4506          5.9541          2.9655

     Atom  3  H   pos: ( -0.245224  1.506923  0.094347)  bare sigma:          15.63
            23.6065        -10.1842         -4.6814
           -10.9201         15.7414          2.8016
            -4.9883          2.9691          7.5457

     Atom  4  O   pos: (  0.179086  0.168651  0.294210)  bare sigma:          69.49
            66.1949          0.3514          2.7341
             0.9269         70.5679          3.6700
             1.6987          1.8226         71.7005

     Atom  5  H   pos: (  0.117014  0.134004  0.426498)  bare sigma:          12.35
             5.6228          0.8781        -10.2725
             1.5558          4.4793         -3.8819
            -9.7392         -2.5463         26.9552

     Atom  6  H   pos: (  0.156289  0.056973  0.203720)  bare sigma:          17.72
            10.9566          1.9461          3.0475
             1.1649         20.7501         10.3942
             2.8426          8.6444         21.4663

     Atom  7  O   pos: ( -0.430486  1.698671  0.169548)  bare sigma:          67.68
            76.7823          2.9085         -6.5222
             2.8704         57.2947          0.3937
            -6.6665          1.0445         68.9680

     Atom  8  H   pos: ( -0.440991  1.714497  0.316555)  bare sigma:          15.33
            11.7043         -0.1070         -5.5690
             0.1202          5.5757          3.2356
            -4.3533          3.4768         28.7054

     Atom  9  H   pos: ( -0.573751  1.665918  0.138092)  bare sigma:          13.29
            31.5179          6.4842          2.5227
             6.3642          2.5805          1.9584
             1.3199          1.4779          5.7740

     Atom 10  O   pos: (  0.332769 -0.004996  1.969164)  bare sigma:          74.38
            69.8106         -3.5038          0.6825
            -4.2522         77.5013          0.0253
             0.0591          0.1804         75.8165

     Atom 11  H   pos: (  0.398443 -0.116678  2.044112)  bare sigma:          13.47
             7.7342         -9.9248          6.3505
            -9.8436         20.4819        -11.1975
             7.0669        -12.4567         12.1790

     Atom 12  H   pos: (  0.163154  1.021039  0.013659)  bare sigma:          17.50
            11.5879         -3.9363         -4.3997
            -4.0627         19.2184          9.7941
            -5.5724         11.3496         21.6879

     Atom 13  O   pos: (  0.364439  0.442863  0.542284)  bare sigma:          57.48
            54.9327          4.1509         -1.4073
             1.4812         60.5147          0.8134
            -5.2859          0.8510         56.9928

     Atom 14  H   pos: (  0.240760  0.505523  0.591274)  bare sigma:          16.73
            23.7889         -4.2464         -6.8609
            -4.9412         12.7800          2.8615
            -6.3817          2.2073         13.6192

     Atom 15  H   pos: (  0.469638  0.563551  0.532264)  bare sigma:           6.15
             9.0365         18.9846         -2.4694
            20.2034         16.4308         -1.1247
            -2.3507         -1.1167         -7.0170

     Atom 16  O   pos: ( -0.373966  0.831412  1.541584)  bare sigma:          68.15
            72.5452          1.5536         -3.2137
             0.7705         69.8362          1.3031
            -3.4668          0.0870         62.0556

     Atom 17  H   pos: ( -0.473017  0.852926  1.648805)  bare sigma:          14.02
            20.2575          0.2631        -14.1066
            -0.7285          4.5904          1.3852
           -15.7390          0.4742         17.2113

     Atom 18  H   pos: ( -0.258875  0.919872  1.566928)  bare sigma:          15.08
            24.0002          8.5759          1.5114
             9.4058         14.6563          1.7458
             2.1416          2.2619          6.5820

     Atom 19  O   pos: ( -0.253834  1.329604  0.514898)  bare sigma:          69.36
            67.5536          4.5821          0.1860
             2.4057         71.1643          3.9449
            -0.3241          4.7642         69.3652

     Atom 20  H   pos: ( -0.178231  1.457840  0.514275)  bare sigma:          13.68
            12.2211         14.2277          0.9276
            12.4825         25.3966          3.3288
             0.5799          2.4407          3.4303

     Atom 21  H   pos: ( -0.158674  1.232317  0.460827)  bare sigma:          17.42
            19.1526         -8.2194         -7.0237
            -7.2090         18.7301          6.3659
            -6.4771          6.6777         14.3716

     Atom 22  O   pos: ( -0.062055  0.946112  1.957607)  bare sigma:          71.23
            65.8128          1.4736         -5.3140
             2.3631         66.7131         -3.3083
            -7.8366         -2.5074         81.1594

     Atom 23  H   pos: ( -0.164443  0.899087  2.053276)  bare sigma:          13.89
            14.9633          6.4602        -14.3756
             6.9197          7.4184         -8.0722
           -13.7656         -7.1632         19.2972

     Atom 24  H   pos: ( -0.061459  0.852151  1.844851)  bare sigma:          16.77
             9.1665          0.5815         -2.7308
            -0.3231         13.6925          7.9852
            -3.5738          6.7126         27.4618

     Atom 25  Ca  pos: ( -0.245283  1.292065  0.882059)  bare sigma:         102.42
           102.7826         -3.1977         -4.8600
            -3.1221        105.0181         -0.9891
            -5.2709         -1.9228         99.4711

     Atom 26  Si  pos: ( -0.722344  1.257290  0.711852)  bare sigma:         -28.26
           -26.1823          3.4375         -1.1798
             3.3599        -30.1581          1.2678
            -0.6956          0.8865        -28.4365

     Atom 27  O   pos: ( -0.916930  1.192968  0.839029)  bare sigma:          37.09
            49.5219         -0.4341         -3.1600
            -2.0966         36.7725         -1.0232
             0.6529         -0.4618         24.9788

     Atom 28  O   pos: ( -0.580278  1.393042  0.851262)  bare sigma:          32.43
            34.4323          0.4149          0.9182
             1.1771         38.4773          0.2079
            -0.8002         -2.0046         24.3882

     Atom 29  O   pos: ( -0.608775  1.056182  0.623386)  bare sigma:          50.99
            46.5847         -9.8214         -0.8948
            -9.9430         57.9303         -0.4257
            -0.8993         -1.3698         48.4561

     Atom 30  O   pos: ( -0.773987  1.371193  0.496284)  bare sigma:          49.37
            42.7564         -4.3618          4.4766
            -2.5671         54.3931         -3.2324
             3.7105         -3.2366         50.9609

     Atom 31  Ca  pos: (  0.661213 -0.112367  0.894053)  bare sigma:         104.67
           107.4337         -4.1983          1.0892
            -4.3522        106.2448         -2.0883
             0.8219         -2.1169        100.3192

     Atom 32  Si  pos: (  0.147106 -0.071806  0.770766)  bare sigma:         -28.22
           -26.3331          4.0874          0.2953
             4.2758        -30.0985         -2.0369
             0.4086         -1.1050        -28.2346

     Atom 33  O   pos: ( -0.001000 -0.201757  0.908391)  bare sigma:          37.41
            42.4497          0.5779         -0.8075
             1.5221         42.8482          0.4518
             1.3056          1.7963         26.9387

     Atom 34  O   pos: (  0.336564  0.001707  0.899939)  bare sigma:          31.77
            39.9330         -1.1301          0.5694
            -3.3130         28.3470          0.6781
            -1.6025          0.7134         27.0420

     Atom 35  O   pos: (  0.206774 -0.199683  0.564247)  bare sigma:          48.93
            48.2090         -1.9859         -5.7180
            -3.3960         50.5681          5.0314
            -5.4130          4.6710         47.9983

     Atom 36  Ca  pos: ( -0.418520  0.846828  1.175181)  bare sigma:         104.44
           109.8664         -4.3975         -1.3534
            -4.0330        106.2027         -1.3392
            -1.0709         -0.9448         97.2526

     Atom 37  Si  pos: (  0.103370  0.809913  1.362918)  bare sigma:         -28.28
           -28.7312          2.7772         -1.3785
             3.0257        -30.9928          1.2932
            -2.0066          1.5234        -25.1201

     Atom 38  O   pos: ( -0.740498  0.956310  1.224705)  bare sigma:          30.52
            32.7942          0.3377         -4.8203
             1.7596         41.1717         -3.4234
            -3.4138         -1.8891         17.5933

     Atom 39  O   pos: ( -0.078570  0.745684  1.210478)  bare sigma:          29.40
            32.8628          0.0196         -1.1248
            -1.0535         30.3599         -1.8654
            -4.7165         -2.6892         24.9677

     Atom 40  O   pos: (  0.032600  0.905720  1.575426)  bare sigma:          35.71
            29.0370         -2.5167          0.1556
            -4.0164         41.8246         14.6566
            -0.2224         11.5603         36.2699

     Atom 41  Ca  pos: ( -0.707489  1.293051  1.178512)  bare sigma:         102.30
           105.4739         -2.7807         -8.2622
            -2.8014        106.6314         -0.7446
            -7.7117         -1.2545         94.7886

     Atom 42  Si  pos: ( -0.009202 -0.514586  1.373415)  bare sigma:         -28.70
           -27.3444          3.0763          1.7917
             3.2843        -32.6979          0.9088
             1.2889          1.1588        -26.0636

     Atom 43  O   pos: ( -0.360436  1.210901  1.199922)  bare sigma:          31.89
            31.6594          1.7560          1.4166
             2.4462         26.7385          2.6297
            -0.0871          2.8379         37.2850

     Atom 44  O   pos: (  0.231773 -0.503287  1.342541)  bare sigma:          38.09
            47.9910         -1.3085         -9.1685
            -3.7646         30.8482          6.4415
           -11.2621          6.6605         35.4266

     Atom 45  O   pos: ( -0.071748 -0.272922  1.352485)  bare sigma:          46.23
            45.8533         -4.9063         -0.4018
            -5.5710         51.5211          0.4941
            -1.2322          0.1392         41.3286

     Atom 46  O   pos: (  0.946753 -0.596005  1.612070)  bare sigma:          34.91
            49.2782         -3.1305          5.0740
             0.7330         28.9121         -1.4014
             5.1040         -1.5666         26.5502

     Atom 47  Ca  pos: (  0.255650 -0.638800  1.726997)  bare sigma:         101.39
           105.9234         -1.9292         -1.5661
            -2.8764        102.8771          8.2022
            -1.4140          8.2058         95.3639

     Atom 48  Ca  pos: (  0.006103 -0.154266  1.807647)  bare sigma:         109.16
           104.6472         -6.1669          3.8947
            -6.1389        116.3735        -11.5867
             4.3906        -11.9048        106.4673

     Atom 49  Si  pos: ( -0.804426  1.609301  0.433812)  bare sigma:         -28.39
           -30.5707          3.4324          2.3577
             3.2767        -29.8884          1.0595
             1.7613         -0.2040        -24.7096

     Atom 50  O   pos: ( -0.824816  1.632761  0.193721)  bare sigma:          46.30
            48.7415          4.2280          6.8775
             2.7595         38.6556          4.3383
             5.9212          3.1990         51.5009

     Atom 51  O   pos: (  0.597476 -0.106354  0.537278)  bare sigma:          33.63
            26.3934         -1.0076         -0.5366
            -0.4548         34.4587         -6.3738
             1.6597         -6.4811         40.0403

     Atom 52  O   pos: (  0.282774 -0.222369  1.594554)  bare sigma:          60.45
            62.5320          0.6740         -2.4463
             3.6977         58.3729          6.8704
            -0.1482          7.8750         60.4547

     Atom 53  H   pos: (  0.286380 -0.334873  1.490034)  bare sigma:           9.80
             0.3522          3.0539          2.3219
             3.8380         16.4698         17.0551
             3.6009         17.3802         12.5842

     Atom 54  H   pos: (  0.422633 -0.175423  1.617363)  bare sigma:          12.72
            29.1958          8.2290          2.8430
             7.5996          5.2941          2.5217
             2.5688          2.4043          3.6597

     Atom 55  O   pos: ( -0.523547  0.454184  1.919717)  bare sigma:          73.98
            65.9561         -7.1032         -3.6197
            -8.0391         78.2130          2.1967
            -2.8585          1.3658         77.7623

     Atom 56  H   pos: ( -0.587633  0.575811  1.864355)  bare sigma:          13.97
             6.9506        -11.1182          3.4235
           -10.8720         25.0329         -9.2945
             2.7698         -7.9075          9.9347

     Atom 57  H   pos: ( -0.680778  1.391956  0.002723)  bare sigma:          18.14
            11.1149         -1.8284         -3.1439
            -2.2209         12.9756          1.8915
            -2.3004          0.6092         30.3358

     Atom 58  O   pos: (  0.341668  0.632750  0.143787)  bare sigma:          61.54
            64.2657         -7.5181         -1.9814
            -6.1234         64.9331         -1.5961
            -2.7860         -3.3412         55.4137

     Atom 59  H   pos: (  0.445530  0.515674  0.099414)  bare sigma:           5.72
             7.0502        -19.8535         -6.3815
           -17.9657         15.0870          8.9185
            -5.1162          7.3435         -4.9772

     Atom 60  H   pos: (  0.408830  0.701282  0.253776)  bare sigma:          17.82
            16.4343          3.4838          7.0086
             3.5378         15.0151          5.7845
             6.5753          5.4632         22.0030

     Atom 61  O   pos: ( -0.154352  0.153021  1.982318)  bare sigma:          64.68
            59.1406          0.1555         -0.4285
            -0.3624         61.5250          3.5054
            -3.0901          2.3977         73.3802

     Atom 62  H   pos: ( -0.372033  1.094017  0.048146)  bare sigma:          11.79
            10.2033         -2.1253        -13.7544
            -2.6811          1.2383          4.0504
           -14.6296          3.2544         23.9378

     Atom 63  H   pos: ( -0.073586  0.276168  1.980700)  bare sigma:          15.58
            12.5518         10.0863          1.0264
            10.2016         22.8917          2.6994
             1.3540          3.4983         11.3079

     Atom 64  O   pos: (  0.023638  1.124795  0.258902)  bare sigma:          66.56
            64.3639         -1.2683          3.6354
             0.1520         68.3312          0.0598
             3.2573          0.5093         66.9846

     Atom 65  H   pos: ( -0.047788  1.232383  0.181754)  bare sigma:          12.67
             8.2079         -8.8666          8.4303
            -9.0380         19.0581        -11.3945
             8.4250        -10.3469         10.7311

     Atom 66  H   pos: ( -0.874138  1.211197  0.324956)  bare sigma:          13.45
            15.6585          8.3250         10.7066
             9.2647         11.7502          9.0621
            10.6771          8.6427         12.9477

     Atom 67  O   pos: (  0.040373  0.141059  1.628026)  bare sigma:          56.52
            56.1814          3.5453         -0.1913
             5.3531         56.3820         -6.2839
             2.0044         -3.1957         57.0000

     Atom 68  H   pos: ( -0.033146  0.138727  1.495567)  bare sigma:          11.47
            11.3051          2.2515         13.4264
             2.1894          0.6836          1.8106
            15.0757          2.5960         22.4320

     Atom 69  H   pos: (  0.183048  0.188097  1.596920)  bare sigma:           9.14
            27.3477          9.7291         -7.5559
            10.4771         -0.1466         -3.6766
            -8.3974         -3.2890          0.2335

     Atom 70  O   pos: ( -0.668296  0.820763  1.816559)  bare sigma:          70.54
            72.6908         -5.9228          3.0722
            -5.4435         62.6159         -4.2299
             2.7205         -1.8687         76.3142

     Atom 71  H   pos: ( -0.783977  0.842202  1.721705)  bare sigma:          11.89
            18.3297         -5.6347         15.0201
            -5.4167          0.3618         -3.5906
            13.5544         -2.9904         16.9690

     Atom 72  H   pos: ( -0.715858  0.843289  1.952354)  bare sigma:          17.91
            13.0031         -1.9809         -4.6287
            -1.7177         10.5181          0.5869
            -3.4013         -0.0385         30.2114

     Atom 73  Ca  pos: (  0.375951  0.369457  0.903283)  bare sigma:         102.33
           100.0928         -2.2768         -3.4804
            -1.9572        102.1435         -2.9394
            -3.3258         -3.5251        104.7661

     Atom 74  Si  pos: ( -0.116726  0.320177  0.702506)  bare sigma:         -28.38
           -28.8351          4.7033          0.4921
             5.1078        -31.2518          0.5212
             1.1117         -0.1848        -25.0497

     Atom 75  O   pos: ( -0.295817  0.249815  0.851569)  bare sigma:          32.96
            36.0543          0.1538         -1.9213
             0.4354         37.4816         -0.1219
             1.1389          1.1251         25.3538

     Atom 76  O   pos: (  0.018586  0.486765  0.814999)  bare sigma:          36.56
            33.0413          3.9006          0.1529
             5.2543         46.5669          3.1835
            -0.9903          0.8460         30.0854

     Atom 77  O   pos: (  0.036014  0.121242  0.664111)  bare sigma:          48.99
            45.8931         -9.6070          0.4680
            -9.4061         54.1705         -3.1774
             0.6158         -2.7185         46.8962

     Atom 78  O   pos: ( -0.185589  0.368027  0.474204)  bare sigma:          22.69
            33.3138         14.2388          0.0072
            13.4734         15.3875         -0.3676
             0.4047         -1.1868         19.3755

     Atom 79  Ca  pos: (  0.053455  0.827946  0.892472)  bare sigma:         104.70
           105.5421         -3.4556         -2.7541
            -3.5120        107.4040         -1.5051
            -3.2562         -1.0043        101.1569

     Atom 80  Si  pos: ( -0.471027  0.864399  0.709226)  bare sigma:         -28.50
           -28.1218          3.5143         -0.8559
             3.6874        -30.6657          1.3760
            -0.9923          2.3777        -26.7017

     Atom 81  O   pos: ( -0.613021  0.732889  0.854449)  bare sigma:          32.19
            38.6210         -2.7194         -4.2640
            -1.6695         37.4891         -1.7754
            -2.1268         -0.0977         20.4561

     Atom 82  O   pos: ( -0.283571  0.946444  0.840015)  bare sigma:          32.87
            34.4614          0.6865          1.0360
             0.0700         38.7030          2.0351
            -1.0510          1.5574         25.4459

     Atom 83  O   pos: ( -0.404780  0.744378  0.506652)  bare sigma:          43.38
            43.1535          2.8091         -5.7070
             4.1698         41.3658          3.3140
            -4.4730          3.5803         45.6259

     Atom 84  Ca  pos: (  0.214869 -0.051734  1.237217)  bare sigma:         110.14
           108.3332         -2.6534         -2.4720
            -2.4422        113.7006         -4.4165
            -2.3280         -4.1997        108.3765

     Atom 85  Si  pos: ( -0.267837 -0.119879  1.373926)  bare sigma:         -28.54
           -28.5682          4.9415          2.0037
             4.4622        -29.4608          0.5207
             1.6430         -0.2818        -27.6017

     Atom 86  O   pos: ( -0.173496  0.093385  1.309068)  bare sigma:          38.05
            30.0032          5.4249          4.0103
             7.1108         45.8532         -6.8663
             2.3627         -5.8385         38.3040

     Atom 87  O   pos: (  0.552367 -0.203215  1.239163)  bare sigma:          35.58
            36.9718          1.4713          4.4440
             1.3050         36.3017          1.8467
             2.8897          0.8248         33.4547

     Atom 88  O   pos: ( -0.323120 -0.123071  1.615505)  bare sigma:          33.33
            35.3100          1.0419          3.4383
             0.3684         40.1451          5.2270
             2.0078          3.9323         24.5342

     Atom 89  Ca  pos: ( -0.147044  0.396699  1.164661)  bare sigma:         103.78
           107.7981         -3.3545         -0.4250
            -3.7757        108.4026         -1.5984
             0.2448         -1.5160         95.1345

     Atom 90  Si  pos: (  0.335995  0.407113  1.338594)  bare sigma:         -28.88
           -29.3687          0.5278         -0.7979
             1.0513        -28.9868         -2.2501
            -0.7100         -3.4614        -28.2910

     Atom 91  O   pos: (  0.185617  0.293594  1.181427)  bare sigma:          19.82
            23.1605         -5.9698         -4.0178
            -5.5716         22.9572         -4.7756
            -7.1377         -6.1488         13.3559

     Atom 92  O   pos: ( -0.474034  0.498868  1.198981)  bare sigma:          29.07
            37.2273         -2.4546         -1.3186
            -4.3456         32.2251         -0.1348
             2.4699          1.1890         17.7573

     Atom 93  O   pos: (  0.215986  0.598309  1.439089)  bare sigma:          50.82
            49.1935         -9.2272         -2.9848
            -8.1463         58.5634          2.1902
            -2.4584          2.5799         44.6939

     Atom 94  O   pos: (  0.386055  0.241822  1.507925)  bare sigma:          33.62
            45.7045         -4.9915         18.6031
            -1.0234         16.3927         -5.4328
            15.8835         -8.5057         38.7664

     Atom 95  Ca  pos: (  0.021375  0.504453  0.243071)  bare sigma:          99.93
            95.6397          2.8895         -5.3909
             2.5170         91.7925         -5.8695
            -5.7290         -5.6762        112.3615

     Atom 96  Ca  pos: ( -0.374085  0.212071  1.708539)  bare sigma:         103.65
           103.2645         -3.7734         12.5572
            -4.5232        103.7058          1.3525
            13.4115          2.9013        103.9930

     Atom 97  Ca  pos: (  0.545379  0.196577  0.364094)  bare sigma:          99.37
            95.7066          3.7028          4.6322
             3.8531        101.8372         -9.8606
             5.4458        -11.0287        100.5632

     Atom 98  O   pos: (  0.107605 -0.442833  1.970799)  bare sigma:          28.44
            -3.1911        -16.7761          4.8201
           -16.4969         32.4578          3.4172
             4.1983          3.1923         56.0557

     Atom 99  H   pos: ( -0.025233 -0.504265  1.985261)  bare sigma:          16.48
            22.3307          4.2738         -3.1410
             4.7720         12.6025         -0.0081
            -3.7273         -0.6229         14.5063

     Atom100  O   pos: (  0.575313  0.349846  0.065365)  bare sigma:          54.78
            52.2948         -6.3638         -8.6846
            -7.1194         50.8009        -20.3039
            -5.6797         -9.0650         61.2306

     Atom101  H   pos: (  0.680226 -0.633945  1.995682)  bare sigma:          19.46
            13.6912          0.8413          2.1554
             0.9401         14.9761          2.9296
             2.0215          4.1027         29.7078

     Atom102  O   pos: (  0.584561 -0.541959  1.659673)  bare sigma:          60.19
            74.9513          1.1809         -3.5573
             0.0614         53.2904         -2.0650
            -3.0177         -1.7513         52.3151

     Atom103  H   pos: (  0.604267 -0.395574  1.667160)  bare sigma:          15.84
            10.2549          3.6150         -0.3721
             2.4692         31.0897         -1.6561
            -0.4470         -1.1745          6.1745

     Atom104  H   pos: (  0.735759 -0.587027  1.645393)  bare sigma:           7.65
            32.3736         -8.6538         -6.4821
            -6.8374         -3.6616          0.3468
            -5.5712          0.6698         -5.7621

     Atom105  O   pos: ( -0.192117  0.481155  1.566502)  bare sigma:          67.37
            66.8987          0.3267         -0.7829
            -0.5234         75.0162         -3.3773
            -0.6504         -4.1305         60.2079

     Atom106  H   pos: ( -0.257536  0.615516  1.557092)  bare sigma:          11.77
             8.4266        -11.9251          0.7009
           -13.6674         26.6368         -2.2565
             0.7398         -1.8932          0.2331

     Atom107  H   pos: ( -0.049166  0.504249  1.585600)  bare sigma:          16.87
            28.2521          1.9777         -0.2409
             3.4019         12.9789         -0.9929
             0.2791         -0.9838          9.3772

     Atom108  O   pos: (  0.012106  0.777860  0.516356)  bare sigma:          68.07
            69.7282          2.1871          1.0404
             4.7026         68.0660         -5.2368
             1.3194         -5.5918         66.4137

     Atom109  H   pos: ( -0.133429  0.746314  0.531483)  bare sigma:          14.13
            29.6444          5.1748         -1.7726
             4.0121          6.5222         -1.1542
            -1.1406         -1.0053          6.2141

     Atom110  H   pos: (  0.013493  0.904064  0.442179)  bare sigma:          17.24
             9.7664          1.3252          0.6667
             2.8222         26.0209        -11.0854
            -0.3645        -11.1256         15.9258

     Atom111  O   pos: ( -0.217846  0.766787  0.171733)  bare sigma:          64.54
            64.2565          3.6033         -1.8247
             2.7114         64.2222         -5.2554
            -1.9881         -4.3264         65.1558

     Atom112  H   pos: ( -0.301533  0.763528  0.299222)  bare sigma:          10.70
             9.3190          2.7914        -14.8222
             1.5768         -0.9642         -1.6868
           -15.3355         -2.8014         23.7484

     Atom113  H   pos: ( -0.158300  0.899333  0.175630)  bare sigma:          18.55
            15.0889          7.9428         -0.3017
             7.9778         27.1704         -1.7281
             0.4046         -0.5429         13.3807

     Atom114  O   pos: ( -0.503914  1.167314  0.235011)  bare sigma:          71.35
            70.2645          5.2190         -3.3369
             4.6663         69.0759          3.7857
            -3.8300          0.6734         74.7080

     Atom115  H   pos: ( -0.428268  1.270927  0.307338)  bare sigma:          16.24
            16.0471          8.4479          6.4574
             8.7319         16.5927          6.7991
             7.1479          7.3628         16.0802

     Atom116  H   pos: ( -0.549477  1.087494  0.350036)  bare sigma:          15.95
            10.2296          3.4774         -5.9121
             3.6618         13.1238         -7.7716
            -6.8127         -8.9642         24.5107

     Diamagnetic contribution in ppm:

     Atom  1  O   pos: ( -0.125863  1.430769  0.053877)  dia sigma:          18.09
            18.6748         -0.0727         -0.0229
            -0.0727         18.0493          0.2628
            -0.0229          0.2628         17.5438

     Atom  2  H   pos: ( -0.007511  1.515362  0.101703)  dia sigma:           0.90
             0.8956         -0.0000         -0.0000
            -0.0000          0.8956         -0.0000
            -0.0000         -0.0000          0.8956

     Atom  3  H   pos: ( -0.245224  1.506923  0.094347)  dia sigma:           1.00
             0.9974         -0.0000         -0.0000
            -0.0000          0.9974         -0.0000
            -0.0000         -0.0000          0.9974

     Atom  4  O   pos: (  0.179086  0.168651  0.294210)  dia sigma:          18.18
            17.6921          0.2266         -0.2274
             0.2266         18.2022          0.3419
            -0.2274          0.3419         18.6500

     Atom  5  H   pos: (  0.117014  0.134004  0.426498)  dia sigma:           0.94
             0.9352         -0.0000         -0.0000
            -0.0000          0.9352         -0.0000
            -0.0000         -0.0000          0.9352

     Atom  6  H   pos: (  0.156289  0.056973  0.203720)  dia sigma:           1.03
             1.0253         -0.0000         -0.0000
            -0.0000          1.0253         -0.0000
            -0.0000         -0.0000          1.0253

     Atom  7  O   pos: ( -0.430486  1.698671  0.169548)  dia sigma:          18.03
            18.1994          0.1951          0.2184
             0.1951         17.4431          0.1656
             0.2184          0.1656         18.4547

     Atom  8  H   pos: ( -0.440991  1.714497  0.316555)  dia sigma:           0.98
             0.9788         -0.0000         -0.0000
            -0.0000          0.9788         -0.0000
            -0.0000         -0.0000          0.9788

     Atom  9  H   pos: ( -0.573751  1.665918  0.138092)  dia sigma:           0.94
             0.9435         -0.0000         -0.0000
            -0.0000          0.9435         -0.0000
            -0.0000         -0.0000          0.9435

     Atom 10  O   pos: (  0.332769 -0.004996  1.969164)  dia sigma:          18.00
            17.5887         -0.4840          0.0364
            -0.4840         18.3599          0.1906
             0.0364          0.1906         18.0460

     Atom 11  H   pos: (  0.398443 -0.116678  2.044112)  dia sigma:           0.95
             0.9533         -0.0000         -0.0000
            -0.0000          0.9533         -0.0000
            -0.0000         -0.0000          0.9533

     Atom 12  H   pos: (  0.163154  1.021039  0.013659)  dia sigma:           1.02
             1.0189         -0.0000         -0.0000
            -0.0000          1.0189         -0.0000
            -0.0000         -0.0000          1.0189

     Atom 13  O   pos: (  0.364439  0.442863  0.542284)  dia sigma:          18.15
            18.6889         -0.0777         -0.3285
            -0.0777         18.1063          0.0806
            -0.3285          0.0806         17.6445

     Atom 14  H   pos: (  0.240760  0.505523  0.591274)  dia sigma:           1.00
             1.0035         -0.0000         -0.0000
            -0.0000          1.0035         -0.0000
            -0.0000         -0.0000          1.0035

     Atom 15  H   pos: (  0.469638  0.563551  0.532264)  dia sigma:           0.83
             0.8256         -0.0000         -0.0000
            -0.0000          0.8256         -0.0000
            -0.0000         -0.0000          0.8256

     Atom 16  O   pos: ( -0.373966  0.831412  1.541584)  dia sigma:          18.22
            18.5974          0.3688         -0.3580
             0.3688         17.9650          0.2255
            -0.3580          0.2255         18.0991

     Atom 17  H   pos: ( -0.473017  0.852926  1.648805)  dia sigma:           0.98
             0.9766         -0.0000         -0.0000
            -0.0000          0.9766         -0.0000
            -0.0000         -0.0000          0.9766

     Atom 18  H   pos: ( -0.258875  0.919872  1.566928)  dia sigma:           0.98
             0.9835         -0.0000         -0.0000
            -0.0000          0.9835         -0.0000
            -0.0000         -0.0000          0.9835

     Atom 19  O   pos: ( -0.253834  1.329604  0.514898)  dia sigma:          18.04
            17.9941         -0.0825         -0.2357
            -0.0825         18.6086          0.2645
            -0.2357          0.2645         17.5095

     Atom 20  H   pos: ( -0.178231  1.457840  0.514275)  dia sigma:           0.97
             0.9678         -0.0000         -0.0000
            -0.0000          0.9678         -0.0000
            -0.0000         -0.0000          0.9678

     Atom 21  H   pos: ( -0.158674  1.232317  0.460827)  dia sigma:           1.02
             1.0235         -0.0000         -0.0000
            -0.0000          1.0235         -0.0000
            -0.0000         -0.0000          1.0235

     Atom 22  O   pos: ( -0.062055  0.946112  1.957607)  dia sigma:          18.16
            17.9439          0.2423         -0.4496
             0.2423         18.0159          0.3620
            -0.4496          0.3620         18.5136

     Atom 23  H   pos: ( -0.164443  0.899087  2.053276)  dia sigma:           0.97
             0.9736         -0.0000         -0.0000
            -0.0000          0.9736         -0.0000
            -0.0000         -0.0000          0.9736

     Atom 24  H   pos: ( -0.061459  0.852151  1.844851)  dia sigma:           1.01
             1.0054         -0.0000         -0.0000
            -0.0000          1.0054         -0.0000
            -0.0000         -0.0000          1.0054

     Atom 25  Ca  pos: ( -0.245283  1.292065  0.882059)  dia sigma:          -4.23
            -4.2311          0.0126          0.0146
             0.0126         -4.2339          0.0043
             0.0146          0.0043         -4.2135

     Atom 26  Si  pos: ( -0.722344  1.257290  0.711852)  dia sigma:           1.94
             1.9232         -0.0348          0.0109
            -0.0348          1.9552         -0.0148
             0.0109         -0.0148          1.9419

     Atom 27  O   pos: ( -0.916930  1.192968  0.839029)  dia sigma:          17.73
            17.7939          0.0331         -0.1425
             0.0331         17.6406         -0.0683
            -0.1425         -0.0683         17.7680

     Atom 28  O   pos: ( -0.580278  1.393042  0.851262)  dia sigma:          17.82
            17.7762          0.0613          0.1373
             0.0613         17.8626          0.1035
             0.1373          0.1035         17.8165

     Atom 29  O   pos: ( -0.608775  1.056182  0.623386)  dia sigma:          18.29
            18.2149         -0.3272          0.0205
            -0.3272         18.4686          0.0387
             0.0205          0.0387         18.1835

     Atom 30  O   pos: ( -0.773987  1.371193  0.496284)  dia sigma:          18.34
            18.0090         -0.0165          0.1275
            -0.0165         18.5462         -0.2397
             0.1275         -0.2397         18.4515

     Atom 31  Ca  pos: (  0.661213 -0.112367  0.894053)  dia sigma:          -4.23
            -4.2424          0.0157         -0.0015
             0.0157         -4.2415          0.0080
            -0.0015          0.0080         -4.2161

     Atom 32  Si  pos: (  0.147106 -0.071806  0.770766)  dia sigma:           1.95
             1.9269         -0.0402         -0.0066
            -0.0402          1.9647          0.0185
            -0.0066          0.0185          1.9468

     Atom 33  O   pos: ( -0.001000 -0.201757  0.908391)  dia sigma:          17.69
            17.6626          0.0663         -0.1068
             0.0663         17.6992         -0.0921
            -0.1068         -0.0921         17.7063

     Atom 34  O   pos: (  0.336564  0.001707  0.899939)  dia sigma:          17.81
            17.8559          0.0677          0.1568
             0.0677         17.7529          0.0710
             0.1568          0.0710         17.8335

     Atom 35  O   pos: (  0.206774 -0.199683  0.564247)  dia sigma:          18.28
            18.3576         -0.0318         -0.2278
            -0.0318         18.0976          0.2528
            -0.2278          0.2528         18.3967

     Atom 36  Ca  pos: ( -0.418520  0.846828  1.175181)  dia sigma:          -4.22
            -4.2390          0.0057          0.0024
             0.0057         -4.2209          0.0017
             0.0024          0.0017         -4.2056

     Atom 37  Si  pos: (  0.103370  0.809913  1.362918)  dia sigma:           1.91
             1.9142         -0.0286          0.0143
            -0.0286          1.9375         -0.0103
             0.0143         -0.0103          1.8777

     Atom 38  O   pos: ( -0.740498  0.956310  1.224705)  dia sigma:          17.82
            17.8250          0.1294         -0.1198
             0.1294         17.8043         -0.1208
            -0.1198         -0.1208         17.8198

     Atom 39  O   pos: ( -0.078570  0.745684  1.210478)  dia sigma:          17.80
            17.8583          0.0488          0.1870
             0.0488         17.7157          0.1025
             0.1870          0.1025         17.8410

     Atom 40  O   pos: (  0.032600  0.905720  1.575426)  dia sigma:          17.76
            17.7100         -0.0625         -0.0318
            -0.0625         17.5997          0.0904
            -0.0318          0.0904         17.9824

     Atom 41  Ca  pos: ( -0.707489  1.293051  1.178512)  dia sigma:          -4.21
            -4.2277          0.0016          0.0277
             0.0016         -4.2210          0.0095
             0.0277          0.0095         -4.1812

     Atom 42  Si  pos: ( -0.009202 -0.514586  1.373415)  dia sigma:           1.97
             1.9542         -0.0286         -0.0074
            -0.0286          2.0094         -0.0041
            -0.0074         -0.0041          1.9365

     Atom 43  O   pos: ( -0.360436  1.210901  1.199922)  dia sigma:          17.82
            17.8339          0.0944          0.1125
             0.0944         17.7906          0.1380
             0.1125          0.1380         17.8333

     Atom 44  O   pos: (  0.231773 -0.503287  1.342541)  dia sigma:          17.81
            17.9790          0.0919          0.0361
             0.0919         17.6873          0.0233
             0.0361          0.0233         17.7658

     Atom 45  O   pos: ( -0.071748 -0.272922  1.352485)  dia sigma:          18.33
            18.3817         -0.2111         -0.0331
            -0.2111         18.5778         -0.0145
            -0.0331         -0.0145         18.0387

     Atom 46  O   pos: (  0.946753 -0.596005  1.612070)  dia sigma:          17.76
            17.7567          0.0107         -0.0893
             0.0107         17.6338         -0.0953
            -0.0893         -0.0953         17.8935

     Atom 47  Ca  pos: (  0.255650 -0.638800  1.726997)  dia sigma:          -4.20
            -4.2109          0.0104          0.0082
             0.0104         -4.1921         -0.0282
             0.0082         -0.0282         -4.1850

     Atom 48  Ca  pos: (  0.006103 -0.154266  1.807647)  dia sigma:          -4.24
            -4.2221          0.0204         -0.0027
             0.0204         -4.2616          0.0361
            -0.0027          0.0361         -4.2260

     Atom 49  Si  pos: ( -0.804426  1.609301  0.433812)  dia sigma:           1.93
             1.9508         -0.0326         -0.0187
            -0.0326          1.9466         -0.0009
            -0.0187         -0.0009          1.9010

     Atom 50  O   pos: ( -0.824816  1.632761  0.193721)  dia sigma:          17.55
            17.4773          0.0271          0.0252
             0.0271         17.4130         -0.0487
             0.0252         -0.0487         17.7713

     Atom 51  O   pos: (  0.597476 -0.106354  0.537278)  dia sigma:          17.65
            17.7314          0.1460          0.0692
             0.1460         17.6599          0.0462
             0.0692          0.0462         17.5497

     Atom 52  O   pos: (  0.282774 -0.222369  1.594554)  dia sigma:          18.17
            18.3773          0.2709          0.1119
             0.2709         18.1263          0.4340
             0.1119          0.4340         18.0141

     Atom 53  H   pos: (  0.286380 -0.334873  1.490034)  dia sigma:           0.90
             0.9032         -0.0000         -0.0000
            -0.0000          0.9032         -0.0000
            -0.0000         -0.0000          0.9032

     Atom 54  H   pos: (  0.422633 -0.175423  1.617363)  dia sigma:           0.95
             0.9536         -0.0000         -0.0000
            -0.0000          0.9536         -0.0000
            -0.0000         -0.0000          0.9536

     Atom 55  O   pos: ( -0.523547  0.454184  1.919717)  dia sigma:          18.23
            17.6752         -0.4025          0.0017
            -0.4025         18.1812         -0.2682
             0.0017         -0.2682         18.8303

     Atom 56  H   pos: ( -0.587633  0.575811  1.864355)  dia sigma:           0.97
             0.9696         -0.0000         -0.0000
            -0.0000          0.9696         -0.0000
            -0.0000         -0.0000          0.9696

     Atom 57  H   pos: ( -0.680778  1.391956  0.002723)  dia sigma:           1.03
             1.0292         -0.0000         -0.0000
            -0.0000          1.0292         -0.0000
            -0.0000         -0.0000          1.0292

     Atom 58  O   pos: (  0.341668  0.632750  0.143787)  dia sigma:          18.04
            17.9234         -0.0865          0.2649
            -0.0865         18.0607          0.5500
             0.2649          0.5500         18.1289

     Atom 59  H   pos: (  0.445530  0.515674  0.099414)  dia sigma:           0.80
             0.7994         -0.0000         -0.0000
            -0.0000          0.7994         -0.0000
            -0.0000         -0.0000          0.7994

     Atom 60  H   pos: (  0.408830  0.701282  0.253776)  dia sigma:           1.03
             1.0339         -0.0000         -0.0000
            -0.0000          1.0339         -0.0000
            -0.0000         -0.0000          1.0339

     Atom 61  O   pos: ( -0.154352  0.153021  1.982318)  dia sigma:          18.22
            18.1688          0.4694         -0.4237
             0.4694         18.2970          0.0197
            -0.4237          0.0197         18.1930

     Atom 62  H   pos: ( -0.372033  1.094017  0.048146)  dia sigma:           0.93
             0.9328         -0.0000         -0.0000
            -0.0000          0.9328         -0.0000
            -0.0000         -0.0000          0.9328

     Atom 63  H   pos: ( -0.073586  0.276168  1.980700)  dia sigma:           0.99
             0.9913         -0.0000         -0.0000
            -0.0000          0.9913         -0.0000
            -0.0000         -0.0000          0.9913

     Atom 64  O   pos: (  0.023638  1.124795  0.258902)  dia sigma:          18.06
            18.1271          0.0219          0.5681
             0.0219         18.0862         -0.1217
             0.5681         -0.1217         17.9608

     Atom 65  H   pos: ( -0.047788  1.232383  0.181754)  dia sigma:           0.94
             0.9415         -0.0000         -0.0000
            -0.0000          0.9415         -0.0000
            -0.0000         -0.0000          0.9415

     Atom 66  H   pos: ( -0.874138  1.211197  0.324956)  dia sigma:           0.96
             0.9589         -0.0000         -0.0000
            -0.0000          0.9589         -0.0000
            -0.0000         -0.0000          0.9589

     Atom 67  O   pos: (  0.040373  0.141059  1.628026)  dia sigma:          18.18
            18.5208          0.2505          0.2468
             0.2505         17.6980         -0.0592
             0.2468         -0.0592         18.3158

     Atom 68  H   pos: ( -0.033146  0.138727  1.495567)  dia sigma:           0.94
             0.9350         -0.0000         -0.0000
            -0.0000          0.9350         -0.0000
            -0.0000         -0.0000          0.9350

     Atom 69  H   pos: (  0.183048  0.188097  1.596920)  dia sigma:           0.89
             0.8920         -0.0000         -0.0000
            -0.0000          0.8920         -0.0000
            -0.0000         -0.0000          0.8920

     Atom 70  O   pos: ( -0.668296  0.820763  1.816559)  dia sigma:          18.11
            18.0845         -0.1807          0.0864
            -0.1807         17.4740          0.0947
             0.0864          0.0947         18.7812

     Atom 71  H   pos: ( -0.783977  0.842202  1.721705)  dia sigma:           0.92
             0.9239         -0.0000         -0.0000
            -0.0000          0.9239         -0.0000
            -0.0000         -0.0000          0.9239

     Atom 72  H   pos: ( -0.715858  0.843289  1.952354)  dia sigma:           1.03
             1.0254         -0.0000         -0.0000
            -0.0000          1.0254         -0.0000
            -0.0000         -0.0000          1.0254

     Atom 73  Ca  pos: (  0.375951  0.369457  0.903283)  dia sigma:          -4.20
            -4.1951         -0.0006          0.0117
            -0.0006         -4.1978          0.0063
             0.0117          0.0063         -4.2090

     Atom 74  Si  pos: ( -0.116726  0.320177  0.702506)  dia sigma:           1.93
             1.9380         -0.0472         -0.0073
            -0.0472          1.9647         -0.0012
            -0.0073         -0.0012          1.8892

     Atom 75  O   pos: ( -0.295817  0.249815  0.851569)  dia sigma:          17.75
            17.7875          0.0359         -0.1447
             0.0359         17.6615         -0.0771
            -0.1447         -0.0771         17.7877

     Atom 76  O   pos: (  0.018586  0.486765  0.814999)  dia sigma:          17.69
            17.7111          0.1054          0.0672
             0.1054         17.6689          0.1370
             0.0672          0.1370         17.6874

     Atom 77  O   pos: (  0.036014  0.121242  0.664111)  dia sigma:          18.33
            18.2736         -0.3030         -0.0193
            -0.3030         18.5001         -0.1169
            -0.0193         -0.1169         18.2248

     Atom 78  O   pos: ( -0.185589  0.368027  0.474204)  dia sigma:          17.84
            17.7606          0.0497          0.0931
             0.0497         17.6713         -0.0425
             0.0931         -0.0425         18.0834

     Atom 79  Ca  pos: (  0.053455  0.827946  0.892472)  dia sigma:          -4.22
            -4.2273          0.0062          0.0070
             0.0062         -4.2290          0.0011
             0.0070          0.0011         -4.2115

     Atom 80  Si  pos: ( -0.471027  0.864399  0.709226)  dia sigma:           1.94
             1.9386         -0.0337          0.0092
            -0.0337          1.9692         -0.0128
             0.0092         -0.0128          1.9194

     Atom 81  O   pos: ( -0.613021  0.732889  0.854449)  dia sigma:          17.78
            17.7809          0.0824         -0.1294
             0.0824         17.7707         -0.1057
            -0.1294         -0.1057         17.7893

     Atom 82  O   pos: ( -0.283571  0.946444  0.840015)  dia sigma:          17.77
            17.8367          0.0348          0.1577
             0.0348         17.6936          0.0616
             0.1577          0.0616         17.7819

     Atom 83  O   pos: ( -0.404780  0.744378  0.506652)  dia sigma:          17.75
            17.6745          0.0822         -0.0977
             0.0822         17.6769          0.1516
            -0.0977          0.1516         17.8894

     Atom 84  Ca  pos: (  0.214869 -0.051734  1.237217)  dia sigma:          -4.22
            -4.2171          0.0049          0.0107
             0.0049         -4.2340          0.0181
             0.0107          0.0181         -4.2161

     Atom 85  Si  pos: ( -0.267837 -0.119879  1.373926)  dia sigma:           1.94
             1.9476         -0.0389         -0.0159
            -0.0389          1.9400          0.0048
            -0.0159          0.0048          1.9250

     Atom 86  O   pos: ( -0.173496  0.093385  1.309068)  dia sigma:          17.76
            17.7217          0.1486         -0.0162
             0.1486         17.8337         -0.0324
            -0.0162         -0.0324         17.7133

     Atom 87  O   pos: (  0.552367 -0.203215  1.239163)  dia sigma:          17.70
            17.7619          0.0479          0.1680
             0.0479         17.6174          0.0638
             0.1680          0.0638         17.7156

     Atom 88  O   pos: ( -0.323120 -0.123071  1.615505)  dia sigma:          17.63
            17.5539          0.0248         -0.0296
             0.0248         17.4840         -0.0268
            -0.0296         -0.0268         17.8388

     Atom 89  Ca  pos: ( -0.147044  0.396699  1.164661)  dia sigma:          -4.21
            -4.2313          0.0039          0.0051
             0.0039         -4.2261          0.0058
             0.0051          0.0058         -4.1847

     Atom 90  Si  pos: (  0.335995  0.407113  1.338594)  dia sigma:           1.96
             1.9682         -0.0123          0.0017
            -0.0123          1.9618          0.0258
             0.0017          0.0258          1.9567

     Atom 91  O   pos: (  0.185617  0.293594  1.181427)  dia sigma:          17.85
            17.8641          0.0883          0.1102
             0.0883         17.8614          0.1126
             0.1102          0.1126         17.8309

     Atom 92  O   pos: ( -0.474034  0.498868  1.198981)  dia sigma:          17.86
            17.9306          0.1025         -0.1609
             0.1025         17.7835         -0.0531
            -0.1609         -0.0531         17.8681

     Atom 93  O   pos: (  0.215986  0.598309  1.439089)  dia sigma:          18.24
            18.1688         -0.2862         -0.0401
            -0.2862         18.4916         -0.0181
            -0.0401         -0.0181         18.0579

     Atom 94  O   pos: (  0.386055  0.241822  1.507925)  dia sigma:          17.85
            17.7566          0.0025         -0.0355
             0.0025         17.9440         -0.1684
            -0.0355         -0.1684         17.8500

     Atom 95  Ca  pos: (  0.021375  0.504453  0.243071)  dia sigma:          -4.22
            -4.2008          0.0005          0.0197
             0.0005         -4.1951          0.0143
             0.0197          0.0143         -4.2496

     Atom 96  Ca  pos: ( -0.374085  0.212071  1.708539)  dia sigma:          -4.22
            -4.2201          0.0151         -0.0382
             0.0151         -4.2211         -0.0060
            -0.0382         -0.0060         -4.2219

     Atom 97  Ca  pos: (  0.545379  0.196577  0.364094)  dia sigma:          -4.21
            -4.2129         -0.0108         -0.0175
            -0.0108         -4.2106          0.0222
            -0.0175          0.0222         -4.2194

     Atom 98  O   pos: (  0.107605 -0.442833  1.970799)  dia sigma:          17.84
            18.3168          0.3711         -0.0707
             0.3711         17.6937         -0.0813
            -0.0707         -0.0813         17.4977

     Atom 99  H   pos: ( -0.025233 -0.504265  1.985261)  dia sigma:           1.02
             1.0204         -0.0000         -0.0000
            -0.0000          1.0204         -0.0000
            -0.0000         -0.0000          1.0204

     Atom100  O   pos: (  0.575313  0.349846  0.065365)  dia sigma:          17.72
            17.4299         -0.0276          0.1937
            -0.0276         17.5673          0.4065
             0.1937          0.4065         18.1609

     Atom101  H   pos: (  0.680226 -0.633945  1.995682)  dia sigma:           1.06
             1.0591         -0.0000         -0.0000
            -0.0000          1.0591         -0.0000
            -0.0000         -0.0000          1.0591

     Atom102  O   pos: (  0.584561 -0.541959  1.659673)  dia sigma:          18.04
            18.0786         -0.1280         -0.0531
            -0.1280         18.5446          0.0780
            -0.0531          0.0780         17.5068

     Atom103  H   pos: (  0.604267 -0.395574  1.667160)  dia sigma:           1.00
             0.9955         -0.0000         -0.0000
            -0.0000          0.9955         -0.0000
            -0.0000         -0.0000          0.9955

     Atom104  H   pos: (  0.735759 -0.587027  1.645393)  dia sigma:           0.84
             0.8383         -0.0000         -0.0000
            -0.0000          0.8383         -0.0000
            -0.0000         -0.0000          0.8383

     Atom105  O   pos: ( -0.192117  0.481155  1.566502)  dia sigma:          18.22
            18.7936         -0.1809          0.1715
            -0.1809         18.2987         -0.0282
             0.1715         -0.0282         17.5589

     Atom106  H   pos: ( -0.257536  0.615516  1.557092)  dia sigma:           0.94
             0.9432         -0.0000         -0.0000
            -0.0000          0.9432         -0.0000
            -0.0000         -0.0000          0.9432

     Atom107  H   pos: ( -0.049166  0.504249  1.585600)  dia sigma:           1.01
             1.0137         -0.0000         -0.0000
            -0.0000          1.0137         -0.0000
            -0.0000         -0.0000          1.0137

     Atom108  O   pos: (  0.012106  0.777860  0.516356)  dia sigma:          18.02
            18.2373          0.2480         -0.1631
             0.2480         18.2167         -0.4791
            -0.1631         -0.4791         17.5995

     Atom109  H   pos: ( -0.133429  0.746314  0.531483)  dia sigma:           0.95
             0.9543         -0.0000         -0.0000
            -0.0000          0.9543         -0.0000
            -0.0000         -0.0000          0.9543

     Atom110  H   pos: (  0.013493  0.904064  0.442179)  dia sigma:           1.02
             1.0229         -0.0000         -0.0000
            -0.0000          1.0229         -0.0000
            -0.0000         -0.0000          1.0229

     Atom111  O   pos: ( -0.217846  0.766787  0.171733)  dia sigma:          18.09
            17.9060          0.4517         -0.4496
             0.4517         18.3799         -0.0195
            -0.4496         -0.0195         17.9846

     Atom112  H   pos: ( -0.301533  0.763528  0.299222)  dia sigma:           0.91
             0.9081         -0.0000         -0.0000
            -0.0000          0.9081         -0.0000
            -0.0000         -0.0000          0.9081

     Atom113  H   pos: ( -0.158300  0.899333  0.175630)  dia sigma:           1.05
             1.0461         -0.0000         -0.0000
            -0.0000          1.0461         -0.0000
            -0.0000         -0.0000          1.0461

     Atom114  O   pos: ( -0.503914  1.167314  0.235011)  dia sigma:          18.08
            17.7310          0.6338         -0.0695
             0.6338         18.3084         -0.0858
            -0.0695         -0.0858         18.2036

     Atom115  H   pos: ( -0.428268  1.270927  0.307338)  dia sigma:           1.00
             1.0011         -0.0000         -0.0000
            -0.0000          1.0011         -0.0000
            -0.0000         -0.0000          1.0011

     Atom116  H   pos: ( -0.549477  1.087494  0.350036)  dia sigma:           1.00
             0.9972         -0.0000         -0.0000
            -0.0000          0.9972         -0.0000
            -0.0000         -0.0000          0.9972

     Paramagnetic contribution in ppm:

     Atom  1  O   pos: ( -0.125863  1.430769  0.053877)  para sigma:         -26.84
           -14.3867          6.1918          6.7397
            10.0222        -21.8817          5.5076
            10.8674          4.3339        -44.2435

     Atom  2  H   pos: ( -0.007511  1.515362  0.101703)  para sigma:           0.00
             0.0000          0.0000          0.0000
             0.0000          0.0000          0.0000
             0.0000          0.0000          0.0000

     Atom  3  H   pos: ( -0.245224  1.506923  0.094347)  para sigma:           0.00
             0.0000          0.0000          0.0000
             0.0000          0.0000          0.0000
             0.0000          0.0000          0.0000

     Atom  4  O   pos: (  0.179086  0.168651  0.294210)  para sigma:         -24.36
           -33.5638          2.4261          3.5144
             3.2403        -24.1113          7.9381
             0.1872          4.2547        -15.3953

     Atom  5  H   pos: (  0.117014  0.134004  0.426498)  para sigma:           0.00
             0.0000          0.0000          0.0000
             0.0000          0.0000          0.0000
             0.0000          0.0000          0.0000

     Atom  6  H   pos: (  0.156289  0.056973  0.203720)  para sigma:           0.00
             0.0000          0.0000          0.0000
             0.0000          0.0000          0.0000
             0.0000          0.0000          0.0000

     Atom  7  O   pos: ( -0.430486  1.698671  0.169548)  para sigma:         -27.17
            -8.9393          7.1693        -10.1602
             7.2228        -51.9661          2.0374
           -10.6583          3.5026        -20.6073

     Atom  8  H   pos: ( -0.440991  1.714497  0.316555)  para sigma:           0.00
             0.0000          0.0000          0.0000
             0.0000          0.0000          0.0000
             0.0000          0.0000          0.0000

     Atom  9  H   pos: ( -0.573751  1.665918  0.138092)  para sigma:           0.00
             0.0000          0.0000          0.0000
             0.0000          0.0000          0.0000
             0.0000          0.0000          0.0000

     Atom 10  O   pos: (  0.332769 -0.004996  1.969164)  para sigma:         -11.66
           -24.3883        -12.7807          2.2417
           -15.0123          0.5779         -0.7246
             1.1872         -0.4268        -11.1710

     Atom 11  H   pos: (  0.398443 -0.116678  2.044112)  para sigma:           0.00
             0.0000          0.0000          0.0000
             0.0000          0.0000          0.0000
             0.0000          0.0000          0.0000

     Atom 12  H   pos: (  0.163154  1.021039  0.013659)  para sigma:           0.00
             0.0000          0.0000          0.0000
             0.0000          0.0000          0.0000
             0.0000          0.0000          0.0000

     Atom 13  O   pos: (  0.364439  0.442863  0.542284)  para sigma:         -51.31
           -55.2626          8.8104         -3.8758
             1.4660        -44.6060          0.6733
           -14.2504          1.0303        -54.0763

     Atom 14  H   pos: (  0.240760  0.505523  0.591274)  para sigma:           0.00
             0.0000          0.0000          0.0000
             0.0000          0.0000          0.0000
             0.0000          0.0000          0.0000

     Atom 15  H   pos: (  0.469638  0.563551  0.532264)  para sigma:           0.00
             0.0000          0.0000          0.0000
             0.0000          0.0000          0.0000
             0.0000          0.0000          0.0000

     Atom 16  O   pos: ( -0.373966  0.831412  1.541584)  para sigma:         -27.45
           -15.8231          6.4922         -9.2452
             5.0017        -26.3406          4.0796
            -8.7915          1.1837        -40.1964

     Atom 17  H   pos: ( -0.473017  0.852926  1.648805)  para sigma:           0.00
             0.0000          0.0000          0.0000
             0.0000          0.0000          0.0000
             0.0000          0.0000          0.0000

     Atom 18  H   pos: ( -0.258875  0.919872  1.566928)  para sigma:           0.00
             0.0000          0.0000          0.0000
             0.0000          0.0000          0.0000
             0.0000          0.0000          0.0000

     Atom 19  O   pos: ( -0.253834  1.329604  0.514898)  para sigma:         -24.61
           -31.1139          8.7073         -0.8425
             3.7669        -14.2472          9.4333
            -3.1325         11.1091        -28.4792

     Atom 20  H   pos: ( -0.178231  1.457840  0.514275)  para sigma:           0.00
             0.0000          0.0000          0.0000
             0.0000          0.0000          0.0000
             0.0000          0.0000          0.0000

     Atom 21  H   pos: ( -0.158674  1.232317  0.460827)  para sigma:           0.00
             0.0000          0.0000          0.0000
             0.0000          0.0000          0.0000
             0.0000          0.0000          0.0000

     Atom 22  O   pos: ( -0.062055  0.946112  1.957607)  para sigma:         -19.64
           -30.4553          5.8500        -14.4421
             8.4293        -30.5790         -4.9897
           -20.8078         -2.7265          2.1085

     Atom 23  H   pos: ( -0.164443  0.899087  2.053276)  para sigma:           0.00
             0.0000          0.0000          0.0000
             0.0000          0.0000          0.0000
             0.0000          0.0000          0.0000

     Atom 24  H   pos: ( -0.061459  0.852151  1.844851)  para sigma:           0.00
             0.0000          0.0000          0.0000
             0.0000          0.0000          0.0000
             0.0000          0.0000          0.0000

     Atom 25  Ca  pos: ( -0.245283  1.292065  0.882059)  para sigma:        -489.77
          -490.9939        -10.2961        -16.2886
            -9.6919       -483.5236         -4.4090
           -16.3072         -7.0884       -494.7920

     Atom 26  Si  pos: ( -0.722344  1.257290  0.711852)  para sigma:        -402.99
          -379.3221         25.2576         -7.1583
            24.3747       -416.3351          9.6645
            -2.3360          6.0252       -413.3229

     Atom 27  O   pos: ( -0.916930  1.192968  0.839029)  para sigma:         -90.64
           -61.9252          0.2766        -11.7964
            -3.9285        -93.6025         -3.1138
            -2.6069         -2.2113       -116.3963

     Atom 28  O   pos: ( -0.580278  1.393042  0.851262)  para sigma:        -102.73
           -98.9169          2.2157          3.8934
             4.1543        -89.5190          2.3521
            -0.0578         -2.1062       -119.7681

     Atom 29  O   pos: ( -0.608775  1.056182  0.623386)  para sigma:         -64.74
           -74.5365        -24.2600         -1.2711
           -24.7829        -46.5230          0.3918
            -1.1285         -1.3493        -73.1561

     Atom 30  O   pos: ( -0.773987  1.371193  0.496284)  para sigma:         -69.79
           -86.1688        -10.2716         10.5511
            -5.7586        -57.5826        -10.8040
             8.0480        -10.2445        -65.6167

     Atom 31  Ca  pos: (  0.661213 -0.112367  0.894053)  para sigma:        -478.71
          -467.9227        -11.9166          1.7084
           -12.2314       -477.6365         -5.8625
             1.3404         -6.4710       -490.5821

     Atom 32  Si  pos: (  0.147106 -0.071806  0.770766)  para sigma:        -402.63
          -383.0082         29.8796          1.6431
            33.3765       -413.1361        -15.2765
             0.2368         -5.0155       -411.7345

     Atom 33  O   pos: ( -0.001000 -0.201757  0.908391)  para sigma:         -90.09
           -78.7849          2.5664         -4.6095
             4.9634        -78.2639         -2.3410
            -0.1015          1.1293       -113.2195

     Atom 34  O   pos: (  0.336564  0.001707  0.899939)  para sigma:        -103.53
           -83.9223         -1.1585          4.8198
            -5.9804       -112.2820          2.1826
            -0.3251          2.2257       -114.3864

     Atom 35  O   pos: (  0.206774 -0.199683  0.564247)  para sigma:         -69.98
           -70.0970         -6.8495        -13.9211
            -9.7638        -70.2176         12.6239
           -13.0936         11.0700        -69.6186

     Atom 36  Ca  pos: ( -0.418520  0.846828  1.175181)  para sigma:        -475.96
          -458.9719        -18.7060         -7.5077
           -17.1728       -469.6506         -5.2015
            -6.6060         -3.4207       -499.2629

     Atom 37  Si  pos: (  0.103370  0.809913  1.362918)  para sigma:        -405.69
          -403.3084         18.6668         -7.5733
            19.6781       -424.6246          9.0340
           -13.3491         14.5141       -389.1348

     Atom 38  O   pos: ( -0.740498  0.956310  1.224705)  para sigma:        -105.55
          -100.1091          3.2390        -12.7026
             6.1142        -82.4388        -10.2705
            -9.2692         -6.1854       -134.0905

     Atom 39  O   pos: ( -0.078570  0.745684  1.210478)  para sigma:        -108.39
           -99.6400          0.4411          1.0253
            -2.2707       -106.8141         -3.0811
            -7.1262         -4.5807       -118.7232

     Atom 40  O   pos: (  0.032600  0.905720  1.575426)  para sigma:         -92.90
          -109.3562         -4.8934         -2.0038
            -9.2242        -79.5411         36.1266
            -3.0299         27.1949        -89.7937

     Atom 41  Ca  pos: ( -0.707489  1.293051  1.178512)  para sigma:        -487.70
          -479.1567        -16.8659        -26.9266
           -16.1684       -476.0982         -0.7644
           -25.0282          0.7390       -507.8364

     Atom 42  Si  pos: ( -0.009202 -0.514586  1.373415)  para sigma:        -411.06
          -406.8467         16.1586          0.6925
            21.4568       -437.4004          5.9863
             3.1911         10.1061       -388.9410

     Atom 43  O   pos: ( -0.360436  1.210901  1.199922)  para sigma:        -103.62
          -103.4180          5.2623          4.2069
             6.8531       -116.1647          7.3273
             1.8413          8.2277        -91.2730

     Atom 44  O   pos: (  0.231773 -0.503287  1.342541)  para sigma:         -89.38
           -62.3104         -3.2355        -20.9539
            -8.6892       -108.8735         12.1817
           -26.7526         12.9320        -96.9697

     Atom 45  O   pos: ( -0.071748 -0.272922  1.352485)  para sigma:         -76.03
           -78.1564        -13.5336         -2.0807
           -15.2277        -62.3672          0.7555
            -3.2349          0.2667        -87.5713

     Atom 46  O   pos: (  0.946753 -0.596005  1.612070)  para sigma:         -95.91
           -68.5664         -4.8353          9.3625
             3.1152       -109.2789         -5.5577
             9.9199         -5.6035       -109.8878

     Atom 47  Ca  pos: (  0.255650 -0.638800  1.726997)  para sigma:        -489.03
          -460.3830          3.2769        -15.3557
            -1.0228       -487.9019         28.6912
           -12.8559         29.5870       -518.8010

     Atom 48  Ca  pos: (  0.006103 -0.154266  1.807647)  para sigma:        -450.97
          -457.4118        -16.6040         19.0282
           -16.3426       -427.2716        -40.8685
            20.2115        -42.8523       -468.2261

     Atom 49  Si  pos: ( -0.804426  1.609301  0.433812)  para sigma:        -411.92
          -420.5710         21.2051         25.3083
            16.4096       -432.0501         15.7511
            21.4985          0.3659       -383.1471

     Atom 50  O   pos: ( -0.824816  1.632761  0.193721)  para sigma:         -66.71
           -65.6213          8.1068         15.1006
             5.0042        -85.2178          6.8640
            13.5377          5.5028        -49.2983

     Atom 51  O   pos: (  0.597476 -0.106354  0.537278)  para sigma:         -97.66
          -111.9038          0.2510          1.5891
             2.2775        -94.1580        -13.6756
             5.0797        -14.1724        -86.9164

     Atom 52  O   pos: (  0.282774 -0.222369  1.594554)  para sigma:         -45.01
           -40.9193          3.3359         -4.0360
            10.5407        -48.6876         16.0860
             1.1200         18.4240        -45.4088

     Atom 53  H   pos: (  0.286380 -0.334873  1.490034)  para sigma:           0.00
             0.0000          0.0000          0.0000
             0.0000          0.0000          0.0000
             0.0000          0.0000          0.0000

     Atom 54  H   pos: (  0.422633 -0.175423  1.617363)  para sigma:           0.00
             0.0000          0.0000          0.0000
             0.0000          0.0000          0.0000
             0.0000          0.0000          0.0000

     Atom 55  O   pos: ( -0.523547  0.454184  1.919717)  para sigma:         -12.82
           -31.7267        -17.4783         -6.4046
           -19.2085         -2.8950          1.8590
            -4.4047         -0.4246         -3.8437

     Atom 56  H   pos: ( -0.587633  0.575811  1.864355)  para sigma:           0.00
             0.0000          0.0000          0.0000
             0.0000          0.0000          0.0000
             0.0000          0.0000          0.0000

     Atom 57  H   pos: ( -0.680778  1.391956  0.002723)  para sigma:           0.00
             0.0000          0.0000          0.0000
             0.0000          0.0000          0.0000
             0.0000          0.0000          0.0000

     Atom 58  O   pos: (  0.341668  0.632750  0.143787)  para sigma:         -40.17
           -34.8475        -16.9190         -5.3091
           -14.1858        -32.2047          1.1220
            -7.2811         -2.2763        -53.4718

     Atom 59  H   pos: (  0.445530  0.515674  0.099414)  para sigma:           0.00
             0.0000          0.0000          0.0000
             0.0000          0.0000          0.0000
             0.0000          0.0000          0.0000

     Atom 60  H   pos: (  0.408830  0.701282  0.253776)  para sigma:           0.00
             0.0000          0.0000          0.0000
             0.0000          0.0000          0.0000
             0.0000          0.0000          0.0000

     Atom 61  O   pos: ( -0.154352  0.153021  1.982318)  para sigma:         -37.54
           -48.0886          4.2677         -4.9863
             3.1945        -42.1967          7.5340
           -11.4420          4.7552        -22.3456

     Atom 62  H   pos: ( -0.372033  1.094017  0.048146)  para sigma:           0.00
             0.0000          0.0000          0.0000
             0.0000          0.0000          0.0000
             0.0000          0.0000          0.0000

     Atom 63  H   pos: ( -0.073586  0.276168  1.980700)  para sigma:           0.00
             0.0000          0.0000          0.0000
             0.0000          0.0000          0.0000
             0.0000          0.0000          0.0000

     Atom 64  O   pos: (  0.023638  1.124795  0.258902)  para sigma:         -30.48
           -33.9559         -3.1887         12.4856
            -0.7895        -27.4028         -1.6836
            11.5980         -1.8471        -30.0699

     Atom 65  H   pos: ( -0.047788  1.232383  0.181754)  para sigma:           0.00
             0.0000          0.0000          0.0000
             0.0000          0.0000          0.0000
             0.0000          0.0000          0.0000

     Atom 66  H   pos: ( -0.874138  1.211197  0.324956)  para sigma:           0.00
             0.0000          0.0000          0.0000
             0.0000          0.0000          0.0000
             0.0000          0.0000          0.0000

     Atom 67  O   pos: (  0.040373  0.141059  1.628026)  para sigma:         -55.33
           -53.2260         10.4243          2.3490
            14.0548        -57.6087        -12.6782
             7.3930         -6.2691        -55.1538

     Atom 68  H   pos: ( -0.033146  0.138727  1.495567)  para sigma:           0.00
             0.0000          0.0000          0.0000
             0.0000          0.0000          0.0000
             0.0000          0.0000          0.0000

     Atom 69  H   pos: (  0.183048  0.188097  1.596920)  para sigma:           0.00
             0.0000          0.0000          0.0000
             0.0000          0.0000          0.0000
             0.0000          0.0000          0.0000

     Atom 70  O   pos: ( -0.668296  0.820763  1.816559)  para sigma:         -19.34
           -13.8058        -11.8526         10.1226
           -11.3523        -39.4827         -7.1324
             9.2867         -2.1414         -4.7421

     Atom 71  H   pos: ( -0.783977  0.842202  1.721705)  para sigma:           0.00
             0.0000          0.0000          0.0000
             0.0000          0.0000          0.0000
             0.0000          0.0000          0.0000

     Atom 72  H   pos: ( -0.715858  0.843289  1.952354)  para sigma:           0.00
             0.0000          0.0000          0.0000
             0.0000          0.0000          0.0000
             0.0000          0.0000          0.0000

     Atom 73  Ca  pos: (  0.375951  0.369457  0.903283)  para sigma:        -482.53
          -489.7916        -12.8010        -13.7537
           -10.7952       -483.5253        -13.9418
           -13.8355        -17.9405       -474.2730

     Atom 74  Si  pos: ( -0.116726  0.320177  0.702506)  para sigma:        -407.22
          -410.7552         30.1613          4.8954
            32.3805       -425.1207          2.9869
            11.3328         -5.9081       -385.7857

     Atom 75  O   pos: ( -0.295817  0.249815  0.851569)  para sigma:         -99.63
           -92.0384          0.7517         -7.9921
             1.3264        -91.6592         -1.2803
            -0.6329          0.6884       -115.1885

     Atom 76  O   pos: (  0.018586  0.486765  0.814999)  para sigma:         -89.92
           -98.5887         11.3856          2.5368
            14.1616        -65.9700         11.5036
            -0.0969          5.1281       -105.1954

     Atom 77  O   pos: (  0.036014  0.121242  0.664111)  para sigma:         -69.12
           -75.0589        -22.8731          2.0173
           -22.4632        -55.9306         -7.2053
             2.2208         -6.0565        -76.3643

     Atom 78  O   pos: ( -0.185589  0.368027  0.474204)  para sigma:        -123.96
          -103.2576         32.0709          1.1522
            30.5662       -142.7813         -1.8688
             2.3429         -3.0609       -125.8343

     Atom 79  Ca  pos: (  0.053455  0.827946  0.892472)  para sigma:        -476.82
          -477.1516        -14.7099        -12.8571
           -15.4778       -467.3301         -8.9062
           -14.1365         -4.8970       -485.9853

     Atom 80  Si  pos: ( -0.471027  0.864399  0.709226)  para sigma:        -407.82
          -404.1791         25.2833         -3.9419
            25.7074       -422.8122          5.0034
            -8.9452         18.3809       -396.4796

     Atom 81  O   pos: ( -0.613021  0.732889  0.854449)  para sigma:        -101.72
           -87.4818         -4.2061        -12.5881
            -2.7581        -90.1784         -7.5066
            -7.8507         -3.3805       -127.4963

     Atom 82  O   pos: ( -0.283571  0.946444  0.840015)  para sigma:        -100.28
           -96.0765          2.8374          5.5507
             1.7500        -88.8186          5.1277
             0.5498          4.2541       -115.9321

     Atom 83  O   pos: ( -0.404780  0.744378  0.506652)  para sigma:         -76.04
           -79.9794          4.2245        -13.0119
             7.6076        -79.4228         10.3401
            -9.6464         10.4472        -68.7253

     Atom 84  Ca  pos: (  0.214869 -0.051734  1.237217)  para sigma:        -437.12
          -438.0742         -6.3700         -3.2216
            -5.5320       -424.6300        -10.0634
            -2.7317        -10.8042       -448.6577

     Atom 85  Si  pos: ( -0.267837 -0.119879  1.373926)  para sigma:        -412.25
          -417.5648         33.6723         10.8201
            27.0893       -416.9232          0.4325
            10.2960         -2.5801       -402.2610

     Atom 86  O   pos: ( -0.173496  0.093385  1.309068)  para sigma:         -88.12
          -107.6812         13.6906          6.8238
            18.0549        -66.8323        -17.2922
             2.8220        -15.2489        -89.8386

     Atom 87  O   pos: (  0.552367 -0.203215  1.239163)  para sigma:         -93.04
           -88.8710          4.4197         14.0331
             4.8491        -91.8071          5.0574
            10.3748          3.3787        -98.4472

     Atom 88  O   pos: ( -0.323120 -0.123071  1.615505)  para sigma:         -97.53
           -96.2352          0.5854          5.7095
            -0.4447        -84.6666         10.8761
             2.9452          8.3124       -111.6888

     Atom 89  Ca  pos: ( -0.147044  0.396699  1.164661)  para sigma:        -483.04
          -473.6971        -15.7390          2.8289
           -17.5583       -464.0097         -4.1006
             7.0868         -8.1688       -511.3999

     Atom 90  Si  pos: (  0.335995  0.407113  1.338594)  para sigma:        -405.17
          -407.4482          4.3062         -5.3113
             5.3674       -409.4422        -12.4746
             1.1358        -26.3595       -398.6167

     Atom 91  O   pos: (  0.185617  0.293594  1.181427)  para sigma:        -131.10
          -123.0181        -11.4312         -6.4469
           -11.6863       -125.1376         -7.6325
           -13.4382        -11.2186       -145.1491

     Atom 92  O   pos: ( -0.474034  0.498868  1.198981)  para sigma:        -109.65
           -89.8114         -3.9271         -7.3616
            -8.1322       -103.8060         -1.5105
             2.0565          1.2607       -135.3428

     Atom 93  O   pos: (  0.215986  0.598309  1.439089)  para sigma:         -64.09
           -68.9746        -23.1292         -6.2676
           -21.5037        -44.3020          4.2259
            -5.0470          5.4162        -79.0011

     Atom 94  O   pos: (  0.386055  0.241822  1.507925)  para sigma:         -99.52
           -77.3955        -14.0534         41.9491
            -4.0909       -136.1099        -13.9816
            35.4729        -22.3330        -85.0692

     Atom 95  Ca  pos: (  0.021375  0.504453  0.243071)  para sigma:        -496.38
          -502.0343         27.0676        -17.6476
            25.6461       -529.3907        -23.8790
           -20.3848        -24.9576       -457.7292

     Atom 96  Ca  pos: ( -0.374085  0.212071  1.708539)  para sigma:        -487.45
          -493.5471        -10.2069         39.0955
           -11.3462       -480.4276         -1.4449
            41.5740          3.9601       -488.3643

     Atom 97  Ca  pos: (  0.545379  0.196577  0.364094)  para sigma:        -497.47
          -523.7111         10.2255         10.0609
             9.9061       -483.8216        -42.5162
            13.2623        -45.2105       -484.8751

     Atom 98  O   pos: (  0.107605 -0.442833  1.970799)  para sigma:        -110.41
          -175.3455        -35.8400         10.9147
           -34.3401       -101.6185          6.0731
             9.2500          6.2194        -54.2674

     Atom 99  H   pos: ( -0.025233 -0.504265  1.985261)  para sigma:           0.00
             0.0000          0.0000          0.0000
             0.0000          0.0000          0.0000
             0.0000          0.0000          0.0000

     Atom100  O   pos: (  0.575313  0.349846  0.065365)  para sigma:         -46.28
           -52.9817        -13.9089        -17.3542
           -15.9525        -56.6113        -44.6193
            -8.4170        -17.3835        -29.2465

     Atom101  H   pos: (  0.680226 -0.633945  1.995682)  para sigma:           0.00
             0.0000          0.0000          0.0000
             0.0000          0.0000          0.0000
             0.0000          0.0000          0.0000

     Atom102  O   pos: (  0.584561 -0.541959  1.659673)  para sigma:         -45.22
           -13.3159          1.1700         -7.9708
            -1.1797        -57.7648         -2.4316
            -7.1194         -2.1329        -64.5820

     Atom103  H   pos: (  0.604267 -0.395574  1.667160)  para sigma:           0.00
             0.0000          0.0000          0.0000
             0.0000          0.0000          0.0000
             0.0000          0.0000          0.0000

     Atom104  H   pos: (  0.735759 -0.587027  1.645393)  para sigma:           0.00
             0.0000          0.0000          0.0000
             0.0000          0.0000          0.0000
             0.0000          0.0000          0.0000

     Atom105  O   pos: ( -0.192117  0.481155  1.566502)  para sigma:         -29.08
           -26.3566         -1.9414          0.6238
            -3.7429        -12.8829         -5.9537
             0.5456         -8.5710        -48.0122

     Atom106  H   pos: ( -0.257536  0.615516  1.557092)  para sigma:           0.00
             0.0000          0.0000          0.0000
             0.0000          0.0000          0.0000
             0.0000          0.0000          0.0000

     Atom107  H   pos: ( -0.049166  0.504249  1.585600)  para sigma:           0.00
             0.0000          0.0000          0.0000
             0.0000          0.0000          0.0000
             0.0000          0.0000          0.0000

     Atom108  O   pos: (  0.012106  0.777860  0.516356)  para sigma:         -26.93
           -20.8192          6.6878         -0.5558
            12.6643        -26.1674        -13.3644
             0.1140        -14.5996        -33.8072

     Atom109  H   pos: ( -0.133429  0.746314  0.531483)  para sigma:           0.00
             0.0000          0.0000          0.0000
             0.0000          0.0000          0.0000
             0.0000          0.0000          0.0000

     Atom110  H   pos: (  0.013493  0.904064  0.442179)  para sigma:           0.00
             0.0000          0.0000          0.0000
             0.0000          0.0000          0.0000
             0.0000          0.0000          0.0000

     Atom111  O   pos: ( -0.217846  0.766787  0.171733)  para sigma:         -35.56
           -36.0865          9.6135         -7.0587
             8.6469        -35.3044        -11.6675
            -7.2665         -9.7833        -35.2908

     Atom112  H   pos: ( -0.301533  0.763528  0.299222)  para sigma:           0.00
             0.0000          0.0000          0.0000
             0.0000          0.0000          0.0000
             0.0000          0.0000          0.0000

     Atom113  H   pos: ( -0.158300  0.899333  0.175630)  para sigma:           0.00
             0.0000          0.0000          0.0000
             0.0000          0.0000          0.0000
             0.0000          0.0000          0.0000

     Atom114  O   pos: ( -0.503914  1.167314  0.235011)  para sigma:         -18.99
           -25.2060         17.1174         -5.7122
            15.8865        -19.6049          7.5675
            -6.4799          0.3815        -12.1557

     Atom115  H   pos: ( -0.428268  1.270927  0.307338)  para sigma:           0.00
             0.0000          0.0000          0.0000
             0.0000          0.0000          0.0000
             0.0000          0.0000          0.0000

     Atom116  H   pos: ( -0.549477  1.087494  0.350036)  para sigma:           0.00
             0.0000          0.0000          0.0000
             0.0000          0.0000          0.0000
             0.0000          0.0000          0.0000

     Paramagnetic US occ-occ contribution in ppm:

     Atom  1  O   pos: ( -0.125863  1.430769  0.053877)  para_oo sigma:          -1.07
            -1.0803          0.0787          0.0905
             0.0631         -0.9475         -0.0178
             0.1465         -0.0124         -1.1748

     Atom  2  H   pos: ( -0.007511  1.515362  0.101703)  para_oo sigma:           0.00
             0.0000          0.0000          0.0000
             0.0000          0.0000          0.0000
             0.0000          0.0000          0.0000

     Atom  3  H   pos: ( -0.245224  1.506923  0.094347)  para_oo sigma:           0.00
             0.0000          0.0000          0.0000
             0.0000          0.0000          0.0000
             0.0000          0.0000          0.0000

     Atom  4  O   pos: (  0.179086  0.168651  0.294210)  para_oo sigma:          -0.37
            -0.6355          0.0812         -0.0477
             0.0549         -0.5428          0.2120
            -0.0617          0.2613          0.0656

     Atom  5  H   pos: (  0.117014  0.134004  0.426498)  para_oo sigma:           0.00
             0.0000          0.0000          0.0000
             0.0000          0.0000          0.0000
             0.0000          0.0000          0.0000

     Atom  6  H   pos: (  0.156289  0.056973  0.203720)  para_oo sigma:           0.00
             0.0000          0.0000          0.0000
             0.0000          0.0000          0.0000
             0.0000          0.0000          0.0000

     Atom  7  O   pos: ( -0.430486  1.698671  0.169548)  para_oo sigma:          -1.02
            -0.8511         -0.0408         -0.1976
            -0.0584         -1.0860         -0.1159
            -0.2084         -0.0641         -1.1266

     Atom  8  H   pos: ( -0.440991  1.714497  0.316555)  para_oo sigma:           0.00
             0.0000          0.0000          0.0000
             0.0000          0.0000          0.0000
             0.0000          0.0000          0.0000

     Atom  9  H   pos: ( -0.573751  1.665918  0.138092)  para_oo sigma:           0.00
             0.0000          0.0000          0.0000
             0.0000          0.0000          0.0000
             0.0000          0.0000          0.0000

     Atom 10  O   pos: (  0.332769 -0.004996  1.969164)  para_oo sigma:          -0.56
            -0.6921         -0.2465         -0.0652
            -0.2140         -0.3569         -0.0743
            -0.0655         -0.0482         -0.6361

     Atom 11  H   pos: (  0.398443 -0.116678  2.044112)  para_oo sigma:           0.00
             0.0000          0.0000          0.0000
             0.0000          0.0000          0.0000
             0.0000          0.0000          0.0000

     Atom 12  H   pos: (  0.163154  1.021039  0.013659)  para_oo sigma:           0.00
             0.0000          0.0000          0.0000
             0.0000          0.0000          0.0000
             0.0000          0.0000          0.0000

     Atom 13  O   pos: (  0.364439  0.442863  0.542284)  para_oo sigma:          -0.33
             0.1098          0.3326         -0.0090
             0.4575         -0.3554         -0.0977
             0.1503         -0.1352         -0.7485

     Atom 14  H   pos: (  0.240760  0.505523  0.591274)  para_oo sigma:           0.00
             0.0000          0.0000          0.0000
             0.0000          0.0000          0.0000
             0.0000          0.0000          0.0000

     Atom 15  H   pos: (  0.469638  0.563551  0.532264)  para_oo sigma:           0.00
             0.0000          0.0000          0.0000
             0.0000          0.0000          0.0000
             0.0000          0.0000          0.0000

     Atom 16  O   pos: ( -0.373966  0.831412  1.541584)  para_oo sigma:          -0.72
            -0.4893          0.0156         -0.2132
            -0.0048         -0.6275         -0.0061
            -0.1690         -0.0898         -1.0548

     Atom 17  H   pos: ( -0.473017  0.852926  1.648805)  para_oo sigma:           0.00
             0.0000          0.0000          0.0000
             0.0000          0.0000          0.0000
             0.0000          0.0000          0.0000

     Atom 18  H   pos: ( -0.258875  0.919872  1.566928)  para_oo sigma:           0.00
             0.0000          0.0000          0.0000
             0.0000          0.0000          0.0000
             0.0000          0.0000          0.0000

     Atom 19  O   pos: ( -0.253834  1.329604  0.514898)  para_oo sigma:          -0.59
            -0.5860          0.0548          0.0788
             0.0393         -0.3310          0.1325
             0.0879          0.0992         -0.8380

     Atom 20  H   pos: ( -0.178231  1.457840  0.514275)  para_oo sigma:           0.00
             0.0000          0.0000          0.0000
             0.0000          0.0000          0.0000
             0.0000          0.0000          0.0000

     Atom 21  H   pos: ( -0.158674  1.232317  0.460827)  para_oo sigma:           0.00
             0.0000          0.0000          0.0000
             0.0000          0.0000          0.0000
             0.0000          0.0000          0.0000

     Atom 22  O   pos: ( -0.062055  0.946112  1.957607)  para_oo sigma:          -0.69
            -0.7841         -0.0703         -0.2118
            -0.1384         -0.8205          0.2646
            -0.2293          0.0838         -0.4514

     Atom 23  H   pos: ( -0.164443  0.899087  2.053276)  para_oo sigma:           0.00
             0.0000          0.0000          0.0000
             0.0000          0.0000          0.0000
             0.0000          0.0000          0.0000

     Atom 24  H   pos: ( -0.061459  0.852151  1.844851)  para_oo sigma:           0.00
             0.0000          0.0000          0.0000
             0.0000          0.0000          0.0000
             0.0000          0.0000          0.0000

     Atom 25  Ca  pos: ( -0.245283  1.292065  0.882059)  para_oo sigma:          -3.43
            -3.2132         -0.4138         -0.2380
            -0.3690         -3.2827         -0.1300
            -0.2545         -0.1171         -3.7796

     Atom 26  Si  pos: ( -0.722344  1.257290  0.711852)  para_oo sigma:          -6.06
            -5.4360          0.5871         -0.1773
             0.6164         -6.5364          0.2523
            -0.2293          0.2353         -6.2011

     Atom 27  O   pos: ( -0.916930  1.192968  0.839029)  para_oo sigma:          -1.97
            -0.8795          0.9383         -1.4983
             1.0215         -3.1154         -0.7001
            -1.5872         -0.6538         -1.9163

     Atom 28  O   pos: ( -0.580278  1.393042  0.851262)  para_oo sigma:          -1.72
            -1.6213          1.3944          1.4927
             1.3340         -1.8183          1.2540
             1.5314          1.2840         -1.7138

     Atom 29  O   pos: ( -0.608775  1.056182  0.623386)  para_oo sigma:          -3.85
            -3.9942         -1.3657         -0.0046
            -1.3560         -2.8112          0.1212
            -0.0259          0.1254         -4.7523

     Atom 30  O   pos: ( -0.773987  1.371193  0.496284)  para_oo sigma:          -3.91
            -4.7246         -0.4349          0.2580
            -0.4769         -3.1453         -1.1833
             0.3116         -1.2445         -3.8737

     Atom 31  Ca  pos: (  0.661213 -0.112367  0.894053)  para_oo sigma:          -3.22
            -3.0717         -0.4445         -0.0357
            -0.4314         -2.9575         -0.0750
             0.0502          0.0003         -3.6242

     Atom 32  Si  pos: (  0.147106 -0.071806  0.770766)  para_oo sigma:          -6.05
            -5.7783          0.6733          0.2511
             0.6607         -6.2078         -0.2592
             0.1964         -0.2972         -6.1679

     Atom 33  O   pos: ( -0.001000 -0.201757  0.908391)  para_oo sigma:          -2.10
            -2.0560          1.4483         -1.6163
             1.4481         -2.4365         -1.2002
            -1.6290         -1.2755         -1.8159

     Atom 34  O   pos: (  0.336564  0.001707  0.899939)  para_oo sigma:          -1.83
            -0.8133          1.0071          1.7288
             1.0499         -2.6220          0.8781
             1.7926          0.8579         -2.0640

     Atom 35  O   pos: (  0.206774 -0.199683  0.564247)  para_oo sigma:          -3.78
            -3.6347         -0.6162         -0.9743
            -0.6185         -4.2765          0.6695
            -1.0106          0.7715         -3.4222

     Atom 36  Ca  pos: ( -0.418520  0.846828  1.175181)  para_oo sigma:          -3.07
            -2.8426         -0.4890         -0.1050
            -0.5124         -2.7685         -0.0644
            -0.0233          0.0009         -3.6113

     Atom 37  Si  pos: (  0.103370  0.809913  1.362918)  para_oo sigma:          -6.01
            -5.9350          0.5231         -0.2836
             0.5353         -6.3177          0.0144
            -0.2750          0.0303         -5.7671

     Atom 38  O   pos: ( -0.740498  0.956310  1.224705)  para_oo sigma:          -1.47
            -1.2413          1.3636         -1.1920
             1.3320         -1.8640         -0.8961
            -1.2559         -1.0031         -1.3081

     Atom 39  O   pos: ( -0.078570  0.745684  1.210478)  para_oo sigma:          -1.21
            -0.5482          0.6076          1.6490
             0.6572         -2.0191          0.7244
             1.7649          0.6965         -1.0691

     Atom 40  O   pos: (  0.032600  0.905720  1.575426)  para_oo sigma:          -2.69
            -3.0591         -0.3321         -0.7385
            -0.2796         -3.8604          0.3700
            -0.7798          0.6005         -1.1474

     Atom 41  Ca  pos: ( -0.707489  1.293051  1.178512)  para_oo sigma:          -3.43
            -3.2306         -0.4957         -0.6332
            -0.4653         -3.2059         -0.2283
            -0.5829         -0.2740         -3.8532

     Atom 42  Si  pos: ( -0.009202 -0.514586  1.373415)  para_oo sigma:          -5.94
            -6.0580          0.4402          0.1314
             0.4633         -6.3022          0.2419
             0.2228          0.2485         -5.4507

     Atom 43  O   pos: ( -0.360436  1.210901  1.199922)  para_oo sigma:          -1.49
            -1.8376          0.9599          1.4849
             0.9013         -1.6311          1.4516
             1.4793          1.5084         -0.9918

     Atom 44  O   pos: (  0.231773 -0.503287  1.342541)  para_oo sigma:          -2.18
            -0.8597          0.4055          0.0456
             0.5114         -2.5775          0.0850
             0.2878          0.0684         -3.1045

     Atom 45  O   pos: ( -0.071748 -0.272922  1.352485)  para_oo sigma:          -3.45
            -3.6045         -1.5967          0.0544
            -1.5572         -2.3755          0.0679
             0.0195          0.0368         -4.3619

     Atom 46  O   pos: (  0.946753 -0.596005  1.612070)  para_oo sigma:          -2.70
            -4.0919          0.1943         -1.0035
             0.2491         -3.3471         -0.6734
            -1.2098         -0.7518         -0.6677

     Atom 47  Ca  pos: (  0.255650 -0.638800  1.726997)  para_oo sigma:          -3.46
            -2.9537          0.0123          0.0910
            -0.0941         -3.5941          0.3614
             0.0304          0.2237         -3.8281

     Atom 48  Ca  pos: (  0.006103 -0.154266  1.807647)  para_oo sigma:          -2.42
            -2.7859         -0.6121          0.1627
            -0.5084         -2.0759         -0.4887
             0.0110         -0.4846         -2.3861

     Atom 49  Si  pos: ( -0.804426  1.609301  0.433812)  para_oo sigma:          -5.81
            -5.8474          0.2160          0.4115
             0.3057         -5.8540         -0.0625
             0.4255          0.0005         -5.7158

     Atom 50  O   pos: ( -0.824816  1.632761  0.193721)  para_oo sigma:          -3.73
            -4.7183         -0.0995          0.3748
            -0.1846         -4.7865         -0.3084
             0.3633         -0.3004         -1.6912

     Atom 51  O   pos: (  0.597476 -0.106354  0.537278)  para_oo sigma:          -2.22
            -1.0882          1.4849          0.6684
             1.5484         -2.2398          1.2175
             0.7795          1.2093         -3.3182

     Atom 52  O   pos: (  0.282774 -0.222369  1.594554)  para_oo sigma:          -0.54
            -0.7196          0.2903          0.3251
             0.3094         -0.2868          0.3415
             0.4014          0.3017         -0.6082

     Atom 53  H   pos: (  0.286380 -0.334873  1.490034)  para_oo sigma:           0.00
             0.0000          0.0000          0.0000
             0.0000          0.0000          0.0000
             0.0000          0.0000          0.0000

     Atom 54  H   pos: (  0.422633 -0.175423  1.617363)  para_oo sigma:           0.00
             0.0000          0.0000          0.0000
             0.0000          0.0000          0.0000
             0.0000          0.0000          0.0000

     Atom 55  O   pos: ( -0.523547  0.454184  1.919717)  para_oo sigma:          -0.37
            -0.5277         -0.0523          0.1959
            -0.0657         -0.3580         -0.3996
             0.1661         -0.3904         -0.2310

     Atom 56  H   pos: ( -0.587633  0.575811  1.864355)  para_oo sigma:           0.00
             0.0000          0.0000          0.0000
             0.0000          0.0000          0.0000
             0.0000          0.0000          0.0000

     Atom 57  H   pos: ( -0.680778  1.391956  0.002723)  para_oo sigma:           0.00
             0.0000          0.0000          0.0000
             0.0000          0.0000          0.0000
             0.0000          0.0000          0.0000

     Atom 58  O   pos: (  0.341668  0.632750  0.143787)  para_oo sigma:          -0.64
            -0.8652         -0.3642          0.0060
            -0.3397         -0.3840          0.0824
             0.0341          0.0591         -0.6767

     Atom 59  H   pos: (  0.445530  0.515674  0.099414)  para_oo sigma:           0.00
             0.0000          0.0000          0.0000
             0.0000          0.0000          0.0000
             0.0000          0.0000          0.0000

     Atom 60  H   pos: (  0.408830  0.701282  0.253776)  para_oo sigma:           0.00
             0.0000          0.0000          0.0000
             0.0000          0.0000          0.0000
             0.0000          0.0000          0.0000

     Atom 61  O   pos: ( -0.154352  0.153021  1.982318)  para_oo sigma:          -0.51
            -0.5504          0.2386         -0.3809
             0.2427         -0.5455         -0.1741
            -0.4675         -0.1499         -0.4321

     Atom 62  H   pos: ( -0.372033  1.094017  0.048146)  para_oo sigma:           0.00
             0.0000          0.0000          0.0000
             0.0000          0.0000          0.0000
             0.0000          0.0000          0.0000

     Atom 63  H   pos: ( -0.073586  0.276168  1.980700)  para_oo sigma:           0.00
             0.0000          0.0000          0.0000
             0.0000          0.0000          0.0000
             0.0000          0.0000          0.0000

     Atom 64  O   pos: (  0.023638  1.124795  0.258902)  para_oo sigma:          -1.02
            -1.0838         -0.0983         -0.0237
            -0.0518         -1.0199          0.0225
            -0.0395          0.0726         -0.9675

     Atom 65  H   pos: ( -0.047788  1.232383  0.181754)  para_oo sigma:           0.00
             0.0000          0.0000          0.0000
             0.0000          0.0000          0.0000
             0.0000          0.0000          0.0000

     Atom 66  H   pos: ( -0.874138  1.211197  0.324956)  para_oo sigma:           0.00
             0.0000          0.0000          0.0000
             0.0000          0.0000          0.0000
             0.0000          0.0000          0.0000

     Atom 67  O   pos: (  0.040373  0.141059  1.628026)  para_oo sigma:          -0.65
            -0.1152          0.0476          0.2520
             0.0255         -1.1842          0.4013
             0.3152          0.3862         -0.6650

     Atom 68  H   pos: ( -0.033146  0.138727  1.495567)  para_oo sigma:           0.00
             0.0000          0.0000          0.0000
             0.0000          0.0000          0.0000
             0.0000          0.0000          0.0000

     Atom 69  H   pos: (  0.183048  0.188097  1.596920)  para_oo sigma:           0.00
             0.0000          0.0000          0.0000
             0.0000          0.0000          0.0000
             0.0000          0.0000          0.0000

     Atom 70  O   pos: ( -0.668296  0.820763  1.816559)  para_oo sigma:          -0.99
            -0.9041         -0.0475          0.0235
            -0.0770         -0.9615         -0.1903
             0.0295         -0.1050         -1.0956

     Atom 71  H   pos: ( -0.783977  0.842202  1.721705)  para_oo sigma:           0.00
             0.0000          0.0000          0.0000
             0.0000          0.0000          0.0000
             0.0000          0.0000          0.0000

     Atom 72  H   pos: ( -0.715858  0.843289  1.952354)  para_oo sigma:           0.00
             0.0000          0.0000          0.0000
             0.0000          0.0000          0.0000
             0.0000          0.0000          0.0000

     Atom 73  Ca  pos: (  0.375951  0.369457  0.903283)  para_oo sigma:          -2.97
            -3.0603         -0.4112         -0.2452
            -0.4044         -2.6703         -0.1697
            -0.2766         -0.2069         -3.1746

     Atom 74  Si  pos: ( -0.116726  0.320177  0.702506)  para_oo sigma:          -6.02
            -6.0792          0.6616          0.2396
             0.6646         -6.4192         -0.0746
             0.2084         -0.0589         -5.5734

     Atom 75  O   pos: ( -0.295817  0.249815  0.851569)  para_oo sigma:          -1.63
            -0.9635          0.8002         -1.6543
             0.8313         -2.5944         -0.8703
            -1.7683         -0.8194         -1.3314

     Atom 76  O   pos: (  0.018586  0.486765  0.814999)  para_oo sigma:          -2.30
            -2.1012          1.3456          1.0045
             1.2300         -2.1530          0.8063
             1.0072          0.9572         -2.6372

     Atom 77  O   pos: (  0.036014  0.121242  0.664111)  para_oo sigma:          -3.76
            -3.8657         -1.2648          0.3705
            -1.2644         -2.7965         -0.4941
             0.3862         -0.5680         -4.6048

     Atom 78  O   pos: ( -0.185589  0.368027  0.474204)  para_oo sigma:          -1.36
            -2.6328         -0.9392          1.1061
            -0.9907         -2.1261         -0.5485
             1.1400         -0.6021          0.6916

     Atom 79  Ca  pos: (  0.053455  0.827946  0.892472)  para_oo sigma:          -3.06
            -3.0803         -0.4283         -0.1871
            -0.4210         -2.6714         -0.0416
            -0.1288         -0.0121         -3.4322

     Atom 80  Si  pos: ( -0.471027  0.864399  0.709226)  para_oo sigma:          -5.86
            -5.6772          0.4263          0.0361
             0.4737         -6.1467         -0.0419
             0.0002         -0.0055         -5.7662

     Atom 81  O   pos: ( -0.613021  0.732889  0.854449)  para_oo sigma:          -1.88
            -2.0085          1.2519         -1.3455
             1.2527         -2.1564         -1.1055
            -1.3739         -1.2259         -1.4753

     Atom 82  O   pos: ( -0.283571  0.946444  0.840015)  para_oo sigma:          -1.65
            -0.6371          0.9881          1.4996
             0.9857         -2.5712          0.7794
             1.6123          0.7477         -1.7470

     Atom 83  O   pos: ( -0.404780  0.744378  0.506652)  para_oo sigma:          -3.45
            -4.1772         -0.4497         -0.4922
            -0.4838         -3.7017          1.0090
            -0.5320          0.9859         -2.4589

     Atom 84  Ca  pos: (  0.214869 -0.051734  1.237217)  para_oo sigma:          -1.93
            -1.9350         -0.2016         -0.2661
            -0.1991         -1.6550         -0.2086
            -0.2543         -0.2335         -2.1971

     Atom 85  Si  pos: ( -0.267837 -0.119879  1.373926)  para_oo sigma:          -5.84
            -5.7903          0.5108          0.2711
             0.4799         -5.9930          0.0442
             0.2894          0.0537         -5.7279

     Atom 86  O   pos: ( -0.173496  0.093385  1.309068)  para_oo sigma:          -2.52
            -2.7504          1.1888         -0.1929
             0.9924         -1.5492         -0.2570
            -0.1166         -0.1947         -3.2624

     Atom 87  O   pos: (  0.552367 -0.203215  1.239163)  para_oo sigma:          -1.83
            -1.0539          0.9306          1.6664
             0.9750         -2.8406          0.7367
             1.7133          0.7468         -1.6035

     Atom 88  O   pos: ( -0.323120 -0.123071  1.615505)  para_oo sigma:          -1.92
            -2.6387          0.1350         -0.7931
             0.1629         -3.1415         -0.2936
            -0.8838         -0.3491          0.0274

     Atom 89  Ca  pos: ( -0.147044  0.396699  1.164661)  para_oo sigma:          -3.31
            -3.1367         -0.3987         -0.0665
            -0.4413         -2.8092         -0.2576
            -0.0656         -0.2622         -3.9879

     Atom 90  Si  pos: (  0.335995  0.407113  1.338594)  para_oo sigma:          -6.00
            -5.9564          0.1443         -0.2522
             0.1208         -6.1372         -0.3097
            -0.1672         -0.2432         -5.9136

     Atom 91  O   pos: (  0.185617  0.293594  1.181427)  para_oo sigma:          -1.01
            -0.8804          0.9782          1.5700
             1.0846         -1.5702          1.2863
             1.6480          1.3810         -0.5744

     Atom 92  O   pos: ( -0.474034  0.498868  1.198981)  para_oo sigma:          -1.28
            -0.5265          0.9410         -1.4005
             0.9395         -2.1384         -0.8450
            -1.6303         -0.8405         -1.1743

     Atom 93  O   pos: (  0.215986  0.598309  1.439089)  para_oo sigma:          -3.91
            -4.1376         -1.3297         -0.1182
            -1.3047         -2.7932          0.3084
            -0.1227          0.3091         -4.8011

     Atom 94  O   pos: (  0.386055  0.241822  1.507925)  para_oo sigma:          -2.13
            -3.2819         -0.1748         -0.5448
            -0.3542         -1.2293         -1.5171
            -0.5261         -1.4080         -1.8847

     Atom 95  Ca  pos: (  0.021375  0.504453  0.243071)  para_oo sigma:          -3.06
            -3.2543          0.1741         -0.3791
             0.0918         -3.3253         -0.4744
            -0.3362         -0.4604         -2.6004

     Atom 96  Ca  pos: ( -0.374085  0.212071  1.708539)  para_oo sigma:          -3.39
            -3.2925         -0.0591          0.6598
            -0.0615         -3.3160          0.4784
             0.6521          0.4235         -3.5472

     Atom 97  Ca  pos: (  0.545379  0.196577  0.364094)  para_oo sigma:          -3.59
            -3.9079         -0.1822         -0.0801
            -0.2572         -3.4283         -0.7715
             0.0141         -0.7011         -3.4405

     Atom 98  O   pos: (  0.107605 -0.442833  1.970799)  para_oo sigma:           1.49
             3.0512          1.1413         -0.1823
             1.1249          1.1500         -0.0281
            -0.1554         -0.0504          0.2695

     Atom 99  H   pos: ( -0.025233 -0.504265  1.985261)  para_oo sigma:           0.00
             0.0000          0.0000          0.0000
             0.0000          0.0000          0.0000
             0.0000          0.0000          0.0000

     Atom100  O   pos: (  0.575313  0.349846  0.065365)  para_oo sigma:          -0.09
             0.1151         -0.1557         -0.0710
            -0.0983          0.2787          0.7322
            -0.0616          0.4907         -0.6715

     Atom101  H   pos: (  0.680226 -0.633945  1.995682)  para_oo sigma:           0.00
             0.0000          0.0000          0.0000
             0.0000          0.0000          0.0000
             0.0000          0.0000          0.0000

     Atom102  O   pos: (  0.584561 -0.541959  1.659673)  para_oo sigma:          -0.56
            -0.6156         -0.3329          0.0306
            -0.4414         -0.2676          0.0783
             0.0584          0.0642         -0.8066

     Atom103  H   pos: (  0.604267 -0.395574  1.667160)  para_oo sigma:           0.00
             0.0000          0.0000          0.0000
             0.0000          0.0000          0.0000
             0.0000          0.0000          0.0000

     Atom104  H   pos: (  0.735759 -0.587027  1.645393)  para_oo sigma:           0.00
             0.0000          0.0000          0.0000
             0.0000          0.0000          0.0000
             0.0000          0.0000          0.0000

     Atom105  O   pos: ( -0.192117  0.481155  1.566502)  para_oo sigma:          -0.38
            -0.1414         -0.4230          0.1481
            -0.4715         -0.4062          0.0178
             0.1671          0.0319         -0.5808

     Atom106  H   pos: ( -0.257536  0.615516  1.557092)  para_oo sigma:           0.00
             0.0000          0.0000          0.0000
             0.0000          0.0000          0.0000
             0.0000          0.0000          0.0000

     Atom107  H   pos: ( -0.049166  0.504249  1.585600)  para_oo sigma:           0.00
             0.0000          0.0000          0.0000
             0.0000          0.0000          0.0000
             0.0000          0.0000          0.0000

     Atom108  O   pos: (  0.012106  0.777860  0.516356)  para_oo sigma:          -0.49
            -0.3999          0.0881         -0.0997
             0.0764         -0.3854         -0.3077
            -0.1154         -0.3062         -0.6919

     Atom109  H   pos: ( -0.133429  0.746314  0.531483)  para_oo sigma:           0.00
             0.0000          0.0000          0.0000
             0.0000          0.0000          0.0000
             0.0000          0.0000          0.0000

     Atom110  H   pos: (  0.013493  0.904064  0.442179)  para_oo sigma:           0.00
             0.0000          0.0000          0.0000
             0.0000          0.0000          0.0000
             0.0000          0.0000          0.0000

     Atom111  O   pos: ( -0.217846  0.766787  0.171733)  para_oo sigma:          -0.67
            -0.7314          0.2499         -0.2289
             0.2309         -0.7839         -0.0982
            -0.1784         -0.0791         -0.5097

     Atom112  H   pos: ( -0.301533  0.763528  0.299222)  para_oo sigma:           0.00
             0.0000          0.0000          0.0000
             0.0000          0.0000          0.0000
             0.0000          0.0000          0.0000

     Atom113  H   pos: ( -0.158300  0.899333  0.175630)  para_oo sigma:           0.00
             0.0000          0.0000          0.0000
             0.0000          0.0000          0.0000
             0.0000          0.0000          0.0000

     Atom114  O   pos: ( -0.503914  1.167314  0.235011)  para_oo sigma:          -0.93
            -0.8798         -0.0049          0.0317
            -0.0365         -1.1485          0.1347
             0.0178          0.0340         -0.7656

     Atom115  H   pos: ( -0.428268  1.270927  0.307338)  para_oo sigma:           0.00
             0.0000          0.0000          0.0000
             0.0000          0.0000          0.0000
             0.0000          0.0000          0.0000

     Atom116  H   pos: ( -0.549477  1.087494  0.350036)  para_oo sigma:           0.00
             0.0000          0.0000          0.0000
             0.0000          0.0000          0.0000
             0.0000          0.0000          0.0000

     Paramagnetic US L_R Q_R contribution in ppm:

     Atom  1  O   pos: ( -0.125863  1.430769  0.053877)  para_lq sigma:        -101.45
          -106.1473         -0.0430         -0.0270
             0.0314       -101.9247         -3.8246
             0.3781         -3.8473        -96.2872

     Atom  2  H   pos: ( -0.007511  1.515362  0.101703)  para_lq sigma:           0.00
             0.0000          0.0000          0.0000
             0.0000          0.0000          0.0000
             0.0000          0.0000          0.0000

     Atom  3  H   pos: ( -0.245224  1.506923  0.094347)  para_lq sigma:           0.00
             0.0000          0.0000          0.0000
             0.0000          0.0000          0.0000
             0.0000          0.0000          0.0000

     Atom  4  O   pos: (  0.179086  0.168651  0.294210)  para_lq sigma:         -99.67
           -95.4286         -3.1839          3.4070
            -3.1223       -100.3802         -1.0157
             3.4149         -1.0499       -103.1933

     Atom  5  H   pos: (  0.117014  0.134004  0.426498)  para_lq sigma:           0.00
             0.0000          0.0000          0.0000
             0.0000          0.0000          0.0000
             0.0000          0.0000          0.0000

     Atom  6  H   pos: (  0.156289  0.056973  0.203720)  para_lq sigma:           0.00
             0.0000          0.0000          0.0000
             0.0000          0.0000          0.0000
             0.0000          0.0000          0.0000

     Atom  7  O   pos: ( -0.430486  1.698671  0.169548)  para_lq sigma:        -101.72
          -104.0435         -2.2690         -0.7309
            -2.1731        -95.6103         -1.5126
            -0.6736         -1.2398       -105.5049

     Atom  8  H   pos: ( -0.440991  1.714497  0.316555)  para_lq sigma:           0.00
             0.0000          0.0000          0.0000
             0.0000          0.0000          0.0000
             0.0000          0.0000          0.0000

     Atom  9  H   pos: ( -0.573751  1.665918  0.138092)  para_lq sigma:           0.00
             0.0000          0.0000          0.0000
             0.0000          0.0000          0.0000
             0.0000          0.0000          0.0000

     Atom 10  O   pos: (  0.332769 -0.004996  1.969164)  para_lq sigma:        -100.52
           -95.9604          4.4831         -1.6487
             4.5378       -102.5878         -0.4865
            -1.8216         -0.4915       -103.0069

     Atom 11  H   pos: (  0.398443 -0.116678  2.044112)  para_lq sigma:           0.00
             0.0000          0.0000          0.0000
             0.0000          0.0000          0.0000
             0.0000          0.0000          0.0000

     Atom 12  H   pos: (  0.163154  1.021039  0.013659)  para_lq sigma:           0.00
             0.0000          0.0000          0.0000
             0.0000          0.0000          0.0000
             0.0000          0.0000          0.0000

     Atom 13  O   pos: (  0.364439  0.442863  0.542284)  para_lq sigma:        -102.21
          -104.1543         -0.9525          2.6133
            -1.2306       -104.4557         -0.8053
             2.3431         -0.9796        -98.0157

     Atom 14  H   pos: (  0.240760  0.505523  0.591274)  para_lq sigma:           0.00
             0.0000          0.0000          0.0000
             0.0000          0.0000          0.0000
             0.0000          0.0000          0.0000

     Atom 15  H   pos: (  0.469638  0.563551  0.532264)  para_lq sigma:           0.00
             0.0000          0.0000          0.0000
             0.0000          0.0000          0.0000
             0.0000          0.0000          0.0000

     Atom 16  O   pos: ( -0.373966  0.831412  1.541584)  para_lq sigma:         -99.42
          -101.5769         -3.4173          3.1792
            -3.4001        -96.5730         -3.6462
             2.9941         -3.9059       -100.1241

     Atom 17  H   pos: ( -0.473017  0.852926  1.648805)  para_lq sigma:           0.00
             0.0000          0.0000          0.0000
             0.0000          0.0000          0.0000
             0.0000          0.0000          0.0000

     Atom 18  H   pos: ( -0.258875  0.919872  1.566928)  para_lq sigma:           0.00
             0.0000          0.0000          0.0000
             0.0000          0.0000          0.0000
             0.0000          0.0000          0.0000

     Atom 19  O   pos: ( -0.253834  1.329604  0.514898)  para_lq sigma:        -100.56
          -102.0823         -1.0786          3.1770
            -1.2910       -104.1510         -1.5305
             3.2738         -1.4794        -95.4452

     Atom 20  H   pos: ( -0.178231  1.457840  0.514275)  para_lq sigma:           0.00
             0.0000          0.0000          0.0000
             0.0000          0.0000          0.0000
             0.0000          0.0000          0.0000

     Atom 21  H   pos: ( -0.158674  1.232317  0.460827)  para_lq sigma:           0.00
             0.0000          0.0000          0.0000
             0.0000          0.0000          0.0000
             0.0000          0.0000          0.0000

     Atom 22  O   pos: ( -0.062055  0.946112  1.957607)  para_lq sigma:        -100.61
           -99.0609         -4.3716          4.7591
            -4.5418       -100.2678         -2.2693
             4.7097         -2.5710       -102.5116

     Atom 23  H   pos: ( -0.164443  0.899087  2.053276)  para_lq sigma:           0.00
             0.0000          0.0000          0.0000
             0.0000          0.0000          0.0000
             0.0000          0.0000          0.0000

     Atom 24  H   pos: ( -0.061459  0.852151  1.844851)  para_lq sigma:           0.00
             0.0000          0.0000          0.0000
             0.0000          0.0000          0.0000
             0.0000          0.0000          0.0000

     Atom 25  Ca  pos: ( -0.245283  1.292065  0.882059)  para_lq sigma:         201.85
           202.1591         -0.6129         -0.7628
            -0.5428        201.9692         -0.2499
            -0.9009         -0.6149        201.4193

     Atom 26  Si  pos: ( -0.722344  1.257290  0.711852)  para_lq sigma:          -0.61
             2.0524          2.9904         -0.9968
             2.9875         -2.7605          0.9761
            -0.6217          0.9544         -1.1178

     Atom 27  O   pos: ( -0.916930  1.192968  0.839029)  para_lq sigma:        -110.54
          -112.2904         -1.6761          3.6012
            -1.8688       -108.3035          1.2367
             4.6097          1.7519       -111.0305

     Atom 28  O   pos: ( -0.580278  1.393042  0.851262)  para_lq sigma:        -109.80
          -109.1315         -2.4790         -2.6048
            -2.4629       -108.9409         -2.7467
            -3.3060         -3.4291       -111.3244

     Atom 29  O   pos: ( -0.608775  1.056182  0.623386)  para_lq sigma:        -103.20
          -102.5541          3.4557         -0.1282
             3.4884       -106.4973         -0.1068
            -0.2384          0.0341       -100.5599

     Atom 30  O   pos: ( -0.773987  1.371193  0.496284)  para_lq sigma:        -102.45
           -99.6185          1.1217         -1.6135
             1.0033       -105.0537          2.8767
            -1.4727          2.7025       -102.6668

     Atom 31  Ca  pos: (  0.661213 -0.112367  0.894053)  para_lq sigma:         202.22
           202.5937         -0.7028          0.1157
            -0.6052        202.3540         -0.1026
            -0.1561         -0.1448        201.7181

     Atom 32  Si  pos: (  0.147106 -0.071806  0.770766)  para_lq sigma:          -0.56
             0.9053          3.2525          0.6126
             3.7806         -1.6068         -1.7963
             0.7240         -0.6915         -0.9923

     Atom 33  O   pos: ( -0.001000 -0.201757  0.908391)  para_lq sigma:        -110.34
          -110.3827         -2.9428          3.1021
            -2.8086       -109.4308          2.7071
             3.9333          3.2130       -111.2045

     Atom 34  O   pos: (  0.336564  0.001707  0.899939)  para_lq sigma:        -110.16
          -111.9677         -1.6811         -3.1558
            -1.9585       -108.0076         -1.1835
            -3.8967         -1.3981       -110.5000

     Atom 35  O   pos: (  0.206774 -0.199683  0.564247)  para_lq sigma:        -103.24
          -104.3918          1.3279          2.9237
             1.5615       -101.6569         -3.2562
             2.9403         -2.9735       -103.6568

     Atom 36  Ca  pos: ( -0.418520  0.846828  1.175181)  para_lq sigma:         202.16
           202.8452         -1.5207         -0.4540
            -1.4021        202.7520         -0.2984
            -0.2203         -0.1789        200.8830

     Atom 37  Si  pos: (  0.103370  0.809913  1.362918)  para_lq sigma:          -0.81
            -0.6943          2.2221         -0.7739
             2.3819         -2.7300          0.3843
            -1.3225          1.0877          0.9908

     Atom 38  O   pos: ( -0.740498  0.956310  1.224705)  para_lq sigma:        -110.83
          -111.3855         -2.7457          2.3826
            -2.5691       -110.0456          2.2612
             2.7919          2.5194       -111.0574

     Atom 39  O   pos: ( -0.078570  0.745684  1.210478)  para_lq sigma:        -110.75
          -112.1035         -1.2868         -3.3637
            -1.3281       -108.3565         -0.9658
            -4.1107         -1.2800       -111.7772

     Atom 40  O   pos: (  0.032600  0.905720  1.575426)  para_lq sigma:        -110.69
          -108.8381          0.8710          2.1914
             0.9666       -109.2087         -3.1623
             2.2865         -3.0228       -114.0126

     Atom 41  Ca  pos: ( -0.707489  1.293051  1.178512)  para_lq sigma:         201.40
           201.0942         -1.5584         -1.4535
            -1.3351        201.8904         -0.3632
            -1.0377         -0.5910        201.2046

     Atom 42  Si  pos: ( -0.009202 -0.514586  1.373415)  para_lq sigma:          -0.98
            -1.6014          1.7634          0.5267
             2.4905         -3.1556          0.7177
             0.8581          1.1519          1.8114

     Atom 43  O   pos: ( -0.360436  1.210901  1.199922)  para_lq sigma:        -109.90
          -109.5362         -2.0633         -2.4432
            -2.1117       -109.6507         -2.8164
            -2.7379         -2.6370       -110.4992

     Atom 44  O   pos: (  0.231773 -0.503287  1.342541)  para_lq sigma:        -109.20
          -114.8687         -0.0328          0.6190
            -0.1423       -106.1837         -0.0557
             0.5657          0.0636       -106.5511

     Atom 45  O   pos: ( -0.071748 -0.272922  1.352485)  para_lq sigma:        -103.25
          -103.9958          3.3918          0.4943
             3.2368       -106.2367          0.4121
             0.3697          0.2960        -99.5250

     Atom 46  O   pos: (  0.946753 -0.596005  1.612070)  para_lq sigma:        -110.26
          -108.0185         -0.8458          2.0051
            -0.3999       -107.9952          2.7851
             1.8112          2.6738       -114.7739

     Atom 47  Ca  pos: (  0.255650 -0.638800  1.726997)  para_lq sigma:         201.41
           202.5459          0.0965          0.3740
            -0.3329        201.4871          0.8054
             0.6921          0.8374        200.2089

     Atom 48  Ca  pos: (  0.006103 -0.154266  1.807647)  para_lq sigma:         203.75
           202.6490         -1.2894          1.1444
            -1.3854        204.9839         -1.7905
             1.1094         -2.0228        203.6244

     Atom 49  Si  pos: ( -0.804426  1.609301  0.433812)  para_lq sigma:          -0.91
            -1.6941          1.8934          2.5380
             1.9137         -1.9584          0.9578
             1.7489         -0.4057          0.9178

     Atom 50  O   pos: ( -0.824816  1.632761  0.193721)  para_lq sigma:        -111.77
          -108.7825          0.0251          0.2288
            -0.1125       -108.8406          1.5439
            -0.5166          0.6298       -117.6826

     Atom 51  O   pos: (  0.597476 -0.106354  0.537278)  para_lq sigma:        -111.80
          -112.9791         -4.1625         -2.6374
            -4.1789       -112.4765         -1.9679
            -2.0236         -1.7235       -109.9430

     Atom 52  O   pos: (  0.282774 -0.222369  1.594554)  para_lq sigma:        -100.77
          -103.6077         -1.6773         -0.1053
            -1.3106        -99.5445         -4.3113
             0.1644         -4.2501        -99.1522

     Atom 53  H   pos: (  0.286380 -0.334873  1.490034)  para_lq sigma:           0.00
             0.0000          0.0000          0.0000
             0.0000          0.0000          0.0000
             0.0000          0.0000          0.0000

     Atom 54  H   pos: (  0.422633 -0.175423  1.617363)  para_lq sigma:           0.00
             0.0000          0.0000          0.0000
             0.0000          0.0000          0.0000
             0.0000          0.0000          0.0000

     Atom 55  O   pos: ( -0.523547  0.454184  1.919717)  para_lq sigma:        -100.59
           -95.6959          5.8295          0.2675
             5.8383       -102.3230          1.3756
             0.4240          1.2540       -103.7420

     Atom 56  H   pos: ( -0.587633  0.575811  1.864355)  para_lq sigma:           0.00
             0.0000          0.0000          0.0000
             0.0000          0.0000          0.0000
             0.0000          0.0000          0.0000

     Atom 57  H   pos: ( -0.680778  1.391956  0.002723)  para_lq sigma:           0.00
             0.0000          0.0000          0.0000
             0.0000          0.0000          0.0000
             0.0000          0.0000          0.0000

     Atom 58  O   pos: (  0.341668  0.632750  0.143787)  para_lq sigma:        -102.93
          -104.0213          2.0013         -1.9300
             2.0749       -102.1788         -4.1561
            -2.3375         -4.3069       -102.5852

     Atom 59  H   pos: (  0.445530  0.515674  0.099414)  para_lq sigma:           0.00
             0.0000          0.0000          0.0000
             0.0000          0.0000          0.0000
             0.0000          0.0000          0.0000

     Atom 60  H   pos: (  0.408830  0.701282  0.253776)  para_lq sigma:           0.00
             0.0000          0.0000          0.0000
             0.0000          0.0000          0.0000
             0.0000          0.0000          0.0000

     Atom 61  O   pos: ( -0.154352  0.153021  1.982318)  para_lq sigma:         -99.10
           -97.8295         -3.2764          4.4350
            -3.4184        -99.4298         -1.9717
             4.0786         -1.7335       -100.0260

     Atom 62  H   pos: ( -0.372033  1.094017  0.048146)  para_lq sigma:           0.00
             0.0000          0.0000          0.0000
             0.0000          0.0000          0.0000
             0.0000          0.0000          0.0000

     Atom 63  H   pos: ( -0.073586  0.276168  1.980700)  para_lq sigma:           0.00
             0.0000          0.0000          0.0000
             0.0000          0.0000          0.0000
             0.0000          0.0000          0.0000

     Atom 64  O   pos: (  0.023638  1.124795  0.258902)  para_lq sigma:        -101.07
          -101.2246         -1.1480         -5.9127
            -0.7391       -103.2093          1.1973
            -5.9462          1.4084        -98.7890

     Atom 65  H   pos: ( -0.047788  1.232383  0.181754)  para_lq sigma:           0.00
             0.0000          0.0000          0.0000
             0.0000          0.0000          0.0000
             0.0000          0.0000          0.0000

     Atom 66  H   pos: ( -0.874138  1.211197  0.324956)  para_lq sigma:           0.00
             0.0000          0.0000          0.0000
             0.0000          0.0000          0.0000
             0.0000          0.0000          0.0000

     Atom 67  O   pos: (  0.040373  0.141059  1.628026)  para_lq sigma:        -101.47
          -104.8580         -2.6876         -1.1376
            -2.4045        -96.4543          1.3313
            -0.9493          1.6239       -103.0986

     Atom 68  H   pos: ( -0.033146  0.138727  1.495567)  para_lq sigma:           0.00
             0.0000          0.0000          0.0000
             0.0000          0.0000          0.0000
             0.0000          0.0000          0.0000

     Atom 69  H   pos: (  0.183048  0.188097  1.596920)  para_lq sigma:           0.00
             0.0000          0.0000          0.0000
             0.0000          0.0000          0.0000
             0.0000          0.0000          0.0000

     Atom 70  O   pos: ( -0.668296  0.820763  1.816559)  para_lq sigma:        -101.58
          -104.0824          2.2751         -1.1931
             2.4148        -95.0140         -1.1797
            -1.1302         -0.7370       -105.6563

     Atom 71  H   pos: ( -0.783977  0.842202  1.721705)  para_lq sigma:           0.00
             0.0000          0.0000          0.0000
             0.0000          0.0000          0.0000
             0.0000          0.0000          0.0000

     Atom 72  H   pos: ( -0.715858  0.843289  1.952354)  para_lq sigma:           0.00
             0.0000          0.0000          0.0000
             0.0000          0.0000          0.0000
             0.0000          0.0000          0.0000

     Atom 73  Ca  pos: (  0.375951  0.369457  0.903283)  para_lq sigma:         201.43
           200.8640         -1.1215         -0.6712
            -1.0126        201.4556         -0.6627
            -0.7184         -0.9221        201.9801

     Atom 74  Si  pos: ( -0.116726  0.320177  0.702506)  para_lq sigma:          -0.94
            -1.4474          3.0853          0.7529
             3.2624         -2.8685          0.4683
             1.3245         -0.3547          1.5076

     Atom 75  O   pos: ( -0.295817  0.249815  0.851569)  para_lq sigma:        -110.85
          -112.5552         -1.6058          3.7661
            -1.3855       -108.2163          0.7849
             4.2385          1.2167       -111.7778

     Atom 76  O   pos: (  0.018586  0.486765  0.814999)  para_lq sigma:        -111.34
          -110.6855         -3.2038         -2.1161
            -3.1014       -112.5358         -2.7925
            -2.4637         -3.0592       -110.7856

     Atom 77  O   pos: (  0.036014  0.121242  0.664111)  para_lq sigma:        -103.12
          -102.7730          3.6283          0.1652
             3.7036       -105.7195          0.9723
             0.1683          0.7731       -100.8624

     Atom 78  O   pos: ( -0.185589  0.368027  0.474204)  para_lq sigma:        -111.43
          -108.9579          1.0333         -2.2339
             0.8917       -109.4060          2.6320
            -1.8087          1.9624       -115.9273

     Atom 79  Ca  pos: (  0.053455  0.827946  0.892472)  para_lq sigma:         202.07
           201.7016         -1.0639         -0.6473
            -1.1608        202.5900         -0.5248
            -0.8936         -0.4198        201.9111

     Atom 80  Si  pos: ( -0.471027  0.864399  0.709226)  para_lq sigma:          -0.84
            -0.4343          2.3166         -0.1375
             2.4805         -2.4066         -0.0194
            -0.6532          1.4134          0.3252

     Atom 81  O   pos: ( -0.613021  0.732889  0.854449)  para_lq sigma:        -110.59
          -109.7352         -3.0083          2.1878
            -2.8373       -110.1138          2.5657
             2.9509          3.1330       -111.9235

     Atom 82  O   pos: ( -0.283571  0.946444  0.840015)  para_lq sigma:        -110.69
          -112.6225         -2.1449         -3.3890
            -2.1649       -108.2352         -1.1102
            -3.8953         -1.4791       -111.2049

     Atom 83  O   pos: ( -0.404780  0.744378  0.506652)  para_lq sigma:        -109.15
          -107.2130          0.1917          2.6560
             0.1822       -109.7652         -3.7287
             2.4500         -3.1643       -110.4726

     Atom 84  Ca  pos: (  0.214869 -0.051734  1.237217)  para_lq sigma:         203.15
           202.9207         -0.5817         -0.4431
            -0.5447        204.1510         -0.3460
            -0.4141         -0.4776        202.3664

     Atom 85  Si  pos: ( -0.267837 -0.119879  1.373926)  para_lq sigma:          -1.07
            -1.3081          3.3775          1.2790
             2.5016         -2.1837          0.3518
             1.2942          0.0390          0.2850

     Atom 86  O   pos: ( -0.173496  0.093385  1.309068)  para_lq sigma:        -109.98
          -108.3355         -2.3918          1.1597
            -2.6601       -114.2692          2.1613
             1.0058          2.1728       -107.3376

     Atom 87  O   pos: (  0.552367 -0.203215  1.239163)  para_lq sigma:        -111.01
          -112.9656         -1.6603         -3.2108
            -1.6868       -109.0379         -1.1840
            -3.3319         -1.4446       -111.0405

     Atom 88  O   pos: ( -0.323120 -0.123071  1.615505)  para_lq sigma:        -111.73
          -110.0839          0.0893          2.6438
             0.0343       -108.6957         -0.2721
             2.1973         -0.4363       -116.4023

     Atom 89  Ca  pos: ( -0.147044  0.396699  1.164661)  para_lq sigma:         201.93
           201.6823         -0.9260          0.0294
            -1.1744        203.0250         -0.2617
             0.3459         -0.1210        201.0968

     Atom 90  Si  pos: (  0.335995  0.407113  1.338594)  para_lq sigma:          -0.77
            -0.7169          0.6542         -1.1582
             0.8228         -1.5101         -0.8873
            -0.2837         -2.2097         -0.0974

     Atom 91  O   pos: (  0.185617  0.293594  1.181427)  para_lq sigma:        -111.01
          -111.0976         -2.7395         -3.0659
            -2.5337       -109.3298         -2.5200
            -3.5703         -2.7207       -112.6012

     Atom 92  O   pos: ( -0.474034  0.498868  1.198981)  para_lq sigma:        -109.98
          -111.6949         -2.4143          2.9581
            -2.5930       -107.7910          1.1468
             3.4083          1.3851       -110.4687

     Atom 93  O   pos: (  0.215986  0.598309  1.439089)  para_lq sigma:        -103.69
          -102.7537          3.1057          0.1819
             3.3238       -106.8017         -0.4178
             0.2213         -0.4205       -101.5217

     Atom 94  O   pos: (  0.386055  0.241822  1.507925)  para_lq sigma:        -109.49
          -106.6825          0.6224         -0.3102
             0.8937       -111.3288          4.3973
            -0.3065          3.6710       -110.4448

     Atom 95  Ca  pos: (  0.021375  0.504453  0.243071)  para_lq sigma:         201.50
           200.7561          1.3186         -0.5048
             0.8721        199.8279         -1.6537
            -0.5621         -1.5550        203.9301

     Atom 96  Ca  pos: ( -0.374085  0.212071  1.708539)  para_lq sigma:         202.59
           202.4544         -0.3382          1.7645
            -0.6237        203.1861          0.9941
             2.0970          1.6775        202.1291

     Atom 97  Ca  pos: (  0.545379  0.196577  0.364094)  para_lq sigma:         200.89
           199.2307         -0.1236          0.0735
            -0.1959        202.4114         -2.5466
             0.6036         -3.4000        201.0177

     Atom 98  O   pos: (  0.107605 -0.442833  1.970799)  para_lq sigma:        -111.48
          -117.0143         -3.6480          1.2123
            -3.7172       -109.8383          0.5353
             1.0830          0.5056       -107.6005

     Atom 99  H   pos: ( -0.025233 -0.504265  1.985261)  para_lq sigma:           0.00
             0.0000          0.0000          0.0000
             0.0000          0.0000          0.0000
             0.0000          0.0000          0.0000

     Atom100  O   pos: (  0.575313  0.349846  0.065365)  para_lq sigma:        -111.41
          -108.8547          0.7644         -2.4189
             0.5320       -110.5527         -4.6707
            -2.2181         -3.0549       -114.8091

     Atom101  H   pos: (  0.680226 -0.633945  1.995682)  para_lq sigma:           0.00
             0.0000          0.0000          0.0000
             0.0000          0.0000          0.0000
             0.0000          0.0000          0.0000

     Atom102  O   pos: (  0.584561 -0.541959  1.659673)  para_lq sigma:        -102.49
          -105.1896          0.6387          0.6960
             0.4971       -106.2574         -0.7398
             0.5984         -0.6503        -96.0104

     Atom103  H   pos: (  0.604267 -0.395574  1.667160)  para_lq sigma:           0.00
             0.0000          0.0000          0.0000
             0.0000          0.0000          0.0000
             0.0000          0.0000          0.0000

     Atom104  H   pos: (  0.735759 -0.587027  1.645393)  para_lq sigma:           0.00
             0.0000          0.0000          0.0000
             0.0000          0.0000          0.0000
             0.0000          0.0000          0.0000

     Atom105  O   pos: ( -0.192117  0.481155  1.566502)  para_lq sigma:         -99.90
          -103.0248          1.3685         -1.1626
             1.4579       -103.8750          0.4046
            -1.0572          0.3415        -92.8113

     Atom106  H   pos: ( -0.257536  0.615516  1.557092)  para_lq sigma:           0.00
             0.0000          0.0000          0.0000
             0.0000          0.0000          0.0000
             0.0000          0.0000          0.0000

     Atom107  H   pos: ( -0.049166  0.504249  1.585600)  para_lq sigma:           0.00
             0.0000          0.0000          0.0000
             0.0000          0.0000          0.0000
             0.0000          0.0000          0.0000

     Atom108  O   pos: (  0.012106  0.777860  0.516356)  para_lq sigma:        -100.58
          -103.9262         -0.5872          0.2420
            -0.3203       -101.3034          3.8599
             0.2247          3.8124        -96.5209

     Atom109  H   pos: ( -0.133429  0.746314  0.531483)  para_lq sigma:           0.00
             0.0000          0.0000          0.0000
             0.0000          0.0000          0.0000
             0.0000          0.0000          0.0000

     Atom110  H   pos: (  0.013493  0.904064  0.442179)  para_lq sigma:           0.00
             0.0000          0.0000          0.0000
             0.0000          0.0000          0.0000
             0.0000          0.0000          0.0000

     Atom111  O   pos: ( -0.217846  0.766787  0.171733)  para_lq sigma:        -101.09
           -98.3116         -1.8882          4.8988
            -2.3987       -102.9623         -1.7536
             5.0095         -1.7959       -101.9898

     Atom112  H   pos: ( -0.301533  0.763528  0.299222)  para_lq sigma:           0.00
             0.0000          0.0000          0.0000
             0.0000          0.0000          0.0000
             0.0000          0.0000          0.0000

     Atom113  H   pos: ( -0.158300  0.899333  0.175630)  para_lq sigma:           0.00
             0.0000          0.0000          0.0000
             0.0000          0.0000          0.0000
             0.0000          0.0000          0.0000

     Atom114  O   pos: ( -0.503914  1.167314  0.235011)  para_lq sigma:        -100.77
           -96.0160         -5.2577         -0.0572
            -5.3239       -101.2254          0.1947
            -0.1437         -0.1881       -105.0718

     Atom115  H   pos: ( -0.428268  1.270927  0.307338)  para_lq sigma:           0.00
             0.0000          0.0000          0.0000
             0.0000          0.0000          0.0000
             0.0000          0.0000          0.0000

     Atom116  H   pos: ( -0.549477  1.087494  0.350036)  para_lq sigma:           0.00
             0.0000          0.0000          0.0000
             0.0000          0.0000          0.0000
             0.0000          0.0000          0.0000


     Total NMR chemical shifts in ppm: ---------------------------------------
     (adopting the Simpson convention for anisotropy and asymmetry)-----------

     Atom  1  O   pos: ( -0.125863  1.430769  0.053877)  Total sigma:         235.48
           247.2042          9.4758         10.2883
            14.6528        243.6544          2.9527
            16.9277          1.6913        215.5743

     O    1    anisotropy:     38.04    eta:   -0.9785
     O    1    sigma_11=    235.21    axis=(  0.518856 -0.813246  0.263477)
     O    1    sigma_22=    210.39    axis=( -0.365346  0.067694  0.928407)
     O    1    sigma_33=    260.84    axis=(  0.772859  0.577970  0.261993)

     Atom  2  H   pos: ( -0.007511  1.515362  0.101703)  Total sigma:          19.37
            29.8604         13.5011          9.6514
            14.4514         16.6740          5.8976
            10.4506          5.9541         11.5739

     H    2    anisotropy:     35.51    eta:   -0.0381
     H    2    sigma_11=      7.98    axis=(  0.351935 -0.843171  0.406454)
     H    2    sigma_22=      7.08    axis=(  0.495805 -0.200389 -0.844998)
     H    2    sigma_33=     43.04    axis=(  0.793926  0.498906  0.347525)

     Atom  3  H   pos: ( -0.245224  1.506923  0.094347)  Total sigma:          24.44
            32.4853        -10.1842         -4.6814
           -10.9201         24.5660          2.8016
            -4.9883          2.9691         16.2560

     H    3    anisotropy:     24.95    eta:   -0.1437
     H    3    sigma_11=     17.31    axis=( -0.530920 -0.833474  0.153118)
     H    3    sigma_22=     14.92    axis=(  0.268681  0.005803  0.963212)
     H    3    sigma_33=     41.07    axis=(  0.803701 -0.552528 -0.220858)

     Atom  4  O   pos: (  0.179086  0.168651  0.294210)  Total sigma:         242.16
           233.2153         -0.0986          9.3804
             1.3265        242.6378         11.1463
             5.0117          5.6305        250.6152

     O    4    anisotropy:     23.22    eta:   -0.5580
     O    4    sigma_11=    238.73    axis=(  0.383383 -0.847803  0.366398)
     O    4    sigma_22=    230.10    axis=( -0.886500 -0.226498  0.403504)
     O    4    sigma_33=    257.64    axis=(  0.259104  0.479508  0.838414)

     Atom  5  H   pos: (  0.117014  0.134004  0.426498)  Total sigma:          21.09
            14.4393          0.8781        -10.2725
             1.5558         13.2416         -3.8819
            -9.7392         -2.5463         35.6032

     H    5    anisotropy:     28.40    eta:   -0.1239
     H    5    sigma_11=     12.80    axis=(  0.069673 -0.991575 -0.109200)
     H    5    sigma_22=     10.46    axis=(  0.927810  0.024196  0.372267)
     H    5    sigma_33=     40.03    axis=( -0.366489 -0.127254  0.921679)

     Atom  6  H   pos: (  0.156289  0.056973  0.203720)  Total sigma:          26.56
            19.8632          1.9461          3.0475
             1.1649         29.6024         10.3942
             2.8426          8.6444         30.2044

     H    6    anisotropy:     20.07    eta:   -0.1574
     H    6    sigma_11=     20.92    axis=(  0.499493 -0.679136  0.537849)
     H    6    sigma_22=     18.81    axis=( -0.851856 -0.272067  0.447572)
     H    6    sigma_33=     39.94    axis=(  0.157632  0.681729  0.714421)

     Atom  7  O   pos: ( -0.430486  1.698671  0.169548)  Total sigma:         234.68
           260.1040          7.9632        -17.3925
             8.0568        204.9773          0.9682
           -17.9884          3.4087        238.9716

     O    7    anisotropy:     53.99    eta:   -0.7533
     O    7    sigma_11=    230.24    axis=( -0.453332 -0.218555 -0.864132)
     O    7    sigma_22=    203.13    axis=( -0.183085  0.971633 -0.149696)
     O    7    sigma_33=    270.68    axis=( -0.872336 -0.090348  0.480487)

     Atom  8  H   pos: ( -0.440991  1.714497  0.316555)  Total sigma:          24.11
            20.5646         -0.1070         -5.5690
             0.1202         14.3816          3.2356
            -4.3533          3.4768         37.3971

     H    8    anisotropy:     22.59    eta:   -0.3679
     H    8    sigma_11=     19.35    axis=(  0.959081  0.159258  0.234097)
     H    8    sigma_22=     13.81    axis=(  0.122239 -0.978689  0.165003)
     H    8    sigma_33=     39.17    axis=( -0.255386  0.129635  0.958109)

     Atom  9  H   pos: ( -0.573751  1.665918  0.138092)  Total sigma:          22.04
            40.3428          6.4842          2.5227
             6.3642         11.3511          1.9584
             1.3199          1.4779         14.4304

     H    9    anisotropy:     29.77    eta:   -0.2503
     H    9    sigma_11=     14.60    axis=( -0.132835  0.245007  0.960378)
     H    9    sigma_22=      9.64    axis=( -0.181362  0.946597 -0.266576)
     H    9    sigma_33=     41.88    axis=( -0.974404 -0.209586 -0.081306)

     Atom 10  O   pos: (  0.332769 -0.004996  1.969164)  Total sigma:         258.52
           245.3148        -12.5320          1.2465
           -15.4247        272.3963         -1.0695
            -0.6045         -0.5956        257.8363

     O   10    anisotropy:     29.76    eta:   -0.9276
     O   10    sigma_11=    257.80    axis=(  0.018390 -0.039366 -0.999056)
     O   10    sigma_22=    239.39    axis=(  0.920793  0.390048  0.001581)
     O   10    sigma_33=    278.36    axis=( -0.389618  0.919953 -0.043421)

     Atom 11  H   pos: (  0.398443 -0.116678  2.044112)  Total sigma:          22.23
            16.5689         -9.9248          6.3505
            -9.8436         29.2623        -11.1975
             7.0669        -12.4567         20.8451

     H   11    anisotropy:     31.17    eta:   -0.0667
     H   11    sigma_11=     12.53    axis=( -0.130218  0.519819  0.844294)
     H   11    sigma_22=     11.14    axis=(  0.901940  0.415749 -0.116861)
     H   11    sigma_33=     43.00    axis=(  0.411761 -0.746285  0.522983)

     Atom 12  H   pos: (  0.163154  1.021039  0.013659)  Total sigma:          26.32
            20.4882         -3.9363         -4.3997
            -4.0627         28.0644          9.7941
            -5.5724         11.3496         30.4196

     H   12    anisotropy:     23.20    eta:   -0.0427
     H   12    sigma_11=     18.92    axis=(  0.661691  0.672559 -0.331405)
     H   12    sigma_22=     18.26    axis=( -0.692649  0.379096 -0.613615)
     H   12    sigma_33=     41.79    axis=( -0.287058  0.635571  0.716691)

     Atom 13  O   pos: (  0.364439  0.442863  0.542284)  Total sigma:         200.65
           193.2708         12.2637         -3.0073
             2.0964        208.1059          0.6643
           -17.3714          0.8471        200.5845

     O   13    anisotropy:    -24.40    eta:   -0.4348
     O   13    sigma_11=    205.25    axis=(  0.306839 -0.569854 -0.762310)
     O   13    sigma_22=    212.32    axis=( -0.497687 -0.778783  0.381844)
     O   13    sigma_33=    184.39    axis=(  0.811269 -0.262228  0.522570)

     Atom 14  H   pos: (  0.240760  0.505523  0.591274)  Total sigma:          25.54
            32.6737         -4.2464         -6.8609
            -4.9412         21.6105          2.8615
            -6.3817          2.2073         22.3355

     H   14    anisotropy:     18.12    eta:   -0.0775
     H   14    sigma_11=     19.97    axis=(  0.391596  0.912493  0.118365)
     H   14    sigma_22=     19.03    axis=( -0.347100  0.265627 -0.899424)
     H   14    sigma_33=     37.62    axis=( -0.852159  0.311126  0.420744)

     Atom 15  H   pos: (  0.469638  0.563551  0.532264)  Total sigma:          14.78
            17.7436         18.9846         -2.4694
            20.2034         25.0835         -1.1247
            -2.3507         -1.1167          1.5215

     H   15    anisotropy:     40.06    eta:   -0.0852
     H   15    sigma_11=      2.57    axis=(  0.528796 -0.494466 -0.689839)
     H   15    sigma_22=      0.29    axis=(  0.558765 -0.408978  0.721470)
     H   15    sigma_33=     41.49    axis=(  0.638872  0.766968 -0.060024)

     Atom 16  O   pos: ( -0.373966  0.831412  1.541584)  Total sigma:         237.65
           252.2096          5.0129         -9.8509
             2.7361        243.1620          1.9559
            -9.7911         -2.4995        217.5672

     O   16    anisotropy:    -34.03    eta:   -0.6127
     O   16    sigma_11=    242.04    axis=( -0.270392  0.957763  0.097871)
     O   16    sigma_22=    255.94    axis=( -0.927711 -0.286377  0.239459)
     O   16    sigma_33=    214.96    axis=(  0.257373 -0.026048  0.965961)

     Atom 17  H   pos: ( -0.473017  0.852926  1.648805)  Total sigma:          22.80
            29.1155          0.2631        -14.1066
            -0.7285         13.3942          1.3852
           -15.7390          0.4742         25.9007

     H   17    anisotropy:     29.60    eta:   -0.0701
     H   17    sigma_11=     13.63    axis=(  0.305207  0.902898  0.302695)
     H   17    sigma_22=     12.24    axis=( -0.595144  0.428991 -0.679537)
     H   17    sigma_33=     42.54    axis=( -0.743406  0.027252  0.668285)

     Atom 18  H   pos: ( -0.258875  0.919872  1.566928)  Total sigma:          23.87
            32.8651          8.5759          1.5114
             9.4058         23.4670          1.7458
             2.1416          2.2619         15.2784

     H   18    anisotropy:     22.10    eta:   -0.2305
     H   18    sigma_11=     18.20    axis=( -0.529401  0.816846  0.229122)
     H   18    sigma_22=     14.81    axis=(  0.028154 -0.253007  0.967055)
     H   18    sigma_33=     38.60    axis=( -0.847905 -0.518410 -0.110945)

     Atom 19  O   pos: ( -0.253834  1.329604  0.514898)  Total sigma:         240.52
           230.7218         12.1831          2.3637
             4.8383        249.9456         12.2446
            -0.3305         14.7576        240.9000

     O   19    anisotropy:     31.50    eta:   -0.3982
     O   19    sigma_11=    234.20    axis=(  0.580056  0.326465 -0.746295)
     O   19    sigma_22=    225.84    axis=(  0.778206 -0.492801  0.389284)
     O   19    sigma_33=    261.52    axis=(  0.240688  0.806578  0.539909)

     Atom 20  H   pos: ( -0.178231  1.457840  0.514275)  Total sigma:          22.46
            21.0703         14.2277          0.9276
            12.4825         34.1916          3.3288
             0.5799          2.4407         12.1109

     H   20    anisotropy:     30.48    eta:   -0.0975
     H   20    sigma_11=     13.29    axis=( -0.751056  0.408272  0.518872)
     H   20    sigma_22=     11.31    axis=(  0.401498 -0.341450  0.849830)
     H   20    sigma_33=     42.78    axis=( -0.524131 -0.846596 -0.092528)

     Atom 21  H   pos: ( -0.158674  1.232317  0.460827)  Total sigma:          26.25
            28.0575         -8.2194         -7.0237
            -7.2090         27.5807          6.3659
            -6.4771          6.6777         23.1080

     H   21    anisotropy:     21.50    eta:   -0.1421
     H   21    sigma_11=     20.10    axis=(  0.693391  0.720535 -0.006166)
     H   21    sigma_22=     18.07    axis=( -0.344779  0.324252 -0.880902)
     H   21    sigma_33=     40.58    axis=( -0.632722  0.612935  0.473259)

     Atom 22  O   pos: ( -0.062055  0.946112  1.957607)  Total sigma:         247.33
           232.4127          3.1240        -15.6584
             6.3545        231.9636         -9.9408
           -24.6136         -7.3591        277.6063

     O   22    anisotropy:     59.53    eta:   -0.1536
     O   22    sigma_11=    230.53    axis=(  0.148020  0.959512  0.239639)
     O   22    sigma_22=    224.44    axis=( -0.923452  0.220829 -0.313799)
     O   22    sigma_33=    287.01    axis=( -0.354013 -0.174846  0.918751)

     Atom 23  H   pos: ( -0.164443  0.899087  2.053276)  Total sigma:          22.67
            23.8182          6.4602        -14.3756
             6.9197         16.2191         -8.0722
           -13.7656         -7.1632         27.9836

     H   23    anisotropy:     31.76    eta:   -0.0396
     H   23    sigma_11=     12.51    axis=(  0.148673 -0.934093 -0.324603)
     H   23    sigma_22=     11.67    axis=(  0.775165 -0.093732  0.624767)
     H   23    sigma_33=     43.85    axis=( -0.614016 -0.344507  0.710140)

     Atom 24  H   pos: ( -0.061459  0.852151  1.844851)  Total sigma:          25.59
            18.0533          0.5815         -2.7308
            -0.3231         22.5250          7.9852
            -3.5738          6.7126         36.1801

     H   24    anisotropy:     21.26    eta:   -0.2248
     H   24    sigma_11=     20.09    axis=( -0.487731 -0.826232  0.281886)
     H   24    sigma_22=     16.91    axis=( -0.863229  0.408282 -0.296885)
     H   24    sigma_33=     39.76    axis=( -0.130207  0.388132  0.912359)

     Atom 25  Ca  pos: ( -0.245283  1.292065  0.882059)  Total sigma:        1079.71
          1079.4394        -14.5080        -22.1349
           -13.7133       1088.8286         -5.7737
           -22.7190         -9.7390       1070.8726

     Ca  25    anisotropy:    -49.23    eta:   -0.3600
     Ca  25    sigma_11=   1090.22    axis=( -0.255031 -0.758446  0.599765)
     Ca  25    sigma_22=   1102.03    axis=( -0.734280  0.555483  0.390219)
     Ca  25    sigma_33=   1046.89    axis=( -0.629120 -0.340878 -0.698578)

     Atom 26  Si  pos: ( -0.722344  1.257290  0.711852)  Total sigma:         409.62
           438.7108         32.2377         -9.5012
            31.3038        391.7865         12.1459
            -3.8717          8.0865        398.3707

     Si  26    anisotropy:     67.74    eta:   -0.7311
     Si  26    sigma_11=    403.55    axis=( -0.156475  0.366219  0.917278)
     Si  26    sigma_22=    370.54    axis=( -0.419359  0.816214 -0.397407)
     Si  26    sigma_33=    454.78    axis=( -0.894234 -0.446853  0.025860)

     Atom 27  O   pos: ( -0.916930  1.192968  0.839029)  Total sigma:         130.55
           171.1770         -0.8623        -12.9960
            -6.8393        128.2936         -3.6687
             0.9260         -1.6432         92.1913

     O   27    anisotropy:     62.08    eta:   -0.8875
     O   27    sigma_11=    128.23    axis=(  0.076957  0.993310 -0.086102)
     O   27    sigma_22=     91.50    axis=(  0.079126  0.080001  0.993649)
     O   27    sigma_33=    171.94    axis=( -0.993890  0.083281  0.072440)

     Atom 28  O   pos: ( -0.580278  1.393042  0.851262)  Total sigma:         114.88
           121.4951          1.6073          3.8368
             4.2638        134.9637          1.1708
            -2.4953         -6.1524         88.1861

     O   28    anisotropy:    -40.27    eta:   -0.5499
     O   28    sigma_11=    120.92    axis=( -0.979458  0.198556 -0.035175)
     O   28    sigma_22=    135.69    axis=( -0.200118 -0.978571  0.048487)
     O   28    sigma_33=     88.03    axis=( -0.024794  0.054530  0.998204)

     Atom 29  O   pos: ( -0.608775  1.056182  0.623386)  Total sigma:         176.37
           162.6710        -32.3185         -2.2782
           -32.9207        199.4693          0.0193
            -2.2717         -2.5209        166.9591

     O   29    anisotropy:     63.23    eta:   -0.5672
     O   29    sigma_11=    167.24    axis=( -0.093634 -0.056198  0.994019)
     O   29    sigma_22=    143.33    axis=(  0.858392  0.501237  0.109196)
     O   29    sigma_33=    218.52    axis=( -0.504376  0.863483  0.001307)

     Atom 30  O   pos: ( -0.773987  1.371193  0.496284)  Total sigma:         170.44
           149.2098        -13.9629         13.7997
            -7.8157        186.0597        -12.5826
            10.7249        -12.2628        176.0429

     O   30    anisotropy:     43.62    eta:   -0.8485
     O   30    sigma_11=    168.24    axis=(  0.140144  0.622339  0.770100)
     O   30    sigma_22=    143.56    axis=(  0.942383  0.154778 -0.296577)
     O   30    sigma_33=    199.51    axis=(  0.303766 -0.767292  0.564791)

     Atom 31  Ca  pos: (  0.661213 -0.112367  0.894053)  Total sigma:        1093.58
          1107.7263        -17.2465          2.8761
           -17.6044       1096.6448         -8.1204
             2.0549         -8.7244       1076.3822

     Ca  31    anisotropy:     41.97    eta:   -0.4862
     Ca  31    sigma_11=   1086.40    axis=(  0.602401  0.677716 -0.421681)
     Ca  31    sigma_22=   1072.80    axis=(  0.148435  0.423963  0.893433)
     Ca  31    sigma_33=   1121.56    axis=( -0.784271  0.600797 -0.154799)

     Atom 32  Si  pos: (  0.147106 -0.071806  0.770766)  Total sigma:         410.08
           433.3882         37.8526          2.7955
            42.0535        396.5368        -19.3505
             1.5593         -7.0908        400.3245

     Si  32    anisotropy:     74.05    eta:   -0.7677
     Si  32    sigma_11=    404.35    axis=(  0.262000 -0.241350  0.934402)
     Si  32    sigma_22=    366.45    axis=( -0.489441  0.801237  0.344190)
     Si  32    sigma_33=    459.45    axis=( -0.831747 -0.547512  0.091798)

     Atom 33  O   pos: ( -0.001000 -0.201757  0.908391)  Total sigma:         131.45
           147.8451          1.7161         -4.0380
             5.1913        149.3182         -0.4744
             3.4015          4.7711         97.1929

     O   33    anisotropy:    -51.53    eta:   -0.2052
     O   33    sigma_11=    145.10    axis=( -0.781285  0.623294  0.033139)
     O   33    sigma_22=    152.15    axis=( -0.624108 -0.780875 -0.026911)
     O   33    sigma_33=     97.10    axis=(  0.009104 -0.041707  0.999088)

     Atom 34  O   pos: (  0.336564  0.001707  0.899939)  Total sigma:         112.95
           140.0418         -2.8950          4.1190
           -10.1342        102.0903          2.6263
            -3.8749          2.4699         96.7128

     O   34    anisotropy:     42.27    eta:   -0.2356
     O   34    sigma_11=    102.18    axis=(  0.152526  0.894395  0.420468)
     O   34    sigma_22=     95.54    axis=( -0.063341 -0.415724  0.907282)
     O   34    sigma_33=    141.13    axis=( -0.986268  0.165017  0.006757)

     Atom 35  O   pos: (  0.206774 -0.199683  0.564247)  Total sigma:         169.10
           167.3994         -8.1555        -17.9175
           -12.2487        171.4168         15.3213
           -16.8048         13.7918        168.4852

     O   35    anisotropy:     42.29    eta:   -0.3580
     O   35    sigma_11=    160.05    axis=(  0.555488  0.797983 -0.233786)
     O   35    sigma_22=    149.96    axis=( -0.623500  0.213698 -0.752052)
     O   35    sigma_33=    197.30    axis=( -0.550165  0.563521  0.616249)

     Atom 36  Ca  pos: ( -0.418520  0.846828  1.175181)  Total sigma:        1096.20
          1119.5939        -25.1076         -9.4177
           -23.1146       1105.1962         -6.9018
            -7.9181         -4.5418       1063.8230

     Ca  36    anisotropy:     62.29    eta:   -0.7369
     Ca  36    sigma_11=   1090.74    axis=(  0.541635  0.769662 -0.338011)
     Ca  36    sigma_22=   1060.14    axis=(  0.236829  0.246095  0.939866)
     Ca  36    sigma_33=   1137.73    axis=( -0.806563  0.589115  0.048985)

     Atom 37  Si  pos: (  0.103370  0.809913  1.362918)  Total sigma:         406.72
           408.9209         24.1605         -9.9950
            25.5924        382.8936         10.7157
           -16.9389         17.1452        428.3535

     Si  37    anisotropy:    -66.49    eta:   -0.2887
     Si  37    sigma_11=    422.49    axis=(  0.744582  0.582519  0.325990)
     Si  37    sigma_22=    435.28    axis=(  0.425721 -0.038238 -0.904046)
     Si  37    sigma_33=    362.40    axis=(  0.514159 -0.811917  0.276462)

     Atom 38  O   pos: ( -0.740498  0.956310  1.224705)  Total sigma:         109.37
           116.8395          2.3239        -16.4519
             6.7661        143.5295        -12.4496
           -11.2667         -6.6789         67.7448

     O   38    anisotropy:    -69.14    eta:   -0.5956
     O   38    sigma_11=    118.69    axis=(  0.944430 -0.253432 -0.209340)
     O   38    sigma_22=    146.14    axis=(  0.223386  0.962027 -0.156851)
     O   38    sigma_33=     63.28    axis=(  0.241142  0.101371  0.965181)

     Atom 39  O   pos: ( -0.078570  0.745684  1.210478)  Total sigma:         105.73
           117.3858         -0.1697         -1.6273
            -3.9464        109.7880         -5.0854
           -14.0015         -7.7509         90.0268

     O   39    anisotropy:    -29.53    eta:   -0.3957
     O   39    sigma_11=    111.68    axis=( -0.029088  0.961183 -0.274374)
     O   39    sigma_22=    119.47    axis=( -0.967920  0.041449  0.247818)
     O   39    sigma_33=     86.04    axis=(  0.249570  0.272781  0.929142)

     Atom 40  O   pos: (  0.032600  0.905720  1.575426)  Total sigma:         126.08
           104.4499         -6.9336         -0.4271
           -12.6160        145.7161         48.0813
            -1.7775         36.4233        128.0863

     O   40    anisotropy:     82.32    eta:   -0.2627
     O   40    sigma_11=    105.85    axis=(  0.911126 -0.173044  0.374039)
     O   40    sigma_22=     91.44    axis=(  0.397715  0.607106 -0.687928)
     O   40    sigma_33=    180.96    axis=( -0.108040  0.775550  0.621972)

     Atom 41  Ca  pos: ( -0.707489  1.293051  1.178512)  Total sigma:        1081.22
          1092.8890        -21.6990        -37.2478
           -20.7686       1097.8782         -2.0910
           -34.3326         -1.3710       1052.8896

     Ca  41    anisotropy:    -77.47    eta:   -0.7168
     Ca  41    sigma_11=   1088.53    axis=(  0.392450  0.811214 -0.433491)
     Ca  41    sigma_22=   1125.55    axis=( -0.751715  0.554468  0.357057)
     Ca  41    sigma_33=   1029.57    axis=(  0.530006  0.185734  0.827403)

     Atom 42  Si  pos: ( -0.009202 -0.514586  1.373415)  Total sigma:         400.88
           405.7792         21.4099          3.1349
            27.6663        368.0746          7.8507
             5.5534         12.6612        428.7997

     Si  42    anisotropy:    -68.45    eta:   -0.4474
     Si  42    sigma_11=    413.49    axis=(  0.820418  0.339340 -0.460178)
     Si  42    sigma_22=    433.91    axis=(  0.379475  0.278863  0.882176)
     Si  42    sigma_33=    355.25    axis=(  0.427684 -0.898379  0.100013)

     Atom 43  O   pos: ( -0.360436  1.210901  1.199922)  Total sigma:         113.59
           113.6578          6.0093          4.7777
             8.1833         95.9846          8.7303
             0.6081         10.0750        131.1422

     O   43    anisotropy:    -32.67    eta:   -0.9148
     O   43    sigma_11=    114.52    axis=(  0.936132  0.218659 -0.275399)
     O   43    sigma_22=    134.45    axis=(  0.213471  0.268983  0.939190)
     O   43    sigma_33=     91.81    axis=( -0.279440  0.937996 -0.205126)

     Atom 44  O   pos: (  0.231773 -0.503287  1.342541)  Total sigma:         134.02
           166.8875         -4.0793        -29.4217
           -11.9928        109.8028         18.6759
           -37.1251         19.7478        125.3548

     O   44    anisotropy:     82.20    eta:   -0.4609
     O   44    sigma_11=    119.25    axis=(  0.492819  0.681456  0.541061)
     O   44    sigma_22=     93.99    axis=( -0.230318  0.701797 -0.674118)
     O   44    sigma_33=    188.81    axis=( -0.839096  0.207602  0.502811)

     Atom 45  O   pos: ( -0.071748 -0.272922  1.352485)  Total sigma:         160.72
           157.4347        -16.8559         -1.9669
           -19.3302        178.0215          1.7151
            -4.1110          0.7242        146.6968

     O   45    anisotropy:     41.98    eta:   -0.1443
     O   45    sigma_11=    148.74    axis=(  0.616963  0.409269 -0.672202)
     O   45    sigma_22=    144.71    axis=( -0.604138 -0.301089 -0.737810)
     O   45    sigma_33=    188.70    axis=(  0.504355 -0.861304 -0.061494)

     Atom 46  O   pos: (  0.946753 -0.596005  1.612070)  Total sigma:         122.68
           165.3145         -8.6067         15.3488
             3.7080        104.8267         -4.9427
            15.5359         -5.3433         97.9021

     O   46    anisotropy:     69.29    eta:   -0.2928
     O   46    sigma_11=    106.35    axis=(  0.126842  0.933160 -0.336338)
     O   46    sigma_22=     92.82    axis=( -0.183253  0.355285  0.916619)
     O   46    sigma_33=    168.87    axis=( -0.974848  0.054631 -0.216069)

     Atom 47  Ca  pos: (  0.255650 -0.638800  1.726997)  Total sigma:        1078.98
          1113.8574          1.4670        -16.4486
            -4.3158       1081.5577         38.0320
           -13.5392         38.8258       1041.5260

     Ca  47    anisotropy:    -93.43    eta:   -0.3323
     Ca  47    sigma_11=   1099.77    axis=(  0.491710  0.779640  0.387792)
     Ca  47    sigma_22=   1120.47    axis=( -0.861808  0.372037  0.344783)
     Ca  47    sigma_33=   1016.70    axis=(  0.124533 -0.503735  0.854835)

     Atom 48  Ca  pos: (  0.006103 -0.154266  1.807647)  Total sigma:        1128.15
          1115.8122        -24.6520         24.2273
           -24.3550       1160.6297        -54.6983
            25.7197        -57.2285       1108.0208

     Ca  48    anisotropy:    120.85    eta:   -0.4256
     Ca  48    sigma_11=   1105.02    axis=(  0.913078  0.407748  0.005399)
     Ca  48    sigma_22=   1070.72    axis=( -0.216192  0.472813  0.854230)
     Ca  48    sigma_33=   1208.72    axis=(  0.345758 -0.781146  0.519867)

     Atom 49  Si  pos: ( -0.804426  1.609301  0.433812)  Total sigma:         400.50
           388.9432         26.7144         30.5969
            21.8731        377.8170         17.7051
            25.4155         -0.2442        434.7533

     Si  49    anisotropy:     78.39    eta:   -0.6771
     Si  49    sigma_11=    392.07    axis=(  0.564520  0.653642 -0.504052)
     Si  49    sigma_22=    356.68    axis=(  0.680378 -0.714230 -0.164199)
     Si  49    sigma_33=    452.77    axis=(  0.467337  0.250252  0.847921)

     Atom 50  O   pos: ( -0.824816  1.632761  0.193721)  Total sigma:         160.52
           166.0530         12.2874         22.6068
             7.4937        136.1256         12.3891
            19.3309          8.9826        179.3878

     O   50    anisotropy:     56.37    eta:   -0.4858
     O   50    sigma_11=    150.86    axis=(  0.787232  0.085531 -0.610697)
     O   50    sigma_22=    132.60    axis=(  0.205733 -0.970022  0.129348)
     O   50    sigma_33=    198.10    axis=(  0.581326  0.227467  0.781229)

     Atom 51  O   pos: (  0.597476 -0.106354  0.537278)  Total sigma:         118.49
            97.1100         -3.2882         -0.8473
            -0.6617        122.1463        -20.7536
             5.5645        -21.1215        136.2001

     O   51    anisotropy:     49.42    eta:   -0.3084
     O   51    sigma_11=    107.09    axis=( -0.022184  0.810741  0.584984)
     O   51    sigma_22=     96.93    axis=(  0.998162  0.050964 -0.032780)
     O   51    sigma_33=    151.43    axis=(  0.056389 -0.583182  0.810382)

     Atom 52  O   pos: (  0.282774 -0.222369  1.594554)  Total sigma:         211.20
           214.6190          2.8939         -6.1506
            13.5081        206.8823         19.4207
             1.6495         22.7847        212.0875

     O   52    anisotropy:    -37.57    eta:   -0.6328
     O   52    sigma_11=    215.79    axis=(  0.936813  0.038841 -0.347666)
     O   52    sigma_22=    231.64    axis=( -0.232185 -0.674331 -0.700976)
     O   52    sigma_33=    186.15    axis=( -0.261669  0.737407 -0.622705)

     Atom 53  H   pos: (  0.286380 -0.334873  1.490034)  Total sigma:          18.51
             9.1368          3.0539          2.3219
             3.8380         25.2001         17.0551
             3.6009         17.3802         21.2002

     H   53    anisotropy:     34.00    eta:   -0.1161
     H   53    sigma_11=      8.50    axis=(  0.989644 -0.084696 -0.115893)
     H   53    sigma_22=      5.86    axis=( -0.029964  0.667693 -0.743834)
     H   53    sigma_33=     41.18    axis=(  0.140381  0.739603  0.658240)

     Atom 54  H   pos: (  0.422633 -0.175423  1.617363)  Total sigma:          21.48
            38.0308          8.2290          2.8430
             7.5996         14.0748          2.5217
             2.5688          2.4043         12.3261

     H   54    anisotropy:     28.97    eta:   -0.1630
     H   54    sigma_11=     13.39    axis=(  0.280614 -0.624288 -0.729054)
     H   54    sigma_22=     10.24    axis=( -0.140695  0.724615 -0.674640)
     H   54    sigma_33=     40.79    axis=( -0.949453 -0.291888 -0.115503)

     Atom 55  O   pos: ( -0.523547  0.454184  1.919717)  Total sigma:         257.31
           234.6373        -19.2068         -9.5591
           -21.8776        269.7202          4.7635
            -6.6714          1.5367        267.5636

     O   55    anisotropy:    -49.50    eta:   -0.4980
     O   55    sigma_11=    265.59    axis=(  0.051061 -0.432550  0.900163)
     O   55    sigma_22=    282.03    axis=( -0.420871  0.808073  0.412172)
     O   55    sigma_33=    224.31    axis=( -0.905682 -0.399898 -0.140786)

     Atom 56  H   pos: ( -0.587633  0.575811  1.864355)  Total sigma:          22.75
            15.8016        -11.1182          3.4235
           -10.8720         33.8296         -9.2945
             2.7698         -7.9075         18.6171

     H   56    anisotropy:     29.63    eta:   -0.2452
     H   56    sigma_11=     15.29    axis=( -0.306657  0.244902  0.919774)
     H   56    sigma_22=     10.45    axis=(  0.867889  0.468710  0.164558)
     H   56    sigma_33=     42.50    axis=(  0.390807 -0.848725  0.356281)

     Atom 57  H   pos: ( -0.680778  1.391956  0.002723)  Total sigma:          26.98
            20.0254         -1.8284         -3.1439
            -2.2209         21.8318          1.8915
            -2.3004          0.6092         39.0778

     H   57    anisotropy:     18.92    eta:   -0.3323
     H   57    sigma_11=     22.77    axis=( -0.488558  0.859980 -0.147466)
     H   57    sigma_22=     18.58    axis=(  0.860226  0.503023  0.083544)
     H   57    sigma_33=     39.59    axis=( -0.146024  0.086038  0.985533)

     Atom 58  O   pos: (  0.341668  0.632750  0.143787)  Total sigma:         214.71
           221.4114        -22.8865         -8.9496
           -18.6605        227.1283         -3.9978
           -12.1056         -9.3154        195.5966

     O   58    anisotropy:     45.91    eta:   -0.8429
     O   58    sigma_11=    212.31    axis=(  0.585550  0.555689 -0.590204)
     O   58    sigma_22=    186.51    axis=(  0.462667  0.368748  0.806203)
     O   58    sigma_33=    245.32    axis=( -0.665635  0.745140  0.041179)

     Atom 59  H   pos: (  0.445530  0.515674  0.099414)  Total sigma:          14.33
            15.7310        -19.8535         -6.3815
           -17.9657         23.7135          8.9185
            -5.1162          7.3435          3.5351

     H   59    anisotropy:     40.97    eta:   -0.0507
     H   59    sigma_11=      1.36    axis=(  0.560841  0.180538  0.808000)
     H   59    sigma_22=     -0.02    axis=( -0.563729 -0.631485  0.532388)
     H   59    sigma_33=     41.64    axis=( -0.606356  0.754078  0.252388)

     Atom 60  H   pos: (  0.408830  0.701282  0.253776)  Total sigma:          26.66
            25.3497          3.4838          7.0086
             3.5378         23.8761          5.7845
             6.5753          5.4632         30.7497

     H   60    anisotropy:     17.59    eta:   -0.0403
     H   60    sigma_11=     21.03    axis=(  0.697162 -0.713019 -0.074624)
     H   60    sigma_22=     20.56    axis=(  0.508044  0.564806 -0.650297)
     H   60    sigma_33=     38.38    axis=(  0.505822  0.415450  0.756006)

     Atom 61  O   pos: ( -0.154352  0.153021  1.982318)  Total sigma:         224.64
           209.7973          1.8548         -1.7843
             0.1258        216.5520          8.9134
           -11.3448          5.2892        247.5573

     O   61    anisotropy:     38.15    eta:   -0.3041
     O   61    sigma_11=    215.79    axis=(  0.313913  0.938334 -0.144874)
     O   61    sigma_22=    208.05    axis=( -0.937072  0.281632 -0.206348)
     O   61    sigma_33=    250.07    axis=( -0.152822  0.200532  0.967694)

     Atom 62  H   pos: ( -0.372033  1.094017  0.048146)  Total sigma:          20.53
            19.0175         -2.1253        -13.7544
            -2.6811          9.9983          4.0504
           -14.6296          3.2544         32.5834

     H   62    anisotropy:     32.39    eta:   -0.0319
     H   62    sigma_11=     10.08    axis=( -0.830381  0.122400 -0.543586)
     H   62    sigma_22=      9.39    axis=(  0.175862  0.983281 -0.047240)
     H   62    sigma_33=     42.12    axis=( -0.528716  0.134823  0.838023)

     Atom 63  H   pos: ( -0.073586  0.276168  1.980700)  Total sigma:          24.38
            21.4245         10.0863          1.0264
            10.2016         31.7101          2.6994
             1.3540          3.4983         20.0121

     H   63    anisotropy:     21.20    eta:   -0.3119
     H   63    sigma_11=     19.52    axis=(  0.207200  0.075527 -0.975379)
     H   63    sigma_22=     15.11    axis=(  0.833911 -0.534950  0.135725)
     H   63    sigma_33=     38.52    axis=(  0.511528  0.841501  0.173825)

     Atom 64  O   pos: (  0.023638  1.124795  0.258902)  Total sigma:         230.93
           225.1829         -5.6814         10.7527
            -1.4065        233.6874         -0.5256
             9.4377          0.0215        233.9068

     O   64    anisotropy:    -19.34    eta:   -0.5925
     O   64    sigma_11=    233.55    axis=(  0.011566  0.940449  0.339739)
     O   64    sigma_22=    241.19    axis=(  0.555583 -0.288534  0.779792)
     O   64    sigma_33=    218.03    axis=( -0.831380 -0.179734  0.525835)

     Atom 65  H   pos: ( -0.047788  1.232383  0.181754)  Total sigma:          21.41
            17.0309         -8.8666          8.4303
            -9.0380         27.8267        -11.3945
             8.4250        -10.3469         19.3855

     H   65    anisotropy:     29.92    eta:   -0.1768
     H   65    sigma_11=     13.20    axis=( -0.528834 -0.690564 -0.493413)
     H   65    sigma_22=      9.68    axis=(  0.720671 -0.058293 -0.690822)
     H   65    sigma_33=     41.36    axis=(  0.448295 -0.720918  0.528497)

     Atom 66  H   pos: ( -0.874138  1.211197  0.324956)  Total sigma:          22.22
            24.4988          8.3250         10.7066
             9.2647         20.5362          9.0621
            10.6771          8.6427         21.6194

     H   66    anisotropy:     28.64    eta:   -0.0894
     H   66    sigma_11=     13.52    axis=(  0.674667 -0.732626 -0.089911)
     H   66    sigma_22=     11.82    axis=(  0.375799  0.445776 -0.812440)
     H   66    sigma_33=     41.31    axis=(  0.635295  0.514338  0.576070)

     Atom 67  O   pos: (  0.040373  0.141059  1.628026)  Total sigma:         196.13
           195.4593         11.5801          1.5190
            17.2794        197.7348        -17.2888
             9.0102         -7.5139        195.1862

     O   67    anisotropy:    -32.42    eta:   -0.5953
     O   67    sigma_11=    200.50    axis=(  0.645044 -0.052803  0.762319)
     O   67    sigma_22=    213.37    axis=( -0.510694 -0.771885  0.378663)
     O   67    sigma_33=    174.51    axis=( -0.568428  0.633566  0.524866)

     Atom 68  H   pos: ( -0.033146  0.138727  1.495567)  Total sigma:          20.22
            20.1216          2.2515         13.4264
             2.1894          9.4458          1.8106
            15.0757          2.5960         31.0799

     H   68    anisotropy:     31.43    eta:   -0.0791
     H   68    sigma_11=     10.57    axis=(  0.741579  0.375928 -0.555643)
     H   68    sigma_22=      8.91    axis=(  0.361637 -0.921614 -0.140878)
     H   68    sigma_33=     41.17    axis=(  0.565048  0.096469  0.819399)

     Atom 69  H   pos: (  0.183048  0.188097  1.596920)  Total sigma:          17.84
            36.1211          9.7291         -7.5559
            10.4771          8.5725         -3.6766
            -8.3974         -3.2890          8.8383

     H   69    anisotropy:     35.80    eta:   -0.0862
     H   69    sigma_11=      6.94    axis=(  0.355141 -0.337608  0.871720)
     H   69    sigma_22=      4.88    axis=(  0.180994 -0.890029 -0.418436)
     H   69    sigma_33=     41.71    axis=( -0.917124 -0.306380  0.254981)

     Atom 70  O   pos: ( -0.668296  0.820763  1.816559)  Total sigma:         245.62
           250.9393        -15.7285         12.1117
           -14.6387        223.5337        -12.6376
            10.9929         -4.7575        262.3892

     O   70    anisotropy:    -43.64    eta:   -0.9804
     O   70    sigma_11=    245.91    axis=( -0.728212  0.245456  0.639890)
     O   70    sigma_22=    274.43    axis=(  0.570306 -0.300759  0.764392)
     O   70    sigma_33=    216.53    axis=(  0.380077  0.921572  0.079031)

     Atom 71  H   pos: ( -0.783977  0.842202  1.721705)  Total sigma:          20.62
            27.1351         -5.6347         15.0201
            -5.4167          9.1128         -3.5906
            13.5544         -2.9904         25.6058

     H   71    anisotropy:     31.90    eta:   -0.2348
     H   71    sigma_11=     12.48    axis=( -0.612409  0.283783  0.737849)
     H   71    sigma_22=      7.49    axis=(  0.328905  0.940196 -0.088619)
     H   71    sigma_33=     41.88    axis=(  0.718872 -0.188411  0.669122)

     Atom 72  H   pos: ( -0.715858  0.843289  1.952354)  Total sigma:          26.74
            21.9099         -1.9809         -4.6287
            -1.7177         19.3706          0.5869
            -3.4013         -0.0385         38.9496

     H   72    anisotropy:     19.69    eta:   -0.2943
     H   72    sigma_11=     22.11    axis=( -0.820829  0.533343 -0.204413)
     H   72    sigma_22=     18.25    axis=(  0.526569  0.845255  0.090932)
     H   72    sigma_33=     39.87    axis=( -0.221279  0.032998  0.974652)

     Atom 73  Ca  pos: (  0.375951  0.369457  0.903283)  Total sigma:        1086.93
          1076.8456        -16.6112        -18.1388
           -14.1700       1086.0871        -17.7072
           -18.1447        -22.5883       1097.8569

     Ca  73    anisotropy:    -54.89    eta:   -0.4844
     Ca  73    sigma_11=   1096.36    axis=(  0.718590 -0.662677 -0.210919)
     Ca  73    sigma_22=   1114.09    axis=( -0.207380 -0.493685  0.844552)
     Ca  73    sigma_33=   1050.34    axis=(  0.663793  0.563146  0.492184)

     Atom 74  Si  pos: ( -0.116726  0.320177  0.702506)  Total sigma:         404.97
           400.4967         38.5642          6.3728
            41.3680        381.9259          3.9008
            13.9701         -6.5076        432.4949

     Si  74    anisotropy:    -83.17    eta:   -0.2575
     Si  74    sigma_11=    425.56    axis=(  0.529531  0.505413 -0.681288)
     Si  74    sigma_22=    439.84    axis=( -0.573005 -0.379099 -0.726602)
     Si  74    sigma_33=    349.53    axis=(  0.625510 -0.775140 -0.088859)

     Atom 75  O   pos: ( -0.295817  0.249815  0.851569)  Total sigma:         117.48
           127.2410          0.1359         -7.9463
             1.2434        131.5752         -1.5648
             2.8315          2.1337         93.6315

     O   75    anisotropy:    -36.07    eta:   -0.1810
     O   75    sigma_11=    127.33    axis=( -0.984995  0.154919  0.076060)
     O   75    sigma_22=    131.68    axis=( -0.155139 -0.987888  0.003042)
     O   75    sigma_33=     93.44    axis=(  0.075610 -0.008804  0.997099)

     Atom 76  O   pos: (  0.018586  0.486765  0.814999)  Total sigma:         129.58
           118.3334         13.5334          1.6453
            17.6498        162.4789         12.8378
            -2.4765          4.0090        107.9423

     O   76    anisotropy:     58.32    eta:   -0.2242
     O   76    sigma_11=    114.50    axis=( -0.905572  0.231942  0.355165)
     O   76    sigma_22=    105.79    axis=(  0.306274 -0.221782  0.925748)
     O   76    sigma_33=    168.46    axis=( -0.293489 -0.947109 -0.129802)

     Atom 77  O   pos: (  0.036014  0.121242  0.664111)  Total sigma:         170.21
           161.4254        -30.4197          3.0016
           -29.7331        187.1260        -10.0214
             3.3718         -8.6869        162.0773

     O   77    anisotropy:     58.09    eta:   -0.4956
     O   77    sigma_11=    160.44    axis=( -0.217109  0.095830  0.971432)
     O   77    sigma_22=    141.25    axis=(  0.817406  0.561829  0.127262)
     O   77    sigma_33=    208.94    axis=(  0.533584 -0.821684  0.200310)

     Atom 78  O   pos: ( -0.185589  0.368027  0.474204)  Total sigma:          82.67
           115.1823         46.4535          0.1246
            43.9904         57.6474         -0.1954
             2.1720         -2.9300         75.1766

     O   78    anisotropy:     86.02    eta:   -0.7417
     O   78    sigma_11=     75.26    axis=(  0.018335 -0.041551  0.998968)
     O   78    sigma_22=     32.73    axis=( -0.480880  0.875618  0.045247)
     O   78    sigma_33=    140.01    axis=( -0.876595 -0.481213 -0.003927)

     Atom 79  Ca  pos: (  0.053455  0.827946  0.892472)  Total sigma:        1095.52
          1095.7203        -19.6514        -16.4386
           -20.5654       1108.6450        -10.9767
           -18.4081         -6.3321       1082.2062

     Ca  79    anisotropy:    -49.74    eta:   -0.6951
     Ca  79    sigma_11=   1100.58    axis=( -0.503235 -0.493226  0.709565)
     Ca  79    sigma_22=   1123.63    axis=( -0.621688  0.776963  0.099164)
     Ca  79    sigma_33=   1062.36    axis=( -0.600216 -0.391225 -0.697628)

     Atom 80  Si  pos: ( -0.471027  0.864399  0.709226)  Total sigma:         404.52
           409.2018         31.5069         -4.8901
            32.3154        385.5594          6.3052
           -10.5813         22.1537        418.8041

     Si  80    anisotropy:    -68.26    eta:   -0.1969
     Si  80    sigma_11=    422.80    axis=( -0.306888  0.098736  0.946610)
     Si  80    sigma_22=    431.76    axis=( -0.779337 -0.596980 -0.190390)
     Si  80    sigma_33=    359.01    axis=( -0.546310  0.796157 -0.260155)

     Atom 81  O   pos: ( -0.613021  0.732889  0.854449)  Total sigma:         114.66
           136.1327         -8.5995        -16.1393
            -5.9298        131.7134         -7.9274
            -8.5299         -1.6767         76.1382

     O   81    anisotropy:    -62.41    eta:   -0.3319
     O   81    sigma_11=    128.56    axis=(  0.495758  0.846472 -0.194189)
     O   81    sigma_22=    142.37    axis=( -0.844530  0.522020  0.119436)
     O   81    sigma_33=     73.06    axis=(  0.202470  0.104787  0.973666)

     Atom 82  O   pos: ( -0.283571  0.946444  0.840015)  Total sigma:         116.91
           121.9182          2.4018          4.8549
             0.6756        135.6737          6.8937
            -2.6265          5.1417         93.1316

     O   82    anisotropy:    -36.96    eta:   -0.6066
     O   82    sigma_11=    121.75    axis=( -0.993151  0.115961 -0.014281)
     O   82    sigma_22=    136.70    axis=( -0.112882 -0.983869 -0.138782)
     O   82    sigma_33=     92.27    axis=( -0.030144 -0.136219  0.990220)

     Atom 83  O   pos: ( -0.404780  0.744378  0.506652)  Total sigma:         151.37
           148.4147          6.8577        -16.6527
            11.5579        145.0551         11.0860
           -12.2990         12.0007        160.6462

     O   83    anisotropy:    -36.03    eta:   -0.6563
     O   83    sigma_11=    155.50    axis=(  0.649127  0.744537  0.155881)
     O   83    sigma_22=    171.27    axis=( -0.457782  0.218699  0.861746)
     O   83    sigma_33=    127.35    axis=( -0.607511  0.630742 -0.482799)

     Atom 84  Ca  pos: (  0.214869 -0.051734  1.237217)  Total sigma:        1142.87
          1139.9635         -9.8019         -6.3921
            -8.7131       1160.2142        -15.0164
            -5.7174        -15.6970       1128.4392

     Ca  84    anisotropy:     37.61    eta:   -0.9620
     Ca  84    sigma_11=   1142.40    axis=(  0.886683  0.066293 -0.457601)
     Ca  84    sigma_22=   1118.28    axis=(  0.398681  0.391651  0.829254)
     Ca  84    sigma_33=   1167.95    axis=( -0.234193  0.917723 -0.320841)

     Atom 85  Si  pos: ( -0.267837 -0.119879  1.373926)  Total sigma:         399.84
           394.3918         42.4633         14.3580
            34.4941        393.0006          1.3539
            13.5068         -2.7644        412.1264

     Si  85    anisotropy:    -69.69    eta:   -0.5616
     Si  85    sigma_11=    410.02    axis=(  0.156756  0.391919 -0.906547)
     Si  85    sigma_22=    436.11    axis=(  0.692003  0.611324  0.383947)
     Si  85    sigma_33=    353.38    axis=(  0.704670 -0.687519 -0.175380)

     Atom 86  O   pos: ( -0.173496  0.093385  1.309068)  Total sigma:         134.07
           107.9141         18.0610         11.7846
            23.6466        159.9383        -22.2865
             6.0576        -19.1418        134.3665

     O   86    anisotropy:     60.90    eta:   -0.9656
     O   86    sigma_11=    133.37    axis=(  0.498774  0.254507  0.828523)
     O   86    sigma_22=     94.17    axis=(  0.837668 -0.387019 -0.385395)
     O   86    sigma_33=    174.67    axis=( -0.222568 -0.886252  0.406227)

     Atom 87  O   pos: (  0.552367 -0.203215  1.239163)  Total sigma:         126.27
           130.7995          5.2092         17.1007
             5.4902        129.1354          6.5208
            11.8139          3.5695        118.8669

     O   87    anisotropy:     26.62    eta:   -0.9330
     O   87    sigma_11=    125.67    axis=(  0.401703 -0.896033  0.189102)
     O   87    sigma_22=    109.11    axis=( -0.542096 -0.066237  0.837702)
     O   87    sigma_33=    144.02    axis=(  0.738083  0.439019  0.512344)

     Atom 88  O   pos: ( -0.323120 -0.123071  1.615505)  Total sigma:         118.66
           122.8624          1.8764         10.9688
             0.1458        140.0274         15.5107
             6.2370         11.4324         93.0970

     O   88    anisotropy:    -46.51    eta:   -0.6425
     O   88    sigma_11=    124.21    axis=(  0.961850 -0.210378  0.174890)
     O   88    sigma_22=    144.13    axis=(  0.157035  0.948026  0.276743)
     O   88    sigma_33=     87.65    axis=( -0.224021 -0.238722  0.944895)

     Atom 89  Ca  pos: ( -0.147044  0.396699  1.164661)  Total sigma:        1088.01
          1101.3511        -20.4144          2.3719
           -22.9458       1113.2640         -6.2126
             7.6170        -10.0622       1049.4261

     Ca  89    anisotropy:     64.33    eta:   -0.8524
     Ca  89    sigma_11=   1084.85    axis=( -0.798291 -0.601724  0.025675)
     Ca  89    sigma_22=   1048.29    axis=( -0.049384  0.107884  0.992936)
     Ca  89    sigma_33=   1130.90    axis=(  0.600243 -0.791384  0.115839)

     Atom 90  Si  pos: (  0.335995  0.407113  1.338594)  Total sigma:         406.74
           404.1536          5.6202         -7.5180
             7.3500        401.5067        -15.8959
            -0.0233        -32.2479        414.5451

     Si  90    anisotropy:     41.73    eta:   -0.7287
     Si  90    sigma_11=    402.96    axis=(  0.964879 -0.025318  0.261473)
     Si  90    sigma_22=    382.69    axis=( -0.138037  0.797991  0.586648)
     Si  90    sigma_33=    434.56    axis=( -0.223506 -0.602137  0.766470)

     Atom 91  O   pos: (  0.185617  0.293594  1.181427)  Total sigma:          73.44
            84.9849        -19.0741        -11.8504
           -18.6187         83.6830        -13.5291
           -22.3881        -18.5945         51.6498

     O   91    anisotropy:    -59.00    eta:   -0.5147
     O   91    sigma_11=     82.98    axis=(  0.531863  0.599638 -0.597960)
     O   91    sigma_22=    103.23    axis=( -0.732152  0.680430  0.031117)
     O   91    sigma_33=     34.11    axis=(  0.425529  0.421247  0.800922)

     Atom 92  O   pos: ( -0.474034  0.498868  1.198981)  Total sigma:         104.89
           132.0813         -7.7525         -7.2835
           -14.0288        115.1751         -1.3966
             6.1436          2.9410         67.4273

     O   92    anisotropy:    -56.22    eta:   -0.7358
     O   92    sigma_11=    109.85    axis=(  0.440064  0.897906  0.010433)
     O   92    sigma_22=    137.42    axis=( -0.897944  0.439941  0.012165)
     O   92    sigma_33=     67.41    axis=(  0.006333 -0.014721  0.999872)

     Atom 93  O   pos: (  0.215986  0.598309  1.439089)  Total sigma:         176.24
           170.4528        -30.8666         -9.2288
           -27.9172        202.0601          6.2886
            -7.4469          7.8667        156.2157

     O   93    anisotropy:     67.56    eta:   -0.1591
     O   93    sigma_11=    157.31    axis=( -0.464588 -0.427745  0.775366)
     O   93    sigma_22=    150.14    axis=( -0.721376 -0.325018 -0.611540)
     O   93    sigma_33=    221.28    axis=(  0.513591 -0.843444 -0.157566)

     Atom 94  O   pos: (  0.386055  0.241822  1.507925)  Total sigma:         119.21
           155.0574        -18.5949         59.6616
            -4.5724         64.5707        -16.7027
            50.4883        -28.7442        138.0055

     O   94    anisotropy:    130.50    eta:   -0.4105
     O   94    sigma_11=     93.57    axis=( -0.669827 -0.273412  0.690346)
     O   94    sigma_22=     57.85    axis=( -0.064345  0.947614  0.312871)
     O   94    sigma_33=    206.21    axis=(  0.739724 -0.165149  0.652330)

     Atom 95  Ca  pos: (  0.021375  0.504453  0.243071)  Total sigma:        1070.64
          1059.8422         31.4502        -23.9028
            29.1275       1027.5909        -31.8623
           -26.9924        -32.6349       1124.4797

     Ca  95    anisotropy:    115.02    eta:   -0.6544
     Ca  95    sigma_11=   1057.39    axis=(  0.820655  0.327137  0.468515)
     Ca  95    sigma_22=   1007.21    axis=(  0.438251 -0.886472 -0.148673)
     Ca  95    sigma_33=   1147.32    axis=( -0.366689 -0.327336  0.870856)

     Atom 96  Ca  pos: ( -0.374085  0.212071  1.708539)  Total sigma:        1084.05
          1077.5949        -14.3626         54.0388
           -16.5395       1091.8087          1.3741
            57.6964          8.9564       1082.7560

     Ca  96    anisotropy:    -94.35    eta:   -0.6902
     Ca  96    sigma_11=   1093.80    axis=(  0.038731 -0.965925 -0.255909)
     Ca  96    sigma_22=   1137.21    axis=( -0.696700  0.157483 -0.699863)
     Ca  96    sigma_33=   1021.15    axis=(  0.716316  0.205398 -0.666860)

     Atom 97  Ca  pos: (  0.545379  0.196577  0.364094)  Total sigma:        1067.84
          1036.0412         13.6117         14.6690
            13.2954       1085.6697        -55.6727
            19.3084        -60.3181       1081.8131

     Ca  97    anisotropy:    110.96    eta:   -0.5993
     Ca  97    sigma_11=   1053.02    axis=( -0.784641 -0.444434 -0.432223)
     Ca  97    sigma_22=   1008.69    axis=(  0.619593 -0.538513 -0.571058)
     Ca  97    sigma_33=   1141.81    axis=(  0.021040 -0.715878  0.697908)

     Atom 98  O   pos: (  0.107605 -0.442833  1.970799)  Total sigma:         104.75
             4.7734        -54.7517         16.6941
           -53.0583        118.7467          9.9161
            14.3052          9.7855        190.7428

     O   98    anisotropy:   -184.49    eta:   -0.4272
     O   98    sigma_11=    139.98    axis=(  0.375943 -0.924389  0.064595)
     O   98    sigma_22=    192.52    axis=( -0.055633 -0.092099 -0.994195)
     O   98    sigma_33=    -18.24    axis=( -0.924971 -0.370167  0.086051)

     Atom 99  H   pos: ( -0.025233 -0.504265  1.985261)  Total sigma:          25.31
            31.2325          4.2738         -3.1410
             4.7720         21.4501         -0.0081
            -3.7273         -0.6229         23.2396

     H   99    anisotropy:     13.08    eta:   -0.3599
     H   99    sigma_11=     22.52    axis=(  0.155261  0.389959  0.907648)
     H   99    sigma_22=     19.38    axis=(  0.414505 -0.859714  0.298460)
     H   99    sigma_33=     34.03    axis=( -0.896705 -0.329885  0.295120)

     Atom100  O   pos: (  0.575313  0.349846  0.065365)  Total sigma:         193.60
           186.9596        -19.6916        -28.3349
           -22.6657        180.3848        -68.4553
           -16.1826        -28.6062        213.4522

     O  100    anisotropy:    -95.89    eta:   -0.7276
     O  100    sigma_11=    202.31    axis=(  0.877219 -0.444181 -0.182180)
     O  100    sigma_22=    248.82    axis=( -0.108178 -0.552590  0.826403)
     O  100    sigma_33=    129.67    axis=(  0.467743  0.705229  0.532793)

     Atom101  H   pos: (  0.680226 -0.633945  1.995682)  Total sigma:          28.32
            22.6317          0.8413          2.1554
             0.9401         23.8623          2.9296
             2.0215          4.1027         38.4798

     H  101    anisotropy:     16.88    eta:   -0.0959
     H  101    sigma_11=     23.24    axis=(  0.402282  0.878474 -0.257784)
     H  101    sigma_22=     22.16    axis=(  0.906124 -0.422273 -0.024978)
     H  101    sigma_33=     39.58    axis=(  0.130798  0.223536  0.965880)

     Atom102  O   pos: (  0.584561 -0.541959  1.659673)  Total sigma:         208.84
           252.8651          2.5287        -10.8546
            -1.1905        186.4473         -5.0801
            -9.5335         -4.3923        187.2106

     O  102    anisotropy:     68.40    eta:   -0.2016
     O  102    sigma_11=    190.64    axis=(  0.117242 -0.735416  0.667396)
     O  102    sigma_22=    181.44    axis=( -0.097732 -0.677313 -0.729174)
     O  102    sigma_33=    254.44    axis=( -0.988283 -0.020263  0.151283)

     Atom103  H   pos: (  0.604267 -0.395574  1.667160)  Total sigma:          24.64
            19.1318          3.6150         -0.3721
             2.4692         39.9123         -1.6561
            -0.4470         -1.1745         14.8828

     H  103    anisotropy:     23.68    eta:   -0.2481
     H  103    sigma_11=     18.71    axis=(  0.988028 -0.145214 -0.052088)
     H  103    sigma_22=     14.79    axis=(  0.059753  0.048931  0.997013)
     H  103    sigma_33=     40.43    axis=(  0.142232  0.988190 -0.057022)

     Atom104  H   pos: (  0.735759 -0.587027  1.645393)  Total sigma:          16.30
            41.0933         -8.6538         -6.4821
            -6.8374          5.0038          0.3468
            -5.5712          0.6698          2.7890

     H  104    anisotropy:     40.91    eta:   -0.0758
     H  104    sigma_11=      3.69    axis=( -0.132288 -0.921971  0.363965)
     H  104    sigma_22=      1.62    axis=(  0.205939  0.333614  0.919941)
     H  104    sigma_33=     43.57    axis=(  0.969582 -0.196651 -0.145736)

     Atom105  O   pos: ( -0.192117  0.481155  1.566502)  Total sigma:         235.11
           235.1258         -0.8501         -1.0021
            -3.4608        255.0528         -8.9369
            -0.8233        -12.3564        215.1502

     O  105    anisotropy:     34.14    eta:   -0.9956
     O  105    sigma_11=    235.06    axis=(  0.994691  0.064567 -0.080128)
     O  105    sigma_22=    212.40    axis=(  0.062066  0.244664  0.967619)
     O  105    sigma_33=    257.87    axis=( -0.082081  0.967456 -0.239358)

     Atom106  H   pos: ( -0.257536  0.615516  1.557092)  Total sigma:          20.52
            17.2512        -11.9251          0.7009
           -13.6674         35.4071         -2.2565
             0.7398         -1.8932          8.8891

     H  106    anisotropy:     32.47    eta:   -0.0921
     H  106    sigma_11=     10.69    axis=(  0.882241  0.443472 -0.158063)
     H  106    sigma_22=      8.70    axis=(  0.111258  0.129838  0.985273)
     H  106    sigma_33=     42.16    axis=( -0.457464  0.886834 -0.065209)

     Atom107  H   pos: ( -0.049166  0.504249  1.585600)  Total sigma:          25.69
            37.1473          1.9777         -0.2409
             3.4019         21.8197         -0.9929
             0.2791         -0.9838         18.1038

     H  107    anisotropy:     17.87    eta:   -0.3189
     H  107    sigma_11=     21.63    axis=( -0.164304  0.949617 -0.266892)
     H  107    sigma_22=     17.83    axis=( -0.037761  0.264316  0.963697)
     H  107    sigma_33=     37.61    axis=( -0.985687 -0.168417  0.007569)

     Atom108  O   pos: (  0.012106  0.777860  0.516356)  Total sigma:         236.96
           241.7766          8.6238          0.4637
            17.3711        237.3285        -15.5280
             1.3797        -17.1642        231.7809

     O  108    anisotropy:    -33.49    eta:   -0.8414
     O  108    sigma_11=    238.73    axis=(  0.754141 -0.220522  0.618580)
     O  108    sigma_22=    257.52    axis=( -0.559765 -0.708421  0.429888)
     O  108    sigma_33=    214.64    axis=(  0.343415 -0.670456 -0.657689)

     Atom109  H   pos: ( -0.133429  0.746314  0.531483)  Total sigma:          22.89
            38.4801          5.1748         -1.7726
             4.0121         15.3036         -1.1542
            -1.1406         -1.0053         14.8813

     H  109    anisotropy:     24.87    eta:   -0.0971
     H  109    sigma_11=     15.40    axis=(  0.169580 -0.605307  0.777718)
     H  109    sigma_22=     13.80    axis=( -0.106988  0.773177  0.625101)
     H  109    sigma_33=     39.47    axis=( -0.979692 -0.189211  0.066355)

     Atom110  H   pos: (  0.013493  0.904064  0.442179)  Total sigma:          26.07
            18.6707          1.3252          0.6667
             2.8222         34.8709        -11.0854
            -0.3645        -11.1256         24.6615

     H  110    anisotropy:     24.06    eta:   -0.1673
     H  110    sigma_11=     19.39    axis=( -0.827251 -0.250089 -0.503102)
     H  110    sigma_22=     16.71    axis=(  0.557325 -0.478485 -0.678558)
     H  110    sigma_33=     42.11    axis=( -0.071027 -0.841729  0.535208)

     Atom111  O   pos: ( -0.217846  0.766787  0.171733)  Total sigma:         224.19
           225.9894         12.0302         -4.6632
             9.6422        222.4536        -18.7942
            -4.8732        -16.0042        224.1378

     O  111    anisotropy:     33.67    eta:   -0.7349
     O  111    sigma_11=    221.22    axis=( -0.844461  0.144903 -0.515644)
     O  111    sigma_22=    204.72    axis=(  0.245313 -0.751170 -0.612834)
     O  111    sigma_33=    246.64    axis=( -0.476138 -0.644009  0.598787)

     Atom112  H   pos: ( -0.301533  0.763528  0.299222)  Total sigma:          19.42
            18.1086          2.7914        -14.8222
             1.5768          7.7711         -1.6868
           -15.3355         -2.8014         32.3694

     H  112    anisotropy:     34.16    eta:   -0.0731
     H  112    sigma_11=      8.86    axis=(  0.743275  0.424242  0.517262)
     H  112    sigma_22=      7.20    axis=(  0.402501 -0.901193  0.160759)
     H  112    sigma_33=     42.19    axis=( -0.534354 -0.088710  0.840593)

     Atom113  H   pos: ( -0.158300  0.899333  0.175630)  Total sigma:          27.40
            24.0164          7.9428         -0.3017
             7.9778         36.0436         -1.7281
             0.4046         -0.5429         22.1397

     H  113    anisotropy:     18.99    eta:   -0.1825
     H  113    sigma_11=     22.22    axis=(  0.244397 -0.061265  0.967738)
     H  113    sigma_22=     19.91    axis=( -0.862256  0.442833  0.245792)
     H  113    sigma_33=     40.06    axis=( -0.443604 -0.894509  0.055401)

     Atom114  O   pos: ( -0.503914  1.167314  0.235011)  Total sigma:         247.62
           244.8500         17.7077         -9.1441
            15.8262        244.3075         11.5969
           -10.5053          0.8150        253.7062

     O  114    anisotropy:    -36.12    eta:   -0.2502
     O  114    sigma_11=    256.65    axis=(  0.104642  0.556575  0.824181)
     O  114    sigma_22=    262.67    axis=( -0.731625 -0.518256  0.442873)
     O  114    sigma_33=    223.54    axis=( -0.673629  0.649334 -0.352973)

     Atom115  H   pos: ( -0.428268  1.270927  0.307338)  Total sigma:          25.05
            24.9296          8.4479          6.4574
             8.7319         25.4209          6.7991
             7.1479          7.3628         24.7942

     H  115    anisotropy:     22.54    eta:   -0.1268
     H  115    sigma_11=     18.49    axis=(  0.394485  0.370172 -0.841043)
     H  115    sigma_22=     16.58    axis=(  0.708292 -0.705587  0.021666)
     H  115    sigma_33=     40.08    axis=(  0.585409  0.604252  0.540534)

     Atom116  H   pos: ( -0.549477  1.087494  0.350036)  Total sigma:          24.76
            19.1082          3.4774         -5.9121
             3.6618         21.9481         -7.7716
            -6.8127         -8.9642         33.2208

     H  116    anisotropy:     23.16    eta:   -0.0622
     H  116    sigma_11=     17.52    axis=(  0.152404  0.845214  0.512237)
     H  116    sigma_22=     16.56    axis=(  0.932696 -0.294423  0.208309)
     H  116    sigma_33=     40.20    axis=( -0.326880 -0.446014  0.833199)

     Initialization:
     gipaw_setup  :      0.34s CPU      0.43s WALL (       1 calls)

     Linear response
     greenf       :  18649.18s CPU  18866.97s WALL (      96 calls)
     cgsolve      :  18555.66s CPU  18771.93s WALL (      96 calls)
     ch_psi       :  18037.97s CPU  18240.82s WALL (    6820 calls)
     h_psiq       :  13099.60s CPU  13236.55s WALL (    6820 calls)

     Apply operators
     h_psi        :  10501.09s CPU  10604.22s WALL (    7453 calls)
     apply_vel    :    238.39s CPU    248.15s WALL (      84 calls)

     Induced current
     j_para       :    561.55s CPU    566.23s WALL (     108 calls)
     biot_savart  :      0.06s CPU      0.07s WALL (       1 calls)

     Other routines

     General routines
     calbec       :   5266.89s CPU   5362.10s WALL (   21905 calls)
     fft          :      0.26s CPU      0.28s WALL (      32 calls)
     fftw         :   7106.97s CPU   7164.34s WALL ( 4158438 calls)
     davcio       :      0.01s CPU      2.31s WALL (      64 calls)

     Parallel routines
     fft_scatter  :   2139.96s CPU   2160.87s WALL ( 4158470 calls)

     Plugins


     GIPAW        :      5h54m CPU      5h58m WALL


   This run was terminated on:   8:42: 9   4Nov2023            

=------------------------------------------------------------------------------=
   JOB DONE.
=------------------------------------------------------------------------------=
