# Supplementary material for: Is there a future for 43Ca nuclear magnetic resonance in cement science?
Source: Phys Chem Chem Phys. 2025 Apr 9;27(17):9159–68. doi: 10.1039/d5cp00491h (PMC11997747; doi:10.1039/d5cp00491h)
Supplement: CP-027-D5CP00491H-s001 [file CP-027-D5CP00491H-s001.zip › QE-Files/CSH-bulk-structures/CONFIG_surf44]

Surf 44
0 3
  13.373006994   0.089085811   0.145697324
  -4.165126699   6.226657581   0.054352622
  -0.549454100  -1.737881381  21.264655199
Ca 1
5.1998574479 0.6190322318 7.0730931523
Ca 2
1.9628861057 0.794654626 5.1676180536
Ca 3
-0.1937645917 3.758174755 5.1207136386
Ca 4
3.1566941108 3.7449669648 7.2370152564
Ca 5
6.2899934066 4.8338284918 15.7124558819
Ca 6
-0.085106233 1.5049216424 10.8048657034
Ca 7
3.7309188712 -1.3089394852 17.3906190831
Ca 8
11.8222298063 0.7456564842 6.8829292634
Ca 9
8.7243198582 0.8733319731 4.9714694016
Ca 10
6.5175023661 3.7631004955 5.0388189429
Ca 11
9.7905397065 3.8605947734 7.1394605951
Ca 12
6.8128591591 1.5392744236 10.4028221745
Ca 13
9.3330936067 2.4112341762 20.6973705868
Si 14
-1.5876490175 2.7717550016 1.8388598225
Si 15
6.2472435391 4.0256035676 8.1029956208
Si 16
9.827354894 4.2178548062 4.0805742699
Si 17
5.0902853843 2.7297728816 2.073503718
Si 18
-0.3560467091 3.894660043 8.119992561
Si 19
3.0631946347 4.1233300639 4.0860029835
Si 20
1.9543173319 0.3764926096 8.235180002
Si 21
5.4832792542 0.400122098 3.9978804285
Si 22
8.7671573625 0.5496756153 8.3120966056
Si 23
12.1900992158 0.508828374 3.8850328411
O 24
2.1537833556 5.3364129062 3.4291333802
O 25
2.8002063744 1.4351620437 7.3102901734
O 26
6.397027527 1.3117915713 4.9808371372
O 27
0.544484811 -0.0094311505 7.4976403568
O 28
4.167927733 -0.0848342526 4.8146364558
O 29
4.5203487377 0.9787572143 21.7221761558
O 30
-0.2038526526 3.4575366356 2.5196666919
H 31
0.5338573122 2.8264311768 2.595678721
O 32
0.0218746673 3.4178756317 9.6445126838
O 33
3.6521552394 3.3822490873 2.6791667249
O 34
9.0695539477 1.1178292619 9.8427154123
O 35
11.7957974546 1.271595683 2.4511573671
O 36
5.0926555285 5.2073191775 8.280764624
O 37
8.936067093 5.4572394306 3.4070772707
O 38
9.552317056 1.4220526311 7.1801906371
O 39
-0.3110629999 1.3641051559 4.7305224003
O 40
7.164015691 0.4882292177 8.1675117476
O 41
10.8690121532 -0.004283253 4.6575093516
O 42
11.1290485305 1.25026282 21.6597052929
O 43
6.3861452913 3.4499829153 2.702395732
O 44
6.8002203128 3.7039078832 9.6215106178
O 45
10.5699428937 3.6282930602 2.7355978416
O 46
5.3794290305 2.8711153006 7.3684317479
O 47
8.8385988105 3.2185410116 4.8754548896
O 48
7.4638620913 4.5565881472 7.1605828804
O 49
-2.4605667772 4.6931339506 5.000973516
O 50
-1.2058055501 2.8638013501 7.1811734759
O 51
2.0910221393 3.0742010068 4.8408008077
O 52
0.9482273118 4.4146790869 7.2708054204
O 53
4.2094827032 4.6757930949 5.0907049423
O 54
1.78722331 0.8225782383 9.80831026
O 55
5.0167723714 1.1309047584 2.5649621378
O 56
-1.3566242537 5.1978325537 8.2851236173
O 57
2.6435672233 3.2995460437 9.7929469716
H 58
1.661050619 3.5389129874 9.6477068179
H 59
2.4546818529 2.2964950318 9.8857451802
O 60
9.3914890366 3.7190233529 9.544457946
H 61
9.3827746551 2.7136083578 9.6263446712
H 62
8.3772232998 3.8301895337 9.5969157314
O 63
-2.3956296643 1.9737717115 11.1315382702
H 64
10.3657613566 1.5705116773 10.6214411785
H 65
-2.4475108704 2.9028365623 10.8311069549
O 66
8.3224987317 1.4413210163 2.737677216
H 67
7.6248022961 2.1375795154 2.6382553886
H 68
8.3540922706 0.8656887792 1.9512152997
O 69
3.729229448 0.9715007951 16.4690647171
H 70
3.3808527176 1.0580563507 15.549152032
H 71
3.9544610622 1.8899115693 16.7576478198
O 72
-1.9394337015 2.6968638292 13.8460512424
H 73
-1.2011717774 2.1908178805 13.4274426542
H 74
-2.4174253807 3.1529626878 13.1152694324
O 75
-0.3461164209 -0.1535613426 15.4620885285
H 76
0.4713404643 -0.6707394173 15.6776776242
H 77
-0.4928169644 0.4209848177 16.2373513887
O 78
-0.043897946 1.1381869993 19.9645378552
H 79
-0.8517510411 1.1212905745 20.5717439253
H 80
0.7112301551 1.3814640418 20.5504362808
O 81
-1.9285035524 4.8726508508 15.4531444445
H 82
2.4780731675 -0.6111670836 14.7790973912
H 83
-1.8501723707 4.0479668119 14.9065399912
O 84
2.1358084051 0.9758868215 2.6610521579
H 85
2.9062097485 0.3731551286 2.6039924067
H 86
2.5860683343 1.8566095688 2.610492945
O 87
0.9841072156 3.7533102817 15.8430103767
H 88
1.153441755 4.3713533939 15.0664356965
H 89
0.7116267505 2.8892167532 15.4898590984
O 90
7.6262868726 3.2056300336 16.7056412276
H 91
7.7049962504 2.3872023487 16.1421556643
H 92
8.3608379977 3.1851784449 17.3735381214
O 93
2.0301125712 2.3397185475 21.4830441553
H 94
2.8576254233 1.8923368471 21.1738513846
H 95
2.6936366136 3.9596070873 1.1909001521
O 96
-0.6466956695 5.4572692045 11.1897979376
H 97
2.7264388101 -0.2924377938 10.7381914914
H 98
-0.4929532241 4.6718141601 10.567467973
O 99
8.5187451506 -1.1447377758 14.1257694372
H 100
8.0780353039 -0.2949832341 14.4367726817
H 101
4.5806082723 5.2208654862 13.2376246347
O 102
10.9638593152 -0.5334106786 17.8093840734
H 103
11.2941760947 -0.9907212213 18.6350313763
H 104
11.1259938872 0.4159805227 17.9286249411
O 105
4.7189279751 1.0451854509 9.4868729118
H 106
4.1433919844 0.5154407548 10.1023809341
H 107
4.1971727477 1.8048187383 9.1670593157
O 108
12.1669287742 0.0817105758 9.5409155332
H 109
11.6662238091 -0.7488673114 9.7253510838
H 110
-0.4626577421 -0.241723587 8.7351272964
O 111
1.3641116968 -1.1309259751 18.1148495668
H 112
1.0464819442 -0.6442977852 18.900455701
H 113
-3.2808871207 4.2240197236 18.1491127588
O 114
6.2912346012 -0.8781666643 21.0073438602
H 115
5.6036062854 -0.1979745117 21.3258526997
H 116
6.2030345926 -1.680467529 21.5600307477
O 117
8.1804565097 4.3619327103 1.0311286799
H 118
7.4762928594 3.8525565647 1.5401234906
H 119
8.5614749692 4.8841336015 1.7808836229
O 120
7.5341720325 4.3844864008 20.0516177077
H 121
6.7161171573 3.8265077827 20.1662426081
H 122
11.720893448 -1.2313596785 20.7562984089
O 123
4.2987724644 3.667722743 17.2768726748
H 124
3.4092473135 4.078799049 17.3390794801
H 125
4.5802403356 3.497039571 18.2070508999
O 126
-0.4498604925 4.1448393065 21.6726555296
H 127
-0.0985166944 3.2389542639 21.7015834903
H 128
4.5894819866 0.0835716986 1.1890507087
O 129
8.615767806 0.1440176563 20.3362646573
H 130
7.747881423 -0.2209355853 20.6850389861
H 131
9.2984451276 -0.363679211 20.8205628749
O 132
11.3648935082 -1.1990460913 13.42914469
H 133
12.2541918335 -0.859072001 13.2161386249
H 134
10.7800464449 -0.9691496027 12.6468505441
O 135
5.0761761896 4.375640724 22.4479595777
H 136
10.4171869025 0.4628193379 1.6310029233
H 137
5.9398140855 5.2171987073 1.437994044
O 138
6.4468871274 -0.1177145227 17.5070277043
H 139
6.755488623 0.5541840787 16.8678899687
H 140
7.0445863128 -0.0378830281 18.2717404725
O 141
2.8237419428 0.850457043 13.8814297259
H 142
1.9298782939 0.9487575872 13.403368478
H 143
3.4833812723 0.5161467521 13.2446978944
O 144
8.1731878628 2.2344613184 12.423664216
H 145
9.1266830268 2.1195321795 12.2090515619
H 146
8.1074745893 3.1766375199 12.7018582363
O 147
-1.0805259959 2.4730574448 17.7333716897
H 148
-0.6610065253 2.065394106 18.535979669
H 149
-2.066322901 2.5356933547 17.9640630287
O 150
5.5020310146 -0.5260670026 14.059697923
H 151
6.174064206 0.0364332987 14.5305291683
H 152
5.9533499568 -0.7294375909 13.2085551077
O 153
-3.5532488289 4.5319824138 12.0893340675
H 154
0.698568473 -0.7256630296 12.282276939
H 155
-3.7226808005 4.4608288275 11.1187797464
O 156
3.6502999656 0.1656540563 19.2836601417
H 157
3.8479901778 -0.0142219893 20.2304371823
H 158
4.1019701903 1.0142926094 19.1313490876
O 159
1.2645139114 3.8720196367 18.8403164402
H 160
1.1428286143 2.9517750674 19.1317258674
H 161
1.4993077079 4.3839476785 19.6538379087
O 162
4.925211508 2.473997849 11.8092014223
H 163
5.1754646466 3.1528350814 12.4626240847
H 164
4.2614102199 2.9012471432 11.2278442687
O 165
5.5801249889 2.8055047069 14.6314387775
H 166
6.1107446763 1.9856630038 14.8330317116
H 167
4.6661406716 2.5420294513 14.4369194197
O 168
5.5058499684 5.2757304227 11.4628186377
H 169
5.8888905514 4.6218095915 10.8065591799
H 170
9.3975257417 -0.1687696961 10.8350680078
O 171
6.2777034546 -0.6471067933 11.4022408654
H 172
1.1231721292 5.5282489115 11.3731979254
H 173
2.4655150206 4.7901210666 10.9795471953
O 174
5.0598415817 2.9443600958 20.0198333384
H 175
5.0007652447 2.1878155104 20.7002370224
H 176
4.5979495929 3.6609795517 20.5000487556
O 177
10.0774331867 1.0022914815 15.7280589739
H 178
10.5773741235 1.6017976563 15.1239681687
H 179
9.1079373512 1.1009787054 15.4735625269
O 180
-3.0942468359 4.2467517784 21.4702409672
H 181
2.0724090159 -2.0487396373 21.4540907416
H 182
0.8555122392 -1.5513614168 22.2711344807
O 183
0.3431798646 0.9126182002 12.9212345727
H 184
0.0666299615 0.609122744 13.8160226092
O 185
7.522586462 1.1110823324 14.9991693915
H 186
7.7536423883 1.5408508082 14.1436968438
O 187
9.6954815923 2.6184326495 18.4615783071
H 188
9.6343741859 1.911445069 17.7956128441
