# Supplementary material for: Is there a future for 43Ca nuclear magnetic resonance in cement science?
Source: Phys Chem Chem Phys. 2025 Apr 9;27(17):9159–68. doi: 10.1039/d5cp00491h (PMC11997747; doi:10.1039/d5cp00491h)
Supplement: CP-027-D5CP00491H-s001 [file CP-027-D5CP00491H-s001.zip › QE-Files/CSH-bulk-structures/CONFIG_surf43]

Surf 43
0 3
  13.218829365   0.149347016  -0.222384410
  -4.160819412   6.237229010   0.066541471
   0.978376191  -0.677803787  21.468868578
Ca 1
5.5978189859 0.6160321306 6.5933064675
Ca 2
2.4328419924 0.6952643123 4.7469437428
Ca 3
0.2427433938 3.6622145072 4.9828328297
Ca 4
3.546750039 3.5863413471 6.8356512982
Ca 5
10.9225146517 0.4421520684 15.4979844019
Ca 6
0.5039207202 1.5668734068 10.4949689536
Ca 7
4.7930780091 0.2195438135 16.8018356187
Ca 8
12.1098082351 0.7590185497 6.4498264174
Ca 9
9.0888859334 0.8293547222 4.5377769895
Ca 10
6.8485102938 3.7897660054 4.5687227285
Ca 11
10.1094009135 3.8641363282 6.6508181668
Ca 12
7.2020749052 1.6574395264 10.0883926628
Ca 13
-1.80459427 3.5588187257 20.8277251358
Si 14
-1.1217375462 2.7303561143 1.7579819273
Si 15
6.6046496038 4.0399014199 7.6388590382
Si 16
10.1046066249 4.1862447639 3.592314507
Si 17
5.396784291 2.7380125623 1.6690150638
Si 18
0.1240612805 3.9114648752 7.9530298892
Si 19
3.436365423 4.0312391871 3.7519514761
Si 20
2.4718820368 0.3794123348 7.9329850129
Si 21
5.8853994711 0.3397333967 3.5063154765
Si 22
9.0341903184 0.5113331515 7.9609378935
Si 23
12.4988328558 0.5050028123 3.441512842
O 24
2.5491795068 5.2297789408 2.9811740633
O 25
3.3054578329 1.3017002355 6.8629448169
O 26
6.8065577125 1.2275602162 4.5110182553
O 27
1.0351512847 -0.0822995877 7.3059480125
O 28
0.4221807235 6.0826676052 4.396951062
O 29
6.1145128617 2.110922881 21.5293444073
O 30
0.2347316335 3.4111258443 2.4893360871
H 31
0.5988569307 4.2373913474 2.125243778
O 32
0.6093934533 3.5143462766 9.4588595605
O 33
3.9613180458 3.1346507359 2.4456819932
O 34
9.4153006737 1.0799793324 9.4720105204
O 35
12.1938419721 1.3307878005 2.0448750477
O 36
5.3956668098 5.1926307659 7.79574041
O 37
9.2046434683 5.4339229212 2.9804865708
O 38
9.7092876062 1.3987224874 6.7649058931
O 39
0.1547348831 1.2934540024 4.6641111735
O 40
7.3923816108 0.4015827553 7.9937240461
O 41
11.1936298024 0.0074209859 4.247717246
O 42
-0.1659646897 2.2250693358 21.6540464636
O 43
6.5792136271 3.6700798561 2.2359570189
O 44
7.155960353 3.7450006111 9.1598006957
O 45
10.744563199 3.5042304544 2.225730282
O 46
5.8131172509 2.8439134038 6.8768483693
O 47
9.1493448552 3.1484543493 4.3812887742
O 48
7.8035786905 4.5953311424 6.6841243148
O 49
-1.9634212374 4.5650957333 4.8257042516
O 50
-0.79097671 2.8235158606 7.1377762643
O 51
2.5120577251 3.0634603749 4.6571241545
O 52
1.3474740556 4.4063272128 6.9697723242
O 53
4.5970978321 4.6761332135 4.6723564073
O 54
2.3887472737 1.0063532704 9.4392261142
O 55
5.590873786 1.1260958095 2.0732451153
O 56
-0.8310005637 5.2281210724 8.153390634
O 57
3.1592872663 4.2016865321 9.3322385904
H 58
3.0611121989 5.0858106251 8.8694163814
H 59
2.2091370076 3.8679943831 9.4166187893
O 60
9.8018620813 3.6225216633 8.9729560204
H 61
9.7449078053 2.6174514558 9.074841172
H 62
8.8286358002 3.8326086562 9.1145643025
O 63
11.4998870707 2.4241686699 10.7487668858
H 64
10.8184550408 1.7581172141 10.4646346637
H 65
-1.9303754629 3.0270400558 10.374170414
O 66
8.9274010054 1.1456518797 1.9952888369
H 67
9.2211585955 2.0720073635 1.8351077575
H 68
7.9829655735 1.1437868734 1.7510211837
O 69
3.7611601095 2.4351463704 17.2587202542
H 70
2.9048786538 2.8586999069 17.0677747406
H 71
4.2564358911 3.0966238896 17.8141628865
O 72
10.1916759102 4.2552956815 12.5599911041
H 73
-2.3014480948 4.0208000778 12.1272692252
H 74
-3.082427514 5.0496907388 13.0273874444
O 75
0.1952196722 -0.2387612083 15.1942389993
H 76
0.5142890582 0.2998381528 14.4334861564
H 77
0.8896286453 -0.2045246772 15.8948737064
O 78
1.8628605459 3.2213478405 20.2449289699
H 79
1.1543149827 2.9735918079 20.9187792632
H 80
2.7028707368 3.4180811822 20.7345943484
O 81
-0.3201885339 4.7459599415 15.0783234551
H 82
-0.7993337543 5.3742342483 14.4693810366
H 83
-1.0297720332 4.1819982318 15.4714782939
O 84
2.1543861416 1.1880650898 2.2719265063
H 85
2.9059436559 1.844858127 2.2207586917
H 86
1.3981009066 1.8012824471 2.4292362759
O 87
2.7085782449 5.2984118005 16.0298982455
H 88
7.4376585728 -0.2292363399 15.5486457276
H 89
2.4138954105 4.8167447538 15.2168754308
O 90
7.9787902708 4.9419394564 17.1914277146
H 91
8.018916963 4.2426550747 16.4721720349
H 92
7.6213753593 4.4736864827 17.9783597748
O 93
4.1027583452 4.009092171 21.5675483769
H 94
2.9793004338 4.7977542665 1.0655429765
H 95
4.8509069403 3.3408243303 21.4840496279
O 96
-0.6721413086 5.2306497852 11.061941085
H 97
-1.1491742795 5.8038655993 10.397483088
H 98
-0.127318148 4.5894560311 10.497512145
O 99
8.502665962 0.7469411918 14.5602677715
H 100
8.1528123637 1.6937040136 14.7526983694
H 101
8.2756931491 0.5462777145 13.6353700801
O 102
-1.0640468982 1.6023253872 17.2335774326
H 103
-1.4767643719 2.3587388942 17.7429672634
H 104
-0.373313295 1.2241112869 17.8240344878
O 105
4.8060604638 1.4088415297 10.3281439532
H 106
4.7644217501 0.4995746199 10.7097881937
H 107
3.8864393171 1.4520260535 9.8734962378
O 108
12.5851760334 0.10592545 9.0434758818
H 109
7.91339848 5.5347790444 9.3422951317
H 110
9.1688907281 6.0635122475 8.4648890928
O 111
2.4003134099 -0.2045384369 17.1311597183
H 112
1.9649483916 0.3779816112 17.8220836759
H 113
-1.8340250669 5.1337653332 17.6544853091
O 114
7.9868900822 0.3946705863 20.5673139845
H 115
7.297638893 0.9839294397 21.0011576465
H 116
3.8512559245 5.781063089 21.1316586921
O 117
8.614745341 3.6972055869 0.4302104042
H 118
8.2645076548 4.0319651031 1.2869676152
H 119
7.8009242657 3.4849844408 -0.0634306674
O 120
1.0238649724 1.0217744817 19.0222006215
H 121
1.4493114956 1.8616377362 19.3488840278
H 122
14.2466505356 0.6023283531 19.6026351231
O 123
9.4145792637 0.6498597551 17.44617965
H 124
9.9466571115 1.0267302441 18.191482472
H 125
9.2919062179 -0.2928145993 17.7426453532
O 126
-0.0225394384 5.1125457984 21.3718126842
H 127
-0.9314173684 6.3711793193 0.6853062641
H 128
4.5889020229 -0.5851399633 20.5864629937
O 129
10.4997701389 1.2499550251 19.9538035332
H 130
9.6330474641 0.913428731 20.316892013
H 131
11.2102009066 0.7536784507 20.4014981477
O 132
11.324706799 0.0300415552 13.0962855659
H 133
12.1770162676 0.4102827721 12.764656175
H 134
6.6793890639 5.9122766051 12.3699264788
O 135
6.4534651584 5.8024836069 0.6079387751
H 136
6.4911888472 5.0243646828 1.2476471861
H 137
9.9950723639 0.18828164 0.9930439002
O 138
6.743238604 1.6271264669 17.2728723486
H 139
6.9561650691 2.194046755 16.4867650622
H 140
7.6242683451 1.2212670329 17.4746032219
O 141
2.2623976387 4.2100762749 13.5253824197
H 142
3.0326729291 3.6455776879 13.2014271591
H 143
1.4591749787 3.6733659999 13.6260081894
O 144
7.8112913487 3.0047414716 12.0528847872
H 145
8.7094615629 3.4240245149 12.1619359591
H 146
7.1933194626 3.7604478188 12.0807956568
O 147
0.7200320129 4.2947823874 18.035096588
H 148
1.1950091008 4.0200749133 18.8644620909
H 149
-0.194693631 3.9401912964 18.1198942731
O 150
5.0904818825 1.2361406188 14.6587503017
H 151
5.4717419903 2.0987593519 14.4131552099
H 152
4.3345029523 1.0815978238 14.0289166773
O 153
3.0436498604 0.420921844 13.2209701981
H 154
2.1263986986 0.8214970426 13.0581996865
H 155
3.3043032647 -0.0893883392 12.4094945834
O 156
5.2673469418 0.5028415518 19.5143795221
H 157
5.3918055487 1.239090742 20.1804389619
H 158
6.1914974475 0.1916067182 19.4246599406
O 159
4.9803438536 4.3945275801 18.675051295
H 160
5.8851022489 4.1970798928 19.0805707605
H 161
4.4254197767 4.629485917 19.4413451257
O 162
4.4866939179 3.2702352829 12.4349228766
H 163
4.4602181184 2.5679265425 11.7412232608
H 164
4.8221822793 4.0692251393 11.9491192693
O 165
5.5320832905 4.5938187296 15.4123104539
H 166
6.1862827934 3.8664284587 15.5661101981
H 167
4.6872248669 4.3717457331 15.8555030875
O 168
5.8873867356 5.2015697552 11.0170502536
H 169
6.3083526365 4.6187484001 10.3107876196
H 170
5.5623983211 6.0055234752 10.4959655869
O 171
7.0456532919 -0.3380013347 11.400459028
H 172
3.1254949776 5.1655264971 10.8320899169
H 173
2.5028516915 5.4250299406 12.2496500816
O 174
7.3116638519 3.8129919485 19.8288512712
H 175
6.9169243727 3.0418485178 20.3328873411
H 176
7.3773682272 4.4675300531 20.5938762092
O 177
10.5136003023 2.9053627411 15.012055486
H 178
10.5448121546 3.285877687 14.1048149039
H 179
9.5566484998 3.0720844623 15.2546669667
O 180
-2.7926627866 5.6617522766 21.5971718161
H 181
1.0975616813 0.5214204165 0.5978291348
H 182
9.6440388138 5.8249722003 21.9731625464
O 183
0.5682828492 1.1508732898 12.7560386307
H 184
0.1706795346 1.9166248424 13.204775984
O 185
7.764501929 3.1077946146 15.2615679394
H 186
7.682645042 3.5539893973 14.4009151701
O 187
-2.0206089741 3.7577134214 18.6057012763
H 188
10.2651038718 3.9000148832 18.092984649
