# Supplementary material for: Is there a future for 43Ca nuclear magnetic resonance in cement science?
Source: Phys Chem Chem Phys. 2025 Apr 9;27(17):9159–68. doi: 10.1039/d5cp00491h (PMC11997747; doi:10.1039/d5cp00491h)
Supplement: CP-027-D5CP00491H-s001 [file CP-027-D5CP00491H-s001.zip › QE-Files/CSH-bulk-structures/pair2-17.vc-relax.nmr.out]

     Program GIPAW v.7.2 starts on  4Nov2023 at  8: 6:18 

     This program is part of the open-source Quantum ESPRESSO suite
     for quantum simulation of materials; please cite
         "P. Giannozzi et al., J. Phys.:Condens. Matter 21 395502 (2009);
         "P. Giannozzi et al., J. Phys.:Condens. Matter 29 465901 (2017);
         "P. Giannozzi et al., J. Chem. Phys. 152 154105 (2020);
          URL http://www.quantum-espresso.org", 
     in publications or presentations arising from this work. More details at
     http://www.quantum-espresso.org/quote

     Parallel version (MPI), running on   112 processors

     MPI processes distributed on     1 nodes
     R & G space division:  proc/nbgrp/npool/nimage =     112
     232657 MiB available memory on the printing compute node when the environment starts


     ***** This is GIPAW git revision                                          *****
     ***** you can cite: N. Varini et al., Comp. Phys. Comm. 184, 1827 (2013)  *****
     ***** in publications or presentations arising from this work.            *****

     Parallelizing q-star over 1 images
     Reading input from pair2-17.vc-relax.nmr.in

     ------------------- Input file: --------------------
&inputgipaw
	job = 'nmr'
	prefix = 'pair2-17.vc-relax_nmr'
	tmp_dir = './tmpPair2-17/',
	verbosity = 'high'
	diagonalization = 'david'
/


     Reading xml data from directory:

     ./tmpPair2-17/pair2-17.vc-relax_nmr.save/
     file Ca.pbe-spn-kjpaw_psl.1.0.0.UPF: wavefunction(s)  3S renormalized
     file O.pbe-n-kjpaw_psl.1.0.0.UPF: wavefunction(s)  2S 2P renormalized
     file Si.pbe-nl-kjpaw_psl.1.0.0.UPF: wavefunction(s)  3S 3P renormalized
     file H.pbe-kjpaw_psl.1.0.0.UPF: wavefunction(s)  1S renormalized

     IMPORTANT: XC functional enforced from input :
     Exchange-correlation= PBE
                           (   1   4   3   4   0   0   0)
     Any further DFT definition will be discarded
     Please, verify this is what you really want


     Parallelization info
     --------------------
     sticks:   dense  smooth     PW     G-vecs:    dense   smooth      PW
     Min         121     121     41                16424    16424    3313
     Max         122     122     42                16431    16431    3326
     Sum       13631   13631   4687              1839925  1839925  371907

     Using Slab Decomposition

     Reading collected, re-writing distributed wavefunctions
     Subspace diagonalization in iterative solution of the eigenvalue problem:
     a serial algorithm will be used

     GIPAW projectors -----------------------------------------------
     atom=  Ca   l=0  rc=    1.3000  rs=    0.8667
     atom=  Ca   l=0  rc=    1.3000  rs=    0.8667
     atom=  Ca   l=1  rc=    1.6000  rs=    1.0667
     atom=  Ca   l=1  rc=    1.6000  rs=    1.0667
     atom=  Ca   l=2  rc=    1.7000  rs=    1.1333
     atom=  Ca   l=2  rc=    1.7000  rs=    1.1333
     projs nearly linearly dependent: l=0  n1,n2= 1, 2  s=  0.99170013
     projs nearly linearly dependent: l=2  n1,n2= 1, 2  s=  0.99334936

     atom=  O    l=0  rc=    1.3000  rs=    0.8667
     atom=  O    l=0  rc=    1.3000  rs=    0.8667
     atom=  O    l=1  rc=    1.3500  rs=    0.9000
     atom=  O    l=1  rc=    1.3500  rs=    0.9000
     projs nearly linearly dependent: l=1  n1,n2= 1, 2  s=  0.99790099

     atom=  Si   l=0  rc=    1.8000  rs=    1.2000
     atom=  Si   l=0  rc=    1.8000  rs=    1.2000
     atom=  Si   l=1  rc=    1.8000  rs=    1.2000
     atom=  Si   l=1  rc=    1.8000  rs=    1.2000
     atom=  Si   l=2  rc=    1.8000  rs=    1.2000
     atom=  Si   l=2  rc=    1.8000  rs=    1.2000
     projs nearly linearly dependent: l=2  n1,n2= 1, 2  s=  0.99992180

     atom=  H    l=0  rc=    1.0000  rs=    0.6667
     atom=  H    l=0  rc=    1.0000  rs=    0.6667
     projs nearly linearly dependent: l=0  n1,n2= 1, 2  s=  0.99968852
     -----------------------------------------------------------------

     GIPAW integrals: -------------------------------------------
     Atom  i/j   nmr_para   nmr_dia   epr_rmc  epr_para   epr_dia
       Ca  1 1   0.25E+04 -0.66E+00  0.13E+02  0.81E+09  0.75E+03
       Ca  2 1   0.26E+04 -0.73E+00  0.13E+02  0.86E+09  0.79E+03
       Ca  2 2   0.28E+04 -0.80E+00  0.13E+02  0.92E+09  0.84E+03
       Ca  3 3   0.30E+02  0.22E+00  0.11E+02  0.47E+05  0.19E+03
       Ca  4 3   0.33E+02  0.20E+00  0.12E+02  0.54E+05  0.22E+03
       Ca  4 4   0.37E+02  0.17E+00  0.13E+02  0.60E+05  0.24E+03
       Ca  5 5   0.29E+01  0.74E+00  0.81E+01  0.47E+03  0.66E+02
       Ca  6 5   0.36E+01  0.91E+00  0.10E+02  0.59E+03  0.81E+02
       Ca  6 6   0.45E+01  0.11E+01  0.13E+02  0.74E+03  0.10E+03
       O   1 1   0.81E+03 -0.32E+00  0.65E+01  0.43E+08  0.24E+03
       O   2 1   0.91E+03 -0.39E+00  0.71E+01  0.48E+08  0.27E+03
       O   2 2   0.10E+04 -0.48E+00  0.78E+01  0.55E+08  0.31E+03
       O   3 3   0.99E+01  0.87E+00  0.58E+01  0.24E+04  0.75E+02
       O   4 3   0.11E+02  0.97E+00  0.67E+01  0.27E+04  0.83E+02
       O   4 4   0.12E+02  0.11E+01  0.76E+01  0.31E+04  0.93E+02
       Si  1 1   0.12E+04 -0.54E-01  0.93E+01  0.18E+09  0.37E+03
       Si  2 1   0.17E+04  0.68E-01  0.12E+02  0.26E+09  0.52E+03
       Si  2 2   0.24E+04  0.31E+00  0.19E+02  0.37E+09  0.74E+03
       Si  3 3   0.18E+02  0.34E+00  0.10E+02  0.13E+05  0.11E+03
       Si  4 3   0.21E+02  0.27E+00  0.11E+02  0.15E+05  0.13E+03
       Si  4 4   0.23E+02  0.18E+00  0.12E+02  0.18E+05  0.14E+03
       Si  5 5   0.26E+00  0.79E-01  0.58E+00  0.29E+02  0.79E+01
       Si  6 5   0.27E+00  0.84E-01  0.62E+00  0.30E+02  0.81E+01
       Si  6 6   0.29E+00  0.89E-01  0.66E+00  0.31E+02  0.84E+01
       H   1 1   0.39E+02  0.19E+00  0.29E+00  0.78E+05  0.13E+02
       H   2 1   0.41E+02  0.21E+00  0.32E+00  0.82E+05  0.14E+02
       H   2 2   0.43E+02  0.22E+00  0.36E+00  0.86E+05  0.15E+02
     ------------------------------------------------------------

     alpha_pv=     77.3307 eV

     Number of occupied bands for each k-point:
     k-point:     1    nbnd_occ= 240
     k-point:     2    nbnd_occ= 240
     k-point:     3    nbnd_occ= 240
     k-point:     4    nbnd_occ= 240


     q-space interpolation up to   240.00 Rydberg

     GIPAW job: nmr                                                                             
     NMR macroscopic correction: yes
             0.6667          0.0000          0.0000
             0.0000          0.6667          0.0000
             0.0000          0.0000          0.6667


     Largest allocated arrays     est. size (Mb)     dimensions
        KS wavefunctions at k          11.61 Mb     (    3171,  240)
        KS wavefunctions at k+q        11.61 Mb     (    3171,  240)
        First-order wavefunctions     116.13 Mb     (    3171,  240, 10)
        First-order wavefunct (US)     69.68 Mb     (    3171,  240,  6)
        Charge/spin density             0.49 Mb     (   64800,    1)
        Induced current                 4.45 Mb     (   64800,    3,3,1)
        Induced magnetic field          4.45 Mb     (   64800,    3,3,1)
        NL pseudopotentials            40.45 Mb     (    3171,  836)
        GIPAW NL terms                 40.45 Mb     (    3171,  836)

     Computing the magnetic susceptibility     isolve=0    ethr=  0.1000E-13
     k-point #    1 of     4      pool #  1    cpu time:       9.1
     compute_u_kq: q = (    0.0000,    0.0000,    0.0000)
     Rotating WFCS
     ethr =  1.00E-14,  avg # of iterations =  5.0
     eigenvalues at k:
 -35.3374 -34.9594 -34.7867 -34.7366 -34.4576 -34.3951 -34.3372 -34.2826
 -34.2302 -34.2124 -34.1636 -34.1268 -33.9930 -17.1037 -16.6731 -16.6501
 -16.6017 -16.5361 -16.5033 -16.4782 -16.3648 -16.3393 -16.2937 -16.2328
 -16.2219 -16.1774 -16.1424 -16.1147 -16.0557 -15.9786 -15.9533 -15.9140
 -15.8916 -15.8608 -15.8333 -15.8111 -15.7991 -15.7719 -15.7485 -15.7058
 -15.7010 -15.6785 -15.6681 -15.6442 -15.6029 -15.5908 -15.5596 -15.5329
 -15.5248 -15.4989 -15.4766 -15.4478 -15.4286 -15.4054 -15.3685 -15.3350
 -15.3318 -15.3095 -15.2865 -15.2611 -15.2316 -15.2252 -15.1889 -15.1569
 -15.1399 -15.1262 -15.1148 -15.0427 -14.9433 -14.9315 -14.8309 -14.7926
 -14.6917 -14.0336 -13.7935 -13.6965 -13.6328 -13.5555 -13.4846 -13.4136
 -13.3686 -13.2629 -13.2024 -13.1066 -13.0082 -12.9349 -12.8879 -12.8548
 -12.8283 -12.7975 -12.7643 -12.7538 -12.7037 -12.6295 -12.5911 -12.5261
 -12.4482 -12.4321 -12.3693  -4.7148  -4.6243  -4.3505  -4.3183  -4.2178
  -4.1783  -4.1577  -4.0901  -3.9133  -3.8329  -3.8126  -3.7887  -3.6929
  -3.6642  -3.6068  -3.5805  -3.5510  -3.3165  -3.2439  -2.8121  -2.3341
  -1.9686  -1.7996  -1.7055  -1.6702  -1.6015  -1.4859  -1.4669  -1.3819
  -1.3437  -1.2910  -1.1828  -1.1502  -1.0629  -1.0411  -0.9823  -0.8908
  -0.8460  -0.8255  -0.7400  -0.6827  -0.6171  -0.5883  -0.5466  -0.4600
  -0.4114  -0.3961  -0.3282  -0.2407  -0.2107  -0.1303  -0.1002  -0.0084
   0.0401   0.0962   0.1683   0.2127   0.2442   0.2956   0.3766   0.4720
   0.5322   0.5462   0.5899   0.6269   0.6655   0.7073   0.8102   0.8404
   0.8821   0.9769   1.0025   1.0248   1.0808   1.1211   1.1421   1.2085
   1.2347   1.2707   1.3064   1.3199   1.3649   1.3790   1.4101   1.4623
   1.4817   1.5278   1.5621   1.5819   1.5996   1.6158   1.6640   1.6992
   1.7181   1.7439   1.7749   1.7915   1.8080   1.8329   1.8914   1.9258
   1.9390   1.9742   1.9857   2.0266   2.0470   2.0843   2.1175   2.1540
   2.1939   2.2223   2.2627   2.2832   2.3013   2.3309   2.3725   2.3983
   2.4764   2.5045   2.5447   2.5833   2.6073   2.6345   2.6708   2.6969
   2.7445   2.7847   2.7906   2.8404   2.8618   2.8883   2.9340   2.9946
   3.0180   3.0797   3.1608   3.1996   3.2327   3.2600   3.2868   3.3237
     eigenvalues at k+q:
 -35.3374 -34.9594 -34.7867 -34.7366 -34.4576 -34.3951 -34.3372 -34.2826
 -34.2302 -34.2124 -34.1636 -34.1268 -33.9929 -17.1037 -16.6731 -16.6501
 -16.6017 -16.5361 -16.5033 -16.4782 -16.3648 -16.3393 -16.2937 -16.2328
 -16.2219 -16.1774 -16.1424 -16.1147 -16.0557 -15.9786 -15.9533 -15.9139
 -15.8916 -15.8608 -15.8333 -15.8111 -15.7991 -15.7719 -15.7485 -15.7058
 -15.7010 -15.6785 -15.6681 -15.6442 -15.6029 -15.5908 -15.5596 -15.5329
 -15.5248 -15.4989 -15.4766 -15.4478 -15.4286 -15.4054 -15.3685 -15.3350
 -15.3318 -15.3095 -15.2865 -15.2611 -15.2316 -15.2252 -15.1889 -15.1569
 -15.1399 -15.1262 -15.1148 -15.0427 -14.9433 -14.9315 -14.8309 -14.7926
 -14.6917 -14.0336 -13.7935 -13.6965 -13.6328 -13.5555 -13.4846 -13.4136
 -13.3686 -13.2629 -13.2024 -13.1066 -13.0082 -12.9349 -12.8879 -12.8548
 -12.8283 -12.7975 -12.7643 -12.7538 -12.7037 -12.6295 -12.5911 -12.5261
 -12.4482 -12.4321 -12.3693  -4.7148  -4.6243  -4.3505  -4.3183  -4.2178
  -4.1783  -4.1577  -4.0901  -3.9133  -3.8329  -3.8126  -3.7887  -3.6929
  -3.6642  -3.6068  -3.5805  -3.5510  -3.3165  -3.2439  -2.8121  -2.3341
  -1.9686  -1.7996  -1.7055  -1.6702  -1.6015  -1.4859  -1.4669  -1.3819
  -1.3437  -1.2910  -1.1828  -1.1502  -1.0629  -1.0411  -0.9823  -0.8908
  -0.8460  -0.8255  -0.7400  -0.6827  -0.6171  -0.5883  -0.5466  -0.4600
  -0.4114  -0.3961  -0.3282  -0.2407  -0.2107  -0.1303  -0.1002  -0.0084
   0.0401   0.0962   0.1683   0.2127   0.2442   0.2956   0.3766   0.4720
   0.5322   0.5462   0.5899   0.6269   0.6655   0.7073   0.8102   0.8404
   0.8821   0.9769   1.0025   1.0248   1.0808   1.1211   1.1421   1.2085
   1.2347   1.2707   1.3064   1.3199   1.3649   1.3790   1.4101   1.4623
   1.4817   1.5278   1.5621   1.5819   1.5996   1.6158   1.6640   1.6992
   1.7181   1.7439   1.7749   1.7915   1.8080   1.8329   1.8914   1.9258
   1.9390   1.9742   1.9857   2.0266   2.0470   2.0843   2.1175   2.1540
   2.1939   2.2223   2.2627   2.2832   2.3013   2.3309   2.3725   2.3983
   2.4764   2.5045   2.5447   2.5833   2.6073   2.6345   2.6708   2.6969
   2.7445   2.7847   2.7906   2.8404   2.8618   2.8883   2.9340   2.9946
   3.0180   3.0797   3.1608   3.1996   3.2327   3.2600   3.2868   3.3237
     cgsolve_all iterations  65    anorm=    0.73E-07
PARA_AUG  1     -25.7119682         0.8632192        -0.0957458
     cgsolve_all iterations  64    anorm=    0.75E-07
PARA_AUG  2       0.8416003       -24.4377757        -1.0526670
     cgsolve_all iterations  65    anorm=    0.75E-07
PARA_AUG  3      -0.1629677        -1.0421913       -25.8570457
     cgsolve_all iterations  73    anorm=    0.70E-07
     cgsolve_all iterations  71    anorm=    0.70E-07
     cgsolve_all iterations  69    anorm=    0.70E-07
     compute_u_kq: q = (    0.0200,    0.0000,    0.0000)
     Rotating WFCS
     ethr =  1.00E-14,  avg # of iterations = 23.0
     eigenvalues at k:
 -35.3374 -34.9594 -34.7867 -34.7366 -34.4576 -34.3951 -34.3372 -34.2826
 -34.2302 -34.2124 -34.1636 -34.1268 -33.9930 -17.1037 -16.6731 -16.6501
 -16.6017 -16.5361 -16.5033 -16.4782 -16.3648 -16.3393 -16.2937 -16.2328
 -16.2219 -16.1774 -16.1424 -16.1147 -16.0557 -15.9786 -15.9533 -15.9140
 -15.8916 -15.8608 -15.8333 -15.8111 -15.7991 -15.7719 -15.7485 -15.7058
 -15.7010 -15.6785 -15.6681 -15.6442 -15.6029 -15.5908 -15.5596 -15.5329
 -15.5248 -15.4989 -15.4766 -15.4478 -15.4286 -15.4054 -15.3685 -15.3350
 -15.3318 -15.3095 -15.2865 -15.2611 -15.2316 -15.2252 -15.1889 -15.1569
 -15.1399 -15.1262 -15.1148 -15.0427 -14.9433 -14.9315 -14.8309 -14.7926
 -14.6917 -14.0336 -13.7935 -13.6965 -13.6328 -13.5555 -13.4846 -13.4136
 -13.3686 -13.2629 -13.2024 -13.1066 -13.0082 -12.9349 -12.8879 -12.8548
 -12.8283 -12.7975 -12.7643 -12.7538 -12.7037 -12.6295 -12.5911 -12.5261
 -12.4482 -12.4321 -12.3693  -4.7148  -4.6243  -4.3505  -4.3183  -4.2178
  -4.1783  -4.1577  -4.0901  -3.9133  -3.8329  -3.8126  -3.7887  -3.6929
  -3.6642  -3.6068  -3.5805  -3.5510  -3.3165  -3.2439  -2.8121  -2.3341
  -1.9686  -1.7996  -1.7055  -1.6702  -1.6015  -1.4859  -1.4669  -1.3819
  -1.3437  -1.2910  -1.1828  -1.1502  -1.0629  -1.0411  -0.9823  -0.8908
  -0.8460  -0.8255  -0.7400  -0.6827  -0.6171  -0.5883  -0.5466  -0.4600
  -0.4114  -0.3961  -0.3282  -0.2407  -0.2107  -0.1303  -0.1002  -0.0084
   0.0401   0.0962   0.1683   0.2127   0.2442   0.2956   0.3766   0.4720
   0.5322   0.5462   0.5899   0.6269   0.6655   0.7073   0.8102   0.8404
   0.8821   0.9769   1.0025   1.0248   1.0808   1.1211   1.1421   1.2085
   1.2347   1.2707   1.3064   1.3199   1.3649   1.3790   1.4101   1.4623
   1.4817   1.5278   1.5621   1.5819   1.5996   1.6158   1.6640   1.6992
   1.7181   1.7439   1.7749   1.7915   1.8080   1.8329   1.8914   1.9258
   1.9390   1.9742   1.9857   2.0266   2.0470   2.0843   2.1175   2.1540
   2.1939   2.2223   2.2627   2.2832   2.3013   2.3309   2.3725   2.3983
   2.4764   2.5045   2.5447   2.5833   2.6073   2.6345   2.6708   2.6969
   2.7445   2.7847   2.7906   2.8404   2.8618   2.8883   2.9340   2.9946
   3.0180   3.0797   3.1608   3.1996   3.2327   3.2600   3.2868   3.3237
     eigenvalues at k+q:
 -35.3374 -34.9594 -34.7867 -34.7366 -34.4576 -34.3951 -34.3372 -34.2826
 -34.2302 -34.2123 -34.1636 -34.1268 -33.9929 -17.1036 -16.6760 -16.6536
 -16.6003 -16.5385 -16.5034 -16.4777 -16.3630 -16.3371 -16.2952 -16.2317
 -16.2198 -16.1759 -16.1447 -16.1166 -16.0575 -15.9779 -15.9548 -15.9131
 -15.8926 -15.8628 -15.8364 -15.8133 -15.8044 -15.7733 -15.7521 -15.7078
 -15.7000 -15.6769 -15.6686 -15.6448 -15.6024 -15.5892 -15.5573 -15.5319
 -15.5241 -15.4979 -15.4765 -15.4491 -15.4271 -15.4085 -15.3655 -15.3338
 -15.3294 -15.3074 -15.2861 -15.2587 -15.2313 -15.2255 -15.1867 -15.1582
 -15.1393 -15.1263 -15.1148 -15.0420 -14.9415 -14.9307 -14.8292 -14.7892
 -14.6892 -14.0331 -13.7906 -13.6903 -13.6232 -13.5447 -13.4774 -13.4042
 -13.3624 -13.2604 -13.2018 -13.1081 -13.0083 -12.9468 -12.8947 -12.8603
 -12.8306 -12.7992 -12.7654 -12.7557 -12.7023 -12.6408 -12.6007 -12.5301
 -12.4491 -12.4401 -12.3705  -4.7146  -4.6214  -4.3486  -4.3159  -4.2166
  -4.1798  -4.1571  -4.0903  -3.9164  -3.8318  -3.8133  -3.7881  -3.6905
  -3.6653  -3.6093  -3.5841  -3.5504  -3.3209  -3.2464  -2.8100  -2.3316
  -1.9682  -1.7818  -1.7011  -1.6652  -1.5931  -1.4849  -1.4578  -1.3781
  -1.3401  -1.2875  -1.1829  -1.1495  -1.0553  -1.0399  -0.9838  -0.8935
  -0.8487  -0.8208  -0.7383  -0.6859  -0.6192  -0.5882  -0.5470  -0.4565
  -0.4160  -0.3995  -0.3314  -0.2369  -0.2053  -0.1283  -0.0991  -0.0127
   0.0352   0.1004   0.1720   0.2091   0.2421   0.3026   0.3800   0.4683
   0.5260   0.5447   0.5826   0.6193   0.6599   0.7080   0.8053   0.8409
   0.8779   0.9708   0.9998   1.0175   1.0778   1.1197   1.1450   1.2071
   1.2297   1.2710   1.3051   1.3196   1.3619   1.3758   1.4065   1.4606
   1.4798   1.5287   1.5640   1.5793   1.5969   1.6124   1.6624   1.6982
   1.7178   1.7425   1.7740   1.7883   1.8057   1.8295   1.8895   1.9221
   1.9386   1.9720   1.9850   2.0259   2.0457   2.0844   2.1146   2.1535
   2.1929   2.2227   2.2599   2.2861   2.3014   2.3306   2.3718   2.3991
   2.4789   2.5143   2.5464   2.5903   2.6106   2.6390   2.6750   2.7014
   2.7485   2.7799   2.7920   2.8420   2.8621   2.8912   2.9364   2.9951
   3.0177   3.0798   3.1538   3.1976   3.2330   3.2554   3.2863   3.3133
     cgsolve_all iterations  72    anorm=    0.72E-07
     cgsolve_all iterations  71    anorm=    0.71E-07
     cgsolve_all iterations  69    anorm=    0.70E-07
     compute_u_kq: q = (   -0.0200,    0.0000,    0.0000)
     Rotating WFCS
     ethr =  1.00E-14,  avg # of iterations = 23.0
     eigenvalues at k:
 -35.3374 -34.9594 -34.7867 -34.7366 -34.4576 -34.3951 -34.3372 -34.2826
 -34.2302 -34.2124 -34.1636 -34.1268 -33.9930 -17.1037 -16.6731 -16.6501
 -16.6017 -16.5361 -16.5033 -16.4782 -16.3648 -16.3393 -16.2937 -16.2328
 -16.2219 -16.1774 -16.1424 -16.1147 -16.0557 -15.9786 -15.9533 -15.9140
 -15.8916 -15.8608 -15.8333 -15.8111 -15.7991 -15.7719 -15.7485 -15.7058
 -15.7010 -15.6785 -15.6681 -15.6442 -15.6029 -15.5908 -15.5596 -15.5329
 -15.5248 -15.4989 -15.4766 -15.4478 -15.4286 -15.4054 -15.3685 -15.3350
 -15.3318 -15.3095 -15.2865 -15.2611 -15.2316 -15.2252 -15.1889 -15.1569
 -15.1399 -15.1262 -15.1148 -15.0427 -14.9433 -14.9315 -14.8309 -14.7926
 -14.6917 -14.0336 -13.7935 -13.6965 -13.6328 -13.5555 -13.4846 -13.4136
 -13.3686 -13.2629 -13.2024 -13.1066 -13.0082 -12.9349 -12.8879 -12.8548
 -12.8283 -12.7975 -12.7643 -12.7538 -12.7037 -12.6295 -12.5911 -12.5261
 -12.4482 -12.4321 -12.3693  -4.7148  -4.6243  -4.3505  -4.3183  -4.2178
  -4.1783  -4.1577  -4.0901  -3.9133  -3.8329  -3.8126  -3.7887  -3.6929
  -3.6642  -3.6068  -3.5805  -3.5510  -3.3165  -3.2439  -2.8121  -2.3341
  -1.9686  -1.7996  -1.7055  -1.6702  -1.6015  -1.4859  -1.4669  -1.3819
  -1.3437  -1.2910  -1.1828  -1.1502  -1.0629  -1.0411  -0.9823  -0.8908
  -0.8460  -0.8255  -0.7400  -0.6827  -0.6171  -0.5883  -0.5466  -0.4600
  -0.4114  -0.3961  -0.3282  -0.2407  -0.2107  -0.1303  -0.1002  -0.0084
   0.0401   0.0962   0.1683   0.2127   0.2442   0.2956   0.3766   0.4720
   0.5322   0.5462   0.5899   0.6269   0.6655   0.7073   0.8102   0.8404
   0.8821   0.9769   1.0025   1.0248   1.0808   1.1211   1.1421   1.2085
   1.2347   1.2707   1.3064   1.3199   1.3649   1.3790   1.4101   1.4623
   1.4817   1.5278   1.5621   1.5819   1.5996   1.6158   1.6640   1.6992
   1.7181   1.7439   1.7749   1.7915   1.8080   1.8329   1.8914   1.9258
   1.9390   1.9742   1.9857   2.0266   2.0470   2.0843   2.1175   2.1540
   2.1939   2.2223   2.2627   2.2832   2.3013   2.3309   2.3725   2.3983
   2.4764   2.5045   2.5447   2.5833   2.6073   2.6345   2.6708   2.6969
   2.7445   2.7847   2.7906   2.8404   2.8618   2.8883   2.9340   2.9946
   3.0180   3.0797   3.1608   3.1996   3.2327   3.2600   3.2868   3.3237
     eigenvalues at k+q:
 -35.3374 -34.9594 -34.7867 -34.7366 -34.4576 -34.3951 -34.3372 -34.2827
 -34.2302 -34.2124 -34.1635 -34.1268 -33.9929 -17.1038 -16.6702 -16.6466
 -16.6030 -16.5338 -16.5032 -16.4786 -16.3669 -16.3414 -16.2924 -16.2344
 -16.2235 -16.1788 -16.1400 -16.1127 -16.0540 -15.9796 -15.9517 -15.9149
 -15.8907 -15.8579 -15.8301 -15.8085 -15.7935 -15.7712 -15.7446 -15.7043
 -15.7019 -15.6800 -15.6678 -15.6430 -15.6038 -15.5923 -15.5618 -15.5361
 -15.5235 -15.5001 -15.4765 -15.4464 -15.4299 -15.4021 -15.3722 -15.3376
 -15.3329 -15.3112 -15.2866 -15.2635 -15.2323 -15.2247 -15.1914 -15.1556
 -15.1404 -15.1261 -15.1149 -15.0435 -14.9451 -14.9321 -14.8327 -14.7959
 -14.6941 -14.0341 -13.7961 -13.7031 -13.6423 -13.5665 -13.4915 -13.4224
 -13.3738 -13.2652 -13.2027 -13.1054 -13.0084 -12.9234 -12.8828 -12.8488
 -12.8265 -12.7949 -12.7633 -12.7516 -12.7051 -12.6185 -12.5818 -12.5226
 -12.4474 -12.4240 -12.3679  -4.7149  -4.6273  -4.3522  -4.3206  -4.2190
  -4.1769  -4.1584  -4.0899  -3.9101  -3.8341  -3.8120  -3.7889  -3.6952
  -3.6633  -3.6049  -3.5762  -3.5514  -3.3120  -3.2415  -2.8141  -2.3367
  -1.9690  -1.8183  -1.7095  -1.6752  -1.6094  -1.4886  -1.4747  -1.3852
  -1.3480  -1.2937  -1.1828  -1.1508  -1.0705  -1.0435  -0.9782  -0.8877
  -0.8432  -0.8301  -0.7418  -0.6801  -0.6157  -0.5884  -0.5458  -0.4645
  -0.4055  -0.3923  -0.3268  -0.2434  -0.2156  -0.1323  -0.1010  -0.0041
   0.0446   0.0917   0.1651   0.2126   0.2486   0.2888   0.3742   0.4747
   0.5388   0.5483   0.5963   0.6348   0.6710   0.7073   0.8139   0.8399
   0.8876   0.9821   1.0058   1.0314   1.0847   1.1225   1.1392   1.2088
   1.2397   1.2700   1.3029   1.3244   1.3673   1.3838   1.4139   1.4625
   1.4844   1.5272   1.5592   1.5850   1.6013   1.6209   1.6655   1.6992
   1.7190   1.7450   1.7746   1.7945   1.8096   1.8380   1.8932   1.9281
   1.9411   1.9740   1.9879   2.0286   2.0489   2.0843   2.1205   2.1544
   2.1944   2.2221   2.2656   2.2806   2.3017   2.3308   2.3728   2.3977
   2.4736   2.4948   2.5432   2.5766   2.6036   2.6305   2.6671   2.6924
   2.7401   2.7846   2.7937   2.8389   2.8611   2.8861   2.9316   2.9942
   3.0183   3.0796   3.1670   3.2018   3.2328   3.2643   3.2874   3.3341
     cgsolve_all iterations  73    anorm=    0.71E-07
     cgsolve_all iterations  71    anorm=    0.71E-07
     cgsolve_all iterations  71    anorm=    0.69E-07
     compute_u_kq: q = (    0.0000,    0.0200,    0.0000)
     Rotating WFCS
     ethr =  1.00E-14,  avg # of iterations = 23.0
     eigenvalues at k:
 -35.3374 -34.9594 -34.7867 -34.7366 -34.4576 -34.3951 -34.3372 -34.2826
 -34.2302 -34.2124 -34.1636 -34.1268 -33.9930 -17.1037 -16.6731 -16.6501
 -16.6017 -16.5361 -16.5033 -16.4782 -16.3648 -16.3393 -16.2937 -16.2328
 -16.2219 -16.1774 -16.1424 -16.1147 -16.0557 -15.9786 -15.9533 -15.9140
 -15.8916 -15.8608 -15.8333 -15.8111 -15.7991 -15.7719 -15.7485 -15.7058
 -15.7010 -15.6785 -15.6681 -15.6442 -15.6029 -15.5908 -15.5596 -15.5329
 -15.5248 -15.4989 -15.4766 -15.4478 -15.4286 -15.4054 -15.3685 -15.3350
 -15.3318 -15.3095 -15.2865 -15.2611 -15.2316 -15.2252 -15.1889 -15.1569
 -15.1399 -15.1262 -15.1148 -15.0427 -14.9433 -14.9315 -14.8309 -14.7926
 -14.6917 -14.0336 -13.7935 -13.6965 -13.6328 -13.5555 -13.4846 -13.4136
 -13.3686 -13.2629 -13.2024 -13.1066 -13.0082 -12.9349 -12.8879 -12.8548
 -12.8283 -12.7975 -12.7643 -12.7538 -12.7037 -12.6295 -12.5911 -12.5261
 -12.4482 -12.4321 -12.3693  -4.7148  -4.6243  -4.3505  -4.3183  -4.2178
  -4.1783  -4.1577  -4.0901  -3.9133  -3.8329  -3.8126  -3.7887  -3.6929
  -3.6642  -3.6068  -3.5805  -3.5510  -3.3165  -3.2439  -2.8121  -2.3341
  -1.9686  -1.7996  -1.7055  -1.6702  -1.6015  -1.4859  -1.4669  -1.3819
  -1.3437  -1.2910  -1.1828  -1.1502  -1.0629  -1.0411  -0.9823  -0.8908
  -0.8460  -0.8255  -0.7400  -0.6827  -0.6171  -0.5883  -0.5466  -0.4600
  -0.4114  -0.3961  -0.3282  -0.2407  -0.2107  -0.1303  -0.1002  -0.0084
   0.0401   0.0962   0.1683   0.2127   0.2442   0.2956   0.3766   0.4720
   0.5322   0.5462   0.5899   0.6269   0.6655   0.7073   0.8102   0.8404
   0.8821   0.9769   1.0025   1.0248   1.0808   1.1211   1.1421   1.2085
   1.2347   1.2707   1.3064   1.3199   1.3649   1.3790   1.4101   1.4623
   1.4817   1.5278   1.5621   1.5819   1.5996   1.6158   1.6640   1.6992
   1.7181   1.7439   1.7749   1.7915   1.8080   1.8329   1.8914   1.9258
   1.9390   1.9742   1.9857   2.0266   2.0470   2.0843   2.1175   2.1540
   2.1939   2.2223   2.2627   2.2832   2.3013   2.3309   2.3725   2.3983
   2.4764   2.5045   2.5447   2.5833   2.6073   2.6345   2.6708   2.6969
   2.7445   2.7847   2.7906   2.8404   2.8618   2.8883   2.9340   2.9946
   3.0180   3.0797   3.1608   3.1996   3.2327   3.2600   3.2868   3.3237
     eigenvalues at k+q:
 -35.3374 -34.9594 -34.7867 -34.7366 -34.4576 -34.3951 -34.3372 -34.2826
 -34.2302 -34.2124 -34.1636 -34.1268 -33.9929 -17.1037 -16.6739 -16.6496
 -16.6013 -16.5363 -16.5032 -16.4774 -16.3637 -16.3409 -16.2936 -16.2342
 -16.2211 -16.1794 -16.1425 -16.1128 -16.0550 -15.9764 -15.9552 -15.9146
 -15.8915 -15.8596 -15.8344 -15.8106 -15.7979 -15.7723 -15.7493 -15.7088
 -15.7005 -15.6774 -15.6675 -15.6448 -15.6013 -15.5928 -15.5598 -15.5327
 -15.5239 -15.5000 -15.4726 -15.4467 -15.4295 -15.4060 -15.3692 -15.3343
 -15.3315 -15.3082 -15.2871 -15.2619 -15.2310 -15.2245 -15.1908 -15.1566
 -15.1394 -15.1275 -15.1155 -15.0439 -14.9429 -14.9307 -14.8319 -14.7916
 -14.6921 -14.0335 -13.7952 -13.6972 -13.6341 -13.5551 -13.4829 -13.4136
 -13.3636 -13.2625 -13.2026 -13.1059 -13.0086 -12.9409 -12.8899 -12.8546
 -12.8265 -12.7972 -12.7643 -12.7525 -12.7035 -12.6285 -12.5933 -12.5274
 -12.4472 -12.4308 -12.3687  -4.7147  -4.6243  -4.3509  -4.3184  -4.2168
  -4.1797  -4.1564  -4.0905  -3.9132  -3.8323  -3.8133  -3.7889  -3.6940
  -3.6637  -3.6065  -3.5804  -3.5507  -3.3163  -3.2441  -2.8118  -2.3343
  -1.9685  -1.8020  -1.7077  -1.6705  -1.5976  -1.4853  -1.4686  -1.3823
  -1.3413  -1.2931  -1.1828  -1.1473  -1.0635  -1.0374  -0.9801  -0.8955
  -0.8423  -0.8245  -0.7411  -0.6819  -0.6175  -0.5888  -0.5495  -0.4613
  -0.4134  -0.3969  -0.3257  -0.2412  -0.2111  -0.1294  -0.1007  -0.0065
   0.0423   0.0914   0.1666   0.2149   0.2424   0.2963   0.3750   0.4746
   0.5334   0.5516   0.5905   0.6259   0.6647   0.7060   0.8093   0.8402
   0.8817   0.9734   0.9977   1.0277   1.0845   1.1229   1.1429   1.2046
   1.2340   1.2706   1.3006   1.3204   1.3650   1.3783   1.4093   1.4617
   1.4818   1.5309   1.5628   1.5821   1.6015   1.6156   1.6648   1.6980
   1.7170   1.7417   1.7749   1.7912   1.8062   1.8401   1.8901   1.9251
   1.9394   1.9745   1.9830   2.0283   2.0473   2.0828   2.1199   2.1562
   2.1932   2.2261   2.2653   2.2802   2.3013   2.3315   2.3703   2.3994
   2.4775   2.5024   2.5465   2.5788   2.6104   2.6347   2.6700   2.6979
   2.7447   2.7854   2.7920   2.8409   2.8630   2.8867   2.9322   2.9939
   3.0176   3.0814   3.1595   3.2017   3.2321   3.2606   3.2871   3.3221
     cgsolve_all iterations  73    anorm=    0.70E-07
     cgsolve_all iterations  71    anorm=    0.72E-07
     cgsolve_all iterations  69    anorm=    0.70E-07
     compute_u_kq: q = (    0.0000,   -0.0200,    0.0000)
     Rotating WFCS
     ethr =  1.00E-14,  avg # of iterations = 23.0
     eigenvalues at k:
 -35.3374 -34.9594 -34.7867 -34.7366 -34.4576 -34.3951 -34.3372 -34.2826
 -34.2302 -34.2124 -34.1636 -34.1268 -33.9930 -17.1037 -16.6731 -16.6501
 -16.6017 -16.5361 -16.5033 -16.4782 -16.3648 -16.3393 -16.2937 -16.2328
 -16.2219 -16.1774 -16.1424 -16.1147 -16.0557 -15.9786 -15.9533 -15.9140
 -15.8916 -15.8608 -15.8333 -15.8111 -15.7991 -15.7719 -15.7485 -15.7058
 -15.7010 -15.6785 -15.6681 -15.6442 -15.6029 -15.5908 -15.5596 -15.5329
 -15.5248 -15.4989 -15.4766 -15.4478 -15.4286 -15.4054 -15.3685 -15.3350
 -15.3318 -15.3095 -15.2865 -15.2611 -15.2316 -15.2252 -15.1889 -15.1569
 -15.1399 -15.1262 -15.1148 -15.0427 -14.9433 -14.9315 -14.8309 -14.7926
 -14.6917 -14.0336 -13.7935 -13.6965 -13.6328 -13.5555 -13.4846 -13.4136
 -13.3686 -13.2629 -13.2024 -13.1066 -13.0082 -12.9349 -12.8879 -12.8548
 -12.8283 -12.7975 -12.7643 -12.7538 -12.7037 -12.6295 -12.5911 -12.5261
 -12.4482 -12.4321 -12.3693  -4.7148  -4.6243  -4.3505  -4.3183  -4.2178
  -4.1783  -4.1577  -4.0901  -3.9133  -3.8329  -3.8126  -3.7887  -3.6929
  -3.6642  -3.6068  -3.5805  -3.5510  -3.3165  -3.2439  -2.8121  -2.3341
  -1.9686  -1.7996  -1.7055  -1.6702  -1.6015  -1.4859  -1.4669  -1.3819
  -1.3437  -1.2910  -1.1828  -1.1502  -1.0629  -1.0411  -0.9823  -0.8908
  -0.8460  -0.8255  -0.7400  -0.6827  -0.6171  -0.5883  -0.5466  -0.4600
  -0.4114  -0.3961  -0.3282  -0.2407  -0.2107  -0.1303  -0.1002  -0.0084
   0.0401   0.0962   0.1683   0.2127   0.2442   0.2956   0.3766   0.4720
   0.5322   0.5462   0.5899   0.6269   0.6655   0.7073   0.8102   0.8404
   0.8821   0.9769   1.0025   1.0248   1.0808   1.1211   1.1421   1.2085
   1.2347   1.2707   1.3064   1.3199   1.3649   1.3790   1.4101   1.4623
   1.4817   1.5278   1.5621   1.5819   1.5996   1.6158   1.6640   1.6992
   1.7181   1.7439   1.7749   1.7915   1.8080   1.8329   1.8914   1.9258
   1.9390   1.9742   1.9857   2.0266   2.0470   2.0843   2.1175   2.1540
   2.1939   2.2223   2.2627   2.2832   2.3013   2.3309   2.3725   2.3983
   2.4764   2.5045   2.5447   2.5833   2.6073   2.6345   2.6708   2.6969
   2.7445   2.7847   2.7906   2.8404   2.8618   2.8883   2.9340   2.9946
   3.0180   3.0797   3.1608   3.1996   3.2327   3.2600   3.2868   3.3237
     eigenvalues at k+q:
 -35.3374 -34.9594 -34.7867 -34.7366 -34.4576 -34.3951 -34.3372 -34.2826
 -34.2302 -34.2124 -34.1636 -34.1268 -33.9929 -17.1037 -16.6722 -16.6509
 -16.6019 -16.5359 -16.5037 -16.4789 -16.3661 -16.3373 -16.2935 -16.2318
 -16.2226 -16.1753 -16.1419 -16.1169 -16.0566 -15.9808 -15.9512 -15.9134
 -15.8918 -15.8616 -15.8320 -15.8117 -15.8002 -15.7724 -15.7472 -15.7047
 -15.6998 -15.6795 -15.6684 -15.6435 -15.6050 -15.5877 -15.5594 -15.5334
 -15.5253 -15.4975 -15.4807 -15.4491 -15.4273 -15.4046 -15.3679 -15.3361
 -15.3321 -15.3108 -15.2859 -15.2601 -15.2324 -15.2259 -15.1875 -15.1572
 -15.1406 -15.1251 -15.1144 -15.0411 -14.9436 -14.9320 -14.8303 -14.7934
 -14.6914 -14.0336 -13.7911 -13.6958 -13.6318 -13.5561 -13.4893 -13.4116
 -13.3722 -13.2634 -13.2018 -13.1071 -13.0080 -12.9294 -12.8872 -12.8551
 -12.8298 -12.7976 -12.7651 -12.7539 -12.7038 -12.6305 -12.5892 -12.5249
 -12.4494 -12.4332 -12.3699  -4.7148  -4.6242  -4.3501  -4.3182  -4.2186
  -4.1771  -4.1589  -4.0899  -3.9135  -3.8335  -3.8120  -3.7883  -3.6916
  -3.6643  -3.6070  -3.5804  -3.5517  -3.3166  -3.2439  -2.8128  -2.3332
  -1.9686  -1.7979  -1.7035  -1.6697  -1.6053  -1.4866  -1.4646  -1.3814
  -1.3458  -1.2894  -1.1822  -1.1527  -1.0625  -1.0445  -0.9841  -0.8874
  -0.8493  -0.8263  -0.7398  -0.6829  -0.6167  -0.5872  -0.5443  -0.4589
  -0.4092  -0.3952  -0.3309  -0.2395  -0.2098  -0.1315  -0.0994  -0.0112
   0.0372   0.1027   0.1703   0.2100   0.2465   0.2952   0.3779   0.4686
   0.5286   0.5438   0.5897   0.6265   0.6659   0.7087   0.8098   0.8429
   0.8825   0.9789   1.0069   1.0234   1.0772   1.1189   1.1419   1.2122
   1.2352   1.2704   1.3126   1.3198   1.3648   1.3791   1.4113   1.4618
   1.4821   1.5246   1.5613   1.5810   1.5981   1.6160   1.6629   1.7000
   1.7193   1.7464   1.7751   1.7915   1.8104   1.8266   1.8921   1.9254
   1.9385   1.9733   1.9888   2.0251   2.0461   2.0857   2.1166   2.1512
   2.1941   2.2184   2.2597   2.2858   2.3031   2.3310   2.3739   2.3989
   2.4750   2.5064   2.5431   2.5872   2.6041   2.6348   2.6715   2.6962
   2.7446   2.7834   2.7892   2.8397   2.8611   2.8902   2.9356   2.9956
   3.0188   3.0782   3.1621   3.1977   3.2332   3.2589   3.2864   3.3253
     cgsolve_all iterations  73    anorm=    0.70E-07
     cgsolve_all iterations  71    anorm=    0.71E-07
     cgsolve_all iterations  69    anorm=    0.69E-07
     compute_u_kq: q = (    0.0000,    0.0000,    0.0200)
     Rotating WFCS
     ethr =  1.00E-14,  avg # of iterations = 23.0
     eigenvalues at k:
 -35.3374 -34.9594 -34.7867 -34.7366 -34.4576 -34.3951 -34.3372 -34.2826
 -34.2302 -34.2124 -34.1636 -34.1268 -33.9930 -17.1037 -16.6731 -16.6501
 -16.6017 -16.5361 -16.5033 -16.4782 -16.3648 -16.3393 -16.2937 -16.2328
 -16.2219 -16.1774 -16.1424 -16.1147 -16.0557 -15.9786 -15.9533 -15.9140
 -15.8916 -15.8608 -15.8333 -15.8111 -15.7991 -15.7719 -15.7485 -15.7058
 -15.7010 -15.6785 -15.6681 -15.6442 -15.6029 -15.5908 -15.5596 -15.5329
 -15.5248 -15.4989 -15.4766 -15.4478 -15.4286 -15.4054 -15.3685 -15.3350
 -15.3318 -15.3095 -15.2865 -15.2611 -15.2316 -15.2252 -15.1889 -15.1569
 -15.1399 -15.1262 -15.1148 -15.0427 -14.9433 -14.9315 -14.8309 -14.7926
 -14.6917 -14.0336 -13.7935 -13.6965 -13.6328 -13.5555 -13.4846 -13.4136
 -13.3686 -13.2629 -13.2024 -13.1066 -13.0082 -12.9349 -12.8879 -12.8548
 -12.8283 -12.7975 -12.7643 -12.7538 -12.7037 -12.6295 -12.5911 -12.5261
 -12.4482 -12.4321 -12.3693  -4.7148  -4.6243  -4.3505  -4.3183  -4.2178
  -4.1783  -4.1577  -4.0901  -3.9133  -3.8329  -3.8126  -3.7887  -3.6929
  -3.6642  -3.6068  -3.5805  -3.5510  -3.3165  -3.2439  -2.8121  -2.3341
  -1.9686  -1.7996  -1.7055  -1.6702  -1.6015  -1.4859  -1.4669  -1.3819
  -1.3437  -1.2910  -1.1828  -1.1502  -1.0629  -1.0411  -0.9823  -0.8908
  -0.8460  -0.8255  -0.7400  -0.6827  -0.6171  -0.5883  -0.5466  -0.4600
  -0.4114  -0.3961  -0.3282  -0.2407  -0.2107  -0.1303  -0.1002  -0.0084
   0.0401   0.0962   0.1683   0.2127   0.2442   0.2956   0.3766   0.4720
   0.5322   0.5462   0.5899   0.6269   0.6655   0.7073   0.8102   0.8404
   0.8821   0.9769   1.0025   1.0248   1.0808   1.1211   1.1421   1.2085
   1.2347   1.2707   1.3064   1.3199   1.3649   1.3790   1.4101   1.4623
   1.4817   1.5278   1.5621   1.5819   1.5996   1.6158   1.6640   1.6992
   1.7181   1.7439   1.7749   1.7915   1.8080   1.8329   1.8914   1.9258
   1.9390   1.9742   1.9857   2.0266   2.0470   2.0843   2.1175   2.1540
   2.1939   2.2223   2.2627   2.2832   2.3013   2.3309   2.3725   2.3983
   2.4764   2.5045   2.5447   2.5833   2.6073   2.6345   2.6708   2.6969
   2.7445   2.7847   2.7906   2.8404   2.8618   2.8883   2.9340   2.9946
   3.0180   3.0797   3.1608   3.1996   3.2327   3.2600   3.2868   3.3237
     eigenvalues at k+q:
 -35.3374 -34.9594 -34.7867 -34.7366 -34.4576 -34.3951 -34.3372 -34.2826
 -34.2302 -34.2124 -34.1636 -34.1268 -33.9929 -17.1037 -16.6731 -16.6502
 -16.6018 -16.5362 -16.5033 -16.4781 -16.3647 -16.3391 -16.2939 -16.2328
 -16.2219 -16.1771 -16.1422 -16.1150 -16.0560 -15.9780 -15.9540 -15.9146
 -15.8912 -15.8607 -15.8337 -15.8087 -15.7992 -15.7733 -15.7508 -15.7060
 -15.6997 -15.6782 -15.6674 -15.6445 -15.6014 -15.5904 -15.5594 -15.5340
 -15.5272 -15.4991 -15.4741 -15.4475 -15.4288 -15.4055 -15.3692 -15.3349
 -15.3322 -15.3092 -15.2863 -15.2614 -15.2315 -15.2252 -15.1888 -15.1568
 -15.1403 -15.1258 -15.1149 -15.0425 -14.9432 -14.9314 -14.8309 -14.7926
 -14.6916 -14.0339 -13.7936 -13.6953 -13.6332 -13.5553 -13.4843 -13.4137
 -13.3692 -13.2628 -13.2024 -13.1066 -13.0080 -12.9348 -12.8878 -12.8549
 -12.8285 -12.7974 -12.7639 -12.7548 -12.7032 -12.6299 -12.5913 -12.5259
 -12.4482 -12.4324 -12.3693  -4.7148  -4.6242  -4.3504  -4.3183  -4.2177
  -4.1783  -4.1578  -4.0902  -3.9136  -3.8323  -3.8125  -3.7885  -3.6927
  -3.6650  -3.6068  -3.5805  -3.5507  -3.3166  -3.2440  -2.8121  -2.3340
  -1.9685  -1.8004  -1.7060  -1.6701  -1.5985  -1.4865  -1.4669  -1.3825
  -1.3426  -1.2923  -1.1831  -1.1505  -1.0636  -1.0363  -0.9824  -0.8939
  -0.8465  -0.8222  -0.7419  -0.6848  -0.6173  -0.5884  -0.5453  -0.4596
  -0.4154  -0.3964  -0.3260  -0.2403  -0.2096  -0.1294  -0.1009  -0.0085
   0.0419   0.0968   0.1710   0.2105   0.2462   0.2932   0.3736   0.4684
   0.5303   0.5483   0.5915   0.6273   0.6667   0.7073   0.8097   0.8436
   0.8802   0.9764   1.0067   1.0270   1.0758   1.1180   1.1416   1.2076
   1.2356   1.2750   1.3087   1.3190   1.3629   1.3786   1.4098   1.4624
   1.4828   1.5258   1.5606   1.5826   1.5983   1.6193   1.6629   1.6989
   1.7166   1.7443   1.7752   1.7924   1.8061   1.8338   1.8941   1.9244
   1.9376   1.9755   1.9865   2.0256   2.0455   2.0824   2.1169   2.1547
   2.1924   2.2247   2.2626   2.2839   2.3028   2.3312   2.3733   2.3957
   2.4752   2.5060   2.5452   2.5836   2.6060   2.6344   2.6711   2.6989
   2.7448   2.7853   2.7902   2.8410   2.8628   2.8885   2.9312   2.9953
   3.0185   3.0787   3.1606   3.1992   3.2336   3.2588   3.2870   3.3239
     cgsolve_all iterations  73    anorm=    0.71E-07
     cgsolve_all iterations  71    anorm=    0.71E-07
     cgsolve_all iterations  69    anorm=    0.70E-07
     compute_u_kq: q = (    0.0000,    0.0000,   -0.0200)
     Rotating WFCS
     ethr =  1.00E-14,  avg # of iterations = 23.0
     eigenvalues at k:
 -35.3374 -34.9594 -34.7867 -34.7366 -34.4576 -34.3951 -34.3372 -34.2826
 -34.2302 -34.2124 -34.1636 -34.1268 -33.9930 -17.1037 -16.6731 -16.6501
 -16.6017 -16.5361 -16.5033 -16.4782 -16.3648 -16.3393 -16.2937 -16.2328
 -16.2219 -16.1774 -16.1424 -16.1147 -16.0557 -15.9786 -15.9533 -15.9140
 -15.8916 -15.8608 -15.8333 -15.8111 -15.7991 -15.7719 -15.7485 -15.7058
 -15.7010 -15.6785 -15.6681 -15.6442 -15.6029 -15.5908 -15.5596 -15.5329
 -15.5248 -15.4989 -15.4766 -15.4478 -15.4286 -15.4054 -15.3685 -15.3350
 -15.3318 -15.3095 -15.2865 -15.2611 -15.2316 -15.2252 -15.1889 -15.1569
 -15.1399 -15.1262 -15.1148 -15.0427 -14.9433 -14.9315 -14.8309 -14.7926
 -14.6917 -14.0336 -13.7935 -13.6965 -13.6328 -13.5555 -13.4846 -13.4136
 -13.3686 -13.2629 -13.2024 -13.1066 -13.0082 -12.9349 -12.8879 -12.8548
 -12.8283 -12.7975 -12.7643 -12.7538 -12.7037 -12.6295 -12.5911 -12.5261
 -12.4482 -12.4321 -12.3693  -4.7148  -4.6243  -4.3505  -4.3183  -4.2178
  -4.1783  -4.1577  -4.0901  -3.9133  -3.8329  -3.8126  -3.7887  -3.6929
  -3.6642  -3.6068  -3.5805  -3.5510  -3.3165  -3.2439  -2.8121  -2.3341
  -1.9686  -1.7996  -1.7055  -1.6702  -1.6015  -1.4859  -1.4669  -1.3819
  -1.3437  -1.2910  -1.1828  -1.1502  -1.0629  -1.0411  -0.9823  -0.8908
  -0.8460  -0.8255  -0.7400  -0.6827  -0.6171  -0.5883  -0.5466  -0.4600
  -0.4114  -0.3961  -0.3282  -0.2407  -0.2107  -0.1303  -0.1002  -0.0084
   0.0401   0.0962   0.1683   0.2127   0.2442   0.2956   0.3766   0.4720
   0.5322   0.5462   0.5899   0.6269   0.6655   0.7073   0.8102   0.8404
   0.8821   0.9769   1.0025   1.0248   1.0808   1.1211   1.1421   1.2085
   1.2347   1.2707   1.3064   1.3199   1.3649   1.3790   1.4101   1.4623
   1.4817   1.5278   1.5621   1.5819   1.5996   1.6158   1.6640   1.6992
   1.7181   1.7439   1.7749   1.7915   1.8080   1.8329   1.8914   1.9258
   1.9390   1.9742   1.9857   2.0266   2.0470   2.0843   2.1175   2.1540
   2.1939   2.2223   2.2627   2.2832   2.3013   2.3309   2.3725   2.3983
   2.4764   2.5045   2.5447   2.5833   2.6073   2.6345   2.6708   2.6969
   2.7445   2.7847   2.7906   2.8404   2.8618   2.8883   2.9340   2.9946
   3.0180   3.0797   3.1608   3.1996   3.2327   3.2600   3.2868   3.3237
     eigenvalues at k+q:
 -35.3374 -34.9594 -34.7867 -34.7366 -34.4576 -34.3951 -34.3372 -34.2826
 -34.2302 -34.2124 -34.1636 -34.1268 -33.9929 -17.1037 -16.6731 -16.6500
 -16.6017 -16.5361 -16.5033 -16.4782 -16.3649 -16.3395 -16.2935 -16.2330
 -16.2217 -16.1778 -16.1420 -16.1144 -16.0558 -15.9791 -15.9529 -15.9131
 -15.8921 -15.8604 -15.8329 -15.8142 -15.7987 -15.7707 -15.7459 -15.7077
 -15.7002 -15.6790 -15.6682 -15.6440 -15.6046 -15.5910 -15.5596 -15.5322
 -15.5220 -15.4987 -15.4793 -15.4479 -15.4285 -15.4055 -15.3675 -15.3352
 -15.3318 -15.3098 -15.2866 -15.2607 -15.2317 -15.2252 -15.1890 -15.1569
 -15.1395 -15.1266 -15.1148 -15.0430 -14.9433 -14.9314 -14.8308 -14.7926
 -14.6917 -14.0333 -13.7933 -13.6977 -13.6324 -13.5561 -13.4849 -13.4135
 -13.3678 -13.2629 -13.2023 -13.1067 -13.0086 -12.9349 -12.8881 -12.8547
 -12.8281 -12.7975 -12.7647 -12.7531 -12.7040 -12.6292 -12.5909 -12.5263
 -12.4483 -12.4318 -12.3693  -4.7148  -4.6244  -4.3505  -4.3182  -4.2178
  -4.1784  -4.1576  -4.0900  -3.9130  -3.8335  -3.8126  -3.7888  -3.6931
  -3.6634  -3.6067  -3.5805  -3.5512  -3.3165  -3.2439  -2.8120  -2.3341
  -1.9687  -1.7985  -1.7051  -1.6706  -1.6046  -1.4847  -1.4667  -1.3816
  -1.3447  -1.2902  -1.1826  -1.1497  -1.0621  -1.0448  -0.9821  -0.8880
  -0.8456  -0.8288  -0.7391  -0.6806  -0.6170  -0.5878  -0.5484  -0.4602
  -0.4069  -0.3946  -0.3304  -0.2423  -0.2109  -0.1318  -0.0995  -0.0082
   0.0379   0.0956   0.1653   0.2149   0.2432   0.2979   0.3795   0.4749
   0.5325   0.5455   0.5879   0.6265   0.6652   0.7078   0.8109   0.8374
   0.8838   0.9755   0.9990   1.0226   1.0859   1.1245   1.1431   1.2095
   1.2334   1.2663   1.3045   1.3205   1.3665   1.3790   1.4118   1.4622
   1.4805   1.5297   1.5622   1.5816   1.6006   1.6133   1.6649   1.6998
   1.7191   1.7438   1.7742   1.7905   1.8100   1.8324   1.8877   1.9269
   1.9399   1.9733   1.9856   2.0276   2.0494   2.0859   2.1182   2.1539
   2.1951   2.2198   2.2628   2.2818   2.3002   2.3308   2.3709   2.4009
   2.4779   2.5028   2.5446   2.5828   2.6084   2.6344   2.6702   2.6955
   2.7445   2.7842   2.7909   2.8394   2.8610   2.8884   2.9366   2.9937
   3.0178   3.0803   3.1609   3.2002   3.2319   3.2609   3.2866   3.3236
     cgsolve_all iterations  73    anorm=    0.69E-07
     cgsolve_all iterations  71    anorm=    0.71E-07
     cgsolve_all iterations  69    anorm=    0.70E-07

     k-point #    2 of     4      pool #  1    cpu time:    4466.0
     compute_u_kq: q = (    0.0000,    0.0000,    0.0000)
     Rotating WFCS
     ethr =  1.00E-14,  avg # of iterations =  5.0
     eigenvalues at k:
 -35.3374 -34.9594 -34.7867 -34.7366 -34.4576 -34.3951 -34.3372 -34.2826
 -34.2302 -34.2124 -34.1636 -34.1268 -33.9930 -17.1037 -16.6732 -16.6482
 -16.6045 -16.5368 -16.5031 -16.4764 -16.3667 -16.3381 -16.2928 -16.2376
 -16.2202 -16.1781 -16.1266 -16.1133 -16.0717 -15.9790 -15.9491 -15.9206
 -15.8856 -15.8578 -15.8353 -15.8216 -15.7935 -15.7747 -15.7569 -15.7155
 -15.6830 -15.6787 -15.6505 -15.6483 -15.6088 -15.5871 -15.5540 -15.5404
 -15.5272 -15.4992 -15.4739 -15.4446 -15.4321 -15.4068 -15.3587 -15.3445
 -15.3335 -15.3123 -15.2873 -15.2582 -15.2310 -15.2239 -15.1885 -15.1563
 -15.1427 -15.1255 -15.1170 -15.0427 -14.9443 -14.9287 -14.8305 -14.7931
 -14.6917 -14.0335 -13.7914 -13.6949 -13.6323 -13.5640 -13.4835 -13.4149
 -13.3642 -13.2624 -13.2008 -13.1068 -13.0115 -12.9340 -12.8868 -12.8538
 -12.8289 -12.7944 -12.7694 -12.7580 -12.6974 -12.6305 -12.5910 -12.5255
 -12.4499 -12.4310 -12.3694  -4.7148  -4.6242  -4.3501  -4.3180  -4.2177
  -4.1802  -4.1576  -4.0902  -3.9123  -3.8337  -3.8122  -3.7868  -3.6942
  -3.6667  -3.6059  -3.5805  -3.5496  -3.3161  -3.2444  -2.8123  -2.3336
  -1.9706  -1.7880  -1.7137  -1.6760  -1.6035  -1.4744  -1.4550  -1.3932
  -1.3464  -1.3036  -1.1848  -1.1544  -1.0513  -1.0157  -0.9775  -0.8971
  -0.8565  -0.8295  -0.7650  -0.6719  -0.6262  -0.5780  -0.5572  -0.4604
  -0.4091  -0.3596  -0.3140  -0.2588  -0.2133  -0.1466  -0.0993  -0.0028
   0.0268   0.0948   0.1585   0.2119   0.2720   0.3005   0.3709   0.4557
   0.5033   0.5585   0.5905   0.6353   0.6916   0.7145   0.8213   0.8407
   0.8830   0.9315   0.9966   1.0298   1.1025   1.1166   1.1532   1.2026
   1.2283   1.2764   1.3049   1.3358   1.3591   1.3698   1.4296   1.4671
   1.4934   1.5156   1.5327   1.5685   1.6031   1.6394   1.6621   1.6939
   1.7259   1.7424   1.7557   1.7885   1.8187   1.8352   1.8729   1.9220
   1.9285   1.9716   2.0058   2.0369   2.0616   2.0849   2.1198   2.1627
   2.1876   2.2194   2.2537   2.2790   2.3181   2.3253   2.3465   2.4024
   2.4855   2.5034   2.5545   2.5777   2.6019   2.6293   2.6674   2.7056
   2.7519   2.7835   2.7929   2.8363   2.8687   2.8905   2.9310   2.9891
   3.0242   3.0695   3.1575   3.2036   3.2345   3.2571   3.2871   3.3279
     eigenvalues at k+q:
 -35.3374 -34.9594 -34.7867 -34.7366 -34.4576 -34.3951 -34.3372 -34.2826
 -34.2302 -34.2124 -34.1636 -34.1268 -33.9929 -17.1037 -16.6732 -16.6482
 -16.6045 -16.5368 -16.5031 -16.4764 -16.3667 -16.3381 -16.2928 -16.2376
 -16.2202 -16.1781 -16.1266 -16.1133 -16.0717 -15.9790 -15.9491 -15.9206
 -15.8856 -15.8578 -15.8353 -15.8216 -15.7935 -15.7747 -15.7569 -15.7155
 -15.6830 -15.6787 -15.6505 -15.6483 -15.6088 -15.5870 -15.5540 -15.5404
 -15.5272 -15.4992 -15.4738 -15.4446 -15.4321 -15.4068 -15.3587 -15.3445
 -15.3335 -15.3123 -15.2873 -15.2582 -15.2310 -15.2239 -15.1885 -15.1563
 -15.1427 -15.1255 -15.1170 -15.0427 -14.9442 -14.9287 -14.8305 -14.7931
 -14.6917 -14.0335 -13.7914 -13.6949 -13.6323 -13.5640 -13.4835 -13.4149
 -13.3642 -13.2624 -13.2008 -13.1068 -13.0115 -12.9339 -12.8868 -12.8538
 -12.8289 -12.7944 -12.7694 -12.7580 -12.6974 -12.6305 -12.5910 -12.5255
 -12.4499 -12.4310 -12.3694  -4.7148  -4.6242  -4.3501  -4.3180  -4.2177
  -4.1802  -4.1576  -4.0902  -3.9123  -3.8337  -3.8122  -3.7868  -3.6942
  -3.6667  -3.6059  -3.5805  -3.5496  -3.3161  -3.2444  -2.8123  -2.3336
  -1.9706  -1.7880  -1.7137  -1.6760  -1.6035  -1.4744  -1.4550  -1.3932
  -1.3464  -1.3036  -1.1848  -1.1544  -1.0513  -1.0157  -0.9775  -0.8971
  -0.8565  -0.8295  -0.7650  -0.6719  -0.6262  -0.5780  -0.5572  -0.4604
  -0.4091  -0.3596  -0.3140  -0.2588  -0.2133  -0.1466  -0.0993  -0.0028
   0.0268   0.0948   0.1585   0.2119   0.2720   0.3004   0.3709   0.4557
   0.5033   0.5585   0.5905   0.6353   0.6916   0.7145   0.8213   0.8407
   0.8830   0.9315   0.9966   1.0298   1.1025   1.1166   1.1532   1.2026
   1.2283   1.2764   1.3049   1.3358   1.3591   1.3698   1.4296   1.4671
   1.4934   1.5156   1.5327   1.5685   1.6031   1.6394   1.6621   1.6939
   1.7259   1.7424   1.7557   1.7885   1.8187   1.8352   1.8729   1.9220
   1.9285   1.9716   2.0058   2.0369   2.0616   2.0849   2.1198   2.1627
   2.1876   2.2194   2.2537   2.2790   2.3181   2.3253   2.3465   2.4024
   2.4855   2.5034   2.5545   2.5777   2.6019   2.6293   2.6674   2.7056
   2.7519   2.7835   2.7929   2.8363   2.8687   2.8905   2.9310   2.9891
   3.0241   3.0695   3.1575   3.2036   3.2345   3.2570   3.2871   3.3279
     cgsolve_all iterations  65    anorm=    0.74E-07
PARA_AUG  1     -25.7136097         0.8641082        -0.0960482
     cgsolve_all iterations  65    anorm=    0.74E-07
PARA_AUG  2       0.8419350       -24.4378527        -1.0530885
     cgsolve_all iterations  65    anorm=    0.74E-07
PARA_AUG  3      -0.1625686        -1.0420746       -25.8568545
     cgsolve_all iterations  72    anorm=    0.72E-07
     cgsolve_all iterations  71    anorm=    0.72E-07
     cgsolve_all iterations  69    anorm=    0.69E-07
     compute_u_kq: q = (    0.0200,    0.0000,    0.0000)
     Rotating WFCS
     ethr =  1.00E-14,  avg # of iterations = 23.0
     eigenvalues at k:
 -35.3374 -34.9594 -34.7867 -34.7366 -34.4576 -34.3951 -34.3372 -34.2826
 -34.2302 -34.2124 -34.1636 -34.1268 -33.9930 -17.1037 -16.6732 -16.6482
 -16.6045 -16.5368 -16.5031 -16.4764 -16.3667 -16.3381 -16.2928 -16.2376
 -16.2202 -16.1781 -16.1266 -16.1133 -16.0717 -15.9790 -15.9491 -15.9206
 -15.8856 -15.8578 -15.8353 -15.8216 -15.7935 -15.7747 -15.7569 -15.7155
 -15.6830 -15.6787 -15.6505 -15.6483 -15.6088 -15.5871 -15.5540 -15.5404
 -15.5272 -15.4992 -15.4739 -15.4446 -15.4321 -15.4068 -15.3587 -15.3445
 -15.3335 -15.3123 -15.2873 -15.2582 -15.2310 -15.2239 -15.1885 -15.1563
 -15.1427 -15.1255 -15.1170 -15.0427 -14.9443 -14.9287 -14.8305 -14.7931
 -14.6917 -14.0335 -13.7914 -13.6949 -13.6323 -13.5640 -13.4835 -13.4149
 -13.3642 -13.2624 -13.2008 -13.1068 -13.0115 -12.9340 -12.8868 -12.8538
 -12.8289 -12.7944 -12.7694 -12.7580 -12.6974 -12.6305 -12.5910 -12.5255
 -12.4499 -12.4310 -12.3694  -4.7148  -4.6242  -4.3501  -4.3180  -4.2177
  -4.1802  -4.1576  -4.0902  -3.9123  -3.8337  -3.8122  -3.7868  -3.6942
  -3.6667  -3.6059  -3.5805  -3.5496  -3.3161  -3.2444  -2.8123  -2.3336
  -1.9706  -1.7880  -1.7137  -1.6760  -1.6035  -1.4744  -1.4550  -1.3932
  -1.3464  -1.3036  -1.1848  -1.1544  -1.0513  -1.0157  -0.9775  -0.8971
  -0.8565  -0.8295  -0.7650  -0.6719  -0.6262  -0.5780  -0.5572  -0.4604
  -0.4091  -0.3596  -0.3140  -0.2588  -0.2133  -0.1466  -0.0993  -0.0028
   0.0268   0.0948   0.1585   0.2119   0.2720   0.3005   0.3709   0.4557
   0.5033   0.5585   0.5905   0.6353   0.6916   0.7145   0.8213   0.8407
   0.8830   0.9315   0.9966   1.0298   1.1025   1.1166   1.1532   1.2026
   1.2283   1.2764   1.3049   1.3358   1.3591   1.3698   1.4296   1.4671
   1.4934   1.5156   1.5327   1.5685   1.6031   1.6394   1.6621   1.6939
   1.7259   1.7424   1.7557   1.7885   1.8187   1.8352   1.8729   1.9220
   1.9285   1.9716   2.0058   2.0369   2.0616   2.0849   2.1198   2.1627
   2.1876   2.2194   2.2537   2.2790   2.3181   2.3253   2.3465   2.4024
   2.4855   2.5034   2.5545   2.5777   2.6019   2.6293   2.6674   2.7056
   2.7519   2.7835   2.7929   2.8363   2.8687   2.8905   2.9310   2.9891
   3.0242   3.0695   3.1575   3.2036   3.2345   3.2571   3.2871   3.3279
     eigenvalues at k+q:
 -35.3374 -34.9594 -34.7867 -34.7366 -34.4576 -34.3951 -34.3372 -34.2826
 -34.2302 -34.2123 -34.1636 -34.1268 -33.9929 -17.1037 -16.6762 -16.6517
 -16.6029 -16.5391 -16.5031 -16.4759 -16.3649 -16.3361 -16.2943 -16.2366
 -16.2179 -16.1766 -16.1271 -16.1175 -16.0731 -15.9776 -15.9529 -15.9177
 -15.8866 -15.8596 -15.8396 -15.8246 -15.7982 -15.7739 -15.7604 -15.7169
 -15.6834 -15.6782 -15.6503 -15.6477 -15.6096 -15.5852 -15.5528 -15.5420
 -15.5239 -15.4982 -15.4742 -15.4451 -15.4302 -15.4093 -15.3561 -15.3432
 -15.3312 -15.3108 -15.2864 -15.2565 -15.2305 -15.2241 -15.1857 -15.1579
 -15.1423 -15.1254 -15.1171 -15.0418 -14.9424 -14.9282 -14.8289 -14.7896
 -14.6892 -14.0330 -13.7887 -13.6891 -13.6218 -13.5545 -13.4751 -13.4054
 -13.3586 -13.2599 -13.1998 -13.1083 -13.0119 -12.9458 -12.8938 -12.8589
 -12.8310 -12.7960 -12.7701 -12.7608 -12.6955 -12.6419 -12.6008 -12.5296
 -12.4517 -12.4381 -12.3706  -4.7146  -4.6212  -4.3483  -4.3156  -4.2164
  -4.1817  -4.1570  -4.0904  -3.9152  -3.8327  -3.8132  -3.7863  -3.6921
  -3.6672  -3.6085  -3.5843  -3.5490  -3.3203  -3.2469  -2.8103  -2.3311
  -1.9699  -1.7697  -1.7097  -1.6709  -1.5966  -1.4682  -1.4492  -1.3892
  -1.3427  -1.3007  -1.1848  -1.1554  -1.0482  -1.0080  -0.9798  -0.8987
  -0.8575  -0.8299  -0.7639  -0.6727  -0.6277  -0.5770  -0.5556  -0.4562
  -0.4189  -0.3607  -0.3172  -0.2585  -0.2079  -0.1447  -0.0987  -0.0087
   0.0241   0.0981   0.1616   0.2171   0.2701   0.3015   0.3729   0.4570
   0.4963   0.5543   0.5840   0.6265   0.6875   0.7167   0.8108   0.8413
   0.8836   0.9268   0.9912   1.0218   1.1006   1.1192   1.1522   1.1997
   1.2231   1.2780   1.3012   1.3388   1.3572   1.3639   1.4266   1.4645
   1.4895   1.5160   1.5351   1.5661   1.6008   1.6390   1.6617   1.6943
   1.7219   1.7388   1.7529   1.7877   1.8148   1.8345   1.8719   1.9186
   1.9292   1.9688   2.0019   2.0395   2.0608   2.0831   2.1194   2.1586
   2.1868   2.2215   2.2530   2.2794   2.3174   2.3240   2.3464   2.4037
   2.4897   2.5115   2.5568   2.5836   2.6055   2.6346   2.6727   2.7093
   2.7548   2.7789   2.7957   2.8369   2.8696   2.8927   2.9347   2.9895
   3.0230   3.0693   3.1504   3.2026   3.2338   3.2530   3.2856   3.3182
     cgsolve_all iterations  72    anorm=    0.71E-07
     cgsolve_all iterations  71    anorm=    0.72E-07
     cgsolve_all iterations  69    anorm=    0.70E-07
     compute_u_kq: q = (   -0.0200,    0.0000,    0.0000)
     Rotating WFCS
     ethr =  1.00E-14,  avg # of iterations = 23.0
     eigenvalues at k:
 -35.3374 -34.9594 -34.7867 -34.7366 -34.4576 -34.3951 -34.3372 -34.2826
 -34.2302 -34.2124 -34.1636 -34.1268 -33.9930 -17.1037 -16.6732 -16.6482
 -16.6045 -16.5368 -16.5031 -16.4764 -16.3667 -16.3381 -16.2928 -16.2376
 -16.2202 -16.1781 -16.1266 -16.1133 -16.0717 -15.9790 -15.9491 -15.9206
 -15.8856 -15.8578 -15.8353 -15.8216 -15.7935 -15.7747 -15.7569 -15.7155
 -15.6830 -15.6787 -15.6505 -15.6483 -15.6088 -15.5871 -15.5540 -15.5404
 -15.5272 -15.4992 -15.4739 -15.4446 -15.4321 -15.4068 -15.3587 -15.3445
 -15.3335 -15.3123 -15.2873 -15.2582 -15.2310 -15.2239 -15.1885 -15.1563
 -15.1427 -15.1255 -15.1170 -15.0427 -14.9443 -14.9287 -14.8305 -14.7931
 -14.6917 -14.0335 -13.7914 -13.6949 -13.6323 -13.5640 -13.4835 -13.4149
 -13.3642 -13.2624 -13.2008 -13.1068 -13.0115 -12.9340 -12.8868 -12.8538
 -12.8289 -12.7944 -12.7694 -12.7580 -12.6974 -12.6305 -12.5910 -12.5255
 -12.4499 -12.4310 -12.3694  -4.7148  -4.6242  -4.3501  -4.3180  -4.2177
  -4.1802  -4.1576  -4.0902  -3.9123  -3.8337  -3.8122  -3.7868  -3.6942
  -3.6667  -3.6059  -3.5805  -3.5496  -3.3161  -3.2444  -2.8123  -2.3336
  -1.9706  -1.7880  -1.7137  -1.6760  -1.6035  -1.4744  -1.4550  -1.3932
  -1.3464  -1.3036  -1.1848  -1.1544  -1.0513  -1.0157  -0.9775  -0.8971
  -0.8565  -0.8295  -0.7650  -0.6719  -0.6262  -0.5780  -0.5572  -0.4604
  -0.4091  -0.3596  -0.3140  -0.2588  -0.2133  -0.1466  -0.0993  -0.0028
   0.0268   0.0948   0.1585   0.2119   0.2720   0.3005   0.3709   0.4557
   0.5033   0.5585   0.5905   0.6353   0.6916   0.7145   0.8213   0.8407
   0.8830   0.9315   0.9966   1.0298   1.1025   1.1166   1.1532   1.2026
   1.2283   1.2764   1.3049   1.3358   1.3591   1.3698   1.4296   1.4671
   1.4934   1.5156   1.5327   1.5685   1.6031   1.6394   1.6621   1.6939
   1.7259   1.7424   1.7557   1.7885   1.8187   1.8352   1.8729   1.9220
   1.9285   1.9716   2.0058   2.0369   2.0616   2.0849   2.1198   2.1627
   2.1876   2.2194   2.2537   2.2790   2.3181   2.3253   2.3465   2.4024
   2.4855   2.5034   2.5545   2.5777   2.6019   2.6293   2.6674   2.7056
   2.7519   2.7835   2.7929   2.8363   2.8687   2.8905   2.9310   2.9891
   3.0242   3.0695   3.1575   3.2036   3.2345   3.2571   3.2871   3.3279
     eigenvalues at k+q:
 -35.3374 -34.9594 -34.7867 -34.7366 -34.4576 -34.3951 -34.3372 -34.2827
 -34.2302 -34.2124 -34.1635 -34.1268 -33.9929 -17.1038 -16.6701 -16.6447
 -16.6059 -16.5345 -16.5030 -16.4768 -16.3689 -16.3401 -16.2914 -16.2388
 -16.2224 -16.1794 -16.1262 -16.1092 -16.0701 -15.9804 -15.9454 -15.9233
 -15.8847 -15.8557 -15.8308 -15.8184 -15.7886 -15.7758 -15.7535 -15.7139
 -15.6835 -15.6788 -15.6524 -15.6468 -15.6077 -15.5892 -15.5555 -15.5402
 -15.5296 -15.4999 -15.4737 -15.4447 -15.4331 -15.4041 -15.3634 -15.3452
 -15.3351 -15.3133 -15.2879 -15.2600 -15.2319 -15.2235 -15.1914 -15.1550
 -15.1428 -15.1256 -15.1169 -15.0437 -14.9461 -14.9293 -14.8323 -14.7964
 -14.6941 -14.0341 -13.7939 -13.7012 -13.6426 -13.5736 -13.4914 -13.4239
 -13.3691 -13.2647 -13.2014 -13.1055 -13.0114 -12.9225 -12.8814 -12.8481
 -12.8274 -12.7920 -12.7684 -12.7553 -12.6991 -12.6193 -12.5817 -12.5219
 -12.4486 -12.4234 -12.3680  -4.7149  -4.6271  -4.3518  -4.3203  -4.2189
  -4.1788  -4.1582  -4.0899  -3.9092  -3.8347  -3.8114  -3.7870  -3.6963
  -3.6663  -3.6040  -3.5762  -3.5499  -3.3118  -3.2418  -2.8143  -2.3362
  -1.9714  -1.8072  -1.7170  -1.6812  -1.6102  -1.4816  -1.4600  -1.3969
  -1.3507  -1.3056  -1.1846  -1.1531  -1.0562  -1.0233  -0.9730  -0.8965
  -0.8550  -0.8279  -0.7664  -0.6713  -0.6247  -0.5790  -0.5589  -0.4649
  -0.3992  -0.3590  -0.3125  -0.2581  -0.2188  -0.1478  -0.0995   0.0031
   0.0298   0.0907   0.1560   0.2067   0.2707   0.3008   0.3699   0.4545
   0.5112   0.5624   0.5966   0.6442   0.6953   0.7131   0.8301   0.8410
   0.8829   0.9366   1.0020   1.0378   1.1042   1.1140   1.1542   1.2038
   1.2341   1.2745   1.3082   1.3330   1.3609   1.3767   1.4313   1.4698
   1.4975   1.5155   1.5302   1.5710   1.6061   1.6395   1.6621   1.6937
   1.7297   1.7442   1.7590   1.7896   1.8217   1.8372   1.8736   1.9242
   1.9288   1.9753   2.0075   2.0368   2.0625   2.0874   2.1197   2.1663
   2.1884   2.2169   2.2551   2.2781   2.3189   2.3266   2.3470   2.4015
   2.4783   2.4976   2.5519   2.5722   2.5986   2.6247   2.6624   2.7017
   2.7482   2.7839   2.7942   2.8359   2.8675   2.8890   2.9274   2.9885
   3.0251   3.0698   3.1640   3.2048   3.2352   3.2611   3.2884   3.3378
     cgsolve_all iterations  73    anorm=    0.72E-07
     cgsolve_all iterations  73    anorm=    0.71E-07
     cgsolve_all iterations  71    anorm=    0.69E-07
     compute_u_kq: q = (    0.0000,    0.0200,    0.0000)
     Rotating WFCS
     ethr =  1.00E-14,  avg # of iterations = 23.0
     eigenvalues at k:
 -35.3374 -34.9594 -34.7867 -34.7366 -34.4576 -34.3951 -34.3372 -34.2826
 -34.2302 -34.2124 -34.1636 -34.1268 -33.9930 -17.1037 -16.6732 -16.6482
 -16.6045 -16.5368 -16.5031 -16.4764 -16.3667 -16.3381 -16.2928 -16.2376
 -16.2202 -16.1781 -16.1266 -16.1133 -16.0717 -15.9790 -15.9491 -15.9206
 -15.8856 -15.8578 -15.8353 -15.8216 -15.7935 -15.7747 -15.7569 -15.7155
 -15.6830 -15.6787 -15.6505 -15.6483 -15.6088 -15.5871 -15.5540 -15.5404
 -15.5272 -15.4992 -15.4739 -15.4446 -15.4321 -15.4068 -15.3587 -15.3445
 -15.3335 -15.3123 -15.2873 -15.2582 -15.2310 -15.2239 -15.1885 -15.1563
 -15.1427 -15.1255 -15.1170 -15.0427 -14.9443 -14.9287 -14.8305 -14.7931
 -14.6917 -14.0335 -13.7914 -13.6949 -13.6323 -13.5640 -13.4835 -13.4149
 -13.3642 -13.2624 -13.2008 -13.1068 -13.0115 -12.9340 -12.8868 -12.8538
 -12.8289 -12.7944 -12.7694 -12.7580 -12.6974 -12.6305 -12.5910 -12.5255
 -12.4499 -12.4310 -12.3694  -4.7148  -4.6242  -4.3501  -4.3180  -4.2177
  -4.1802  -4.1576  -4.0902  -3.9123  -3.8337  -3.8122  -3.7868  -3.6942
  -3.6667  -3.6059  -3.5805  -3.5496  -3.3161  -3.2444  -2.8123  -2.3336
  -1.9706  -1.7880  -1.7137  -1.6760  -1.6035  -1.4744  -1.4550  -1.3932
  -1.3464  -1.3036  -1.1848  -1.1544  -1.0513  -1.0157  -0.9775  -0.8971
  -0.8565  -0.8295  -0.7650  -0.6719  -0.6262  -0.5780  -0.5572  -0.4604
  -0.4091  -0.3596  -0.3140  -0.2588  -0.2133  -0.1466  -0.0993  -0.0028
   0.0268   0.0948   0.1585   0.2119   0.2720   0.3005   0.3709   0.4557
   0.5033   0.5585   0.5905   0.6353   0.6916   0.7145   0.8213   0.8407
   0.8830   0.9315   0.9966   1.0298   1.1025   1.1166   1.1532   1.2026
   1.2283   1.2764   1.3049   1.3358   1.3591   1.3698   1.4296   1.4671
   1.4934   1.5156   1.5327   1.5685   1.6031   1.6394   1.6621   1.6939
   1.7259   1.7424   1.7557   1.7885   1.8187   1.8352   1.8729   1.9220
   1.9285   1.9716   2.0058   2.0369   2.0616   2.0849   2.1198   2.1627
   2.1876   2.2194   2.2537   2.2790   2.3181   2.3253   2.3465   2.4024
   2.4855   2.5034   2.5545   2.5777   2.6019   2.6293   2.6674   2.7056
   2.7519   2.7835   2.7929   2.8363   2.8687   2.8905   2.9310   2.9891
   3.0242   3.0695   3.1575   3.2036   3.2345   3.2571   3.2871   3.3279
     eigenvalues at k+q:
 -35.3374 -34.9594 -34.7867 -34.7366 -34.4576 -34.3951 -34.3372 -34.2826
 -34.2302 -34.2124 -34.1636 -34.1268 -33.9929 -17.1037 -16.6740 -16.6475
 -16.6044 -16.5368 -16.5030 -16.4756 -16.3657 -16.3395 -16.2927 -16.2395
 -16.2194 -16.1802 -16.1257 -16.1129 -16.0704 -15.9799 -15.9480 -15.9199
 -15.8860 -15.8574 -15.8356 -15.8233 -15.7920 -15.7750 -15.7561 -15.7161
 -15.6824 -15.6796 -15.6530 -15.6466 -15.6097 -15.5887 -15.5537 -15.5385
 -15.5266 -15.4981 -15.4741 -15.4444 -15.4322 -15.4066 -15.3584 -15.3440
 -15.3334 -15.3108 -15.2877 -15.2588 -15.2306 -15.2233 -15.1905 -15.1564
 -15.1411 -15.1280 -15.1172 -15.0440 -14.9437 -14.9282 -14.8315 -14.7920
 -14.6921 -14.0337 -13.7930 -13.6955 -13.6332 -13.5638 -13.4818 -13.4143
 -13.3602 -13.2616 -13.2012 -13.1060 -13.0120 -12.9399 -12.8887 -12.8538
 -12.8270 -12.7947 -12.7687 -12.7570 -12.6967 -12.6296 -12.5933 -12.5266
 -12.4488 -12.4299 -12.3688  -4.7147  -4.6241  -4.3506  -4.3180  -4.2168
  -4.1815  -4.1562  -4.0906  -3.9120  -3.8334  -3.8127  -3.7872  -3.6959
  -3.6653  -3.6058  -3.5805  -3.5494  -3.3159  -3.2445  -2.8121  -2.3338
  -1.9704  -1.7903  -1.7149  -1.6766  -1.6026  -1.4766  -1.4514  -1.3933
  -1.3442  -1.3046  -1.1856  -1.1519  -1.0522  -1.0165  -0.9725  -0.8995
  -0.8558  -0.8274  -0.7664  -0.6698  -0.6256  -0.5790  -0.5569  -0.4614
  -0.4107  -0.3620  -0.3095  -0.2611  -0.2136  -0.1462  -0.1011  -0.0013
   0.0244   0.0944   0.1565   0.2106   0.2721   0.3005   0.3719   0.4557
   0.5054   0.5630   0.5894   0.6340   0.6919   0.7131   0.8184   0.8423
   0.8861   0.9270   0.9922   1.0346   1.1033   1.1175   1.1539   1.1974
   1.2266   1.2749   1.3037   1.3372   1.3605   1.3730   1.4299   1.4675
   1.4922   1.5127   1.5371   1.5693   1.6001   1.6396   1.6622   1.6947
   1.7248   1.7438   1.7572   1.7842   1.8183   1.8375   1.8757   1.9235
   1.9277   1.9674   2.0081   2.0332   2.0622   2.0853   2.1239   2.1664
   2.1844   2.2168   2.2591   2.2787   2.3182   2.3251   2.3459   2.4027
   2.4835   2.5050   2.5559   2.5730   2.6047   2.6278   2.6682   2.7063
   2.7530   2.7846   2.7939   2.8367   2.8696   2.8897   2.9278   2.9872
   3.0251   3.0708   3.1558   3.2052   3.2351   3.2572   3.2874   3.3266
     cgsolve_all iterations  72    anorm=    0.71E-07
     cgsolve_all iterations  71    anorm=    0.73E-07
     cgsolve_all iterations  71    anorm=    0.69E-07
     compute_u_kq: q = (    0.0000,   -0.0200,    0.0000)
     Rotating WFCS
     ethr =  1.00E-14,  avg # of iterations = 23.0
     eigenvalues at k:
 -35.3374 -34.9594 -34.7867 -34.7366 -34.4576 -34.3951 -34.3372 -34.2826
 -34.2302 -34.2124 -34.1636 -34.1268 -33.9930 -17.1037 -16.6732 -16.6482
 -16.6045 -16.5368 -16.5031 -16.4764 -16.3667 -16.3381 -16.2928 -16.2376
 -16.2202 -16.1781 -16.1266 -16.1133 -16.0717 -15.9790 -15.9491 -15.9206
 -15.8856 -15.8578 -15.8353 -15.8216 -15.7935 -15.7747 -15.7569 -15.7155
 -15.6830 -15.6787 -15.6505 -15.6483 -15.6088 -15.5871 -15.5540 -15.5404
 -15.5272 -15.4992 -15.4739 -15.4446 -15.4321 -15.4068 -15.3587 -15.3445
 -15.3335 -15.3123 -15.2873 -15.2582 -15.2310 -15.2239 -15.1885 -15.1563
 -15.1427 -15.1255 -15.1170 -15.0427 -14.9443 -14.9287 -14.8305 -14.7931
 -14.6917 -14.0335 -13.7914 -13.6949 -13.6323 -13.5640 -13.4835 -13.4149
 -13.3642 -13.2624 -13.2008 -13.1068 -13.0115 -12.9340 -12.8868 -12.8538
 -12.8289 -12.7944 -12.7694 -12.7580 -12.6974 -12.6305 -12.5910 -12.5255
 -12.4499 -12.4310 -12.3694  -4.7148  -4.6242  -4.3501  -4.3180  -4.2177
  -4.1802  -4.1576  -4.0902  -3.9123  -3.8337  -3.8122  -3.7868  -3.6942
  -3.6667  -3.6059  -3.5805  -3.5496  -3.3161  -3.2444  -2.8123  -2.3336
  -1.9706  -1.7880  -1.7137  -1.6760  -1.6035  -1.4744  -1.4550  -1.3932
  -1.3464  -1.3036  -1.1848  -1.1544  -1.0513  -1.0157  -0.9775  -0.8971
  -0.8565  -0.8295  -0.7650  -0.6719  -0.6262  -0.5780  -0.5572  -0.4604
  -0.4091  -0.3596  -0.3140  -0.2588  -0.2133  -0.1466  -0.0993  -0.0028
   0.0268   0.0948   0.1585   0.2119   0.2720   0.3005   0.3709   0.4557
   0.5033   0.5585   0.5905   0.6353   0.6916   0.7145   0.8213   0.8407
   0.8830   0.9315   0.9966   1.0298   1.1025   1.1166   1.1532   1.2026
   1.2283   1.2764   1.3049   1.3358   1.3591   1.3698   1.4296   1.4671
   1.4934   1.5156   1.5327   1.5685   1.6031   1.6394   1.6621   1.6939
   1.7259   1.7424   1.7557   1.7885   1.8187   1.8352   1.8729   1.9220
   1.9285   1.9716   2.0058   2.0369   2.0616   2.0849   2.1198   2.1627
   2.1876   2.2194   2.2537   2.2790   2.3181   2.3253   2.3465   2.4024
   2.4855   2.5034   2.5545   2.5777   2.6019   2.6293   2.6674   2.7056
   2.7519   2.7835   2.7929   2.8363   2.8687   2.8905   2.9310   2.9891
   3.0242   3.0695   3.1575   3.2036   3.2345   3.2571   3.2871   3.3279
     eigenvalues at k+q:
 -35.3374 -34.9594 -34.7867 -34.7366 -34.4576 -34.3951 -34.3372 -34.2826
 -34.2302 -34.2124 -34.1636 -34.1268 -33.9929 -17.1037 -16.6723 -16.6492
 -16.6043 -16.5366 -16.5035 -16.4771 -16.3680 -16.3364 -16.2926 -16.2360
 -16.2211 -16.1758 -16.1282 -16.1136 -16.0731 -15.9782 -15.9503 -15.9210
 -15.8852 -15.8582 -15.8351 -15.8197 -15.7952 -15.7747 -15.7573 -15.7152
 -15.6836 -15.6776 -15.6509 -15.6472 -15.6076 -15.5846 -15.5548 -15.5427
 -15.5273 -15.5001 -15.4738 -15.4452 -15.4316 -15.4066 -15.3591 -15.3453
 -15.3336 -15.3138 -15.2868 -15.2575 -15.2316 -15.2245 -15.1869 -15.1562
 -15.1443 -15.1234 -15.1169 -15.0410 -14.9448 -14.9291 -14.8299 -14.7939
 -14.6914 -14.0334 -13.7891 -13.6943 -13.6316 -13.5642 -13.4884 -13.4134
 -13.3670 -13.2632 -13.2000 -13.1073 -13.0111 -12.9285 -12.8859 -12.8540
 -12.8305 -12.7940 -12.7705 -12.7579 -12.6981 -12.6312 -12.5890 -12.5245
 -12.4512 -12.4319 -12.3700  -4.7148  -4.6240  -4.3498  -4.3179  -4.2185
  -4.1788  -4.1589  -4.0899  -3.9126  -3.8340  -3.8119  -3.7862  -3.6923
  -3.6678  -3.6061  -3.5804  -3.5502  -3.3161  -3.2443  -2.8130  -2.3328
  -1.9708  -1.7865  -1.7128  -1.6750  -1.6042  -1.4722  -1.4581  -1.3929
  -1.3487  -1.3028  -1.1833  -1.1565  -1.0508  -1.0150  -0.9822  -0.8951
  -0.8572  -0.8315  -0.7641  -0.6738  -0.6272  -0.5770  -0.5565  -0.4597
  -0.4079  -0.3575  -0.3190  -0.2561  -0.2125  -0.1467  -0.0972  -0.0041
   0.0276   0.0964   0.1610   0.2131   0.2722   0.3006   0.3693   0.4555
   0.5010   0.5543   0.5916   0.6367   0.6904   0.7157   0.8218   0.8419
   0.8812   0.9355   1.0002   1.0262   1.0994   1.1178   1.1528   1.2073
   1.2293   1.2779   1.3059   1.3344   1.3578   1.3669   1.4288   1.4669
   1.4938   1.5191   1.5279   1.5680   1.6057   1.6381   1.6625   1.6932
   1.7261   1.7413   1.7551   1.7925   1.8195   1.8336   1.8699   1.9188
   1.9305   1.9758   2.0027   2.0404   2.0602   2.0853   2.1161   2.1583
   2.1906   2.2207   2.2499   2.2800   2.3158   2.3270   2.3480   2.4033
   2.4870   2.5019   2.5529   2.5814   2.6000   2.6309   2.6666   2.7050
   2.7509   2.7824   2.7919   2.8355   2.8682   2.8913   2.9342   2.9911
   3.0237   3.0687   3.1592   3.2022   3.2338   3.2565   3.2867   3.3291
     cgsolve_all iterations  73    anorm=    0.71E-07
     cgsolve_all iterations  71    anorm=    0.73E-07
     cgsolve_all iterations  71    anorm=    0.69E-07
     compute_u_kq: q = (    0.0000,    0.0000,    0.0200)
     Rotating WFCS
     ethr =  1.00E-14,  avg # of iterations = 23.0
     eigenvalues at k:
 -35.3374 -34.9594 -34.7867 -34.7366 -34.4576 -34.3951 -34.3372 -34.2826
 -34.2302 -34.2124 -34.1636 -34.1268 -33.9930 -17.1037 -16.6732 -16.6482
 -16.6045 -16.5368 -16.5031 -16.4764 -16.3667 -16.3381 -16.2928 -16.2376
 -16.2202 -16.1781 -16.1266 -16.1133 -16.0717 -15.9790 -15.9491 -15.9206
 -15.8856 -15.8578 -15.8353 -15.8216 -15.7935 -15.7747 -15.7569 -15.7155
 -15.6830 -15.6787 -15.6505 -15.6483 -15.6088 -15.5871 -15.5540 -15.5404
 -15.5272 -15.4992 -15.4739 -15.4446 -15.4321 -15.4068 -15.3587 -15.3445
 -15.3335 -15.3123 -15.2873 -15.2582 -15.2310 -15.2239 -15.1885 -15.1563
 -15.1427 -15.1255 -15.1170 -15.0427 -14.9443 -14.9287 -14.8305 -14.7931
 -14.6917 -14.0335 -13.7914 -13.6949 -13.6323 -13.5640 -13.4835 -13.4149
 -13.3642 -13.2624 -13.2008 -13.1068 -13.0115 -12.9340 -12.8868 -12.8538
 -12.8289 -12.7944 -12.7694 -12.7580 -12.6974 -12.6305 -12.5910 -12.5255
 -12.4499 -12.4310 -12.3694  -4.7148  -4.6242  -4.3501  -4.3180  -4.2177
  -4.1802  -4.1576  -4.0902  -3.9123  -3.8337  -3.8122  -3.7868  -3.6942
  -3.6667  -3.6059  -3.5805  -3.5496  -3.3161  -3.2444  -2.8123  -2.3336
  -1.9706  -1.7880  -1.7137  -1.6760  -1.6035  -1.4744  -1.4550  -1.3932
  -1.3464  -1.3036  -1.1848  -1.1544  -1.0513  -1.0157  -0.9775  -0.8971
  -0.8565  -0.8295  -0.7650  -0.6719  -0.6262  -0.5780  -0.5572  -0.4604
  -0.4091  -0.3596  -0.3140  -0.2588  -0.2133  -0.1466  -0.0993  -0.0028
   0.0268   0.0948   0.1585   0.2119   0.2720   0.3005   0.3709   0.4557
   0.5033   0.5585   0.5905   0.6353   0.6916   0.7145   0.8213   0.8407
   0.8830   0.9315   0.9966   1.0298   1.1025   1.1166   1.1532   1.2026
   1.2283   1.2764   1.3049   1.3358   1.3591   1.3698   1.4296   1.4671
   1.4934   1.5156   1.5327   1.5685   1.6031   1.6394   1.6621   1.6939
   1.7259   1.7424   1.7557   1.7885   1.8187   1.8352   1.8729   1.9220
   1.9285   1.9716   2.0058   2.0369   2.0616   2.0849   2.1198   2.1627
   2.1876   2.2194   2.2537   2.2790   2.3181   2.3253   2.3465   2.4024
   2.4855   2.5034   2.5545   2.5777   2.6019   2.6293   2.6674   2.7056
   2.7519   2.7835   2.7929   2.8363   2.8687   2.8905   2.9310   2.9891
   3.0242   3.0695   3.1575   3.2036   3.2345   3.2571   3.2871   3.3279
     eigenvalues at k+q:
 -35.3374 -34.9594 -34.7867 -34.7366 -34.4576 -34.3951 -34.3372 -34.2826
 -34.2302 -34.2124 -34.1636 -34.1268 -33.9929 -17.1037 -16.6732 -16.6483
 -16.6043 -16.5368 -16.5031 -16.4765 -16.3668 -16.3382 -16.2927 -16.2375
 -16.2201 -16.1784 -16.1271 -16.1130 -16.0713 -15.9799 -15.9484 -15.9202
 -15.8845 -15.8585 -15.8368 -15.8229 -15.7936 -15.7719 -15.7567 -15.7156
 -15.6831 -15.6791 -15.6519 -15.6471 -15.6108 -15.5874 -15.5543 -15.5381
 -15.5262 -15.4987 -15.4758 -15.4453 -15.4317 -15.4068 -15.3577 -15.3445
 -15.3334 -15.3125 -15.2873 -15.2580 -15.2311 -15.2239 -15.1885 -15.1564
 -15.1423 -15.1258 -15.1169 -15.0429 -14.9443 -14.9288 -14.8304 -14.7930
 -14.6917 -14.0332 -13.7911 -13.6961 -13.6315 -13.5640 -13.4837 -13.4145
 -13.3636 -13.2624 -13.2007 -13.1069 -13.0117 -12.9341 -12.8871 -12.8539
 -12.8288 -12.7946 -12.7694 -12.7575 -12.6978 -12.6304 -12.5910 -12.5258
 -12.4500 -12.4310 -12.3695  -4.7148  -4.6242  -4.3501  -4.3179  -4.2177
  -4.1802  -4.1575  -4.0901  -3.9121  -3.8342  -3.8123  -3.7869  -3.6942
  -3.6659  -3.6059  -3.5806  -3.5499  -3.3162  -3.2444  -2.8122  -2.3336
  -1.9707  -1.7864  -1.7135  -1.6762  -1.6056  -1.4750  -1.4540  -1.3919
  -1.3483  -1.3018  -1.1847  -1.1538  -1.0521  -1.0187  -0.9776  -0.8945
  -0.8568  -0.8308  -0.7632  -0.6715  -0.6242  -0.5779  -0.5595  -0.4603
  -0.4061  -0.3567  -0.3181  -0.2594  -0.2137  -0.1475  -0.0986  -0.0010
   0.0230   0.0945   0.1577   0.2103   0.2718   0.3030   0.3737   0.4604
   0.5018   0.5578   0.5893   0.6344   0.6900   0.7154   0.8203   0.8382
   0.8865   0.9296   0.9944   1.0272   1.1054   1.1215   1.1532   1.2032
   1.2271   1.2745   1.3024   1.3331   1.3590   1.3718   1.4340   1.4642
   1.4931   1.5164   1.5325   1.5698   1.6023   1.6383   1.6641   1.6939
   1.7269   1.7430   1.7537   1.7882   1.8206   1.8348   1.8700   1.9227
   1.9295   1.9706   2.0055   2.0363   2.0636   2.0880   2.1189   2.1650
   2.1879   2.2147   2.2560   2.2771   2.3144   2.3261   2.3479   2.4042
   2.4869   2.5020   2.5538   2.5778   2.6032   2.6290   2.6674   2.7045
   2.7515   2.7834   2.7927   2.8351   2.8676   2.8907   2.9342   2.9884
   3.0237   3.0705   3.1576   3.2039   3.2336   3.2579   3.2870   3.3274
     cgsolve_all iterations  72    anorm=    0.72E-07
     cgsolve_all iterations  71    anorm=    0.72E-07
     cgsolve_all iterations  71    anorm=    0.70E-07
     compute_u_kq: q = (    0.0000,    0.0000,   -0.0200)
     Rotating WFCS
     ethr =  1.00E-14,  avg # of iterations = 23.0
     eigenvalues at k:
 -35.3374 -34.9594 -34.7867 -34.7366 -34.4576 -34.3951 -34.3372 -34.2826
 -34.2302 -34.2124 -34.1636 -34.1268 -33.9930 -17.1037 -16.6732 -16.6482
 -16.6045 -16.5368 -16.5031 -16.4764 -16.3667 -16.3381 -16.2928 -16.2376
 -16.2202 -16.1781 -16.1266 -16.1133 -16.0717 -15.9790 -15.9491 -15.9206
 -15.8856 -15.8578 -15.8353 -15.8216 -15.7935 -15.7747 -15.7569 -15.7155
 -15.6830 -15.6787 -15.6505 -15.6483 -15.6088 -15.5871 -15.5540 -15.5404
 -15.5272 -15.4992 -15.4739 -15.4446 -15.4321 -15.4068 -15.3587 -15.3445
 -15.3335 -15.3123 -15.2873 -15.2582 -15.2310 -15.2239 -15.1885 -15.1563
 -15.1427 -15.1255 -15.1170 -15.0427 -14.9443 -14.9287 -14.8305 -14.7931
 -14.6917 -14.0335 -13.7914 -13.6949 -13.6323 -13.5640 -13.4835 -13.4149
 -13.3642 -13.2624 -13.2008 -13.1068 -13.0115 -12.9340 -12.8868 -12.8538
 -12.8289 -12.7944 -12.7694 -12.7580 -12.6974 -12.6305 -12.5910 -12.5255
 -12.4499 -12.4310 -12.3694  -4.7148  -4.6242  -4.3501  -4.3180  -4.2177
  -4.1802  -4.1576  -4.0902  -3.9123  -3.8337  -3.8122  -3.7868  -3.6942
  -3.6667  -3.6059  -3.5805  -3.5496  -3.3161  -3.2444  -2.8123  -2.3336
  -1.9706  -1.7880  -1.7137  -1.6760  -1.6035  -1.4744  -1.4550  -1.3932
  -1.3464  -1.3036  -1.1848  -1.1544  -1.0513  -1.0157  -0.9775  -0.8971
  -0.8565  -0.8295  -0.7650  -0.6719  -0.6262  -0.5780  -0.5572  -0.4604
  -0.4091  -0.3596  -0.3140  -0.2588  -0.2133  -0.1466  -0.0993  -0.0028
   0.0268   0.0948   0.1585   0.2119   0.2720   0.3005   0.3709   0.4557
   0.5033   0.5585   0.5905   0.6353   0.6916   0.7145   0.8213   0.8407
   0.8830   0.9315   0.9966   1.0298   1.1025   1.1166   1.1532   1.2026
   1.2283   1.2764   1.3049   1.3358   1.3591   1.3698   1.4296   1.4671
   1.4934   1.5156   1.5327   1.5685   1.6031   1.6394   1.6621   1.6939
   1.7259   1.7424   1.7557   1.7885   1.8187   1.8352   1.8729   1.9220
   1.9285   1.9716   2.0058   2.0369   2.0616   2.0849   2.1198   2.1627
   2.1876   2.2194   2.2537   2.2790   2.3181   2.3253   2.3465   2.4024
   2.4855   2.5034   2.5545   2.5777   2.6019   2.6293   2.6674   2.7056
   2.7519   2.7835   2.7929   2.8363   2.8687   2.8905   2.9310   2.9891
   3.0242   3.0695   3.1575   3.2036   3.2345   3.2571   3.2871   3.3279
     eigenvalues at k+q:
 -35.3374 -34.9594 -34.7867 -34.7366 -34.4576 -34.3951 -34.3372 -34.2826
 -34.2302 -34.2124 -34.1636 -34.1268 -33.9929 -17.1037 -16.6731 -16.6482
 -16.6045 -16.5367 -16.5031 -16.4764 -16.3666 -16.3380 -16.2930 -16.2376
 -16.2203 -16.1778 -16.1267 -16.1138 -16.0714 -15.9779 -15.9506 -15.9203
 -15.8870 -15.8569 -15.8340 -15.8203 -15.7937 -15.7773 -15.7567 -15.7154
 -15.6832 -15.6784 -15.6502 -15.6487 -15.6065 -15.5867 -15.5540 -15.5425
 -15.5280 -15.4997 -15.4722 -15.4439 -15.4324 -15.4067 -15.3601 -15.3439
 -15.3336 -15.3119 -15.2872 -15.2586 -15.2310 -15.2240 -15.1885 -15.1562
 -15.1429 -15.1251 -15.1171 -15.0425 -14.9442 -14.9287 -14.8306 -14.7932
 -14.6917 -14.0338 -13.7917 -13.6939 -13.6330 -13.5637 -13.4834 -13.4152
 -13.3650 -13.2624 -13.2009 -13.1067 -13.0112 -12.9338 -12.8865 -12.8538
 -12.8290 -12.7943 -12.7691 -12.7585 -12.6972 -12.6306 -12.5910 -12.5252
 -12.4498 -12.4311 -12.3694  -4.7148  -4.6242  -4.3501  -4.3181  -4.2177
  -4.1801  -4.1577  -4.0902  -3.9125  -3.8331  -3.8122  -3.7867  -3.6941
  -3.6674  -3.6059  -3.5804  -3.5493  -3.3160  -3.2443  -2.8125  -2.3336
  -1.9705  -1.7899  -1.7136  -1.6757  -1.6013  -1.4739  -1.4566  -1.3940
  -1.3444  -1.3051  -1.1848  -1.1546  -1.0513  -1.0127  -0.9779  -0.8998
  -0.8555  -0.8280  -0.7660  -0.6730  -0.6276  -0.5783  -0.5549  -0.4605
  -0.4120  -0.3630  -0.3115  -0.2578  -0.2119  -0.1454  -0.1000  -0.0043
   0.0307   0.0953   0.1597   0.2136   0.2712   0.2973   0.3684   0.4517
   0.5054   0.5591   0.5916   0.6358   0.6923   0.7136   0.8211   0.8440
   0.8794   0.9346   0.9993   1.0323   1.0970   1.1140   1.1525   1.2024
   1.2295   1.2780   1.3074   1.3375   1.3591   1.3683   1.4256   1.4686
   1.4930   1.5161   1.5334   1.5679   1.6035   1.6404   1.6595   1.6944
   1.7245   1.7418   1.7586   1.7887   1.8163   1.8364   1.8757   1.9214
   1.9279   1.9730   2.0056   2.0373   2.0592   2.0816   2.1201   2.1613
   2.1869   2.2248   2.2513   2.2806   2.3203   2.3259   2.3458   2.4006
   2.4839   2.5047   2.5548   2.5777   2.6009   2.6297   2.6675   2.7065
   2.7521   2.7838   2.7930   2.8376   2.8697   2.8903   2.9278   2.9899
   3.0245   3.0688   3.1575   3.2032   3.2354   3.2562   3.2872   3.3282
     cgsolve_all iterations  72    anorm=    0.72E-07
     cgsolve_all iterations  71    anorm=    0.73E-07
     cgsolve_all iterations  71    anorm=    0.70E-07

     k-point #    3 of     4      pool #  1    cpu time:    8944.5
     compute_u_kq: q = (    0.0000,    0.0000,    0.0000)
     Rotating WFCS
     ethr =  1.00E-14,  avg # of iterations =  5.0
     eigenvalues at k:
 -35.3374 -34.9594 -34.7867 -34.7366 -34.4576 -34.3951 -34.3372 -34.2826
 -34.2302 -34.2124 -34.1636 -34.1268 -33.9930 -17.1036 -16.6718 -16.6561
 -16.5927 -16.5291 -16.5180 -16.4754 -16.3777 -16.3241 -16.2788 -16.2451
 -16.2266 -16.1790 -16.1378 -16.1047 -16.0759 -15.9863 -15.9381 -15.9136
 -15.8946 -15.8574 -15.8369 -15.8129 -15.7981 -15.7884 -15.7434 -15.7278
 -15.6982 -15.6832 -15.6511 -15.6263 -15.6028 -15.5791 -15.5598 -15.5317
 -15.5199 -15.4945 -15.4698 -15.4606 -15.4120 -15.3990 -15.3673 -15.3467
 -15.3353 -15.3083 -15.2935 -15.2545 -15.2411 -15.2211 -15.1981 -15.1618
 -15.1447 -15.1407 -15.1179 -15.0311 -14.9358 -14.9257 -14.8437 -14.7829
 -14.6968 -14.0329 -13.7603 -13.6910 -13.6565 -13.5726 -13.5423 -13.3913
 -13.3110 -13.2681 -13.1867 -13.0912 -13.0168 -12.9714 -12.9112 -12.8656
 -12.8179 -12.7976 -12.7512 -12.7382 -12.7021 -12.6305 -12.5959 -12.5303
 -12.4547 -12.4221 -12.3674  -4.7134  -4.6154  -4.3566  -4.3200  -4.2158
  -4.1850  -4.1524  -4.0978  -3.9156  -3.8363  -3.8171  -3.7841  -3.6926
  -3.6500  -3.5969  -3.5798  -3.5706  -3.3074  -3.2458  -2.8304  -2.3097
  -1.9687  -1.8226  -1.7184  -1.6655  -1.5952  -1.4833  -1.4445  -1.3824
  -1.3455  -1.3055  -1.1681  -1.1350  -1.0707  -1.0225  -0.9760  -0.8884
  -0.8637  -0.8334  -0.7802  -0.6564  -0.6269  -0.6002  -0.5297  -0.4695
  -0.4187  -0.3847  -0.2950  -0.2291  -0.1977  -0.1636  -0.0876  -0.0354
   0.0166   0.1331   0.1733   0.2229   0.2619   0.3015   0.3593   0.4429
   0.5016   0.5717   0.5973   0.6104   0.6589   0.7230   0.8250   0.8390
   0.9192   0.9537   0.9899   1.0447   1.0679   1.1144   1.1434   1.2084
   1.2150   1.2727   1.3097   1.3462   1.3622   1.3806   1.4081   1.4433
   1.4959   1.5045   1.5390   1.5686   1.5990   1.6217   1.6447   1.6956
   1.7168   1.7304   1.7685   1.7878   1.8339   1.8747   1.8809   1.9093
   1.9232   1.9432   2.0068   2.0270   2.0587   2.0849   2.1274   2.1456
   2.1819   2.2133   2.2630   2.2853   2.3286   2.3462   2.3836   2.4193
   2.4601   2.5011   2.5486   2.5733   2.6042   2.6538   2.6727   2.6898
   2.7591   2.7712   2.7882   2.8370   2.8592   2.9032   2.9301   2.9897
   3.0421   3.1061   3.1493   3.2052   3.2263   3.2470   3.2841   3.3213
     eigenvalues at k+q:
 -35.3374 -34.9594 -34.7867 -34.7366 -34.4576 -34.3951 -34.3372 -34.2826
 -34.2302 -34.2124 -34.1636 -34.1268 -33.9929 -17.1036 -16.6718 -16.6561
 -16.5927 -16.5291 -16.5180 -16.4754 -16.3777 -16.3241 -16.2788 -16.2451
 -16.2266 -16.1790 -16.1378 -16.1047 -16.0759 -15.9863 -15.9381 -15.9136
 -15.8946 -15.8574 -15.8369 -15.8128 -15.7981 -15.7884 -15.7434 -15.7278
 -15.6981 -15.6832 -15.6511 -15.6263 -15.6028 -15.5791 -15.5598 -15.5317
 -15.5199 -15.4945 -15.4698 -15.4606 -15.4120 -15.3990 -15.3673 -15.3467
 -15.3353 -15.3083 -15.2935 -15.2545 -15.2411 -15.2211 -15.1981 -15.1618
 -15.1447 -15.1407 -15.1179 -15.0311 -14.9358 -14.9257 -14.8437 -14.7829
 -14.6968 -14.0329 -13.7603 -13.6910 -13.6565 -13.5726 -13.5423 -13.3912
 -13.3110 -13.2681 -13.1867 -13.0912 -13.0168 -12.9714 -12.9111 -12.8656
 -12.8179 -12.7976 -12.7512 -12.7382 -12.7021 -12.6305 -12.5959 -12.5303
 -12.4547 -12.4221 -12.3675  -4.7134  -4.6154  -4.3566  -4.3200  -4.2158
  -4.1850  -4.1524  -4.0978  -3.9156  -3.8363  -3.8171  -3.7841  -3.6926
  -3.6500  -3.5969  -3.5798  -3.5706  -3.3074  -3.2458  -2.8304  -2.3097
  -1.9687  -1.8226  -1.7184  -1.6655  -1.5952  -1.4833  -1.4445  -1.3824
  -1.3455  -1.3055  -1.1681  -1.1350  -1.0707  -1.0225  -0.9760  -0.8884
  -0.8637  -0.8334  -0.7802  -0.6564  -0.6269  -0.6002  -0.5297  -0.4695
  -0.4187  -0.3847  -0.2950  -0.2291  -0.1977  -0.1636  -0.0876  -0.0354
   0.0166   0.1331   0.1733   0.2229   0.2619   0.3015   0.3593   0.4429
   0.5016   0.5717   0.5973   0.6104   0.6589   0.7230   0.8250   0.8390
   0.9192   0.9537   0.9899   1.0447   1.0679   1.1144   1.1434   1.2084
   1.2150   1.2727   1.3097   1.3462   1.3622   1.3806   1.4081   1.4433
   1.4959   1.5045   1.5390   1.5686   1.5990   1.6217   1.6447   1.6956
   1.7168   1.7304   1.7685   1.7878   1.8339   1.8747   1.8809   1.9093
   1.9232   1.9432   2.0068   2.0270   2.0587   2.0849   2.1274   2.1456
   2.1819   2.2133   2.2630   2.2853   2.3286   2.3462   2.3836   2.4193
   2.4601   2.5011   2.5486   2.5733   2.6042   2.6538   2.6727   2.6898
   2.7591   2.7712   2.7882   2.8370   2.8592   2.9032   2.9301   2.9896
   3.0421   3.1061   3.1493   3.2052   3.2263   3.2470   3.2841   3.3213
     cgsolve_all iterations  65    anorm=    0.75E-07
PARA_AUG  1     -25.7061398         0.8637922        -0.0955446
     cgsolve_all iterations  65    anorm=    0.75E-07
PARA_AUG  2       0.8455210       -24.4406787        -1.0530315
     cgsolve_all iterations  66    anorm=    0.75E-07
PARA_AUG  3      -0.1621428        -1.0398766       -25.8520216
     cgsolve_all iterations  72    anorm=    0.70E-07
     cgsolve_all iterations  71    anorm=    0.70E-07
     cgsolve_all iterations  71    anorm=    0.70E-07
     compute_u_kq: q = (    0.0200,    0.0000,    0.0000)
     Rotating WFCS
     ethr =  1.00E-14,  avg # of iterations = 23.0
     eigenvalues at k:
 -35.3374 -34.9594 -34.7867 -34.7366 -34.4576 -34.3951 -34.3372 -34.2826
 -34.2302 -34.2124 -34.1636 -34.1268 -33.9930 -17.1036 -16.6718 -16.6561
 -16.5927 -16.5291 -16.5180 -16.4754 -16.3777 -16.3241 -16.2788 -16.2451
 -16.2266 -16.1790 -16.1378 -16.1047 -16.0759 -15.9863 -15.9381 -15.9136
 -15.8946 -15.8574 -15.8369 -15.8129 -15.7981 -15.7884 -15.7434 -15.7278
 -15.6982 -15.6832 -15.6511 -15.6263 -15.6028 -15.5791 -15.5598 -15.5317
 -15.5199 -15.4945 -15.4698 -15.4606 -15.4120 -15.3990 -15.3673 -15.3467
 -15.3353 -15.3083 -15.2935 -15.2545 -15.2411 -15.2211 -15.1981 -15.1618
 -15.1447 -15.1407 -15.1179 -15.0311 -14.9358 -14.9257 -14.8437 -14.7829
 -14.6968 -14.0329 -13.7603 -13.6910 -13.6565 -13.5726 -13.5423 -13.3913
 -13.3110 -13.2681 -13.1867 -13.0912 -13.0168 -12.9714 -12.9112 -12.8656
 -12.8179 -12.7976 -12.7512 -12.7382 -12.7021 -12.6305 -12.5959 -12.5303
 -12.4547 -12.4221 -12.3674  -4.7134  -4.6154  -4.3566  -4.3200  -4.2158
  -4.1850  -4.1524  -4.0978  -3.9156  -3.8363  -3.8171  -3.7841  -3.6926
  -3.6500  -3.5969  -3.5798  -3.5706  -3.3074  -3.2458  -2.8304  -2.3097
  -1.9687  -1.8226  -1.7184  -1.6655  -1.5952  -1.4833  -1.4445  -1.3824
  -1.3455  -1.3055  -1.1681  -1.1350  -1.0707  -1.0225  -0.9760  -0.8884
  -0.8637  -0.8334  -0.7802  -0.6564  -0.6269  -0.6002  -0.5297  -0.4695
  -0.4187  -0.3847  -0.2950  -0.2291  -0.1977  -0.1636  -0.0876  -0.0354
   0.0166   0.1331   0.1733   0.2229   0.2619   0.3015   0.3593   0.4429
   0.5016   0.5717   0.5973   0.6104   0.6589   0.7230   0.8250   0.8390
   0.9192   0.9537   0.9899   1.0447   1.0679   1.1144   1.1434   1.2084
   1.2150   1.2727   1.3097   1.3462   1.3622   1.3806   1.4081   1.4433
   1.4959   1.5045   1.5390   1.5686   1.5990   1.6217   1.6447   1.6956
   1.7168   1.7304   1.7685   1.7878   1.8339   1.8747   1.8809   1.9093
   1.9232   1.9432   2.0068   2.0270   2.0587   2.0849   2.1274   2.1456
   2.1819   2.2133   2.2630   2.2853   2.3286   2.3462   2.3836   2.4193
   2.4601   2.5011   2.5486   2.5733   2.6042   2.6538   2.6727   2.6898
   2.7591   2.7712   2.7882   2.8370   2.8592   2.9032   2.9301   2.9897
   3.0421   3.1061   3.1493   3.2052   3.2263   3.2470   3.2841   3.3213
     eigenvalues at k+q:
 -35.3374 -34.9594 -34.7867 -34.7366 -34.4576 -34.3951 -34.3372 -34.2826
 -34.2302 -34.2123 -34.1636 -34.1268 -33.9929 -17.1036 -16.6740 -16.6600
 -16.5917 -16.5306 -16.5181 -16.4759 -16.3762 -16.3217 -16.2800 -16.2439
 -16.2239 -16.1804 -16.1379 -16.1072 -16.0760 -15.9854 -15.9397 -15.9128
 -15.8960 -15.8603 -15.8392 -15.8169 -15.8004 -15.7906 -15.7462 -15.7280
 -15.6985 -15.6849 -15.6537 -15.6242 -15.6033 -15.5776 -15.5575 -15.5289
 -15.5207 -15.4947 -15.4664 -15.4618 -15.4103 -15.4015 -15.3665 -15.3433
 -15.3327 -15.3062 -15.2933 -15.2547 -15.2408 -15.2205 -15.1967 -15.1627
 -15.1433 -15.1420 -15.1175 -15.0301 -14.9341 -14.9242 -14.8405 -14.7810
 -14.6946 -14.0323 -13.7575 -13.6856 -13.6473 -13.5622 -13.5304 -13.3867
 -13.3053 -13.2642 -13.1879 -13.0917 -13.0188 -12.9796 -12.9166 -12.8684
 -12.8230 -12.7983 -12.7538 -12.7406 -12.7007 -12.6404 -12.6055 -12.5348
 -12.4564 -12.4304 -12.3690  -4.7132  -4.6121  -4.3549  -4.3172  -4.2150
  -4.1857  -4.1523  -4.0985  -3.9186  -3.8350  -3.8187  -3.7838  -3.6916
  -3.6502  -3.5976  -3.5826  -3.5726  -3.3104  -3.2483  -2.8284  -2.3079
  -1.9683  -1.8016  -1.7137  -1.6613  -1.5908  -1.4746  -1.4396  -1.3771
  -1.3420  -1.3047  -1.1680  -1.1362  -1.0683  -1.0168  -0.9751  -0.8924
  -0.8670  -0.8305  -0.7794  -0.6605  -0.6275  -0.5983  -0.5285  -0.4646
  -0.4287  -0.3850  -0.2989  -0.2267  -0.1976  -0.1581  -0.0870  -0.0344
   0.0115   0.1301   0.1764   0.2291   0.2680   0.2979   0.3596   0.4412
   0.4996   0.5648   0.5878   0.6049   0.6598   0.7250   0.8221   0.8321
   0.9180   0.9507   0.9897   1.0358   1.0665   1.1111   1.1421   1.2036
   1.2147   1.2711   1.3060   1.3413   1.3605   1.3811   1.4048   1.4436
   1.4909   1.5031   1.5399   1.5681   1.5978   1.6229   1.6434   1.6969
   1.7134   1.7289   1.7652   1.7844   1.8296   1.8731   1.8791   1.9069
   1.9207   1.9404   2.0091   2.0295   2.0579   2.0849   2.1235   2.1452
   2.1783   2.2135   2.2610   2.2893   2.3289   2.3482   2.3846   2.4256
   2.4602   2.5027   2.5499   2.5799   2.6046   2.6546   2.6753   2.6943
   2.7623   2.7761   2.7875   2.8412   2.8581   2.9032   2.9331   2.9894
   3.0427   3.1043   3.1472   3.2035   3.2213   3.2453   3.2836   3.3098
     cgsolve_all iterations  72    anorm=    0.71E-07
     cgsolve_all iterations  71    anorm=    0.70E-07
     cgsolve_all iterations  69    anorm=    0.70E-07
     compute_u_kq: q = (   -0.0200,    0.0000,    0.0000)
     Rotating WFCS
     ethr =  1.00E-14,  avg # of iterations = 23.0
     eigenvalues at k:
 -35.3374 -34.9594 -34.7867 -34.7366 -34.4576 -34.3951 -34.3372 -34.2826
 -34.2302 -34.2124 -34.1636 -34.1268 -33.9930 -17.1036 -16.6718 -16.6561
 -16.5927 -16.5291 -16.5180 -16.4754 -16.3777 -16.3241 -16.2788 -16.2451
 -16.2266 -16.1790 -16.1378 -16.1047 -16.0759 -15.9863 -15.9381 -15.9136
 -15.8946 -15.8574 -15.8369 -15.8129 -15.7981 -15.7884 -15.7434 -15.7278
 -15.6982 -15.6832 -15.6511 -15.6263 -15.6028 -15.5791 -15.5598 -15.5317
 -15.5199 -15.4945 -15.4698 -15.4606 -15.4120 -15.3990 -15.3673 -15.3467
 -15.3353 -15.3083 -15.2935 -15.2545 -15.2411 -15.2211 -15.1981 -15.1618
 -15.1447 -15.1407 -15.1179 -15.0311 -14.9358 -14.9257 -14.8437 -14.7829
 -14.6968 -14.0329 -13.7603 -13.6910 -13.6565 -13.5726 -13.5423 -13.3913
 -13.3110 -13.2681 -13.1867 -13.0912 -13.0168 -12.9714 -12.9112 -12.8656
 -12.8179 -12.7976 -12.7512 -12.7382 -12.7021 -12.6305 -12.5959 -12.5303
 -12.4547 -12.4221 -12.3674  -4.7134  -4.6154  -4.3566  -4.3200  -4.2158
  -4.1850  -4.1524  -4.0978  -3.9156  -3.8363  -3.8171  -3.7841  -3.6926
  -3.6500  -3.5969  -3.5798  -3.5706  -3.3074  -3.2458  -2.8304  -2.3097
  -1.9687  -1.8226  -1.7184  -1.6655  -1.5952  -1.4833  -1.4445  -1.3824
  -1.3455  -1.3055  -1.1681  -1.1350  -1.0707  -1.0225  -0.9760  -0.8884
  -0.8637  -0.8334  -0.7802  -0.6564  -0.6269  -0.6002  -0.5297  -0.4695
  -0.4187  -0.3847  -0.2950  -0.2291  -0.1977  -0.1636  -0.0876  -0.0354
   0.0166   0.1331   0.1733   0.2229   0.2619   0.3015   0.3593   0.4429
   0.5016   0.5717   0.5973   0.6104   0.6589   0.7230   0.8250   0.8390
   0.9192   0.9537   0.9899   1.0447   1.0679   1.1144   1.1434   1.2084
   1.2150   1.2727   1.3097   1.3462   1.3622   1.3806   1.4081   1.4433
   1.4959   1.5045   1.5390   1.5686   1.5990   1.6217   1.6447   1.6956
   1.7168   1.7304   1.7685   1.7878   1.8339   1.8747   1.8809   1.9093
   1.9232   1.9432   2.0068   2.0270   2.0587   2.0849   2.1274   2.1456
   2.1819   2.2133   2.2630   2.2853   2.3286   2.3462   2.3836   2.4193
   2.4601   2.5011   2.5486   2.5733   2.6042   2.6538   2.6727   2.6898
   2.7591   2.7712   2.7882   2.8370   2.8592   2.9032   2.9301   2.9897
   3.0421   3.1061   3.1493   3.2052   3.2263   3.2470   3.2841   3.3213
     eigenvalues at k+q:
 -35.3374 -34.9594 -34.7867 -34.7366 -34.4576 -34.3951 -34.3372 -34.2827
 -34.2302 -34.2124 -34.1635 -34.1268 -33.9929 -17.1037 -16.6696 -16.6522
 -16.5938 -16.5275 -16.5177 -16.4748 -16.3794 -16.3266 -16.2778 -16.2466
 -16.2291 -16.1775 -16.1379 -16.1021 -16.0756 -15.9872 -15.9364 -15.9146
 -15.8927 -15.8545 -15.8340 -15.8090 -15.7962 -15.7855 -15.7407 -15.7275
 -15.6979 -15.6815 -15.6490 -15.6281 -15.6019 -15.5808 -15.5621 -15.5347
 -15.5187 -15.4952 -15.4735 -15.4584 -15.4136 -15.3968 -15.3684 -15.3510
 -15.3368 -15.3102 -15.2936 -15.2543 -15.2415 -15.2219 -15.1993 -15.1611
 -15.1466 -15.1389 -15.1183 -15.0323 -14.9377 -14.9272 -14.8470 -14.7848
 -14.6990 -14.0335 -13.7630 -13.6967 -13.6653 -13.5828 -13.5540 -13.3953
 -13.3167 -13.2717 -13.1855 -13.0909 -13.0156 -12.9626 -12.9062 -12.8629
 -12.8131 -12.7965 -12.7492 -12.7352 -12.7034 -12.6210 -12.5865 -12.5263
 -12.4534 -12.4135 -12.3657  -4.7136  -4.6187  -4.3582  -4.3229  -4.2167
  -4.1843  -4.1527  -4.0970  -3.9123  -3.8377  -3.8156  -3.7844  -3.6936
  -3.6504  -3.5966  -3.5768  -3.5680  -3.3042  -3.2434  -2.8323  -2.3115
  -1.9692  -1.8438  -1.7226  -1.6698  -1.5996  -1.4924  -1.4497  -1.3874
  -1.3484  -1.3064  -1.1684  -1.1334  -1.0748  -1.0282  -0.9750  -0.8857
  -0.8587  -0.8360  -0.7809  -0.6526  -0.6266  -0.6017  -0.5311  -0.4744
  -0.4096  -0.3832  -0.2929  -0.2321  -0.1968  -0.1680  -0.0887  -0.0362
   0.0214   0.1326   0.1721   0.2173   0.2558   0.3060   0.3595   0.4453
   0.5038   0.5769   0.6070   0.6166   0.6579   0.7214   0.8265   0.8464
   0.9201   0.9574   0.9903   1.0514   1.0717   1.1168   1.1451   1.2098
   1.2182   1.2743   1.3130   1.3488   1.3650   1.3808   1.4125   1.4425
   1.4992   1.5076   1.5390   1.5690   1.6004   1.6196   1.6465   1.6943
   1.7184   1.7340   1.7709   1.7921   1.8384   1.8730   1.8840   1.9112
   1.9264   1.9478   2.0029   2.0253   2.0604   2.0852   2.1292   2.1470
   2.1849   2.2140   2.2648   2.2816   2.3280   2.3443   2.3827   2.4128
   2.4605   2.4995   2.5465   2.5673   2.6044   2.6527   2.6700   2.6853
   2.7546   2.7647   2.7908   2.8336   2.8604   2.9032   2.9275   2.9902
   3.0414   3.1072   3.1510   3.2070   3.2311   3.2492   3.2845   3.3332
     cgsolve_all iterations  73    anorm=    0.71E-07
     cgsolve_all iterations  71    anorm=    0.71E-07
     cgsolve_all iterations  71    anorm=    0.69E-07
     compute_u_kq: q = (    0.0000,    0.0200,    0.0000)
     Rotating WFCS
     ethr =  1.00E-14,  avg # of iterations = 23.0
     eigenvalues at k:
 -35.3374 -34.9594 -34.7867 -34.7366 -34.4576 -34.3951 -34.3372 -34.2826
 -34.2302 -34.2124 -34.1636 -34.1268 -33.9930 -17.1036 -16.6718 -16.6561
 -16.5927 -16.5291 -16.5180 -16.4754 -16.3777 -16.3241 -16.2788 -16.2451
 -16.2266 -16.1790 -16.1378 -16.1047 -16.0759 -15.9863 -15.9381 -15.9136
 -15.8946 -15.8574 -15.8369 -15.8129 -15.7981 -15.7884 -15.7434 -15.7278
 -15.6982 -15.6832 -15.6511 -15.6263 -15.6028 -15.5791 -15.5598 -15.5317
 -15.5199 -15.4945 -15.4698 -15.4606 -15.4120 -15.3990 -15.3673 -15.3467
 -15.3353 -15.3083 -15.2935 -15.2545 -15.2411 -15.2211 -15.1981 -15.1618
 -15.1447 -15.1407 -15.1179 -15.0311 -14.9358 -14.9257 -14.8437 -14.7829
 -14.6968 -14.0329 -13.7603 -13.6910 -13.6565 -13.5726 -13.5423 -13.3913
 -13.3110 -13.2681 -13.1867 -13.0912 -13.0168 -12.9714 -12.9112 -12.8656
 -12.8179 -12.7976 -12.7512 -12.7382 -12.7021 -12.6305 -12.5959 -12.5303
 -12.4547 -12.4221 -12.3674  -4.7134  -4.6154  -4.3566  -4.3200  -4.2158
  -4.1850  -4.1524  -4.0978  -3.9156  -3.8363  -3.8171  -3.7841  -3.6926
  -3.6500  -3.5969  -3.5798  -3.5706  -3.3074  -3.2458  -2.8304  -2.3097
  -1.9687  -1.8226  -1.7184  -1.6655  -1.5952  -1.4833  -1.4445  -1.3824
  -1.3455  -1.3055  -1.1681  -1.1350  -1.0707  -1.0225  -0.9760  -0.8884
  -0.8637  -0.8334  -0.7802  -0.6564  -0.6269  -0.6002  -0.5297  -0.4695
  -0.4187  -0.3847  -0.2950  -0.2291  -0.1977  -0.1636  -0.0876  -0.0354
   0.0166   0.1331   0.1733   0.2229   0.2619   0.3015   0.3593   0.4429
   0.5016   0.5717   0.5973   0.6104   0.6589   0.7230   0.8250   0.8390
   0.9192   0.9537   0.9899   1.0447   1.0679   1.1144   1.1434   1.2084
   1.2150   1.2727   1.3097   1.3462   1.3622   1.3806   1.4081   1.4433
   1.4959   1.5045   1.5390   1.5686   1.5990   1.6217   1.6447   1.6956
   1.7168   1.7304   1.7685   1.7878   1.8339   1.8747   1.8809   1.9093
   1.9232   1.9432   2.0068   2.0270   2.0587   2.0849   2.1274   2.1456
   2.1819   2.2133   2.2630   2.2853   2.3286   2.3462   2.3836   2.4193
   2.4601   2.5011   2.5486   2.5733   2.6042   2.6538   2.6727   2.6898
   2.7591   2.7712   2.7882   2.8370   2.8592   2.9032   2.9301   2.9897
   3.0421   3.1061   3.1493   3.2052   3.2263   3.2470   3.2841   3.3213
     eigenvalues at k+q:
 -35.3374 -34.9594 -34.7867 -34.7366 -34.4576 -34.3951 -34.3372 -34.2826
 -34.2302 -34.2124 -34.1636 -34.1268 -33.9929 -17.1036 -16.6706 -16.6570
 -16.5929 -16.5291 -16.5179 -16.4763 -16.3781 -16.3238 -16.2776 -16.2445
 -16.2275 -16.1763 -16.1399 -16.1035 -16.0776 -15.9869 -15.9378 -15.9136
 -15.8942 -15.8597 -15.8344 -15.8128 -15.7979 -15.7889 -15.7430 -15.7260
 -15.6982 -15.6832 -15.6527 -15.6261 -15.6014 -15.5794 -15.5591 -15.5314
 -15.5196 -15.4970 -15.4714 -15.4600 -15.4121 -15.3987 -15.3669 -15.3490
 -15.3349 -15.3101 -15.2927 -15.2533 -15.2419 -15.2216 -15.1961 -15.1612
 -15.1449 -15.1402 -15.1173 -15.0302 -14.9363 -14.9265 -14.8431 -14.7837
 -14.6964 -14.0328 -13.7582 -13.6905 -13.6551 -13.5748 -13.5447 -13.3910
 -13.3157 -13.2687 -13.1862 -13.0927 -13.0156 -12.9666 -12.9072 -12.8665
 -12.8199 -12.7981 -12.7518 -12.7374 -12.7030 -12.6308 -12.5935 -12.5294
 -12.4558 -12.4230 -12.3681  -4.7135  -4.6156  -4.3561  -4.3200  -4.2168
  -4.1838  -4.1535  -4.0972  -3.9156  -3.8371  -3.8164  -3.7839  -3.6913
  -3.6505  -3.5976  -3.5794  -3.5710  -3.3076  -3.2457  -2.8306  -2.3096
  -1.9690  -1.8204  -1.7173  -1.6651  -1.5978  -1.4836  -1.4441  -1.3824
  -1.3480  -1.3041  -1.1673  -1.1369  -1.0717  -1.0247  -0.9796  -0.8837
  -0.8655  -0.8371  -0.7763  -0.6598  -0.6245  -0.5984  -0.5321  -0.4677
  -0.4156  -0.3829  -0.2991  -0.2274  -0.1957  -0.1646  -0.0867  -0.0386
   0.0170   0.1330   0.1771   0.2209   0.2616   0.3041   0.3613   0.4422
   0.4986   0.5700   0.5966   0.6094   0.6593   0.7268   0.8166   0.8442
   0.9215   0.9537   0.9926   1.0434   1.0672   1.1155   1.1430   1.2098
   1.2181   1.2735   1.3085   1.3469   1.3597   1.3816   1.4114   1.4461
   1.4928   1.4995   1.5429   1.5693   1.5953   1.6248   1.6433   1.6966
   1.7156   1.7300   1.7700   1.7876   1.8362   1.8710   1.8798   1.9098
   1.9259   1.9406   2.0079   2.0269   2.0592   2.0867   2.1258   2.1426
   2.1812   2.2150   2.2606   2.2856   2.3294   2.3461   2.3833   2.4195
   2.4595   2.5022   2.5469   2.5737   2.6038   2.6533   2.6727   2.6890
   2.7600   2.7697   2.7862   2.8371   2.8587   2.9036   2.9333   2.9907
   3.0419   3.1018   3.1544   3.2027   3.2259   3.2471   3.2841   3.3228
     cgsolve_all iterations  72    anorm=    0.70E-07
     cgsolve_all iterations  71    anorm=    0.71E-07
     cgsolve_all iterations  71    anorm=    0.70E-07
     compute_u_kq: q = (    0.0000,   -0.0200,    0.0000)
     Rotating WFCS
     ethr =  1.00E-14,  avg # of iterations = 23.0
     eigenvalues at k:
 -35.3374 -34.9594 -34.7867 -34.7366 -34.4576 -34.3951 -34.3372 -34.2826
 -34.2302 -34.2124 -34.1636 -34.1268 -33.9930 -17.1036 -16.6718 -16.6561
 -16.5927 -16.5291 -16.5180 -16.4754 -16.3777 -16.3241 -16.2788 -16.2451
 -16.2266 -16.1790 -16.1378 -16.1047 -16.0759 -15.9863 -15.9381 -15.9136
 -15.8946 -15.8574 -15.8369 -15.8129 -15.7981 -15.7884 -15.7434 -15.7278
 -15.6982 -15.6832 -15.6511 -15.6263 -15.6028 -15.5791 -15.5598 -15.5317
 -15.5199 -15.4945 -15.4698 -15.4606 -15.4120 -15.3990 -15.3673 -15.3467
 -15.3353 -15.3083 -15.2935 -15.2545 -15.2411 -15.2211 -15.1981 -15.1618
 -15.1447 -15.1407 -15.1179 -15.0311 -14.9358 -14.9257 -14.8437 -14.7829
 -14.6968 -14.0329 -13.7603 -13.6910 -13.6565 -13.5726 -13.5423 -13.3913
 -13.3110 -13.2681 -13.1867 -13.0912 -13.0168 -12.9714 -12.9112 -12.8656
 -12.8179 -12.7976 -12.7512 -12.7382 -12.7021 -12.6305 -12.5959 -12.5303
 -12.4547 -12.4221 -12.3674  -4.7134  -4.6154  -4.3566  -4.3200  -4.2158
  -4.1850  -4.1524  -4.0978  -3.9156  -3.8363  -3.8171  -3.7841  -3.6926
  -3.6500  -3.5969  -3.5798  -3.5706  -3.3074  -3.2458  -2.8304  -2.3097
  -1.9687  -1.8226  -1.7184  -1.6655  -1.5952  -1.4833  -1.4445  -1.3824
  -1.3455  -1.3055  -1.1681  -1.1350  -1.0707  -1.0225  -0.9760  -0.8884
  -0.8637  -0.8334  -0.7802  -0.6564  -0.6269  -0.6002  -0.5297  -0.4695
  -0.4187  -0.3847  -0.2950  -0.2291  -0.1977  -0.1636  -0.0876  -0.0354
   0.0166   0.1331   0.1733   0.2229   0.2619   0.3015   0.3593   0.4429
   0.5016   0.5717   0.5973   0.6104   0.6589   0.7230   0.8250   0.8390
   0.9192   0.9537   0.9899   1.0447   1.0679   1.1144   1.1434   1.2084
   1.2150   1.2727   1.3097   1.3462   1.3622   1.3806   1.4081   1.4433
   1.4959   1.5045   1.5390   1.5686   1.5990   1.6217   1.6447   1.6956
   1.7168   1.7304   1.7685   1.7878   1.8339   1.8747   1.8809   1.9093
   1.9232   1.9432   2.0068   2.0270   2.0587   2.0849   2.1274   2.1456
   2.1819   2.2133   2.2630   2.2853   2.3286   2.3462   2.3836   2.4193
   2.4601   2.5011   2.5486   2.5733   2.6042   2.6538   2.6727   2.6898
   2.7591   2.7712   2.7882   2.8370   2.8592   2.9032   2.9301   2.9897
   3.0421   3.1061   3.1493   3.2052   3.2263   3.2470   3.2841   3.3213
     eigenvalues at k+q:
 -35.3374 -34.9594 -34.7867 -34.7366 -34.4576 -34.3951 -34.3372 -34.2826
 -34.2302 -34.2124 -34.1636 -34.1268 -33.9929 -17.1036 -16.6729 -16.6553
 -16.5928 -16.5295 -16.5174 -16.4746 -16.3769 -16.3248 -16.2803 -16.2458
 -16.2254 -16.1815 -16.1354 -16.1064 -16.0738 -15.9856 -15.9386 -15.9138
 -15.8945 -15.8551 -15.8390 -15.8134 -15.7985 -15.7873 -15.7442 -15.7293
 -15.6975 -15.6831 -15.6493 -15.6273 -15.6044 -15.5790 -15.5599 -15.5324
 -15.5203 -15.4926 -15.4684 -15.4605 -15.4122 -15.3994 -15.3675 -15.3443
 -15.3356 -15.3071 -15.2937 -15.2557 -15.2399 -15.2206 -15.2000 -15.1623
 -15.1451 -15.1401 -15.1185 -15.0323 -14.9358 -14.9248 -14.8440 -14.7824
 -14.6971 -14.0331 -13.7635 -13.6916 -13.6567 -13.5705 -13.5390 -13.3916
 -13.3076 -13.2674 -13.1877 -13.0901 -13.0179 -12.9751 -12.9145 -12.8644
 -12.8163 -12.7972 -12.7510 -12.7395 -12.7011 -12.6300 -12.5982 -12.5312
 -12.4536 -12.4214 -12.3669  -4.7134  -4.6155  -4.3569  -4.3200  -4.2147
  -4.1861  -4.1515  -4.0981  -3.9155  -3.8354  -3.8177  -3.7844  -3.6939
  -3.6501  -3.5971  -3.5794  -3.5699  -3.3074  -3.2460  -2.8297  -2.3105
  -1.9685  -1.8241  -1.7194  -1.6660  -1.5929  -1.4829  -1.4451  -1.3825
  -1.3429  -1.3070  -1.1690  -1.1336  -1.0696  -1.0200  -0.9724  -0.8944
  -0.8606  -0.8294  -0.7843  -0.6532  -0.6294  -0.6014  -0.5280  -0.4714
  -0.4216  -0.3859  -0.2914  -0.2318  -0.1993  -0.1625  -0.0890  -0.0315
   0.0160   0.1330   0.1696   0.2235   0.2631   0.2986   0.3582   0.4433
   0.5053   0.5731   0.5969   0.6136   0.6583   0.7190   0.8305   0.8368
   0.9162   0.9522   0.9876   1.0449   1.0712   1.1141   1.1437   1.2056
   1.2129   1.2715   1.3111   1.3452   1.3655   1.3792   1.4049   1.4413
   1.4977   1.5103   1.5359   1.5676   1.6032   1.6184   1.6463   1.6946
   1.7179   1.7322   1.7668   1.7880   1.8312   1.8766   1.8831   1.9084
   1.9209   1.9470   2.0054   2.0271   2.0571   2.0837   2.1297   2.1485
   2.1824   2.2116   2.2654   2.2850   2.3271   2.3454   2.3825   2.4215
   2.4603   2.5001   2.5504   2.5728   2.6046   2.6535   2.6726   2.6914
   2.7581   2.7725   2.7903   2.8367   2.8601   2.9026   2.9270   2.9887
   3.0417   3.1099   3.1442   3.2077   3.2272   3.2466   3.2843   3.3199
     cgsolve_all iterations  73    anorm=    0.69E-07
     cgsolve_all iterations  71    anorm=    0.72E-07
     cgsolve_all iterations  71    anorm=    0.70E-07
     compute_u_kq: q = (    0.0000,    0.0000,    0.0200)
     Rotating WFCS
     ethr =  1.00E-14,  avg # of iterations = 23.0
     eigenvalues at k:
 -35.3374 -34.9594 -34.7867 -34.7366 -34.4576 -34.3951 -34.3372 -34.2826
 -34.2302 -34.2124 -34.1636 -34.1268 -33.9930 -17.1036 -16.6718 -16.6561
 -16.5927 -16.5291 -16.5180 -16.4754 -16.3777 -16.3241 -16.2788 -16.2451
 -16.2266 -16.1790 -16.1378 -16.1047 -16.0759 -15.9863 -15.9381 -15.9136
 -15.8946 -15.8574 -15.8369 -15.8129 -15.7981 -15.7884 -15.7434 -15.7278
 -15.6982 -15.6832 -15.6511 -15.6263 -15.6028 -15.5791 -15.5598 -15.5317
 -15.5199 -15.4945 -15.4698 -15.4606 -15.4120 -15.3990 -15.3673 -15.3467
 -15.3353 -15.3083 -15.2935 -15.2545 -15.2411 -15.2211 -15.1981 -15.1618
 -15.1447 -15.1407 -15.1179 -15.0311 -14.9358 -14.9257 -14.8437 -14.7829
 -14.6968 -14.0329 -13.7603 -13.6910 -13.6565 -13.5726 -13.5423 -13.3913
 -13.3110 -13.2681 -13.1867 -13.0912 -13.0168 -12.9714 -12.9112 -12.8656
 -12.8179 -12.7976 -12.7512 -12.7382 -12.7021 -12.6305 -12.5959 -12.5303
 -12.4547 -12.4221 -12.3674  -4.7134  -4.6154  -4.3566  -4.3200  -4.2158
  -4.1850  -4.1524  -4.0978  -3.9156  -3.8363  -3.8171  -3.7841  -3.6926
  -3.6500  -3.5969  -3.5798  -3.5706  -3.3074  -3.2458  -2.8304  -2.3097
  -1.9687  -1.8226  -1.7184  -1.6655  -1.5952  -1.4833  -1.4445  -1.3824
  -1.3455  -1.3055  -1.1681  -1.1350  -1.0707  -1.0225  -0.9760  -0.8884
  -0.8637  -0.8334  -0.7802  -0.6564  -0.6269  -0.6002  -0.5297  -0.4695
  -0.4187  -0.3847  -0.2950  -0.2291  -0.1977  -0.1636  -0.0876  -0.0354
   0.0166   0.1331   0.1733   0.2229   0.2619   0.3015   0.3593   0.4429
   0.5016   0.5717   0.5973   0.6104   0.6589   0.7230   0.8250   0.8390
   0.9192   0.9537   0.9899   1.0447   1.0679   1.1144   1.1434   1.2084
   1.2150   1.2727   1.3097   1.3462   1.3622   1.3806   1.4081   1.4433
   1.4959   1.5045   1.5390   1.5686   1.5990   1.6217   1.6447   1.6956
   1.7168   1.7304   1.7685   1.7878   1.8339   1.8747   1.8809   1.9093
   1.9232   1.9432   2.0068   2.0270   2.0587   2.0849   2.1274   2.1456
   2.1819   2.2133   2.2630   2.2853   2.3286   2.3462   2.3836   2.4193
   2.4601   2.5011   2.5486   2.5733   2.6042   2.6538   2.6727   2.6898
   2.7591   2.7712   2.7882   2.8370   2.8592   2.9032   2.9301   2.9897
   3.0421   3.1061   3.1493   3.2052   3.2263   3.2470   3.2841   3.3213
     eigenvalues at k+q:
 -35.3374 -34.9594 -34.7867 -34.7366 -34.4576 -34.3951 -34.3372 -34.2826
 -34.2302 -34.2124 -34.1636 -34.1268 -33.9929 -17.1036 -16.6719 -16.6559
 -16.5931 -16.5290 -16.5179 -16.4753 -16.3776 -16.3242 -16.2785 -16.2451
 -16.2265 -16.1796 -16.1395 -16.1018 -16.0765 -15.9883 -15.9344 -15.9137
 -15.8964 -15.8585 -15.8370 -15.8126 -15.7966 -15.7879 -15.7431 -15.7283
 -15.6975 -15.6836 -15.6516 -15.6282 -15.6021 -15.5794 -15.5589 -15.5308
 -15.5200 -15.4948 -15.4706 -15.4617 -15.4115 -15.3990 -15.3657 -15.3467
 -15.3356 -15.3081 -15.2941 -15.2540 -15.2414 -15.2211 -15.1983 -15.1615
 -15.1449 -15.1403 -15.1180 -15.0313 -14.9358 -14.9258 -14.8436 -14.7829
 -14.6968 -14.0331 -13.7603 -13.6908 -13.6558 -13.5731 -13.5419 -13.3913
 -13.3113 -13.2676 -13.1868 -13.0912 -13.0168 -12.9717 -12.9111 -12.8658
 -12.8180 -12.7979 -12.7514 -12.7379 -12.7018 -12.6309 -12.5960 -12.5302
 -12.4547 -12.4223 -12.3675  -4.7134  -4.6154  -4.3566  -4.3200  -4.2159
  -4.1851  -4.1522  -4.0978  -3.9155  -3.8365  -3.8171  -3.7844  -3.6924
  -3.6497  -3.5972  -3.5801  -3.5705  -3.3074  -3.2459  -2.8303  -2.3097
  -1.9685  -1.8222  -1.7180  -1.6659  -1.5975  -1.4831  -1.4423  -1.3821
  -1.3437  -1.3064  -1.1686  -1.1346  -1.0729  -1.0245  -0.9742  -0.8889
  -0.8633  -0.8344  -0.7798  -0.6559  -0.6204  -0.5999  -0.5319  -0.4692
  -0.4182  -0.3852  -0.2939  -0.2303  -0.1985  -0.1625  -0.0880  -0.0402
   0.0180   0.1304   0.1748   0.2236   0.2594   0.3044   0.3598   0.4400
   0.5041   0.5719   0.5963   0.6085   0.6584   0.7231   0.8243   0.8402
   0.9202   0.9514   0.9907   1.0465   1.0673   1.1135   1.1444   1.2094
   1.2123   1.2722   1.3128   1.3486   1.3641   1.3779   1.4101   1.4469
   1.4953   1.5023   1.5378   1.5681   1.5963   1.6231   1.6461   1.6962
   1.7154   1.7307   1.7671   1.7885   1.8354   1.8747   1.8819   1.9090
   1.9232   1.9413   2.0053   2.0271   2.0598   2.0860   2.1271   2.1447
   2.1810   2.2136   2.2609   2.2865   2.3306   2.3471   2.3812   2.4202
   2.4602   2.5007   2.5488   2.5732   2.6048   2.6529   2.6726   2.6902
   2.7592   2.7708   2.7900   2.8371   2.8582   2.9033   2.9310   2.9864
   3.0435   3.1061   3.1482   3.2056   3.2264   3.2473   3.2835   3.3218
     cgsolve_all iterations  72    anorm=    0.71E-07
     cgsolve_all iterations  71    anorm=    0.70E-07
     cgsolve_all iterations  71    anorm=    0.71E-07
     compute_u_kq: q = (    0.0000,    0.0000,   -0.0200)
     Rotating WFCS
     ethr =  1.00E-14,  avg # of iterations = 23.0
     eigenvalues at k:
 -35.3374 -34.9594 -34.7867 -34.7366 -34.4576 -34.3951 -34.3372 -34.2826
 -34.2302 -34.2124 -34.1636 -34.1268 -33.9930 -17.1036 -16.6718 -16.6561
 -16.5927 -16.5291 -16.5180 -16.4754 -16.3777 -16.3241 -16.2788 -16.2451
 -16.2266 -16.1790 -16.1378 -16.1047 -16.0759 -15.9863 -15.9381 -15.9136
 -15.8946 -15.8574 -15.8369 -15.8129 -15.7981 -15.7884 -15.7434 -15.7278
 -15.6982 -15.6832 -15.6511 -15.6263 -15.6028 -15.5791 -15.5598 -15.5317
 -15.5199 -15.4945 -15.4698 -15.4606 -15.4120 -15.3990 -15.3673 -15.3467
 -15.3353 -15.3083 -15.2935 -15.2545 -15.2411 -15.2211 -15.1981 -15.1618
 -15.1447 -15.1407 -15.1179 -15.0311 -14.9358 -14.9257 -14.8437 -14.7829
 -14.6968 -14.0329 -13.7603 -13.6910 -13.6565 -13.5726 -13.5423 -13.3913
 -13.3110 -13.2681 -13.1867 -13.0912 -13.0168 -12.9714 -12.9112 -12.8656
 -12.8179 -12.7976 -12.7512 -12.7382 -12.7021 -12.6305 -12.5959 -12.5303
 -12.4547 -12.4221 -12.3674  -4.7134  -4.6154  -4.3566  -4.3200  -4.2158
  -4.1850  -4.1524  -4.0978  -3.9156  -3.8363  -3.8171  -3.7841  -3.6926
  -3.6500  -3.5969  -3.5798  -3.5706  -3.3074  -3.2458  -2.8304  -2.3097
  -1.9687  -1.8226  -1.7184  -1.6655  -1.5952  -1.4833  -1.4445  -1.3824
  -1.3455  -1.3055  -1.1681  -1.1350  -1.0707  -1.0225  -0.9760  -0.8884
  -0.8637  -0.8334  -0.7802  -0.6564  -0.6269  -0.6002  -0.5297  -0.4695
  -0.4187  -0.3847  -0.2950  -0.2291  -0.1977  -0.1636  -0.0876  -0.0354
   0.0166   0.1331   0.1733   0.2229   0.2619   0.3015   0.3593   0.4429
   0.5016   0.5717   0.5973   0.6104   0.6589   0.7230   0.8250   0.8390
   0.9192   0.9537   0.9899   1.0447   1.0679   1.1144   1.1434   1.2084
   1.2150   1.2727   1.3097   1.3462   1.3622   1.3806   1.4081   1.4433
   1.4959   1.5045   1.5390   1.5686   1.5990   1.6217   1.6447   1.6956
   1.7168   1.7304   1.7685   1.7878   1.8339   1.8747   1.8809   1.9093
   1.9232   1.9432   2.0068   2.0270   2.0587   2.0849   2.1274   2.1456
   2.1819   2.2133   2.2630   2.2853   2.3286   2.3462   2.3836   2.4193
   2.4601   2.5011   2.5486   2.5733   2.6042   2.6538   2.6727   2.6898
   2.7591   2.7712   2.7882   2.8370   2.8592   2.9032   2.9301   2.9897
   3.0421   3.1061   3.1493   3.2052   3.2263   3.2470   3.2841   3.3213
     eigenvalues at k+q:
 -35.3374 -34.9594 -34.7867 -34.7366 -34.4576 -34.3951 -34.3372 -34.2826
 -34.2302 -34.2124 -34.1636 -34.1268 -33.9929 -17.1036 -16.6717 -16.6563
 -16.5925 -16.5291 -16.5180 -16.4755 -16.3777 -16.3239 -16.2792 -16.2450
 -16.2268 -16.1784 -16.1360 -16.1078 -16.0751 -15.9840 -15.9422 -15.9134
 -15.8928 -15.8557 -15.8366 -15.8136 -15.7995 -15.7890 -15.7441 -15.7268
 -15.6986 -15.6828 -15.6507 -15.6246 -15.6035 -15.5787 -15.5609 -15.5326
 -15.5197 -15.4941 -15.4695 -15.4589 -15.4124 -15.3990 -15.3690 -15.3468
 -15.3349 -15.3085 -15.2930 -15.2551 -15.2408 -15.2211 -15.1980 -15.1620
 -15.1445 -15.1410 -15.1177 -15.0310 -14.9359 -14.9257 -14.8438 -14.7830
 -14.6969 -14.0327 -13.7603 -13.6914 -13.6571 -13.5718 -13.5429 -13.3914
 -13.3107 -13.2686 -13.1867 -13.0911 -13.0166 -12.9712 -12.9113 -12.8651
 -12.8179 -12.7972 -12.7512 -12.7384 -12.7026 -12.6301 -12.5958 -12.5304
 -12.4547 -12.4219 -12.3675  -4.7135  -4.6155  -4.3566  -4.3201  -4.2157
  -4.1849  -4.1526  -4.0978  -3.9156  -3.8363  -3.8171  -3.7838  -3.6928
  -3.6503  -3.5967  -3.5796  -3.5707  -3.3073  -3.2458  -2.8304  -2.3098
  -1.9690  -1.8228  -1.7190  -1.6652  -1.5925  -1.4835  -1.4469  -1.3827
  -1.3472  -1.3045  -1.1677  -1.1353  -1.0686  -1.0204  -0.9783  -0.8890
  -0.8644  -0.8306  -0.7803  -0.6568  -0.6336  -0.5998  -0.5274  -0.4701
  -0.4196  -0.3846  -0.2978  -0.2280  -0.1970  -0.1625  -0.0875  -0.0302
   0.0152   0.1353   0.1725   0.2216   0.2653   0.2976   0.3590   0.4466
   0.4997   0.5701   0.5970   0.6145   0.6591   0.7225   0.8259   0.8381
   0.9167   0.9566   0.9891   1.0427   1.0685   1.1153   1.1430   1.2070
   1.2181   1.2727   1.3069   1.3439   1.3604   1.3832   1.4067   1.4397
   1.4966   1.5066   1.5407   1.5690   1.6009   1.6206   1.6438   1.6949
   1.7183   1.7302   1.7699   1.7871   1.8325   1.8748   1.8798   1.9095
   1.9233   1.9447   2.0077   2.0273   2.0583   2.0839   2.1273   2.1466
   2.1824   2.2137   2.2645   2.2850   2.3266   2.3447   2.3854   2.4188
   2.4600   2.5017   2.5485   2.5734   2.6033   2.6548   2.6724   2.6902
   2.7589   2.7717   2.7865   2.8367   2.8606   2.9030   2.9288   2.9931
   3.0405   3.1060   3.1502   3.2049   3.2259   3.2467   3.2849   3.3210
     cgsolve_all iterations  72    anorm=    0.70E-07
     cgsolve_all iterations  71    anorm=    0.71E-07
     cgsolve_all iterations  71    anorm=    0.71E-07

     k-point #    4 of     4      pool #  1    cpu time:   13426.6
     compute_u_kq: q = (    0.0000,    0.0000,    0.0000)
     Rotating WFCS
     ethr =  1.00E-14,  avg # of iterations =  5.0
     eigenvalues at k:
 -35.3374 -34.9594 -34.7867 -34.7366 -34.4576 -34.3951 -34.3372 -34.2826
 -34.2302 -34.2124 -34.1636 -34.1268 -33.9930 -17.1036 -16.6715 -16.6544
 -16.5965 -16.5294 -16.5178 -16.4740 -16.3767 -16.3202 -16.2816 -16.2448
 -16.2272 -16.1782 -16.1452 -16.1046 -16.0727 -15.9846 -15.9426 -15.9125
 -15.8948 -15.8440 -15.8341 -15.8197 -15.7975 -15.7887 -15.7541 -15.7073
 -15.7051 -15.6807 -15.6587 -15.6308 -15.6049 -15.5810 -15.5626 -15.5322
 -15.5115 -15.4912 -15.4786 -15.4538 -15.4109 -15.3995 -15.3735 -15.3472
 -15.3316 -15.3077 -15.2943 -15.2559 -15.2420 -15.2215 -15.1992 -15.1540
 -15.1476 -15.1384 -15.1176 -15.0307 -14.9361 -14.9277 -14.8443 -14.7827
 -14.6967 -14.0323 -13.7604 -13.6959 -13.6556 -13.5604 -13.5481 -13.3968
 -13.3105 -13.2652 -13.1882 -13.0915 -13.0133 -12.9741 -12.9139 -12.8618
 -12.8176 -12.7926 -12.7578 -12.7345 -12.7068 -12.6282 -12.5975 -12.5302
 -12.4529 -12.4231 -12.3675  -4.7134  -4.6154  -4.3570  -4.3201  -4.2161
  -4.1847  -4.1512  -4.0982  -3.9123  -3.8376  -3.8190  -3.7869  -3.6913
  -3.6471  -3.5981  -3.5810  -3.5707  -3.3066  -3.2465  -2.8295  -2.3099
  -1.9698  -1.8197  -1.7205  -1.6684  -1.5861  -1.4851  -1.4489  -1.3868
  -1.3394  -1.3028  -1.1701  -1.1342  -1.0694  -1.0364  -0.9782  -0.9071
  -0.8743  -0.7804  -0.7770  -0.6749  -0.6256  -0.5681  -0.5327  -0.4676
  -0.4336  -0.3912  -0.3469  -0.2296  -0.1820  -0.1431  -0.0868  -0.0206
   0.0235   0.1334   0.1676   0.2150   0.2597   0.2994   0.3588   0.4682
   0.5117   0.5513   0.5814   0.6224   0.6645   0.7126   0.8243   0.8569
   0.8930   0.9340   1.0000   1.0320   1.0903   1.1082   1.1595   1.1915
   1.2323   1.2539   1.3175   1.3318   1.3740   1.3773   1.4200   1.4431
   1.4953   1.5210   1.5391   1.5612   1.5829   1.6322   1.6661   1.6971
   1.7086   1.7288   1.7585   1.8001   1.8476   1.8637   1.8800   1.8933
   1.9213   1.9419   1.9887   2.0375   2.0725   2.0917   2.1140   2.1474
   2.1760   2.2349   2.2518   2.2938   2.3139   2.3457   2.3687   2.4300
   2.4611   2.5038   2.5514   2.5684   2.6007   2.6541   2.6684   2.7040
   2.7557   2.7728   2.7946   2.8295   2.8727   2.8989   2.9181   2.9955
   3.0376   3.1056   3.1453   3.2071   3.2222   3.2479   3.2873   3.3262
     eigenvalues at k+q:
 -35.3374 -34.9594 -34.7867 -34.7366 -34.4576 -34.3951 -34.3372 -34.2826
 -34.2302 -34.2124 -34.1636 -34.1268 -33.9929 -17.1036 -16.6715 -16.6544
 -16.5965 -16.5294 -16.5178 -16.4740 -16.3767 -16.3202 -16.2816 -16.2448
 -16.2272 -16.1782 -16.1452 -16.1046 -16.0727 -15.9846 -15.9426 -15.9125
 -15.8948 -15.8440 -15.8341 -15.8197 -15.7975 -15.7887 -15.7541 -15.7073
 -15.7051 -15.6807 -15.6586 -15.6308 -15.6049 -15.5810 -15.5626 -15.5322
 -15.5115 -15.4912 -15.4786 -15.4538 -15.4109 -15.3995 -15.3735 -15.3472
 -15.3316 -15.3077 -15.2943 -15.2559 -15.2420 -15.2215 -15.1992 -15.1540
 -15.1476 -15.1384 -15.1176 -15.0307 -14.9361 -14.9277 -14.8443 -14.7827
 -14.6968 -14.0323 -13.7604 -13.6959 -13.6556 -13.5604 -13.5481 -13.3968
 -13.3105 -13.2652 -13.1882 -13.0916 -13.0133 -12.9741 -12.9139 -12.8618
 -12.8176 -12.7926 -12.7578 -12.7345 -12.7068 -12.6282 -12.5975 -12.5302
 -12.4529 -12.4231 -12.3676  -4.7134  -4.6154  -4.3570  -4.3201  -4.2161
  -4.1847  -4.1512  -4.0982  -3.9123  -3.8376  -3.8190  -3.7869  -3.6913
  -3.6471  -3.5981  -3.5810  -3.5707  -3.3066  -3.2465  -2.8295  -2.3099
  -1.9698  -1.8197  -1.7205  -1.6684  -1.5861  -1.4851  -1.4489  -1.3868
  -1.3394  -1.3028  -1.1701  -1.1342  -1.0694  -1.0364  -0.9782  -0.9071
  -0.8743  -0.7804  -0.7770  -0.6749  -0.6256  -0.5681  -0.5327  -0.4676
  -0.4336  -0.3912  -0.3469  -0.2296  -0.1820  -0.1431  -0.0868  -0.0206
   0.0235   0.1334   0.1676   0.2150   0.2597   0.2994   0.3588   0.4682
   0.5117   0.5513   0.5814   0.6224   0.6645   0.7126   0.8243   0.8569
   0.8930   0.9340   1.0000   1.0320   1.0903   1.1082   1.1595   1.1915
   1.2323   1.2539   1.3175   1.3318   1.3740   1.3773   1.4200   1.4431
   1.4953   1.5211   1.5391   1.5612   1.5829   1.6322   1.6661   1.6971
   1.7086   1.7288   1.7585   1.8001   1.8476   1.8637   1.8800   1.8933
   1.9213   1.9419   1.9887   2.0375   2.0725   2.0917   2.1140   2.1474
   2.1760   2.2349   2.2518   2.2938   2.3139   2.3457   2.3687   2.4299
   2.4611   2.5038   2.5514   2.5684   2.6007   2.6541   2.6684   2.7040
   2.7557   2.7728   2.7946   2.8295   2.8727   2.8989   2.9181   2.9955
   3.0376   3.1056   3.1453   3.2071   3.2222   3.2479   3.2873   3.3262
     cgsolve_all iterations  65    anorm=    0.74E-07
PARA_AUG  1     -25.7058259         0.8642632        -0.0962247
     cgsolve_all iterations  66    anorm=    0.74E-07
PARA_AUG  2       0.8454602       -24.4406075        -1.0528772
     cgsolve_all iterations  65    anorm=    0.74E-07
PARA_AUG  3      -0.1639986        -1.0395822       -25.8517044
     cgsolve_all iterations  72    anorm=    0.70E-07
     cgsolve_all iterations  71    anorm=    0.71E-07
     cgsolve_all iterations  71    anorm=    0.70E-07
     compute_u_kq: q = (    0.0200,    0.0000,    0.0000)
     Rotating WFCS
     ethr =  1.00E-14,  avg # of iterations = 23.0
     eigenvalues at k:
 -35.3374 -34.9594 -34.7867 -34.7366 -34.4576 -34.3951 -34.3372 -34.2826
 -34.2302 -34.2124 -34.1636 -34.1268 -33.9930 -17.1036 -16.6715 -16.6544
 -16.5965 -16.5294 -16.5178 -16.4740 -16.3767 -16.3202 -16.2816 -16.2448
 -16.2272 -16.1782 -16.1452 -16.1046 -16.0727 -15.9846 -15.9426 -15.9125
 -15.8948 -15.8440 -15.8341 -15.8197 -15.7975 -15.7887 -15.7541 -15.7073
 -15.7051 -15.6807 -15.6587 -15.6308 -15.6049 -15.5810 -15.5626 -15.5322
 -15.5115 -15.4912 -15.4786 -15.4538 -15.4109 -15.3995 -15.3735 -15.3472
 -15.3316 -15.3077 -15.2943 -15.2559 -15.2420 -15.2215 -15.1992 -15.1540
 -15.1476 -15.1384 -15.1176 -15.0307 -14.9361 -14.9277 -14.8443 -14.7827
 -14.6967 -14.0323 -13.7604 -13.6959 -13.6556 -13.5604 -13.5481 -13.3968
 -13.3105 -13.2652 -13.1882 -13.0915 -13.0133 -12.9741 -12.9139 -12.8618
 -12.8176 -12.7926 -12.7578 -12.7345 -12.7068 -12.6282 -12.5975 -12.5302
 -12.4529 -12.4231 -12.3675  -4.7134  -4.6154  -4.3570  -4.3201  -4.2161
  -4.1847  -4.1512  -4.0982  -3.9123  -3.8376  -3.8190  -3.7869  -3.6913
  -3.6471  -3.5981  -3.5810  -3.5707  -3.3066  -3.2465  -2.8295  -2.3099
  -1.9698  -1.8197  -1.7205  -1.6684  -1.5861  -1.4851  -1.4489  -1.3868
  -1.3394  -1.3028  -1.1701  -1.1342  -1.0694  -1.0364  -0.9782  -0.9071
  -0.8743  -0.7804  -0.7770  -0.6749  -0.6256  -0.5681  -0.5327  -0.4676
  -0.4336  -0.3912  -0.3469  -0.2296  -0.1820  -0.1431  -0.0868  -0.0206
   0.0235   0.1334   0.1676   0.2150   0.2597   0.2994   0.3588   0.4682
   0.5117   0.5513   0.5814   0.6224   0.6645   0.7126   0.8243   0.8569
   0.8930   0.9340   1.0000   1.0320   1.0903   1.1082   1.1595   1.1915
   1.2323   1.2539   1.3175   1.3318   1.3740   1.3773   1.4200   1.4431
   1.4953   1.5210   1.5391   1.5612   1.5829   1.6322   1.6661   1.6971
   1.7086   1.7288   1.7585   1.8001   1.8476   1.8637   1.8800   1.8933
   1.9213   1.9419   1.9887   2.0375   2.0725   2.0917   2.1140   2.1474
   2.1760   2.2349   2.2518   2.2938   2.3139   2.3457   2.3687   2.4300
   2.4611   2.5038   2.5514   2.5684   2.6007   2.6541   2.6684   2.7040
   2.7557   2.7728   2.7946   2.8295   2.8727   2.8989   2.9181   2.9955
   3.0376   3.1056   3.1453   3.2071   3.2222   3.2479   3.2873   3.3262
     eigenvalues at k+q:
 -35.3374 -34.9594 -34.7867 -34.7366 -34.4576 -34.3951 -34.3372 -34.2826
 -34.2302 -34.2123 -34.1636 -34.1268 -33.9929 -17.1036 -16.6738 -16.6583
 -16.5953 -16.5309 -16.5178 -16.4745 -16.3754 -16.3175 -16.2830 -16.2434
 -16.2246 -16.1797 -16.1462 -16.1056 -16.0736 -15.9848 -15.9423 -15.9132
 -15.8949 -15.8475 -15.8368 -15.8219 -15.8017 -15.7907 -15.7572 -15.7083
 -15.7059 -15.6811 -15.6620 -15.6292 -15.6034 -15.5794 -15.5602 -15.5300
 -15.5117 -15.4929 -15.4765 -15.4538 -15.4100 -15.4021 -15.3717 -15.3414
 -15.3304 -15.3060 -15.2942 -15.2555 -15.2423 -15.2208 -15.1980 -15.1555
 -15.1478 -15.1373 -15.1172 -15.0300 -14.9344 -14.9260 -14.8410 -14.7808
 -14.6946 -14.0317 -13.7574 -13.6907 -13.6464 -13.5507 -13.5355 -13.3921
 -13.3048 -13.2613 -13.1895 -13.0921 -13.0149 -12.9826 -12.9195 -12.8649
 -12.8224 -12.7930 -12.7599 -12.7376 -12.7059 -12.6378 -12.6072 -12.5346
 -12.4540 -12.4319 -12.3691  -4.7132  -4.6121  -4.3553  -4.3173  -4.2152
  -4.1855  -4.1511  -4.0988  -3.9154  -3.8365  -3.8205  -3.7866  -3.6901
  -3.6476  -3.5988  -3.5833  -3.5730  -3.3096  -3.2490  -2.8275  -2.3081
  -1.9690  -1.7988  -1.7172  -1.6635  -1.5808  -1.4758  -1.4465  -1.3825
  -1.3347  -1.3013  -1.1700  -1.1350  -1.0599  -1.0351  -0.9825  -0.9112
  -0.8732  -0.7796  -0.7750  -0.6776  -0.6265  -0.5685  -0.5333  -0.4642
  -0.4375  -0.3962  -0.3479  -0.2291  -0.1784  -0.1362  -0.0873  -0.0220
   0.0177   0.1366   0.1700   0.2143   0.2592   0.3036   0.3590   0.4622
   0.5115   0.5470   0.5769   0.6158   0.6616   0.7154   0.8155   0.8551
   0.8898   0.9344   0.9987   1.0242   1.0904   1.1041   1.1569   1.1883
   1.2311   1.2493   1.3149   1.3322   1.3686   1.3772   1.4135   1.4430
   1.4963   1.5177   1.5401   1.5622   1.5822   1.6326   1.6609   1.6936
   1.7105   1.7268   1.7560   1.7945   1.8468   1.8597   1.8786   1.8920
   1.9201   1.9376   1.9914   2.0384   2.0735   2.0903   2.1114   2.1464
   2.1739   2.2332   2.2542   2.2938   2.3144   2.3478   2.3695   2.4371
   2.4619   2.5058   2.5525   2.5741   2.6018   2.6562   2.6715   2.7056
   2.7603   2.7754   2.7950   2.8323   2.8710   2.8999   2.9214   2.9970
   3.0370   3.1035   3.1437   3.2043   3.2191   3.2448   3.2864   3.3154
     cgsolve_all iterations  72    anorm=    0.71E-07
     cgsolve_all iterations  71    anorm=    0.71E-07
     cgsolve_all iterations  69    anorm=    0.70E-07
     compute_u_kq: q = (   -0.0200,    0.0000,    0.0000)
     Rotating WFCS
     ethr =  1.00E-14,  avg # of iterations = 23.0
     eigenvalues at k:
 -35.3374 -34.9594 -34.7867 -34.7366 -34.4576 -34.3951 -34.3372 -34.2826
 -34.2302 -34.2124 -34.1636 -34.1268 -33.9930 -17.1036 -16.6715 -16.6544
 -16.5965 -16.5294 -16.5178 -16.4740 -16.3767 -16.3202 -16.2816 -16.2448
 -16.2272 -16.1782 -16.1452 -16.1046 -16.0727 -15.9846 -15.9426 -15.9125
 -15.8948 -15.8440 -15.8341 -15.8197 -15.7975 -15.7887 -15.7541 -15.7073
 -15.7051 -15.6807 -15.6587 -15.6308 -15.6049 -15.5810 -15.5626 -15.5322
 -15.5115 -15.4912 -15.4786 -15.4538 -15.4109 -15.3995 -15.3735 -15.3472
 -15.3316 -15.3077 -15.2943 -15.2559 -15.2420 -15.2215 -15.1992 -15.1540
 -15.1476 -15.1384 -15.1176 -15.0307 -14.9361 -14.9277 -14.8443 -14.7827
 -14.6967 -14.0323 -13.7604 -13.6959 -13.6556 -13.5604 -13.5481 -13.3968
 -13.3105 -13.2652 -13.1882 -13.0915 -13.0133 -12.9741 -12.9139 -12.8618
 -12.8176 -12.7926 -12.7578 -12.7345 -12.7068 -12.6282 -12.5975 -12.5302
 -12.4529 -12.4231 -12.3675  -4.7134  -4.6154  -4.3570  -4.3201  -4.2161
  -4.1847  -4.1512  -4.0982  -3.9123  -3.8376  -3.8190  -3.7869  -3.6913
  -3.6471  -3.5981  -3.5810  -3.5707  -3.3066  -3.2465  -2.8295  -2.3099
  -1.9698  -1.8197  -1.7205  -1.6684  -1.5861  -1.4851  -1.4489  -1.3868
  -1.3394  -1.3028  -1.1701  -1.1342  -1.0694  -1.0364  -0.9782  -0.9071
  -0.8743  -0.7804  -0.7770  -0.6749  -0.6256  -0.5681  -0.5327  -0.4676
  -0.4336  -0.3912  -0.3469  -0.2296  -0.1820  -0.1431  -0.0868  -0.0206
   0.0235   0.1334   0.1676   0.2150   0.2597   0.2994   0.3588   0.4682
   0.5117   0.5513   0.5814   0.6224   0.6645   0.7126   0.8243   0.8569
   0.8930   0.9340   1.0000   1.0320   1.0903   1.1082   1.1595   1.1915
   1.2323   1.2539   1.3175   1.3318   1.3740   1.3773   1.4200   1.4431
   1.4953   1.5210   1.5391   1.5612   1.5829   1.6322   1.6661   1.6971
   1.7086   1.7288   1.7585   1.8001   1.8476   1.8637   1.8800   1.8933
   1.9213   1.9419   1.9887   2.0375   2.0725   2.0917   2.1140   2.1474
   2.1760   2.2349   2.2518   2.2938   2.3139   2.3457   2.3687   2.4300
   2.4611   2.5038   2.5514   2.5684   2.6007   2.6541   2.6684   2.7040
   2.7557   2.7728   2.7946   2.8295   2.8727   2.8989   2.9181   2.9955
   3.0376   3.1056   3.1453   3.2071   3.2222   3.2479   3.2873   3.3262
     eigenvalues at k+q:
 -35.3374 -34.9594 -34.7867 -34.7366 -34.4576 -34.3951 -34.3372 -34.2827
 -34.2302 -34.2124 -34.1635 -34.1268 -33.9929 -17.1037 -16.6692 -16.6504
 -16.5977 -16.5279 -16.5175 -16.4735 -16.3783 -16.3230 -16.2802 -16.2467
 -16.2295 -16.1765 -16.1444 -16.1036 -16.0717 -15.9846 -15.9428 -15.9121
 -15.8944 -15.8406 -15.8311 -15.8174 -15.7942 -15.7857 -15.7510 -15.7065
 -15.7042 -15.6805 -15.6556 -15.6321 -15.6065 -15.5826 -15.5649 -15.5345
 -15.5116 -15.4907 -15.4800 -15.4534 -15.4118 -15.3966 -15.3755 -15.3529
 -15.3329 -15.3093 -15.2943 -15.2562 -15.2418 -15.2224 -15.2001 -15.1530
 -15.1475 -15.1392 -15.1179 -15.0315 -14.9379 -14.9293 -14.8477 -14.7846
 -14.6989 -14.0330 -13.7633 -13.7013 -13.6645 -13.5705 -13.5599 -13.4009
 -13.3162 -13.2689 -13.1868 -13.0913 -13.0126 -12.9649 -12.9088 -12.8590
 -12.8129 -12.7920 -12.7561 -12.7310 -12.7077 -12.6190 -12.5881 -12.5262
 -12.4519 -12.4142 -12.3658  -4.7136  -4.6187  -4.3585  -4.3229  -4.2171
  -4.1839  -4.1514  -4.0975  -3.9091  -3.8387  -3.8176  -3.7873  -3.6924
  -3.6472  -3.5977  -3.5784  -3.5679  -3.3035  -3.2439  -2.8314  -2.3117
  -1.9708  -1.8406  -1.7237  -1.6735  -1.5913  -1.4945  -1.4519  -1.3911
  -1.3433  -1.3043  -1.1706  -1.1333  -1.0791  -1.0377  -0.9728  -0.9032
  -0.8747  -0.7826  -0.7776  -0.6728  -0.6243  -0.5683  -0.5325  -0.4719
  -0.4293  -0.3850  -0.3453  -0.2303  -0.1858  -0.1498  -0.0865  -0.0194
   0.0291   0.1279   0.1639   0.2157   0.2619   0.2969   0.3591   0.4741
   0.5107   0.5562   0.5857   0.6292   0.6675   0.7104   0.8331   0.8575
   0.8971   0.9336   1.0016   1.0393   1.0903   1.1120   1.1624   1.1947
   1.2328   1.2585   1.3178   1.3329   1.3770   1.3802   1.4259   1.4441
   1.4942   1.5240   1.5380   1.5604   1.5843   1.6317   1.6715   1.6991
   1.7081   1.7310   1.7606   1.8052   1.8474   1.8678   1.8800   1.8963
   1.9237   1.9464   1.9859   2.0363   2.0719   2.0927   2.1160   2.1484
   2.1787   2.2365   2.2494   2.2931   2.3147   2.3434   2.3681   2.4222
   2.4610   2.5014   2.5496   2.5635   2.6003   2.6520   2.6651   2.7016
   2.7506   2.7688   2.7962   2.8267   2.8746   2.8979   2.9153   2.9942
   3.0382   3.1068   3.1468   3.2095   3.2253   3.2515   3.2877   3.3374
     cgsolve_all iterations  73    anorm=    0.71E-07
     cgsolve_all iterations  73    anorm=    0.70E-07
     cgsolve_all iterations  71    anorm=    0.69E-07
     compute_u_kq: q = (    0.0000,    0.0200,    0.0000)
     Rotating WFCS
     ethr =  1.00E-14,  avg # of iterations = 23.0
     eigenvalues at k:
 -35.3374 -34.9594 -34.7867 -34.7366 -34.4576 -34.3951 -34.3372 -34.2826
 -34.2302 -34.2124 -34.1636 -34.1268 -33.9930 -17.1036 -16.6715 -16.6544
 -16.5965 -16.5294 -16.5178 -16.4740 -16.3767 -16.3202 -16.2816 -16.2448
 -16.2272 -16.1782 -16.1452 -16.1046 -16.0727 -15.9846 -15.9426 -15.9125
 -15.8948 -15.8440 -15.8341 -15.8197 -15.7975 -15.7887 -15.7541 -15.7073
 -15.7051 -15.6807 -15.6587 -15.6308 -15.6049 -15.5810 -15.5626 -15.5322
 -15.5115 -15.4912 -15.4786 -15.4538 -15.4109 -15.3995 -15.3735 -15.3472
 -15.3316 -15.3077 -15.2943 -15.2559 -15.2420 -15.2215 -15.1992 -15.1540
 -15.1476 -15.1384 -15.1176 -15.0307 -14.9361 -14.9277 -14.8443 -14.7827
 -14.6967 -14.0323 -13.7604 -13.6959 -13.6556 -13.5604 -13.5481 -13.3968
 -13.3105 -13.2652 -13.1882 -13.0915 -13.0133 -12.9741 -12.9139 -12.8618
 -12.8176 -12.7926 -12.7578 -12.7345 -12.7068 -12.6282 -12.5975 -12.5302
 -12.4529 -12.4231 -12.3675  -4.7134  -4.6154  -4.3570  -4.3201  -4.2161
  -4.1847  -4.1512  -4.0982  -3.9123  -3.8376  -3.8190  -3.7869  -3.6913
  -3.6471  -3.5981  -3.5810  -3.5707  -3.3066  -3.2465  -2.8295  -2.3099
  -1.9698  -1.8197  -1.7205  -1.6684  -1.5861  -1.4851  -1.4489  -1.3868
  -1.3394  -1.3028  -1.1701  -1.1342  -1.0694  -1.0364  -0.9782  -0.9071
  -0.8743  -0.7804  -0.7770  -0.6749  -0.6256  -0.5681  -0.5327  -0.4676
  -0.4336  -0.3912  -0.3469  -0.2296  -0.1820  -0.1431  -0.0868  -0.0206
   0.0235   0.1334   0.1676   0.2150   0.2597   0.2994   0.3588   0.4682
   0.5117   0.5513   0.5814   0.6224   0.6645   0.7126   0.8243   0.8569
   0.8930   0.9340   1.0000   1.0320   1.0903   1.1082   1.1595   1.1915
   1.2323   1.2539   1.3175   1.3318   1.3740   1.3773   1.4200   1.4431
   1.4953   1.5210   1.5391   1.5612   1.5829   1.6322   1.6661   1.6971
   1.7086   1.7288   1.7585   1.8001   1.8476   1.8637   1.8800   1.8933
   1.9213   1.9419   1.9887   2.0375   2.0725   2.0917   2.1140   2.1474
   2.1760   2.2349   2.2518   2.2938   2.3139   2.3457   2.3687   2.4300
   2.4611   2.5038   2.5514   2.5684   2.6007   2.6541   2.6684   2.7040
   2.7557   2.7728   2.7946   2.8295   2.8727   2.8989   2.9181   2.9955
   3.0376   3.1056   3.1453   3.2071   3.2222   3.2479   3.2873   3.3262
     eigenvalues at k+q:
 -35.3374 -34.9594 -34.7867 -34.7366 -34.4576 -34.3951 -34.3372 -34.2826
 -34.2302 -34.2124 -34.1636 -34.1268 -33.9929 -17.1036 -16.6703 -16.6553
 -16.5968 -16.5295 -16.5176 -16.4748 -16.3771 -16.3193 -16.2813 -16.2441
 -16.2281 -16.1751 -16.1456 -16.1064 -16.0735 -15.9854 -15.9421 -15.9120
 -15.8949 -15.8460 -15.8329 -15.8185 -15.7983 -15.7894 -15.7536 -15.7078
 -15.7022 -15.6803 -15.6598 -15.6304 -15.6061 -15.5784 -15.5621 -15.5334
 -15.5139 -15.4906 -15.4795 -15.4541 -15.4109 -15.3988 -15.3748 -15.3485
 -15.3320 -15.3091 -15.2929 -15.2551 -15.2429 -15.2220 -15.1973 -15.1539
 -15.1465 -15.1391 -15.1167 -15.0295 -14.9360 -14.9289 -14.8438 -14.7835
 -14.6964 -14.0325 -13.7587 -13.6942 -13.6547 -13.5624 -13.5502 -13.3973
 -13.3153 -13.2655 -13.1879 -13.0930 -13.0122 -12.9690 -12.9098 -12.8628
 -12.8194 -12.7928 -12.7582 -12.7352 -12.7063 -12.6292 -12.5950 -12.5291
 -12.4539 -12.4241 -12.3682  -4.7135  -4.6156  -4.3565  -4.3202  -4.2171
  -4.1835  -4.1524  -4.0977  -3.9126  -3.8377  -3.8184  -3.7865  -3.6905
  -3.6475  -3.5990  -3.5800  -3.5712  -3.3068  -3.2463  -2.8298  -2.3097
  -1.9699  -1.8185  -1.7198  -1.6677  -1.5870  -1.4850  -1.4488  -1.3872
  -1.3426  -1.3010  -1.1699  -1.1373  -1.0691  -1.0366  -0.9817  -0.9042
  -0.8744  -0.7848  -0.7744  -0.6765  -0.6280  -0.5654  -0.5302  -0.4670
  -0.4337  -0.3885  -0.3499  -0.2276  -0.1808  -0.1445  -0.0871  -0.0202
   0.0233   0.1355   0.1710   0.2164   0.2590   0.2966   0.3597   0.4636
   0.5079   0.5515   0.5832   0.6210   0.6661   0.7142   0.8257   0.8544
   0.8944   0.9387   1.0051   1.0290   1.0867   1.1056   1.1581   1.1949
   1.2355   1.2565   1.3195   1.3325   1.3692   1.3763   1.4234   1.4446
   1.4938   1.5193   1.5399   1.5605   1.5855   1.6326   1.6616   1.6976
   1.7098   1.7276   1.7605   1.8012   1.8487   1.8609   1.8765   1.8947
   1.9231   1.9398   1.9904   2.0367   2.0740   2.0915   2.1104   2.1442
   2.1765   2.2348   2.2521   2.2941   2.3164   2.3453   2.3680   2.4321
   2.4594   2.5028   2.5508   2.5673   2.6022   2.6538   2.6674   2.7051
   2.7559   2.7724   2.7932   2.8284   2.8731   2.8997   2.9198   2.9969
   3.0371   3.1006   3.1510   3.2043   3.2220   3.2481   3.2868   3.3279
     cgsolve_all iterations  72    anorm=    0.70E-07
     cgsolve_all iterations  71    anorm=    0.72E-07
     cgsolve_all iterations  71    anorm=    0.70E-07
     compute_u_kq: q = (    0.0000,   -0.0200,    0.0000)
     Rotating WFCS
     ethr =  1.00E-14,  avg # of iterations = 23.0
     eigenvalues at k:
 -35.3374 -34.9594 -34.7867 -34.7366 -34.4576 -34.3951 -34.3372 -34.2826
 -34.2302 -34.2124 -34.1636 -34.1268 -33.9930 -17.1036 -16.6715 -16.6544
 -16.5965 -16.5294 -16.5178 -16.4740 -16.3767 -16.3202 -16.2816 -16.2448
 -16.2272 -16.1782 -16.1452 -16.1046 -16.0727 -15.9846 -15.9426 -15.9125
 -15.8948 -15.8440 -15.8341 -15.8197 -15.7975 -15.7887 -15.7541 -15.7073
 -15.7051 -15.6807 -15.6587 -15.6308 -15.6049 -15.5810 -15.5626 -15.5322
 -15.5115 -15.4912 -15.4786 -15.4538 -15.4109 -15.3995 -15.3735 -15.3472
 -15.3316 -15.3077 -15.2943 -15.2559 -15.2420 -15.2215 -15.1992 -15.1540
 -15.1476 -15.1384 -15.1176 -15.0307 -14.9361 -14.9277 -14.8443 -14.7827
 -14.6967 -14.0323 -13.7604 -13.6959 -13.6556 -13.5604 -13.5481 -13.3968
 -13.3105 -13.2652 -13.1882 -13.0915 -13.0133 -12.9741 -12.9139 -12.8618
 -12.8176 -12.7926 -12.7578 -12.7345 -12.7068 -12.6282 -12.5975 -12.5302
 -12.4529 -12.4231 -12.3675  -4.7134  -4.6154  -4.3570  -4.3201  -4.2161
  -4.1847  -4.1512  -4.0982  -3.9123  -3.8376  -3.8190  -3.7869  -3.6913
  -3.6471  -3.5981  -3.5810  -3.5707  -3.3066  -3.2465  -2.8295  -2.3099
  -1.9698  -1.8197  -1.7205  -1.6684  -1.5861  -1.4851  -1.4489  -1.3868
  -1.3394  -1.3028  -1.1701  -1.1342  -1.0694  -1.0364  -0.9782  -0.9071
  -0.8743  -0.7804  -0.7770  -0.6749  -0.6256  -0.5681  -0.5327  -0.4676
  -0.4336  -0.3912  -0.3469  -0.2296  -0.1820  -0.1431  -0.0868  -0.0206
   0.0235   0.1334   0.1676   0.2150   0.2597   0.2994   0.3588   0.4682
   0.5117   0.5513   0.5814   0.6224   0.6645   0.7126   0.8243   0.8569
   0.8930   0.9340   1.0000   1.0320   1.0903   1.1082   1.1595   1.1915
   1.2323   1.2539   1.3175   1.3318   1.3740   1.3773   1.4200   1.4431
   1.4953   1.5210   1.5391   1.5612   1.5829   1.6322   1.6661   1.6971
   1.7086   1.7288   1.7585   1.8001   1.8476   1.8637   1.8800   1.8933
   1.9213   1.9419   1.9887   2.0375   2.0725   2.0917   2.1140   2.1474
   2.1760   2.2349   2.2518   2.2938   2.3139   2.3457   2.3687   2.4300
   2.4611   2.5038   2.5514   2.5684   2.6007   2.6541   2.6684   2.7040
   2.7557   2.7728   2.7946   2.8295   2.8727   2.8989   2.9181   2.9955
   3.0376   3.1056   3.1453   3.2071   3.2222   3.2479   3.2873   3.3262
     eigenvalues at k+q:
 -35.3374 -34.9594 -34.7867 -34.7366 -34.4576 -34.3951 -34.3372 -34.2826
 -34.2302 -34.2124 -34.1636 -34.1268 -33.9929 -17.1036 -16.6726 -16.6535
 -16.5964 -16.5297 -16.5173 -16.4733 -16.3761 -16.3215 -16.2822 -16.2454
 -16.2260 -16.1811 -16.1447 -16.1033 -16.0715 -15.9836 -15.9434 -15.9130
 -15.8947 -15.8434 -15.8344 -15.8208 -15.7964 -15.7879 -15.7543 -15.7087
 -15.7057 -15.6811 -15.6580 -15.6315 -15.6039 -15.5833 -15.5630 -15.5313
 -15.5097 -15.4924 -15.4770 -15.4538 -15.4110 -15.4004 -15.3720 -15.3456
 -15.3314 -15.3069 -15.2952 -15.2566 -15.2408 -15.2210 -15.2010 -15.1543
 -15.1486 -15.1371 -15.1184 -15.0321 -14.9365 -14.9265 -14.8445 -14.7822
 -14.6970 -14.0322 -13.7632 -13.6975 -13.6555 -13.5590 -13.5445 -13.3964
 -13.3070 -13.2649 -13.1888 -13.0906 -13.0145 -12.9780 -12.9173 -12.8607
 -12.8161 -12.7925 -12.7578 -12.7343 -12.7070 -12.6272 -12.5999 -12.5313
 -12.4518 -12.4222 -12.3670  -4.7134  -4.6155  -4.3573  -4.3200  -4.2151
  -4.1858  -4.1502  -4.0985  -3.9121  -3.8373  -3.8196  -3.7873  -3.6921
  -3.6471  -3.5980  -3.5810  -3.5700  -3.3067  -3.2466  -2.8287  -2.3107
  -1.9697  -1.8203  -1.7210  -1.6692  -1.5857  -1.4853  -1.4488  -1.3865
  -1.3360  -1.3050  -1.1706  -1.1317  -1.0695  -1.0362  -0.9741  -0.9104
  -0.8732  -0.7816  -0.7743  -0.6736  -0.6223  -0.5715  -0.5359  -0.4677
  -0.4331  -0.3933  -0.3440  -0.2320  -0.1837  -0.1413  -0.0868  -0.0211
   0.0243   0.1304   0.1642   0.2130   0.2609   0.3023   0.3581   0.4733
   0.5147   0.5520   0.5801   0.6235   0.6632   0.7108   0.8218   0.8602
   0.8906   0.9304   0.9948   1.0350   1.0945   1.1106   1.1608   1.1886
   1.2285   1.2523   1.3149   1.3307   1.3771   1.3796   1.4166   1.4417
   1.4961   1.5224   1.5401   1.5612   1.5824   1.6315   1.6702   1.6961
   1.7086   1.7303   1.7562   1.7990   1.8454   1.8664   1.8808   1.8945
   1.9196   1.9451   1.9873   2.0377   2.0697   2.0923   2.1182   2.1509
   2.1757   2.2344   2.2519   2.2935   2.3117   2.3460   2.3677   2.4285
   2.4628   2.5052   2.5519   2.5692   2.5994   2.6536   2.6696   2.7033
   2.7554   2.7732   2.7959   2.8306   2.8722   2.8979   2.9168   2.9942
   3.0379   3.1099   3.1397   3.2096   3.2229   3.2479   3.2877   3.3245
     cgsolve_all iterations  72    anorm=    0.70E-07
     cgsolve_all iterations  71    anorm=    0.72E-07
     cgsolve_all iterations  71    anorm=    0.70E-07
     compute_u_kq: q = (    0.0000,    0.0000,    0.0200)
     Rotating WFCS
     ethr =  1.00E-14,  avg # of iterations = 23.0
     eigenvalues at k:
 -35.3374 -34.9594 -34.7867 -34.7366 -34.4576 -34.3951 -34.3372 -34.2826
 -34.2302 -34.2124 -34.1636 -34.1268 -33.9930 -17.1036 -16.6715 -16.6544
 -16.5965 -16.5294 -16.5178 -16.4740 -16.3767 -16.3202 -16.2816 -16.2448
 -16.2272 -16.1782 -16.1452 -16.1046 -16.0727 -15.9846 -15.9426 -15.9125
 -15.8948 -15.8440 -15.8341 -15.8197 -15.7975 -15.7887 -15.7541 -15.7073
 -15.7051 -15.6807 -15.6587 -15.6308 -15.6049 -15.5810 -15.5626 -15.5322
 -15.5115 -15.4912 -15.4786 -15.4538 -15.4109 -15.3995 -15.3735 -15.3472
 -15.3316 -15.3077 -15.2943 -15.2559 -15.2420 -15.2215 -15.1992 -15.1540
 -15.1476 -15.1384 -15.1176 -15.0307 -14.9361 -14.9277 -14.8443 -14.7827
 -14.6967 -14.0323 -13.7604 -13.6959 -13.6556 -13.5604 -13.5481 -13.3968
 -13.3105 -13.2652 -13.1882 -13.0915 -13.0133 -12.9741 -12.9139 -12.8618
 -12.8176 -12.7926 -12.7578 -12.7345 -12.7068 -12.6282 -12.5975 -12.5302
 -12.4529 -12.4231 -12.3675  -4.7134  -4.6154  -4.3570  -4.3201  -4.2161
  -4.1847  -4.1512  -4.0982  -3.9123  -3.8376  -3.8190  -3.7869  -3.6913
  -3.6471  -3.5981  -3.5810  -3.5707  -3.3066  -3.2465  -2.8295  -2.3099
  -1.9698  -1.8197  -1.7205  -1.6684  -1.5861  -1.4851  -1.4489  -1.3868
  -1.3394  -1.3028  -1.1701  -1.1342  -1.0694  -1.0364  -0.9782  -0.9071
  -0.8743  -0.7804  -0.7770  -0.6749  -0.6256  -0.5681  -0.5327  -0.4676
  -0.4336  -0.3912  -0.3469  -0.2296  -0.1820  -0.1431  -0.0868  -0.0206
   0.0235   0.1334   0.1676   0.2150   0.2597   0.2994   0.3588   0.4682
   0.5117   0.5513   0.5814   0.6224   0.6645   0.7126   0.8243   0.8569
   0.8930   0.9340   1.0000   1.0320   1.0903   1.1082   1.1595   1.1915
   1.2323   1.2539   1.3175   1.3318   1.3740   1.3773   1.4200   1.4431
   1.4953   1.5210   1.5391   1.5612   1.5829   1.6322   1.6661   1.6971
   1.7086   1.7288   1.7585   1.8001   1.8476   1.8637   1.8800   1.8933
   1.9213   1.9419   1.9887   2.0375   2.0725   2.0917   2.1140   2.1474
   2.1760   2.2349   2.2518   2.2938   2.3139   2.3457   2.3687   2.4300
   2.4611   2.5038   2.5514   2.5684   2.6007   2.6541   2.6684   2.7040
   2.7557   2.7728   2.7946   2.8295   2.8727   2.8989   2.9181   2.9955
   3.0376   3.1056   3.1453   3.2071   3.2222   3.2479   3.2873   3.3262
     eigenvalues at k+q:
 -35.3374 -34.9594 -34.7867 -34.7366 -34.4576 -34.3951 -34.3372 -34.2826
 -34.2302 -34.2124 -34.1636 -34.1268 -33.9929 -17.1036 -16.6715 -16.6547
 -16.5961 -16.5295 -16.5178 -16.4741 -16.3767 -16.3200 -16.2820 -16.2447
 -16.2273 -16.1777 -16.1439 -16.1068 -16.0722 -15.9824 -15.9464 -15.9125
 -15.8927 -15.8431 -15.8340 -15.8210 -15.7984 -15.7896 -15.7540 -15.7087
 -15.7039 -15.6806 -15.6581 -15.6292 -15.6049 -15.5818 -15.5626 -15.5324
 -15.5126 -15.4908 -15.4772 -15.4528 -15.4112 -15.3994 -15.3751 -15.3471
 -15.3315 -15.3079 -15.2938 -15.2564 -15.2416 -15.2215 -15.1991 -15.1546
 -15.1472 -15.1387 -15.1174 -15.0306 -14.9361 -14.9275 -14.8444 -14.7827
 -14.6968 -14.0321 -13.7604 -13.6961 -13.6560 -13.5591 -13.5487 -13.3966
 -13.3100 -13.2656 -13.1882 -13.0915 -13.0133 -12.9741 -12.9142 -12.8616
 -12.8176 -12.7923 -12.7578 -12.7349 -12.7071 -12.6281 -12.5977 -12.5305
 -12.4529 -12.4230 -12.3676  -4.7135  -4.6154  -4.3569  -4.3201  -4.2159
  -4.1846  -4.1514  -4.0982  -3.9125  -3.8374  -3.8191  -3.7866  -3.6915
  -3.6475  -3.5978  -3.5808  -3.5708  -3.3066  -3.2465  -2.8295  -2.3100
  -1.9700  -1.8196  -1.7207  -1.6680  -1.5837  -1.4848  -1.4512  -1.3870
  -1.3407  -1.3022  -1.1696  -1.1348  -1.0681  -1.0325  -0.9803  -0.9071
  -0.8743  -0.7812  -0.7753  -0.6770  -0.6294  -0.5709  -0.5300  -0.4680
  -0.4320  -0.3946  -0.3446  -0.2288  -0.1840  -0.1413  -0.0874  -0.0151
   0.0212   0.1342   0.1707   0.2146   0.2560   0.3000   0.3583   0.4733
   0.5073   0.5499   0.5827   0.6251   0.6657   0.7111   0.8246   0.8559
   0.8923   0.9345   1.0005   1.0317   1.0892   1.1080   1.1602   1.1927
   1.2316   1.2536   1.3139   1.3310   1.3725   1.3781   1.4199   1.4394
   1.4965   1.5224   1.5397   1.5621   1.5841   1.6318   1.6633   1.6973
   1.7107   1.7280   1.7606   1.7995   1.8430   1.8644   1.8798   1.8950
   1.9215   1.9428   1.9901   2.0377   2.0719   2.0900   2.1146   2.1481
   2.1773   2.2338   2.2533   2.2934   2.3146   2.3432   2.3696   2.4300
   2.4610   2.5043   2.5514   2.5686   2.6003   2.6549   2.6683   2.7038
   2.7557   2.7732   2.7932   2.8299   2.8731   2.8987   2.9179   2.9988
   3.0358   3.1057   3.1461   3.2068   3.2219   3.2476   3.2878   3.3254
     cgsolve_all iterations  72    anorm=    0.70E-07
     cgsolve_all iterations  71    anorm=    0.71E-07
     cgsolve_all iterations  71    anorm=    0.71E-07
     compute_u_kq: q = (    0.0000,    0.0000,   -0.0200)
     Rotating WFCS
     ethr =  1.00E-14,  avg # of iterations = 23.0
     eigenvalues at k:
 -35.3374 -34.9594 -34.7867 -34.7366 -34.4576 -34.3951 -34.3372 -34.2826
 -34.2302 -34.2124 -34.1636 -34.1268 -33.9930 -17.1036 -16.6715 -16.6544
 -16.5965 -16.5294 -16.5178 -16.4740 -16.3767 -16.3202 -16.2816 -16.2448
 -16.2272 -16.1782 -16.1452 -16.1046 -16.0727 -15.9846 -15.9426 -15.9125
 -15.8948 -15.8440 -15.8341 -15.8197 -15.7975 -15.7887 -15.7541 -15.7073
 -15.7051 -15.6807 -15.6587 -15.6308 -15.6049 -15.5810 -15.5626 -15.5322
 -15.5115 -15.4912 -15.4786 -15.4538 -15.4109 -15.3995 -15.3735 -15.3472
 -15.3316 -15.3077 -15.2943 -15.2559 -15.2420 -15.2215 -15.1992 -15.1540
 -15.1476 -15.1384 -15.1176 -15.0307 -14.9361 -14.9277 -14.8443 -14.7827
 -14.6967 -14.0323 -13.7604 -13.6959 -13.6556 -13.5604 -13.5481 -13.3968
 -13.3105 -13.2652 -13.1882 -13.0915 -13.0133 -12.9741 -12.9139 -12.8618
 -12.8176 -12.7926 -12.7578 -12.7345 -12.7068 -12.6282 -12.5975 -12.5302
 -12.4529 -12.4231 -12.3675  -4.7134  -4.6154  -4.3570  -4.3201  -4.2161
  -4.1847  -4.1512  -4.0982  -3.9123  -3.8376  -3.8190  -3.7869  -3.6913
  -3.6471  -3.5981  -3.5810  -3.5707  -3.3066  -3.2465  -2.8295  -2.3099
  -1.9698  -1.8197  -1.7205  -1.6684  -1.5861  -1.4851  -1.4489  -1.3868
  -1.3394  -1.3028  -1.1701  -1.1342  -1.0694  -1.0364  -0.9782  -0.9071
  -0.8743  -0.7804  -0.7770  -0.6749  -0.6256  -0.5681  -0.5327  -0.4676
  -0.4336  -0.3912  -0.3469  -0.2296  -0.1820  -0.1431  -0.0868  -0.0206
   0.0235   0.1334   0.1676   0.2150   0.2597   0.2994   0.3588   0.4682
   0.5117   0.5513   0.5814   0.6224   0.6645   0.7126   0.8243   0.8569
   0.8930   0.9340   1.0000   1.0320   1.0903   1.1082   1.1595   1.1915
   1.2323   1.2539   1.3175   1.3318   1.3740   1.3773   1.4200   1.4431
   1.4953   1.5210   1.5391   1.5612   1.5829   1.6322   1.6661   1.6971
   1.7086   1.7288   1.7585   1.8001   1.8476   1.8637   1.8800   1.8933
   1.9213   1.9419   1.9887   2.0375   2.0725   2.0917   2.1140   2.1474
   2.1760   2.2349   2.2518   2.2938   2.3139   2.3457   2.3687   2.4300
   2.4611   2.5038   2.5514   2.5684   2.6007   2.6541   2.6684   2.7040
   2.7557   2.7728   2.7946   2.8295   2.8727   2.8989   2.9181   2.9955
   3.0376   3.1056   3.1453   3.2071   3.2222   3.2479   3.2873   3.3262
     eigenvalues at k+q:
 -35.3374 -34.9594 -34.7867 -34.7366 -34.4576 -34.3951 -34.3372 -34.2826
 -34.2302 -34.2124 -34.1636 -34.1268 -33.9929 -17.1036 -16.6715 -16.6542
 -16.5968 -16.5293 -16.5177 -16.4739 -16.3768 -16.3205 -16.2811 -16.2449
 -16.2272 -16.1788 -16.1461 -16.1025 -16.0733 -15.9866 -15.9391 -15.9123
 -15.8972 -15.8451 -15.8343 -15.8185 -15.7966 -15.7878 -15.7538 -15.7087
 -15.7037 -15.6812 -15.6588 -15.6322 -15.6048 -15.5800 -15.5626 -15.5320
 -15.5106 -15.4920 -15.4798 -15.4549 -15.4106 -15.3995 -15.3718 -15.3474
 -15.3319 -15.3075 -15.2949 -15.2553 -15.2424 -15.2215 -15.1992 -15.1538
 -15.1478 -15.1381 -15.1177 -15.0309 -14.9361 -14.9278 -14.8443 -14.7827
 -14.6967 -14.0326 -13.7604 -13.6956 -13.6552 -13.5621 -13.5472 -13.3968
 -13.3111 -13.2649 -13.1881 -13.0916 -13.0134 -12.9739 -12.9136 -12.8622
 -12.8176 -12.7931 -12.7576 -12.7343 -12.7064 -12.6284 -12.5972 -12.5300
 -12.4529 -12.4230 -12.3675  -4.7134  -4.6155  -4.3570  -4.3201  -4.2162
  -4.1848  -4.1510  -4.0982  -3.9122  -3.8378  -3.8189  -3.7871  -3.6911
  -3.6468  -3.5983  -3.5811  -3.5706  -3.3066  -3.2464  -2.8295  -2.3099
  -1.9696  -1.8199  -1.7203  -1.6688  -1.5888  -1.4852  -1.4466  -1.3863
  -1.3385  -1.3035  -1.1707  -1.1336  -1.0708  -1.0396  -0.9763  -0.9067
  -0.8738  -0.7838  -0.7762  -0.6720  -0.6220  -0.5664  -0.5351  -0.4675
  -0.4345  -0.3877  -0.3477  -0.2304  -0.1805  -0.1450  -0.0862  -0.0268
   0.0254   0.1312   0.1665   0.2152   0.2636   0.2985   0.3595   0.4627
   0.5156   0.5527   0.5805   0.6200   0.6630   0.7143   0.8240   0.8571
   0.8943   0.9349   0.9993   1.0327   1.0898   1.1089   1.1583   1.1908
   1.2322   1.2551   1.3209   1.3330   1.3740   1.3777   1.4198   1.4470
   1.4940   1.5186   1.5391   1.5609   1.5818   1.6324   1.6676   1.6967
   1.7074   1.7298   1.7569   1.7998   1.8509   1.8645   1.8803   1.8923
   1.9211   1.9406   1.9880   2.0369   2.0727   2.0933   2.1137   2.1466
   2.1748   2.2350   2.2509   2.2948   2.3135   2.3478   2.3683   2.4295
   2.4611   2.5034   2.5514   2.5684   2.6011   2.6535   2.6685   2.7038
   2.7559   2.7723   2.7958   2.8293   2.8718   2.8993   2.9188   2.9922
   3.0394   3.1056   3.1446   3.2074   3.2226   3.2481   3.2867   3.3267
     cgsolve_all iterations  72    anorm=    0.70E-07
     cgsolve_all iterations  71    anorm=    0.71E-07
     cgsolve_all iterations  71    anorm=    0.70E-07

     End of magnetic susceptibility calculation

     f-sum rule (1st term):
          -463.5065         -0.0278         -0.0138
            -0.0281       -463.6368          0.0039
            -0.0145          0.0040       -463.6601

     f-sum rule (2nd term):
           -11.4930          0.0269          0.0158
             0.0263        -11.5508         -0.0039
             0.0169         -0.0040        -11.5271

     f-sum rule (should be  -475.1865):
          -474.9994         -0.0009          0.0020
            -0.0018       -475.1877         -0.0000
             0.0024         -0.0000       -475.1872

     chi_bare pGv (HH) in paratec units:
      -125.448063      0.466950      0.092140
         0.424824   -124.339074     -0.240710
         0.088089     -0.110403   -122.361459

      -125.448063      0.466950      0.092140
         0.424824   -124.339074     -0.240710
         0.088089     -0.110403   -122.361459

     chi_bare vGv (VV) in paratec units:
      -122.466651      0.501978      0.108425
         0.502276   -121.846416     -0.164386
         0.108641     -0.164452   -119.942914

      -122.466651      0.501978      0.108425
         0.502276   -121.846416     -0.164386
         0.108641     -0.164452   -119.942914

     chi_bare pGv (HH) in 10^{-6} cm^3/mol:
          -596.1410          2.2190          0.4379
             2.0188       -590.8710         -1.1439
             0.4186         -0.5246       -581.4732

     chi_bare vGv (VV) in 10^{-6} cm^3/mol:
          -581.9731          2.3854          0.5152
             2.3869       -579.0257         -0.7812
             0.5163         -0.7815       -569.9800

     Contributions to the NMR chemical shifts: -------------------------------

     Macroscopic shape contribution in ppm:                    7.46
             7.5491         -0.0000         -0.0000
            -0.0000          7.4824          0.0000
            -0.0000          0.0000          7.3634


     Core contribution in ppm:

     Atom  1  O   pos: ( -0.175600  1.248908  0.115796)  core sigma:         271.07
     Atom  2  H   pos: ( -0.040922  1.188069  0.110514)  core sigma:           0.00
     Atom  3  H   pos: ( -0.188516  1.318341  0.253361)  core sigma:           0.00
     Atom  4  O   pos: (  0.344162  0.514397  0.416560)  core sigma:         271.07
     Atom  5  H   pos: (  0.348680  0.369045  0.432944)  core sigma:           0.00
     Atom  6  H   pos: (  0.463880  0.574584  0.504407)  core sigma:           0.00
     Atom  7  O   pos: ( -0.222000  1.410359  0.463515)  core sigma:         271.07
     Atom  8  H   pos: ( -1.105917  1.513835  0.459237)  core sigma:           0.00
     Atom  9  H   pos: ( -0.341671  1.507196  0.461701)  core sigma:           0.00
     Atom 10  O   pos: (  0.303349 -0.463120  1.918461)  core sigma:         271.07
     Atom 11  H   pos: (  0.449075 -0.482417  1.904806)  core sigma:           0.00
     Atom 12  H   pos: (  0.251710 -0.448028  1.774003)  core sigma:           0.00
     Atom 13  O   pos: (  0.497071  0.296083  0.056316)  core sigma:         271.07
     Atom 14  H   pos: (  0.708326 -0.758829  2.070224)  core sigma:           0.00
     Atom 15  H   pos: (  0.498270 -0.665196  2.152178)  core sigma:           0.00
     Atom 16  O   pos: ( -0.412413  0.964634  1.564999)  core sigma:         271.07
     Atom 17  H   pos: ( -0.467865  0.889932  1.679800)  core sigma:           0.00
     Atom 18  H   pos: ( -0.506137  1.085683  1.547755)  core sigma:           0.00
     Atom 19  O   pos: (  0.020732  0.957729  0.484943)  core sigma:         271.07
     Atom 20  H   pos: (  0.111750  1.069861  0.455040)  core sigma:           0.00
     Atom 21  H   pos: ( -0.049394  0.988697  0.614068)  core sigma:           0.00
     Atom 22  O   pos: ( -1.106011  1.734028  0.005312)  core sigma:         271.07
     Atom 23  H   pos: ( -1.003538  1.697487  0.108128)  core sigma:           0.00
     Atom 24  H   pos: ( -0.220767  1.637042  0.049307)  core sigma:           0.00
     Atom 25  Ca  pos: ( -0.152918  1.303595  0.888547)  core sigma:        1265.05
     Atom 26  Si  pos: ( -0.643159  1.238113  0.696405)  core sigma:         837.79
     Atom 27  O   pos: ( -0.825758  1.177172  0.846877)  core sigma:         271.07
     Atom 28  O   pos: ( -0.492563  1.379292  0.824200)  core sigma:         271.07
     Atom 29  O   pos: ( -0.531354  1.028704  0.612536)  core sigma:         271.07
     Atom 30  O   pos: ( -0.732680  1.337274  0.484091)  core sigma:         271.07
     Atom 31  Ca  pos: (  0.765086 -0.087475  0.865580)  core sigma:        1265.05
     Atom 32  Si  pos: (  0.258299 -0.012899  0.734509)  core sigma:         837.79
     Atom 33  O   pos: (  0.113820 -0.152851  0.871484)  core sigma:         271.07
     Atom 34  O   pos: (  0.457114  0.049889  0.856801)  core sigma:         271.07
     Atom 35  O   pos: (  0.310423 -0.118050  0.514035)  core sigma:         271.07
     Atom 36  Ca  pos: ( -0.368512  0.866077  1.216878)  core sigma:        1265.05
     Atom 37  Si  pos: ( -0.849927  0.815590  1.402644)  core sigma:         837.79
     Atom 38  O   pos: ( -0.708361  0.948400  1.253503)  core sigma:         271.07
     Atom 39  O   pos: ( -0.053691  0.759018  1.284509)  core sigma:         271.07
     Atom 40  O   pos: ( -0.870082  0.883018  1.637849)  core sigma:         271.07
     Atom 41  Ca  pos: (  0.577541 -0.509148  1.194784)  core sigma:        1265.05
     Atom 42  Si  pos: (  0.074056 -0.439262  1.373715)  core sigma:         837.79
     Atom 43  O   pos: ( -0.311358  1.226476  1.212668)  core sigma:         271.07
     Atom 44  O   pos: (  0.262511 -0.382592  1.226215)  core sigma:         271.07
     Atom 45  O   pos: ( -0.024787 -0.211265  1.427006)  core sigma:         271.07
     Atom 46  O   pos: (  0.144150 -0.536135  1.585215)  core sigma:         271.07
     Atom 47  Ca  pos: ( -0.406078  0.635573  0.151781)  core sigma:        1265.05
     Atom 48  Ca  pos: ( -0.721241  0.643568  1.845649)  core sigma:        1265.05
     Atom 49  Si  pos: ( -0.718118  1.569234  0.379778)  core sigma:         837.79
     Atom 50  O   pos: ( -0.761880  1.547577  0.140674)  core sigma:         271.07
     Atom 51  O   pos: (  0.715408 -0.136578  0.494088)  core sigma:         271.07
     Atom 52  O   pos: ( -0.252048 -0.130326  1.919697)  core sigma:         271.07
     Atom 53  H   pos: ( -0.109034 -0.091332  1.902468)  core sigma:           0.00
     Atom 54  H   pos: (  0.701112 -0.186919  1.788975)  core sigma:           0.00
     Atom 55  O   pos: ( -0.468276  0.986737  0.220678)  core sigma:         271.07
     Atom 56  H   pos: ( -0.348631  1.069112  0.180665)  core sigma:           0.00
     Atom 57  H   pos: ( -0.489625  1.012949  0.367349)  core sigma:           0.00
     Atom 58  O   pos: (  0.106502  0.017284  1.762863)  core sigma:         271.07
     Atom 59  H   pos: (  0.030058  0.138112  1.722670)  core sigma:           0.00
     Atom 60  H   pos: (  0.083512 -0.070605  1.643935)  core sigma:           0.00
     Atom 61  O   pos: ( -0.152027  0.253986  0.405942)  core sigma:         271.07
     Atom 62  H   pos: ( -0.039202  0.209406  0.492420)  core sigma:           0.00
     Atom 63  H   pos: (  0.764481  0.118337  0.420124)  core sigma:           0.00
     Atom 64  O   pos: ( -0.740537  1.175564 -0.000456)  core sigma:         271.07
     Atom 65  H   pos: ( -0.734246  1.315239  0.061527)  core sigma:           0.00
     Atom 66  H   pos: ( -0.647084  1.096307  0.087597)  core sigma:           0.00
     Atom 67  O   pos: ( -0.070748  0.441007  1.804675)  core sigma:         271.07
     Atom 68  H   pos: ( -0.210344  0.449077  1.748034)  core sigma:           0.00
     Atom 69  H   pos: ( -0.086843  0.393825  1.945686)  core sigma:           0.00
     Atom 70  O   pos: (  0.565976 -0.554653  1.561244)  core sigma:         271.07
     Atom 71  H   pos: (  0.570922 -0.399647  1.582885)  core sigma:           0.00
     Atom 72  H   pos: (  0.423763 -0.596761  1.566087)  core sigma:           0.00
     Atom 73  Ca  pos: ( -0.481377  0.403819  0.950226)  core sigma:        1265.05
     Atom 74  Si  pos: (  0.042175  0.340356  0.875096)  core sigma:         837.79
     Atom 75  O   pos: ( -0.175385  0.260152  0.948409)  core sigma:         271.07
     Atom 76  O   pos: (  0.192784  0.315382  1.066345)  core sigma:         271.07
     Atom 77  O   pos: (  0.128755  0.195969  0.680988)  core sigma:         271.07
     Atom 78  O   pos: (  0.040403  0.566175  0.789884)  core sigma:         271.07
     Atom 79  Ca  pos: (  0.124433  0.840111  0.960204)  core sigma:        1265.05
     Atom 80  Si  pos: ( -0.394289  0.847558  0.728100)  core sigma:         837.79
     Atom 81  O   pos: ( -0.528941  0.748334  0.907191)  core sigma:         271.07
     Atom 82  O   pos: ( -0.198902  0.957078  0.829434)  core sigma:         271.07
     Atom 83  O   pos: ( -0.349892  0.681793  0.550869)  core sigma:         271.07
     Atom 84  Ca  pos: (  0.312806 -0.038802  1.190059)  core sigma:        1265.05
     Atom 85  Si  pos: ( -0.244043 -0.085671  1.408668)  core sigma:         837.79
     Atom 86  O   pos: ( -0.193601  0.141559  1.474298)  core sigma:         271.07
     Atom 87  O   pos: (  0.658138 -0.143266  1.201685)  core sigma:         271.07
     Atom 88  O   pos: (  0.598798 -0.187827  1.593751)  core sigma:         271.07
     Atom 89  Ca  pos: ( -0.062299  0.395647  1.310346)  core sigma:        1265.05
     Atom 90  Si  pos: ( -0.559375  0.427738  1.443372)  core sigma:         837.79
     Atom 91  O   pos: (  0.354261  0.188520  1.438388)  core sigma:         271.07
     Atom 92  O   pos: ( -0.402904  0.503100  1.271208)  core sigma:         271.07
     Atom 93  O   pos: (  0.238155  0.568061  1.448825)  core sigma:         271.07
     Atom 94  O   pos: ( -0.480676  0.454799  1.678274)  core sigma:         271.07
     Atom 95  Ca  pos: ( -0.132708  1.020905  1.788149)  core sigma:        1265.05
     Atom 96  Ca  pos: (  0.469949  0.100013  1.752507)  core sigma:        1265.05
     Atom 97  Ca  pos: ( -0.015903  0.606064  0.458121)  core sigma:        1265.05
     Atom 98  O   pos: ( -0.083798  0.638657  0.135033)  core sigma:         271.07
     Atom 99  H   pos: (  0.001250  0.585230  0.028461)  core sigma:           0.00
     Atom100  O   pos: (  0.799319 -0.937094  1.980871)  core sigma:         271.07
     Atom101  H   pos: (  0.655466 -0.098825  0.021143)  core sigma:           0.00

     Bare contribution in ppm:

     Atom  1  O   pos: ( -0.175600  1.248908  0.115796)  bare sigma:          69.80
            67.3706          1.1996         -2.7990
             1.5421         64.3388          1.9233
            -4.1860          3.6921         77.7036

     Atom  2  H   pos: ( -0.040922  1.188069  0.110514)  bare sigma:          17.34
            28.1966         -6.3620         -3.1377
            -6.1104         11.6277          1.2143
            -2.0574          0.9420         12.1935

     Atom  3  H   pos: ( -0.188516  1.318341  0.253361)  bare sigma:          10.09
            -1.5500         -1.3580         -4.3461
            -1.5804          4.1789         14.5919
            -5.0693         15.7681         27.6541

     Atom  4  O   pos: (  0.344162  0.514397  0.416560)  bare sigma:          67.55
            74.7182          8.8720         -0.5236
             5.5347         63.9468          2.3613
            -0.2718          2.3652         63.9904

     Atom  5  H   pos: (  0.348680  0.369045  0.432944)  bare sigma:          19.86
            14.7690          1.6308         -1.5933
             2.3827         29.7173         -0.9715
            -1.3515         -1.9503         15.0992

     Atom  6  H   pos: (  0.463880  0.574584  0.504407)  bare sigma:           7.74
            18.5483         15.9873         13.1682
            14.7134          2.4869          7.6696
            14.0163          8.5368          2.1894

     Atom  7  O   pos: ( -0.222000  1.410359  0.463515)  bare sigma:          66.87
            71.4399         -3.8987         -1.2053
            -3.5404         63.1177          5.6937
            -2.2573          6.7668         66.0518

     Atom  8  H   pos: ( -1.105917  1.513835  0.459237)  bare sigma:          15.24
            24.6313         13.1600          1.4508
            13.8187         15.3150          2.5779
             1.4221          2.3831          5.7820

     Atom  9  H   pos: ( -0.341671  1.507196  0.461701)  bare sigma:          11.46
            22.8824        -15.6959          0.0039
           -16.9029         12.3459          0.2552
            -0.0127          0.3630         -0.8537

     Atom 10  O   pos: (  0.303349 -0.463120  1.918461)  bare sigma:          69.43
            71.2634         -2.2206          6.8581
            -1.3366         60.4844          1.0475
             7.7835          1.5101         76.5422

     Atom 11  H   pos: (  0.449075 -0.482417  1.904806)  bare sigma:          18.51
            28.5201         -3.1821          2.0398
            -2.7599         11.2262         -1.0914
             0.6942         -0.7829         15.7714

     Atom 12  H   pos: (  0.251710 -0.448028  1.774003)  bare sigma:          10.70
             5.2652          1.4512         12.2566
             0.9824         -1.0048          1.3738
            13.8164          2.5744         27.8538

     Atom 13  O   pos: (  0.497071  0.296083  0.056316)  bare sigma:          66.64
            60.4678         -4.9017         -0.3956
            -6.5308         77.2425          7.9500
            -0.1685          7.3008         62.2115

     Atom 14  H   pos: (  0.708326 -0.758829  2.070224)  bare sigma:           7.69
             1.6528        -13.8753         -6.9658
           -16.0516         20.8608         13.5348
            -8.1450         13.6918          0.5524

     Atom 15  H   pos: (  0.498270 -0.665196  2.152178)  bare sigma:          20.74
            27.8565          1.7783         -1.1733
             2.5060         17.6424         -0.0229
            -0.7037         -0.2324         16.7067

     Atom 16  O   pos: ( -0.412413  0.964634  1.564999)  bare sigma:          60.76
            60.2941         -1.8135          4.6547
            -0.8512         57.5083         -0.0774
             3.3026         -1.9706         64.4922

     Atom 17  H   pos: ( -0.467865  0.889932  1.679800)  bare sigma:          15.79
             9.5550          3.6263         -3.6465
             2.5644         10.9185         -9.4644
            -3.3732         -9.2141         26.9077

     Atom 18  H   pos: ( -0.506137  1.085683  1.547755)  bare sigma:          10.08
            12.0976        -15.8524          3.0293
           -15.4857         17.9660         -5.0773
             1.7856         -4.0560          0.1748

     Atom 19  O   pos: (  0.020732  0.957729  0.484943)  bare sigma:          69.60
            67.6825          6.3310         -3.1821
             6.4811         73.0123          0.4622
            -3.8983          0.6432         68.0962

     Atom 20  H   pos: (  0.111750  1.069861  0.455040)  bare sigma:          17.15
            18.5310         10.5191         -3.1026
            11.7197         21.9183         -3.8264
            -1.8008         -2.6477         11.0074

     Atom 21  H   pos: ( -0.049394  0.988697  0.614068)  bare sigma:          14.15
            13.0959          1.5232        -12.4024
             0.4473          5.4433          2.5117
           -13.2177          1.5827         23.9032

     Atom 22  O   pos: ( -1.106011  1.734028  0.005312)  bare sigma:          75.64
            81.4000          0.7635          2.6849
            -1.0213         72.4724         -0.5224
             3.2695         -0.2335         73.0578

     Atom 23  H   pos: ( -1.003538  1.697487  0.108128)  bare sigma:          15.24
            21.8425         -5.1200          9.6700
            -6.0172          7.1873         -4.5832
            12.0115         -4.3629         16.7005

     Atom 24  H   pos: ( -0.220767  1.637042  0.049307)  bare sigma:          19.57
            25.4677          6.3137         -0.9187
             7.1279         17.9783         -2.0839
            -1.7699         -2.8218         15.2693

     Atom 25  Ca  pos: ( -0.152918  1.303595  0.888547)  bare sigma:         104.12
           105.5495         -2.0807         -0.3683
            -2.8106        111.1683         -0.0278
            -0.7747         -0.7624         95.6520

     Atom 26  Si  pos: ( -0.643159  1.238113  0.696405)  bare sigma:         -27.81
           -26.8246          3.3835          0.2113
             3.3860        -29.4010          0.2377
             0.6978          0.2888        -27.2052

     Atom 27  O   pos: ( -0.825758  1.177172  0.846877)  bare sigma:          30.31
            33.0280          0.9148         -3.3362
             0.6323         35.7987         -5.5928
            -0.4064         -3.9440         22.1072

     Atom 28  O   pos: ( -0.492563  1.379292  0.824200)  bare sigma:          32.57
            36.6018          0.8192          2.6614
             1.3196         42.5216         -1.1283
            -1.0871         -2.2365         18.5824

     Atom 29  O   pos: ( -0.531354  1.028704  0.612536)  bare sigma:          50.18
            47.2697        -10.1345          0.4066
            -9.4650         54.2548         -0.0756
             0.6887         -0.2831         49.0072

     Atom 30  O   pos: ( -0.732680  1.337274  0.484091)  bare sigma:          53.25
            45.6930         -0.8766          2.6976
            -0.0977         58.5161         -9.4412
             2.6464         -8.6666         55.5457

     Atom 31  Ca  pos: (  0.765086 -0.087475  0.865580)  bare sigma:         102.78
           106.0536         -3.3714          0.9271
            -3.3969        105.4486          2.9377
             0.2341          2.9432         96.8446

     Atom 32  Si  pos: (  0.258299 -0.012899  0.734509)  bare sigma:         -28.08
           -25.8629          2.8278         -0.5596
             3.0475        -29.9685          0.9091
             0.1976          0.8233        -28.3968

     Atom 33  O   pos: (  0.113820 -0.152851  0.871484)  bare sigma:          34.89
            39.2021          0.0929         -1.3560
             0.3358         40.2933         -2.6085
            -0.0647         -0.9525         25.1885

     Atom 34  O   pos: (  0.457114  0.049889  0.856801)  bare sigma:          31.77
            37.2849         -2.4802          1.1409
            -4.2671         33.1829          1.1953
            -1.0039         -0.3362         24.8414

     Atom 35  O   pos: (  0.310423 -0.118050  0.514035)  bare sigma:          51.48
            51.6240         -2.9415         -6.1900
            -3.5737         47.8193          7.2974
            -5.6391          7.6348         54.9982

     Atom 36  Ca  pos: ( -0.368512  0.866077  1.216878)  bare sigma:         104.05
           111.1861         -4.6294          3.0460
            -4.2657        105.2939          0.8910
             3.3792          1.4367         95.6813

     Atom 37  Si  pos: ( -0.849927  0.815590  1.402644)  bare sigma:         -28.07
           -28.6691          4.0435         -0.9562
             4.1495        -31.9107         -0.2403
            -0.5571         -0.2558        -23.6374

     Atom 38  O   pos: ( -0.708361  0.948400  1.253503)  bare sigma:          29.84
            37.3604          4.6234         -1.1319
             2.6285         34.9019          0.2261
             3.1556          1.2740         17.2665

     Atom 39  O   pos: ( -0.053691  0.759018  1.284509)  bare sigma:          29.50
            37.6905         -4.9169         -0.0038
            -7.0357         26.4761         -3.9401
            -5.7269         -3.7984         24.3333

     Atom 40  O   pos: ( -0.870082  0.883018  1.637849)  bare sigma:          19.93
            29.9748        -14.1158         -8.2340
           -11.5594         21.1460          1.1770
            -5.0578          0.9683          8.6607

     Atom 41  Ca  pos: (  0.577541 -0.509148  1.194784)  bare sigma:         101.89
           108.9481         -4.6249          0.1396
            -4.3174         99.5964         -1.3005
             0.1426         -1.1675         97.1229

     Atom 42  Si  pos: (  0.074056 -0.439262  1.373715)  bare sigma:         -27.99
           -28.1075          1.9576          1.9966
             2.2219        -31.0406         -2.0607
             2.2415         -2.0739        -24.8219

     Atom 43  O   pos: ( -0.311358  1.226476  1.212668)  bare sigma:          32.39
            36.9269          1.0978          1.0789
             0.7715         39.3471         -1.2686
            -2.7939         -2.7329         20.9035

     Atom 44  O   pos: (  0.262511 -0.382592  1.226215)  bare sigma:          26.27
            32.7478         -3.4626         -1.7280
            -3.8128         33.0834         -0.8021
             2.1367         -0.3028         12.9782

     Atom 45  O   pos: ( -0.024787 -0.211265  1.427006)  bare sigma:          49.70
            51.5783         -9.8241          0.0894
            -9.7538         54.0509          4.3881
            -0.7573          4.4683         43.4799

     Atom 46  O   pos: (  0.144150 -0.536135  1.585215)  bare sigma:          36.57
            26.1898         -0.6119          1.7727
            -2.9466         38.7136        -15.2593
             3.2224        -12.2345         44.8103

     Atom 47  Ca  pos: ( -0.406078  0.635573  0.151781)  bare sigma:          99.29
           112.6848          2.7064         -3.9875
             1.8869         94.3722         -3.0229
            -6.7931         -3.2397         90.8117

     Atom 48  Ca  pos: ( -0.721241  0.643568  1.845649)  bare sigma:         105.88
           108.8835         -7.3957         -3.0362
            -7.2290        104.9103          1.4849
            -2.7875          0.6711        103.8482

     Atom 49  Si  pos: ( -0.718118  1.569234  0.379778)  bare sigma:         -27.35
           -26.2309          3.8999          5.0305
             3.8333        -32.9473          1.9228
             4.6480          1.9874        -22.8750

     Atom 50  O   pos: ( -0.761880  1.547577  0.140674)  bare sigma:          46.30
            37.5689         -0.5949          5.4157
            -1.5782         41.6864          0.2116
             5.5267          1.9403         59.6334

     Atom 51  O   pos: (  0.715408 -0.136578  0.494088)  bare sigma:          45.65
            48.5712          2.9275          4.6710
             3.7907         45.5331          0.5925
             5.4662          0.8810         42.8499

     Atom 52  O   pos: ( -0.252048 -0.130326  1.919697)  bare sigma:          63.09
            55.8102          2.1049          3.6711
             1.5080         55.5058         -5.9822
             7.5746         -1.4965         77.9400

     Atom 53  H   pos: ( -0.109034 -0.091332  1.902468)  bare sigma:          15.01
            26.2291          7.4973         -3.9574
             7.2406          7.2704         -2.3004
            -4.0519         -2.6184         11.5198

     Atom 54  H   pos: (  0.701112 -0.186919  1.788975)  bare sigma:           8.45
             0.4770          3.0871         12.4898
             3.1251         -4.2787          5.9699
            14.6055          6.3862         29.1616

     Atom 55  O   pos: ( -0.468276  0.986737  0.220678)  bare sigma:          67.59
            65.8004          0.7475          0.2712
             0.6128         66.8914          0.6163
            -0.7248         -1.2341         70.0651

     Atom 56  H   pos: ( -0.348631  1.069112  0.180665)  bare sigma:          13.30
            19.6656         14.0140         -6.6774
            14.3536         13.1373         -4.7631
            -5.8954         -4.3259          7.1032

     Atom 57  H   pos: ( -0.489625  1.012949  0.367349)  bare sigma:          12.73
             2.3672         -0.9861         -4.9092
            -1.1087          2.9249          3.7789
            -5.6140          2.5401         32.9127

     Atom 58  O   pos: (  0.106502  0.017284  1.762863)  bare sigma:          68.01
            69.6775          1.1983         -0.2098
             1.9081         69.6707          3.2263
            -1.0310          2.1283         64.6827

     Atom 59  H   pos: (  0.030058  0.138112  1.722670)  bare sigma:          16.71
            14.7157         -8.3321          3.1074
            -7.8858         23.5045         -1.1001
             3.6232         -2.2729         11.8997

     Atom 60  H   pos: (  0.083512 -0.070605  1.643935)  bare sigma:          15.42
             8.7805          2.6476          4.5982
             2.3530         15.9927         11.7515
             4.2484         12.1016         21.4865

     Atom 61  O   pos: ( -0.152027  0.253986  0.405942)  bare sigma:          73.00
            73.0871          5.5106          7.0106
             4.9100         78.9052         -1.7587
             7.9191          0.3115         67.0218

     Atom 62  H   pos: ( -0.039202  0.209406  0.492420)  bare sigma:          15.93
            21.7253         -2.6676         15.4814
            -3.9343          8.8393         -4.3276
            15.4174         -3.6827         17.2195

     Atom 63  H   pos: (  0.764481  0.118337  0.420124)  bare sigma:          15.27
            12.4377         11.7850          1.5395
            12.9421         27.7487         -1.5321
             1.0568         -2.1668          5.6219

     Atom 64  O   pos: ( -0.740537  1.175564 -0.000456)  bare sigma:          69.20
            66.1723         -4.5472          1.6208
            -5.9173         71.6562          2.0080
             1.5434          4.9151         69.7822

     Atom 65  H   pos: ( -0.734246  1.315239  0.061527)  bare sigma:          12.52
             0.4945         -1.6864          0.6289
            -2.4610         29.5864         10.9286
             0.4662         12.4675          7.4888

     Atom 66  H   pos: ( -0.647084  1.096307  0.087597)  bare sigma:          12.98
            15.1302        -12.5401         12.2643
           -11.9836         10.3433         -8.5251
            12.6202         -8.8636         13.4534

     Atom 67  O   pos: ( -0.070748  0.441007  1.804675)  bare sigma:          74.56
            76.1032          0.9523          5.3224
             0.6398         68.4350         -1.4775
             7.3929         -1.9886         79.1541

     Atom 68  H   pos: ( -0.210344  0.449077  1.748034)  bare sigma:          14.80
            29.1942         -1.3576         11.1983
            -1.0327          4.3838         -0.1534
             9.4499         -0.4730         10.8125

     Atom 69  H   pos: ( -0.086843  0.393825  1.945686)  bare sigma:          15.40
             6.0739          0.8127          0.9636
             0.3231          6.6964         -7.8970
             2.8735         -8.1357         33.4184

     Atom 70  O   pos: (  0.565976 -0.554653  1.561244)  bare sigma:          58.10
            54.1731         -1.8510         -1.1294
             1.4878         68.9890          2.7125
            -2.3905          2.9912         51.1422

     Atom 71  H   pos: (  0.570922 -0.399647  1.582885)  bare sigma:           7.78
            -5.4691          4.7283         -0.6087
             6.1081         34.8302          3.7124
            -0.5582          4.2917         -6.0305

     Atom 72  H   pos: (  0.423763 -0.596761  1.566087)  bare sigma:          15.27
            27.6560          4.3050         -1.5684
             3.7347         11.1932          0.0645
            -2.0609          0.1428          6.9589

     Atom 73  Ca  pos: ( -0.481377  0.403819  0.950226)  bare sigma:          98.69
           103.4911         -2.4729         -0.4172
            -2.7118        103.3180          1.7106
            -0.1899          1.4298         89.2608

     Atom 74  Si  pos: (  0.042175  0.340356  0.875096)  bare sigma:         -28.40
           -27.2723          1.7639          0.7995
             1.3625        -27.1226         -3.6141
             0.8886         -3.7594        -30.8023

     Atom 75  O   pos: ( -0.175385  0.260152  0.948409)  bare sigma:          29.93
            36.4866         -1.1928          1.9212
            -1.4050         34.1808          2.3505
             3.2802          3.1450         19.1356

     Atom 76  O   pos: (  0.192784  0.315382  1.066345)  bare sigma:          26.34
            36.9670         -2.0827         -8.0194
            -4.2192         20.4535         -6.4194
            -8.4077         -4.4009         21.6119

     Atom 77  O   pos: (  0.128755  0.195969  0.680988)  bare sigma:          47.58
            43.9250         -5.0790          2.6980
            -5.3532         51.3272          0.6326
             3.3335          0.0669         47.5019

     Atom 78  O   pos: (  0.040403  0.566175  0.789884)  bare sigma:          27.48
             8.5942          6.2274          2.7747
             5.7423         34.7822          4.5009
             3.6791          4.2075         39.0664

     Atom 79  Ca  pos: (  0.124433  0.840111  0.960204)  bare sigma:          99.54
            93.1818          3.2353          4.1045
             3.4994        107.7305          3.5262
             3.3612          3.3813         97.7133

     Atom 80  Si  pos: ( -0.394289  0.847558  0.728100)  bare sigma:         -28.24
           -28.7250          3.0730         -0.9182
             3.4109        -28.9494          1.7630
            -1.2617          3.0225        -27.0320

     Atom 81  O   pos: ( -0.528941  0.748334  0.907191)  bare sigma:          28.93
            26.6394         -3.7204         -1.5568
            -1.4837         40.4771         -4.6686
             0.1573         -2.4405         19.6631

     Atom 82  O   pos: ( -0.198902  0.957078  0.829434)  bare sigma:          36.41
            38.9306          1.3120         -1.8133
             2.1179         37.7415          1.5955
            -1.7775          1.1750         32.5622

     Atom 83  O   pos: ( -0.349892  0.681793  0.550869)  bare sigma:          42.23
            50.2035         -0.8657         -1.0259
            -0.6893         34.5561          6.5559
            -0.5990          7.1208         41.9370

     Atom 84  Ca  pos: (  0.312806 -0.038802  1.190059)  bare sigma:         102.29
            94.4447          2.2011          3.0038
             1.9274        111.7912          7.3508
             2.2404          6.1652        100.6341

     Atom 85  Si  pos: ( -0.244043 -0.085671  1.408668)  bare sigma:         -28.11
           -31.4629          3.0934          2.6459
             2.1811        -25.5328          3.3812
             2.0934          2.8160        -27.3473

     Atom 86  O   pos: ( -0.193601  0.141559  1.474298)  bare sigma:          32.86
            25.2142         11.5722         -2.5889
            12.1892         48.5671        -12.4250
            -3.6726        -16.1641         24.7977

     Atom 87  O   pos: (  0.658138 -0.143266  1.201685)  bare sigma:          31.53
            32.2891         -0.7140          3.0427
            -0.7860         27.2257         -1.8170
             1.0620         -1.8005         35.0843

     Atom 88  O   pos: (  0.598798 -0.187827  1.593751)  bare sigma:          36.45
            26.3398          1.9226         -0.7437
             0.8338         44.3446          6.8405
            -0.1466          6.0198         38.6609

     Atom 89  Ca  pos: ( -0.062299  0.395647  1.310346)  bare sigma:         101.19
            98.2833          6.6233        -10.0723
             7.8496        109.2713         -8.6442
           -10.3483         -7.2048         96.0148

     Atom 90  Si  pos: ( -0.559375  0.427738  1.443372)  bare sigma:         -28.51
           -30.8834          3.4091         -2.3973
             3.0653        -27.6264         -1.1152
            -2.6173         -0.6836        -27.0207

     Atom 91  O   pos: (  0.354261  0.188520  1.438388)  bare sigma:          24.50
            18.6653          3.4171          3.6871
             0.9170         15.5134         11.2789
             6.3742         13.4783         39.3121

     Atom 92  O   pos: ( -0.402904  0.503100  1.271208)  bare sigma:          30.89
            25.4854          0.8248         -0.2631
             0.8973         24.9977          4.1633
            -0.6104          3.1173         42.1806

     Atom 93  O   pos: (  0.238155  0.568061  1.448825)  bare sigma:          46.53
            48.1078         -4.9026          0.8182
            -3.3150         48.0702          1.3839
            -0.9055          0.7473         43.4152

     Atom 94  O   pos: ( -0.480676  0.454799  1.678274)  bare sigma:          23.95
            31.1324         -5.0055         -9.9326
            -5.6018         35.0258          4.0897
           -11.7853          3.1948          5.7040

     Atom 95  Ca  pos: ( -0.132708  1.020905  1.788149)  bare sigma:         102.83
           111.3195         -0.3641        -10.4965
             0.0084        100.5814         -4.1758
           -12.6976         -4.5800         96.6016

     Atom 96  Ca  pos: (  0.469949  0.100013  1.752507)  bare sigma:         101.98
            96.2163         -6.0644          0.5692
            -5.7270        106.3171          1.1556
             0.5340         -0.2739        103.4076

     Atom 97  Ca  pos: ( -0.015903  0.606064  0.458121)  bare sigma:         101.05
            94.2095         -1.1513          4.4799
            -3.2031         88.7486         -2.7528
             5.8724         -3.3731        120.2014

     Atom 98  O   pos: ( -0.083798  0.638657  0.135033)  bare sigma:          33.00
            56.0307          0.3276          6.9477
             7.7500         13.7744        -14.3351
            12.7255         -8.1535         29.1817

     Atom 99  H   pos: (  0.001250  0.585230  0.028461)  bare sigma:          15.17
            16.7261         -5.9077        -11.0317
            -4.7520          8.7963          4.6614
           -10.2370          5.2468         19.9776

     Atom100  O   pos: (  0.799319 -0.937094  1.980871)  bare sigma:          50.58
            54.7858          9.3559        -12.9453
             3.5465         52.2311          5.8322
            -7.0269          4.2821         44.7334

     Atom101  H   pos: (  0.655466 -0.098825  0.021143)  bare sigma:          17.59
            12.3498          3.7837         -3.4068
             2.9250         16.9122         -9.8896
            -2.9069        -10.1548         23.5005

     Diamagnetic contribution in ppm:

     Atom  1  O   pos: ( -0.175600  1.248908  0.115796)  dia sigma:          18.08
            18.3587         -0.4371         -0.0968
            -0.4371         17.7991          0.3349
            -0.0968          0.3349         18.0880

     Atom  2  H   pos: ( -0.040922  1.188069  0.110514)  dia sigma:           1.01
             1.0069         -0.0000         -0.0000
            -0.0000          1.0069         -0.0000
            -0.0000         -0.0000          1.0069

     Atom  3  H   pos: ( -0.188516  1.318341  0.253361)  dia sigma:           0.89
             0.8909         -0.0000         -0.0000
            -0.0000          0.8909         -0.0000
            -0.0000         -0.0000          0.8909

     Atom  4  O   pos: (  0.344162  0.514397  0.416560)  dia sigma:          18.07
            17.8387          0.1752          0.3218
             0.1752         18.7203          0.0228
             0.3218          0.0228         17.6604

     Atom  5  H   pos: (  0.348680  0.369045  0.432944)  dia sigma:           1.05
             1.0458         -0.0000         -0.0000
            -0.0000          1.0458         -0.0000
            -0.0000         -0.0000          1.0458

     Atom  6  H   pos: (  0.463880  0.574584  0.504407)  dia sigma:           0.84
             0.8360         -0.0000         -0.0000
            -0.0000          0.8360         -0.0000
            -0.0000         -0.0000          0.8360

     Atom  7  O   pos: ( -0.222000  1.410359  0.463515)  dia sigma:          18.02
            18.5552          0.0479          0.0517
             0.0479         18.0197          0.0901
             0.0517          0.0901         17.4816

     Atom  8  H   pos: ( -1.105917  1.513835  0.459237)  dia sigma:           1.00
             1.0005         -0.0000         -0.0000
            -0.0000          1.0005         -0.0000
            -0.0000         -0.0000          1.0005

     Atom  9  H   pos: ( -0.341671  1.507196  0.461701)  dia sigma:           0.91
             0.9064         -0.0000         -0.0000
            -0.0000          0.9064         -0.0000
            -0.0000         -0.0000          0.9064

     Atom 10  O   pos: (  0.303349 -0.463120  1.918461)  dia sigma:          17.99
            18.5654         -0.1444          0.1760
            -0.1444         17.3651         -0.1209
             0.1760         -0.1209         18.0307

     Atom 11  H   pos: (  0.449075 -0.482417  1.904806)  dia sigma:           1.02
             1.0225         -0.0000         -0.0000
            -0.0000          1.0225         -0.0000
            -0.0000         -0.0000          1.0225

     Atom 12  H   pos: (  0.251710 -0.448028  1.774003)  dia sigma:           0.90
             0.9028         -0.0000         -0.0000
            -0.0000          0.9028         -0.0000
            -0.0000         -0.0000          0.9028

     Atom 13  O   pos: (  0.497071  0.296083  0.056316)  dia sigma:          18.06
            18.6888          0.0344         -0.3056
             0.0344         17.9794          0.1940
            -0.3056          0.1940         17.4971

     Atom 14  H   pos: (  0.708326 -0.758829  2.070224)  dia sigma:           0.83
             0.8312         -0.0000         -0.0000
            -0.0000          0.8312         -0.0000
            -0.0000         -0.0000          0.8312

     Atom 15  H   pos: (  0.498270 -0.665196  2.152178)  dia sigma:           1.07
             1.0651         -0.0000         -0.0000
            -0.0000          1.0651         -0.0000
            -0.0000         -0.0000          1.0651

     Atom 16  O   pos: ( -0.412413  0.964634  1.564999)  dia sigma:          18.21
            18.0305         -0.1858         -0.2364
            -0.1858         18.4250         -0.4891
            -0.2364         -0.4891         18.1774

     Atom 17  H   pos: ( -0.467865  0.889932  1.679800)  dia sigma:           1.01
             1.0117         -0.0000         -0.0000
            -0.0000          1.0117         -0.0000
            -0.0000         -0.0000          1.0117

     Atom 18  H   pos: ( -0.506137  1.085683  1.547755)  dia sigma:           0.89
             0.8909         -0.0000         -0.0000
            -0.0000          0.8909         -0.0000
            -0.0000         -0.0000          0.8909

     Atom 19  O   pos: (  0.020732  0.957729  0.484943)  dia sigma:          18.18
            18.0896          0.4279         -0.5915
             0.4279         18.2070          0.0031
            -0.5915          0.0031         18.2446

     Atom 20  H   pos: (  0.111750  1.069861  0.455040)  dia sigma:           1.01
             1.0102         -0.0000         -0.0000
            -0.0000          1.0102         -0.0000
            -0.0000         -0.0000          1.0102

     Atom 21  H   pos: ( -0.049394  0.988697  0.614068)  dia sigma:           0.96
             0.9643         -0.0000         -0.0000
            -0.0000          0.9643         -0.0000
            -0.0000         -0.0000          0.9643

     Atom 22  O   pos: ( -1.106011  1.734028  0.005312)  dia sigma:          18.09
            18.5963          0.4198          0.3080
             0.4198         17.7527         -0.3386
             0.3080         -0.3386         17.9109

     Atom 23  H   pos: ( -1.003538  1.697487  0.108128)  dia sigma:           0.96
             0.9617         -0.0000         -0.0000
            -0.0000          0.9617         -0.0000
            -0.0000         -0.0000          0.9617

     Atom 24  H   pos: ( -0.220767  1.637042  0.049307)  dia sigma:           1.04
             1.0358         -0.0000         -0.0000
            -0.0000          1.0358         -0.0000
            -0.0000         -0.0000          1.0358

     Atom 25  Ca  pos: ( -0.152918  1.303595  0.888547)  dia sigma:          -4.21
            -4.2255         -0.0013         -0.0044
            -0.0013         -4.2286         -0.0004
            -0.0044         -0.0004         -4.1893

     Atom 26  Si  pos: ( -0.643159  1.238113  0.696405)  dia sigma:           1.92
             1.9066         -0.0319          0.0025
            -0.0319          1.9326         -0.0091
             0.0025         -0.0091          1.9121

     Atom 27  O   pos: ( -0.825758  1.177172  0.846877)  dia sigma:          17.86
            17.9184          0.0141         -0.1531
             0.0141         17.7415         -0.0928
            -0.1531         -0.0928         17.9052

     Atom 28  O   pos: ( -0.492563  1.379292  0.824200)  dia sigma:          17.85
            17.8434          0.0823          0.1591
             0.0823         17.8681          0.1104
             0.1591          0.1104         17.8513

     Atom 29  O   pos: ( -0.531354  1.028704  0.612536)  dia sigma:          18.23
            18.0931         -0.3370          0.0206
            -0.3370         18.4237         -0.0119
             0.0206         -0.0119         18.1601

     Atom 30  O   pos: ( -0.732680  1.337274  0.484091)  dia sigma:          18.16
            17.9080         -0.0111          0.1450
            -0.0111         18.3106         -0.2992
             0.1450         -0.2992         18.2624

     Atom 31  Ca  pos: (  0.765086 -0.087475  0.865580)  dia sigma:          -4.22
            -4.2265          0.0138         -0.0016
             0.0138         -4.2319         -0.0100
            -0.0016         -0.0100         -4.2013

     Atom 32  Si  pos: (  0.258299 -0.012899  0.734509)  dia sigma:           1.95
             1.9243         -0.0322         -0.0025
            -0.0322          1.9681          0.0041
            -0.0025          0.0041          1.9569

     Atom 33  O   pos: (  0.113820 -0.152851  0.871484)  dia sigma:          17.79
            17.7928          0.1045         -0.1354
             0.1045         17.7602         -0.0768
            -0.1354         -0.0768         17.8319

     Atom 34  O   pos: (  0.457114  0.049889  0.856801)  dia sigma:          17.88
            17.9197          0.0979          0.1431
             0.0979         17.8345          0.0439
             0.1431          0.0439         17.8996

     Atom 35  O   pos: (  0.310423 -0.118050  0.514035)  dia sigma:          18.21
            18.2162         -0.1759         -0.2095
            -0.1759         18.1152          0.2430
            -0.2095          0.2430         18.2958

     Atom 36  Ca  pos: ( -0.368512  0.866077  1.216878)  dia sigma:          -4.22
            -4.2441          0.0091         -0.0129
             0.0091         -4.2122         -0.0077
            -0.0129         -0.0077         -4.1988

     Atom 37  Si  pos: ( -0.849927  0.815590  1.402644)  dia sigma:           1.92
             1.9264         -0.0369         -0.0001
            -0.0369          1.9603          0.0027
            -0.0001          0.0027          1.8648

     Atom 38  O   pos: ( -0.708361  0.948400  1.253503)  dia sigma:          17.82
            17.7756          0.0680         -0.1723
             0.0680         17.8356         -0.1850
            -0.1723         -0.1850         17.8493

     Atom 39  O   pos: ( -0.053691  0.759018  1.284509)  dia sigma:          17.79
            17.8027          0.0468          0.1523
             0.0468         17.6840          0.0784
             0.1523          0.0784         17.8777

     Atom 40  O   pos: ( -0.870082  0.883018  1.637849)  dia sigma:          17.79
            17.7144         -0.0064          0.0153
            -0.0064         17.5929          0.0340
             0.0153          0.0340         18.0697

     Atom 41  Ca  pos: (  0.577541 -0.509148  1.194784)  dia sigma:          -4.21
            -4.2310          0.0072          0.0010
             0.0072         -4.1879          0.0054
             0.0010          0.0054         -4.1992

     Atom 42  Si  pos: (  0.074056 -0.439262  1.373715)  dia sigma:           1.92
             1.9234         -0.0226         -0.0129
            -0.0226          1.9513          0.0175
            -0.0129          0.0175          1.8821

     Atom 43  O   pos: ( -0.311358  1.226476  1.212668)  dia sigma:          17.77
            17.7587          0.1105          0.1372
             0.1105         17.7850          0.1459
             0.1372          0.1459         17.7747

     Atom 44  O   pos: (  0.262511 -0.382592  1.226215)  dia sigma:          17.87
            17.9305          0.0836         -0.1449
             0.0836         17.7872         -0.0528
            -0.1449         -0.0528         17.8965

     Atom 45  O   pos: ( -0.024787 -0.211265  1.427006)  dia sigma:          18.20
            18.3006         -0.2478          0.0199
            -0.2478         18.3603          0.0756
             0.0199          0.0756         17.9282

     Atom 46  O   pos: (  0.144150 -0.536135  1.585215)  dia sigma:          17.85
            17.7668         -0.0395          0.1281
            -0.0395         17.7439         -0.0723
             0.1281         -0.0723         18.0348

     Atom 47  Ca  pos: ( -0.406078  0.635573  0.151781)  dia sigma:          -4.20
            -4.2302         -0.0072          0.0209
            -0.0072         -4.1913          0.0089
             0.0209          0.0089         -4.1779

     Atom 48  Ca  pos: ( -0.721241  0.643568  1.845649)  dia sigma:          -4.22
            -4.2243          0.0305          0.0022
             0.0305         -4.2075         -0.0058
             0.0022         -0.0058         -4.2153

     Atom 49  Si  pos: ( -0.718118  1.569234  0.379778)  dia sigma:           1.87
             1.8660         -0.0359         -0.0413
            -0.0359          1.9149         -0.0188
            -0.0413         -0.0188          1.8428

     Atom 50  O   pos: ( -0.761880  1.547577  0.140674)  dia sigma:          17.64
            17.5023         -0.0419          0.0909
            -0.0419         17.5343          0.0752
             0.0909          0.0752         17.8740

     Atom 51  O   pos: (  0.715408 -0.136578  0.494088)  dia sigma:          17.60
            17.7260          0.0819          0.1425
             0.0819         17.5871          0.0482
             0.1425          0.0482         17.5013

     Atom 52  O   pos: ( -0.252048 -0.130326  1.919697)  dia sigma:          18.14
            18.5609          0.3200          0.1136
             0.3200         17.7165          0.1717
             0.1136          0.1717         18.1451

     Atom 53  H   pos: ( -0.109034 -0.091332  1.902468)  dia sigma:           0.98
             0.9756         -0.0000         -0.0000
            -0.0000          0.9756         -0.0000
            -0.0000         -0.0000          0.9756

     Atom 54  H   pos: (  0.701112 -0.186919  1.788975)  dia sigma:           0.87
             0.8674         -0.0000         -0.0000
            -0.0000          0.8674         -0.0000
            -0.0000         -0.0000          0.8674

     Atom 55  O   pos: ( -0.468276  0.986737  0.220678)  dia sigma:          18.22
            18.2461          0.3723         -0.3253
             0.3723         17.8913          0.0082
            -0.3253          0.0082         18.5210

     Atom 56  H   pos: ( -0.348631  1.069112  0.180665)  dia sigma:           0.95
             0.9492         -0.0000         -0.0000
            -0.0000          0.9492         -0.0000
            -0.0000         -0.0000          0.9492

     Atom 57  H   pos: ( -0.489625  1.012949  0.367349)  dia sigma:           0.95
             0.9489         -0.0000         -0.0000
            -0.0000          0.9489         -0.0000
            -0.0000         -0.0000          0.9489

     Atom 58  O   pos: (  0.106502  0.017284  1.762863)  dia sigma:          18.01
            17.6294         -0.3620          0.2156
            -0.3620         18.4585          0.3031
             0.2156          0.3031         17.9564

     Atom 59  H   pos: (  0.030058  0.138112  1.722670)  dia sigma:           0.99
             0.9928         -0.0000         -0.0000
            -0.0000          0.9928         -0.0000
            -0.0000         -0.0000          0.9928

     Atom 60  H   pos: (  0.083512 -0.070605  1.643935)  dia sigma:           0.98
             0.9778         -0.0000         -0.0000
            -0.0000          0.9778         -0.0000
            -0.0000         -0.0000          0.9778

     Atom 61  O   pos: ( -0.152027  0.253986  0.405942)  dia sigma:          18.06
            18.3778          0.2767          0.4855
             0.2767         18.1467         -0.1373
             0.4855         -0.1373         17.6428

     Atom 62  H   pos: ( -0.039202  0.209406  0.492420)  dia sigma:           1.00
             1.0002         -0.0000         -0.0000
            -0.0000          1.0002         -0.0000
            -0.0000         -0.0000          1.0002

     Atom 63  H   pos: (  0.764481  0.118337  0.420124)  dia sigma:           0.96
             0.9589         -0.0000         -0.0000
            -0.0000          0.9589         -0.0000
            -0.0000         -0.0000          0.9589

     Atom 64  O   pos: ( -0.740537  1.175564 -0.000456)  dia sigma:          18.10
            17.8109         -0.3068          0.3302
            -0.3068         18.5368          0.0449
             0.3302          0.0449         17.9434

     Atom 65  H   pos: ( -0.734246  1.315239  0.061527)  dia sigma:           0.92
             0.9215         -0.0000         -0.0000
            -0.0000          0.9215         -0.0000
            -0.0000         -0.0000          0.9215

     Atom 66  H   pos: ( -0.647084  1.096307  0.087597)  dia sigma:           0.95
             0.9489         -0.0000         -0.0000
            -0.0000          0.9489         -0.0000
            -0.0000         -0.0000          0.9489

     Atom 67  O   pos: ( -0.070748  0.441007  1.804675)  dia sigma:          18.05
            18.2778         -0.0055          0.2651
            -0.0055         17.4454         -0.3486
             0.2651         -0.3486         18.4314

     Atom 68  H   pos: ( -0.210344  0.449077  1.748034)  dia sigma:           0.94
             0.9438         -0.0000         -0.0000
            -0.0000          0.9438         -0.0000
            -0.0000         -0.0000          0.9438

     Atom 69  H   pos: ( -0.086843  0.393825  1.945686)  dia sigma:           0.98
             0.9770         -0.0000         -0.0000
            -0.0000          0.9770         -0.0000
            -0.0000         -0.0000          0.9770

     Atom 70  O   pos: (  0.565976 -0.554653  1.561244)  dia sigma:          18.22
            18.5874          0.2677         -0.0204
             0.2677         18.4180          0.0743
            -0.0204          0.0743         17.6497

     Atom 71  H   pos: (  0.570922 -0.399647  1.582885)  dia sigma:           0.87
             0.8727         -0.0000         -0.0000
            -0.0000          0.8727         -0.0000
            -0.0000         -0.0000          0.8727

     Atom 72  H   pos: (  0.423763 -0.596761  1.566087)  dia sigma:           0.99
             0.9914         -0.0000         -0.0000
            -0.0000          0.9914         -0.0000
            -0.0000         -0.0000          0.9914

     Atom 73  Ca  pos: ( -0.481377  0.403819  0.950226)  dia sigma:          -4.21
            -4.2249          0.0115          0.0032
             0.0115         -4.2175         -0.0179
             0.0032         -0.0179         -4.1741

     Atom 74  Si  pos: (  0.042175  0.340356  0.875096)  dia sigma:           1.99
             1.9762         -0.0174         -0.0115
            -0.0174          1.9850          0.0445
            -0.0115          0.0445          2.0062

     Atom 75  O   pos: ( -0.175385  0.260152  0.948409)  dia sigma:          17.82
            17.9015          0.0891         -0.1197
             0.0891         17.7555          0.0220
            -0.1197          0.0220         17.7912

     Atom 76  O   pos: (  0.192784  0.315382  1.066345)  dia sigma:          17.70
            17.6848         -0.0493          0.1188
            -0.0493         17.6298         -0.0333
             0.1188         -0.0333         17.7960

     Atom 77  O   pos: (  0.128755  0.195969  0.680988)  dia sigma:          18.11
            17.9910         -0.2692         -0.0512
            -0.2692         18.2196          0.1264
            -0.0512          0.1264         18.1066

     Atom 78  O   pos: (  0.040403  0.566175  0.789884)  dia sigma:          17.91
            17.7853          0.0192         -0.0171
             0.0192         18.0907         -0.0926
            -0.0171         -0.0926         17.8489

     Atom 79  Ca  pos: (  0.124433  0.840111  0.960204)  dia sigma:          -4.20
            -4.1933         -0.0163         -0.0172
            -0.0163         -4.2139         -0.0171
            -0.0172         -0.0171         -4.1878

     Atom 80  Si  pos: ( -0.394289  0.847558  0.728100)  dia sigma:           1.91
             1.9200         -0.0335          0.0120
            -0.0335          1.9259         -0.0233
             0.0120         -0.0233          1.8984

     Atom 81  O   pos: ( -0.528941  0.748334  0.907191)  dia sigma:          17.78
            17.7815          0.0412         -0.1268
             0.0412         17.7409         -0.1086
            -0.1268         -0.1086         17.8236

     Atom 82  O   pos: ( -0.198902  0.957078  0.829434)  dia sigma:          17.73
            17.8021          0.1441          0.0883
             0.1441         17.6282          0.0710
             0.0883          0.0710         17.7614

     Atom 83  O   pos: ( -0.349892  0.681793  0.550869)  dia sigma:          17.76
            17.7080          0.0667         -0.0160
             0.0667         17.7623          0.2422
            -0.0160          0.2422         17.8106

     Atom 84  Ca  pos: (  0.312806 -0.038802  1.190059)  dia sigma:          -4.20
            -4.1785         -0.0026         -0.0097
            -0.0026         -4.2286         -0.0151
            -0.0097         -0.0151         -4.1968

     Atom 85  Si  pos: ( -0.244043 -0.085671  1.408668)  dia sigma:           1.93
             1.9662         -0.0313         -0.0137
            -0.0313          1.9129         -0.0283
            -0.0137         -0.0283          1.9178

     Atom 86  O   pos: ( -0.193601  0.141559  1.474298)  dia sigma:          17.71
            17.6062          0.0762         -0.0128
             0.0762         17.8481          0.1444
            -0.0128          0.1444         17.6858

     Atom 87  O   pos: (  0.658138 -0.143266  1.201685)  dia sigma:          17.76
            17.7112          0.0356          0.1433
             0.0356         17.6826          0.0801
             0.1433          0.0801         17.8961

     Atom 88  O   pos: (  0.598798 -0.187827  1.593751)  dia sigma:          17.85
            17.8237          0.0759         -0.1338
             0.0759         17.7908         -0.1028
            -0.1338         -0.1028         17.9310

     Atom 89  Ca  pos: ( -0.062299  0.395647  1.310346)  dia sigma:          -4.19
            -4.2033         -0.0185          0.0179
            -0.0185         -4.2091          0.0196
             0.0179          0.0196         -4.1550

     Atom 90  Si  pos: ( -0.559375  0.427738  1.443372)  dia sigma:           1.92
             1.9479         -0.0397          0.0192
            -0.0397          1.9110          0.0080
             0.0192          0.0080          1.8998

     Atom 91  O   pos: (  0.354261  0.188520  1.438388)  dia sigma:          17.78
            17.7122          0.1360         -0.0044
             0.1360         17.9739          0.0056
            -0.0044          0.0056         17.6506

     Atom 92  O   pos: ( -0.402904  0.503100  1.271208)  dia sigma:          17.84
            17.8421          0.0875         -0.1687
             0.0875         17.7515         -0.0738
            -0.1687         -0.0738         17.9143

     Atom 93  O   pos: (  0.238155  0.568061  1.448825)  dia sigma:          18.34
            18.3937         -0.2449          0.0253
            -0.2449         18.5591         -0.0679
             0.0253         -0.0679         18.0691

     Atom 94  O   pos: ( -0.480676  0.454799  1.678274)  dia sigma:          17.64
            17.5957          0.0165          0.0673
             0.0165         17.4928          0.0257
             0.0673          0.0257         17.8189

     Atom 95  Ca  pos: ( -0.132708  1.020905  1.788149)  dia sigma:          -4.20
            -4.2171         -0.0019          0.0245
            -0.0019         -4.1855          0.0246
             0.0245          0.0246         -4.1898

     Atom 96  Ca  pos: (  0.469949  0.100013  1.752507)  dia sigma:          -4.19
            -4.1577          0.0115         -0.0051
             0.0115         -4.2056         -0.0044
            -0.0051         -0.0044         -4.2040

     Atom 97  Ca  pos: ( -0.015903  0.606064  0.458121)  dia sigma:          -4.21
            -4.1903          0.0022         -0.0119
             0.0022         -4.1739          0.0096
            -0.0119          0.0096         -4.2709

     Atom 98  O   pos: ( -0.083798  0.638657  0.135033)  dia sigma:          17.96
            17.9756         -0.1719         -0.3984
            -0.1719         17.7735          0.2519
            -0.3984          0.2519         18.1338

     Atom 99  H   pos: (  0.001250  0.585230  0.028461)  dia sigma:           1.02
             1.0246         -0.0000         -0.0000
            -0.0000          1.0246         -0.0000
            -0.0000         -0.0000          1.0246

     Atom100  O   pos: (  0.799319 -0.937094  1.980871)  dia sigma:          17.73
            17.3989         -0.0319          0.0420
            -0.0319         17.8089         -0.3921
             0.0420         -0.3921         17.9801

     Atom101  H   pos: (  0.655466 -0.098825  0.021143)  dia sigma:           1.02
             1.0231         -0.0000         -0.0000
            -0.0000          1.0231         -0.0000
            -0.0000         -0.0000          1.0231

     Paramagnetic contribution in ppm:

     Atom  1  O   pos: ( -0.175600  1.248908  0.115796)  para sigma:         -22.81
           -26.6359         -2.8683         -6.6248
            -2.4129        -34.7337          8.6578
           -10.6339         12.8978         -7.0663

     Atom  2  H   pos: ( -0.040922  1.188069  0.110514)  para sigma:           0.00
             0.0000          0.0000          0.0000
             0.0000          0.0000          0.0000
             0.0000          0.0000          0.0000

     Atom  3  H   pos: ( -0.188516  1.318341  0.253361)  para sigma:           0.00
             0.0000          0.0000          0.0000
             0.0000          0.0000          0.0000
             0.0000          0.0000          0.0000

     Atom  4  O   pos: (  0.344162  0.514397  0.416560)  para sigma:         -28.68
           -14.2915         20.0629          3.7509
            11.4478        -34.3981          4.9200
             2.7959          5.2458        -37.3426

     Atom  5  H   pos: (  0.348680  0.369045  0.432944)  para sigma:           0.00
             0.0000          0.0000          0.0000
             0.0000          0.0000          0.0000
             0.0000          0.0000          0.0000

     Atom  6  H   pos: (  0.463880  0.574584  0.504407)  para sigma:           0.00
             0.0000          0.0000          0.0000
             0.0000          0.0000          0.0000
             0.0000          0.0000          0.0000

     Atom  7  O   pos: ( -0.222000  1.410359  0.463515)  para sigma:         -31.36
           -18.0351         -9.0463         -0.4741
            -8.4973        -37.3542         11.1390
            -3.3916         13.3767        -38.7020

     Atom  8  H   pos: ( -1.105917  1.513835  0.459237)  para sigma:           0.00
             0.0000          0.0000          0.0000
             0.0000          0.0000          0.0000
             0.0000          0.0000          0.0000

     Atom  9  H   pos: ( -0.341671  1.507196  0.461701)  para sigma:           0.00
             0.0000          0.0000          0.0000
             0.0000          0.0000          0.0000
             0.0000          0.0000          0.0000

     Atom 10  O   pos: (  0.303349 -0.463120  1.918461)  para sigma:         -22.63
           -16.2481         -4.9044         18.4595
            -2.6821        -44.0384         -0.0060
            20.9950         -0.1024         -7.5939

     Atom 11  H   pos: (  0.449075 -0.482417  1.904806)  para sigma:           0.00
             0.0000          0.0000          0.0000
             0.0000          0.0000          0.0000
             0.0000          0.0000          0.0000

     Atom 12  H   pos: (  0.251710 -0.448028  1.774003)  para sigma:           0.00
             0.0000          0.0000          0.0000
             0.0000          0.0000          0.0000
             0.0000          0.0000          0.0000

     Atom 13  O   pos: (  0.497071  0.296083  0.056316)  para sigma:         -28.71
           -38.5609        -12.1122         -4.4617
           -15.2904         -5.0449         18.1903
            -4.2312         17.1956        -42.5265

     Atom 14  H   pos: (  0.708326 -0.758829  2.070224)  para sigma:           0.00
             0.0000          0.0000          0.0000
             0.0000          0.0000          0.0000
             0.0000          0.0000          0.0000

     Atom 15  H   pos: (  0.498270 -0.665196  2.152178)  para sigma:           0.00
             0.0000          0.0000          0.0000
             0.0000          0.0000          0.0000
             0.0000          0.0000          0.0000

     Atom 16  O   pos: ( -0.412413  0.964634  1.564999)  para sigma:         -45.95
           -48.8507         -7.9203          8.2403
            -4.7385        -49.1056         -0.8722
             6.6393         -5.8147        -39.8845

     Atom 17  H   pos: ( -0.467865  0.889932  1.679800)  para sigma:           0.00
             0.0000          0.0000          0.0000
             0.0000          0.0000          0.0000
             0.0000          0.0000          0.0000

     Atom 18  H   pos: ( -0.506137  1.085683  1.547755)  para sigma:           0.00
             0.0000          0.0000          0.0000
             0.0000          0.0000          0.0000
             0.0000          0.0000          0.0000

     Atom 19  O   pos: (  0.020732  0.957729  0.484943)  para sigma:         -23.54
           -29.4286         13.8504        -11.1816
            14.3855        -16.6190          1.9726
           -13.2701          2.2418        -24.5812

     Atom 20  H   pos: (  0.111750  1.069861  0.455040)  para sigma:           0.00
             0.0000          0.0000          0.0000
             0.0000          0.0000          0.0000
             0.0000          0.0000          0.0000

     Atom 21  H   pos: ( -0.049394  0.988697  0.614068)  para sigma:           0.00
             0.0000          0.0000          0.0000
             0.0000          0.0000          0.0000
             0.0000          0.0000          0.0000

     Atom 22  O   pos: ( -1.106011  1.734028  0.005312)  para sigma:          -9.41
             6.4897          4.9308          9.3766
             0.4136        -17.2652         -2.3538
             9.5827         -1.6771        -17.4669

     Atom 23  H   pos: ( -1.003538  1.697487  0.108128)  para sigma:           0.00
             0.0000          0.0000          0.0000
             0.0000          0.0000          0.0000
             0.0000          0.0000          0.0000

     Atom 24  H   pos: ( -0.220767  1.637042  0.049307)  para sigma:           0.00
             0.0000          0.0000          0.0000
             0.0000          0.0000          0.0000
             0.0000          0.0000          0.0000

     Atom 25  Ca  pos: ( -0.152918  1.303595  0.888547)  para sigma:        -480.31
          -483.6455        -14.3298         -6.8705
           -17.6844       -449.8953         -0.5666
            -7.6557         -3.1277       -507.3745

     Atom 26  Si  pos: ( -0.643159  1.238113  0.696405)  para sigma:        -403.29
          -389.6172         22.5541         -1.7570
            21.8551       -414.6677          4.8530
             2.7323          1.5203       -405.5843

     Atom 27  O   pos: ( -0.825758  1.177172  0.846877)  para sigma:        -108.75
          -103.5121          1.9622        -11.4032
             1.2899        -97.7729        -13.6594
            -4.5125        -10.7545       -124.9795

     Atom 28  O   pos: ( -0.492563  1.379292  0.824200)  para sigma:        -103.43
           -94.7398          3.5764          8.8261
             4.8810        -80.4396          1.0470
            -0.0293         -2.4261       -135.1022

     Atom 29  O   pos: ( -0.531354  1.028704  0.612536)  para sigma:         -66.95
           -72.8895        -23.0373          1.3510
           -21.4988        -55.6658          0.2933
             1.5821         -0.5363        -72.3075

     Atom 30  O   pos: ( -0.732680  1.337274  0.484091)  para sigma:         -59.23
           -78.0481         -3.0875          6.6478
            -1.6071        -47.1537        -22.3817
             6.0412        -21.1438        -52.4921

     Atom 31  Ca  pos: (  0.765086 -0.087475  0.865580)  para sigma:        -491.90
          -477.7289         -9.6630          6.0808
            -9.4277       -487.2532          7.0358
             6.3157          7.1159       -510.7245

     Atom 32  Si  pos: (  0.258299 -0.012899  0.734509)  para sigma:        -405.99
          -392.2334         24.4761          0.4200
            25.9673       -414.2387         -5.5887
             5.0233         -2.1380       -411.5003

     Atom 33  O   pos: (  0.113820 -0.152851  0.871484)  para sigma:         -98.25
           -89.0417          1.4009         -6.2650
             2.3933        -87.2504         -8.8219
            -3.2135         -3.9966       -118.4627

     Atom 34  O   pos: (  0.457114  0.049889  0.856801)  para sigma:        -106.05
           -93.5627         -2.8713          5.8392
            -7.6972       -104.7110          1.3336
             0.5976         -1.5031       -119.8650

     Atom 35  O   pos: (  0.310423 -0.118050  0.514035)  para sigma:         -63.82
           -65.5202         -8.8969        -14.4131
           -10.0535        -70.2824         16.3444
           -13.6975         16.7395        -55.6463

     Atom 36  Ca  pos: ( -0.368512  0.866077  1.216878)  para sigma:        -482.41
          -460.4947        -21.9836         11.6511
           -17.7014       -477.5867          1.5911
            13.2697          1.2767       -509.1623

     Atom 37  Si  pos: ( -0.849927  0.815590  1.402644)  para sigma:        -404.68
          -401.9166         23.2548        -11.7064
            25.5505       -434.7366          4.9227
            -7.3508          5.6052       -377.4003

     Atom 38  O   pos: ( -0.708361  0.948400  1.253503)  para sigma:        -108.22
           -91.6181         11.5991         -5.5928
             7.0167        -96.5589         -3.9570
             4.8938         -0.2846       -136.4934

     Atom 39  O   pos: ( -0.053691  0.759018  1.284509)  para sigma:        -109.15
           -90.9531        -10.9630          2.9468
           -15.7208       -118.2363         -8.2603
           -10.3884         -6.9737       -118.2460

     Atom 40  O   pos: ( -0.870082  0.883018  1.637849)  para sigma:        -129.51
          -108.1362        -28.9302        -18.7694
           -23.5595       -130.0203          6.9119
           -11.0895          5.5298       -150.3758

     Atom 41  Ca  pos: (  0.577541 -0.509148  1.194784)  para sigma:        -489.02
          -468.6772        -20.5599          0.6258
           -18.3595       -495.1971         -4.0251
             3.0323         -3.9331       -503.1737

     Atom 42  Si  pos: (  0.074056 -0.439262  1.373715)  para sigma:        -402.90
          -403.1725         13.4164         10.3403
            17.0878       -424.8457         -9.8597
            12.2918        -13.8359       -380.6682

     Atom 43  O   pos: ( -0.311358  1.226476  1.212668)  para sigma:        -101.48
           -91.7117          4.0161          5.3780
             3.2793        -85.1762          0.4847
            -3.3461         -3.7865       -127.5581

     Atom 44  O   pos: (  0.262511 -0.382592  1.226215)  para sigma:        -117.33
          -102.9329         -6.6337         -7.1289
            -7.8122       -103.8005         -1.5978
             1.9176         -1.3457       -145.2495

     Atom 45  O   pos: ( -0.024787 -0.211265  1.427006)  para sigma:         -66.49
           -61.4434        -24.5561         -0.6611
           -23.0068        -56.3958          7.7592
            -2.9231          8.2707        -81.6403

     Atom 46  O   pos: (  0.144150 -0.536135  1.585215)  para sigma:         -91.66
          -117.7184         -2.1171          2.5436
            -7.6546        -87.1287        -35.8396
             6.6694        -29.0070        -70.1227

     Atom 47  Ca  pos: ( -0.406078  0.635573  0.151781)  para sigma:        -492.79
          -446.4879         11.6722        -16.8382
             8.8430       -507.2741        -12.9220
           -25.4923         -8.8447       -524.6206

     Atom 48  Ca  pos: ( -0.721241  0.643568  1.845649)  para sigma:        -456.98
          -447.4813        -27.3091        -16.4758
           -26.2046       -459.5193          8.3403
           -14.0035          5.2127       -463.9364

     Atom 49  Si  pos: ( -0.718118  1.569234  0.379778)  para sigma:        -406.52
          -398.8487         29.1682         33.4255
            29.9003       -439.6760         17.2569
            26.3940         14.1077       -381.0341

     Atom 50  O   pos: ( -0.761880  1.547577  0.140674)  para sigma:         -67.63
           -88.4647         -1.4349         13.2699
            -2.8002        -79.7172          2.3605
            13.4588          5.9240        -34.7195

     Atom 51  O   pos: (  0.715408 -0.136578  0.494088)  para sigma:         -69.90
           -60.5800          9.4980         12.7148
            11.0100        -72.7464          3.0018
            13.7861          3.4235        -76.3862

     Atom 52  O   pos: ( -0.252048 -0.130326  1.919697)  para sigma:         -40.21
           -51.2165          6.1798          8.7063
             4.1763        -57.0598        -11.2213
            17.6419         -0.7006        -12.3505

     Atom 53  H   pos: ( -0.109034 -0.091332  1.902468)  para sigma:           0.00
             0.0000          0.0000          0.0000
             0.0000          0.0000          0.0000
             0.0000          0.0000          0.0000

     Atom 54  H   pos: (  0.701112 -0.186919  1.788975)  para sigma:           0.00
             0.0000          0.0000          0.0000
             0.0000          0.0000          0.0000
             0.0000          0.0000          0.0000

     Atom 55  O   pos: ( -0.468276  0.986737  0.220678)  para sigma:         -30.53
           -31.6701          6.8240         -2.6467
             5.4319        -33.7679          2.7342
            -5.2180         -1.6693        -26.1486

     Atom 56  H   pos: ( -0.348631  1.069112  0.180665)  para sigma:           0.00
             0.0000          0.0000          0.0000
             0.0000          0.0000          0.0000
             0.0000          0.0000          0.0000

     Atom 57  H   pos: ( -0.489625  1.012949  0.367349)  para sigma:           0.00
             0.0000          0.0000          0.0000
             0.0000          0.0000          0.0000
             0.0000          0.0000          0.0000

     Atom 58  O   pos: (  0.106502  0.017284  1.762863)  para sigma:         -27.30
           -28.1965         -1.3648          1.8635
            -0.2989        -18.9982          8.3143
             0.5331          6.5205        -34.7188

     Atom 59  H   pos: (  0.030058  0.138112  1.722670)  para sigma:           0.00
             0.0000          0.0000          0.0000
             0.0000          0.0000          0.0000
             0.0000          0.0000          0.0000

     Atom 60  H   pos: (  0.083512 -0.070605  1.643935)  para sigma:           0.00
             0.0000          0.0000          0.0000
             0.0000          0.0000          0.0000
             0.0000          0.0000          0.0000

     Atom 61  O   pos: ( -0.152027  0.253986  0.405942)  para sigma:         -16.30
           -11.8798         13.9695         16.8888
            12.7125         -4.7507         -4.5443
            19.1924          0.2751        -32.2823

     Atom 62  H   pos: ( -0.039202  0.209406  0.492420)  para sigma:           0.00
             0.0000          0.0000          0.0000
             0.0000          0.0000          0.0000
             0.0000          0.0000          0.0000

     Atom 63  H   pos: (  0.764481  0.118337  0.420124)  para sigma:           0.00
             0.0000          0.0000          0.0000
             0.0000          0.0000          0.0000
             0.0000          0.0000          0.0000

     Atom 64  O   pos: ( -0.740537  1.175564 -0.000456)  para sigma:         -25.70
           -34.0967        -10.4669          5.9030
           -14.0740        -14.6205          3.4202
             5.6729          9.5969        -28.3922

     Atom 65  H   pos: ( -0.734246  1.315239  0.061527)  para sigma:           0.00
             0.0000          0.0000          0.0000
             0.0000          0.0000          0.0000
             0.0000          0.0000          0.0000

     Atom 66  H   pos: ( -0.647084  1.096307  0.087597)  para sigma:           0.00
             0.0000          0.0000          0.0000
             0.0000          0.0000          0.0000
             0.0000          0.0000          0.0000

     Atom 67  O   pos: ( -0.070748  0.441007  1.804675)  para sigma:         -11.51
            -6.1978          0.2559         13.2628
            -0.1940        -28.9708         -7.5618
            18.5555         -8.2646          0.6406

     Atom 68  H   pos: ( -0.210344  0.449077  1.748034)  para sigma:           0.00
             0.0000          0.0000          0.0000
             0.0000          0.0000          0.0000
             0.0000          0.0000          0.0000

     Atom 69  H   pos: ( -0.086843  0.393825  1.945686)  para sigma:           0.00
             0.0000          0.0000          0.0000
             0.0000          0.0000          0.0000
             0.0000          0.0000          0.0000

     Atom 70  O   pos: (  0.565976 -0.554653  1.561244)  para sigma:         -51.73
           -59.7959         -1.8827         -1.6152
             6.4230        -27.9385          6.4969
            -3.5981          6.4726        -67.4489

     Atom 71  H   pos: (  0.570922 -0.399647  1.582885)  para sigma:           0.00
             0.0000          0.0000          0.0000
             0.0000          0.0000          0.0000
             0.0000          0.0000          0.0000

     Atom 72  H   pos: (  0.423763 -0.596761  1.566087)  para sigma:           0.00
             0.0000          0.0000          0.0000
             0.0000          0.0000          0.0000
             0.0000          0.0000          0.0000

     Atom 73  Ca  pos: ( -0.481377  0.403819  0.950226)  para sigma:        -502.26
          -488.9490         -7.4782         -1.7374
            -7.5901       -478.4937        -11.5731
            -3.3783        -13.3804       -539.3479

     Atom 74  Si  pos: (  0.042175  0.340356  0.875096)  para sigma:        -412.95
          -403.7004         14.8702         10.5406
            13.2469       -404.7220        -26.1467
             8.8666        -29.0767       -430.4335

     Atom 75  O   pos: ( -0.175385  0.260152  0.948409)  para sigma:        -108.82
           -92.2948         -1.3640          2.3551
            -2.3713       -102.2277          3.2020
             6.9615          5.0316       -131.9444

     Atom 76  O   pos: (  0.192784  0.315382  1.066345)  para sigma:        -115.22
           -92.4759         -4.1202        -14.6921
            -9.3147       -129.5464        -16.3356
           -16.8222        -11.5105       -123.6457

     Atom 77  O   pos: (  0.128755  0.195969  0.680988)  para sigma:         -73.28
           -81.4938        -12.0729          4.0386
           -12.9954        -65.1866          3.2148
             4.9240          1.9818        -73.1658

     Atom 78  O   pos: (  0.040403  0.566175  0.789884)  para sigma:        -116.68
          -159.8427         14.3007          5.1297
            12.9272        -98.5454          8.1449
             7.0899          7.8540        -91.6526

     Atom 79  Ca  pos: (  0.124433  0.840111  0.960204)  para sigma:        -505.38
          -548.8253          5.3789         11.1588
             4.9806       -464.1941          7.4221
             6.7480          9.7046       -503.1108

     Atom 80  Si  pos: ( -0.394289  0.847558  0.728100)  para sigma:        -412.46
          -411.3076         24.5314         -5.2898
            22.4680       -420.6850         12.1026
           -14.4075         22.9938       -405.3971

     Atom 81  O   pos: ( -0.528941  0.748334  0.907191)  para sigma:        -110.78
          -116.3577         -7.1807         -4.6990
            -2.3769        -86.1147        -12.3328
            -1.3666         -6.3828       -129.8644

     Atom 82  O   pos: ( -0.198902  0.957078  0.829434)  para sigma:         -92.30
           -86.0574          4.5817         -0.0950
             6.3480        -89.5788          5.5413
            -0.2351          3.9383       -101.2587

     Atom 83  O   pos: ( -0.349892  0.681793  0.550869)  para sigma:         -79.83
           -64.8914         -3.4050         -4.4779
            -3.3420        -96.2662         16.8531
            -3.5038         17.5673        -78.3191

     Atom 84  Ca  pos: (  0.312806 -0.038802  1.190059)  para sigma:        -479.47
          -518.0238         14.9639          5.8001
            11.9965       -440.5036         31.1510
             0.9702         29.4607       -479.8723

     Atom 85  Si  pos: ( -0.244043 -0.085671  1.408668)  para sigma:        -409.43
          -435.0731         23.8102         17.5228
            16.4279       -392.9923         14.1693
            13.9826         13.8338       -400.2198

     Atom 86  O   pos: ( -0.193601  0.141559  1.474298)  para sigma:         -99.54
          -119.5538         29.0634         -5.9431
            29.6787        -59.8309        -25.4443
            -9.2408        -35.0604       -119.2442

     Atom 87  O   pos: (  0.658138 -0.143266  1.201685)  para sigma:        -103.01
          -102.2403         -0.7355          8.7816
            -0.6548       -114.3281         -3.4884
             5.4421         -2.1127        -92.4660

     Atom 88  O   pos: (  0.598798 -0.187827  1.593751)  para sigma:         -94.71
          -112.5774          3.1129         -4.6938
             1.2893        -81.4200         12.2322
            -3.5667         11.1640        -90.1230

     Atom 89  Ca  pos: ( -0.062299  0.395647  1.310346)  para sigma:        -486.53
          -513.0222         21.0606        -47.5653
            24.9464       -456.8637        -33.5234
           -45.7526        -25.4406       -489.7073

     Atom 90  Si  pos: ( -0.559375  0.427738  1.443372)  para sigma:        -405.51
          -412.9174         32.2042        -12.4285
            26.7869       -404.9065         -5.6893
           -14.7926          0.8363       -398.6965

     Atom 91  O   pos: (  0.354261  0.188520  1.438388)  para sigma:        -118.59
          -132.9459         10.6935          7.5896
             4.0128       -134.4364         25.2413
            13.8907         32.1081        -88.3821

     Atom 92  O   pos: ( -0.402904  0.503100  1.271208)  para sigma:        -105.67
          -117.7436          3.2222         -3.2448
             3.2004       -121.4805          8.3703
            -3.5732          5.9293        -77.7763

     Atom 93  O   pos: (  0.238155  0.568061  1.448825)  para sigma:         -75.45
           -71.5220        -13.4701          1.9050
            -9.3433        -70.8790          1.7125
            -1.2916          1.0484        -83.9471

     Atom 94  O   pos: ( -0.480676  0.454799  1.678274)  para sigma:        -118.41
          -104.4659         -8.9357        -20.3769
           -10.7244        -94.9875          8.5684
           -24.5586          5.9985       -155.7888

     Atom 95  Ca  pos: ( -0.132708  1.020905  1.788149)  para sigma:        -468.24
          -433.2644         -2.3588        -41.9855
            -1.8878       -471.9866         -6.4874
           -49.2591         -8.1493       -499.4757

     Atom 96  Ca  pos: (  0.469949  0.100013  1.752507)  para sigma:        -472.66
          -481.5407        -23.2978         -7.2520
           -23.1528       -452.6740          8.8198
            -7.7754          2.7432       -483.7666

     Atom 97  Ca  pos: ( -0.015903  0.606064  0.458121)  para sigma:        -501.76
          -523.7687         -4.5789         15.2969
           -11.4608       -547.3516         -7.0272
            18.1727         -8.3745       -434.1723

     Atom 98  O   pos: ( -0.083798  0.638657  0.135033)  para sigma:         -99.02
           -46.7425          0.3277         12.3442
            17.3367       -140.8913        -30.1998
            24.7494        -15.5093       -109.4170

     Atom 99  H   pos: (  0.001250  0.585230  0.028461)  para sigma:           0.00
             0.0000          0.0000          0.0000
             0.0000          0.0000          0.0000
             0.0000          0.0000          0.0000

     Atom100  O   pos: (  0.799319 -0.937094  1.980871)  para sigma:         -59.38
           -50.7503         21.1858        -29.8428
             8.3279        -53.3874         10.3853
           -14.6030          7.5426        -74.0143

     Atom101  H   pos: (  0.655466 -0.098825  0.021143)  para sigma:           0.00
             0.0000          0.0000          0.0000
             0.0000          0.0000          0.0000
             0.0000          0.0000          0.0000

     Paramagnetic US occ-occ contribution in ppm:

     Atom  1  O   pos: ( -0.175600  1.248908  0.115796)  para_oo sigma:          -1.01
            -1.1997          0.0873         -0.0704
             0.0853         -1.0128         -0.0317
            -0.0833         -0.0051         -0.8200

     Atom  2  H   pos: ( -0.040922  1.188069  0.110514)  para_oo sigma:           0.00
             0.0000          0.0000          0.0000
             0.0000          0.0000          0.0000
             0.0000          0.0000          0.0000

     Atom  3  H   pos: ( -0.188516  1.318341  0.253361)  para_oo sigma:           0.00
             0.0000          0.0000          0.0000
             0.0000          0.0000          0.0000
             0.0000          0.0000          0.0000

     Atom  4  O   pos: (  0.344162  0.514397  0.416560)  para_oo sigma:          -0.40
            -0.5044          0.3341          0.2561
             0.3316         -0.1979          0.1864
             0.3810          0.2929         -0.5001

     Atom  5  H   pos: (  0.348680  0.369045  0.432944)  para_oo sigma:           0.00
             0.0000          0.0000          0.0000
             0.0000          0.0000          0.0000
             0.0000          0.0000          0.0000

     Atom  6  H   pos: (  0.463880  0.574584  0.504407)  para_oo sigma:           0.00
             0.0000          0.0000          0.0000
             0.0000          0.0000          0.0000
             0.0000          0.0000          0.0000

     Atom  7  O   pos: ( -0.222000  1.410359  0.463515)  para_oo sigma:          -1.06
            -1.1068         -0.0897         -0.0353
            -0.0666         -1.0446          0.0866
            -0.0543          0.0764         -1.0230

     Atom  8  H   pos: ( -1.105917  1.513835  0.459237)  para_oo sigma:           0.00
             0.0000          0.0000          0.0000
             0.0000          0.0000          0.0000
             0.0000          0.0000          0.0000

     Atom  9  H   pos: ( -0.341671  1.507196  0.461701)  para_oo sigma:           0.00
             0.0000          0.0000          0.0000
             0.0000          0.0000          0.0000
             0.0000          0.0000          0.0000

     Atom 10  O   pos: (  0.303349 -0.463120  1.918461)  para_oo sigma:          -0.87
            -0.8794         -0.0615          0.1616
            -0.1778         -1.1021         -0.0812
             0.2217         -0.0007         -0.6138

     Atom 11  H   pos: (  0.449075 -0.482417  1.904806)  para_oo sigma:           0.00
             0.0000          0.0000          0.0000
             0.0000          0.0000          0.0000
             0.0000          0.0000          0.0000

     Atom 12  H   pos: (  0.251710 -0.448028  1.774003)  para_oo sigma:           0.00
             0.0000          0.0000          0.0000
             0.0000          0.0000          0.0000
             0.0000          0.0000          0.0000

     Atom 13  O   pos: (  0.497071  0.296083  0.056316)  para_oo sigma:          -0.55
            -0.1020         -0.4068         -0.2029
            -0.4013         -0.8172          0.0387
            -0.1792          0.0469         -0.7392

     Atom 14  H   pos: (  0.708326 -0.758829  2.070224)  para_oo sigma:           0.00
             0.0000          0.0000          0.0000
             0.0000          0.0000          0.0000
             0.0000          0.0000          0.0000

     Atom 15  H   pos: (  0.498270 -0.665196  2.152178)  para_oo sigma:           0.00
             0.0000          0.0000          0.0000
             0.0000          0.0000          0.0000
             0.0000          0.0000          0.0000

     Atom 16  O   pos: ( -0.412413  0.964634  1.564999)  para_oo sigma:          -0.49
            -0.8414         -0.0402         -0.1559
            -0.1525         -0.2142         -0.5316
            -0.0780         -0.3967         -0.4176

     Atom 17  H   pos: ( -0.467865  0.889932  1.679800)  para_oo sigma:           0.00
             0.0000          0.0000          0.0000
             0.0000          0.0000          0.0000
             0.0000          0.0000          0.0000

     Atom 18  H   pos: ( -0.506137  1.085683  1.547755)  para_oo sigma:           0.00
             0.0000          0.0000          0.0000
             0.0000          0.0000          0.0000
             0.0000          0.0000          0.0000

     Atom 19  O   pos: (  0.020732  0.957729  0.484943)  para_oo sigma:          -0.42
            -0.2869          0.0829         -0.3201
            -0.0515         -0.8476         -0.0260
            -0.3760         -0.1610         -0.1366

     Atom 20  H   pos: (  0.111750  1.069861  0.455040)  para_oo sigma:           0.00
             0.0000          0.0000          0.0000
             0.0000          0.0000          0.0000
             0.0000          0.0000          0.0000

     Atom 21  H   pos: ( -0.049394  0.988697  0.614068)  para_oo sigma:           0.00
             0.0000          0.0000          0.0000
             0.0000          0.0000          0.0000
             0.0000          0.0000          0.0000

     Atom 22  O   pos: ( -1.106011  1.734028  0.005312)  para_oo sigma:          -0.34
            -0.0741          0.0754          0.2341
             0.1254         -0.4643         -0.0266
             0.2873         -0.0317         -0.4953

     Atom 23  H   pos: ( -1.003538  1.697487  0.108128)  para_oo sigma:           0.00
             0.0000          0.0000          0.0000
             0.0000          0.0000          0.0000
             0.0000          0.0000          0.0000

     Atom 24  H   pos: ( -0.220767  1.637042  0.049307)  para_oo sigma:           0.00
             0.0000          0.0000          0.0000
             0.0000          0.0000          0.0000
             0.0000          0.0000          0.0000

     Atom 25  Ca  pos: ( -0.152918  1.303595  0.888547)  para_oo sigma:          -3.17
            -3.1684         -0.3858         -0.0205
            -0.4220         -2.5019         -0.0800
            -0.0706         -0.1038         -3.8438

     Atom 26  Si  pos: ( -0.643159  1.238113  0.696405)  para_oo sigma:          -6.00
            -5.5792          0.5704          0.0376
             0.5798         -6.3935          0.3019
             0.0050          0.2675         -6.0410

     Atom 27  O   pos: ( -0.825758  1.177172  0.846877)  para_oo sigma:          -1.65
            -0.7856          0.7425         -1.6518
             0.7266         -2.8239         -0.5029
            -1.7957         -0.5006         -1.3347

     Atom 28  O   pos: ( -0.492563  1.379292  0.824200)  para_oo sigma:          -1.71
            -1.5625          1.3760          1.2931
             1.3625         -1.8438          1.1127
             1.4319          1.2554         -1.7282

     Atom 29  O   pos: ( -0.531354  1.028704  0.612536)  para_oo sigma:          -3.78
            -3.9201         -1.1789          0.0714
            -1.1920         -2.8619         -0.0383
             0.0918         -0.0244         -4.5665

     Atom 30  O   pos: ( -0.732680  1.337274  0.484091)  para_oo sigma:          -3.81
            -4.6738         -0.4068          0.2976
            -0.3802         -3.3751         -1.3628
             0.3406         -1.4412         -3.3897

     Atom 31  Ca  pos: (  0.765086 -0.087475  0.865580)  para_oo sigma:          -3.61
            -3.4617         -0.4013         -0.0670
            -0.4141         -3.3258         -0.0035
             0.0146          0.0922         -4.0366

     Atom 32  Si  pos: (  0.258299 -0.012899  0.734509)  para_oo sigma:          -5.94
            -5.6407          0.8314          0.1701
             0.8560         -6.2868         -0.0786
             0.1216         -0.1241         -5.9069

     Atom 33  O   pos: (  0.113820 -0.152851  0.871484)  para_oo sigma:          -1.74
            -1.8217          1.2769         -1.3417
             1.2133         -1.9599         -1.1181
            -1.4597         -1.2143         -1.4450

     Atom 34  O   pos: (  0.457114  0.049889  0.856801)  para_oo sigma:          -1.74
            -0.6097          1.0208          1.6173
             1.0694         -2.6219          0.5340
             1.7298          0.5501         -1.9747

     Atom 35  O   pos: (  0.310423 -0.118050  0.514035)  para_oo sigma:          -3.81
            -4.1167         -0.7379         -0.9739
            -0.7320         -4.0703          0.8640
            -1.0224          0.9339         -3.2459

     Atom 36  Ca  pos: ( -0.368512  0.866077  1.216878)  para_oo sigma:          -3.28
            -2.7132         -0.4408          0.2781
            -0.4222         -3.2481          0.0951
             0.2556          0.1071         -3.8719

     Atom 37  Si  pos: ( -0.849927  0.815590  1.402644)  para_oo sigma:          -6.04
            -6.1052          0.5336         -0.2771
             0.5522         -6.6331          0.1325
            -0.2838          0.0750         -5.3880

     Atom 38  O   pos: ( -0.708361  0.948400  1.253503)  para_oo sigma:          -1.69
            -1.8888          1.0972         -1.5079
             0.9838         -1.6659         -0.9723
            -1.7113         -1.1391         -1.5068

     Atom 39  O   pos: ( -0.053691  0.759018  1.284509)  para_oo sigma:          -1.36
            -0.3166          0.6716          1.3497
             0.9083         -2.3341          0.7082
             1.5038          0.6869         -1.4399

     Atom 40  O   pos: ( -0.870082  0.883018  1.637849)  para_oo sigma:          -1.39
            -2.8069          0.5814         -0.0905
             0.5044         -2.2616          1.0415
            -0.1270          1.1830          0.8918

     Atom 41  Ca  pos: (  0.577541 -0.509148  1.194784)  para_oo sigma:          -3.09
            -2.4608         -0.5764          0.0624
            -0.5810         -3.0509         -0.1306
             0.0357         -0.1511         -3.7611

     Atom 42  Si  pos: (  0.074056 -0.439262  1.373715)  para_oo sigma:          -6.06
            -6.2195          0.3073          0.3539
             0.3119         -6.4645         -0.2936
             0.2642         -0.3395         -5.4950

     Atom 43  O   pos: ( -0.311358  1.226476  1.212668)  para_oo sigma:          -1.38
            -1.2722          1.1211          1.2715
             1.0970         -1.5026          1.0829
             1.4127          1.1912         -1.3741

     Atom 44  O   pos: (  0.262511 -0.382592  1.226215)  para_oo sigma:          -1.27
            -0.6640          0.6421         -1.5942
             0.7301         -2.3690         -0.5481
            -1.7683         -0.5987         -0.7779

     Atom 45  O   pos: ( -0.024787 -0.211265  1.427006)  para_oo sigma:          -3.57
            -3.2204         -1.3538         -0.1355
            -1.4720         -3.0125          0.1075
            -0.1167          0.1118         -4.4663

     Atom 46  O   pos: (  0.144150 -0.536135  1.585215)  para_oo sigma:          -2.64
            -3.1001         -0.5311          1.2897
            -0.4265         -3.5658         -0.3348
             1.1750         -0.5076         -1.2623

     Atom 47  Ca  pos: ( -0.406078  0.635573  0.151781)  para_oo sigma:          -3.56
            -2.9265         -0.0813          0.1274
             0.0941         -3.4632         -0.3497
             0.1195         -0.3699         -4.3002

     Atom 48  Ca  pos: ( -0.721241  0.643568  1.845649)  para_oo sigma:          -2.49
            -2.2097         -0.3650         -0.2878
            -0.3285         -2.2578         -0.0050
            -0.2832         -0.0863         -3.0109

     Atom 49  Si  pos: ( -0.718118  1.569234  0.379778)  para_oo sigma:          -5.89
            -5.6634          0.6767          0.4402
             0.6825         -6.4689          0.2481
             0.4117          0.2199         -5.5300

     Atom 50  O   pos: ( -0.761880  1.547577  0.140674)  para_oo sigma:          -3.46
            -4.4044          0.0081          0.3911
            -0.0237         -4.2889          0.3443
             0.3560          0.3532         -1.6890

     Atom 51  O   pos: (  0.715408 -0.136578  0.494088)  para_oo sigma:          -3.41
            -1.8599          1.2330          0.7859
             1.2336         -3.6497          0.4075
             0.8292          0.4489         -4.7091

     Atom 52  O   pos: ( -0.252048 -0.130326  1.919697)  para_oo sigma:          -0.41
            -0.1229          0.1526          0.3456
             0.2505         -0.6470          0.4129
             0.3726          0.2963         -0.4707

     Atom 53  H   pos: ( -0.109034 -0.091332  1.902468)  para_oo sigma:           0.00
             0.0000          0.0000          0.0000
             0.0000          0.0000          0.0000
             0.0000          0.0000          0.0000

     Atom 54  H   pos: (  0.701112 -0.186919  1.788975)  para_oo sigma:           0.00
             0.0000          0.0000          0.0000
             0.0000          0.0000          0.0000
             0.0000          0.0000          0.0000

     Atom 55  O   pos: ( -0.468276  0.986737  0.220678)  para_oo sigma:          -0.63
            -0.4902          0.1519         -0.0996
             0.1635         -1.0174         -0.2058
            -0.1199         -0.2041         -0.3937

     Atom 56  H   pos: ( -0.348631  1.069112  0.180665)  para_oo sigma:           0.00
             0.0000          0.0000          0.0000
             0.0000          0.0000          0.0000
             0.0000          0.0000          0.0000

     Atom 57  H   pos: ( -0.489625  1.012949  0.367349)  para_oo sigma:           0.00
             0.0000          0.0000          0.0000
             0.0000          0.0000          0.0000
             0.0000          0.0000          0.0000

     Atom 58  O   pos: (  0.106502  0.017284  1.762863)  para_oo sigma:          -0.59
            -0.7726         -0.0451         -0.0215
            -0.0555         -0.4576          0.0469
            -0.0941          0.0287         -0.5546

     Atom 59  H   pos: (  0.030058  0.138112  1.722670)  para_oo sigma:           0.00
             0.0000          0.0000          0.0000
             0.0000          0.0000          0.0000
             0.0000          0.0000          0.0000

     Atom 60  H   pos: (  0.083512 -0.070605  1.643935)  para_oo sigma:           0.00
             0.0000          0.0000          0.0000
             0.0000          0.0000          0.0000
             0.0000          0.0000          0.0000

     Atom 61  O   pos: ( -0.152027  0.253986  0.405942)  para_oo sigma:          -0.63
            -0.4845          0.0690          0.2180
            -0.1167         -0.8172         -0.1780
             0.2336         -0.1299         -0.5990

     Atom 62  H   pos: ( -0.039202  0.209406  0.492420)  para_oo sigma:           0.00
             0.0000          0.0000          0.0000
             0.0000          0.0000          0.0000
             0.0000          0.0000          0.0000

     Atom 63  H   pos: (  0.764481  0.118337  0.420124)  para_oo sigma:           0.00
             0.0000          0.0000          0.0000
             0.0000          0.0000          0.0000
             0.0000          0.0000          0.0000

     Atom 64  O   pos: ( -0.740537  1.175564 -0.000456)  para_oo sigma:          -0.62
            -0.5855         -0.1890          0.1418
            -0.2013         -0.2689         -0.1371
             0.1381         -0.1810         -1.0101

     Atom 65  H   pos: ( -0.734246  1.315239  0.061527)  para_oo sigma:           0.00
             0.0000          0.0000          0.0000
             0.0000          0.0000          0.0000
             0.0000          0.0000          0.0000

     Atom 66  H   pos: ( -0.647084  1.096307  0.087597)  para_oo sigma:           0.00
             0.0000          0.0000          0.0000
             0.0000          0.0000          0.0000
             0.0000          0.0000          0.0000

     Atom 67  O   pos: ( -0.070748  0.441007  1.804675)  para_oo sigma:          -0.69
            -0.8212         -0.0232          0.0794
            -0.0612         -0.7816         -0.1153
             0.1919         -0.1153         -0.4755

     Atom 68  H   pos: ( -0.210344  0.449077  1.748034)  para_oo sigma:           0.00
             0.0000          0.0000          0.0000
             0.0000          0.0000          0.0000
             0.0000          0.0000          0.0000

     Atom 69  H   pos: ( -0.086843  0.393825  1.945686)  para_oo sigma:           0.00
             0.0000          0.0000          0.0000
             0.0000          0.0000          0.0000
             0.0000          0.0000          0.0000

     Atom 70  O   pos: (  0.565976 -0.554653  1.561244)  para_oo sigma:          -0.93
            -1.0358         -0.0237          0.0749
             0.0582         -0.4306          0.1444
             0.0779          0.1857         -1.3312

     Atom 71  H   pos: (  0.570922 -0.399647  1.582885)  para_oo sigma:           0.00
             0.0000          0.0000          0.0000
             0.0000          0.0000          0.0000
             0.0000          0.0000          0.0000

     Atom 72  H   pos: (  0.423763 -0.596761  1.566087)  para_oo sigma:           0.00
             0.0000          0.0000          0.0000
             0.0000          0.0000          0.0000
             0.0000          0.0000          0.0000

     Atom 73  Ca  pos: ( -0.481377  0.403819  0.950226)  para_oo sigma:          -3.62
            -3.4515         -0.4089          0.1728
            -0.3570         -3.1346          0.0584
             0.0712          0.0935         -4.2663

     Atom 74  Si  pos: (  0.042175  0.340356  0.875096)  para_oo sigma:          -5.91
            -5.7973          0.4128          0.1108
             0.4711         -5.6543         -0.6146
             0.0609         -0.6316         -6.2783

     Atom 75  O   pos: ( -0.175385  0.260152  0.948409)  para_oo sigma:          -1.55
            -0.1087          1.4476         -1.0167
             1.5152         -2.4264         -0.5190
            -1.2070         -0.4154         -2.1218

     Atom 76  O   pos: (  0.192784  0.315382  1.066345)  para_oo sigma:          -1.76
            -2.0019         -0.4319          2.1967
            -0.3592         -2.6510         -0.0765
             2.2153         -0.1322         -0.6384

     Atom 77  O   pos: (  0.128755  0.195969  0.680988)  para_oo sigma:          -3.66
            -3.9461         -0.9556         -0.1210
            -0.9540         -3.0020          0.2641
            -0.1122          0.3057         -4.0440

     Atom 78  O   pos: (  0.040403  0.566175  0.789884)  para_oo sigma:          -1.52
            -2.2374         -0.3427         -0.3499
            -0.2821          0.4994         -1.5260
            -0.2868         -1.5870         -2.8306

     Atom 79  Ca  pos: (  0.124433  0.840111  0.960204)  para_oo sigma:          -3.54
            -4.0754          0.0335          0.2376
             0.0597         -2.8545          0.4026
             0.2294          0.3973         -3.6878

     Atom 80  Si  pos: ( -0.394289  0.847558  0.728100)  para_oo sigma:          -5.79
            -5.7266          0.4225         -0.0642
             0.3594         -5.9108          0.1982
            -0.1256          0.1957         -5.7407

     Atom 81  O   pos: ( -0.528941  0.748334  0.907191)  para_oo sigma:          -1.57
            -1.5207          0.8434         -1.6859
             0.8914         -2.5073         -1.0470
            -1.6693         -1.1944         -0.6754

     Atom 82  O   pos: ( -0.198902  0.957078  0.829434)  para_oo sigma:          -2.12
            -0.9699          1.1524          0.7666
             1.1346         -2.8299          0.5490
             0.8028          0.5249         -2.5522

     Atom 83  O   pos: ( -0.349892  0.681793  0.550869)  para_oo sigma:          -2.52
            -3.6273         -0.0275          0.0921
            -0.1265         -1.9862          1.5108
            -0.0020          1.4862         -1.9535

     Atom 84  Ca  pos: (  0.312806 -0.038802  1.190059)  para_oo sigma:          -2.99
            -3.5267          0.0232          0.1203
             0.0387         -2.3286          0.5073
             0.1305          0.5875         -3.1275

     Atom 85  Si  pos: ( -0.244043 -0.085671  1.408668)  para_oo sigma:          -5.90
            -6.4388          0.2771          0.4364
             0.3023         -5.5847          0.3362
             0.5203          0.4600         -5.6906

     Atom 86  O   pos: ( -0.193601  0.141559  1.474298)  para_oo sigma:          -2.37
            -3.2431          0.0410          0.6193
             0.1650         -0.6676          1.4911
             0.6788          1.7103         -3.2005

     Atom 87  O   pos: (  0.658138 -0.143266  1.201685)  para_oo sigma:          -1.62
            -2.3526          0.2543          1.4569
             0.2956         -2.6677          0.7241
             1.3865          0.6345          0.1454

     Atom 88  O   pos: (  0.598798 -0.187827  1.593751)  para_oo sigma:          -2.58
            -2.7242          0.7972         -0.6500
             0.7205         -3.0783         -1.0726
            -0.7015         -1.0963         -1.9315

     Atom 89  Ca  pos: ( -0.062299  0.395647  1.310346)  para_oo sigma:          -3.17
            -3.4479          0.2748         -0.7708
             0.3513         -2.6724         -0.5368
            -0.8242         -0.5668         -3.3773

     Atom 90  Si  pos: ( -0.559375  0.427738  1.443372)  para_oo sigma:          -5.92
            -6.0292          0.7189         -0.3299
             0.6365         -5.9105         -0.0999
            -0.4007         -0.0744         -5.8249

     Atom 91  O   pos: (  0.354261  0.188520  1.438388)  para_oo sigma:          -1.63
            -1.7095          1.1688         -0.3331
             1.1835          0.4485         -0.0069
            -0.3762         -0.3053         -3.6152

     Atom 92  O   pos: ( -0.402904  0.503100  1.271208)  para_oo sigma:          -1.46
            -1.0300          0.8148         -1.8335
             0.8750         -2.3387         -0.9333
            -1.8559         -0.9539         -1.0032

     Atom 93  O   pos: (  0.238155  0.568061  1.448825)  para_oo sigma:          -3.19
            -3.0299         -1.5953         -0.0097
            -1.7226         -2.2194         -0.1924
            -0.0662         -0.2212         -4.3299

     Atom 94  O   pos: ( -0.480676  0.454799  1.678274)  para_oo sigma:          -1.46
            -1.8489          0.2534          1.3579
             0.3066         -3.1851          0.1756
             1.5250          0.3606          0.6682

     Atom 95  Ca  pos: ( -0.132708  1.020905  1.788149)  para_oo sigma:          -3.15
            -2.6810         -0.2714         -0.9753
            -0.2450         -2.9726          0.0246
            -1.0144         -0.0329         -3.7906

     Atom 96  Ca  pos: (  0.469949  0.100013  1.752507)  para_oo sigma:          -2.59
            -2.4906         -0.2031         -0.1829
            -0.2696         -2.5497          0.1713
            -0.2047          0.1253         -2.7158

     Atom 97  Ca  pos: ( -0.015903  0.606064  0.458121)  para_oo sigma:          -3.94
            -4.4430          0.1685          0.5431
             0.0752         -4.5738         -0.3472
             0.5494         -0.3111         -2.8154

     Atom 98  O   pos: ( -0.083798  0.638657  0.135033)  para_oo sigma:           1.63
             1.0084         -0.3456         -0.6702
            -0.4617          2.1795          0.7033
            -0.6769          0.5748          1.7055

     Atom 99  H   pos: (  0.001250  0.585230  0.028461)  para_oo sigma:           0.00
             0.0000          0.0000          0.0000
             0.0000          0.0000          0.0000
             0.0000          0.0000          0.0000

     Atom100  O   pos: (  0.799319 -0.937094  1.980871)  para_oo sigma:          -0.35
            -0.9580         -0.5463          0.2335
            -0.4037         -0.2534         -0.1711
             0.0124         -0.3872          0.1667

     Atom101  H   pos: (  0.655466 -0.098825  0.021143)  para_oo sigma:           0.00
             0.0000          0.0000          0.0000
             0.0000          0.0000          0.0000
             0.0000          0.0000          0.0000

     Paramagnetic US L_R Q_R contribution in ppm:

     Atom  1  O   pos: ( -0.175600  1.248908  0.115796)  para_lq sigma:        -101.34
          -102.8375          3.4554         -0.3836
             3.3745        -97.7569         -4.2117
            -0.6517         -4.1637       -103.4176

     Atom  2  H   pos: ( -0.040922  1.188069  0.110514)  para_lq sigma:           0.00
             0.0000          0.0000          0.0000
             0.0000          0.0000          0.0000
             0.0000          0.0000          0.0000

     Atom  3  H   pos: ( -0.188516  1.318341  0.253361)  para_lq sigma:           0.00
             0.0000          0.0000          0.0000
             0.0000          0.0000          0.0000
             0.0000          0.0000          0.0000

     Atom  4  O   pos: (  0.344162  0.514397  0.416560)  para_lq sigma:        -102.10
          -102.2684         -0.7315         -4.3507
            -0.9448       -104.0490         -0.0122
            -4.2306          0.0744        -99.9915

     Atom  5  H   pos: (  0.348680  0.369045  0.432944)  para_lq sigma:           0.00
             0.0000          0.0000          0.0000
             0.0000          0.0000          0.0000
             0.0000          0.0000          0.0000

     Atom  6  H   pos: (  0.463880  0.574584  0.504407)  para_lq sigma:           0.00
             0.0000          0.0000          0.0000
             0.0000          0.0000          0.0000
             0.0000          0.0000          0.0000

     Atom  7  O   pos: ( -0.222000  1.410359  0.463515)  para_lq sigma:        -100.69
          -104.7985         -0.3599         -0.5268
            -0.1274       -102.7643         -0.6369
            -0.3680         -0.6897        -94.5150

     Atom  8  H   pos: ( -1.105917  1.513835  0.459237)  para_lq sigma:           0.00
             0.0000          0.0000          0.0000
             0.0000          0.0000          0.0000
             0.0000          0.0000          0.0000

     Atom  9  H   pos: ( -0.341671  1.507196  0.461701)  para_lq sigma:           0.00
             0.0000          0.0000          0.0000
             0.0000          0.0000          0.0000
             0.0000          0.0000          0.0000

     Atom 10  O   pos: (  0.303349 -0.463120  1.918461)  para_lq sigma:        -102.31
          -104.2877          0.9602         -0.8765
             0.8071        -96.4307          1.1712
            -0.8330          1.6735       -106.2218

     Atom 11  H   pos: (  0.449075 -0.482417  1.904806)  para_lq sigma:           0.00
             0.0000          0.0000          0.0000
             0.0000          0.0000          0.0000
             0.0000          0.0000          0.0000

     Atom 12  H   pos: (  0.251710 -0.448028  1.774003)  para_lq sigma:           0.00
             0.0000          0.0000          0.0000
             0.0000          0.0000          0.0000
             0.0000          0.0000          0.0000

     Atom 13  O   pos: (  0.497071  0.296083  0.056316)  para_lq sigma:        -103.93
          -105.8058          0.3220          2.2866
             0.3156       -106.8420         -3.6005
             2.5521         -3.9188        -99.1526

     Atom 14  H   pos: (  0.708326 -0.758829  2.070224)  para_lq sigma:           0.00
             0.0000          0.0000          0.0000
             0.0000          0.0000          0.0000
             0.0000          0.0000          0.0000

     Atom 15  H   pos: (  0.498270 -0.665196  2.152178)  para_lq sigma:           0.00
             0.0000          0.0000          0.0000
             0.0000          0.0000          0.0000
             0.0000          0.0000          0.0000

     Atom 16  O   pos: ( -0.412413  0.964634  1.564999)  para_lq sigma:         -99.92
           -99.8024          3.4361          2.8626
             3.3785       -101.1233          3.6431
             2.7327          3.7584        -98.8411

     Atom 17  H   pos: ( -0.467865  0.889932  1.679800)  para_lq sigma:           0.00
             0.0000          0.0000          0.0000
             0.0000          0.0000          0.0000
             0.0000          0.0000          0.0000

     Atom 18  H   pos: ( -0.506137  1.085683  1.547755)  para_lq sigma:           0.00
             0.0000          0.0000          0.0000
             0.0000          0.0000          0.0000
             0.0000          0.0000          0.0000

     Atom 19  O   pos: (  0.020732  0.957729  0.484943)  para_lq sigma:        -101.43
           -98.9700         -3.3273          5.1298
            -3.2469       -103.0922         -2.5414
             4.9940         -2.6662       -102.2286

     Atom 20  H   pos: (  0.111750  1.069861  0.455040)  para_lq sigma:           0.00
             0.0000          0.0000          0.0000
             0.0000          0.0000          0.0000
             0.0000          0.0000          0.0000

     Atom 21  H   pos: ( -0.049394  0.988697  0.614068)  para_lq sigma:           0.00
             0.0000          0.0000          0.0000
             0.0000          0.0000          0.0000
             0.0000          0.0000          0.0000

     Atom 22  O   pos: ( -1.106011  1.734028  0.005312)  para_lq sigma:        -101.19
          -103.2411         -2.3297         -3.3378
            -2.4440        -97.9369          5.3026
            -3.0928          5.3738       -102.3782

     Atom 23  H   pos: ( -1.003538  1.697487  0.108128)  para_lq sigma:           0.00
             0.0000          0.0000          0.0000
             0.0000          0.0000          0.0000
             0.0000          0.0000          0.0000

     Atom 24  H   pos: ( -0.220767  1.637042  0.049307)  para_lq sigma:           0.00
             0.0000          0.0000          0.0000
             0.0000          0.0000          0.0000
             0.0000          0.0000          0.0000

     Atom 25  Ca  pos: ( -0.152918  1.303595  0.888547)  para_lq sigma:         201.87
           201.1259         -1.0404         -0.4778
            -1.3976        203.4150         -0.0248
            -0.6444         -0.2890        201.0717

     Atom 26  Si  pos: ( -0.643159  1.238113  0.696405)  para_lq sigma:          -0.62
             0.9913          2.7530         -0.1751
             2.4415         -2.3701          1.1043
             0.3609          1.1671         -0.4860

     Atom 27  O   pos: ( -0.825758  1.177172  0.846877)  para_lq sigma:        -109.80
          -111.0846         -1.3878          3.4514
            -1.1974       -106.9335          0.6011
             4.3476          1.2118       -111.3950

     Atom 28  O   pos: ( -0.492563  1.379292  0.824200)  para_lq sigma:        -109.66
          -109.3309         -3.0320         -2.2869
            -3.0378       -108.9161         -2.6522
            -2.9705         -2.9985       -110.7234

     Atom 29  O   pos: ( -0.531354  1.028704  0.612536)  para_lq sigma:        -103.42
          -102.4768          3.2896         -0.2131
             3.2460       -105.7693          0.2179
            -0.1923          0.2961       -102.0117

     Atom 30  O   pos: ( -0.732680  1.337274  0.484091)  para_lq sigma:        -104.20
          -102.0203          0.7068         -1.9977
             0.6367       -105.4686          3.1700
            -1.8062          3.0805       -105.1039

     Atom 31  Ca  pos: (  0.765086 -0.087475  0.865580)  para_lq sigma:         201.81
           202.3338         -0.4140          0.2704
            -0.4238        202.1539          0.0489
             0.1046          0.2196        200.9384

     Atom 32  Si  pos: (  0.258299 -0.012899  0.734509)  para_lq sigma:          -0.62
             0.7822          3.2525          0.0357
             3.7768         -1.8652         -0.6725
             0.8824         -0.4873         -0.7629

     Atom 33  O   pos: (  0.113820 -0.152851  0.871484)  para_lq sigma:        -109.72
          -109.4729         -3.0785          2.1719
            -3.2072       -109.4047          2.5165
             2.6315          2.8963       -110.2729

     Atom 34  O   pos: (  0.457114  0.049889  0.856801)  para_lq sigma:        -109.20
          -112.1171         -1.5839         -3.4826
            -1.5280       -106.2254         -1.0802
            -3.7404         -1.4826       -109.2631

     Atom 35  O   pos: (  0.310423 -0.118050  0.514035)  para_lq sigma:        -103.77
          -103.7583          1.9620          1.7993
             2.0647       -103.1498         -3.0726
             1.6890         -2.6734       -104.3996

     Atom 36  Ca  pos: ( -0.368512  0.866077  1.216878)  para_lq sigma:         202.11
           203.3198         -1.4334          0.5934
            -1.0575        202.3207         -0.0129
             0.8393          0.3373        200.6865

     Atom 37  Si  pos: ( -0.849927  0.815590  1.402644)  para_lq sigma:          -0.82
            -1.3768          2.7646         -1.8245
             3.0941         -3.8923          0.4389
            -1.1684          0.3090          2.8065

     Atom 38  O   pos: ( -0.708361  0.948400  1.253503)  para_lq sigma:        -110.70
          -110.1452         -2.0375          2.1783
            -2.3312       -109.7986          2.9450
             2.7800          2.9205       -112.1576

     Atom 39  O   pos: ( -0.053691  0.759018  1.284509)  para_lq sigma:        -110.80
          -113.7819         -0.9566         -4.0253
            -0.8861       -108.2943         -0.2633
            -4.4891         -0.4776       -110.3255

     Atom 40  O   pos: ( -0.870082  0.883018  1.637849)  para_lq sigma:        -112.64
          -109.0372         -0.4070          0.2323
            -0.0906       -110.1450         -2.6046
             0.9486         -2.4234       -118.7302

     Atom 41  Ca  pos: (  0.577541 -0.509148  1.194784)  para_lq sigma:         201.40
           202.4113         -1.6680          0.1543
            -1.4187        201.4783         -0.0612
             0.2196         -0.0340        200.3157

     Atom 42  Si  pos: (  0.074056 -0.439262  1.373715)  para_lq sigma:          -0.55
            -1.2488          1.2617          1.4628
             1.8536         -2.6980         -1.1430
             1.6403         -1.5323          2.2865

     Atom 43  O   pos: ( -0.311358  1.226476  1.212668)  para_lq sigma:        -110.90
          -111.2271         -2.8762         -2.3693
            -3.0428       -109.9443         -2.3049
            -2.9581         -2.4290       -111.5338

     Atom 44  O   pos: (  0.262511 -0.382592  1.226215)  para_lq sigma:        -110.33
          -112.0607         -1.5605          3.4471
            -1.2386       -107.1268          0.5779
             4.1301          0.9516       -111.7883

     Atom 45  O   pos: ( -0.024787 -0.211265  1.427006)  para_lq sigma:        -104.44
          -105.9220          3.5597          0.1961
             3.0664       -106.2639         -0.8108
             0.4386         -0.9551       -101.1327

     Atom 46  O   pos: (  0.144150 -0.536135  1.585215)  para_lq sigma:        -110.22
          -108.8769          0.3138         -2.1647
             0.2340       -108.5552          2.4232
            -2.2914          2.5354       -113.2185

     Atom 47  Ca  pos: ( -0.406078  0.635573  0.151781)  para_lq sigma:         201.43
           204.5690         -0.0374          1.0859
            -0.5316        200.6729         -1.5860
            -0.8103         -1.3830        199.0537

     Atom 48  Ca  pos: ( -0.721241  0.643568  1.845649)  para_lq sigma:         202.14
           202.5104         -1.3524         -1.0436
            -1.3076        202.8300          0.5454
            -0.9343          0.0785        201.0831

     Atom 49  Si  pos: ( -0.718118  1.569234  0.379778)  para_lq sigma:          -0.77
             0.5722          3.4265          3.2963
             3.5097         -4.1535          1.7350
             2.3892          1.1853          1.2787

     Atom 50  O   pos: ( -0.761880  1.547577  0.140674)  para_lq sigma:        -111.45
          -108.6685         -0.0468         -0.9120
            -0.0201       -108.7412         -0.4616
            -1.6217         -0.6988       -116.9519

     Atom 51  O   pos: (  0.715408 -0.136578  0.494088)  para_lq sigma:        -111.35
          -114.6818         -3.0354         -2.5331
            -2.5810       -109.8909         -1.1879
            -2.0474         -0.9528       -109.4912

     Atom 52  O   pos: ( -0.252048 -0.130326  1.919697)  para_lq sigma:        -101.12
          -103.9805         -2.4019         -0.1900
            -2.3555        -96.5925         -2.2966
             0.2045         -1.9765       -102.7996

     Atom 53  H   pos: ( -0.109034 -0.091332  1.902468)  para_lq sigma:           0.00
             0.0000          0.0000          0.0000
             0.0000          0.0000          0.0000
             0.0000          0.0000          0.0000

     Atom 54  H   pos: (  0.701112 -0.186919  1.788975)  para_lq sigma:           0.00
             0.0000          0.0000          0.0000
             0.0000          0.0000          0.0000
             0.0000          0.0000          0.0000

     Atom 55  O   pos: ( -0.468276  0.986737  0.220678)  para_lq sigma:         -99.07
           -98.2183         -3.8423          2.4980
            -3.9963        -96.5019         -1.4242
             2.3638         -1.4946       -102.4836

     Atom 56  H   pos: ( -0.348631  1.069112  0.180665)  para_lq sigma:           0.00
             0.0000          0.0000          0.0000
             0.0000          0.0000          0.0000
             0.0000          0.0000          0.0000

     Atom 57  H   pos: ( -0.489625  1.012949  0.367349)  para_lq sigma:           0.00
             0.0000          0.0000          0.0000
             0.0000          0.0000          0.0000
             0.0000          0.0000          0.0000

     Atom 58  O   pos: (  0.106502  0.017284  1.762863)  para_lq sigma:        -100.96
           -97.4154          3.3095         -4.2692
             3.5109       -102.9092         -1.9780
            -4.4967         -2.1957       -102.5561

     Atom 59  H   pos: (  0.030058  0.138112  1.722670)  para_lq sigma:           0.00
             0.0000          0.0000          0.0000
             0.0000          0.0000          0.0000
             0.0000          0.0000          0.0000

     Atom 60  H   pos: (  0.083512 -0.070605  1.643935)  para_lq sigma:           0.00
             0.0000          0.0000          0.0000
             0.0000          0.0000          0.0000
             0.0000          0.0000          0.0000

     Atom 61  O   pos: ( -0.152027  0.253986  0.405942)  para_lq sigma:        -101.51
          -102.7340         -1.4666         -4.8319
            -1.7738       -104.3524          2.6987
            -4.7485          2.9559        -97.4309

     Atom 62  H   pos: ( -0.039202  0.209406  0.492420)  para_lq sigma:           0.00
             0.0000          0.0000          0.0000
             0.0000          0.0000          0.0000
             0.0000          0.0000          0.0000

     Atom 63  H   pos: (  0.764481  0.118337  0.420124)  para_lq sigma:           0.00
             0.0000          0.0000          0.0000
             0.0000          0.0000          0.0000
             0.0000          0.0000          0.0000

     Atom 64  O   pos: ( -0.740537  1.175564 -0.000456)  para_lq sigma:        -100.99
           -97.6042          2.5089         -4.5581
             2.4000       -103.9899         -1.0854
            -4.6510         -0.7361       -101.3718

     Atom 65  H   pos: ( -0.734246  1.315239  0.061527)  para_lq sigma:           0.00
             0.0000          0.0000          0.0000
             0.0000          0.0000          0.0000
             0.0000          0.0000          0.0000

     Atom 66  H   pos: ( -0.647084  1.096307  0.087597)  para_lq sigma:           0.00
             0.0000          0.0000          0.0000
             0.0000          0.0000          0.0000
             0.0000          0.0000          0.0000

     Atom 67  O   pos: ( -0.070748  0.441007  1.804675)  para_lq sigma:        -101.60
          -104.9526         -0.6331         -0.9375
            -0.6041        -94.8649          3.8206
            -0.7905          3.6542       -104.9777

     Atom 68  H   pos: ( -0.210344  0.449077  1.748034)  para_lq sigma:           0.00
             0.0000          0.0000          0.0000
             0.0000          0.0000          0.0000
             0.0000          0.0000          0.0000

     Atom 69  H   pos: ( -0.086843  0.393825  1.945686)  para_lq sigma:           0.00
             0.0000          0.0000          0.0000
             0.0000          0.0000          0.0000
             0.0000          0.0000          0.0000

     Atom 70  O   pos: (  0.565976 -0.554653  1.561244)  para_lq sigma:        -100.75
          -103.0707         -1.2587          0.5414
            -0.9248       -103.7833         -0.7353
             0.4101         -0.6382        -95.3914

     Atom 71  H   pos: (  0.570922 -0.399647  1.582885)  para_lq sigma:           0.00
             0.0000          0.0000          0.0000
             0.0000          0.0000          0.0000
             0.0000          0.0000          0.0000

     Atom 72  H   pos: (  0.423763 -0.596761  1.566087)  para_lq sigma:           0.00
             0.0000          0.0000          0.0000
             0.0000          0.0000          0.0000
             0.0000          0.0000          0.0000

     Atom 73  Ca  pos: ( -0.481377  0.403819  0.950226)  para_lq sigma:         200.36
           200.8256         -0.3627          0.2920
            -0.4855        201.7756         -0.8460
             0.2336         -0.9476        198.4660

     Atom 74  Si  pos: (  0.042175  0.340356  0.875096)  para_lq sigma:          -0.96
            -0.1878          1.7379          0.6393
             1.4646         -0.2304         -2.2197
             0.7105         -2.9727         -2.4578

     Atom 75  O   pos: ( -0.175385  0.260152  0.948409)  para_lq sigma:        -110.55
          -114.5052         -2.4543          2.7685
            -2.0138       -108.1808          0.5536
             2.9181          0.6802       -108.9552

     Atom 76  O   pos: (  0.192784  0.315382  1.066345)  para_lq sigma:        -111.79
          -111.5404          0.7245         -4.1770
             0.0399       -108.9533         -0.3895
            -4.3643          0.0139       -114.8863

     Atom 77  O   pos: (  0.128755  0.195969  0.680988)  para_lq sigma:        -104.04
          -102.9066          3.3285          0.3984
             3.4230       -105.7317         -1.3460
             0.6233         -1.4400       -103.4850

     Atom 78  O   pos: (  0.040403  0.566175  0.789884)  para_lq sigma:        -109.92
          -107.4994          0.6999         -0.6507
             0.4797       -114.6295          2.9687
            -0.3019          2.3714       -107.6272

     Atom 79  Ca  pos: (  0.124433  0.840111  0.960204)  para_lq sigma:         200.32
           197.2979         -0.1023          0.4886
             0.0985        202.4046          0.7024
             0.2945          0.4868        201.2482

     Atom 80  Si  pos: ( -0.394289  0.847558  0.728100)  para_lq sigma:          -1.09
            -1.0861          2.2458         -0.1968
             1.9906         -1.7010          0.8157
            -0.9885          2.0746         -0.4818

     Atom 81  O   pos: ( -0.528941  0.748334  0.907191)  para_lq sigma:        -110.66
          -110.1041         -1.8858          2.7580
            -1.6739       -108.4850          2.1745
             3.2522          2.4058       -113.4013

     Atom 82  O   pos: ( -0.198902  0.957078  0.829434)  para_lq sigma:        -110.59
          -113.0015         -2.9293         -3.2657
            -2.8403       -109.6542         -1.7009
            -3.2891         -1.6691       -109.1020

     Atom 83  O   pos: ( -0.349892  0.681793  0.550869)  para_lq sigma:        -109.30
          -107.4236          0.6117          1.2883
             0.8180       -110.6826         -3.8051
             0.9963         -3.3391       -109.7815

     Atom 84  Ca  pos: (  0.312806 -0.038802  1.190059)  para_lq sigma:         201.11
           199.1655          0.6809          0.4859
             0.4793        203.1131          1.8794
             0.1225          1.4270        201.0388

     Atom 85  Si  pos: ( -0.244043 -0.085671  1.408668)  para_lq sigma:          -0.85
            -3.3710          2.3232          2.2188
             1.3095          0.6933          1.6972
             1.8338          1.6406          0.1291

     Atom 86  O   pos: ( -0.193601  0.141559  1.474298)  para_lq sigma:        -112.07
          -109.4912         -1.3014         -0.2884
            -1.3528       -117.1182         -2.5740
            -0.1911         -2.4385       -109.6007

     Atom 87  O   pos: (  0.658138 -0.143266  1.201685)  para_lq sigma:        -111.18
          -109.2281         -0.6394         -2.5207
            -0.6965       -109.3441         -1.2047
            -2.8707         -1.5357       -114.9810

     Atom 88  O   pos: (  0.598798 -0.187827  1.593751)  para_lq sigma:        -108.43
          -109.4460         -0.9891          3.0124
            -1.4803       -107.3056          1.7016
             2.7089          1.5486       -108.5423

     Atom 89  Ca  pos: ( -0.062299  0.395647  1.310346)  para_lq sigma:         200.62
           198.4971          0.8042         -3.1987
             1.4311        202.5425         -2.0959
            -3.3294         -1.2525        200.8342

     Atom 90  Si  pos: ( -0.559375  0.427738  1.443372)  para_lq sigma:          -0.83
            -1.7626          3.5512         -1.6738
             2.8539         -0.7454         -0.7421
            -1.8529         -0.2258          0.0248

     Atom 91  O   pos: (  0.354261  0.188520  1.438388)  para_lq sigma:        -112.02
          -109.2616         -2.1867         -0.8255
            -2.5838       -118.2655          0.2182
            -0.3718          0.3874       -108.5201

     Atom 92  O   pos: ( -0.402904  0.503100  1.271208)  para_lq sigma:        -110.06
          -111.4241         -1.4822          3.7158
            -1.3512       -108.6696          2.1041
             3.2582          2.0510       -110.0888

     Atom 93  O   pos: (  0.238155  0.568061  1.448825)  para_lq sigma:        -103.24
          -103.7494          3.9536         -0.8869
             3.7153       -106.0063          0.7585
            -1.0436          0.4532        -99.9538

     Atom 94  O   pos: ( -0.480676  0.454799  1.678274)  para_lq sigma:        -113.37
          -109.8963         -0.0812         -3.4912
             0.1477       -110.2321         -0.2725
            -3.6777          0.0759       -119.9686

     Atom 95  Ca  pos: ( -0.132708  1.020905  1.788149)  para_lq sigma:         201.90
           203.7142         -0.5795         -3.1766
            -0.3697        202.7557          0.8249
            -4.5263          0.3886        199.2226

     Atom 96  Ca  pos: (  0.469949  0.100013  1.752507)  para_lq sigma:         201.51
           201.3980         -1.4738         -0.5271
            -1.4371        202.2573         -0.2634
            -0.6507         -0.5574        200.8681

     Atom 97  Ca  pos: ( -0.015903  0.606064  0.458121)  para_lq sigma:         201.85
           200.0456          0.5026          0.9711
            -0.5078        199.7499         -0.6485
             2.0043         -1.3690        205.7529

     Atom 98  O   pos: ( -0.083798  0.638657  0.135033)  para_lq sigma:        -112.28
          -110.0873          2.1532          4.3860
             3.4431       -110.5726         -4.4013
             5.7745         -3.5791       -116.1753

     Atom 99  H   pos: (  0.001250  0.585230  0.028461)  para_lq sigma:           0.00
             0.0000          0.0000          0.0000
             0.0000          0.0000          0.0000
             0.0000          0.0000          0.0000

     Atom100  O   pos: (  0.799319 -0.937094  1.980871)  para_lq sigma:        -109.74
          -106.4841         -0.3085         -0.1148
            -0.4686       -109.7633          4.4384
             0.2737          4.1761       -112.9680

     Atom101  H   pos: (  0.655466 -0.098825  0.021143)  para_lq sigma:           0.00
             0.0000          0.0000          0.0000
             0.0000          0.0000          0.0000
             0.0000          0.0000          0.0000


     Total NMR chemical shifts in ppm: ---------------------------------------
     (adopting the Simpson convention for anisotropy and asymmetry)-----------

     Atom  1  O   pos: ( -0.175600  1.248908  0.115796)  Total sigma:         241.27
           233.6801          1.4367         -9.9745
             2.1520        227.1917          6.6726
           -15.6517         12.7559        262.9259

     O    1    anisotropy:     42.30    eta:   -0.3738
     O    1    sigma_11=    232.44    axis=(  0.807173  0.568779  0.157994)
     O    1    sigma_22=    221.90    axis=( -0.495091  0.798031 -0.343556)
     O    1    sigma_33=    269.46    axis=( -0.321492  0.199088  0.925747)

     Atom  2  H   pos: ( -0.040922  1.188069  0.110514)  Total sigma:          25.81
            36.7526         -6.3620         -3.1377
            -6.1104         20.1170          1.2143
            -2.0574          0.9420         20.5638

     H    2    anisotropy:     20.16    eta:   -0.1593
     H    2    sigma_11=     20.16    axis=( -0.169917 -0.041962 -0.984565)
     H    2    sigma_22=     18.02    axis=(  0.302909  0.948500 -0.092701)
     H    2    sigma_33=     39.25    axis=( -0.937750  0.313985  0.148456)

     Atom  3  H   pos: ( -0.188516  1.318341  0.253361)  Total sigma:          18.45
             6.8900         -1.3580         -4.3461
            -1.5804         12.5521         14.5919
            -5.0693         15.7681         35.9084

     H    3    anisotropy:     38.36    eta:   -0.0748
     H    3    sigma_11=      6.62    axis=(  0.890405  0.446520 -0.088309)
     H    3    sigma_22=      4.71    axis=( -0.436162  0.781535 -0.446056)
     H    3    sigma_33=     44.02    axis=( -0.130156  0.435687  0.890638)

     Atom  4  O   pos: (  0.344162  0.514397  0.416560)  Total sigma:         232.98
           254.1165         28.7128         -0.5455
            16.5445        222.5794          7.4782
            -1.0036          8.0010        222.2549

     O    4    anisotropy:     49.71    eta:   -0.5525
     O    4    sigma_11=    225.57    axis=( -0.259474  0.358049  0.896925)
     O    4    sigma_22=    207.26    axis=( -0.396984  0.807097 -0.437034)
     O    4    sigma_33=    266.12    axis=( -0.880385 -0.469464 -0.067281)

     Atom  5  H   pos: (  0.348680  0.369045  0.432944)  Total sigma:          28.37
            23.3640          1.6308         -1.5933
             2.3827         38.2455         -0.9715
            -1.3515         -1.9503         23.5084

     H    5    anisotropy:     15.48    eta:   -0.2454
     H    5    sigma_11=     24.48    axis=(  0.656496 -0.173606 -0.734080)
     H    5    sigma_22=     21.95    axis=(  0.741359 -0.031193  0.670383)
     H    5    sigma_33=     38.69    axis=(  0.139281  0.984321 -0.108226)

     Atom  6  H   pos: (  0.463880  0.574584  0.504407)  Total sigma:          16.04
            26.9334         15.9873         13.1682
            14.7134         10.8052          7.6696
            14.0163          8.5368         10.3887

     H    6    anisotropy:     41.52    eta:   -0.0490
     H    6    sigma_11=      2.88    axis=(  0.333903  0.275131 -0.901561)
     H    6    sigma_22=      1.52    axis=(  0.538462 -0.840711 -0.057136)
     H    6    sigma_33=     43.72    axis=(  0.773672  0.466378  0.428863)

     Atom  7  O   pos: ( -0.222000  1.410359  0.463515)  Total sigma:         230.31
           244.6787        -13.3467         -2.1897
           -12.1838        218.5315         16.3725
            -6.0194         19.6204        227.7317

     O    7    anisotropy:    -40.87    eta:   -0.8135
     O    7    sigma_11=    232.85    axis=( -0.615964 -0.342437 -0.709454)
     O    7    sigma_22=    255.02    axis=( -0.763816  0.480023  0.431466)
     O    7    sigma_33=    203.07    axis=(  0.192804  0.807660 -0.557236)

     Atom  8  H   pos: ( -1.105917  1.513835  0.459237)  Total sigma:          23.71
            33.1808         13.1600          1.4508
            13.8187         23.7978          2.5779
             1.4221          2.3831         14.1459

     H    8    anisotropy:     28.95    eta:   -0.1237
     H    8    sigma_11=     15.25    axis=(  0.485334 -0.574903 -0.658739)
     H    8    sigma_22=     12.86    axis=( -0.330317  0.577022 -0.746951)
     H    8    sigma_33=     43.01    axis=( -0.809532 -0.580113 -0.090148)

     Atom  9  H   pos: ( -0.341671  1.507196  0.461701)  Total sigma:          19.83
            31.3379        -15.6959          0.0039
           -16.9029         20.7346          0.2552
            -0.0127          0.3630          7.4160

     H    9    anisotropy:     35.02    eta:   -0.0669
     H    9    sigma_11=      8.94    axis=(  0.580736  0.798100  0.160571)
     H    9    sigma_22=      7.37    axis=( -0.090231 -0.132921  0.987011)
     H    9    sigma_33=     43.18    axis=( -0.809076  0.587681  0.005179)

     Atom 10  O   pos: (  0.303349 -0.463120  1.918461)  Total sigma:         240.15
           247.0375         -6.3707         24.7786
            -3.5337        214.8357          2.0106
            28.3431          2.9596        258.5817

     O   10    anisotropy:     59.79    eta:   -0.3839
     O   10    sigma_11=    227.87    axis=(  0.713800 -0.382902 -0.586409)
     O   10    sigma_22=    212.57    axis=( -0.308274 -0.923611  0.227839)
     O   10    sigma_33=    280.01    axis=(  0.628853 -0.018143  0.777312)

     Atom 11  H   pos: (  0.449075 -0.482417  1.904806)  Total sigma:          26.99
            37.0917         -3.1821          2.0398
            -2.7599         19.7311         -1.0914
             0.6942         -0.7829         24.1573

     H   11    anisotropy:     16.14    eta:   -0.4605
     H   11    sigma_11=     24.09    axis=( -0.131321 -0.121983  0.983806)
     H   11    sigma_22=     19.14    axis=(  0.151114  0.978340  0.141477)
     H   11    sigma_33=     37.75    axis=(  0.979755 -0.167246  0.110043)

     Atom 12  H   pos: (  0.251710 -0.448028  1.774003)  Total sigma:          19.07
            13.7171          1.4512         12.2566
             0.9824          7.3803          1.3738
            13.8164          2.5744         36.1199

     H   12    anisotropy:     34.78    eta:   -0.0325
     H   12    sigma_11=      7.86    axis=(  0.817937  0.407843 -0.405763)
     H   12    sigma_22=      7.10    axis=(  0.396459 -0.910674 -0.116161)
     H   12    sigma_33=     42.26    axis=(  0.416893  0.065856  0.906567)

     Atom 13  O   pos: (  0.497071  0.296083  0.056316)  Total sigma:         230.04
           213.3119        -17.0644         -3.0791
           -21.8725        261.0750         22.7724
            -2.3324         20.8184        215.7285

     O   13    anisotropy:     68.51    eta:   -0.1998
     O   13    sigma_11=    211.76    axis=(  0.692207 -0.045079  0.720290)
     O   13    sigma_22=    202.64    axis=( -0.659268 -0.445556  0.605678)
     O   13    sigma_33=    275.71    axis=( -0.293626  0.894119  0.338135)

     Atom 14  H   pos: (  0.708326 -0.758829  2.070224)  Total sigma:          15.98
            10.0331        -13.8753         -6.9658
           -16.0516         29.1744         13.5348
            -8.1450         13.6918          8.7469

     H   14    anisotropy:     42.33    eta:   -0.0063
     H   14    sigma_11=      1.97    axis=( -0.325443 -0.560123  0.761806)
     H   14    sigma_22=      1.79    axis=( -0.836725 -0.204674 -0.507936)
     H   14    sigma_33=     44.20    axis=( -0.440429  0.802727  0.402060)

     Atom 15  H   pos: (  0.498270 -0.665196  2.152178)  Total sigma:          29.27
            36.4707          1.7783         -1.1733
             2.5060         26.1898         -0.0229
            -0.7037         -0.2324         25.1352

     H   15    anisotropy:     11.56    eta:   -0.0923
     H   15    sigma_11=     25.77    axis=(  0.188598 -0.978583 -0.082501)
     H   15    sigma_22=     25.05    axis=(  0.093985 -0.065638  0.993408)
     H   15    sigma_33=     36.97    axis=(  0.977547  0.195109 -0.079593)

     Atom 16  O   pos: ( -0.412413  0.964634  1.564999)  Total sigma:         211.16
           207.4542         -6.5237         15.3653
            -2.5495        204.0475          1.6728
            12.3602         -4.9127        221.9647

     O   16    anisotropy:     29.59    eta:   -0.3803
     O   16    sigma_11=    205.04    axis=(  0.317009 -0.883714 -0.344317)
     O   16    sigma_22=    197.54    axis=(  0.790437  0.446807 -0.419015)
     O   16    sigma_33=    230.88    axis=(  0.524133 -0.139329  0.840162)

     Atom 17  H   pos: ( -0.467865  0.889932  1.679800)  Total sigma:          24.27
            18.1158          3.6263         -3.6465
             2.5644         19.4126         -9.4644
            -3.3732         -9.2141         35.2828

     H   17    anisotropy:     24.35    eta:   -0.2079
     H   17    sigma_11=     17.84    axis=(  0.884315  0.313619  0.345876)
     H   17    sigma_22=     14.47    axis=(  0.423289 -0.851131 -0.310487)
     H   17    sigma_33=     40.50    axis=( -0.197011 -0.420974  0.885419)

     Atom 18  H   pos: ( -0.506137  1.085683  1.547755)  Total sigma:          18.44
            20.5376        -15.8524          3.0293
           -15.4857         26.3392         -5.0773
             1.7856         -4.0560          8.4291

     H   18    anisotropy:     32.61    eta:   -0.0973
     H   18    sigma_11=      8.62    axis=(  0.602903  0.348185 -0.717827)
     H   18    sigma_22=      6.51    axis=(  0.492581  0.545318  0.678227)
     H   18    sigma_33=     40.18    axis=( -0.627592  0.762493 -0.157264)

     Atom 19  O   pos: (  0.020732  0.957729  0.484943)  Total sigma:         240.92
           235.7106         17.3648        -10.1456
            17.9961        249.2178         -0.1296
           -13.1419          0.0609        237.8326

     O   19    anisotropy:    -33.59    eta:   -0.9978
     O   19    sigma_11=    240.94    axis=( -0.226709  0.487988  0.842894)
     O   19    sigma_22=    263.29    axis=(  0.598452  0.752578 -0.274738)
     O   19    sigma_33=    218.53    axis=(  0.768412 -0.442146  0.462654)

     Atom 20  H   pos: (  0.111750  1.069861  0.455040)  Total sigma:          25.63
            27.0903         10.5191         -3.1026
            11.7197         30.4108         -3.8264
            -1.8008         -2.6477         19.3809

     H   20    anisotropy:     22.70    eta:   -0.0802
     H   20    sigma_11=     18.67    axis=(  0.279650 -0.000144  0.960102)
     H   20    sigma_22=     17.45    axis=(  0.715827 -0.666392 -0.208600)
     H   20    sigma_33=     40.76    axis=( -0.639834 -0.745601  0.186254)

     Atom 21  H   pos: ( -0.049394  0.988697  0.614068)  Total sigma:          22.58
            21.6093          1.5232        -12.4024
             0.4473         13.8900          2.5117
           -13.2177          1.5827         32.2309

     H   21    anisotropy:     27.39    eta:   -0.2184
     H   21    sigma_11=     15.44    axis=(  0.546282  0.773014  0.322528)
     H   21    sigma_22=     11.45    axis=( -0.629625  0.632927 -0.450529)
     H   21    sigma_33=     40.84    axis=( -0.552402  0.043044  0.832465)

     Atom 22  O   pos: ( -1.106011  1.734028  0.005312)  Total sigma:         261.33
           281.7948          3.8597          9.2658
            -2.5065        253.1160          2.0612
            10.3547          3.0930        249.0665

     O   22    anisotropy:     34.86    eta:   -0.3500
     O   22    sigma_11=    253.77    axis=( -0.119079  0.954235  0.274328)
     O   22    sigma_22=    245.64    axis=( -0.244958 -0.295988  0.923248)
     O   22    sigma_33=    284.57    axis=( -0.962193 -0.042741 -0.268993)

     Atom 23  H   pos: ( -1.003538  1.697487  0.108128)  Total sigma:          23.67
            30.3533         -5.1200          9.6700
            -6.0172         15.6314         -4.5832
            12.0115         -4.3629         25.0255

     H   23    anisotropy:     25.81    eta:   -0.1697
     H   23    sigma_11=     16.53    axis=( -0.623427 -0.026483  0.781433)
     H   23    sigma_22=     13.61    axis=(  0.197011  0.961859  0.189773)
     H   23    sigma_33=     40.87    axis=(  0.756655 -0.272260  0.594431)

     Atom 24  H   pos: ( -0.220767  1.637042  0.049307)  Total sigma:          28.07
            34.0525          6.3137         -0.9187
             7.1279         26.4964         -2.0839
            -1.7699         -2.8218         23.6685

     H   24    anisotropy:     15.46    eta:   -0.2841
     H   24    sigma_11=     24.38    axis=(  0.428579 -0.461217  0.776916)
     H   24    sigma_22=     21.46    axis=( -0.322095  0.725401  0.608316)
     H   24    sigma_33=     38.38    axis=( -0.844141 -0.510953  0.162336)

     Atom 25  Ca  pos: ( -0.152918  1.303595  0.888547)  Total sigma:        1090.82
          1088.2394        -17.8380         -7.7416
           -22.3158       1130.4942         -0.6995
            -9.1497         -4.2832       1053.7338

     Ca  25    anisotropy:     71.55    eta:   -0.6661
     Ca  25    sigma_11=   1082.86    axis=(  0.887717  0.359082 -0.288129)
     Ca  25    sigma_22=   1051.09    axis=(  0.270931  0.098544  0.957541)
     Ca  25    sigma_33=   1138.52    axis=( -0.372230  0.928089  0.009807)

     Atom 26  Si  pos: ( -0.643159  1.238113  0.696405)  Total sigma:         409.45
           426.2203         29.2291         -1.6807
            28.2305        394.3767          6.4877
             3.7986          3.2346        407.7532

     Si  26    anisotropy:     51.03    eta:   -0.9070
     Si  26    sigma_11=    407.87    axis=( -0.141811  0.054157  0.988411)
     Si  26    sigma_22=    377.02    axis=( -0.498763  0.858585 -0.118603)
     Si  26    sigma_33=    443.47    axis=( -0.855059 -0.509802 -0.094745)

     Atom 27  O   pos: ( -0.825758  1.177172  0.846877)  Total sigma:         106.50
           114.1881          2.2458        -13.0929
             1.4654        124.5671        -19.2469
            -2.5202        -14.0801         80.7415

     O   27    anisotropy:    -48.80    eta:   -0.5242
     O   27    sigma_11=    114.24    axis=( -0.952868  0.293723  0.075952)
     O   27    sigma_22=    131.29    axis=( -0.252553 -0.906676  0.337869)
     O   27    sigma_33=     73.96    axis=(  0.168104  0.302763  0.938124)

     Atom 28  O   pos: ( -0.492563  1.379292  0.824200)  Total sigma:         114.17
           127.4361          2.8219         10.6528
             4.6076        147.7474         -1.5104
            -2.4959         -6.2952         67.3182

     O   28    anisotropy:    -71.01    eta:   -0.4517
     O   28    sigma_11=    127.14    axis=( -0.983625  0.162632 -0.077666)
     O   28    sigma_22=    148.53    axis=( -0.165998 -0.985354  0.039018)
     O   28    sigma_33=     66.83    axis=( -0.070183  0.051271  0.996216)

     Atom 29  O   pos: ( -0.531354  1.028704  0.612536)  Total sigma:         172.79
           164.7004        -31.3982          1.6365
           -29.2468        186.9388          0.3855
             2.1909         -0.5595        166.7200

     O   29    anisotropy:     53.04    eta:   -0.6607
     O   29    sigma_11=    166.79    axis=(  0.037273  0.060389  0.997479)
     O   29    sigma_22=    143.42    axis=( -0.818773 -0.570411  0.065129)
     O   29    sigma_33=    208.15    axis=(  0.572906 -0.819136  0.028184)

     Atom 30  O   pos: ( -0.732680  1.337274  0.484091)  Total sigma:         182.71
           157.4828         -3.6753          7.7903
            -1.4594        199.3865        -30.3151
             7.3671        -28.4703        191.2607

     O   30    anisotropy:     64.48    eta:   -0.2780
     O   30    sigma_11=    167.19    axis=(  0.356762  0.645220  0.675582)
     O   30    sigma_22=    155.24    axis=(  0.928694 -0.166587 -0.331326)
     O   30    sigma_33=    225.70    axis=(  0.101235 -0.745614  0.658644)

     Atom 31  Ca  pos: (  0.765086 -0.087475  0.865580)  Total sigma:        1077.38
          1095.5737        -13.8360          7.2097
           -13.6488       1085.3283         10.0088
             6.6675         10.3609       1051.2384

     Ca  31    anisotropy:    -46.89    eta:   -0.7746
     Ca  31    sigma_11=   1080.90    axis=(  0.528194  0.757528  0.383617)
     Ca  31    sigma_22=   1105.12    axis=( -0.820822  0.571180  0.002265)
     Ca  31    sigma_33=   1046.12    axis=( -0.217398 -0.316078  0.923489)

     Atom 32  Si  pos: (  0.258299 -0.012899  0.734509)  Total sigma:         406.58
           424.3128         31.3556          0.0638
            33.6154        394.8855         -5.4266
             6.2225         -1.9220        400.5475

     Si  32    anisotropy:     58.03    eta:   -0.7308
     Si  32    sigma_11=    401.37    axis=(  0.080953 -0.152463  0.984988)
     Si  32    sigma_22=    373.10    axis=( -0.535175  0.827046  0.172000)
     Si  32    sigma_33=    445.27    axis=( -0.840854 -0.541064 -0.014643)

     Atom 33  O   pos: (  0.113820 -0.152851  0.871484)  Total sigma:         121.52
           135.2825         -0.2034         -6.9262
             0.8396        137.9958        -10.1088
            -2.2417         -3.3439         91.2780

     O   33    anisotropy:    -47.45    eta:   -0.1181
     O   33    sigma_11=    135.47    axis=( -0.959850  0.274496  0.057786)
     O   33    sigma_22=    139.21    axis=( -0.262627 -0.951758  0.158694)
     O   33    sigma_33=     89.88    axis=(  0.098559  0.137146  0.985635)

     Atom 34  O   pos: (  0.457114  0.049889  0.856801)  Total sigma:         111.21
           127.5391         -5.8167          5.2579
           -12.3251        116.0165          2.0266
            -2.2738         -2.7280         90.0765

     O   34    anisotropy:     32.05    eta:   -0.9840
     O   34    sigma_11=    111.04    axis=( -0.480322 -0.876875 -0.019516)
     O   34    sigma_22=     90.02    axis=( -0.039834 -0.000419  0.999206)
     O   34    sigma_33=    132.57    axis=(  0.876187 -0.480718  0.034728)

     Atom 35  O   pos: (  0.310423 -0.118050  0.514035)  Total sigma:         176.83
           175.0692        -10.7901        -19.9872
           -12.4704        166.9893         21.6763
           -18.8796         22.8779        188.4406

     O   35    anisotropy:     57.57    eta:   -0.2436
     O   35    sigma_11=    162.32    axis=(  0.869972  0.300124  0.391247)
     O   35    sigma_22=    152.97    axis=( -0.041926  0.835590 -0.547752)
     O   35    sigma_33=    215.21    axis=( -0.491315  0.460125  0.739523)

     Atom 36  Ca  pos: ( -0.368512  0.866077  1.216878)  Total sigma:        1088.77
          1119.6573        -28.4780         15.5557
           -23.4376       1095.1044          2.5565
            17.7308          3.1501       1051.5526

     Ca  36    anisotropy:     73.78    eta:   -0.7430
     Ca  36    sigma_11=   1082.45    axis=(  0.443539  0.838569  0.316346)
     Ca  36    sigma_22=   1045.90    axis=( -0.283191 -0.203756  0.937169)
     Ca  36    sigma_33=   1137.96    axis=( -0.850339  0.505258 -0.147102)

     Atom 37  Si  pos: ( -0.849927  0.815590  1.402644)  Total sigma:         407.56
           409.2020         30.5596        -14.7644
            33.3093        370.0641          5.2566
            -9.3602          5.7361        443.4032

     Si  37    anisotropy:    -84.93    eta:   -0.4143
     Si  37    sigma_11=    424.14    axis=(  0.790072  0.502296  0.351404)
     Si  37    sigma_22=    447.60    axis=(  0.360643  0.082684 -0.929032)
     Si  37    sigma_33=    350.93    axis=(  0.495704 -0.860733  0.115824)

     Atom 38  O   pos: ( -0.708361  0.948400  1.253503)  Total sigma:         105.59
           130.1079         15.3503         -6.2266
             8.3658        123.2713         -1.9432
             8.9459          2.5858         63.3961

     O   38    anisotropy:    -63.34    eta:   -0.5849
     O   38    sigma_11=    114.35    axis=( -0.600762  0.799353 -0.010989)
     O   38    sigma_22=    139.05    axis=( -0.799175 -0.600861 -0.016914)
     O   38    sigma_33=     63.37    axis=( -0.020123 -0.001379  0.999797)

     Atom 39  O   pos: ( -0.053691  0.759018  1.284509)  Total sigma:         104.52
           129.0656        -16.1182          0.4198
           -22.6875         93.8526        -11.6771
           -18.9483        -10.4844         90.6379

     O   39    anisotropy:     50.26    eta:   -0.8394
     O   39    sigma_11=    101.83    axis=( -0.181528 -0.619487  0.763730)
     O   39    sigma_22=     73.71    axis=(  0.347442  0.686142  0.639135)
     O   39    sigma_33=    138.02    axis=( -0.919963  0.381373  0.090682)

     Atom 40  O   pos: ( -0.870082  0.883018  1.637849)  Total sigma:          72.72
           106.3328        -42.8780        -26.8462
           -34.7115         74.8692          6.5598
           -15.3104          5.2917         36.9544

     O   40    anisotropy:     96.15    eta:   -0.3270
     O   40    sigma_11=     51.15    axis=( -0.455051 -0.826854  0.330516)
     O   40    sigma_22=     30.19    axis=(  0.345727  0.178000  0.921297)
     O   40    sigma_33=    136.82    axis=(  0.820610 -0.533506 -0.204867)

     Atom 41  Ca  pos: (  0.577541 -0.509148  1.194784)  Total sigma:        1079.50
          1108.5939        -27.4220          0.9831
           -24.6695       1071.1755         -5.5119
             3.4311         -5.2803       1058.7224

     Ca  41    anisotropy:     64.15    eta:   -0.1776
     Ca  41    sigma_11=   1061.91    axis=(  0.357772  0.579179 -0.732496)
     Ca  41    sigma_22=   1054.32    axis=(  0.295775  0.673744  0.677189)
     Ca  41    sigma_33=   1122.26    axis=( -0.885729  0.458933 -0.069740)

     Atom 42  Si  pos: (  0.074056 -0.439262  1.373715)  Total sigma:         409.68
           408.5184         16.9204         14.1407
            21.4526        382.1791        -13.3395
            16.4249        -17.7642        438.3411

     Si  42    anisotropy:    -65.54    eta:   -0.6496
     Si  42    sigma_11=    417.33    axis=(  0.820191  0.536046 -0.199852)
     Si  42    sigma_22=    445.72    axis=(  0.316551 -0.134253  0.939027)
     Si  42    sigma_33=    365.99    axis=( -0.476530  0.833445  0.279799)

     Atom 43  O   pos: ( -0.311358  1.226476  1.212668)  Total sigma:         114.94
           129.0986          3.4692          5.4963
             2.2154        139.0664         -1.8600
            -7.5481         -7.6113         76.6504

     O   43    anisotropy:    -57.99    eta:   -0.3063
     O   43    sigma_11=    128.35    axis=( -0.967045  0.254572 -0.004129)
     O   43    sigma_22=    140.19    axis=( -0.254142 -0.964179  0.075966)
     O   43    sigma_33=     76.28    axis=(  0.015357  0.074511  0.997102)

     Atom 44  O   pos: (  0.262511 -0.382592  1.226215)  Total sigma:          93.76
           113.6446        -10.9311         -7.1490
           -12.0499        116.1315         -2.4229
             6.2711         -1.3484         51.4972

     O   44    anisotropy:    -63.49    eta:   -0.5454
     O   44    sigma_11=    103.38    axis=(  0.744806  0.666582 -0.030528)
     O   44    sigma_22=    126.46    axis=( -0.667157  0.744769 -0.014827)
     O   44    sigma_33=     51.43    axis=(  0.012853  0.031410  0.999424)

     Atom 45  O   pos: ( -0.024787 -0.211265  1.427006)  Total sigma:         171.94
           177.9171        -32.4221         -0.4913
           -31.4140        185.2962         11.5195
            -3.3386         11.9713        152.6069

     O   45    anisotropy:     65.13    eta:   -0.2925
     O   45    sigma_11=    156.58    axis=(  0.581057  0.344193  0.737498)
     O   45    sigma_22=    143.88    axis=( -0.496170 -0.568483  0.656233)
     O   45    sigma_33=    215.36    axis=( -0.645126  0.747234  0.159543)

     Atom 46  O   pos: (  0.144150 -0.536135  1.585215)  Total sigma:         128.44
            92.8853         -2.9857          3.5693
           -10.8332        135.7651        -49.0828
             8.9035        -39.2860        156.6799

     O   46    anisotropy:     96.05    eta:   -0.1453
     O   46    sigma_11=    101.08    axis=( -0.167468  0.762598  0.624819)
     O   46    sigma_22=     91.78    axis=(  0.981595  0.187985  0.033656)
     O   46    sigma_33=    192.47    axis=(  0.091791 -0.618955  0.780044)

     Atom 47  Ca  pos: ( -0.406078  0.635573  0.151781)  Total sigma:        1072.68
          1136.2127         14.2528        -19.5915
            10.2852       1052.6532        -17.8718
           -32.9553        -13.8284       1029.1844

     Ca  47    anisotropy:    108.43    eta:   -0.5087
     Ca  47    sigma_11=   1054.93    axis=( -0.241247  0.916793 -0.318261)
     Ca  47    sigma_22=   1018.16    axis=(  0.166466  0.362180  0.917123)
     Ca  47    sigma_33=   1144.97    axis=( -0.956080 -0.168274  0.239989)

     Atom 48  Ca  pos: ( -0.721241  0.643568  1.845649)  Total sigma:        1116.85
          1130.0821        -36.3917        -20.8411
           -35.0392       1114.2925         10.3598
           -18.0063          5.8703       1106.1864

     Ca  48    anisotropy:     73.25    eta:   -0.3610
     Ca  48    sigma_11=   1101.25    axis=( -0.036117  0.454794 -0.889864)
     Ca  48    sigma_22=   1083.62    axis=(  0.657913  0.681075  0.321383)
     Ca  48    sigma_33=   1165.69    axis=( -0.752228  0.573846  0.323813)

     Atom 49  Si  pos: ( -0.718118  1.569234  0.379778)  Total sigma:         406.61
           417.0385         37.1355         42.1512
            37.8899        363.9458         21.1439
            33.8016         17.4816        438.8399

     Si  49    anisotropy:    110.49    eta:   -0.6855
     Si  49    sigma_11=    395.02    axis=(  0.634881  0.333133 -0.697100)
     Si  49    sigma_22=    344.54    axis=(  0.461181 -0.887297 -0.004006)
     Si  49    sigma_33=    480.26    axis=(  0.619870  0.318946  0.716962)

     Atom 50  O   pos: ( -0.761880  1.547577  0.140674)  Total sigma:         159.92
           132.1576         -2.1105         18.2555
            -4.4641        145.0306          2.5301
            17.8107          7.5939        202.5853

     O   50    anisotropy:     70.93    eta:   -0.4033
     O   50    sigma_11=    145.82    axis=(  0.244819 -0.969530  0.008682)
     O   50    sigma_22=    126.75    axis=(  0.941814  0.235674 -0.239675)
     O   50    sigma_33=    207.21    axis=(  0.230326  0.066854  0.970814)

     Atom 51  O   pos: (  0.715408 -0.136578  0.494088)  Total sigma:         157.13
           167.7995         10.7050         15.7811
            13.5351        155.3905          2.8622
            18.1766          3.8489        148.2029

     O   51    anisotropy:     38.82    eta:   -0.5025
     O   51    sigma_11=    150.69    axis=(  0.233688 -0.887186  0.397858)
     O   51    sigma_22=    137.69    axis=( -0.544708  0.219494  0.809392)
     O   51    sigma_33=    183.01    axis=(  0.805409  0.405862  0.431964)

     Atom 52  O   pos: ( -0.252048 -0.130326  1.919697)  Total sigma:         218.02
           197.6752          6.3555         12.6465
             3.8994        197.4803        -18.9155
            25.9071         -3.7056        258.9025

     O   52    anisotropy:     71.65    eta:   -0.3451
     O   52    sigma_11=    202.38    axis=(  0.622215  0.780845 -0.055949)
     O   52    sigma_22=    185.89    axis=( -0.738410  0.609131  0.289327)
     O   52    sigma_33=    265.79    axis=(  0.259999 -0.138710  0.955594)

     Atom 53  H   pos: ( -0.109034 -0.091332  1.902468)  Total sigma:          23.45
            34.7539          7.4973         -3.9574
             7.2406         15.7284         -2.3004
            -4.0519         -2.6184         19.8588

     H   53    anisotropy:     22.44    eta:   -0.3924
     H   53    sigma_11=     18.90    axis=(  0.281653 -0.086584  0.955602)
     H   53    sigma_22=     13.03    axis=(  0.288231 -0.942290 -0.170331)
     H   53    sigma_33=     38.41    axis=( -0.915202 -0.323408  0.240443)

     Atom 54  H   pos: (  0.701112 -0.186919  1.788975)  Total sigma:          16.79
             8.8935          3.0871         12.4898
             3.1251          4.0710          5.9699
            14.6055          6.3862         37.3923

     H   54    anisotropy:     40.81    eta:   -0.0482
     H   54    sigma_11=      3.84    axis=(  0.758747  0.513424 -0.400874)
     H   54    sigma_22=      2.53    axis=(  0.537546 -0.841109 -0.059829)
     H   54    sigma_33=     43.99    axis=(  0.367896  0.170093  0.914178)

     Atom 55  O   pos: ( -0.468276  0.986737  0.220678)  Total sigma:         234.11
           232.2919          4.2534         -0.3023
             2.5842        232.0528          1.7286
            -4.0242         -4.5939        237.9984

     O   55    anisotropy:      8.27    eta:   -0.9540
     O   55    sigma_11=    233.99    axis=(  0.574776  0.621726  0.532061)
     O   55    sigma_22=    228.72    axis=(  0.708500 -0.703437  0.056604)
     O   55    sigma_33=    239.63    axis=( -0.409463 -0.344430  0.844812)

     Atom 56  H   pos: ( -0.348631  1.069112  0.180665)  Total sigma:          21.72
            28.1639         14.0140         -6.6774
            14.3536         21.5688         -4.7631
            -5.8954         -4.3259         15.4157

     H   56    anisotropy:     29.99    eta:   -0.1454
     H   56    sigma_11=     13.17    axis=(  0.147656  0.266113  0.952566)
     H   56    sigma_22=     10.26    axis=(  0.641119 -0.759122  0.112693)
     H   56    sigma_33=     41.71    axis=( -0.753103 -0.594068  0.282699)

     Atom 57  H   pos: ( -0.489625  1.012949  0.367349)  Total sigma:          21.15
            10.8651         -0.9861         -4.9092
            -1.1087         11.3562          3.7789
            -5.6140          2.5401         41.2250

     H   57    anisotropy:     31.97    eta:   -0.0677
     H   57    sigma_11=     11.21    axis=(  0.356968 -0.920401  0.159487)
     H   57    sigma_22=      9.77    axis=( -0.919112 -0.376556 -0.115929)
     H   57    sigma_33=     42.46    axis=( -0.166757  0.105203  0.980370)

     Atom 58  O   pos: (  0.106502  0.017284  1.762863)  Total sigma:         235.71
           239.5466          2.7359         -2.4214
             4.7025        244.3215          9.9126
            -4.8731          6.7849        223.2478

     O   58    anisotropy:    -24.67    eta:   -0.4868
     O   58    sigma_11=    239.93    axis=( -0.929620  0.205279  0.306052)
     O   58    sigma_22=    247.93    axis=( -0.290954 -0.918530 -0.267672)
     O   58    sigma_33=    219.26    axis=(  0.226171 -0.337880  0.913610)

     Atom 59  H   pos: (  0.030058  0.138112  1.722670)  Total sigma:          25.16
            23.2576         -8.3321          3.1074
            -7.8858         31.9796         -1.1001
             3.6232         -2.2729         20.2558

     H   59    anisotropy:     18.38    eta:   -0.3406
     H   59    sigma_11=     21.12    axis=(  0.424621  0.440097  0.791209)
     H   59    sigma_22=     16.95    axis=( -0.740472 -0.334041  0.583196)
     H   59    sigma_33=     37.42    axis=(  0.520959 -0.833506  0.184038)

     Atom 60  H   pos: (  0.083512 -0.070605  1.643935)  Total sigma:          23.86
            17.3073          2.6476          4.5982
             2.3530         24.4528         11.7515
             4.2484         12.1016         29.8276

     H   60    anisotropy:     24.89    eta:   -0.1237
     H   60    sigma_11=     16.59    axis=(  0.883416 -0.454443  0.114272)
     H   60    sigma_22=     14.54    axis=(  0.417884  0.653702 -0.630910)
     H   60    sigma_33=     40.45    axis=(  0.212012  0.605108  0.767395)

     Atom 61  O   pos: ( -0.152027  0.253986  0.405942)  Total sigma:         251.16
           254.9906         18.3591         19.7711
            16.0086        265.6888         -3.9196
            23.0821          3.2753        232.7907

     O   61    anisotropy:    -50.01    eta:   -0.8539
     O   61    sigma_11=    253.59    axis=( -0.497201  0.692398 -0.522855)
     O   61    sigma_22=    282.06    axis=( -0.664061 -0.691525 -0.284283)
     O   61    sigma_33=    217.82    axis=( -0.558404  0.205862  0.803621)

     Atom 62  H   pos: ( -0.039202  0.209406  0.492420)  Total sigma:          24.39
            30.2746         -2.6676         15.4814
            -3.9343         17.3218         -4.3276
            15.4174         -3.6827         25.5831

     H   62    anisotropy:     30.19    eta:   -0.2194
     H   62    sigma_11=     16.54    axis=(  0.269286  0.962468 -0.033774)
     H   62    sigma_22=     12.12    axis=( -0.614039  0.198605  0.763879)
     H   62    sigma_33=     44.52    axis=(  0.741917 -0.184964  0.644475)

     Atom 63  H   pos: (  0.764481  0.118337  0.420124)  Total sigma:          23.69
            20.9457         11.7850          1.5395
            12.9421         36.1899         -1.5321
             1.0568         -2.1668         13.9442

     H   63    anisotropy:     29.15    eta:   -0.2094
     H   63    sigma_11=     16.01    axis=(  0.639648 -0.328223  0.695069)
     H   63    sigma_22=     11.94    axis=(  0.596259 -0.358802 -0.718148)
     H   63    sigma_33=     43.13    axis=( -0.485105 -0.873803  0.033801)

     Atom 64  O   pos: ( -0.740537  1.175564 -0.000456)  Total sigma:         238.53
           230.3208        -13.0011          3.4377
           -18.0993        249.8710          4.2506
             3.0335         13.6398        235.3897

     O   64    anisotropy:     32.42    eta:   -0.8528
     O   64    sigma_11=    236.94    axis=( -0.483620  0.023680 -0.874958)
     O   64    sigma_22=    218.51    axis=( -0.765420 -0.496312  0.409642)
     O   64    sigma_33=    260.14    axis=( -0.424552  0.867821  0.258152)

     Atom 65  H   pos: ( -0.734246  1.315239  0.061527)  Total sigma:          20.91
             8.9651         -1.6864          0.6289
            -2.4610         37.9903         10.9286
             0.4662         12.4675         15.7736

     H   65    anisotropy:     33.28    eta:   -0.1457
     H   65    sigma_11=     11.43    axis=( -0.458826  0.327921 -0.825801)
     H   65    sigma_22=      8.20    axis=(  0.887146  0.220861 -0.405207)
     H   65    sigma_33=     43.10    axis=( -0.049512  0.918525  0.392250)

     Atom 66  H   pos: ( -0.647084  1.096307  0.087597)  Total sigma:          21.39
            23.6282        -12.5401         12.2643
           -11.9836         18.7746         -8.5251
            12.6202         -8.8636         21.7656

     H   66    anisotropy:     33.94    eta:   -0.1500
     H   66    sigma_11=     11.77    axis=( -0.227251  0.576623  0.784769)
     H   66    sigma_22=      8.38    axis=(  0.724824  0.638340 -0.259139)
     H   66    sigma_33=     44.01    axis=(  0.650375 -0.509930  0.563014)

     Atom 67  O   pos: ( -0.070748  0.441007  1.804675)  Total sigma:         257.35
           261.0333          0.5464         17.9922
            -0.2250        239.8203         -5.6827
            25.6149         -7.0629        271.2112

     O   67    anisotropy:     47.47    eta:   -0.2921
     O   67    sigma_11=    246.15    axis=( -0.709324 -0.508821  0.487812)
     O   67    sigma_22=    236.91    axis=( -0.350787  0.855077  0.381827)
     O   67    sigma_33=    289.00    axis=(  0.611398 -0.099721  0.785015)

     Atom 68  H   pos: ( -0.210344  0.449077  1.748034)  Total sigma:          23.21
            37.6871         -1.3576         11.1983
            -1.0327         12.8100         -0.1534
             9.4499         -0.4730         19.1197

     H   68    anisotropy:     28.70    eta:   -0.0943
     H   68    sigma_11=     14.54    axis=( -0.400011  0.111544  0.909697)
     H   68    sigma_22=     12.74    axis=(  0.082864  0.992903 -0.085310)
     H   68    sigma_33=     42.34    axis=(  0.912757 -0.041256  0.406415)

     Atom 69  H   pos: ( -0.086843  0.393825  1.945686)  Total sigma:          23.84
            14.6000          0.8127          0.9636
             0.3231         15.1557         -7.8970
             2.8735         -8.1357         41.7587

     H   69    anisotropy:     30.37    eta:   -0.1304
     H   69    sigma_11=     15.03    axis=(  0.891988  0.446616  0.069933)
     H   69    sigma_22=     12.39    axis=( -0.448386  0.854412  0.262547)
     H   69    sigma_33=     44.09    axis=(  0.057506 -0.265545  0.962382)

     Atom 70  O   pos: (  0.565976 -0.554653  1.561244)  Total sigma:         201.45
           187.4821         -4.7484         -2.1487
             7.3120        233.8119          8.6928
            -5.5210          9.0857        183.0586

     O   70    anisotropy:     50.82    eta:   -0.2936
     O   70    sigma_11=    189.48    axis=( -0.893168 -0.063456  0.445223)
     O   70    sigma_22=    179.54    axis=(  0.449533 -0.154703  0.879765)
     O   70    sigma_33=    235.33    axis=( -0.013051 -0.985921 -0.166702)

     Atom 71  H   pos: (  0.570922 -0.399647  1.582885)  Total sigma:          16.11
             2.9527          4.7283         -0.6087
             6.1081         43.1852          3.7124
            -0.5582          4.2917          2.2055

     H   71    anisotropy:     42.22    eta:   -0.0793
     H   71    sigma_11=      3.16    axis=(  0.767794 -0.039995 -0.639448)
     H   71    sigma_22=      0.92    axis=( -0.627738  0.152764 -0.763288)
     H   71    sigma_33=     44.26    axis=( -0.128212 -0.987453 -0.092185)

     Atom 72  H   pos: (  0.423763 -0.596761  1.566087)  Total sigma:          23.73
            36.1965          4.3050         -1.5684
             3.7347         19.6670          0.0645
            -2.0609          0.1428         15.3137

     H   72    anisotropy:     20.30    eta:   -0.2739
     H   72    sigma_11=     18.81    axis=( -0.209514  0.968108  0.137372)
     H   72    sigma_22=     15.10    axis=(  0.107223 -0.116896  0.987339)
     H   72    sigma_33=     37.26    axis=( -0.971909 -0.221591  0.079312)

     Atom 73  Ca  pos: ( -0.481377  0.403819  0.950226)  Total sigma:        1061.48
          1080.2948        -10.7112         -1.6866
           -11.1329       1091.7845        -10.6680
            -3.2602        -12.8226       1012.3563

     Ca  73    anisotropy:    -76.59    eta:   -0.4813
     Ca  73    sigma_11=   1074.72    axis=(  0.872249  0.473158 -0.123706)
     Ca  73    sigma_22=   1099.29    axis=( -0.485559  0.868060 -0.103461)
     Ca  73    sigma_33=   1010.42    axis=(  0.058430  0.150310  0.986911)

     Atom 74  Si  pos: (  0.042175  0.340356  0.875096)  Total sigma:         399.03
           410.3618         18.7674         12.0786
            16.5276        409.5322        -32.5506
            10.5151        -36.3960        377.1919

     Si  74    anisotropy:    -74.62    eta:   -0.4569
     Si  74    sigma_11=    412.54    axis=( -0.867561  0.187841 -0.460493)
     Si  74    sigma_22=    435.27    axis=( -0.395798 -0.821430  0.410605)
     Si  74    sigma_33=    349.28    axis=( -0.301134  0.538487  0.786988)

     Atom 75  O   pos: ( -0.175385  0.260152  0.948409)  Total sigma:         105.37
           126.1033         -3.4743          5.9084
            -4.1858        117.6587          5.6090
            11.8331          8.4633         72.3436

     O   75    anisotropy:    -53.47    eta:   -0.2849
     O   75    sigma_11=    118.11    axis=(  0.241588  0.950989  0.193017)
     O   75    sigma_22=    128.27    axis=( -0.956444  0.266949 -0.118125)
     O   75    sigma_33=     69.72    axis=( -0.163861 -0.156072  0.974059)

     Atom 76  O   pos: (  0.192784  0.315382  1.066345)  Total sigma:          93.81
           127.2577         -5.9596        -24.5730
           -13.9024         75.4898        -23.2543
           -27.2600        -16.0629         78.6757

     O   76    anisotropy:     67.06    eta:   -0.9995
     O   76    sigma_11=     93.80    axis=(  0.234217 -0.767639  0.596550)
     O   76    sigma_22=     49.11    axis=( -0.313840 -0.640467 -0.700932)
     O   76    sigma_33=    138.52    axis=( -0.920134  0.023051  0.390925)

     Atom 77  O   pos: (  0.128755  0.195969  0.680988)  Total sigma:         163.24
           152.1935        -15.0482          6.9628
           -16.1489        174.1838          2.8919
             8.7174          1.0409        163.3519

     O   77    anisotropy:    -32.93    eta:   -0.7517
     O   77    sigma_11=    165.97    axis=(  0.249541  0.249870  0.935572)
     O   77    sigma_22=    182.47    axis=( -0.476925  0.872549 -0.105830)
     O   77    sigma_33=    141.29    axis=(  0.842776  0.419789 -0.336906)

     Atom 78  O   pos: (  0.040403  0.566175  0.789884)  Total sigma:          95.81
            35.4239         20.9045          6.8867
            18.8863        118.7546         13.9959
            10.1632         12.7533        133.2431

     O   78    anisotropy:    -97.76    eta:   -0.4837
     O   78    sigma_11=    112.63    axis=(  0.142738  0.802283 -0.579627)
     O   78    sigma_22=    144.16    axis=(  0.165840  0.557958  0.813130)
     O   78    sigma_33=     30.63    axis=(  0.975768 -0.212190 -0.053409)

     Atom 79  Ca  pos: (  0.124433  0.840111  0.960204)  Total sigma:        1059.26
          1005.9891          8.5291         15.9724
             8.6219       1111.4093         12.0362
            10.6160         13.9529       1060.3929

     Ca  79    anisotropy:    -84.94    eta:   -0.9947
     Ca  79    sigma_11=   1059.41    axis=(  0.191998 -0.267632  0.944198)
     Ca  79    sigma_22=   1115.74    axis=(  0.105608  0.962145  0.251244)
     Ca  79    sigma_33=   1002.63    axis=( -0.975696  0.051476  0.212994)

     Atom 80  Si  pos: ( -0.394289  0.847558  0.728100)  Total sigma:         399.59
           400.4180         30.2392         -6.4570
            28.1954        389.9563         14.8562
           -16.7713         28.2633        408.4043

     Si  80    anisotropy:    -67.31    eta:   -0.2384
     Si  80    sigma_11=    416.68    axis=( -0.606214 -0.021391  0.795014)
     Si  80    sigma_22=    427.38    axis=(  0.561745  0.696110  0.447071)
     Si  80    sigma_33=    354.72    axis=(  0.562980 -0.717616  0.409976)

     Atom 81  O   pos: ( -0.528941  0.748334  0.907191)  Total sigma:         102.24
            95.0623        -11.9023         -5.3105
            -4.6019        139.6683        -15.9824
             0.2468         -7.7205         71.9839

     O   81    anisotropy:     61.04    eta:   -0.6157
     O   81    sigma_11=     94.42    axis=(  0.975070  0.130896 -0.179178)
     O   81    sigma_22=     69.36    axis=(  0.154060  0.181800  0.971192)
     O   81    sigma_33=    142.93    axis=( -0.159700  0.974585 -0.157102)

     Atom 82  O   pos: ( -0.198902  0.957078  0.829434)  Total sigma:         127.68
           135.3279          4.2608         -4.3192
             6.9043        131.8640          6.0559
            -4.4106          4.0402        115.8490

     O   82    anisotropy:    -22.22    eta:   -0.5895
     O   82    sigma_11=    130.72    axis=( -0.521925  0.749340  0.407533)
     O   82    sigma_22=    139.45    axis=( -0.813552 -0.580902  0.026206)
     O   82    sigma_33=    112.87    axis=(  0.256374 -0.317872  0.912814)

     Atom 83  O   pos: ( -0.349892  0.681793  0.550869)  Total sigma:         146.89
           170.5931         -3.6197         -4.1393
            -3.2731        121.9407         21.3569
            -3.1244         23.0774        148.1318

     O   83    anisotropy:    -56.50    eta:   -0.3664
     O   83    sigma_11=    158.82    axis=(  0.381018  0.450701  0.807275)
     O   83    sigma_22=    172.62    axis=(  0.924361 -0.204151 -0.322302)
     O   83    sigma_33=    109.22    axis=( -0.019544 -0.869017  0.494396)

     Atom 84  Ca  pos: (  0.312806 -0.038802  1.190059)  Total sigma:        1089.25
          1040.4847         17.8665          9.4004
            14.4393       1140.3802         40.8734
             3.4539         37.6253       1086.8941

     Ca  84    anisotropy:    111.46    eta:   -0.3812
     Ca  84    sigma_11=   1066.26    axis=(  0.064433  0.456016 -0.887636)
     Ca  84    sigma_22=   1037.94    axis=(  0.988179 -0.153149 -0.006948)
     Ca  84    sigma_33=   1163.56    axis=(  0.139109  0.876696  0.460493)

     Atom 85  Si  pos: ( -0.244043 -0.085671  1.408668)  Total sigma:         402.89
           370.9637         29.4725         22.8102
            20.1895        423.7728         19.5555
            18.4164         18.7221        413.9468

     Si  85    anisotropy:     72.96    eta:   -0.8449
     Si  85    sigma_11=    399.12    axis=( -0.019588  0.625369 -0.780083)
     Si  85    sigma_22=    358.03    axis=(  0.928137 -0.278713 -0.246742)
     Si  85    sigma_33=    451.53    axis=(  0.371724  0.728857  0.574969)

     Atom 86  O   pos: ( -0.193601  0.141559  1.474298)  Total sigma:         115.13
            89.1563         39.4515         -8.2139
            40.7563        167.3557        -38.8078
           -12.4385        -51.8083         88.8765

     O   86    anisotropy:    131.41    eta:   -0.1724
     O   86    sigma_11=     78.88    axis=( -0.790199  0.045192 -0.611181)
     O   86    sigma_22=     63.77    axis=(  0.510676 -0.502788 -0.697434)
     O   86    sigma_33=    202.74    axis=( -0.338813 -0.863227  0.374224)

     Atom 87  O   pos: (  0.658138 -0.143266  1.201685)  Total sigma:         112.02
           114.8032         -1.7989         10.9039
            -1.8061         97.1257         -5.7059
             5.1633         -4.7342        124.1171

     O   87    anisotropy:     26.45    eta:   -0.7996
     O   87    sigma_11=    110.25    axis=( -0.874463 -0.070786  0.479900)
     O   87    sigma_22=     96.15    axis=(  0.018245  0.983796  0.178358)
     O   87    sigma_33=    129.65    axis=(  0.484750 -0.164724  0.859002)

     Atom 88  O   pos: (  0.598798 -0.187827  1.593751)  Total sigma:         127.12
            98.0398          4.9196         -3.2088
             1.4392        148.8889         19.5989
            -1.8397         17.5333        134.4334

     O   88    anisotropy:     51.73    eta:   -0.7236
     O   88    sigma_11=    122.36    axis=(  0.157276  0.553455 -0.817895)
     O   88    sigma_22=     97.40    axis=(  0.987372 -0.104044  0.119460)
     O   88    sigma_33=    161.61    axis=(  0.018981  0.826355  0.562830)

     Atom 89  Ca  pos: ( -0.062299  0.395647  1.310346)  Total sigma:        1080.45
          1048.7105         28.7444        -61.5892
            34.5598       1120.6054        -44.7806
           -60.2365        -34.4451       1072.0272

     Ca  89    anisotropy:    137.64    eta:   -0.7896
     Ca  89    sigma_11=   1070.80    axis=( -0.453012  0.713233  0.534863)
     Ca  89    sigma_22=    998.34    axis=( -0.768506 -0.008334 -0.639788)
     Ca  89    sigma_33=   1172.20    axis=( -0.451860 -0.700877  0.551900)

     Atom 90  Si  pos: ( -0.559375  0.427738  1.443372)  Total sigma:         406.41
           395.6987         39.8437        -16.8102
            33.3029        407.9987         -7.6383
           -19.6442         -0.1394        415.5401

     Si  90    anisotropy:    -66.34    eta:   -0.8069
     Si  90    sigma_11=    410.68    axis=(  0.127559  0.483775  0.865847)
     Si  90    sigma_22=    446.37    axis=( -0.623469 -0.639827  0.449342)
     Si  90    sigma_33=    362.19    axis=(  0.771372 -0.597146  0.220003)

     Atom 91  O   pos: (  0.354261  0.188520  1.438388)  Total sigma:          88.59
            71.0845         13.2288         10.1137
             3.6655         59.7912         36.7371
            19.5124         45.6741        134.8836

     O   91    anisotropy:    101.80    eta:   -0.3882
     O   91    sigma_11=     67.83    axis=(  0.978702 -0.019223 -0.204382)
     O   91    sigma_22=     41.48    axis=( -0.064321  0.916759 -0.394229)
     O   91    sigma_33=    156.46    axis=(  0.194947  0.398979  0.895997)

     Atom 92  O   pos: ( -0.402904  0.503100  1.271208)  Total sigma:         110.08
            91.7537          3.4671         -1.7943
             3.7090         88.8177         13.6306
            -2.9500         10.0699        149.6649

     O   92    anisotropy:     62.79    eta:   -0.2254
     O   92    sigma_11=     93.87    axis=(  0.877804  0.474790 -0.063516)
     O   92    sigma_22=     84.43    axis=( -0.478210  0.860881 -0.173779)
     O   92    sigma_33=    151.94    axis=( -0.027829  0.182918  0.982734)

     Atom 93  O   pos: (  0.238155  0.568061  1.448825)  Total sigma:         161.53
           166.8241        -16.2593          1.8518
           -10.9104        166.0819          3.5945
            -3.2816          1.9598        151.6918

     O   93    anisotropy:     28.08    eta:   -0.1751
     O   93    sigma_11=    153.81    axis=(  0.623718  0.569283  0.535623)
     O   93    sigma_22=    150.53    axis=( -0.325175 -0.434159  0.840099)
     O   93    sigma_33=    180.25    axis=( -0.710800  0.698157  0.085676)

     Atom 94  O   pos: ( -0.480676  0.454799  1.678274)  Total sigma:          86.89
           111.1410        -13.7525        -32.3755
           -15.8554        122.6712         12.5869
           -38.4291          9.6555         26.8719

     O   94    anisotropy:   -109.79    eta:   -0.4837
     O   94    sigma_11=    105.79    axis=( -0.668247 -0.716899  0.198750)
     O   94    sigma_22=    141.19    axis=(  0.664628 -0.695336 -0.273456)
     O   94    sigma_33=     13.70    axis=(  0.334238 -0.050641  0.941127)

     Atom 95  Ca  pos: ( -0.132708  1.020905  1.788149)  Total sigma:        1101.66
          1147.4747         -3.5758        -56.6094
            -2.4960       1096.7291         -9.7890
           -67.4729        -12.3489       1060.7857

     Ca  95    anisotropy:    117.33    eta:   -0.9180
     Ca  95    sigma_11=   1098.45    axis=( -0.099184  0.986975 -0.126664)
     Ca  95    sigma_22=   1026.65    axis=(  0.454176  0.158161  0.876761)
     Ca  95    sigma_33=   1179.88    axis=( -0.885374 -0.029433  0.463947)

     Atom 96  Ca  pos: (  0.469949  0.100013  1.752507)  Total sigma:        1096.57
          1082.0289        -31.0276         -7.3979
           -30.5750       1121.6819          9.8788
            -8.1020          2.0327       1086.0071

     Ca  96    anisotropy:     65.10    eta:   -0.4797
     Ca  96    sigma_11=   1085.28    axis=(  0.089485  0.234125 -0.968080)
     Ca  96    sigma_22=   1064.46    axis=(  0.872674  0.450032  0.189504)
     Ca  96    sigma_33=   1139.97    axis=( -0.480034  0.861775  0.164044)

     Atom 97  Ca  pos: ( -0.015903  0.606064  0.458121)  Total sigma:        1065.50
          1034.4565         -5.0570         21.2791
           -15.0942       1004.9359        -10.7662
            26.5870        -13.4180       1157.1135

     Ca  97    anisotropy:    145.97    eta:   -0.3117
     Ca  97    sigma_11=   1032.01    axis=( -0.943649  0.259342  0.205595)
     Ca  97    sigma_22=   1001.68    axis=(  0.271541  0.961860  0.033017)
     Ca  97    sigma_33=   1162.82    axis=(  0.189191 -0.086984  0.978080)

     Atom 98  O   pos: ( -0.083798  0.638657  0.135033)  Total sigma:         119.83
           196.8089          2.2911         22.6094
            27.8963         60.8207        -47.9811
            42.1741        -26.4152        101.8670

     O   98    anisotropy:    130.60    eta:   -0.9856
     O   98    sigma_11=    119.20    axis=(  0.222205  0.564121 -0.795231)
     O   98    sigma_22=     33.40    axis=( -0.182182  0.825280  0.534531)
     O   98    sigma_33=    206.90    axis=( -0.957828 -0.026101 -0.286154)

     Atom 99  H   pos: (  0.001250  0.585230  0.028461)  Total sigma:          23.66
            25.2998         -5.9077        -11.0317
            -4.7520         17.3033          4.6614
           -10.2370          5.2468         28.3656

     H   99    anisotropy:     24.36    eta:   -0.1143
     H   99    sigma_11=     16.46    axis=( -0.578592  0.427162 -0.694812)
     H   99    sigma_22=     14.61    axis=(  0.516727  0.851090  0.092944)
     H   99    sigma_33=     39.90    axis=( -0.631050  0.305251  0.713160)

     Atom100  O   pos: (  0.799319 -0.937094  1.980871)  Total sigma:         177.38
           192.6163         29.6549        -42.6274
            10.9702        185.1932         20.0927
           -21.3018         15.2214        154.3363

     O  100    anisotropy:    -78.13    eta:   -0.4267
     O  100    sigma_11=    192.31    axis=( -0.166828  0.832895  0.527688)
     O  100    sigma_22=    214.54    axis=( -0.856420 -0.387607  0.341037)
     O  100    sigma_33=    125.30    axis=(  0.488583 -0.395028  0.777971)

     Atom101  H   pos: (  0.655466 -0.098825  0.021143)  Total sigma:          26.08
            20.9220          3.7837         -3.4068
             2.9250         25.4177         -9.8896
            -2.9069        -10.1548         31.8870

     H  101    anisotropy:     21.26    eta:   -0.1699
     H  101    sigma_11=     20.19    axis=( -0.903010 -0.173891 -0.392855)
     H  101    sigma_22=     17.79    axis=(  0.363859 -0.795752 -0.484134)
     H  101    sigma_33=     40.25    axis=( -0.228429 -0.580121  0.781844)

     Initialization:
     gipaw_setup  :      0.35s CPU      0.38s WALL (       1 calls)

     Linear response
     greenf       :  15602.60s CPU  15740.23s WALL (      96 calls)
     cgsolve      :  15510.06s CPU  15646.80s WALL (      96 calls)
     ch_psi       :  14835.28s CPU  14964.80s WALL (    6768 calls)
     h_psiq       :  10799.98s CPU  10892.28s WALL (    6768 calls)

     Apply operators
     h_psi        :   8736.02s CPU   8808.54s WALL (    7392 calls)
     apply_vel    :    200.43s CPU    203.93s WALL (      84 calls)

     Induced current
     j_para       :    467.74s CPU    471.07s WALL (     108 calls)
     biot_savart  :      0.07s CPU      0.07s WALL (       1 calls)

     Other routines

     General routines
     calbec       :   4718.85s CPU   4775.55s WALL (   21740 calls)
     fft          :      0.36s CPU      0.37s WALL (      32 calls)
     fftw         :   6129.43s CPU   6176.12s WALL ( 3814696 calls)
     davcio       :      0.01s CPU      0.78s WALL (      64 calls)

     Parallel routines
     fft_scatter  :   1949.97s CPU   1967.45s WALL ( 3814728 calls)

     Plugins


     GIPAW        :      4h55m CPU      4h58m WALL


   This run was terminated on:  13: 4:51   4Nov2023            

=------------------------------------------------------------------------------=
   JOB DONE.
=------------------------------------------------------------------------------=
