# Supplementary material for: Is there a future for 43Ca nuclear magnetic resonance in cement science?
Source: Phys Chem Chem Phys. 2025 Apr 9;27(17):9159–68. doi: 10.1039/d5cp00491h (PMC11997747; doi:10.1039/d5cp00491h)
Supplement: CP-027-D5CP00491H-s001 [file CP-027-D5CP00491H-s001.zip › QE-Files/CSH-bulk-structures/CONFIG_2-12]

2-12 -56616.788919 eV
0 3
   6.717974582  -0.050001516   0.043067939
  -8.219647849  12.021580678  -0.272712023
   0.837707641  -6.236107811  13.825642504
O 1
-0.6069373526 8.2169746541 1.3060386812
H 2
-6.6416091343 9.0373600323 1.0907854001
H 3
-1.1589881951 8.6719660124 2.0158065417
O 4
2.0584042874 3.2514804221 2.5426886113
H 5
1.9383994903 2.5150315075 3.1822563939
H 6
2.8162527459 3.8268472205 2.8998536006
O 7
-1.6661127013 9.6280217109 3.2200354787
H 8
-7.6325710462 10.3205149242 3.1694449914
H 9
-2.470032177 10.1948804831 2.967270547
O 10
3.2293662203 -3.1358066415 10.822951001
H 11
2.8852164715 -4.090659939 10.9120291516
H 12
2.6212530369 -2.8606840853 10.0249958574
O 13
3.1441790524 2.5385396077 0.1196199323
H 14
3.4353207278 -4.533662478 13.7856776792
H 15
2.7898110653 2.875759321 0.9840501518
O 16
-3.3698964313 6.4601920085 11.4802858611
H 17
-4.3695983571 6.4135898609 11.0824083183
H 18
-2.8402287598 6.7514327772 10.6714155201
O 19
0.6716479806 6.0956342516 2.4285745885
H 20
-5.2086811552 6.3764187812 2.8465764842
H 21
0.300336547 6.9575474794 2.0762814005
O 22
-2.9011622541 10.8821383316 -0.1486386232
H 23
-2.6050706909 9.9526518661 -0.1489277379
H 24
-3.1387725123 11.0604517134 0.8417519996
Ca 25
-1.2417700273 8.6644372418 5.5722967692
Si 26
-4.4853640997 8.3583699541 4.5978813928
O 27
-5.7492487979 7.9778116293 5.5588051986
O 28
-3.5225013778 9.3399802184 5.4650132363
O 29
-3.799913263 6.9163399708 4.112803684
O 30
-4.8903766351 8.9894197218 3.1377126971
Ca 31
5.0886578562 -0.4161226178 6.4337353916
Si 32
1.6574943433 -0.0537915599 5.1581056301
O 33
0.6110766502 -0.9747217848 5.9902930123
O 34
2.8952228244 0.3134649549 6.130956762
O 35
2.0922817505 -0.7425381781 3.7089992855
Ca 36
-2.2942491815 5.8341810604 7.6523293155
Si 37
-5.511883293 5.718837723 9.021438358
O 38
-4.4143388044 6.5293777568 8.154128695
O 39
-0.137477109 5.4425115088 8.1747228993
O 40
-5.6526557655 6.366125023 10.5312439989
Ca 41
3.7554302107 -3.2991115305 7.8715691432
Si 42
0.166235156 -3.2654824062 9.258406134
O 43
-2.1191341237 8.2230145682 7.6882504489
O 44
1.6672496314 -2.7455321598 8.8564108747
O 45
-0.649119425 -1.9599070981 9.9634700166
O 46
6.7243952212 -4.413090237 10.5169554687
Ca 47
-0.8154672241 5.9303674554 11.7550209172
Ca 48
-4.346900049 4.4590189548 12.6774652358
Si 49
-5.0396960767 10.4886627363 2.4509572667
O 50
-5.7071540053 10.2110963558 1.0044977085
O 51
4.6211611497 -0.7885315665 2.6310338829
O 52
-0.5880963154 -1.0437181016 12.6763185761
H 53
-1.1501744002 -0.4640474581 12.0064679562
H 54
-0.8317999125 -0.7295612023 13.5906055328
O 55
-2.2907615739 6.1617014955 1.1368377248
H 56
-1.6228124046 6.8910321265 1.241330506
H 57
-2.4679133362 5.6999971177 2.0483895063
O 58
1.8177476741 -0.8157294646 11.0804906681
H 59
0.8969731237 -1.0091480602 11.3623878935
H 60
2.3315982516 -1.65278811 11.2102681363
O 61
-0.9405563102 1.5601647126 2.5294305254
H 62
-0.1986069541 1.3304740166 3.1469364973
H 63
5.1804274203 0.6701821084 2.6175235136
O 64
-4.0806137837 7.8064218694 0.0761149673
H 65
-4.6227130201 8.2971035527 0.7272945008
H 66
-3.5105424447 7.1499459361 0.5751248166
O 67
1.1028768783 2.4598332105 12.3406271841
H 68
0.0963444853 3.1154119657 11.5926380167
H 69
0.6333356742 2.1284960517 13.1263562071
O 70
0.3541136906 -3.8723879275 13.8278486222
H 71
-0.7877229866 1.9022187492 0.8364922276
H 72
1.274068167 -4.2415737349 13.747621947
Ca 73
-3.4273313258 2.6571131217 6.4375453036
Si 74
0.0782698461 2.4808342061 5.5603985518
O 75
-1.3517496175 1.8483817933 5.9756918151
O 76
1.0134637947 2.7727485684 6.8564240106
O 77
0.9302388271 1.354923196 4.5812122332
O 78
0.0050532489 3.8350906232 4.6716611401
Ca 79
0.7703396829 5.5641775104 5.9573135283
Si 80
-2.7939702916 5.6560985738 4.6263125392
O 81
-3.6580992375 4.8161173523 5.7272488506
O 82
-1.5140755912 6.3234849765 5.3977177135
O 83
-2.5216169714 4.7921002757 3.2541525891
Ca 84
1.8246193964 -0.3032844211 8.3935483807
Si 85
-1.4727281234 -0.5448095215 9.4995589478
O 86
-0.4150734591 0.3913096264 8.6693395553
O 87
4.0829075535 -1.0782418273 8.4805985684
O 88
-1.9870763201 0.0833291041 10.9033439223
Ca 89
-0.202653454 2.7395004304 8.7637431878
Si 90
-3.63597984 3.1842853208 9.5163633259
O 91
2.4543144314 1.6446965039 9.3568100043
O 92
-2.4879219534 3.5604710617 8.4128603704
O 93
-4.945401742 4.1858478097 9.3389338596
O 94
-3.1011956634 3.3295672497 11.0646289919
Ca 95
5.3032252043 -3.1399987893 12.0751195601
Ca 96
2.9054299926 1.1385252942 11.6765895872
Ca 97
-0.4659661971 4.0354616139 2.5813796059
O 98
2.3530448302 -5.7786765698 13.5622814388
H 99
1.3384273609 0.0571481024 0.6084161174
O 100
-0.5870438104 3.7066992636 11.0081976142
H 101
-1.5563444266 3.411133249 11.1363106637
