# Supplementary material for: Is there a future for 43Ca nuclear magnetic resonance in cement science?
Source: Phys Chem Chem Phys. 2025 Apr 9;27(17):9159–68. doi: 10.1039/d5cp00491h (PMC11997747; doi:10.1039/d5cp00491h)
Supplement: CP-027-D5CP00491H-s001 [file CP-027-D5CP00491H-s001.zip › QE-Files/CSH-bulk-structures/CONFIG_2-15]

2-15 -56614.973313 eV
0 3
   6.661277286  -0.126733590   0.083448572
  -8.290757580  12.263612527  -0.355445387
   0.993171505  -6.355975154  13.805455170
O 1
-0.7036289205 8.2616098073 1.2008280844
H 2
0.076986791 8.8569811615 0.9976919602
H 3
-1.1593186491 8.7654571575 1.9634260977
O 4
2.0567622241 3.1826586676 2.411234299
H 5
1.7736792295 2.5580814632 3.11609494
H 6
2.7410347395 3.7893031298 2.8337831326
O 7
-1.6095907529 9.5670583235 3.1935124261
H 8
-7.522066095 10.3446664056 3.0759111254
H 9
-2.4205874595 10.1642483986 3.018299332
O 10
2.8695848158 -3.6340550407 11.9585951251
H 11
2.7023529613 -4.5554788192 11.5688576715
H 12
2.0695145977 -3.1948461496 11.5605866255
O 13
3.1699129843 1.2805453606 0.6359439452
H 14
2.2676383603 0.7854138495 0.5944141436
H 15
2.9199267397 2.0795107451 1.165984184
O 16
5.3128966487 -5.3917531399 11.1374223329
H 17
-3.4705478332 6.9556254246 9.8848458883
H 18
6.2447201505 -5.0936735574 10.9730543892
O 19
0.492523314 6.1910568679 2.497021239
H 20
1.3930301932 6.4328802177 2.8032354885
H 21
0.1235536967 6.990025708 2.0215524915
O 22
-2.5853217222 4.7596126121 13.2839856179
H 23
-1.9976847745 4.1872989472 12.7470501415
H 24
-4.2376594038 10.5494519095 0.134710277
Ca 25
-1.0691760965 8.8051268262 5.7118788179
Si 26
-4.4331458445 8.4336848799 4.6773516553
O 27
-5.5909943114 8.0237230728 5.736965607
O 28
-3.3475084726 9.3523116027 5.4537535207
O 29
-3.8278083782 7.0213875869 4.0378210876
O 30
-5.1373823988 9.1941421597 3.4037979274
Ca 31
5.096983073 -0.5546770328 5.8009755974
Si 32
1.7003600632 0.0125964393 4.8154252827
O 33
0.8323931126 -0.9158132366 5.8274107068
O 34
3.0669516129 0.5416303214 5.4816477388
O 35
2.0338025518 -0.7551973958 3.3593032743
Ca 36
-2.2510226863 5.9972817511 7.6380147291
Si 37
-5.5587239367 5.8517950454 9.0007186927
O 38
-4.28810807 6.7488886436 8.4952899664
O 39
-0.0400953253 5.4754899626 7.9524684226
O 40
-6.0348323599 6.3234811064 10.4835263186
Ca 41
4.0326501584 -3.3277727026 8.0324370656
Si 42
0.5625636482 -2.8227650588 9.1557269688
O 43
6.3152602854 -3.9294452721 8.283648675
O 44
2.0350042753 -2.6578196753 8.5109258178
O 45
0.0446717718 -1.211097634 8.879882812
O 46
0.4406966283 -3.1410495455 10.742515324
Ca 47
5.4436580569 0.5841558668 1.1466259927
Ca 48
-4.3699314858 5.1096589689 11.8260186432
Si 49
-4.9547354153 10.5538145759 2.4886873161
O 50
-5.2513646516 10.1034453372 0.9442289647
O 51
4.7538823749 -0.9746555487 3.0933407769
O 52
-0.434682372 -0.8795340931 12.8778278006
H 53
-0.2673746531 -0.0136993443 12.4414484552
H 54
-1.8684951602 5.7371228794 -0.0687459749
O 55
-2.806626614 6.2940389237 1.1948190835
H 56
-2.2779588047 7.0882362946 1.4072594631
H 57
-2.7935146514 5.7257976127 2.0780486044
O 58
2.2084636215 -0.6773379719 10.9336104711
H 59
1.4259414815 -1.2232684498 11.1524946238
H 60
2.9958794686 -1.2951842161 10.7280619532
O 61
-1.5774472508 1.9055967444 3.0725911558
H 62
-0.7967871679 1.5165812028 3.558399684
H 63
4.3051346865 1.4764810174 3.6678717919
O 64
-3.6893660994 1.2698413653 13.6026914758
H 65
-4.8026246946 8.4964888519 0.2548546585
H 66
-4.1517014834 7.0676495109 0.4245886002
O 67
-0.7951435211 1.7897451036 12.5422732139
H 68
-0.4695441973 2.6593923212 12.1738187241
H 69
-0.477142129 1.8210138002 13.4871508685
O 70
-0.0483946518 4.2598732199 12.0797257947
H 71
-0.0007139659 4.811683346 12.9732394511
H 72
-0.0808167618 4.9916249809 11.3688190496
Ca 73
-3.2812477678 2.7786734583 6.4289766629
Si 74
0.1440523503 2.5017354278 5.4687835334
O 75
-1.2226944471 1.8911700422 6.1009361851
O 76
1.1496339665 2.6902283537 6.712205571
O 77
0.7375082393 1.3222873432 4.3442797248
O 78
0.0098089682 3.8435827177 4.5795104199
Ca 79
0.7371832814 5.6171259599 5.7914134306
Si 80
-2.7863656393 5.8057002266 4.6057282094
O 81
-3.6024053702 5.0024251841 5.7775416914
O 82
-1.5035622629 6.505295773 5.3453203278
O 83
-2.5608097071 4.8973252243 3.258418283
Ca 84
2.0854941288 -0.3325728534 8.0975485055
Si 85
-1.4271864248 -0.5076573353 9.1990790988
O 86
-1.2188641091 1.049798225 9.6092412602
O 87
4.3350218789 -0.8642336922 7.920310214
O 88
4.545239146 -1.5089341258 10.4910565127
Ca 89
-0.2872259071 2.7986071385 8.5296831894
Si 90
-3.6671169036 3.240300347 9.396597846
O 91
2.4617648431 1.6701313978 8.9847730426
O 92
-2.4739827 3.7967867617 8.4070221127
O 93
-5.0029052544 4.2746199613 9.3174650757
O 94
-3.2711989692 3.2865785139 10.9820611734
Ca 95
5.2513521536 -2.9747498628 12.1030986767
Ca 96
-2.8139167908 1.1217853018 11.4088621165
Ca 97
-0.5735321921 4.1091845262 2.4356193822
O 98
-0.8916064902 2.8867585228 0.3821292095
H 99
-0.0845744895 3.0211842286 -0.1497112181
O 100
0.9376823293 -0.0598336006 0.5761524386
H 101
-7.0276199527 11.6006986211 0.9150377568
