# Supplementary material for: Is there a future for 43Ca nuclear magnetic resonance in cement science?
Source: Phys Chem Chem Phys. 2025 Apr 9;27(17):9159–68. doi: 10.1039/d5cp00491h (PMC11997747; doi:10.1039/d5cp00491h)
Supplement: CP-027-D5CP00491H-s001 [file CP-027-D5CP00491H-s001.zip › QE-Files/CSH-bulk-structures/pair3-17.vc-relax.nmr.out]

     Program GIPAW v.7.2 starts on  5Nov2023 at 21:34:19 

     This program is part of the open-source Quantum ESPRESSO suite
     for quantum simulation of materials; please cite
         "P. Giannozzi et al., J. Phys.:Condens. Matter 21 395502 (2009);
         "P. Giannozzi et al., J. Phys.:Condens. Matter 29 465901 (2017);
         "P. Giannozzi et al., J. Chem. Phys. 152 154105 (2020);
          URL http://www.quantum-espresso.org", 
     in publications or presentations arising from this work. More details at
     http://www.quantum-espresso.org/quote

     Parallel version (MPI), running on   112 processors

     MPI processes distributed on     1 nodes
     R & G space division:  proc/nbgrp/npool/nimage =     112
     236516 MiB available memory on the printing compute node when the environment starts


     ***** This is GIPAW git revision                                          *****
     ***** you can cite: N. Varini et al., Comp. Phys. Comm. 184, 1827 (2013)  *****
     ***** in publications or presentations arising from this work.            *****

     Parallelizing q-star over 1 images
     Reading input from pair3-17.vc-relax.nmr.in

     ------------------- Input file: --------------------
&inputgipaw
	job = 'nmr'
	prefix = 'pair3-17.vc-relax_nmr'
	tmp_dir = './tmpPair3-17/',
	verbosity = 'high'
	diagonalization = 'david'
/


     Reading xml data from directory:

     ./tmpPair3-17/pair3-17.vc-relax_nmr.save/
     file Ca.pbe-spn-kjpaw_psl.1.0.0.UPF: wavefunction(s)  3S renormalized
     file O.pbe-n-kjpaw_psl.1.0.0.UPF: wavefunction(s)  2S 2P renormalized
     file Si.pbe-nl-kjpaw_psl.1.0.0.UPF: wavefunction(s)  3S 3P renormalized
     file H.pbe-kjpaw_psl.1.0.0.UPF: wavefunction(s)  1S renormalized

     IMPORTANT: XC functional enforced from input :
     Exchange-correlation= PBE
                           (   1   4   3   4   0   0   0)
     Any further DFT definition will be discarded
     Please, verify this is what you really want


     Parallelization info
     --------------------
     sticks:   dense  smooth     PW     G-vecs:    dense   smooth      PW
     Min         127     127     43                17392    17392    3506
     Max         128     128     44                17400    17400    3518
     Sum       14253   14253   4909              1948223  1948223  393551

     Using Slab Decomposition

     Reading collected, re-writing distributed wavefunctions
     Subspace diagonalization in iterative solution of the eigenvalue problem:
     a serial algorithm will be used

     GIPAW projectors -----------------------------------------------
     atom=  Ca   l=0  rc=    1.3000  rs=    0.8667
     atom=  Ca   l=0  rc=    1.3000  rs=    0.8667
     atom=  Ca   l=1  rc=    1.6000  rs=    1.0667
     atom=  Ca   l=1  rc=    1.6000  rs=    1.0667
     atom=  Ca   l=2  rc=    1.7000  rs=    1.1333
     atom=  Ca   l=2  rc=    1.7000  rs=    1.1333
     projs nearly linearly dependent: l=0  n1,n2= 1, 2  s=  0.99170013
     projs nearly linearly dependent: l=2  n1,n2= 1, 2  s=  0.99334936

     atom=  O    l=0  rc=    1.3000  rs=    0.8667
     atom=  O    l=0  rc=    1.3000  rs=    0.8667
     atom=  O    l=1  rc=    1.3500  rs=    0.9000
     atom=  O    l=1  rc=    1.3500  rs=    0.9000
     projs nearly linearly dependent: l=1  n1,n2= 1, 2  s=  0.99790099

     atom=  Si   l=0  rc=    1.8000  rs=    1.2000
     atom=  Si   l=0  rc=    1.8000  rs=    1.2000
     atom=  Si   l=1  rc=    1.8000  rs=    1.2000
     atom=  Si   l=1  rc=    1.8000  rs=    1.2000
     atom=  Si   l=2  rc=    1.8000  rs=    1.2000
     atom=  Si   l=2  rc=    1.8000  rs=    1.2000
     projs nearly linearly dependent: l=2  n1,n2= 1, 2  s=  0.99992180

     atom=  H    l=0  rc=    1.0000  rs=    0.6667
     atom=  H    l=0  rc=    1.0000  rs=    0.6667
     projs nearly linearly dependent: l=0  n1,n2= 1, 2  s=  0.99968852
     -----------------------------------------------------------------

     GIPAW integrals: -------------------------------------------
     Atom  i/j   nmr_para   nmr_dia   epr_rmc  epr_para   epr_dia
       Ca  1 1   0.25E+04 -0.66E+00  0.13E+02  0.81E+09  0.75E+03
       Ca  2 1   0.26E+04 -0.73E+00  0.13E+02  0.86E+09  0.79E+03
       Ca  2 2   0.28E+04 -0.80E+00  0.13E+02  0.92E+09  0.84E+03
       Ca  3 3   0.30E+02  0.22E+00  0.11E+02  0.47E+05  0.19E+03
       Ca  4 3   0.33E+02  0.20E+00  0.12E+02  0.54E+05  0.22E+03
       Ca  4 4   0.37E+02  0.17E+00  0.13E+02  0.60E+05  0.24E+03
       Ca  5 5   0.29E+01  0.74E+00  0.81E+01  0.47E+03  0.66E+02
       Ca  6 5   0.36E+01  0.91E+00  0.10E+02  0.59E+03  0.81E+02
       Ca  6 6   0.45E+01  0.11E+01  0.13E+02  0.74E+03  0.10E+03
       O   1 1   0.81E+03 -0.32E+00  0.65E+01  0.43E+08  0.24E+03
       O   2 1   0.91E+03 -0.39E+00  0.71E+01  0.48E+08  0.27E+03
       O   2 2   0.10E+04 -0.48E+00  0.78E+01  0.55E+08  0.31E+03
       O   3 3   0.99E+01  0.87E+00  0.58E+01  0.24E+04  0.75E+02
       O   4 3   0.11E+02  0.97E+00  0.67E+01  0.27E+04  0.83E+02
       O   4 4   0.12E+02  0.11E+01  0.76E+01  0.31E+04  0.93E+02
       Si  1 1   0.12E+04 -0.54E-01  0.93E+01  0.18E+09  0.37E+03
       Si  2 1   0.17E+04  0.68E-01  0.12E+02  0.26E+09  0.52E+03
       Si  2 2   0.24E+04  0.31E+00  0.19E+02  0.37E+09  0.74E+03
       Si  3 3   0.18E+02  0.34E+00  0.10E+02  0.13E+05  0.11E+03
       Si  4 3   0.21E+02  0.27E+00  0.11E+02  0.15E+05  0.13E+03
       Si  4 4   0.23E+02  0.18E+00  0.12E+02  0.18E+05  0.14E+03
       Si  5 5   0.26E+00  0.79E-01  0.58E+00  0.29E+02  0.79E+01
       Si  6 5   0.27E+00  0.84E-01  0.62E+00  0.30E+02  0.81E+01
       Si  6 6   0.29E+00  0.89E-01  0.66E+00  0.31E+02  0.84E+01
       H   1 1   0.39E+02  0.19E+00  0.29E+00  0.78E+05  0.13E+02
       H   2 1   0.41E+02  0.21E+00  0.32E+00  0.82E+05  0.14E+02
       H   2 2   0.43E+02  0.22E+00  0.36E+00  0.86E+05  0.15E+02
     ------------------------------------------------------------

     alpha_pv=     77.5387 eV

     Number of occupied bands for each k-point:
     k-point:     1    nbnd_occ= 260
     k-point:     2    nbnd_occ= 260
     k-point:     3    nbnd_occ= 260
     k-point:     4    nbnd_occ= 260


     q-space interpolation up to   240.00 Rydberg

     GIPAW job: nmr                                                                             
     NMR macroscopic correction: yes
             0.6667          0.0000          0.0000
             0.0000          0.6667          0.0000
             0.0000          0.0000          0.6667


     Largest allocated arrays     est. size (Mb)     dimensions
        KS wavefunctions at k          13.27 Mb     (    3344,  260)
        KS wavefunctions at k+q        13.27 Mb     (    3344,  260)
        First-order wavefunctions     132.67 Mb     (    3344,  260, 10)
        First-order wavefunct (US)     79.60 Mb     (    3344,  260,  6)
        Charge/spin density             0.51 Mb     (   67500,    1)
        Induced current                 4.63 Mb     (   67500,    3,3,1)
        Induced magnetic field          4.63 Mb     (   67500,    3,3,1)
        NL pseudopotentials            45.72 Mb     (    3344,  896)
        GIPAW NL terms                 45.72 Mb     (    3344,  896)

     Computing the magnetic susceptibility     isolve=0    ethr=  0.1000E-13
     Restarting from a previous run
     Resuming from k-point #    1   and q #  2
     k-point #    1 of     4      pool #  1    cpu time:      10.3
     compute_u_kq: q = (    0.0000,    0.0000,    0.0000)
     Rotating WFCS
     ethr =  1.00E-14,  avg # of iterations =  6.0
     eigenvalues at k:
 -35.2383 -35.0218 -34.8889 -34.7956 -34.7072 -34.5482 -34.5451 -34.3988
 -34.2784 -34.1158 -34.0486 -33.9854 -33.9715 -17.1963 -17.0644 -16.8729
 -16.8600 -16.8252 -16.6652 -16.6045 -16.4994 -16.4638 -16.3800 -16.3465
 -16.2906 -16.2672 -16.2452 -16.2016 -16.1713 -16.1293 -16.0829 -16.0076
 -15.9934 -15.9710 -15.9438 -15.9049 -15.8716 -15.8680 -15.8369 -15.8297
 -15.8008 -15.7733 -15.7483 -15.7220 -15.7000 -15.6889 -15.6543 -15.6433
 -15.6278 -15.5976 -15.5775 -15.5475 -15.5261 -15.5034 -15.4889 -15.4571
 -15.4202 -15.4008 -15.3816 -15.3597 -15.3303 -15.2856 -15.2742 -15.2342
 -15.2099 -15.1931 -15.1684 -15.1405 -15.1185 -15.1064 -15.0708 -15.0118
 -14.9970 -14.9796 -14.9595 -14.7750 -14.7375 -14.5216 -14.1040 -13.8202
 -13.6336 -13.6067 -13.5406 -13.4763 -13.3747 -13.3339 -13.2694 -13.1878
 -13.1801 -13.1261 -12.9893 -12.9482 -12.8820 -12.8629 -12.8085 -12.7822
 -12.7360 -12.6764 -12.6378 -12.6103 -12.5484 -12.4869 -12.3788 -12.3139
  -4.8003  -4.7217  -4.6197  -4.5546  -4.5227  -4.4276  -4.3581  -4.1861
  -4.1585  -4.1406  -4.0374  -3.9967  -3.9039  -3.8589  -3.7776  -3.6527
  -3.6463  -3.6032  -3.5616  -3.5072  -3.3529  -3.2627  -3.0821  -3.0035
  -2.6912  -2.2149  -2.2032  -2.0052  -1.9258  -1.6817  -1.6478  -1.6020
  -1.5848  -1.4689  -1.4333  -1.3928  -1.3441  -1.2713  -1.1747  -1.1521
  -1.0615  -1.0446  -0.9119  -0.8530  -0.7667  -0.7519  -0.7275  -0.7110
  -0.6171  -0.5694  -0.5410  -0.4983  -0.4620  -0.4301  -0.3863  -0.3383
  -0.2760  -0.2379  -0.2001  -0.1333  -0.0190   0.0260   0.0844   0.1659
   0.1944   0.2024   0.2636   0.2839   0.3824   0.4098   0.4652   0.4960
   0.5363   0.5430   0.6240   0.6640   0.7393   0.7865   0.8042   0.8813
   0.9218   0.9549   1.0024   1.0483   1.0840   1.1085   1.1423   1.1723
   1.2090   1.2275   1.2878   1.2961   1.3464   1.3851   1.3950   1.4241
   1.4542   1.5114   1.5260   1.5428   1.5696   1.6179   1.6632   1.6735
   1.7205   1.7455   1.7807   1.8123   1.8387   1.8681   1.8984   1.9207
   1.9548   1.9828   2.0214   2.0423   2.0516   2.0876   2.1122   2.1307
   2.1731   2.2032   2.2269   2.2427   2.2669   2.2949   2.3154   2.3369
   2.3547   2.3994   2.4032   2.4342   2.4693   2.4970   2.5191   2.5656
   2.5913   2.6146   2.6471   2.6982   2.7760   2.7889   2.8402   2.8554
   2.9085   2.9219   2.9529   2.9779   3.0270   3.0496   3.0661   3.1255
   3.1782   3.2394   3.3316   3.5306
     eigenvalues at k+q:
 -35.2383 -35.0218 -34.8889 -34.7956 -34.7072 -34.5482 -34.5451 -34.3988
 -34.2784 -34.1158 -34.0486 -33.9854 -33.9715 -17.1963 -17.0644 -16.8729
 -16.8601 -16.8252 -16.6652 -16.6045 -16.4994 -16.4638 -16.3800 -16.3465
 -16.2906 -16.2672 -16.2452 -16.2016 -16.1713 -16.1293 -16.0829 -16.0076
 -15.9934 -15.9710 -15.9438 -15.9049 -15.8716 -15.8680 -15.8370 -15.8297
 -15.8008 -15.7733 -15.7483 -15.7220 -15.7000 -15.6889 -15.6543 -15.6433
 -15.6278 -15.5976 -15.5775 -15.5475 -15.5261 -15.5034 -15.4889 -15.4571
 -15.4202 -15.4008 -15.3816 -15.3597 -15.3303 -15.2856 -15.2742 -15.2342
 -15.2099 -15.1931 -15.1684 -15.1405 -15.1185 -15.1064 -15.0708 -15.0118
 -14.9970 -14.9796 -14.9595 -14.7749 -14.7375 -14.5216 -14.1040 -13.8202
 -13.6336 -13.6067 -13.5406 -13.4763 -13.3747 -13.3339 -13.2694 -13.1877
 -13.1801 -13.1261 -12.9893 -12.9481 -12.8820 -12.8628 -12.8085 -12.7822
 -12.7360 -12.6764 -12.6378 -12.6103 -12.5484 -12.4869 -12.3788 -12.3139
  -4.8003  -4.7217  -4.6197  -4.5546  -4.5227  -4.4276  -4.3581  -4.1861
  -4.1585  -4.1406  -4.0374  -3.9967  -3.9039  -3.8589  -3.7776  -3.6527
  -3.6463  -3.6031  -3.5616  -3.5072  -3.3529  -3.2627  -3.0821  -3.0035
  -2.6912  -2.2149  -2.2032  -2.0052  -1.9258  -1.6817  -1.6478  -1.6020
  -1.5848  -1.4689  -1.4333  -1.3927  -1.3440  -1.2713  -1.1747  -1.1521
  -1.0615  -1.0446  -0.9119  -0.8530  -0.7667  -0.7519  -0.7275  -0.7109
  -0.6171  -0.5694  -0.5410  -0.4983  -0.4620  -0.4301  -0.3863  -0.3383
  -0.2760  -0.2379  -0.2001  -0.1333  -0.0190   0.0260   0.0844   0.1659
   0.1944   0.2024   0.2636   0.2839   0.3824   0.4098   0.4652   0.4960
   0.5363   0.5431   0.6240   0.6640   0.7393   0.7865   0.8042   0.8813
   0.9218   0.9549   1.0024   1.0483   1.0840   1.1085   1.1423   1.1723
   1.2090   1.2275   1.2878   1.2961   1.3464   1.3851   1.3950   1.4241
   1.4542   1.5114   1.5260   1.5428   1.5696   1.6179   1.6632   1.6736
   1.7205   1.7455   1.7807   1.8123   1.8387   1.8681   1.8984   1.9207
   1.9548   1.9828   2.0214   2.0424   2.0516   2.0876   2.1122   2.1307
   2.1731   2.2032   2.2269   2.2427   2.2670   2.2949   2.3154   2.3369
   2.3547   2.3994   2.4032   2.4342   2.4693   2.4970   2.5191   2.5656
   2.5913   2.6146   2.6471   2.6982   2.7760   2.7889   2.8402   2.8554
   2.9085   2.9219   2.9529   2.9779   3.0270   3.0496   3.0661   3.1255
   3.1782   3.2394   3.3316   3.5306
     compute_u_kq: q = (   -0.0204,    0.0000,    0.0000)
     Rotating WFCS
     ethr =  1.00E-14,  avg # of iterations = 23.0
     eigenvalues at k:
 -35.2383 -35.0218 -34.8889 -34.7956 -34.7072 -34.5482 -34.5451 -34.3988
 -34.2784 -34.1158 -34.0486 -33.9854 -33.9715 -17.1963 -17.0644 -16.8729
 -16.8600 -16.8252 -16.6652 -16.6045 -16.4994 -16.4638 -16.3800 -16.3465
 -16.2906 -16.2672 -16.2452 -16.2016 -16.1713 -16.1293 -16.0829 -16.0076
 -15.9934 -15.9710 -15.9438 -15.9049 -15.8716 -15.8680 -15.8369 -15.8297
 -15.8008 -15.7733 -15.7483 -15.7220 -15.7000 -15.6889 -15.6543 -15.6433
 -15.6278 -15.5976 -15.5775 -15.5475 -15.5261 -15.5034 -15.4889 -15.4571
 -15.4202 -15.4008 -15.3816 -15.3597 -15.3303 -15.2856 -15.2742 -15.2342
 -15.2099 -15.1931 -15.1684 -15.1405 -15.1185 -15.1064 -15.0708 -15.0118
 -14.9970 -14.9796 -14.9595 -14.7750 -14.7375 -14.5216 -14.1040 -13.8202
 -13.6336 -13.6067 -13.5406 -13.4763 -13.3747 -13.3339 -13.2694 -13.1878
 -13.1801 -13.1261 -12.9893 -12.9482 -12.8820 -12.8629 -12.8085 -12.7822
 -12.7360 -12.6764 -12.6378 -12.6103 -12.5484 -12.4869 -12.3788 -12.3139
  -4.8003  -4.7217  -4.6197  -4.5546  -4.5227  -4.4276  -4.3581  -4.1861
  -4.1585  -4.1406  -4.0374  -3.9967  -3.9039  -3.8589  -3.7776  -3.6527
  -3.6463  -3.6032  -3.5616  -3.5072  -3.3529  -3.2627  -3.0821  -3.0035
  -2.6912  -2.2149  -2.2032  -2.0052  -1.9258  -1.6817  -1.6478  -1.6020
  -1.5848  -1.4689  -1.4333  -1.3928  -1.3441  -1.2713  -1.1747  -1.1521
  -1.0615  -1.0446  -0.9119  -0.8530  -0.7667  -0.7519  -0.7275  -0.7110
  -0.6171  -0.5694  -0.5410  -0.4983  -0.4620  -0.4301  -0.3863  -0.3383
  -0.2760  -0.2379  -0.2001  -0.1333  -0.0190   0.0260   0.0844   0.1659
   0.1944   0.2024   0.2636   0.2839   0.3824   0.4098   0.4652   0.4960
   0.5363   0.5430   0.6240   0.6640   0.7393   0.7865   0.8042   0.8813
   0.9218   0.9549   1.0024   1.0483   1.0840   1.1085   1.1423   1.1723
   1.2090   1.2275   1.2878   1.2961   1.3464   1.3851   1.3950   1.4241
   1.4542   1.5114   1.5260   1.5428   1.5696   1.6179   1.6632   1.6735
   1.7205   1.7455   1.7807   1.8123   1.8387   1.8681   1.8984   1.9207
   1.9548   1.9828   2.0214   2.0423   2.0516   2.0876   2.1122   2.1307
   2.1731   2.2032   2.2269   2.2427   2.2669   2.2949   2.3154   2.3369
   2.3547   2.3994   2.4032   2.4342   2.4693   2.4970   2.5191   2.5656
   2.5913   2.6146   2.6471   2.6982   2.7760   2.7889   2.8402   2.8554
   2.9085   2.9219   2.9529   2.9779   3.0270   3.0496   3.0661   3.1255
   3.1782   3.2394   3.3316   3.5306
     eigenvalues at k+q:
 -35.2383 -35.0218 -34.8889 -34.7956 -34.7072 -34.5482 -34.5451 -34.3988
 -34.2784 -34.1158 -34.0486 -33.9854 -33.9715 -17.1947 -17.0638 -16.8731
 -16.8605 -16.8219 -16.6678 -16.6064 -16.4987 -16.4635 -16.3816 -16.3461
 -16.2890 -16.2683 -16.2465 -16.2025 -16.1734 -16.1289 -16.0832 -16.0062
 -15.9931 -15.9687 -15.9415 -15.9019 -15.8712 -15.8663 -15.8360 -15.8297
 -15.7989 -15.7725 -15.7468 -15.7203 -15.6991 -15.6877 -15.6545 -15.6426
 -15.6260 -15.5946 -15.5774 -15.5465 -15.5234 -15.5028 -15.4887 -15.4584
 -15.4197 -15.4034 -15.3842 -15.3620 -15.3318 -15.2871 -15.2741 -15.2351
 -15.2111 -15.1936 -15.1695 -15.1430 -15.1213 -15.1083 -15.0707 -15.0131
 -14.9971 -14.9804 -14.9600 -14.7778 -14.7400 -14.5228 -14.1056 -13.8157
 -13.6403 -13.6132 -13.5487 -13.4831 -13.3768 -13.3382 -13.2703 -13.1919
 -13.1870 -13.1296 -12.9835 -12.9468 -12.8751 -12.8602 -12.8081 -12.7812
 -12.7333 -12.6750 -12.6269 -12.6001 -12.5455 -12.4851 -12.3722 -12.3108
  -4.8014  -4.7243  -4.6198  -4.5567  -4.5247  -4.4255  -4.3546  -4.1860
  -4.1554  -4.1396  -4.0372  -3.9966  -3.9053  -3.8563  -3.7797  -3.6516
  -3.6444  -3.6017  -3.5637  -3.5066  -3.3580  -3.2592  -3.0855  -3.0029
  -2.6872  -2.2179  -2.2073  -2.0048  -1.9243  -1.6875  -1.6501  -1.6079
  -1.5898  -1.4766  -1.4389  -1.3979  -1.3498  -1.2762  -1.1781  -1.1565
  -1.0670  -1.0480  -0.9115  -0.8525  -0.7703  -0.7531  -0.7264  -0.7132
  -0.6239  -0.5693  -0.5403  -0.5021  -0.4651  -0.4323  -0.3895  -0.3355
  -0.2780  -0.2406  -0.1979  -0.1241  -0.0135   0.0308   0.0908   0.1664
   0.1994   0.2043   0.2669   0.2902   0.3835   0.4090   0.4640   0.4999
   0.5370   0.5418   0.6200   0.6602   0.7520   0.7914   0.8084   0.8802
   0.9293   0.9580   1.0058   1.0488   1.0811   1.1123   1.1481   1.1776
   1.2129   1.2274   1.2890   1.3002   1.3514   1.3862   1.4005   1.4276
   1.4617   1.5135   1.5288   1.5451   1.5668   1.6231   1.6673   1.6804
   1.7260   1.7447   1.7875   1.8165   1.8395   1.8710   1.9002   1.9235
   1.9563   1.9841   2.0240   2.0401   2.0529   2.0871   2.1122   2.1322
   2.1731   2.2026   2.2247   2.2449   2.2642   2.2937   2.3150   2.3387
   2.3575   2.3994   2.4043   2.4342   2.4674   2.4931   2.5133   2.5605
   2.5893   2.6134   2.6402   2.6915   2.7747   2.7851   2.8368   2.8545
   2.9053   2.9209   2.9531   2.9751   3.0230   3.0466   3.0715   3.1246
   3.1747   3.2368   3.3276   3.5362
     cgsolve_all iterations  71    anorm=    0.73E-07
     cgsolve_all iterations  71    anorm=    0.72E-07
     cgsolve_all iterations  71    anorm=    0.72E-07
     compute_u_kq: q = (    0.0000,    0.0204,    0.0000)
     Rotating WFCS
     ethr =  1.00E-14,  avg # of iterations = 23.0
     eigenvalues at k:
 -35.2383 -35.0218 -34.8889 -34.7956 -34.7072 -34.5482 -34.5451 -34.3988
 -34.2784 -34.1158 -34.0486 -33.9854 -33.9715 -17.1963 -17.0644 -16.8729
 -16.8600 -16.8252 -16.6652 -16.6045 -16.4994 -16.4638 -16.3800 -16.3465
 -16.2906 -16.2672 -16.2452 -16.2016 -16.1713 -16.1293 -16.0829 -16.0076
 -15.9934 -15.9710 -15.9438 -15.9049 -15.8716 -15.8680 -15.8369 -15.8297
 -15.8008 -15.7733 -15.7483 -15.7220 -15.7000 -15.6889 -15.6543 -15.6433
 -15.6278 -15.5976 -15.5775 -15.5475 -15.5261 -15.5034 -15.4889 -15.4571
 -15.4202 -15.4008 -15.3816 -15.3597 -15.3303 -15.2856 -15.2742 -15.2342
 -15.2099 -15.1931 -15.1684 -15.1405 -15.1185 -15.1064 -15.0708 -15.0118
 -14.9970 -14.9796 -14.9595 -14.7750 -14.7375 -14.5216 -14.1040 -13.8202
 -13.6336 -13.6067 -13.5406 -13.4763 -13.3747 -13.3339 -13.2694 -13.1878
 -13.1801 -13.1261 -12.9893 -12.9482 -12.8820 -12.8629 -12.8085 -12.7822
 -12.7360 -12.6764 -12.6378 -12.6103 -12.5484 -12.4869 -12.3788 -12.3139
  -4.8003  -4.7217  -4.6197  -4.5546  -4.5227  -4.4276  -4.3581  -4.1861
  -4.1585  -4.1406  -4.0374  -3.9967  -3.9039  -3.8589  -3.7776  -3.6527
  -3.6463  -3.6032  -3.5616  -3.5072  -3.3529  -3.2627  -3.0821  -3.0035
  -2.6912  -2.2149  -2.2032  -2.0052  -1.9258  -1.6817  -1.6478  -1.6020
  -1.5848  -1.4689  -1.4333  -1.3928  -1.3441  -1.2713  -1.1747  -1.1521
  -1.0615  -1.0446  -0.9119  -0.8530  -0.7667  -0.7519  -0.7275  -0.7110
  -0.6171  -0.5694  -0.5410  -0.4983  -0.4620  -0.4301  -0.3863  -0.3383
  -0.2760  -0.2379  -0.2001  -0.1333  -0.0190   0.0260   0.0844   0.1659
   0.1944   0.2024   0.2636   0.2839   0.3824   0.4098   0.4652   0.4960
   0.5363   0.5430   0.6240   0.6640   0.7393   0.7865   0.8042   0.8813
   0.9218   0.9549   1.0024   1.0483   1.0840   1.1085   1.1423   1.1723
   1.2090   1.2275   1.2878   1.2961   1.3464   1.3851   1.3950   1.4241
   1.4542   1.5114   1.5260   1.5428   1.5696   1.6179   1.6632   1.6735
   1.7205   1.7455   1.7807   1.8123   1.8387   1.8681   1.8984   1.9207
   1.9548   1.9828   2.0214   2.0423   2.0516   2.0876   2.1122   2.1307
   2.1731   2.2032   2.2269   2.2427   2.2669   2.2949   2.3154   2.3369
   2.3547   2.3994   2.4032   2.4342   2.4693   2.4970   2.5191   2.5656
   2.5913   2.6146   2.6471   2.6982   2.7760   2.7889   2.8402   2.8554
   2.9085   2.9219   2.9529   2.9779   3.0270   3.0496   3.0661   3.1255
   3.1782   3.2394   3.3316   3.5306
     eigenvalues at k+q:
 -35.2383 -35.0218 -34.8889 -34.7956 -34.7072 -34.5482 -34.5451 -34.3988
 -34.2784 -34.1158 -34.0486 -33.9854 -33.9715 -17.1962 -17.0645 -16.8730
 -16.8599 -16.8250 -16.6654 -16.6050 -16.4988 -16.4641 -16.3801 -16.3463
 -16.2905 -16.2679 -16.2447 -16.2018 -16.1705 -16.1297 -16.0831 -16.0073
 -15.9933 -15.9720 -15.9440 -15.9028 -15.8737 -15.8674 -15.8380 -15.8301
 -15.7997 -15.7726 -15.7477 -15.7213 -15.7000 -15.6887 -15.6571 -15.6423
 -15.6290 -15.5969 -15.5768 -15.5490 -15.5257 -15.5010 -15.4885 -15.4570
 -15.4208 -15.4017 -15.3820 -15.3584 -15.3293 -15.2865 -15.2743 -15.2331
 -15.2106 -15.1942 -15.1683 -15.1418 -15.1187 -15.1046 -15.0709 -15.0134
 -14.9977 -14.9788 -14.9590 -14.7767 -14.7361 -14.5211 -14.1042 -13.8204
 -13.6362 -13.6074 -13.5409 -13.4717 -13.3746 -13.3348 -13.2700 -13.1877
 -13.1782 -13.1245 -12.9908 -12.9483 -12.8807 -12.8630 -12.8076 -12.7794
 -12.7392 -12.6784 -12.6436 -12.6089 -12.5480 -12.4870 -12.3772 -12.3120
  -4.8002  -4.7220  -4.6209  -4.5548  -4.5194  -4.4277  -4.3591  -4.1862
  -4.1584  -4.1415  -4.0384  -3.9962  -3.9071  -3.8560  -3.7749  -3.6521
  -3.6452  -3.6058  -3.5648  -3.5020  -3.3592  -3.2587  -3.0852  -3.0038
  -2.6839  -2.2151  -2.2064  -2.0090  -1.9261  -1.6816  -1.6471  -1.6036
  -1.5808  -1.4720  -1.4351  -1.3928  -1.3403  -1.2711  -1.1736  -1.1534
  -1.0593  -1.0462  -0.9099  -0.8500  -0.7711  -0.7524  -0.7272  -0.7092
  -0.6187  -0.5712  -0.5411  -0.5006  -0.4639  -0.4292  -0.3834  -0.3380
  -0.2763  -0.2353  -0.1998  -0.1301  -0.0223   0.0262   0.0862   0.1632
   0.1945   0.2052   0.2626   0.2871   0.3806   0.4080   0.4661   0.4959
   0.5379   0.5425   0.6236   0.6645   0.7407   0.7833   0.8048   0.8808
   0.9231   0.9543   1.0079   1.0471   1.0817   1.1074   1.1421   1.1721
   1.2082   1.2294   1.2894   1.2923   1.3416   1.3838   1.3938   1.4220
   1.4481   1.5115   1.5284   1.5427   1.5710   1.6164   1.6597   1.6757
   1.7208   1.7444   1.7846   1.8148   1.8378   1.8679   1.9017   1.9229
   1.9532   1.9858   2.0231   2.0444   2.0543   2.0887   2.1120   2.1288
   2.1734   2.2031   2.2264   2.2454   2.2660   2.2918   2.3148   2.3374
   2.3541   2.3994   2.4064   2.4356   2.4690   2.4963   2.5190   2.5664
   2.5877   2.6088   2.6481   2.6968   2.7807   2.7898   2.8402   2.8550
   2.9082   2.9219   2.9529   2.9778   3.0268   3.0496   3.0685   3.1302
   3.1753   3.2395   3.3296   3.5292
     cgsolve_all iterations  71    anorm=    0.72E-07
     cgsolve_all iterations  71    anorm=    0.73E-07
     cgsolve_all iterations  71    anorm=    0.71E-07
     compute_u_kq: q = (    0.0000,   -0.0204,    0.0000)
     Rotating WFCS
     ethr =  1.00E-14,  avg # of iterations = 23.0
     eigenvalues at k:
 -35.2383 -35.0218 -34.8889 -34.7956 -34.7072 -34.5482 -34.5451 -34.3988
 -34.2784 -34.1158 -34.0486 -33.9854 -33.9715 -17.1963 -17.0644 -16.8729
 -16.8600 -16.8252 -16.6652 -16.6045 -16.4994 -16.4638 -16.3800 -16.3465
 -16.2906 -16.2672 -16.2452 -16.2016 -16.1713 -16.1293 -16.0829 -16.0076
 -15.9934 -15.9710 -15.9438 -15.9049 -15.8716 -15.8680 -15.8369 -15.8297
 -15.8008 -15.7733 -15.7483 -15.7220 -15.7000 -15.6889 -15.6543 -15.6433
 -15.6278 -15.5976 -15.5775 -15.5475 -15.5261 -15.5034 -15.4889 -15.4571
 -15.4202 -15.4008 -15.3816 -15.3597 -15.3303 -15.2856 -15.2742 -15.2342
 -15.2099 -15.1931 -15.1684 -15.1405 -15.1185 -15.1064 -15.0708 -15.0118
 -14.9970 -14.9796 -14.9595 -14.7750 -14.7375 -14.5216 -14.1040 -13.8202
 -13.6336 -13.6067 -13.5406 -13.4763 -13.3747 -13.3339 -13.2694 -13.1878
 -13.1801 -13.1261 -12.9893 -12.9482 -12.8820 -12.8629 -12.8085 -12.7822
 -12.7360 -12.6764 -12.6378 -12.6103 -12.5484 -12.4869 -12.3788 -12.3139
  -4.8003  -4.7217  -4.6197  -4.5546  -4.5227  -4.4276  -4.3581  -4.1861
  -4.1585  -4.1406  -4.0374  -3.9967  -3.9039  -3.8589  -3.7776  -3.6527
  -3.6463  -3.6032  -3.5616  -3.5072  -3.3529  -3.2627  -3.0821  -3.0035
  -2.6912  -2.2149  -2.2032  -2.0052  -1.9258  -1.6817  -1.6478  -1.6020
  -1.5848  -1.4689  -1.4333  -1.3928  -1.3441  -1.2713  -1.1747  -1.1521
  -1.0615  -1.0446  -0.9119  -0.8530  -0.7667  -0.7519  -0.7275  -0.7110
  -0.6171  -0.5694  -0.5410  -0.4983  -0.4620  -0.4301  -0.3863  -0.3383
  -0.2760  -0.2379  -0.2001  -0.1333  -0.0190   0.0260   0.0844   0.1659
   0.1944   0.2024   0.2636   0.2839   0.3824   0.4098   0.4652   0.4960
   0.5363   0.5430   0.6240   0.6640   0.7393   0.7865   0.8042   0.8813
   0.9218   0.9549   1.0024   1.0483   1.0840   1.1085   1.1423   1.1723
   1.2090   1.2275   1.2878   1.2961   1.3464   1.3851   1.3950   1.4241
   1.4542   1.5114   1.5260   1.5428   1.5696   1.6179   1.6632   1.6735
   1.7205   1.7455   1.7807   1.8123   1.8387   1.8681   1.8984   1.9207
   1.9548   1.9828   2.0214   2.0423   2.0516   2.0876   2.1122   2.1307
   2.1731   2.2032   2.2269   2.2427   2.2669   2.2949   2.3154   2.3369
   2.3547   2.3994   2.4032   2.4342   2.4693   2.4970   2.5191   2.5656
   2.5913   2.6146   2.6471   2.6982   2.7760   2.7889   2.8402   2.8554
   2.9085   2.9219   2.9529   2.9779   3.0270   3.0496   3.0661   3.1255
   3.1782   3.2394   3.3316   3.5306
     eigenvalues at k+q:
 -35.2383 -35.0218 -34.8889 -34.7956 -34.7072 -34.5482 -34.5451 -34.3988
 -34.2784 -34.1158 -34.0486 -33.9854 -33.9715 -17.1963 -17.0643 -16.8730
 -16.8602 -16.8254 -16.6652 -16.6038 -16.5000 -16.4635 -16.3801 -16.3467
 -16.2907 -16.2665 -16.2456 -16.2013 -16.1720 -16.1290 -16.0827 -16.0079
 -15.9932 -15.9700 -15.9436 -15.9068 -15.8703 -15.8683 -15.8361 -15.8291
 -15.8018 -15.7743 -15.7489 -15.7224 -15.7002 -15.6888 -15.6522 -15.6438
 -15.6267 -15.5986 -15.5780 -15.5460 -15.5264 -15.5055 -15.4889 -15.4573
 -15.4199 -15.3997 -15.3814 -15.3607 -15.3316 -15.2849 -15.2737 -15.2353
 -15.2103 -15.1907 -15.1685 -15.1391 -15.1186 -15.1081 -15.0704 -15.0109
 -14.9965 -14.9800 -14.9598 -14.7735 -14.7391 -14.5220 -14.1037 -13.8202
 -13.6306 -13.6056 -13.5406 -13.4811 -13.3747 -13.3334 -13.2688 -13.1890
 -13.1808 -13.1272 -12.9878 -12.9480 -12.8830 -12.8625 -12.8095 -12.7842
 -12.7333 -12.6747 -12.6330 -12.6115 -12.5488 -12.4867 -12.3804 -12.3156
  -4.8004  -4.7215  -4.6190  -4.5543  -4.5253  -4.4275  -4.3571  -4.1860
  -4.1585  -4.1395  -4.0367  -3.9972  -3.9014  -3.8610  -3.7803  -3.6542
  -3.6465  -3.6007  -3.5578  -3.5122  -3.3471  -3.2670  -3.0788  -3.0031
  -2.6992  -2.2160  -2.1980  -2.0013  -1.9257  -1.6818  -1.6490  -1.6006
  -1.5880  -1.4655  -1.4315  -1.3931  -1.3475  -1.2715  -1.1756  -1.1508
  -1.0634  -1.0430  -0.9137  -0.8561  -0.7649  -0.7505  -0.7278  -0.7116
  -0.6153  -0.5677  -0.5411  -0.4969  -0.4590  -0.4313  -0.3894  -0.3385
  -0.2759  -0.2413  -0.1989  -0.1358  -0.0155   0.0259   0.0825   0.1679
   0.1938   0.2006   0.2644   0.2812   0.3832   0.4131   0.4635   0.4959
   0.5344   0.5438   0.6244   0.6632   0.7389   0.7889   0.8040   0.8817
   0.9203   0.9557   0.9958   1.0493   1.0858   1.1104   1.1426   1.1719
   1.2081   1.2279   1.2860   1.2998   1.3510   1.3856   1.3969   1.4254
   1.4616   1.5080   1.5252   1.5441   1.5691   1.6189   1.6668   1.6712
   1.7195   1.7469   1.7771   1.8101   1.8403   1.8685   1.8954   1.9185
   1.9565   1.9795   2.0197   2.0394   2.0490   2.0858   2.1111   2.1342
   2.1725   2.2033   2.2269   2.2409   2.2677   2.2968   2.3160   2.3374
   2.3557   2.3982   2.4021   2.4332   2.4699   2.4966   2.5199   2.5649
   2.5945   2.6216   2.6465   2.6996   2.7711   2.7874   2.8395   2.8560
   2.9078   2.9229   2.9527   2.9779   3.0275   3.0494   3.0635   3.1211
   3.1812   3.2393   3.3340   3.5318
     cgsolve_all iterations  71    anorm=    0.71E-07
     cgsolve_all iterations  71    anorm=    0.73E-07
     cgsolve_all iterations  69    anorm=    0.72E-07
     compute_u_kq: q = (    0.0000,    0.0000,    0.0204)
     Rotating WFCS
     ethr =  1.00E-14,  avg # of iterations = 23.0
     eigenvalues at k:
 -35.2383 -35.0218 -34.8889 -34.7956 -34.7072 -34.5482 -34.5451 -34.3988
 -34.2784 -34.1158 -34.0486 -33.9854 -33.9715 -17.1963 -17.0644 -16.8729
 -16.8600 -16.8252 -16.6652 -16.6045 -16.4994 -16.4638 -16.3800 -16.3465
 -16.2906 -16.2672 -16.2452 -16.2016 -16.1713 -16.1293 -16.0829 -16.0076
 -15.9934 -15.9710 -15.9438 -15.9049 -15.8716 -15.8680 -15.8369 -15.8297
 -15.8008 -15.7733 -15.7483 -15.7220 -15.7000 -15.6889 -15.6543 -15.6433
 -15.6278 -15.5976 -15.5775 -15.5475 -15.5261 -15.5034 -15.4889 -15.4571
 -15.4202 -15.4008 -15.3816 -15.3597 -15.3303 -15.2856 -15.2742 -15.2342
 -15.2099 -15.1931 -15.1684 -15.1405 -15.1185 -15.1064 -15.0708 -15.0118
 -14.9970 -14.9796 -14.9595 -14.7750 -14.7375 -14.5216 -14.1040 -13.8202
 -13.6336 -13.6067 -13.5406 -13.4763 -13.3747 -13.3339 -13.2694 -13.1878
 -13.1801 -13.1261 -12.9893 -12.9482 -12.8820 -12.8629 -12.8085 -12.7822
 -12.7360 -12.6764 -12.6378 -12.6103 -12.5484 -12.4869 -12.3788 -12.3139
  -4.8003  -4.7217  -4.6197  -4.5546  -4.5227  -4.4276  -4.3581  -4.1861
  -4.1585  -4.1406  -4.0374  -3.9967  -3.9039  -3.8589  -3.7776  -3.6527
  -3.6463  -3.6032  -3.5616  -3.5072  -3.3529  -3.2627  -3.0821  -3.0035
  -2.6912  -2.2149  -2.2032  -2.0052  -1.9258  -1.6817  -1.6478  -1.6020
  -1.5848  -1.4689  -1.4333  -1.3928  -1.3441  -1.2713  -1.1747  -1.1521
  -1.0615  -1.0446  -0.9119  -0.8530  -0.7667  -0.7519  -0.7275  -0.7110
  -0.6171  -0.5694  -0.5410  -0.4983  -0.4620  -0.4301  -0.3863  -0.3383
  -0.2760  -0.2379  -0.2001  -0.1333  -0.0190   0.0260   0.0844   0.1659
   0.1944   0.2024   0.2636   0.2839   0.3824   0.4098   0.4652   0.4960
   0.5363   0.5430   0.6240   0.6640   0.7393   0.7865   0.8042   0.8813
   0.9218   0.9549   1.0024   1.0483   1.0840   1.1085   1.1423   1.1723
   1.2090   1.2275   1.2878   1.2961   1.3464   1.3851   1.3950   1.4241
   1.4542   1.5114   1.5260   1.5428   1.5696   1.6179   1.6632   1.6735
   1.7205   1.7455   1.7807   1.8123   1.8387   1.8681   1.8984   1.9207
   1.9548   1.9828   2.0214   2.0423   2.0516   2.0876   2.1122   2.1307
   2.1731   2.2032   2.2269   2.2427   2.2669   2.2949   2.3154   2.3369
   2.3547   2.3994   2.4032   2.4342   2.4693   2.4970   2.5191   2.5656
   2.5913   2.6146   2.6471   2.6982   2.7760   2.7889   2.8402   2.8554
   2.9085   2.9219   2.9529   2.9779   3.0270   3.0496   3.0661   3.1255
   3.1782   3.2394   3.3316   3.5306
     eigenvalues at k+q:
 -35.2383 -35.0218 -34.8889 -34.7956 -34.7072 -34.5482 -34.5451 -34.3988
 -34.2784 -34.1158 -34.0486 -33.9854 -33.9715 -17.1962 -17.0644 -16.8733
 -16.8597 -16.8252 -16.6653 -16.6045 -16.4996 -16.4636 -16.3802 -16.3467
 -16.2899 -16.2670 -16.2452 -16.2011 -16.1716 -16.1291 -16.0829 -16.0087
 -15.9949 -15.9712 -15.9438 -15.9046 -15.8702 -15.8658 -15.8396 -15.8300
 -15.7998 -15.7728 -15.7481 -15.7245 -15.6999 -15.6878 -15.6543 -15.6424
 -15.6271 -15.5966 -15.5762 -15.5485 -15.5276 -15.5045 -15.4876 -15.4569
 -15.4213 -15.4010 -15.3813 -15.3584 -15.3301 -15.2886 -15.2724 -15.2355
 -15.2101 -15.1930 -15.1680 -15.1405 -15.1183 -15.1061 -15.0708 -15.0117
 -14.9972 -14.9798 -14.9592 -14.7748 -14.7377 -14.5216 -14.1040 -13.8202
 -13.6338 -13.6065 -13.5403 -13.4769 -13.3743 -13.3341 -13.2700 -13.1879
 -13.1801 -13.1260 -12.9888 -12.9477 -12.8817 -12.8631 -12.8091 -12.7820
 -12.7359 -12.6766 -12.6376 -12.6101 -12.5483 -12.4868 -12.3787 -12.3139
  -4.8003  -4.7217  -4.6199  -4.5545  -4.5227  -4.4276  -4.3581  -4.1861
  -4.1584  -4.1406  -4.0375  -3.9967  -3.9038  -3.8588  -3.7778  -3.6526
  -3.6459  -3.6033  -3.5617  -3.5073  -3.3530  -3.2626  -3.0822  -3.0035
  -2.6912  -2.2161  -2.2019  -2.0053  -1.9258  -1.6806  -1.6465  -1.6071
  -1.5858  -1.4679  -1.4340  -1.3893  -1.3451  -1.2710  -1.1754  -1.1512
  -1.0617  -1.0443  -0.9098  -0.8524  -0.7689  -0.7520  -0.7280  -0.7094
  -0.6149  -0.5701  -0.5443  -0.4977  -0.4607  -0.4317  -0.3889  -0.3373
  -0.2792  -0.2348  -0.2009  -0.1338  -0.0177   0.0260   0.0856   0.1654
   0.1941   0.2053   0.2612   0.2850   0.3818   0.4118   0.4665   0.4960
   0.5332   0.5427   0.6205   0.6672   0.7387   0.7882   0.8040   0.8804
   0.9195   0.9560   1.0029   1.0501   1.0848   1.1097   1.1432   1.1682
   1.2112   1.2252   1.2866   1.2977   1.3522   1.3859   1.3939   1.4235
   1.4523   1.5127   1.5239   1.5425   1.5681   1.6173   1.6638   1.6782
   1.7214   1.7458   1.7825   1.8124   1.8353   1.8674   1.8973   1.9197
   1.9544   1.9819   2.0204   2.0437   2.0542   2.0875   2.1120   2.1295
   2.1720   2.2010   2.2273   2.2443   2.2670   2.2950   2.3160   2.3358
   2.3552   2.3981   2.4049   2.4345   2.4688   2.4963   2.5200   2.5665
   2.5910   2.6155   2.6468   2.6982   2.7770   2.7888   2.8395   2.8546
   2.9085   2.9230   2.9518   2.9778   3.0275   3.0491   3.0660   3.1252
   3.1782   3.2394   3.3317   3.5307
     cgsolve_all iterations  71    anorm=    0.71E-07
     cgsolve_all iterations  71    anorm=    0.72E-07
     cgsolve_all iterations  69    anorm=    0.73E-07
     compute_u_kq: q = (    0.0000,    0.0000,   -0.0204)
     Rotating WFCS
     ethr =  1.00E-14,  avg # of iterations = 23.0
     eigenvalues at k:
 -35.2383 -35.0218 -34.8889 -34.7956 -34.7072 -34.5482 -34.5451 -34.3988
 -34.2784 -34.1158 -34.0486 -33.9854 -33.9715 -17.1963 -17.0644 -16.8729
 -16.8600 -16.8252 -16.6652 -16.6045 -16.4994 -16.4638 -16.3800 -16.3465
 -16.2906 -16.2672 -16.2452 -16.2016 -16.1713 -16.1293 -16.0829 -16.0076
 -15.9934 -15.9710 -15.9438 -15.9049 -15.8716 -15.8680 -15.8369 -15.8297
 -15.8008 -15.7733 -15.7483 -15.7220 -15.7000 -15.6889 -15.6543 -15.6433
 -15.6278 -15.5976 -15.5775 -15.5475 -15.5261 -15.5034 -15.4889 -15.4571
 -15.4202 -15.4008 -15.3816 -15.3597 -15.3303 -15.2856 -15.2742 -15.2342
 -15.2099 -15.1931 -15.1684 -15.1405 -15.1185 -15.1064 -15.0708 -15.0118
 -14.9970 -14.9796 -14.9595 -14.7750 -14.7375 -14.5216 -14.1040 -13.8202
 -13.6336 -13.6067 -13.5406 -13.4763 -13.3747 -13.3339 -13.2694 -13.1878
 -13.1801 -13.1261 -12.9893 -12.9482 -12.8820 -12.8629 -12.8085 -12.7822
 -12.7360 -12.6764 -12.6378 -12.6103 -12.5484 -12.4869 -12.3788 -12.3139
  -4.8003  -4.7217  -4.6197  -4.5546  -4.5227  -4.4276  -4.3581  -4.1861
  -4.1585  -4.1406  -4.0374  -3.9967  -3.9039  -3.8589  -3.7776  -3.6527
  -3.6463  -3.6032  -3.5616  -3.5072  -3.3529  -3.2627  -3.0821  -3.0035
  -2.6912  -2.2149  -2.2032  -2.0052  -1.9258  -1.6817  -1.6478  -1.6020
  -1.5848  -1.4689  -1.4333  -1.3928  -1.3441  -1.2713  -1.1747  -1.1521
  -1.0615  -1.0446  -0.9119  -0.8530  -0.7667  -0.7519  -0.7275  -0.7110
  -0.6171  -0.5694  -0.5410  -0.4983  -0.4620  -0.4301  -0.3863  -0.3383
  -0.2760  -0.2379  -0.2001  -0.1333  -0.0190   0.0260   0.0844   0.1659
   0.1944   0.2024   0.2636   0.2839   0.3824   0.4098   0.4652   0.4960
   0.5363   0.5430   0.6240   0.6640   0.7393   0.7865   0.8042   0.8813
   0.9218   0.9549   1.0024   1.0483   1.0840   1.1085   1.1423   1.1723
   1.2090   1.2275   1.2878   1.2961   1.3464   1.3851   1.3950   1.4241
   1.4542   1.5114   1.5260   1.5428   1.5696   1.6179   1.6632   1.6735
   1.7205   1.7455   1.7807   1.8123   1.8387   1.8681   1.8984   1.9207
   1.9548   1.9828   2.0214   2.0423   2.0516   2.0876   2.1122   2.1307
   2.1731   2.2032   2.2269   2.2427   2.2669   2.2949   2.3154   2.3369
   2.3547   2.3994   2.4032   2.4342   2.4693   2.4970   2.5191   2.5656
   2.5913   2.6146   2.6471   2.6982   2.7760   2.7889   2.8402   2.8554
   2.9085   2.9219   2.9529   2.9779   3.0270   3.0496   3.0661   3.1255
   3.1782   3.2394   3.3316   3.5306
     eigenvalues at k+q:
 -35.2383 -35.0218 -34.8889 -34.7956 -34.7072 -34.5482 -34.5451 -34.3988
 -34.2784 -34.1158 -34.0486 -33.9854 -33.9715 -17.1963 -17.0644 -16.8729
 -16.8601 -16.8252 -16.6652 -16.6045 -16.4993 -16.4640 -16.3798 -16.3463
 -16.2914 -16.2673 -16.2454 -16.2018 -16.1710 -16.1294 -16.0828 -16.0067
 -15.9919 -15.9707 -15.9438 -15.9049 -15.8732 -15.8700 -15.8345 -15.8298
 -15.8013 -15.7740 -15.7487 -15.7191 -15.7000 -15.6900 -15.6546 -15.6441
 -15.6283 -15.5986 -15.5786 -15.5470 -15.5244 -15.5023 -15.4902 -15.4575
 -15.4192 -15.4007 -15.3819 -15.3612 -15.3303 -15.2828 -15.2760 -15.2329
 -15.2097 -15.1933 -15.1689 -15.1404 -15.1187 -15.1067 -15.0708 -15.0120
 -14.9968 -14.9793 -14.9598 -14.7748 -14.7375 -14.5216 -14.1040 -13.8202
 -13.6333 -13.6069 -13.5408 -13.4757 -13.3751 -13.3337 -13.2687 -13.1877
 -13.1801 -13.1261 -12.9897 -12.9485 -12.8822 -12.8625 -12.8080 -12.7824
 -12.7360 -12.6762 -12.6380 -12.6105 -12.5484 -12.4869 -12.3789 -12.3140
  -4.8003  -4.7218  -4.6195  -4.5546  -4.5226  -4.4276  -4.3582  -4.1861
  -4.1586  -4.1406  -4.0374  -3.9967  -3.9039  -3.8589  -3.7776  -3.6527
  -3.6467  -3.6030  -3.5615  -3.5071  -3.3528  -3.2628  -3.0821  -3.0035
  -2.6913  -2.2139  -2.2043  -2.0051  -1.9258  -1.6827  -1.6488  -1.5989
  -1.5818  -1.4705  -1.4323  -1.3957  -1.3431  -1.2720  -1.1741  -1.1531
  -1.0614  -1.0444  -0.9138  -0.8535  -0.7649  -0.7520  -0.7280  -0.7109
  -0.6190  -0.5691  -0.5401  -0.4968  -0.4635  -0.4279  -0.3838  -0.3391
  -0.2738  -0.2403  -0.1995  -0.1328  -0.0202   0.0259   0.0838   0.1635
   0.1956   0.2016   0.2655   0.2839   0.3828   0.4077   0.4636   0.4949
   0.5389   0.5446   0.6278   0.6601   0.7401   0.7849   0.8049   0.8816
   0.9245   0.9542   1.0017   1.0471   1.0827   1.1077   1.1417   1.1761
   1.2065   1.2294   1.2885   1.2949   1.3404   1.3836   1.3969   1.4256
   1.4558   1.5080   1.5296   1.5444   1.5717   1.6179   1.6598   1.6719
   1.7200   1.7451   1.7786   1.8118   1.8419   1.8688   1.8988   1.9219
   1.9541   1.9856   2.0219   2.0408   2.0497   2.0873   2.1119   2.1320
   2.1744   2.2054   2.2264   2.2404   2.2670   2.2951   2.3146   2.3385
   2.3543   2.3994   2.4033   2.4341   2.4697   2.4977   2.5180   2.5645
   2.5916   2.6137   2.6477   2.6981   2.7745   2.7897   2.8407   2.8559
   2.9085   2.9202   2.9547   2.9782   3.0267   3.0500   3.0662   3.1258
   3.1781   3.2392   3.3316   3.5306
     cgsolve_all iterations  71    anorm=    0.71E-07
     cgsolve_all iterations  71    anorm=    0.72E-07
     cgsolve_all iterations  71    anorm=    0.73E-07

     k-point #    2 of     4      pool #  1    cpu time:    3377.4
     compute_u_kq: q = (    0.0000,    0.0000,    0.0000)
     Rotating WFCS
     ethr =  1.00E-14,  avg # of iterations =  6.0
     eigenvalues at k:
 -35.2383 -35.0218 -34.8889 -34.7956 -34.7072 -34.5482 -34.5451 -34.3988
 -34.2784 -34.1158 -34.0486 -33.9854 -33.9715 -17.1963 -17.0644 -16.8797
 -16.8537 -16.8229 -16.6680 -16.6051 -16.4990 -16.4645 -16.3775 -16.3466
 -16.2910 -16.2653 -16.2480 -16.1961 -16.1720 -16.1312 -16.0829 -16.0133
 -15.9964 -15.9738 -15.9411 -15.8995 -15.8756 -15.8638 -15.8458 -15.8243
 -15.7880 -15.7778 -15.7514 -15.7145 -15.7058 -15.6912 -15.6613 -15.6365
 -15.6215 -15.6044 -15.5748 -15.5474 -15.5239 -15.5027 -15.4904 -15.4565
 -15.4209 -15.4022 -15.3782 -15.3672 -15.3229 -15.3059 -15.2618 -15.2350
 -15.2093 -15.1937 -15.1703 -15.1373 -15.1166 -15.1048 -15.0699 -15.0139
 -14.9980 -14.9791 -14.9605 -14.7660 -14.7450 -14.5216 -14.1043 -13.8199
 -13.6338 -13.6070 -13.5402 -13.4751 -13.3771 -13.3350 -13.2660 -13.1892
 -13.1810 -13.1250 -12.9891 -12.9481 -12.8827 -12.8600 -12.8104 -12.7839
 -12.7351 -12.6761 -12.6369 -12.6111 -12.5483 -12.4869 -12.3788 -12.3139
  -4.8006  -4.7210  -4.6205  -4.5540  -4.5228  -4.4275  -4.3585  -4.1858
  -4.1575  -4.1405  -4.0406  -3.9973  -3.9001  -3.8568  -3.7834  -3.6498
  -3.6465  -3.6035  -3.5619  -3.5057  -3.3531  -3.2632  -3.0822  -3.0035
  -2.6914  -2.2224  -2.1957  -2.0056  -1.9249  -1.6801  -1.6547  -1.6111
  -1.5669  -1.4814  -1.4286  -1.3736  -1.3511  -1.2820  -1.1803  -1.1526
  -1.0625  -1.0336  -0.9026  -0.8546  -0.7743  -0.7599  -0.7357  -0.6878
  -0.6242  -0.5773  -0.5557  -0.4923  -0.4504  -0.4245  -0.3824  -0.3325
  -0.3009  -0.2272  -0.1942  -0.1319  -0.0201   0.0219   0.1024   0.1205
   0.1984   0.2416   0.2635   0.2979   0.3826   0.4104   0.4365   0.4827
   0.5222   0.5667   0.6080   0.6662   0.7370   0.7970   0.8126   0.8738
   0.9185   0.9667   0.9999   1.0606   1.0757   1.1179   1.1343   1.1781
   1.2049   1.2292   1.2518   1.2909   1.3509   1.3864   1.4000   1.4398
   1.4602   1.4929   1.5389   1.5639   1.5894   1.6096   1.6396   1.7009
   1.7248   1.7388   1.7695   1.8063   1.8382   1.8648   1.8952   1.9074
   1.9502   2.0052   2.0170   2.0363   2.0626   2.0754   2.1072   2.1386
   2.1759   2.1975   2.2131   2.2422   2.2723   2.2914   2.3083   2.3554
   2.3664   2.3991   2.4155   2.4366   2.4631   2.4905   2.5133   2.5671
   2.5856   2.6172   2.6537   2.6970   2.7650   2.8036   2.8300   2.8505
   2.9039   2.9138   2.9691   2.9807   3.0302   3.0454   3.0652   3.1270
   3.1775   3.2377   3.3319   3.5311
     eigenvalues at k+q:
 -35.2383 -35.0218 -34.8889 -34.7956 -34.7072 -34.5482 -34.5451 -34.3988
 -34.2784 -34.1158 -34.0486 -33.9854 -33.9715 -17.1963 -17.0644 -16.8797
 -16.8537 -16.8229 -16.6680 -16.6051 -16.4990 -16.4645 -16.3775 -16.3466
 -16.2910 -16.2652 -16.2480 -16.1961 -16.1720 -16.1312 -16.0829 -16.0133
 -15.9964 -15.9738 -15.9411 -15.8995 -15.8756 -15.8638 -15.8458 -15.8243
 -15.7880 -15.7778 -15.7514 -15.7145 -15.7058 -15.6912 -15.6613 -15.6365
 -15.6215 -15.6044 -15.5748 -15.5474 -15.5239 -15.5027 -15.4904 -15.4565
 -15.4209 -15.4022 -15.3782 -15.3672 -15.3229 -15.3059 -15.2618 -15.2350
 -15.2093 -15.1937 -15.1703 -15.1373 -15.1166 -15.1048 -15.0700 -15.0139
 -14.9980 -14.9791 -14.9605 -14.7660 -14.7450 -14.5216 -14.1043 -13.8199
 -13.6338 -13.6070 -13.5402 -13.4751 -13.3771 -13.3350 -13.2659 -13.1892
 -13.1810 -13.1250 -12.9891 -12.9481 -12.8827 -12.8600 -12.8104 -12.7839
 -12.7350 -12.6761 -12.6369 -12.6111 -12.5483 -12.4869 -12.3788 -12.3139
  -4.8006  -4.7210  -4.6205  -4.5540  -4.5228  -4.4275  -4.3585  -4.1858
  -4.1575  -4.1405  -4.0406  -3.9973  -3.9001  -3.8568  -3.7834  -3.6498
  -3.6465  -3.6035  -3.5619  -3.5057  -3.3531  -3.2632  -3.0822  -3.0034
  -2.6914  -2.2223  -2.1957  -2.0056  -1.9249  -1.6801  -1.6547  -1.6111
  -1.5669  -1.4814  -1.4286  -1.3736  -1.3511  -1.2820  -1.1803  -1.1525
  -1.0625  -1.0336  -0.9026  -0.8546  -0.7742  -0.7599  -0.7357  -0.6878
  -0.6242  -0.5773  -0.5557  -0.4923  -0.4504  -0.4245  -0.3824  -0.3325
  -0.3009  -0.2272  -0.1942  -0.1319  -0.0201   0.0219   0.1024   0.1205
   0.1984   0.2416   0.2635   0.2979   0.3826   0.4104   0.4365   0.4827
   0.5222   0.5667   0.6080   0.6662   0.7370   0.7970   0.8126   0.8738
   0.9185   0.9667   0.9999   1.0606   1.0757   1.1179   1.1343   1.1781
   1.2049   1.2292   1.2518   1.2909   1.3509   1.3865   1.4000   1.4398
   1.4603   1.4929   1.5389   1.5640   1.5894   1.6096   1.6396   1.7009
   1.7248   1.7388   1.7695   1.8063   1.8382   1.8648   1.8952   1.9074
   1.9502   2.0052   2.0170   2.0363   2.0626   2.0754   2.1072   2.1386
   2.1759   2.1975   2.2131   2.2422   2.2724   2.2914   2.3083   2.3554
   2.3664   2.3991   2.4156   2.4367   2.4631   2.4905   2.5133   2.5671
   2.5856   2.6172   2.6537   2.6970   2.7650   2.8036   2.8301   2.8505
   2.9039   2.9138   2.9691   2.9807   3.0303   3.0454   3.0652   3.1270
   3.1775   3.2377   3.3319   3.5311
     cgsolve_all iterations  66    anorm=    0.74E-07
PARA_AUG  1     -26.6582878        -0.2953473        -0.0232134
     cgsolve_all iterations  66    anorm=    0.76E-07
PARA_AUG  2      -0.3056084       -23.9449214        -1.2713447
     cgsolve_all iterations  64    anorm=    0.75E-07
PARA_AUG  3      -0.1839022        -1.2321358       -25.8579607
     cgsolve_all iterations  71    anorm=    0.73E-07
     cgsolve_all iterations  71    anorm=    0.73E-07
     cgsolve_all iterations  69    anorm=    0.75E-07
     compute_u_kq: q = (    0.0204,    0.0000,    0.0000)
     Rotating WFCS
     ethr =  1.00E-14,  avg # of iterations = 23.0
     eigenvalues at k:
 -35.2383 -35.0218 -34.8889 -34.7956 -34.7072 -34.5482 -34.5451 -34.3988
 -34.2784 -34.1158 -34.0486 -33.9854 -33.9715 -17.1963 -17.0644 -16.8797
 -16.8537 -16.8229 -16.6680 -16.6051 -16.4990 -16.4645 -16.3775 -16.3466
 -16.2910 -16.2653 -16.2480 -16.1961 -16.1720 -16.1312 -16.0829 -16.0133
 -15.9964 -15.9738 -15.9411 -15.8995 -15.8756 -15.8638 -15.8458 -15.8243
 -15.7880 -15.7778 -15.7514 -15.7145 -15.7058 -15.6912 -15.6613 -15.6365
 -15.6215 -15.6044 -15.5748 -15.5474 -15.5239 -15.5027 -15.4904 -15.4565
 -15.4209 -15.4022 -15.3782 -15.3672 -15.3229 -15.3059 -15.2618 -15.2350
 -15.2093 -15.1937 -15.1703 -15.1373 -15.1166 -15.1048 -15.0699 -15.0139
 -14.9980 -14.9791 -14.9605 -14.7660 -14.7450 -14.5216 -14.1043 -13.8199
 -13.6338 -13.6070 -13.5402 -13.4751 -13.3771 -13.3350 -13.2660 -13.1892
 -13.1810 -13.1250 -12.9891 -12.9481 -12.8827 -12.8600 -12.8104 -12.7839
 -12.7351 -12.6761 -12.6369 -12.6111 -12.5483 -12.4869 -12.3788 -12.3139
  -4.8006  -4.7210  -4.6205  -4.5540  -4.5228  -4.4275  -4.3585  -4.1858
  -4.1575  -4.1405  -4.0406  -3.9973  -3.9001  -3.8568  -3.7834  -3.6498
  -3.6465  -3.6035  -3.5619  -3.5057  -3.3531  -3.2632  -3.0822  -3.0035
  -2.6914  -2.2224  -2.1957  -2.0056  -1.9249  -1.6801  -1.6547  -1.6111
  -1.5669  -1.4814  -1.4286  -1.3736  -1.3511  -1.2820  -1.1803  -1.1526
  -1.0625  -1.0336  -0.9026  -0.8546  -0.7743  -0.7599  -0.7357  -0.6878
  -0.6242  -0.5773  -0.5557  -0.4923  -0.4504  -0.4245  -0.3824  -0.3325
  -0.3009  -0.2272  -0.1942  -0.1319  -0.0201   0.0219   0.1024   0.1205
   0.1984   0.2416   0.2635   0.2979   0.3826   0.4104   0.4365   0.4827
   0.5222   0.5667   0.6080   0.6662   0.7370   0.7970   0.8126   0.8738
   0.9185   0.9667   0.9999   1.0606   1.0757   1.1179   1.1343   1.1781
   1.2049   1.2292   1.2518   1.2909   1.3509   1.3864   1.4000   1.4398
   1.4602   1.4929   1.5389   1.5639   1.5894   1.6096   1.6396   1.7009
   1.7248   1.7388   1.7695   1.8063   1.8382   1.8648   1.8952   1.9074
   1.9502   2.0052   2.0170   2.0363   2.0626   2.0754   2.1072   2.1386
   2.1759   2.1975   2.2131   2.2422   2.2723   2.2914   2.3083   2.3554
   2.3664   2.3991   2.4155   2.4366   2.4631   2.4905   2.5133   2.5671
   2.5856   2.6172   2.6537   2.6970   2.7650   2.8036   2.8300   2.8505
   2.9039   2.9138   2.9691   2.9807   3.0302   3.0454   3.0652   3.1270
   3.1775   3.2377   3.3319   3.5311
     eigenvalues at k+q:
 -35.2383 -35.0218 -34.8889 -34.7956 -34.7072 -34.5482 -34.5451 -34.3988
 -34.2784 -34.1158 -34.0486 -33.9854 -33.9715 -17.1978 -17.0650 -16.8794
 -16.8537 -16.8257 -16.6656 -16.6030 -16.4998 -16.4647 -16.3763 -16.3469
 -16.2927 -16.2645 -16.2463 -16.1948 -16.1702 -16.1319 -16.0823 -16.0144
 -15.9970 -15.9764 -15.9435 -15.9021 -15.8755 -15.8652 -15.8472 -15.8256
 -15.7881 -15.7805 -15.7521 -15.7166 -15.7075 -15.6915 -15.6612 -15.6373
 -15.6225 -15.6067 -15.5752 -15.5491 -15.5261 -15.5035 -15.4906 -15.4552
 -15.4219 -15.3996 -15.3758 -15.3644 -15.3205 -15.3070 -15.2595 -15.2348
 -15.2081 -15.1934 -15.1697 -15.1345 -15.1139 -15.1031 -15.0700 -15.0125
 -14.9980 -14.9785 -14.9596 -14.7635 -14.7422 -14.5204 -14.1027 -13.8243
 -13.6270 -13.6005 -13.5319 -13.4683 -13.3748 -13.3303 -13.2653 -13.1848
 -13.1733 -13.1212 -12.9954 -12.9492 -12.8932 -12.8600 -12.8111 -12.7857
 -12.7368 -12.6776 -12.6478 -12.6215 -12.5512 -12.4886 -12.3856 -12.3171
  -4.7994  -4.7183  -4.6204  -4.5518  -4.5205  -4.4297  -4.3623  -4.1859
  -4.1609  -4.1415  -4.0406  -3.9974  -3.8990  -3.8594  -3.7808  -3.6525
  -3.6466  -3.6056  -3.5600  -3.5056  -3.3488  -3.2663  -3.0789  -3.0039
  -2.6954  -2.2195  -2.1910  -2.0059  -1.9267  -1.6761  -1.6502  -1.6076
  -1.5619  -1.4737  -1.4225  -1.3658  -1.3452  -1.2787  -1.1754  -1.1496
  -1.0609  -1.0256  -0.9043  -0.8561  -0.7684  -0.7613  -0.7347  -0.6847
  -0.6193  -0.5752  -0.5557  -0.4889  -0.4480  -0.4200  -0.3827  -0.3344
  -0.2965  -0.2236  -0.1982  -0.1432  -0.0232   0.0158   0.0968   0.1172
   0.1939   0.2370   0.2628   0.2961   0.3775   0.4089   0.4397   0.4809
   0.5250   0.5640   0.6074   0.6726   0.7247   0.7914   0.8113   0.8705
   0.9127   0.9657   0.9962   1.0613   1.0768   1.1165   1.1294   1.1722
   1.1983   1.2283   1.2487   1.2882   1.3473   1.3850   1.3987   1.4332
   1.4590   1.4831   1.5355   1.5652   1.5850   1.6057   1.6362   1.6966
   1.7189   1.7367   1.7664   1.8027   1.8328   1.8620   1.8916   1.9064
   1.9480   2.0040   2.0203   2.0366   2.0608   2.0766   2.1057   2.1363
   2.1765   2.1979   2.2131   2.2464   2.2729   2.2926   2.3080   2.3537
   2.3651   2.3971   2.4175   2.4366   2.4647   2.4936   2.5182   2.5699
   2.5903   2.6186   2.6599   2.7044   2.7660   2.8088   2.8316   2.8523
   2.9055   2.9170   2.9684   2.9835   3.0331   3.0474   3.0623   3.1276
   3.1809   3.2409   3.3352   3.5252
     cgsolve_all iterations  71    anorm=    0.74E-07
     cgsolve_all iterations  71    anorm=    0.74E-07
     cgsolve_all iterations  69    anorm=    0.74E-07
     compute_u_kq: q = (   -0.0204,    0.0000,    0.0000)
     Rotating WFCS
     ethr =  1.00E-14,  avg # of iterations = 23.0
     eigenvalues at k:
 -35.2383 -35.0218 -34.8889 -34.7956 -34.7072 -34.5482 -34.5451 -34.3988
 -34.2784 -34.1158 -34.0486 -33.9854 -33.9715 -17.1963 -17.0644 -16.8797
 -16.8537 -16.8229 -16.6680 -16.6051 -16.4990 -16.4645 -16.3775 -16.3466
 -16.2910 -16.2653 -16.2480 -16.1961 -16.1720 -16.1312 -16.0829 -16.0133
 -15.9964 -15.9738 -15.9411 -15.8995 -15.8756 -15.8638 -15.8458 -15.8243
 -15.7880 -15.7778 -15.7514 -15.7145 -15.7058 -15.6912 -15.6613 -15.6365
 -15.6215 -15.6044 -15.5748 -15.5474 -15.5239 -15.5027 -15.4904 -15.4565
 -15.4209 -15.4022 -15.3782 -15.3672 -15.3229 -15.3059 -15.2618 -15.2350
 -15.2093 -15.1937 -15.1703 -15.1373 -15.1166 -15.1048 -15.0699 -15.0139
 -14.9980 -14.9791 -14.9605 -14.7660 -14.7450 -14.5216 -14.1043 -13.8199
 -13.6338 -13.6070 -13.5402 -13.4751 -13.3771 -13.3350 -13.2660 -13.1892
 -13.1810 -13.1250 -12.9891 -12.9481 -12.8827 -12.8600 -12.8104 -12.7839
 -12.7351 -12.6761 -12.6369 -12.6111 -12.5483 -12.4869 -12.3788 -12.3139
  -4.8006  -4.7210  -4.6205  -4.5540  -4.5228  -4.4275  -4.3585  -4.1858
  -4.1575  -4.1405  -4.0406  -3.9973  -3.9001  -3.8568  -3.7834  -3.6498
  -3.6465  -3.6035  -3.5619  -3.5057  -3.3531  -3.2632  -3.0822  -3.0035
  -2.6914  -2.2224  -2.1957  -2.0056  -1.9249  -1.6801  -1.6547  -1.6111
  -1.5669  -1.4814  -1.4286  -1.3736  -1.3511  -1.2820  -1.1803  -1.1526
  -1.0625  -1.0336  -0.9026  -0.8546  -0.7743  -0.7599  -0.7357  -0.6878
  -0.6242  -0.5773  -0.5557  -0.4923  -0.4504  -0.4245  -0.3824  -0.3325
  -0.3009  -0.2272  -0.1942  -0.1319  -0.0201   0.0219   0.1024   0.1205
   0.1984   0.2416   0.2635   0.2979   0.3826   0.4104   0.4365   0.4827
   0.5222   0.5667   0.6080   0.6662   0.7370   0.7970   0.8126   0.8738
   0.9185   0.9667   0.9999   1.0606   1.0757   1.1179   1.1343   1.1781
   1.2049   1.2292   1.2518   1.2909   1.3509   1.3864   1.4000   1.4398
   1.4602   1.4929   1.5389   1.5639   1.5894   1.6096   1.6396   1.7009
   1.7248   1.7388   1.7695   1.8063   1.8382   1.8648   1.8952   1.9074
   1.9502   2.0052   2.0170   2.0363   2.0626   2.0754   2.1072   2.1386
   2.1759   2.1975   2.2131   2.2422   2.2723   2.2914   2.3083   2.3554
   2.3664   2.3991   2.4155   2.4366   2.4631   2.4905   2.5133   2.5671
   2.5856   2.6172   2.6537   2.6970   2.7650   2.8036   2.8300   2.8505
   2.9039   2.9138   2.9691   2.9807   3.0302   3.0454   3.0652   3.1270
   3.1775   3.2377   3.3319   3.5311
     eigenvalues at k+q:
 -35.2383 -35.0218 -34.8889 -34.7956 -34.7072 -34.5482 -34.5451 -34.3988
 -34.2784 -34.1158 -34.0486 -33.9854 -33.9715 -17.1947 -17.0638 -16.8800
 -16.8537 -16.8199 -16.6705 -16.6070 -16.4985 -16.4641 -16.3789 -16.3463
 -16.2892 -16.2662 -16.2494 -16.1974 -16.1740 -16.1307 -16.0834 -16.0122
 -15.9958 -15.9710 -15.9388 -15.8965 -15.8757 -15.8624 -15.8445 -15.8232
 -15.7880 -15.7754 -15.7504 -15.7128 -15.7046 -15.6902 -15.6614 -15.6359
 -15.6207 -15.6019 -15.5743 -15.5455 -15.5215 -15.5021 -15.4902 -15.4579
 -15.4201 -15.4046 -15.3808 -15.3701 -15.3253 -15.3047 -15.2643 -15.2352
 -15.2105 -15.1939 -15.1712 -15.1401 -15.1196 -15.1064 -15.0699 -15.0153
 -14.9980 -14.9799 -14.9611 -14.7686 -14.7478 -14.5228 -14.1059 -13.8154
 -13.6407 -13.6132 -13.5483 -13.4819 -13.3792 -13.3392 -13.2666 -13.1941
 -13.1874 -13.1287 -12.9835 -12.9467 -12.8750 -12.8583 -12.8099 -12.7826
 -12.7325 -12.6747 -12.6263 -12.6007 -12.5455 -12.4851 -12.3722 -12.3108
  -4.8017  -4.7236  -4.6205  -4.5561  -4.5249  -4.4254  -4.3550  -4.1857
  -4.1542  -4.1396  -4.0405  -3.9972  -3.9017  -3.8538  -3.7859  -3.6474
  -3.6463  -3.6016  -3.5635  -3.5054  -3.3583  -3.2598  -3.0856  -3.0029
  -2.6874  -2.2250  -2.2003  -2.0052  -1.9234  -1.6842  -1.6602  -1.6147
  -1.5715  -1.4885  -1.4346  -1.3825  -1.3566  -1.2846  -1.1850  -1.1555
  -1.0640  -1.0413  -0.9014  -0.8536  -0.7796  -0.7587  -0.7356  -0.6912
  -0.6295  -0.5793  -0.5549  -0.4953  -0.4531  -0.4286  -0.3826  -0.3306
  -0.3044  -0.2308  -0.1908  -0.1204  -0.0171   0.0278   0.1079   0.1243
   0.2020   0.2459   0.2650   0.3008   0.3870   0.4106   0.4336   0.4845
   0.5198   0.5689   0.6082   0.6601   0.7490   0.8028   0.8143   0.8771
   0.9247   0.9669   1.0040   1.0595   1.0736   1.1195   1.1397   1.1837
   1.2115   1.2312   1.2549   1.2935   1.3529   1.3873   1.4026   1.4468
   1.4615   1.5023   1.5406   1.5644   1.5937   1.6128   1.6436   1.7038
   1.7305   1.7422   1.7731   1.8099   1.8435   1.8671   1.8983   1.9093
   1.9523   2.0055   2.0150   2.0356   2.0642   2.0738   2.1092   2.1416
   2.1754   2.1959   2.2139   2.2386   2.2718   2.2898   2.3086   2.3575
   2.3678   2.4010   2.4138   2.4365   2.4611   2.4872   2.5093   2.5630
   2.5814   2.6150   2.6490   2.6903   2.7640   2.7974   2.8282   2.8494
   2.9010   2.9123   2.9695   2.9775   3.0266   3.0422   3.0707   3.1264
   3.1741   3.2348   3.3279   3.5366
     cgsolve_all iterations  71    anorm=    0.74E-07
     cgsolve_all iterations  71    anorm=    0.73E-07
     cgsolve_all iterations  69    anorm=    0.74E-07
     compute_u_kq: q = (    0.0000,    0.0204,    0.0000)
     Rotating WFCS
     ethr =  1.00E-14,  avg # of iterations = 23.0
     eigenvalues at k:
 -35.2383 -35.0218 -34.8889 -34.7956 -34.7072 -34.5482 -34.5451 -34.3988
 -34.2784 -34.1158 -34.0486 -33.9854 -33.9715 -17.1963 -17.0644 -16.8797
 -16.8537 -16.8229 -16.6680 -16.6051 -16.4990 -16.4645 -16.3775 -16.3466
 -16.2910 -16.2653 -16.2480 -16.1961 -16.1720 -16.1312 -16.0829 -16.0133
 -15.9964 -15.9738 -15.9411 -15.8995 -15.8756 -15.8638 -15.8458 -15.8243
 -15.7880 -15.7778 -15.7514 -15.7145 -15.7058 -15.6912 -15.6613 -15.6365
 -15.6215 -15.6044 -15.5748 -15.5474 -15.5239 -15.5027 -15.4904 -15.4565
 -15.4209 -15.4022 -15.3782 -15.3672 -15.3229 -15.3059 -15.2618 -15.2350
 -15.2093 -15.1937 -15.1703 -15.1373 -15.1166 -15.1048 -15.0699 -15.0139
 -14.9980 -14.9791 -14.9605 -14.7660 -14.7450 -14.5216 -14.1043 -13.8199
 -13.6338 -13.6070 -13.5402 -13.4751 -13.3771 -13.3350 -13.2660 -13.1892
 -13.1810 -13.1250 -12.9891 -12.9481 -12.8827 -12.8600 -12.8104 -12.7839
 -12.7351 -12.6761 -12.6369 -12.6111 -12.5483 -12.4869 -12.3788 -12.3139
  -4.8006  -4.7210  -4.6205  -4.5540  -4.5228  -4.4275  -4.3585  -4.1858
  -4.1575  -4.1405  -4.0406  -3.9973  -3.9001  -3.8568  -3.7834  -3.6498
  -3.6465  -3.6035  -3.5619  -3.5057  -3.3531  -3.2632  -3.0822  -3.0035
  -2.6914  -2.2224  -2.1957  -2.0056  -1.9249  -1.6801  -1.6547  -1.6111
  -1.5669  -1.4814  -1.4286  -1.3736  -1.3511  -1.2820  -1.1803  -1.1526
  -1.0625  -1.0336  -0.9026  -0.8546  -0.7743  -0.7599  -0.7357  -0.6878
  -0.6242  -0.5773  -0.5557  -0.4923  -0.4504  -0.4245  -0.3824  -0.3325
  -0.3009  -0.2272  -0.1942  -0.1319  -0.0201   0.0219   0.1024   0.1205
   0.1984   0.2416   0.2635   0.2979   0.3826   0.4104   0.4365   0.4827
   0.5222   0.5667   0.6080   0.6662   0.7370   0.7970   0.8126   0.8738
   0.9185   0.9667   0.9999   1.0606   1.0757   1.1179   1.1343   1.1781
   1.2049   1.2292   1.2518   1.2909   1.3509   1.3864   1.4000   1.4398
   1.4602   1.4929   1.5389   1.5639   1.5894   1.6096   1.6396   1.7009
   1.7248   1.7388   1.7695   1.8063   1.8382   1.8648   1.8952   1.9074
   1.9502   2.0052   2.0170   2.0363   2.0626   2.0754   2.1072   2.1386
   2.1759   2.1975   2.2131   2.2422   2.2723   2.2914   2.3083   2.3554
   2.3664   2.3991   2.4155   2.4366   2.4631   2.4905   2.5133   2.5671
   2.5856   2.6172   2.6537   2.6970   2.7650   2.8036   2.8300   2.8505
   2.9039   2.9138   2.9691   2.9807   3.0302   3.0454   3.0652   3.1270
   3.1775   3.2377   3.3319   3.5311
     eigenvalues at k+q:
 -35.2383 -35.0218 -34.8889 -34.7956 -34.7072 -34.5482 -34.5451 -34.3988
 -34.2784 -34.1158 -34.0486 -33.9854 -33.9715 -17.1962 -17.0645 -16.8796
 -16.8537 -16.8226 -16.6681 -16.6056 -16.4983 -16.4651 -16.3777 -16.3465
 -16.2908 -16.2652 -16.2480 -16.1962 -16.1711 -16.1319 -16.0831 -16.0130
 -15.9957 -15.9742 -15.9403 -15.8990 -15.8771 -15.8642 -15.8476 -15.8232
 -15.7876 -15.7779 -15.7512 -15.7135 -15.7048 -15.6909 -15.6622 -15.6366
 -15.6230 -15.6048 -15.5747 -15.5477 -15.5233 -15.5013 -15.4896 -15.4569
 -15.4213 -15.4030 -15.3790 -15.3649 -15.3227 -15.3068 -15.2619 -15.2332
 -15.2107 -15.1942 -15.1703 -15.1388 -15.1166 -15.1028 -15.0703 -15.0155
 -14.9985 -14.9784 -14.9604 -14.7657 -14.7454 -14.5211 -14.1045 -13.8200
 -13.6365 -13.6078 -13.5403 -13.4704 -13.3775 -13.3360 -13.2654 -13.1895
 -13.1788 -13.1236 -12.9911 -12.9486 -12.8816 -12.8598 -12.8094 -12.7809
 -12.7382 -12.6782 -12.6427 -12.6097 -12.5479 -12.4870 -12.3772 -12.3120
  -4.8005  -4.7213  -4.6216  -4.5543  -4.5195  -4.4276  -4.3595  -4.1858
  -4.1574  -4.1414  -4.0414  -3.9968  -3.9041  -3.8535  -3.7806  -3.6490
  -3.6454  -3.6071  -3.5643  -3.5006  -3.3594  -3.2593  -3.0853  -3.0038
  -2.6841  -2.2228  -2.1988  -2.0093  -1.9252  -1.6786  -1.6524  -1.6134
  -1.5665  -1.4852  -1.4295  -1.3692  -1.3516  -1.2809  -1.1795  -1.1539
  -1.0642  -1.0306  -0.9008  -0.8531  -0.7747  -0.7599  -0.7354  -0.6854
  -0.6307  -0.5762  -0.5566  -0.4933  -0.4508  -0.4278  -0.3800  -0.3317
  -0.2976  -0.2237  -0.1984  -0.1264  -0.0206   0.0207   0.1039   0.1193
   0.2001   0.2378   0.2637   0.2979   0.3818   0.4058   0.4364   0.4832
   0.5246   0.5688   0.6074   0.6649   0.7376   0.7983   0.8101   0.8719
   0.9219   0.9677   1.0034   1.0542   1.0767   1.1169   1.1341   1.1797
   1.2028   1.2308   1.2507   1.2931   1.3502   1.3852   1.3979   1.4351
   1.4586   1.4962   1.5408   1.5611   1.5914   1.6059   1.6379   1.6995
   1.7261   1.7396   1.7718   1.8070   1.8361   1.8653   1.8989   1.9093
   1.9522   2.0045   2.0186   2.0348   2.0657   2.0788   2.1059   2.1414
   2.1759   2.1956   2.2136   2.2414   2.2724   2.2923   2.3091   2.3514
   2.3667   2.3989   2.4189   2.4368   2.4626   2.4928   2.5118   2.5655
   2.5836   2.6121   2.6540   2.6954   2.7697   2.8038   2.8279   2.8523
   2.9029   2.9148   2.9690   2.9810   3.0294   3.0458   3.0680   3.1319
   3.1746   3.2377   3.3298   3.5296
     cgsolve_all iterations  71    anorm=    0.73E-07
     cgsolve_all iterations  71    anorm=    0.74E-07
     cgsolve_all iterations  69    anorm=    0.74E-07
     compute_u_kq: q = (    0.0000,   -0.0204,    0.0000)
     Rotating WFCS
     ethr =  1.00E-14,  avg # of iterations = 23.0
     eigenvalues at k:
 -35.2383 -35.0218 -34.8889 -34.7956 -34.7072 -34.5482 -34.5451 -34.3988
 -34.2784 -34.1158 -34.0486 -33.9854 -33.9715 -17.1963 -17.0644 -16.8797
 -16.8537 -16.8229 -16.6680 -16.6051 -16.4990 -16.4645 -16.3775 -16.3466
 -16.2910 -16.2653 -16.2480 -16.1961 -16.1720 -16.1312 -16.0829 -16.0133
 -15.9964 -15.9738 -15.9411 -15.8995 -15.8756 -15.8638 -15.8458 -15.8243
 -15.7880 -15.7778 -15.7514 -15.7145 -15.7058 -15.6912 -15.6613 -15.6365
 -15.6215 -15.6044 -15.5748 -15.5474 -15.5239 -15.5027 -15.4904 -15.4565
 -15.4209 -15.4022 -15.3782 -15.3672 -15.3229 -15.3059 -15.2618 -15.2350
 -15.2093 -15.1937 -15.1703 -15.1373 -15.1166 -15.1048 -15.0699 -15.0139
 -14.9980 -14.9791 -14.9605 -14.7660 -14.7450 -14.5216 -14.1043 -13.8199
 -13.6338 -13.6070 -13.5402 -13.4751 -13.3771 -13.3350 -13.2660 -13.1892
 -13.1810 -13.1250 -12.9891 -12.9481 -12.8827 -12.8600 -12.8104 -12.7839
 -12.7351 -12.6761 -12.6369 -12.6111 -12.5483 -12.4869 -12.3788 -12.3139
  -4.8006  -4.7210  -4.6205  -4.5540  -4.5228  -4.4275  -4.3585  -4.1858
  -4.1575  -4.1405  -4.0406  -3.9973  -3.9001  -3.8568  -3.7834  -3.6498
  -3.6465  -3.6035  -3.5619  -3.5057  -3.3531  -3.2632  -3.0822  -3.0035
  -2.6914  -2.2224  -2.1957  -2.0056  -1.9249  -1.6801  -1.6547  -1.6111
  -1.5669  -1.4814  -1.4286  -1.3736  -1.3511  -1.2820  -1.1803  -1.1526
  -1.0625  -1.0336  -0.9026  -0.8546  -0.7743  -0.7599  -0.7357  -0.6878
  -0.6242  -0.5773  -0.5557  -0.4923  -0.4504  -0.4245  -0.3824  -0.3325
  -0.3009  -0.2272  -0.1942  -0.1319  -0.0201   0.0219   0.1024   0.1205
   0.1984   0.2416   0.2635   0.2979   0.3826   0.4104   0.4365   0.4827
   0.5222   0.5667   0.6080   0.6662   0.7370   0.7970   0.8126   0.8738
   0.9185   0.9667   0.9999   1.0606   1.0757   1.1179   1.1343   1.1781
   1.2049   1.2292   1.2518   1.2909   1.3509   1.3864   1.4000   1.4398
   1.4602   1.4929   1.5389   1.5639   1.5894   1.6096   1.6396   1.7009
   1.7248   1.7388   1.7695   1.8063   1.8382   1.8648   1.8952   1.9074
   1.9502   2.0052   2.0170   2.0363   2.0626   2.0754   2.1072   2.1386
   2.1759   2.1975   2.2131   2.2422   2.2723   2.2914   2.3083   2.3554
   2.3664   2.3991   2.4155   2.4366   2.4631   2.4905   2.5133   2.5671
   2.5856   2.6172   2.6537   2.6970   2.7650   2.8036   2.8300   2.8505
   2.9039   2.9138   2.9691   2.9807   3.0302   3.0454   3.0652   3.1270
   3.1775   3.2377   3.3319   3.5311
     eigenvalues at k+q:
 -35.2383 -35.0218 -34.8889 -34.7956 -34.7072 -34.5482 -34.5451 -34.3988
 -34.2784 -34.1158 -34.0486 -33.9854 -33.9715 -17.1963 -17.0643 -16.8798
 -16.8537 -16.8231 -16.6680 -16.6044 -16.4997 -16.4639 -16.3774 -16.3467
 -16.2911 -16.2654 -16.2479 -16.1960 -16.1727 -16.1307 -16.0828 -16.0134
 -15.9968 -15.9735 -15.9419 -15.9001 -15.8741 -15.8635 -15.8439 -15.8255
 -15.7888 -15.7778 -15.7515 -15.7155 -15.7070 -15.6910 -15.6609 -15.6363
 -15.6203 -15.6036 -15.5751 -15.5471 -15.5247 -15.5037 -15.4908 -15.4562
 -15.4206 -15.4012 -15.3777 -15.3694 -15.3232 -15.3050 -15.2617 -15.2367
 -15.2094 -15.1914 -15.1704 -15.1357 -15.1168 -15.1067 -15.0693 -15.0129
 -14.9977 -14.9796 -14.9605 -14.7672 -14.7443 -14.5220 -14.1040 -13.8199
 -13.6308 -13.6057 -13.5405 -13.4798 -13.3764 -13.3345 -13.2665 -13.1901
 -13.1821 -13.1260 -12.9873 -12.9476 -12.8835 -12.8600 -12.8114 -12.7862
 -12.7324 -12.6743 -12.6321 -12.6123 -12.5487 -12.4867 -12.3804 -12.3156
  -4.8007  -4.7207  -4.6199  -4.5537  -4.5254  -4.4274  -4.3575  -4.1856
  -4.1575  -4.1393  -4.0402  -3.9979  -3.8968  -3.8596  -3.7861  -3.6519
  -3.6463  -3.6002  -3.5590  -3.5106  -3.3473  -3.2675  -3.0789  -3.0031
  -2.6994  -2.2224  -2.1914  -2.0018  -1.9247  -1.6818  -1.6571  -1.6086
  -1.5672  -1.4774  -1.4275  -1.3783  -1.3503  -1.2832  -1.1808  -1.1513
  -1.0608  -1.0363  -0.9044  -0.8559  -0.7755  -0.7596  -0.7362  -0.6891
  -0.6180  -0.5783  -0.5545  -0.4911  -0.4505  -0.4219  -0.3850  -0.3334
  -0.3033  -0.2309  -0.1897  -0.1367  -0.0191   0.0232   0.0998   0.1226
   0.1965   0.2448   0.2632   0.2979   0.3832   0.4153   0.4368   0.4823
   0.5199   0.5642   0.6083   0.6672   0.7375   0.7960   0.8147   0.8747
   0.9141   0.9665   0.9964   1.0658   1.0747   1.1191   1.1344   1.1773
   1.2068   1.2271   1.2535   1.2890   1.3518   1.3866   1.4013   1.4423
   1.4603   1.4938   1.5367   1.5662   1.5878   1.6137   1.6418   1.7019
   1.7224   1.7385   1.7676   1.8059   1.8411   1.8647   1.8917   1.9059
   1.9483   2.0052   2.0156   2.0378   2.0586   2.0726   2.1061   2.1377
   2.1763   2.1994   2.2128   2.2426   2.2724   2.2902   2.3075   2.3552
   2.3705   2.3999   2.4126   2.4368   2.4638   2.4880   2.5149   2.5689
   2.5868   2.6233   2.6540   2.6988   2.7603   2.8021   2.8320   2.8488
   2.9035   2.9144   2.9691   2.9802   3.0311   3.0452   3.0621   3.1226
   3.1806   3.2378   3.3343   3.5323
     cgsolve_all iterations  71    anorm=    0.72E-07
     cgsolve_all iterations  71    anorm=    0.74E-07
     cgsolve_all iterations  69    anorm=    0.74E-07
     compute_u_kq: q = (    0.0000,    0.0000,    0.0204)
     Rotating WFCS
     ethr =  1.00E-14,  avg # of iterations = 23.0
     eigenvalues at k:
 -35.2383 -35.0218 -34.8889 -34.7956 -34.7072 -34.5482 -34.5451 -34.3988
 -34.2784 -34.1158 -34.0486 -33.9854 -33.9715 -17.1963 -17.0644 -16.8797
 -16.8537 -16.8229 -16.6680 -16.6051 -16.4990 -16.4645 -16.3775 -16.3466
 -16.2910 -16.2653 -16.2480 -16.1961 -16.1720 -16.1312 -16.0829 -16.0133
 -15.9964 -15.9738 -15.9411 -15.8995 -15.8756 -15.8638 -15.8458 -15.8243
 -15.7880 -15.7778 -15.7514 -15.7145 -15.7058 -15.6912 -15.6613 -15.6365
 -15.6215 -15.6044 -15.5748 -15.5474 -15.5239 -15.5027 -15.4904 -15.4565
 -15.4209 -15.4022 -15.3782 -15.3672 -15.3229 -15.3059 -15.2618 -15.2350
 -15.2093 -15.1937 -15.1703 -15.1373 -15.1166 -15.1048 -15.0699 -15.0139
 -14.9980 -14.9791 -14.9605 -14.7660 -14.7450 -14.5216 -14.1043 -13.8199
 -13.6338 -13.6070 -13.5402 -13.4751 -13.3771 -13.3350 -13.2660 -13.1892
 -13.1810 -13.1250 -12.9891 -12.9481 -12.8827 -12.8600 -12.8104 -12.7839
 -12.7351 -12.6761 -12.6369 -12.6111 -12.5483 -12.4869 -12.3788 -12.3139
  -4.8006  -4.7210  -4.6205  -4.5540  -4.5228  -4.4275  -4.3585  -4.1858
  -4.1575  -4.1405  -4.0406  -3.9973  -3.9001  -3.8568  -3.7834  -3.6498
  -3.6465  -3.6035  -3.5619  -3.5057  -3.3531  -3.2632  -3.0822  -3.0035
  -2.6914  -2.2224  -2.1957  -2.0056  -1.9249  -1.6801  -1.6547  -1.6111
  -1.5669  -1.4814  -1.4286  -1.3736  -1.3511  -1.2820  -1.1803  -1.1526
  -1.0625  -1.0336  -0.9026  -0.8546  -0.7743  -0.7599  -0.7357  -0.6878
  -0.6242  -0.5773  -0.5557  -0.4923  -0.4504  -0.4245  -0.3824  -0.3325
  -0.3009  -0.2272  -0.1942  -0.1319  -0.0201   0.0219   0.1024   0.1205
   0.1984   0.2416   0.2635   0.2979   0.3826   0.4104   0.4365   0.4827
   0.5222   0.5667   0.6080   0.6662   0.7370   0.7970   0.8126   0.8738
   0.9185   0.9667   0.9999   1.0606   1.0757   1.1179   1.1343   1.1781
   1.2049   1.2292   1.2518   1.2909   1.3509   1.3864   1.4000   1.4398
   1.4602   1.4929   1.5389   1.5639   1.5894   1.6096   1.6396   1.7009
   1.7248   1.7388   1.7695   1.8063   1.8382   1.8648   1.8952   1.9074
   1.9502   2.0052   2.0170   2.0363   2.0626   2.0754   2.1072   2.1386
   2.1759   2.1975   2.2131   2.2422   2.2723   2.2914   2.3083   2.3554
   2.3664   2.3991   2.4155   2.4366   2.4631   2.4905   2.5133   2.5671
   2.5856   2.6172   2.6537   2.6970   2.7650   2.8036   2.8300   2.8505
   2.9039   2.9138   2.9691   2.9807   3.0302   3.0454   3.0652   3.1270
   3.1775   3.2377   3.3319   3.5311
     eigenvalues at k+q:
 -35.2383 -35.0218 -34.8889 -34.7956 -34.7072 -34.5482 -34.5451 -34.3988
 -34.2784 -34.1158 -34.0486 -33.9854 -33.9715 -17.1962 -17.0644 -16.8795
 -16.8539 -16.8229 -16.6679 -16.6052 -16.4988 -16.4646 -16.3773 -16.3463
 -16.2916 -16.2655 -16.2482 -16.1967 -16.1717 -16.1313 -16.0829 -16.0116
 -15.9954 -15.9735 -15.9410 -15.8998 -15.8770 -15.8653 -15.8446 -15.8234
 -15.7891 -15.7781 -15.7515 -15.7115 -15.7064 -15.6919 -15.6616 -15.6375
 -15.6218 -15.6055 -15.5754 -15.5466 -15.5231 -15.5018 -15.4911 -15.4573
 -15.4197 -15.4020 -15.3785 -15.3685 -15.3245 -15.3025 -15.2631 -15.2335
 -15.2092 -15.1938 -15.1707 -15.1372 -15.1170 -15.1052 -15.0700 -15.0141
 -14.9978 -14.9789 -14.9608 -14.7663 -14.7447 -14.5217 -14.1043 -13.8198
 -13.6337 -13.6073 -13.5407 -13.4747 -13.3775 -13.3349 -13.2654 -13.1893
 -13.1812 -13.1252 -12.9894 -12.9485 -12.8827 -12.8597 -12.8098 -12.7840
 -12.7351 -12.6758 -12.6369 -12.6110 -12.5483 -12.4869 -12.3787 -12.3138
  -4.8006  -4.7211  -4.6203  -4.5541  -4.5228  -4.4275  -4.3585  -4.1858
  -4.1575  -4.1404  -4.0405  -3.9973  -3.9003  -3.8568  -3.7832  -3.6497
  -3.6470  -3.6033  -3.5618  -3.5056  -3.3532  -3.2632  -3.0822  -3.0034
  -2.6914  -2.2218  -2.1964  -2.0055  -1.9248  -1.6816  -1.6549  -1.6087
  -1.5636  -1.4836  -1.4283  -1.3776  -1.3493  -1.2825  -1.1799  -1.1533
  -1.0625  -1.0340  -0.9050  -0.8550  -0.7722  -0.7586  -0.7366  -0.6899
  -0.6238  -0.5776  -0.5552  -0.4933  -0.4465  -0.4261  -0.3800  -0.3329
  -0.2996  -0.2281  -0.1938  -0.1319  -0.0213   0.0228   0.0987   0.1220
   0.2001   0.2391   0.2638   0.3003   0.3796   0.4095   0.4370   0.4813
   0.5266   0.5663   0.6101   0.6646   0.7379   0.7958   0.8122   0.8736
   0.9227   0.9658   0.9981   1.0609   1.0749   1.1164   1.1362   1.1774
   1.2040   1.2270   1.2570   1.2901   1.3496   1.3830   1.4018   1.4371
   1.4623   1.4945   1.5395   1.5672   1.5875   1.6125   1.6367   1.6975
   1.7236   1.7383   1.7679   1.8065   1.8422   1.8683   1.8950   1.9062
   1.9507   2.0060   2.0200   2.0344   2.0604   2.0742   2.1076   2.1403
   2.1786   2.1983   2.2116   2.2412   2.2738   2.2891   2.3092   2.3550
   2.3656   2.4020   2.4143   2.4352   2.4648   2.4906   2.5116   2.5667
   2.5855   2.6165   2.6538   2.6967   2.7644   2.8029   2.8310   2.8512
   2.9035   2.9136   2.9697   2.9808   3.0293   3.0462   3.0655   3.1272
   3.1774   3.2375   3.3317   3.5312
     cgsolve_all iterations  71    anorm=    0.72E-07
     cgsolve_all iterations  71    anorm=    0.73E-07
     cgsolve_all iterations  69    anorm=    0.75E-07
     compute_u_kq: q = (    0.0000,    0.0000,   -0.0204)
     Rotating WFCS
     ethr =  1.00E-14,  avg # of iterations = 23.0
     eigenvalues at k:
 -35.2383 -35.0218 -34.8889 -34.7956 -34.7072 -34.5482 -34.5451 -34.3988
 -34.2784 -34.1158 -34.0486 -33.9854 -33.9715 -17.1963 -17.0644 -16.8797
 -16.8537 -16.8229 -16.6680 -16.6051 -16.4990 -16.4645 -16.3775 -16.3466
 -16.2910 -16.2653 -16.2480 -16.1961 -16.1720 -16.1312 -16.0829 -16.0133
 -15.9964 -15.9738 -15.9411 -15.8995 -15.8756 -15.8638 -15.8458 -15.8243
 -15.7880 -15.7778 -15.7514 -15.7145 -15.7058 -15.6912 -15.6613 -15.6365
 -15.6215 -15.6044 -15.5748 -15.5474 -15.5239 -15.5027 -15.4904 -15.4565
 -15.4209 -15.4022 -15.3782 -15.3672 -15.3229 -15.3059 -15.2618 -15.2350
 -15.2093 -15.1937 -15.1703 -15.1373 -15.1166 -15.1048 -15.0699 -15.0139
 -14.9980 -14.9791 -14.9605 -14.7660 -14.7450 -14.5216 -14.1043 -13.8199
 -13.6338 -13.6070 -13.5402 -13.4751 -13.3771 -13.3350 -13.2660 -13.1892
 -13.1810 -13.1250 -12.9891 -12.9481 -12.8827 -12.8600 -12.8104 -12.7839
 -12.7351 -12.6761 -12.6369 -12.6111 -12.5483 -12.4869 -12.3788 -12.3139
  -4.8006  -4.7210  -4.6205  -4.5540  -4.5228  -4.4275  -4.3585  -4.1858
  -4.1575  -4.1405  -4.0406  -3.9973  -3.9001  -3.8568  -3.7834  -3.6498
  -3.6465  -3.6035  -3.5619  -3.5057  -3.3531  -3.2632  -3.0822  -3.0035
  -2.6914  -2.2224  -2.1957  -2.0056  -1.9249  -1.6801  -1.6547  -1.6111
  -1.5669  -1.4814  -1.4286  -1.3736  -1.3511  -1.2820  -1.1803  -1.1526
  -1.0625  -1.0336  -0.9026  -0.8546  -0.7743  -0.7599  -0.7357  -0.6878
  -0.6242  -0.5773  -0.5557  -0.4923  -0.4504  -0.4245  -0.3824  -0.3325
  -0.3009  -0.2272  -0.1942  -0.1319  -0.0201   0.0219   0.1024   0.1205
   0.1984   0.2416   0.2635   0.2979   0.3826   0.4104   0.4365   0.4827
   0.5222   0.5667   0.6080   0.6662   0.7370   0.7970   0.8126   0.8738
   0.9185   0.9667   0.9999   1.0606   1.0757   1.1179   1.1343   1.1781
   1.2049   1.2292   1.2518   1.2909   1.3509   1.3864   1.4000   1.4398
   1.4602   1.4929   1.5389   1.5639   1.5894   1.6096   1.6396   1.7009
   1.7248   1.7388   1.7695   1.8063   1.8382   1.8648   1.8952   1.9074
   1.9502   2.0052   2.0170   2.0363   2.0626   2.0754   2.1072   2.1386
   2.1759   2.1975   2.2131   2.2422   2.2723   2.2914   2.3083   2.3554
   2.3664   2.3991   2.4155   2.4366   2.4631   2.4905   2.5133   2.5671
   2.5856   2.6172   2.6537   2.6970   2.7650   2.8036   2.8300   2.8505
   2.9039   2.9138   2.9691   2.9807   3.0302   3.0454   3.0652   3.1270
   3.1775   3.2377   3.3319   3.5311
     eigenvalues at k+q:
 -35.2383 -35.0218 -34.8889 -34.7956 -34.7072 -34.5482 -34.5451 -34.3988
 -34.2784 -34.1158 -34.0486 -33.9854 -33.9715 -17.1963 -17.0644 -16.8797
 -16.8537 -16.8230 -16.6680 -16.6051 -16.4992 -16.4643 -16.3777 -16.3468
 -16.2903 -16.2651 -16.2479 -16.1957 -16.1723 -16.1309 -16.0829 -16.0148
 -15.9974 -15.9739 -15.9414 -15.8993 -15.8739 -15.8625 -15.8468 -15.8256
 -15.7874 -15.7773 -15.7513 -15.7176 -15.7051 -15.6902 -15.6609 -15.6359
 -15.6215 -15.6027 -15.5745 -15.5487 -15.5245 -15.5039 -15.4895 -15.4558
 -15.4221 -15.4022 -15.3781 -15.3657 -15.3210 -15.3092 -15.2609 -15.2366
 -15.2093 -15.1936 -15.1699 -15.1375 -15.1163 -15.1044 -15.0700 -15.0136
 -14.9981 -14.9794 -14.9601 -14.7661 -14.7450 -14.5216 -14.1042 -13.8200
 -13.6338 -13.6066 -13.5397 -13.4756 -13.3765 -13.3350 -13.2666 -13.1891
 -13.1809 -13.1249 -12.9888 -12.9478 -12.8827 -12.8604 -12.8109 -12.7838
 -12.7350 -12.6763 -12.6370 -12.6112 -12.5483 -12.4869 -12.3789 -12.3139
  -4.8006  -4.7209  -4.6206  -4.5539  -4.5228  -4.4276  -4.3585  -4.1858
  -4.1575  -4.1405  -4.0406  -3.9973  -3.9001  -3.8568  -3.7833  -3.6500
  -3.6460  -3.6038  -3.5619  -3.5059  -3.3530  -3.2632  -3.0822  -3.0034
  -2.6915  -2.2227  -2.1951  -2.0057  -1.9250  -1.6786  -1.6541  -1.6139
  -1.5700  -1.4793  -1.4290  -1.3702  -1.3526  -1.2812  -1.1805  -1.1518
  -1.0625  -1.0335  -0.9006  -0.8540  -0.7761  -0.7610  -0.7347  -0.6863
  -0.6242  -0.5768  -0.5565  -0.4906  -0.4543  -0.4237  -0.3849  -0.3324
  -0.3015  -0.2264  -0.1951  -0.1319  -0.0188   0.0212   0.1063   0.1190
   0.1970   0.2429   0.2628   0.2957   0.3846   0.4112   0.4378   0.4847
   0.5178   0.5665   0.6065   0.6676   0.7364   0.7975   0.8128   0.8742
   0.9145   0.9676   1.0014   1.0604   1.0763   1.1194   1.1329   1.1779
   1.2070   1.2292   1.2495   1.2920   1.3522   1.3885   1.3999   1.4410
   1.4583   1.4914   1.5381   1.5607   1.5904   1.6067   1.6429   1.7036
   1.7263   1.7392   1.7721   1.8059   1.8341   1.8616   1.8946   1.9098
   1.9493   2.0044   2.0145   2.0379   2.0647   2.0773   2.1066   2.1363
   2.1735   2.1966   2.2157   2.2428   2.2707   2.2944   2.3072   2.3552
   2.3666   2.3960   2.4161   2.4389   2.4613   2.4910   2.5150   2.5673
   2.5860   2.6177   2.6534   2.6973   2.7658   2.8038   2.8296   2.8500
   2.9046   2.9141   2.9681   2.9805   3.0311   3.0448   3.0650   3.1268
   3.1777   3.2379   3.3320   3.5310
     cgsolve_all iterations  71    anorm=    0.72E-07
     cgsolve_all iterations  71    anorm=    0.74E-07
     cgsolve_all iterations  69    anorm=    0.76E-07

     k-point #    3 of     4      pool #  1    cpu time:    8520.0
     compute_u_kq: q = (    0.0000,    0.0000,    0.0000)
     Rotating WFCS
     ethr =  1.00E-14,  avg # of iterations =  6.0
     eigenvalues at k:
 -35.2383 -35.0218 -34.8889 -34.7956 -34.7072 -34.5482 -34.5451 -34.3988
 -34.2784 -34.1158 -34.0486 -33.9854 -33.9715 -17.1960 -17.0650 -16.8815
 -16.8530 -16.8199 -16.6748 -16.5983 -16.4972 -16.4651 -16.3806 -16.3484
 -16.2931 -16.2683 -16.2418 -16.1961 -16.1657 -16.1363 -16.0840 -16.0081
 -15.9888 -15.9701 -15.9424 -15.9038 -15.8875 -15.8690 -15.8401 -15.8211
 -15.8009 -15.7771 -15.7486 -15.7194 -15.7022 -15.6818 -15.6710 -15.6379
 -15.6292 -15.5995 -15.5875 -15.5446 -15.5097 -15.4937 -15.4776 -15.4639
 -15.4331 -15.3927 -15.3851 -15.3600 -15.3347 -15.2898 -15.2608 -15.2403
 -15.2106 -15.1810 -15.1719 -15.1402 -15.1190 -15.0928 -15.0572 -15.0339
 -15.0102 -14.9703 -14.9583 -14.7911 -14.7391 -14.5169 -14.1022 -13.8248
 -13.6229 -13.5930 -13.5612 -13.4716 -13.3709 -13.3503 -13.2659 -13.2001
 -13.1722 -13.1085 -12.9924 -12.9478 -12.8724 -12.8516 -12.8113 -12.7633
 -12.7494 -12.6945 -12.6645 -12.6057 -12.5492 -12.4836 -12.3758 -12.3067
  -4.8006  -4.7224  -4.6360  -4.5552  -4.5017  -4.4262  -4.3534  -4.1833
  -4.1570  -4.1288  -4.0562  -4.0016  -3.9272  -3.8263  -3.7888  -3.6639
  -3.6396  -3.5962  -3.5667  -3.4765  -3.3871  -3.2630  -3.0726  -3.0060
  -2.7141  -2.2185  -2.1756  -1.9983  -1.9355  -1.6818  -1.6671  -1.6151
  -1.5476  -1.4821  -1.4279  -1.4015  -1.3115  -1.2779  -1.1760  -1.1574
  -1.0729  -0.9998  -0.9100  -0.8753  -0.7988  -0.7489  -0.7376  -0.6871
  -0.6095  -0.5870  -0.5497  -0.4904  -0.4567  -0.4398  -0.3873  -0.3221
  -0.2925  -0.2413  -0.1771  -0.1103  -0.0052   0.0403   0.0788   0.1559
   0.1894   0.2053   0.2530   0.3238   0.3555   0.4143   0.4627   0.4737
   0.5371   0.5521   0.6058   0.6553   0.7515   0.7910   0.8256   0.8530
   0.9076   0.9470   0.9828   1.0463   1.0814   1.1002   1.1415   1.1720
   1.2093   1.2368   1.2744   1.3070   1.3241   1.3628   1.4026   1.4334
   1.4571   1.4975   1.5186   1.5651   1.5880   1.6260   1.6402   1.6806
   1.7023   1.7646   1.7845   1.8093   1.8594   1.8884   1.9061   1.9290
   1.9551   1.9784   2.0053   2.0209   2.0483   2.0793   2.1099   2.1473
   2.1745   2.1971   2.2130   2.2446   2.2639   2.2934   2.2969   2.3310
   2.3824   2.4081   2.4258   2.4615   2.4683   2.5006   2.5167   2.5697
   2.6041   2.6180   2.6737   2.7007   2.7461   2.7755   2.8214   2.8588
   2.8864   2.9394   2.9527   2.9699   3.0323   3.0504   3.0566   3.1171
   3.2010   3.2401   3.3457   3.5213
     eigenvalues at k+q:
 -35.2383 -35.0218 -34.8889 -34.7956 -34.7072 -34.5482 -34.5451 -34.3988
 -34.2784 -34.1158 -34.0486 -33.9854 -33.9715 -17.1960 -17.0650 -16.8815
 -16.8530 -16.8199 -16.6748 -16.5983 -16.4972 -16.4651 -16.3806 -16.3484
 -16.2931 -16.2683 -16.2418 -16.1961 -16.1657 -16.1363 -16.0840 -16.0081
 -15.9888 -15.9701 -15.9424 -15.9038 -15.8875 -15.8690 -15.8401 -15.8211
 -15.8009 -15.7771 -15.7486 -15.7194 -15.7022 -15.6818 -15.6710 -15.6379
 -15.6292 -15.5995 -15.5875 -15.5446 -15.5097 -15.4937 -15.4776 -15.4639
 -15.4331 -15.3927 -15.3851 -15.3600 -15.3347 -15.2898 -15.2608 -15.2403
 -15.2106 -15.1810 -15.1719 -15.1402 -15.1190 -15.0929 -15.0572 -15.0339
 -15.0102 -14.9703 -14.9583 -14.7911 -14.7391 -14.5169 -14.1021 -13.8248
 -13.6229 -13.5930 -13.5612 -13.4716 -13.3709 -13.3503 -13.2659 -13.2000
 -13.1722 -13.1085 -12.9924 -12.9478 -12.8724 -12.8516 -12.8113 -12.7633
 -12.7494 -12.6945 -12.6645 -12.6056 -12.5491 -12.4836 -12.3758 -12.3067
  -4.8006  -4.7224  -4.6359  -4.5552  -4.5017  -4.4262  -4.3534  -4.1833
  -4.1571  -4.1288  -4.0562  -4.0016  -3.9272  -3.8263  -3.7888  -3.6639
  -3.6396  -3.5962  -3.5666  -3.4765  -3.3871  -3.2630  -3.0726  -3.0060
  -2.7141  -2.2185  -2.1755  -1.9983  -1.9355  -1.6818  -1.6670  -1.6151
  -1.5476  -1.4821  -1.4279  -1.4015  -1.3115  -1.2779  -1.1760  -1.1573
  -1.0729  -0.9998  -0.9100  -0.8753  -0.7988  -0.7489  -0.7376  -0.6871
  -0.6095  -0.5870  -0.5497  -0.4904  -0.4567  -0.4398  -0.3873  -0.3221
  -0.2925  -0.2413  -0.1771  -0.1103  -0.0052   0.0403   0.0789   0.1559
   0.1894   0.2053   0.2530   0.3239   0.3555   0.4143   0.4627   0.4737
   0.5371   0.5521   0.6059   0.6553   0.7515   0.7910   0.8256   0.8530
   0.9076   0.9470   0.9828   1.0463   1.0814   1.1002   1.1415   1.1720
   1.2093   1.2368   1.2744   1.3070   1.3241   1.3628   1.4026   1.4335
   1.4571   1.4975   1.5186   1.5651   1.5881   1.6260   1.6402   1.6807
   1.7024   1.7646   1.7845   1.8093   1.8594   1.8884   1.9062   1.9290
   1.9551   1.9784   2.0053   2.0209   2.0484   2.0793   2.1099   2.1473
   2.1746   2.1971   2.2130   2.2446   2.2639   2.2934   2.2969   2.3310
   2.3824   2.4081   2.4258   2.4615   2.4684   2.5006   2.5167   2.5697
   2.6041   2.6180   2.6737   2.7007   2.7461   2.7755   2.8214   2.8588
   2.8864   2.9394   2.9527   2.9699   3.0324   3.0504   3.0566   3.1171
   3.2010   3.2401   3.3457   3.5213
     cgsolve_all iterations  66    anorm=    0.76E-07
PARA_AUG  1     -26.6504548        -0.2934199        -0.0211964
     cgsolve_all iterations  67    anorm=    0.75E-07
PARA_AUG  2      -0.3023369       -23.9468349        -1.2717220
     cgsolve_all iterations  64    anorm=    0.75E-07
PARA_AUG  3      -0.1806799        -1.2315832       -25.8540961
     cgsolve_all iterations  71    anorm=    0.72E-07
     cgsolve_all iterations  71    anorm=    0.73E-07
     cgsolve_all iterations  71    anorm=    0.72E-07
     compute_u_kq: q = (    0.0204,    0.0000,    0.0000)
     Rotating WFCS
     ethr =  1.00E-14,  avg # of iterations = 23.0
     eigenvalues at k:
 -35.2383 -35.0218 -34.8889 -34.7956 -34.7072 -34.5482 -34.5451 -34.3988
 -34.2784 -34.1158 -34.0486 -33.9854 -33.9715 -17.1960 -17.0650 -16.8815
 -16.8530 -16.8199 -16.6748 -16.5983 -16.4972 -16.4651 -16.3806 -16.3484
 -16.2931 -16.2683 -16.2418 -16.1961 -16.1657 -16.1363 -16.0840 -16.0081
 -15.9888 -15.9701 -15.9424 -15.9038 -15.8875 -15.8690 -15.8401 -15.8211
 -15.8009 -15.7771 -15.7486 -15.7194 -15.7022 -15.6818 -15.6710 -15.6379
 -15.6292 -15.5995 -15.5875 -15.5446 -15.5097 -15.4937 -15.4776 -15.4639
 -15.4331 -15.3927 -15.3851 -15.3600 -15.3347 -15.2898 -15.2608 -15.2403
 -15.2106 -15.1810 -15.1719 -15.1402 -15.1190 -15.0928 -15.0572 -15.0339
 -15.0102 -14.9703 -14.9583 -14.7911 -14.7391 -14.5169 -14.1022 -13.8248
 -13.6229 -13.5930 -13.5612 -13.4716 -13.3709 -13.3503 -13.2659 -13.2001
 -13.1722 -13.1085 -12.9924 -12.9478 -12.8724 -12.8516 -12.8113 -12.7633
 -12.7494 -12.6945 -12.6645 -12.6057 -12.5492 -12.4836 -12.3758 -12.3067
  -4.8006  -4.7224  -4.6360  -4.5552  -4.5017  -4.4262  -4.3534  -4.1833
  -4.1570  -4.1288  -4.0562  -4.0016  -3.9272  -3.8263  -3.7888  -3.6639
  -3.6396  -3.5962  -3.5667  -3.4765  -3.3871  -3.2630  -3.0726  -3.0060
  -2.7141  -2.2185  -2.1756  -1.9983  -1.9355  -1.6818  -1.6671  -1.6151
  -1.5476  -1.4821  -1.4279  -1.4015  -1.3115  -1.2779  -1.1760  -1.1574
  -1.0729  -0.9998  -0.9100  -0.8753  -0.7988  -0.7489  -0.7376  -0.6871
  -0.6095  -0.5870  -0.5497  -0.4904  -0.4567  -0.4398  -0.3873  -0.3221
  -0.2925  -0.2413  -0.1771  -0.1103  -0.0052   0.0403   0.0788   0.1559
   0.1894   0.2053   0.2530   0.3238   0.3555   0.4143   0.4627   0.4737
   0.5371   0.5521   0.6058   0.6553   0.7515   0.7910   0.8256   0.8530
   0.9076   0.9470   0.9828   1.0463   1.0814   1.1002   1.1415   1.1720
   1.2093   1.2368   1.2744   1.3070   1.3241   1.3628   1.4026   1.4334
   1.4571   1.4975   1.5186   1.5651   1.5880   1.6260   1.6402   1.6806
   1.7023   1.7646   1.7845   1.8093   1.8594   1.8884   1.9061   1.9290
   1.9551   1.9784   2.0053   2.0209   2.0483   2.0793   2.1099   2.1473
   2.1745   2.1971   2.2130   2.2446   2.2639   2.2934   2.2969   2.3310
   2.3824   2.4081   2.4258   2.4615   2.4683   2.5006   2.5167   2.5697
   2.6041   2.6180   2.6737   2.7007   2.7461   2.7755   2.8214   2.8588
   2.8864   2.9394   2.9527   2.9699   3.0323   3.0504   3.0566   3.1171
   3.2010   3.2401   3.3457   3.5213
     eigenvalues at k+q:
 -35.2383 -35.0218 -34.8889 -34.7956 -34.7072 -34.5482 -34.5451 -34.3988
 -34.2784 -34.1158 -34.0486 -33.9854 -33.9715 -17.1975 -17.0657 -16.8811
 -16.8530 -16.8231 -16.6720 -16.5961 -16.4977 -16.4657 -16.3794 -16.3483
 -16.2947 -16.2675 -16.2405 -16.1945 -16.1662 -16.1364 -16.0819 -16.0088
 -15.9902 -15.9719 -15.9446 -15.9039 -15.8898 -15.8711 -15.8413 -15.8219
 -15.8015 -15.7778 -15.7506 -15.7214 -15.7043 -15.6832 -15.6707 -15.6405
 -15.6305 -15.6017 -15.5885 -15.5458 -15.5113 -15.4911 -15.4789 -15.4627
 -15.4316 -15.3919 -15.3838 -15.3581 -15.3329 -15.2886 -15.2611 -15.2382
 -15.2097 -15.1800 -15.1693 -15.1395 -15.1166 -15.0910 -15.0577 -15.0324
 -15.0090 -14.9707 -14.9574 -14.7881 -14.7368 -14.5152 -14.1006 -13.8292
 -13.6155 -13.5875 -13.5541 -13.4622 -13.3676 -13.3480 -13.2656 -13.1957
 -13.1643 -13.1054 -12.9993 -12.9481 -12.8859 -12.8503 -12.8130 -12.7666
 -12.7503 -12.6955 -12.6688 -12.6162 -12.5519 -12.4857 -12.3837 -12.3114
  -4.7996  -4.7200  -4.6369  -4.5528  -4.4999  -4.4282  -4.3528  -4.1836
  -4.1606  -4.1317  -4.0555  -4.0028  -3.9270  -3.8262  -3.7902  -3.6639
  -3.6401  -3.5969  -3.5648  -3.4774  -3.3890  -3.2600  -3.0738  -3.0070
  -2.7086  -2.2140  -2.1761  -2.0036  -1.9373  -1.6751  -1.6639  -1.6074
  -1.5436  -1.4750  -1.4203  -1.3952  -1.3033  -1.2755  -1.1730  -1.1532
  -1.0688  -0.9968  -0.9091  -0.8715  -0.7980  -0.7469  -0.7399  -0.6836
  -0.6096  -0.5783  -0.5530  -0.4889  -0.4555  -0.4370  -0.3834  -0.3234
  -0.2918  -0.2437  -0.1787  -0.1113  -0.0123   0.0396   0.0719   0.1479
   0.1836   0.2053   0.2506   0.3205   0.3519   0.4112   0.4608   0.4778
   0.5383   0.5530   0.6035   0.6608   0.7462   0.7823   0.8192   0.8521
   0.9028   0.9432   0.9824   1.0450   1.0779   1.0978   1.1326   1.1667
   1.2123   1.2318   1.2744   1.3057   1.3219   1.3607   1.3945   1.4329
   1.4577   1.4919   1.5152   1.5640   1.5846   1.6207   1.6377   1.6765
   1.6995   1.7602   1.7829   1.8046   1.8553   1.8824   1.9038   1.9269
   1.9559   1.9752   2.0020   2.0224   2.0505   2.0817   2.1105   2.1471
   2.1747   2.1942   2.2146   2.2458   2.2623   2.2935   2.2994   2.3312
   2.3813   2.4081   2.4273   2.4615   2.4708   2.5013   2.5193   2.5738
   2.6062   2.6216   2.6798   2.7091   2.7474   2.7741   2.8215   2.8608
   2.8891   2.9388   2.9545   2.9707   3.0364   3.0518   3.0591   3.1166
   3.2052   3.2403   3.3496   3.5174
     cgsolve_all iterations  71    anorm=    0.73E-07
     cgsolve_all iterations  71    anorm=    0.72E-07
     cgsolve_all iterations  71    anorm=    0.73E-07
     compute_u_kq: q = (   -0.0204,    0.0000,    0.0000)
     Rotating WFCS
     ethr =  1.00E-14,  avg # of iterations = 23.0
     eigenvalues at k:
 -35.2383 -35.0218 -34.8889 -34.7956 -34.7072 -34.5482 -34.5451 -34.3988
 -34.2784 -34.1158 -34.0486 -33.9854 -33.9715 -17.1960 -17.0650 -16.8815
 -16.8530 -16.8199 -16.6748 -16.5983 -16.4972 -16.4651 -16.3806 -16.3484
 -16.2931 -16.2683 -16.2418 -16.1961 -16.1657 -16.1363 -16.0840 -16.0081
 -15.9888 -15.9701 -15.9424 -15.9038 -15.8875 -15.8690 -15.8401 -15.8211
 -15.8009 -15.7771 -15.7486 -15.7194 -15.7022 -15.6818 -15.6710 -15.6379
 -15.6292 -15.5995 -15.5875 -15.5446 -15.5097 -15.4937 -15.4776 -15.4639
 -15.4331 -15.3927 -15.3851 -15.3600 -15.3347 -15.2898 -15.2608 -15.2403
 -15.2106 -15.1810 -15.1719 -15.1402 -15.1190 -15.0928 -15.0572 -15.0339
 -15.0102 -14.9703 -14.9583 -14.7911 -14.7391 -14.5169 -14.1022 -13.8248
 -13.6229 -13.5930 -13.5612 -13.4716 -13.3709 -13.3503 -13.2659 -13.2001
 -13.1722 -13.1085 -12.9924 -12.9478 -12.8724 -12.8516 -12.8113 -12.7633
 -12.7494 -12.6945 -12.6645 -12.6057 -12.5492 -12.4836 -12.3758 -12.3067
  -4.8006  -4.7224  -4.6360  -4.5552  -4.5017  -4.4262  -4.3534  -4.1833
  -4.1570  -4.1288  -4.0562  -4.0016  -3.9272  -3.8263  -3.7888  -3.6639
  -3.6396  -3.5962  -3.5667  -3.4765  -3.3871  -3.2630  -3.0726  -3.0060
  -2.7141  -2.2185  -2.1756  -1.9983  -1.9355  -1.6818  -1.6671  -1.6151
  -1.5476  -1.4821  -1.4279  -1.4015  -1.3115  -1.2779  -1.1760  -1.1574
  -1.0729  -0.9998  -0.9100  -0.8753  -0.7988  -0.7489  -0.7376  -0.6871
  -0.6095  -0.5870  -0.5497  -0.4904  -0.4567  -0.4398  -0.3873  -0.3221
  -0.2925  -0.2413  -0.1771  -0.1103  -0.0052   0.0403   0.0788   0.1559
   0.1894   0.2053   0.2530   0.3238   0.3555   0.4143   0.4627   0.4737
   0.5371   0.5521   0.6058   0.6553   0.7515   0.7910   0.8256   0.8530
   0.9076   0.9470   0.9828   1.0463   1.0814   1.1002   1.1415   1.1720
   1.2093   1.2368   1.2744   1.3070   1.3241   1.3628   1.4026   1.4334
   1.4571   1.4975   1.5186   1.5651   1.5880   1.6260   1.6402   1.6806
   1.7023   1.7646   1.7845   1.8093   1.8594   1.8884   1.9061   1.9290
   1.9551   1.9784   2.0053   2.0209   2.0483   2.0793   2.1099   2.1473
   2.1745   2.1971   2.2130   2.2446   2.2639   2.2934   2.2969   2.3310
   2.3824   2.4081   2.4258   2.4615   2.4683   2.5006   2.5167   2.5697
   2.6041   2.6180   2.6737   2.7007   2.7461   2.7755   2.8214   2.8588
   2.8864   2.9394   2.9527   2.9699   3.0323   3.0504   3.0566   3.1171
   3.2010   3.2401   3.3457   3.5213
     eigenvalues at k+q:
 -35.2383 -35.0218 -34.8889 -34.7956 -34.7072 -34.5482 -34.5451 -34.3988
 -34.2784 -34.1158 -34.0486 -33.9854 -33.9715 -17.1944 -17.0643 -16.8818
 -16.8532 -16.8166 -16.6774 -16.6005 -16.4966 -16.4645 -16.3821 -16.3484
 -16.2915 -16.2689 -16.2430 -16.1977 -16.1653 -16.1364 -16.0856 -16.0076
 -15.9876 -15.9680 -15.9403 -15.9037 -15.8847 -15.8669 -15.8391 -15.8202
 -15.8004 -15.7765 -15.7466 -15.7175 -15.7001 -15.6807 -15.6711 -15.6353
 -15.6277 -15.5973 -15.5864 -15.5431 -15.5084 -15.4965 -15.4762 -15.4650
 -15.4348 -15.3940 -15.3860 -15.3620 -15.3363 -15.2911 -15.2604 -15.2423
 -15.2116 -15.1821 -15.1745 -15.1410 -15.1218 -15.0946 -15.0568 -15.0356
 -15.0110 -14.9699 -14.9590 -14.7941 -14.7414 -14.5187 -14.1038 -13.8202
 -13.6303 -13.5987 -13.5679 -13.4810 -13.3743 -13.3519 -13.2663 -13.2040
 -13.1796 -13.1116 -12.9857 -12.9475 -12.8623 -12.8505 -12.8098 -12.7617
 -12.7478 -12.6933 -12.6593 -12.5953 -12.5465 -12.4814 -12.3681 -12.3020
  -4.8017  -4.7248  -4.6350  -4.5574  -4.5036  -4.4244  -4.3540  -4.1829
  -4.1536  -4.1259  -4.0568  -4.0005  -3.9273  -3.8268  -3.7874  -3.6637
  -3.6390  -3.5959  -3.5682  -3.4754  -3.3854  -3.2659  -3.0712  -3.0050
  -2.7197  -2.2228  -2.1747  -1.9930  -1.9338  -1.6898  -1.6701  -1.6231
  -1.5512  -1.4893  -1.4351  -1.4074  -1.3197  -1.2801  -1.1793  -1.1615
  -1.0766  -1.0027  -0.9122  -0.8777  -0.7995  -0.7508  -0.7357  -0.6900
  -0.6100  -0.5949  -0.5461  -0.4920  -0.4582  -0.4418  -0.3911  -0.3209
  -0.2935  -0.2396  -0.1759  -0.1075   0.0015   0.0405   0.0865   0.1630
   0.1914   0.2098   0.2551   0.3277   0.3588   0.4157   0.4636   0.4715
   0.5358   0.5514   0.6079   0.6494   0.7569   0.7994   0.8319   0.8537
   0.9126   0.9506   0.9848   1.0473   1.0841   1.1025   1.1511   1.1766
   1.2067   1.2403   1.2763   1.3089   1.3265   1.3652   1.4091   1.4352
   1.4559   1.5032   1.5226   1.5662   1.5908   1.6312   1.6430   1.6830
   1.7068   1.7689   1.7870   1.8141   1.8629   1.8923   1.9088   1.9300
   1.9548   1.9820   2.0102   2.0199   2.0458   2.0765   2.1096   2.1464
   2.1739   2.2011   2.2120   2.2433   2.2658   2.2925   2.2954   2.3312
   2.3835   2.4080   2.4241   2.4597   2.4666   2.4990   2.5158   2.5648
   2.6011   2.6150   2.6680   2.6921   2.7451   2.7772   2.8211   2.8569
   2.8843   2.9399   2.9506   2.9692   3.0271   3.0452   3.0594   3.1179
   3.1969   3.2399   3.3407   3.5252
     cgsolve_all iterations  71    anorm=    0.72E-07
     cgsolve_all iterations  71    anorm=    0.74E-07
     cgsolve_all iterations  71    anorm=    0.73E-07
     compute_u_kq: q = (    0.0000,    0.0204,    0.0000)
     Rotating WFCS
     ethr =  1.00E-14,  avg # of iterations = 23.0
     eigenvalues at k:
 -35.2383 -35.0218 -34.8889 -34.7956 -34.7072 -34.5482 -34.5451 -34.3988
 -34.2784 -34.1158 -34.0486 -33.9854 -33.9715 -17.1960 -17.0650 -16.8815
 -16.8530 -16.8199 -16.6748 -16.5983 -16.4972 -16.4651 -16.3806 -16.3484
 -16.2931 -16.2683 -16.2418 -16.1961 -16.1657 -16.1363 -16.0840 -16.0081
 -15.9888 -15.9701 -15.9424 -15.9038 -15.8875 -15.8690 -15.8401 -15.8211
 -15.8009 -15.7771 -15.7486 -15.7194 -15.7022 -15.6818 -15.6710 -15.6379
 -15.6292 -15.5995 -15.5875 -15.5446 -15.5097 -15.4937 -15.4776 -15.4639
 -15.4331 -15.3927 -15.3851 -15.3600 -15.3347 -15.2898 -15.2608 -15.2403
 -15.2106 -15.1810 -15.1719 -15.1402 -15.1190 -15.0928 -15.0572 -15.0339
 -15.0102 -14.9703 -14.9583 -14.7911 -14.7391 -14.5169 -14.1022 -13.8248
 -13.6229 -13.5930 -13.5612 -13.4716 -13.3709 -13.3503 -13.2659 -13.2001
 -13.1722 -13.1085 -12.9924 -12.9478 -12.8724 -12.8516 -12.8113 -12.7633
 -12.7494 -12.6945 -12.6645 -12.6057 -12.5492 -12.4836 -12.3758 -12.3067
  -4.8006  -4.7224  -4.6360  -4.5552  -4.5017  -4.4262  -4.3534  -4.1833
  -4.1570  -4.1288  -4.0562  -4.0016  -3.9272  -3.8263  -3.7888  -3.6639
  -3.6396  -3.5962  -3.5667  -3.4765  -3.3871  -3.2630  -3.0726  -3.0060
  -2.7141  -2.2185  -2.1756  -1.9983  -1.9355  -1.6818  -1.6671  -1.6151
  -1.5476  -1.4821  -1.4279  -1.4015  -1.3115  -1.2779  -1.1760  -1.1574
  -1.0729  -0.9998  -0.9100  -0.8753  -0.7988  -0.7489  -0.7376  -0.6871
  -0.6095  -0.5870  -0.5497  -0.4904  -0.4567  -0.4398  -0.3873  -0.3221
  -0.2925  -0.2413  -0.1771  -0.1103  -0.0052   0.0403   0.0788   0.1559
   0.1894   0.2053   0.2530   0.3238   0.3555   0.4143   0.4627   0.4737
   0.5371   0.5521   0.6058   0.6553   0.7515   0.7910   0.8256   0.8530
   0.9076   0.9470   0.9828   1.0463   1.0814   1.1002   1.1415   1.1720
   1.2093   1.2368   1.2744   1.3070   1.3241   1.3628   1.4026   1.4334
   1.4571   1.4975   1.5186   1.5651   1.5880   1.6260   1.6402   1.6806
   1.7023   1.7646   1.7845   1.8093   1.8594   1.8884   1.9061   1.9290
   1.9551   1.9784   2.0053   2.0209   2.0483   2.0793   2.1099   2.1473
   2.1745   2.1971   2.2130   2.2446   2.2639   2.2934   2.2969   2.3310
   2.3824   2.4081   2.4258   2.4615   2.4683   2.5006   2.5167   2.5697
   2.6041   2.6180   2.6737   2.7007   2.7461   2.7755   2.8214   2.8588
   2.8864   2.9394   2.9527   2.9699   3.0323   3.0504   3.0566   3.1171
   3.2010   3.2401   3.3457   3.5213
     eigenvalues at k+q:
 -35.2383 -35.0218 -34.8889 -34.7956 -34.7072 -34.5482 -34.5451 -34.3988
 -34.2784 -34.1158 -34.0486 -33.9854 -33.9715 -17.1960 -17.0648 -16.8815
 -16.8532 -16.8201 -16.6746 -16.5978 -16.4978 -16.4647 -16.3804 -16.3484
 -16.2935 -16.2681 -16.2421 -16.1962 -16.1667 -16.1354 -16.0838 -16.0082
 -15.9888 -15.9685 -15.9428 -15.9041 -15.8870 -15.8701 -15.8381 -15.8212
 -15.8020 -15.7778 -15.7483 -15.7207 -15.7009 -15.6826 -15.6702 -15.6373
 -15.6292 -15.6005 -15.5869 -15.5439 -15.5095 -15.4962 -15.4780 -15.4637
 -15.4323 -15.3923 -15.3838 -15.3625 -15.3354 -15.2881 -15.2617 -15.2402
 -15.2100 -15.1801 -15.1713 -15.1409 -15.1188 -15.0953 -15.0559 -15.0334
 -15.0092 -14.9702 -14.9589 -14.7906 -14.7396 -14.5174 -14.1020 -13.8245
 -13.6187 -13.5939 -13.5616 -13.4758 -13.3719 -13.3489 -13.2656 -13.2002
 -13.1739 -13.1104 -12.9900 -12.9481 -12.8733 -12.8521 -12.8120 -12.7650
 -12.7495 -12.6913 -12.6570 -12.6068 -12.5495 -12.4835 -12.3772 -12.3084
  -4.8008  -4.7222  -4.6352  -4.5550  -4.5046  -4.4261  -4.3524  -4.1833
  -4.1571  -4.1275  -4.0555  -4.0017  -3.9260  -3.8261  -3.7925  -3.6648
  -3.6402  -3.5941  -3.5641  -3.4826  -3.3796  -3.2664  -3.0693  -3.0057
  -2.7212  -2.2199  -2.1712  -1.9942  -1.9355  -1.6837  -1.6680  -1.6134
  -1.5482  -1.4774  -1.4292  -1.4028  -1.3168  -1.2767  -1.1759  -1.1567
  -1.0732  -1.0018  -0.9099  -0.8797  -0.7967  -0.7502  -0.7362  -0.6876
  -0.6054  -0.5876  -0.5499  -0.4900  -0.4534  -0.4390  -0.3878  -0.3232
  -0.2956  -0.2406  -0.1766  -0.1160  -0.0021   0.0406   0.0777   0.1553
   0.1873   0.2059   0.2549   0.3238   0.3574   0.4168   0.4626   0.4722
   0.5351   0.5527   0.6085   0.6529   0.7523   0.7910   0.8265   0.8512
   0.9087   0.9467   0.9822   1.0491   1.0836   1.0981   1.1396   1.1729
   1.2087   1.2361   1.2739   1.3084   1.3301   1.3631   1.4051   1.4302
   1.4579   1.5001   1.5213   1.5669   1.5869   1.6283   1.6400   1.6803
   1.7011   1.7605   1.7846   1.8100   1.8595   1.8856   1.9072   1.9271
   1.9567   1.9794   2.0013   2.0205   2.0452   2.0768   2.1090   2.1490
   2.1745   2.1989   2.2133   2.2452   2.2638   2.2927   2.2967   2.3322
   2.3810   2.4088   2.4247   2.4598   2.4680   2.5012   2.5148   2.5701
   2.6077   2.6217   2.6770   2.7015   2.7436   2.7701   2.8224   2.8586
   2.8871   2.9372   2.9536   2.9707   3.0318   3.0505   3.0550   3.1146
   3.2012   3.2403   3.3473   3.5230
     cgsolve_all iterations  71    anorm=    0.72E-07
     cgsolve_all iterations  71    anorm=    0.74E-07
     cgsolve_all iterations  71    anorm=    0.72E-07
     compute_u_kq: q = (    0.0000,   -0.0204,    0.0000)
     Rotating WFCS
     ethr =  1.00E-14,  avg # of iterations = 23.0
     eigenvalues at k:
 -35.2383 -35.0218 -34.8889 -34.7956 -34.7072 -34.5482 -34.5451 -34.3988
 -34.2784 -34.1158 -34.0486 -33.9854 -33.9715 -17.1960 -17.0650 -16.8815
 -16.8530 -16.8199 -16.6748 -16.5983 -16.4972 -16.4651 -16.3806 -16.3484
 -16.2931 -16.2683 -16.2418 -16.1961 -16.1657 -16.1363 -16.0840 -16.0081
 -15.9888 -15.9701 -15.9424 -15.9038 -15.8875 -15.8690 -15.8401 -15.8211
 -15.8009 -15.7771 -15.7486 -15.7194 -15.7022 -15.6818 -15.6710 -15.6379
 -15.6292 -15.5995 -15.5875 -15.5446 -15.5097 -15.4937 -15.4776 -15.4639
 -15.4331 -15.3927 -15.3851 -15.3600 -15.3347 -15.2898 -15.2608 -15.2403
 -15.2106 -15.1810 -15.1719 -15.1402 -15.1190 -15.0928 -15.0572 -15.0339
 -15.0102 -14.9703 -14.9583 -14.7911 -14.7391 -14.5169 -14.1022 -13.8248
 -13.6229 -13.5930 -13.5612 -13.4716 -13.3709 -13.3503 -13.2659 -13.2001
 -13.1722 -13.1085 -12.9924 -12.9478 -12.8724 -12.8516 -12.8113 -12.7633
 -12.7494 -12.6945 -12.6645 -12.6057 -12.5492 -12.4836 -12.3758 -12.3067
  -4.8006  -4.7224  -4.6360  -4.5552  -4.5017  -4.4262  -4.3534  -4.1833
  -4.1570  -4.1288  -4.0562  -4.0016  -3.9272  -3.8263  -3.7888  -3.6639
  -3.6396  -3.5962  -3.5667  -3.4765  -3.3871  -3.2630  -3.0726  -3.0060
  -2.7141  -2.2185  -2.1756  -1.9983  -1.9355  -1.6818  -1.6671  -1.6151
  -1.5476  -1.4821  -1.4279  -1.4015  -1.3115  -1.2779  -1.1760  -1.1574
  -1.0729  -0.9998  -0.9100  -0.8753  -0.7988  -0.7489  -0.7376  -0.6871
  -0.6095  -0.5870  -0.5497  -0.4904  -0.4567  -0.4398  -0.3873  -0.3221
  -0.2925  -0.2413  -0.1771  -0.1103  -0.0052   0.0403   0.0788   0.1559
   0.1894   0.2053   0.2530   0.3238   0.3555   0.4143   0.4627   0.4737
   0.5371   0.5521   0.6058   0.6553   0.7515   0.7910   0.8256   0.8530
   0.9076   0.9470   0.9828   1.0463   1.0814   1.1002   1.1415   1.1720
   1.2093   1.2368   1.2744   1.3070   1.3241   1.3628   1.4026   1.4334
   1.4571   1.4975   1.5186   1.5651   1.5880   1.6260   1.6402   1.6806
   1.7023   1.7646   1.7845   1.8093   1.8594   1.8884   1.9061   1.9290
   1.9551   1.9784   2.0053   2.0209   2.0483   2.0793   2.1099   2.1473
   2.1745   2.1971   2.2130   2.2446   2.2639   2.2934   2.2969   2.3310
   2.3824   2.4081   2.4258   2.4615   2.4683   2.5006   2.5167   2.5697
   2.6041   2.6180   2.6737   2.7007   2.7461   2.7755   2.8214   2.8588
   2.8864   2.9394   2.9527   2.9699   3.0323   3.0504   3.0566   3.1171
   3.2010   3.2401   3.3457   3.5213
     eigenvalues at k+q:
 -35.2383 -35.0218 -34.8889 -34.7956 -34.7072 -34.5482 -34.5451 -34.3988
 -34.2784 -34.1158 -34.0486 -33.9854 -33.9715 -17.1960 -17.0650 -16.8814
 -16.8530 -16.8198 -16.6747 -16.5989 -16.4965 -16.4655 -16.3808 -16.3483
 -16.2927 -16.2684 -16.2416 -16.1960 -16.1648 -16.1370 -16.0842 -16.0082
 -15.9887 -15.9720 -15.9420 -15.9033 -15.8878 -15.8679 -15.8423 -15.8212
 -15.7994 -15.7763 -15.7490 -15.7180 -15.7036 -15.6810 -15.6718 -15.6382
 -15.6292 -15.5985 -15.5880 -15.5454 -15.5104 -15.4912 -15.4777 -15.4638
 -15.4335 -15.3934 -15.3864 -15.3575 -15.3339 -15.2915 -15.2599 -15.2402
 -15.2118 -15.1819 -15.1721 -15.1397 -15.1193 -15.0908 -15.0591 -15.0339
 -15.0106 -14.9705 -14.9578 -14.7909 -14.7388 -14.5166 -14.1024 -13.8249
 -13.6270 -13.5929 -13.5599 -13.4676 -13.3700 -13.3513 -13.2663 -13.1997
 -13.1705 -13.1070 -12.9947 -12.9475 -12.8719 -12.8512 -12.8105 -12.7644
 -12.7457 -12.6980 -12.6713 -12.6047 -12.5487 -12.4838 -12.3745 -12.3052
  -4.8005  -4.7226  -4.6364  -4.5553  -4.4993  -4.4264  -4.3546  -4.1833
  -4.1570  -4.1304  -4.0563  -4.0013  -3.9279  -3.8272  -3.7848  -3.6629
  -3.6390  -3.5988  -3.5687  -3.4710  -3.3939  -3.2598  -3.0761  -3.0062
  -2.7064  -2.2171  -2.1806  -2.0027  -1.9352  -1.6799  -1.6657  -1.6166
  -1.5480  -1.4858  -1.4272  -1.4000  -1.3066  -1.2795  -1.1761  -1.1578
  -1.0720  -0.9995  -0.9098  -0.8697  -0.8007  -0.7479  -0.7385  -0.6865
  -0.6136  -0.5867  -0.5495  -0.4907  -0.4594  -0.4404  -0.3870  -0.3214
  -0.2891  -0.2424  -0.1778  -0.1047  -0.0085   0.0393   0.0794   0.1577
   0.1901   0.2068   0.2508   0.3230   0.3541   0.4123   0.4626   0.4752
   0.5388   0.5516   0.6034   0.6577   0.7516   0.7904   0.8239   0.8556
   0.9068   0.9479   0.9832   1.0436   1.0798   1.1027   1.1435   1.1711
   1.2091   1.2381   1.2751   1.3051   1.3186   1.3633   1.3991   1.4364
   1.4567   1.4957   1.5160   1.5634   1.5891   1.6230   1.6411   1.6804
   1.7043   1.7683   1.7841   1.8087   1.8586   1.8903   1.9048   1.9309
   1.9537   1.9780   2.0097   2.0214   2.0514   2.0822   2.1105   2.1456
   2.1747   2.1960   2.2131   2.2432   2.2638   2.2930   2.2991   2.3299
   2.3838   2.4065   2.4269   2.4622   2.4691   2.4991   2.5191   2.5689
   2.5995   2.6147   2.6706   2.6996   2.7493   2.7812   2.8205   2.8589
   2.8861   2.9413   2.9520   2.9693   3.0328   3.0500   3.0585   3.1200
   3.2001   3.2398   3.3437   3.5199
     cgsolve_all iterations  71    anorm=    0.72E-07
     cgsolve_all iterations  71    anorm=    0.74E-07
     cgsolve_all iterations  71    anorm=    0.73E-07
     compute_u_kq: q = (    0.0000,    0.0000,    0.0204)
     Rotating WFCS
     ethr =  1.00E-14,  avg # of iterations = 23.0
     eigenvalues at k:
 -35.2383 -35.0218 -34.8889 -34.7956 -34.7072 -34.5482 -34.5451 -34.3988
 -34.2784 -34.1158 -34.0486 -33.9854 -33.9715 -17.1960 -17.0650 -16.8815
 -16.8530 -16.8199 -16.6748 -16.5983 -16.4972 -16.4651 -16.3806 -16.3484
 -16.2931 -16.2683 -16.2418 -16.1961 -16.1657 -16.1363 -16.0840 -16.0081
 -15.9888 -15.9701 -15.9424 -15.9038 -15.8875 -15.8690 -15.8401 -15.8211
 -15.8009 -15.7771 -15.7486 -15.7194 -15.7022 -15.6818 -15.6710 -15.6379
 -15.6292 -15.5995 -15.5875 -15.5446 -15.5097 -15.4937 -15.4776 -15.4639
 -15.4331 -15.3927 -15.3851 -15.3600 -15.3347 -15.2898 -15.2608 -15.2403
 -15.2106 -15.1810 -15.1719 -15.1402 -15.1190 -15.0928 -15.0572 -15.0339
 -15.0102 -14.9703 -14.9583 -14.7911 -14.7391 -14.5169 -14.1022 -13.8248
 -13.6229 -13.5930 -13.5612 -13.4716 -13.3709 -13.3503 -13.2659 -13.2001
 -13.1722 -13.1085 -12.9924 -12.9478 -12.8724 -12.8516 -12.8113 -12.7633
 -12.7494 -12.6945 -12.6645 -12.6057 -12.5492 -12.4836 -12.3758 -12.3067
  -4.8006  -4.7224  -4.6360  -4.5552  -4.5017  -4.4262  -4.3534  -4.1833
  -4.1570  -4.1288  -4.0562  -4.0016  -3.9272  -3.8263  -3.7888  -3.6639
  -3.6396  -3.5962  -3.5667  -3.4765  -3.3871  -3.2630  -3.0726  -3.0060
  -2.7141  -2.2185  -2.1756  -1.9983  -1.9355  -1.6818  -1.6671  -1.6151
  -1.5476  -1.4821  -1.4279  -1.4015  -1.3115  -1.2779  -1.1760  -1.1574
  -1.0729  -0.9998  -0.9100  -0.8753  -0.7988  -0.7489  -0.7376  -0.6871
  -0.6095  -0.5870  -0.5497  -0.4904  -0.4567  -0.4398  -0.3873  -0.3221
  -0.2925  -0.2413  -0.1771  -0.1103  -0.0052   0.0403   0.0788   0.1559
   0.1894   0.2053   0.2530   0.3238   0.3555   0.4143   0.4627   0.4737
   0.5371   0.5521   0.6058   0.6553   0.7515   0.7910   0.8256   0.8530
   0.9076   0.9470   0.9828   1.0463   1.0814   1.1002   1.1415   1.1720
   1.2093   1.2368   1.2744   1.3070   1.3241   1.3628   1.4026   1.4334
   1.4571   1.4975   1.5186   1.5651   1.5880   1.6260   1.6402   1.6806
   1.7023   1.7646   1.7845   1.8093   1.8594   1.8884   1.9061   1.9290
   1.9551   1.9784   2.0053   2.0209   2.0483   2.0793   2.1099   2.1473
   2.1745   2.1971   2.2130   2.2446   2.2639   2.2934   2.2969   2.3310
   2.3824   2.4081   2.4258   2.4615   2.4683   2.5006   2.5167   2.5697
   2.6041   2.6180   2.6737   2.7007   2.7461   2.7755   2.8214   2.8588
   2.8864   2.9394   2.9527   2.9699   3.0323   3.0504   3.0566   3.1171
   3.2010   3.2401   3.3457   3.5213
     eigenvalues at k+q:
 -35.2383 -35.0218 -34.8889 -34.7956 -34.7072 -34.5482 -34.5451 -34.3988
 -34.2784 -34.1158 -34.0486 -33.9854 -33.9715 -17.1959 -17.0649 -16.8813
 -16.8532 -16.8199 -16.6747 -16.5983 -16.4971 -16.4654 -16.3809 -16.3484
 -16.2930 -16.2676 -16.2423 -16.1959 -16.1659 -16.1364 -16.0839 -16.0079
 -15.9890 -15.9691 -15.9410 -15.9046 -15.8877 -15.8711 -15.8400 -15.8197
 -15.8013 -15.7778 -15.7499 -15.7190 -15.6994 -15.6819 -15.6703 -15.6378
 -15.6296 -15.6021 -15.5868 -15.5440 -15.5093 -15.4939 -15.4780 -15.4644
 -15.4328 -15.3929 -15.3847 -15.3592 -15.3357 -15.2911 -15.2592 -15.2410
 -15.2097 -15.1813 -15.1720 -15.1403 -15.1188 -15.0929 -15.0574 -15.0340
 -15.0102 -14.9700 -14.9587 -14.7894 -14.7406 -14.5170 -14.1022 -13.8247
 -13.6232 -13.5931 -13.5612 -13.4716 -13.3719 -13.3500 -13.2648 -13.2002
 -13.1723 -13.1087 -12.9925 -12.9484 -12.8721 -12.8516 -12.8108 -12.7633
 -12.7493 -12.6945 -12.6644 -12.6056 -12.5491 -12.4836 -12.3757 -12.3066
  -4.8006  -4.7225  -4.6359  -4.5552  -4.5018  -4.4262  -4.3534  -4.1833
  -4.1570  -4.1287  -4.0560  -4.0017  -3.9275  -3.8261  -3.7889  -3.6642
  -3.6394  -3.5962  -3.5667  -3.4762  -3.3872  -3.2631  -3.0725  -3.0060
  -2.7143  -2.2179  -2.1763  -1.9982  -1.9355  -1.6793  -1.6664  -1.6176
  -1.5504  -1.4832  -1.4259  -1.4021  -1.3113  -1.2767  -1.1760  -1.1581
  -1.0748  -0.9978  -0.9104  -0.8753  -0.7976  -0.7470  -0.7363  -0.6898
  -0.6111  -0.5862  -0.5498  -0.4887  -0.4545  -0.4421  -0.3888  -0.3237
  -0.2899  -0.2411  -0.1777  -0.1096  -0.0040   0.0397   0.0795   0.1584
   0.1902   0.2014   0.2504   0.3206   0.3554   0.4161   0.4615   0.4720
   0.5375   0.5534   0.6081   0.6538   0.7496   0.7914   0.8270   0.8557
   0.9073   0.9457   0.9818   1.0468   1.0807   1.1001   1.1430   1.1682
   1.2131   1.2387   1.2777   1.3070   1.3205   1.3644   1.4035   1.4350
   1.4585   1.4991   1.5207   1.5670   1.5821   1.6240   1.6414   1.6812
   1.7017   1.7635   1.7851   1.8084   1.8592   1.8881   1.9071   1.9281
   1.9568   1.9778   2.0050   2.0195   2.0490   2.0796   2.1091   2.1499
   2.1742   2.1959   2.2100   2.2433   2.2666   2.2926   2.3006   2.3313
   2.3833   2.4073   2.4241   2.4599   2.4685   2.5001   2.5161   2.5691
   2.6060   2.6178   2.6735   2.7010   2.7460   2.7747   2.8201   2.8602
   2.8863   2.9403   2.9513   2.9702   3.0319   3.0511   3.0569   3.1167
   3.2010   3.2400   3.3456   3.5213
     cgsolve_all iterations  71    anorm=    0.72E-07
     cgsolve_all iterations  71    anorm=    0.73E-07
     cgsolve_all iterations  71    anorm=    0.73E-07
     compute_u_kq: q = (    0.0000,    0.0000,   -0.0204)
     Rotating WFCS
     ethr =  1.00E-14,  avg # of iterations = 23.0
     eigenvalues at k:
 -35.2383 -35.0218 -34.8889 -34.7956 -34.7072 -34.5482 -34.5451 -34.3988
 -34.2784 -34.1158 -34.0486 -33.9854 -33.9715 -17.1960 -17.0650 -16.8815
 -16.8530 -16.8199 -16.6748 -16.5983 -16.4972 -16.4651 -16.3806 -16.3484
 -16.2931 -16.2683 -16.2418 -16.1961 -16.1657 -16.1363 -16.0840 -16.0081
 -15.9888 -15.9701 -15.9424 -15.9038 -15.8875 -15.8690 -15.8401 -15.8211
 -15.8009 -15.7771 -15.7486 -15.7194 -15.7022 -15.6818 -15.6710 -15.6379
 -15.6292 -15.5995 -15.5875 -15.5446 -15.5097 -15.4937 -15.4776 -15.4639
 -15.4331 -15.3927 -15.3851 -15.3600 -15.3347 -15.2898 -15.2608 -15.2403
 -15.2106 -15.1810 -15.1719 -15.1402 -15.1190 -15.0928 -15.0572 -15.0339
 -15.0102 -14.9703 -14.9583 -14.7911 -14.7391 -14.5169 -14.1022 -13.8248
 -13.6229 -13.5930 -13.5612 -13.4716 -13.3709 -13.3503 -13.2659 -13.2001
 -13.1722 -13.1085 -12.9924 -12.9478 -12.8724 -12.8516 -12.8113 -12.7633
 -12.7494 -12.6945 -12.6645 -12.6057 -12.5492 -12.4836 -12.3758 -12.3067
  -4.8006  -4.7224  -4.6360  -4.5552  -4.5017  -4.4262  -4.3534  -4.1833
  -4.1570  -4.1288  -4.0562  -4.0016  -3.9272  -3.8263  -3.7888  -3.6639
  -3.6396  -3.5962  -3.5667  -3.4765  -3.3871  -3.2630  -3.0726  -3.0060
  -2.7141  -2.2185  -2.1756  -1.9983  -1.9355  -1.6818  -1.6671  -1.6151
  -1.5476  -1.4821  -1.4279  -1.4015  -1.3115  -1.2779  -1.1760  -1.1574
  -1.0729  -0.9998  -0.9100  -0.8753  -0.7988  -0.7489  -0.7376  -0.6871
  -0.6095  -0.5870  -0.5497  -0.4904  -0.4567  -0.4398  -0.3873  -0.3221
  -0.2925  -0.2413  -0.1771  -0.1103  -0.0052   0.0403   0.0788   0.1559
   0.1894   0.2053   0.2530   0.3238   0.3555   0.4143   0.4627   0.4737
   0.5371   0.5521   0.6058   0.6553   0.7515   0.7910   0.8256   0.8530
   0.9076   0.9470   0.9828   1.0463   1.0814   1.1002   1.1415   1.1720
   1.2093   1.2368   1.2744   1.3070   1.3241   1.3628   1.4026   1.4334
   1.4571   1.4975   1.5186   1.5651   1.5880   1.6260   1.6402   1.6806
   1.7023   1.7646   1.7845   1.8093   1.8594   1.8884   1.9061   1.9290
   1.9551   1.9784   2.0053   2.0209   2.0483   2.0793   2.1099   2.1473
   2.1745   2.1971   2.2130   2.2446   2.2639   2.2934   2.2969   2.3310
   2.3824   2.4081   2.4258   2.4615   2.4683   2.5006   2.5167   2.5697
   2.6041   2.6180   2.6737   2.7007   2.7461   2.7755   2.8214   2.8588
   2.8864   2.9394   2.9527   2.9699   3.0323   3.0504   3.0566   3.1171
   3.2010   3.2401   3.3457   3.5213
     eigenvalues at k+q:
 -35.2383 -35.0218 -34.8889 -34.7956 -34.7072 -34.5482 -34.5451 -34.3988
 -34.2784 -34.1158 -34.0486 -33.9854 -33.9715 -17.1960 -17.0650 -16.8815
 -16.8530 -16.8200 -16.6748 -16.5982 -16.4973 -16.4648 -16.3805 -16.3483
 -16.2930 -16.2690 -16.2414 -16.1963 -16.1654 -16.1364 -16.0841 -16.0081
 -15.9887 -15.9712 -15.9436 -15.9034 -15.8868 -15.8668 -15.8404 -15.8225
 -15.8004 -15.7766 -15.7471 -15.7197 -15.7048 -15.6822 -15.6715 -15.6381
 -15.6290 -15.5970 -15.5877 -15.5451 -15.5107 -15.4936 -15.4774 -15.4629
 -15.4334 -15.3925 -15.3857 -15.3606 -15.3335 -15.2888 -15.2625 -15.2400
 -15.2113 -15.1807 -15.1717 -15.1401 -15.1193 -15.0927 -15.0571 -15.0337
 -15.0102 -14.9705 -14.9578 -14.7928 -14.7377 -14.5169 -14.1021 -13.8249
 -13.6227 -13.5928 -13.5612 -13.4716 -13.3699 -13.3504 -13.2671 -13.1999
 -13.1721 -13.1082 -12.9923 -12.9471 -12.8727 -12.8516 -12.8119 -12.7633
 -12.7495 -12.6944 -12.6645 -12.6057 -12.5492 -12.4836 -12.3759 -12.3067
  -4.8006  -4.7224  -4.6360  -4.5552  -4.5016  -4.4262  -4.3534  -4.1833
  -4.1571  -4.1288  -4.0563  -4.0016  -3.9270  -3.8266  -3.7886  -3.6635
  -3.6399  -3.5964  -3.5667  -3.4767  -3.3871  -3.2628  -3.0726  -3.0060
  -2.7139  -2.2191  -2.1748  -1.9984  -1.9355  -1.6846  -1.6670  -1.6127
  -1.5453  -1.4811  -1.4297  -1.4004  -1.3121  -1.2796  -1.1759  -1.1567
  -1.0710  -1.0021  -0.9089  -0.8751  -0.8003  -0.7511  -0.7389  -0.6845
  -0.6071  -0.5869  -0.5497  -0.4934  -0.4586  -0.4375  -0.3857  -0.3211
  -0.2943  -0.2413  -0.1764  -0.1116  -0.0067   0.0416   0.0785   0.1525
   0.1882   0.2096   0.2557   0.3252   0.3578   0.4126   0.4633   0.4766
   0.5358   0.5507   0.6045   0.6566   0.7533   0.7902   0.8237   0.8512
   0.9075   0.9493   0.9839   1.0464   1.0817   1.0999   1.1399   1.1754
   1.2057   1.2353   1.2715   1.3065   1.3268   1.3616   1.4018   1.4303
   1.4561   1.4962   1.5176   1.5635   1.5938   1.6282   1.6393   1.6797
   1.7035   1.7640   1.7846   1.8114   1.8592   1.8888   1.9053   1.9292
   1.9541   1.9789   2.0052   2.0226   2.0477   2.0791   2.1099   2.1442
   2.1751   2.1972   2.2174   2.2461   2.2610   2.2926   2.2948   2.3308
   2.3818   2.4089   2.4277   2.4619   2.4692   2.5008   2.5171   2.5703
   2.6016   2.6185   2.6738   2.7004   2.7461   2.7766   2.8229   2.8574
   2.8864   2.9385   2.9541   2.9695   3.0327   3.0496   3.0564   3.1174
   3.2010   3.2402   3.3457   3.5213
     cgsolve_all iterations  71    anorm=    0.72E-07
     cgsolve_all iterations  71    anorm=    0.73E-07
     cgsolve_all iterations  71    anorm=    0.73E-07

     k-point #    4 of     4      pool #  1    cpu time:   13691.1
     compute_u_kq: q = (    0.0000,    0.0000,    0.0000)
     Rotating WFCS
     ethr =  1.00E-14,  avg # of iterations =  6.0
     eigenvalues at k:
 -35.2383 -35.0218 -34.8889 -34.7956 -34.7072 -34.5482 -34.5451 -34.3988
 -34.2784 -34.1158 -34.0486 -33.9854 -33.9715 -17.1960 -17.0650 -16.8750
 -16.8594 -16.8220 -16.6728 -16.5965 -16.4990 -16.4634 -16.3847 -16.3472
 -16.2880 -16.2696 -16.2436 -16.1957 -16.1642 -16.1415 -16.0837 -16.0023
 -15.9911 -15.9737 -15.9406 -15.9133 -15.8750 -15.8607 -15.8395 -15.8291
 -15.8064 -15.7786 -15.7485 -15.7163 -15.6971 -15.6872 -15.6706 -15.6372
 -15.6336 -15.5904 -15.5806 -15.5458 -15.5268 -15.4972 -15.4812 -15.4525
 -15.4292 -15.3915 -15.3885 -15.3570 -15.3217 -15.3044 -15.2623 -15.2504
 -15.2080 -15.1768 -15.1681 -15.1397 -15.1204 -15.0919 -15.0577 -15.0332
 -15.0095 -14.9709 -14.9577 -14.7942 -14.7369 -14.5169 -14.1021 -13.8252
 -13.6216 -13.5931 -13.5629 -13.4720 -13.3728 -13.3452 -13.2678 -13.2018
 -13.1706 -13.1071 -12.9938 -12.9478 -12.8717 -12.8536 -12.8113 -12.7611
 -12.7498 -12.6962 -12.6627 -12.6061 -12.5493 -12.4836 -12.3758 -12.3067
  -4.8006  -4.7222  -4.6368  -4.5550  -4.5013  -4.4261  -4.3539  -4.1834
  -4.1569  -4.1302  -4.0523  -4.0029  -3.9291  -3.8273  -3.7858  -3.6593
  -3.6409  -3.5998  -3.5701  -3.4745  -3.3879  -3.2616  -3.0725  -3.0062
  -2.7140  -2.2196  -2.1734  -1.9988  -1.9349  -1.6895  -1.6550  -1.6070
  -1.5637  -1.4870  -1.4211  -1.3827  -1.3295  -1.2846  -1.1760  -1.1582
  -1.0774  -1.0047  -0.8911  -0.8706  -0.8066  -0.7639  -0.7348  -0.6825
  -0.5979  -0.5647  -0.5473  -0.5058  -0.4796  -0.4331  -0.3747  -0.3351
  -0.2807  -0.2359  -0.1731  -0.1217  -0.0080   0.0478   0.0855   0.1237
   0.1883   0.2124   0.2542   0.3080   0.3690   0.4299   0.4564   0.4758
   0.5229   0.5515   0.6279   0.6531   0.7456   0.7782   0.8198   0.8737
   0.8905   0.9741   1.0172   1.0283   1.0666   1.0951   1.1433   1.1637
   1.2047   1.2410   1.2730   1.3054   1.3371   1.3585   1.3935   1.4230
   1.4406   1.4973   1.5376   1.5554   1.5987   1.6212   1.6589   1.6919
   1.7130   1.7322   1.7955   1.8248   1.8449   1.8903   1.9035   1.9201
   1.9729   1.9858   1.9978   2.0229   2.0402   2.0779   2.0993   2.1325
   2.1691   2.2073   2.2144   2.2421   2.2747   2.2804   2.3173   2.3296
   2.3842   2.4107   2.4361   2.4537   2.4739   2.4901   2.5107   2.5748
   2.5889   2.6214   2.6742   2.7022   2.7447   2.7822   2.8277   2.8553
   2.8858   2.9376   2.9569   2.9645   3.0285   3.0533   3.0611   3.1155
   3.2020   3.2397   3.3447   3.5216
     eigenvalues at k+q:
 -35.2383 -35.0218 -34.8889 -34.7956 -34.7072 -34.5482 -34.5451 -34.3988
 -34.2784 -34.1158 -34.0486 -33.9854 -33.9715 -17.1960 -17.0649 -16.8750
 -16.8594 -16.8220 -16.6728 -16.5965 -16.4990 -16.4634 -16.3847 -16.3472
 -16.2880 -16.2696 -16.2436 -16.1957 -16.1641 -16.1415 -16.0837 -16.0023
 -15.9911 -15.9737 -15.9406 -15.9133 -15.8750 -15.8607 -15.8395 -15.8291
 -15.8064 -15.7786 -15.7485 -15.7163 -15.6971 -15.6872 -15.6706 -15.6372
 -15.6336 -15.5904 -15.5806 -15.5458 -15.5268 -15.4972 -15.4812 -15.4525
 -15.4292 -15.3915 -15.3885 -15.3570 -15.3217 -15.3044 -15.2623 -15.2504
 -15.2080 -15.1768 -15.1681 -15.1397 -15.1204 -15.0919 -15.0577 -15.0332
 -15.0095 -14.9708 -14.9577 -14.7942 -14.7369 -14.5169 -14.1021 -13.8252
 -13.6216 -13.5931 -13.5629 -13.4720 -13.3728 -13.3452 -13.2678 -13.2018
 -13.1706 -13.1071 -12.9938 -12.9478 -12.8717 -12.8536 -12.8113 -12.7611
 -12.7498 -12.6962 -12.6627 -12.6061 -12.5493 -12.4835 -12.3758 -12.3067
  -4.8006  -4.7221  -4.6368  -4.5550  -4.5013  -4.4261  -4.3539  -4.1834
  -4.1569  -4.1302  -4.0523  -4.0029  -3.9291  -3.8273  -3.7858  -3.6593
  -3.6409  -3.5998  -3.5701  -3.4745  -3.3879  -3.2615  -3.0725  -3.0062
  -2.7140  -2.2196  -2.1734  -1.9988  -1.9349  -1.6895  -1.6550  -1.6070
  -1.5637  -1.4870  -1.4211  -1.3827  -1.3294  -1.2845  -1.1760  -1.1582
  -1.0774  -1.0047  -0.8911  -0.8706  -0.8066  -0.7639  -0.7348  -0.6825
  -0.5979  -0.5647  -0.5473  -0.5058  -0.4796  -0.4331  -0.3747  -0.3351
  -0.2807  -0.2359  -0.1731  -0.1217  -0.0080   0.0478   0.0856   0.1237
   0.1883   0.2124   0.2542   0.3080   0.3690   0.4299   0.4564   0.4758
   0.5229   0.5515   0.6279   0.6531   0.7456   0.7782   0.8198   0.8737
   0.8905   0.9741   1.0172   1.0283   1.0666   1.0951   1.1433   1.1637
   1.2047   1.2410   1.2730   1.3054   1.3371   1.3586   1.3935   1.4230
   1.4406   1.4973   1.5376   1.5554   1.5987   1.6212   1.6589   1.6919
   1.7131   1.7322   1.7955   1.8248   1.8450   1.8903   1.9035   1.9201
   1.9730   1.9858   1.9978   2.0229   2.0402   2.0779   2.0993   2.1326
   2.1691   2.2073   2.2144   2.2421   2.2747   2.2804   2.3173   2.3296
   2.3842   2.4107   2.4361   2.4537   2.4739   2.4901   2.5107   2.5748
   2.5889   2.6214   2.6742   2.7022   2.7447   2.7822   2.8277   2.8553
   2.8858   2.9376   2.9570   2.9645   3.0285   3.0533   3.0611   3.1155
   3.2020   3.2397   3.3447   3.5216
     cgsolve_all iterations  66    anorm=    0.75E-07
PARA_AUG  1     -26.6507629        -0.2934970        -0.0223789
     cgsolve_all iterations  67    anorm=    0.75E-07
PARA_AUG  2      -0.3029008       -23.9465657        -1.2720622
     cgsolve_all iterations  64    anorm=    0.75E-07
PARA_AUG  3      -0.1818893        -1.2317328       -25.8540135
     cgsolve_all iterations  71    anorm=    0.72E-07
     cgsolve_all iterations  71    anorm=    0.73E-07
     cgsolve_all iterations  71    anorm=    0.73E-07
     compute_u_kq: q = (    0.0204,    0.0000,    0.0000)
     Rotating WFCS
     ethr =  1.00E-14,  avg # of iterations = 23.0
     eigenvalues at k:
 -35.2383 -35.0218 -34.8889 -34.7956 -34.7072 -34.5482 -34.5451 -34.3988
 -34.2784 -34.1158 -34.0486 -33.9854 -33.9715 -17.1960 -17.0650 -16.8750
 -16.8594 -16.8220 -16.6728 -16.5965 -16.4990 -16.4634 -16.3847 -16.3472
 -16.2880 -16.2696 -16.2436 -16.1957 -16.1642 -16.1415 -16.0837 -16.0023
 -15.9911 -15.9737 -15.9406 -15.9133 -15.8750 -15.8607 -15.8395 -15.8291
 -15.8064 -15.7786 -15.7485 -15.7163 -15.6971 -15.6872 -15.6706 -15.6372
 -15.6336 -15.5904 -15.5806 -15.5458 -15.5268 -15.4972 -15.4812 -15.4525
 -15.4292 -15.3915 -15.3885 -15.3570 -15.3217 -15.3044 -15.2623 -15.2504
 -15.2080 -15.1768 -15.1681 -15.1397 -15.1204 -15.0919 -15.0577 -15.0332
 -15.0095 -14.9709 -14.9577 -14.7942 -14.7369 -14.5169 -14.1021 -13.8252
 -13.6216 -13.5931 -13.5629 -13.4720 -13.3728 -13.3452 -13.2678 -13.2018
 -13.1706 -13.1071 -12.9938 -12.9478 -12.8717 -12.8536 -12.8113 -12.7611
 -12.7498 -12.6962 -12.6627 -12.6061 -12.5493 -12.4836 -12.3758 -12.3067
  -4.8006  -4.7222  -4.6368  -4.5550  -4.5013  -4.4261  -4.3539  -4.1834
  -4.1569  -4.1302  -4.0523  -4.0029  -3.9291  -3.8273  -3.7858  -3.6593
  -3.6409  -3.5998  -3.5701  -3.4745  -3.3879  -3.2616  -3.0725  -3.0062
  -2.7140  -2.2196  -2.1734  -1.9988  -1.9349  -1.6895  -1.6550  -1.6070
  -1.5637  -1.4870  -1.4211  -1.3827  -1.3295  -1.2846  -1.1760  -1.1582
  -1.0774  -1.0047  -0.8911  -0.8706  -0.8066  -0.7639  -0.7348  -0.6825
  -0.5979  -0.5647  -0.5473  -0.5058  -0.4796  -0.4331  -0.3747  -0.3351
  -0.2807  -0.2359  -0.1731  -0.1217  -0.0080   0.0478   0.0855   0.1237
   0.1883   0.2124   0.2542   0.3080   0.3690   0.4299   0.4564   0.4758
   0.5229   0.5515   0.6279   0.6531   0.7456   0.7782   0.8198   0.8737
   0.8905   0.9741   1.0172   1.0283   1.0666   1.0951   1.1433   1.1637
   1.2047   1.2410   1.2730   1.3054   1.3371   1.3585   1.3935   1.4230
   1.4406   1.4973   1.5376   1.5554   1.5987   1.6212   1.6589   1.6919
   1.7130   1.7322   1.7955   1.8248   1.8449   1.8903   1.9035   1.9201
   1.9729   1.9858   1.9978   2.0229   2.0402   2.0779   2.0993   2.1325
   2.1691   2.2073   2.2144   2.2421   2.2747   2.2804   2.3173   2.3296
   2.3842   2.4107   2.4361   2.4537   2.4739   2.4901   2.5107   2.5748
   2.5889   2.6214   2.6742   2.7022   2.7447   2.7822   2.8277   2.8553
   2.8858   2.9376   2.9569   2.9645   3.0285   3.0533   3.0611   3.1155
   3.2020   3.2397   3.3447   3.5216
     eigenvalues at k+q:
 -35.2383 -35.0218 -34.8889 -34.7956 -34.7072 -34.5482 -34.5451 -34.3988
 -34.2784 -34.1158 -34.0486 -33.9854 -33.9715 -17.1975 -17.0657 -16.8748
 -16.8589 -16.8255 -16.6700 -16.5943 -16.4997 -16.4640 -16.3834 -16.3473
 -16.2893 -16.2691 -16.2424 -16.1940 -16.1649 -16.1410 -16.0818 -16.0032
 -15.9938 -15.9749 -15.9423 -15.9133 -15.8773 -15.8621 -15.8396 -15.8307
 -15.8082 -15.7794 -15.7501 -15.7173 -15.7000 -15.6889 -15.6705 -15.6403
 -15.6346 -15.5907 -15.5836 -15.5462 -15.5283 -15.4945 -15.4823 -15.4513
 -15.4281 -15.3912 -15.3868 -15.3550 -15.3207 -15.3034 -15.2615 -15.2482
 -15.2069 -15.1749 -15.1672 -15.1389 -15.1177 -15.0903 -15.0581 -15.0316
 -15.0082 -14.9713 -14.9569 -14.7911 -14.7347 -14.5152 -14.1006 -13.8295
 -13.6140 -13.5878 -13.5560 -13.4627 -13.3684 -13.3439 -13.2670 -13.1975
 -13.1629 -13.1040 -13.0008 -12.9481 -12.8852 -12.8525 -12.8128 -12.7639
 -12.7511 -12.6972 -12.6669 -12.6167 -12.5520 -12.4856 -12.3837 -12.3114
  -4.7995  -4.7197  -4.6377  -4.5527  -4.4995  -4.4280  -4.3533  -4.1837
  -4.1605  -4.1329  -4.0516  -4.0042  -3.9287  -3.8268  -3.7882  -3.6595
  -3.6409  -3.6003  -3.5682  -3.4753  -3.3899  -3.2587  -3.0737  -3.0071
  -2.7084  -2.2145  -2.1746  -2.0041  -1.9368  -1.6837  -1.6512  -1.5996
  -1.5589  -1.4786  -1.4154  -1.3762  -1.3214  -1.2829  -1.1733  -1.1523
  -1.0739  -1.0027  -0.8898  -0.8673  -0.8041  -0.7632  -0.7346  -0.6793
  -0.5989  -0.5664  -0.5446  -0.5037  -0.4747  -0.4284  -0.3703  -0.3363
  -0.2782  -0.2413  -0.1775  -0.1222  -0.0160   0.0415   0.0794   0.1220
   0.1825   0.2125   0.2527   0.3053   0.3663   0.4267   0.4512   0.4764
   0.5236   0.5549   0.6311   0.6561   0.7435   0.7693   0.8103   0.8681
   0.8890   0.9706   1.0167   1.0278   1.0644   1.0916   1.1368   1.1568
   1.2013   1.2398   1.2728   1.3054   1.3349   1.3549   1.3903   1.4200
   1.4350   1.4954   1.5340   1.5524   1.5982   1.6176   1.6579   1.6848
   1.7124   1.7271   1.7909   1.8211   1.8430   1.8828   1.9011   1.9166
   1.9703   1.9842   1.9975   2.0251   2.0411   2.0796   2.0997   2.1319
   2.1736   2.2043   2.2155   2.2435   2.2724   2.2811   2.3193   2.3303
   2.3833   2.4100   2.4349   2.4538   2.4761   2.4917   2.5134   2.5794
   2.5920   2.6243   2.6801   2.7093   2.7461   2.7813   2.8287   2.8567
   2.8890   2.9386   2.9569   2.9652   3.0334   3.0527   3.0651   3.1149
   3.2062   3.2398   3.3487   3.5176
     cgsolve_all iterations  71    anorm=    0.73E-07
     cgsolve_all iterations  69    anorm=    0.72E-07
     cgsolve_all iterations  71    anorm=    0.75E-07
     compute_u_kq: q = (   -0.0204,    0.0000,    0.0000)
     Rotating WFCS
     ethr =  1.00E-14,  avg # of iterations = 23.0
     eigenvalues at k:
 -35.2383 -35.0218 -34.8889 -34.7956 -34.7072 -34.5482 -34.5451 -34.3988
 -34.2784 -34.1158 -34.0486 -33.9854 -33.9715 -17.1960 -17.0650 -16.8750
 -16.8594 -16.8220 -16.6728 -16.5965 -16.4990 -16.4634 -16.3847 -16.3472
 -16.2880 -16.2696 -16.2436 -16.1957 -16.1642 -16.1415 -16.0837 -16.0023
 -15.9911 -15.9737 -15.9406 -15.9133 -15.8750 -15.8607 -15.8395 -15.8291
 -15.8064 -15.7786 -15.7485 -15.7163 -15.6971 -15.6872 -15.6706 -15.6372
 -15.6336 -15.5904 -15.5806 -15.5458 -15.5268 -15.4972 -15.4812 -15.4525
 -15.4292 -15.3915 -15.3885 -15.3570 -15.3217 -15.3044 -15.2623 -15.2504
 -15.2080 -15.1768 -15.1681 -15.1397 -15.1204 -15.0919 -15.0577 -15.0332
 -15.0095 -14.9709 -14.9577 -14.7942 -14.7369 -14.5169 -14.1021 -13.8252
 -13.6216 -13.5931 -13.5629 -13.4720 -13.3728 -13.3452 -13.2678 -13.2018
 -13.1706 -13.1071 -12.9938 -12.9478 -12.8717 -12.8536 -12.8113 -12.7611
 -12.7498 -12.6962 -12.6627 -12.6061 -12.5493 -12.4836 -12.3758 -12.3067
  -4.8006  -4.7222  -4.6368  -4.5550  -4.5013  -4.4261  -4.3539  -4.1834
  -4.1569  -4.1302  -4.0523  -4.0029  -3.9291  -3.8273  -3.7858  -3.6593
  -3.6409  -3.5998  -3.5701  -3.4745  -3.3879  -3.2616  -3.0725  -3.0062
  -2.7140  -2.2196  -2.1734  -1.9988  -1.9349  -1.6895  -1.6550  -1.6070
  -1.5637  -1.4870  -1.4211  -1.3827  -1.3295  -1.2846  -1.1760  -1.1582
  -1.0774  -1.0047  -0.8911  -0.8706  -0.8066  -0.7639  -0.7348  -0.6825
  -0.5979  -0.5647  -0.5473  -0.5058  -0.4796  -0.4331  -0.3747  -0.3351
  -0.2807  -0.2359  -0.1731  -0.1217  -0.0080   0.0478   0.0855   0.1237
   0.1883   0.2124   0.2542   0.3080   0.3690   0.4299   0.4564   0.4758
   0.5229   0.5515   0.6279   0.6531   0.7456   0.7782   0.8198   0.8737
   0.8905   0.9741   1.0172   1.0283   1.0666   1.0951   1.1433   1.1637
   1.2047   1.2410   1.2730   1.3054   1.3371   1.3585   1.3935   1.4230
   1.4406   1.4973   1.5376   1.5554   1.5987   1.6212   1.6589   1.6919
   1.7130   1.7322   1.7955   1.8248   1.8449   1.8903   1.9035   1.9201
   1.9729   1.9858   1.9978   2.0229   2.0402   2.0779   2.0993   2.1325
   2.1691   2.2073   2.2144   2.2421   2.2747   2.2804   2.3173   2.3296
   2.3842   2.4107   2.4361   2.4537   2.4739   2.4901   2.5107   2.5748
   2.5889   2.6214   2.6742   2.7022   2.7447   2.7822   2.8277   2.8553
   2.8858   2.9376   2.9569   2.9645   3.0285   3.0533   3.0611   3.1155
   3.2020   3.2397   3.3447   3.5216
     eigenvalues at k+q:
 -35.2383 -35.0218 -34.8889 -34.7956 -34.7072 -34.5482 -34.5451 -34.3988
 -34.2784 -34.1158 -34.0486 -33.9854 -33.9715 -17.1944 -17.0643 -16.8753
 -16.8599 -16.8185 -16.6755 -16.5988 -16.4984 -16.4628 -16.3862 -16.3472
 -16.2867 -16.2699 -16.2446 -16.1973 -16.1635 -16.1422 -16.0853 -16.0016
 -15.9890 -15.9719 -15.9391 -15.9130 -15.8728 -15.8593 -15.8393 -15.8272
 -15.8047 -15.7779 -15.7470 -15.7156 -15.6944 -15.6854 -15.6708 -15.6342
 -15.6322 -15.5902 -15.5774 -15.5454 -15.5251 -15.5000 -15.4800 -15.4538
 -15.4304 -15.3932 -15.3888 -15.3592 -15.3228 -15.3051 -15.2632 -15.2523
 -15.2091 -15.1799 -15.1682 -15.1405 -15.1234 -15.0935 -15.0574 -15.0351
 -15.0104 -14.9705 -14.9583 -14.7974 -14.7392 -14.5187 -14.1038 -13.8206
 -13.6291 -13.5988 -13.5695 -13.4812 -13.3768 -13.3462 -13.2686 -13.2057
 -13.1779 -13.1103 -12.9870 -12.9475 -12.8621 -12.8517 -12.8099 -12.7600
 -12.7477 -12.6950 -12.6578 -12.5957 -12.5466 -12.4814 -12.3681 -12.3020
  -4.8016  -4.7245  -4.6359  -4.5572  -4.5031  -4.4242  -4.3545  -4.1831
  -4.1534  -4.1274  -4.0529  -4.0017  -3.9294  -3.8281  -3.7834  -3.6590
  -3.6409  -3.5994  -3.5718  -3.4737  -3.3861  -3.2644  -3.0711  -3.0052
  -2.7196  -2.2244  -2.1721  -1.9934  -1.9332  -1.6961  -1.6595  -1.6153
  -1.5674  -1.4950  -1.4272  -1.3894  -1.3365  -1.2862  -1.1787  -1.1641
  -1.0806  -1.0069  -0.8938  -0.8724  -0.8085  -0.7648  -0.7351  -0.6854
  -0.5985  -0.5629  -0.5494  -0.5083  -0.4828  -0.4376  -0.3789  -0.3338
  -0.2833  -0.2316  -0.1691  -0.1202  -0.0006   0.0551   0.0911   0.1249
   0.1948   0.2123   0.2559   0.3110   0.3712   0.4301   0.4619   0.4771
   0.5221   0.5478   0.6243   0.6507   0.7480   0.7865   0.8299   0.8769
   0.8929   0.9775   1.0184   1.0292   1.0689   1.0980   1.1483   1.1728
   1.2075   1.2423   1.2735   1.3056   1.3396   1.3621   1.3961   1.4261
   1.4460   1.5003   1.5407   1.5590   1.5994   1.6247   1.6596   1.6989
   1.7124   1.7389   1.7991   1.8286   1.8465   1.8932   1.9089   1.9237
   1.9736   1.9878   1.9999   2.0219   2.0395   2.0755   2.0992   2.1336
   2.1647   2.2095   2.2144   2.2411   2.2755   2.2816   2.3150   2.3292
   2.3847   2.4112   2.4366   2.4537   2.4712   2.4880   2.5095   2.5686
   2.5861   2.6186   2.6686   2.6950   2.7439   2.7834   2.8261   2.8543
   2.8833   2.9364   2.9563   2.9646   3.0230   3.0500   3.0620   3.1167
   3.1979   3.2396   3.3396   3.5255
     cgsolve_all iterations  71    anorm=    0.73E-07
     cgsolve_all iterations  71    anorm=    0.71E-07
     cgsolve_all iterations  71    anorm=    0.73E-07
     compute_u_kq: q = (    0.0000,    0.0204,    0.0000)
     Rotating WFCS
     ethr =  1.00E-14,  avg # of iterations = 23.0
     eigenvalues at k:
 -35.2383 -35.0218 -34.8889 -34.7956 -34.7072 -34.5482 -34.5451 -34.3988
 -34.2784 -34.1158 -34.0486 -33.9854 -33.9715 -17.1960 -17.0650 -16.8750
 -16.8594 -16.8220 -16.6728 -16.5965 -16.4990 -16.4634 -16.3847 -16.3472
 -16.2880 -16.2696 -16.2436 -16.1957 -16.1642 -16.1415 -16.0837 -16.0023
 -15.9911 -15.9737 -15.9406 -15.9133 -15.8750 -15.8607 -15.8395 -15.8291
 -15.8064 -15.7786 -15.7485 -15.7163 -15.6971 -15.6872 -15.6706 -15.6372
 -15.6336 -15.5904 -15.5806 -15.5458 -15.5268 -15.4972 -15.4812 -15.4525
 -15.4292 -15.3915 -15.3885 -15.3570 -15.3217 -15.3044 -15.2623 -15.2504
 -15.2080 -15.1768 -15.1681 -15.1397 -15.1204 -15.0919 -15.0577 -15.0332
 -15.0095 -14.9709 -14.9577 -14.7942 -14.7369 -14.5169 -14.1021 -13.8252
 -13.6216 -13.5931 -13.5629 -13.4720 -13.3728 -13.3452 -13.2678 -13.2018
 -13.1706 -13.1071 -12.9938 -12.9478 -12.8717 -12.8536 -12.8113 -12.7611
 -12.7498 -12.6962 -12.6627 -12.6061 -12.5493 -12.4836 -12.3758 -12.3067
  -4.8006  -4.7222  -4.6368  -4.5550  -4.5013  -4.4261  -4.3539  -4.1834
  -4.1569  -4.1302  -4.0523  -4.0029  -3.9291  -3.8273  -3.7858  -3.6593
  -3.6409  -3.5998  -3.5701  -3.4745  -3.3879  -3.2616  -3.0725  -3.0062
  -2.7140  -2.2196  -2.1734  -1.9988  -1.9349  -1.6895  -1.6550  -1.6070
  -1.5637  -1.4870  -1.4211  -1.3827  -1.3295  -1.2846  -1.1760  -1.1582
  -1.0774  -1.0047  -0.8911  -0.8706  -0.8066  -0.7639  -0.7348  -0.6825
  -0.5979  -0.5647  -0.5473  -0.5058  -0.4796  -0.4331  -0.3747  -0.3351
  -0.2807  -0.2359  -0.1731  -0.1217  -0.0080   0.0478   0.0855   0.1237
   0.1883   0.2124   0.2542   0.3080   0.3690   0.4299   0.4564   0.4758
   0.5229   0.5515   0.6279   0.6531   0.7456   0.7782   0.8198   0.8737
   0.8905   0.9741   1.0172   1.0283   1.0666   1.0951   1.1433   1.1637
   1.2047   1.2410   1.2730   1.3054   1.3371   1.3585   1.3935   1.4230
   1.4406   1.4973   1.5376   1.5554   1.5987   1.6212   1.6589   1.6919
   1.7130   1.7322   1.7955   1.8248   1.8449   1.8903   1.9035   1.9201
   1.9729   1.9858   1.9978   2.0229   2.0402   2.0779   2.0993   2.1325
   2.1691   2.2073   2.2144   2.2421   2.2747   2.2804   2.3173   2.3296
   2.3842   2.4107   2.4361   2.4537   2.4739   2.4901   2.5107   2.5748
   2.5889   2.6214   2.6742   2.7022   2.7447   2.7822   2.8277   2.8553
   2.8858   2.9376   2.9569   2.9645   3.0285   3.0533   3.0611   3.1155
   3.2020   3.2397   3.3447   3.5216
     eigenvalues at k+q:
 -35.2383 -35.0218 -34.8889 -34.7956 -34.7072 -34.5482 -34.5451 -34.3988
 -34.2784 -34.1158 -34.0486 -33.9854 -33.9715 -17.1960 -17.0648 -16.8752
 -16.8594 -16.8222 -16.6727 -16.5960 -16.4998 -16.4629 -16.3847 -16.3474
 -16.2879 -16.2693 -16.2437 -16.1954 -16.1656 -16.1403 -16.0836 -16.0034
 -15.9916 -15.9732 -15.9412 -15.9135 -15.8735 -15.8596 -15.8385 -15.8295
 -15.8073 -15.7787 -15.7487 -15.7181 -15.6983 -15.6872 -15.6685 -15.6362
 -15.6328 -15.5901 -15.5803 -15.5456 -15.5266 -15.5005 -15.4809 -15.4526
 -15.4291 -15.3912 -15.3872 -15.3582 -15.3222 -15.3048 -15.2606 -15.2522
 -15.2086 -15.1763 -15.1660 -15.1405 -15.1199 -15.0944 -15.0562 -15.0326
 -15.0087 -14.9711 -14.9579 -14.7938 -14.7374 -14.5174 -14.1019 -13.8250
 -13.6175 -13.5940 -13.5630 -13.4767 -13.3732 -13.3441 -13.2680 -13.2020
 -13.1724 -13.1089 -12.9912 -12.9476 -12.8728 -12.8539 -12.8126 -12.7625
 -12.7501 -12.6928 -12.6554 -12.6073 -12.5496 -12.4834 -12.3771 -12.3084
  -4.8007  -4.7219  -4.6362  -4.5547  -4.5042  -4.4260  -4.3529  -4.1835
  -4.1569  -4.1290  -4.0516  -4.0028  -3.9281  -3.8273  -3.7891  -3.6605
  -3.6411  -3.5980  -3.5676  -3.4807  -3.3803  -3.2648  -3.0692  -3.0059
  -2.7210  -2.2211  -2.1689  -1.9947  -1.9350  -1.6900  -1.6564  -1.6060
  -1.5682  -1.4802  -1.4233  -1.3858  -1.3273  -1.2862  -1.1757  -1.1581
  -1.0769  -1.0075  -0.8899  -0.8743  -0.8039  -0.7633  -0.7351  -0.6850
  -0.5939  -0.5640  -0.5454  -0.5055  -0.4799  -0.4336  -0.3785  -0.3349
  -0.2820  -0.2385  -0.1694  -0.1275  -0.0038   0.0436   0.0900   0.1229
   0.1868   0.2120   0.2563   0.3078   0.3689   0.4304   0.4618   0.4754
   0.5211   0.5493   0.6248   0.6555   0.7468   0.7765   0.8209   0.8707
   0.8926   0.9706   1.0148   1.0314   1.0722   1.0961   1.1426   1.1638
   1.2080   1.2399   1.2704   1.3041   1.3409   1.3592   1.3958   1.4260
   1.4408   1.4983   1.5379   1.5551   1.6005   1.6228   1.6615   1.6915
   1.7125   1.7320   1.7943   1.8245   1.8448   1.8883   1.9001   1.9157
   1.9755   1.9839   1.9961   2.0229   2.0388   2.0743   2.0983   2.1356
   2.1665   2.2078   2.2171   2.2413   2.2736   2.2804   2.3190   2.3283
   2.3863   2.4088   2.4338   2.4546   2.4751   2.4891   2.5092   2.5767
   2.5919   2.6246   2.6778   2.7027   2.7429   2.7774   2.8280   2.8549
   2.8864   2.9364   2.9559   2.9658   3.0288   3.0517   3.0605   3.1130
   3.2022   3.2400   3.3464   3.5232
     cgsolve_all iterations  71    anorm=    0.72E-07
     cgsolve_all iterations  71    anorm=    0.73E-07
     cgsolve_all iterations  71    anorm=    0.73E-07
     compute_u_kq: q = (    0.0000,   -0.0204,    0.0000)
     Rotating WFCS
     ethr =  1.00E-14,  avg # of iterations = 23.0
     eigenvalues at k:
 -35.2383 -35.0218 -34.8889 -34.7956 -34.7072 -34.5482 -34.5451 -34.3988
 -34.2784 -34.1158 -34.0486 -33.9854 -33.9715 -17.1960 -17.0650 -16.8750
 -16.8594 -16.8220 -16.6728 -16.5965 -16.4990 -16.4634 -16.3847 -16.3472
 -16.2880 -16.2696 -16.2436 -16.1957 -16.1642 -16.1415 -16.0837 -16.0023
 -15.9911 -15.9737 -15.9406 -15.9133 -15.8750 -15.8607 -15.8395 -15.8291
 -15.8064 -15.7786 -15.7485 -15.7163 -15.6971 -15.6872 -15.6706 -15.6372
 -15.6336 -15.5904 -15.5806 -15.5458 -15.5268 -15.4972 -15.4812 -15.4525
 -15.4292 -15.3915 -15.3885 -15.3570 -15.3217 -15.3044 -15.2623 -15.2504
 -15.2080 -15.1768 -15.1681 -15.1397 -15.1204 -15.0919 -15.0577 -15.0332
 -15.0095 -14.9709 -14.9577 -14.7942 -14.7369 -14.5169 -14.1021 -13.8252
 -13.6216 -13.5931 -13.5629 -13.4720 -13.3728 -13.3452 -13.2678 -13.2018
 -13.1706 -13.1071 -12.9938 -12.9478 -12.8717 -12.8536 -12.8113 -12.7611
 -12.7498 -12.6962 -12.6627 -12.6061 -12.5493 -12.4836 -12.3758 -12.3067
  -4.8006  -4.7222  -4.6368  -4.5550  -4.5013  -4.4261  -4.3539  -4.1834
  -4.1569  -4.1302  -4.0523  -4.0029  -3.9291  -3.8273  -3.7858  -3.6593
  -3.6409  -3.5998  -3.5701  -3.4745  -3.3879  -3.2616  -3.0725  -3.0062
  -2.7140  -2.2196  -2.1734  -1.9988  -1.9349  -1.6895  -1.6550  -1.6070
  -1.5637  -1.4870  -1.4211  -1.3827  -1.3295  -1.2846  -1.1760  -1.1582
  -1.0774  -1.0047  -0.8911  -0.8706  -0.8066  -0.7639  -0.7348  -0.6825
  -0.5979  -0.5647  -0.5473  -0.5058  -0.4796  -0.4331  -0.3747  -0.3351
  -0.2807  -0.2359  -0.1731  -0.1217  -0.0080   0.0478   0.0855   0.1237
   0.1883   0.2124   0.2542   0.3080   0.3690   0.4299   0.4564   0.4758
   0.5229   0.5515   0.6279   0.6531   0.7456   0.7782   0.8198   0.8737
   0.8905   0.9741   1.0172   1.0283   1.0666   1.0951   1.1433   1.1637
   1.2047   1.2410   1.2730   1.3054   1.3371   1.3585   1.3935   1.4230
   1.4406   1.4973   1.5376   1.5554   1.5987   1.6212   1.6589   1.6919
   1.7130   1.7322   1.7955   1.8248   1.8449   1.8903   1.9035   1.9201
   1.9729   1.9858   1.9978   2.0229   2.0402   2.0779   2.0993   2.1325
   2.1691   2.2073   2.2144   2.2421   2.2747   2.2804   2.3173   2.3296
   2.3842   2.4107   2.4361   2.4537   2.4739   2.4901   2.5107   2.5748
   2.5889   2.6214   2.6742   2.7022   2.7447   2.7822   2.8277   2.8553
   2.8858   2.9376   2.9569   2.9645   3.0285   3.0533   3.0611   3.1155
   3.2020   3.2397   3.3447   3.5216
     eigenvalues at k+q:
 -35.2383 -35.0218 -34.8889 -34.7956 -34.7072 -34.5482 -34.5451 -34.3988
 -34.2784 -34.1158 -34.0486 -33.9854 -33.9715 -17.1960 -17.0650 -16.8749
 -16.8594 -16.8219 -16.6728 -16.5972 -16.4982 -16.4640 -16.3846 -16.3469
 -16.2882 -16.2698 -16.2436 -16.1960 -16.1628 -16.1426 -16.0838 -16.0013
 -15.9909 -15.9742 -15.9400 -15.9128 -15.8765 -15.8618 -15.8404 -15.8287
 -15.8053 -15.7784 -15.7484 -15.7145 -15.6962 -15.6870 -15.6727 -15.6382
 -15.6342 -15.5906 -15.5810 -15.5461 -15.5270 -15.4941 -15.4816 -15.4526
 -15.4291 -15.3917 -15.3899 -15.3561 -15.3213 -15.3037 -15.2640 -15.2484
 -15.2077 -15.1773 -15.1702 -15.1389 -15.1208 -15.0900 -15.0596 -15.0335
 -15.0097 -14.9707 -14.9575 -14.7941 -14.7365 -14.5166 -14.1024 -13.8253
 -13.6257 -13.5932 -13.5619 -13.4675 -13.3721 -13.3463 -13.2675 -13.2014
 -13.1688 -13.1058 -12.9963 -12.9481 -12.8710 -12.8535 -12.8097 -12.7629
 -12.7455 -12.6999 -12.6694 -12.6051 -12.5489 -12.4838 -12.3745 -12.3052
  -4.8004  -4.7224  -4.6370  -4.5552  -4.4988  -4.4262  -4.3551  -4.1834
  -4.1569  -4.1318  -4.0524  -4.0028  -3.9297  -3.8279  -3.7822  -3.6580
  -3.6408  -3.6019  -3.5721  -3.4691  -3.3947  -3.2584  -3.0759  -3.0063
  -2.7064  -2.2181  -2.1786  -2.0030  -1.9346  -1.6888  -1.6538  -1.6078
  -1.5593  -1.4931  -1.4196  -1.3796  -1.3327  -1.2827  -1.1758  -1.1582
  -1.0776  -1.0030  -0.8923  -0.8662  -0.8092  -0.7639  -0.7348  -0.6796
  -0.6030  -0.5651  -0.5498  -0.5055  -0.4791  -0.4324  -0.3711  -0.3354
  -0.2792  -0.2335  -0.1767  -0.1162  -0.0127   0.0515   0.0802   0.1249
   0.1909   0.2130   0.2519   0.3076   0.3697   0.4288   0.4514   0.4764
   0.5248   0.5534   0.6310   0.6509   0.7454   0.7797   0.8177   0.8749
   0.8913   0.9774   1.0177   1.0262   1.0621   1.0950   1.1443   1.1641
   1.2012   1.2405   1.2760   1.3080   1.3329   1.3583   1.3907   1.4202
   1.4405   1.4965   1.5375   1.5563   1.5964   1.6194   1.6559   1.6924
   1.7143   1.7321   1.7965   1.8242   1.8455   1.8897   1.9085   1.9244
   1.9685   1.9885   2.0006   2.0231   2.0425   2.0819   2.0996   2.1295
   2.1727   2.2065   2.2117   2.2428   2.2751   2.2812   2.3151   2.3315
   2.3820   2.4124   2.4380   2.4525   2.4717   2.4913   2.5127   2.5724
   2.5850   2.6182   2.6710   2.7015   2.7473   2.7871   2.8276   2.8554
   2.8856   2.9386   2.9581   2.9637   3.0281   3.0548   3.0618   3.1184
   3.2011   3.2393   3.3425   3.5202
     cgsolve_all iterations  71    anorm=    0.72E-07
     cgsolve_all iterations  71    anorm=    0.73E-07
     cgsolve_all iterations  71    anorm=    0.72E-07
     compute_u_kq: q = (    0.0000,    0.0000,    0.0204)
     Rotating WFCS
     ethr =  1.00E-14,  avg # of iterations = 23.0
     eigenvalues at k:
 -35.2383 -35.0218 -34.8889 -34.7956 -34.7072 -34.5482 -34.5451 -34.3988
 -34.2784 -34.1158 -34.0486 -33.9854 -33.9715 -17.1960 -17.0650 -16.8750
 -16.8594 -16.8220 -16.6728 -16.5965 -16.4990 -16.4634 -16.3847 -16.3472
 -16.2880 -16.2696 -16.2436 -16.1957 -16.1642 -16.1415 -16.0837 -16.0023
 -15.9911 -15.9737 -15.9406 -15.9133 -15.8750 -15.8607 -15.8395 -15.8291
 -15.8064 -15.7786 -15.7485 -15.7163 -15.6971 -15.6872 -15.6706 -15.6372
 -15.6336 -15.5904 -15.5806 -15.5458 -15.5268 -15.4972 -15.4812 -15.4525
 -15.4292 -15.3915 -15.3885 -15.3570 -15.3217 -15.3044 -15.2623 -15.2504
 -15.2080 -15.1768 -15.1681 -15.1397 -15.1204 -15.0919 -15.0577 -15.0332
 -15.0095 -14.9709 -14.9577 -14.7942 -14.7369 -14.5169 -14.1021 -13.8252
 -13.6216 -13.5931 -13.5629 -13.4720 -13.3728 -13.3452 -13.2678 -13.2018
 -13.1706 -13.1071 -12.9938 -12.9478 -12.8717 -12.8536 -12.8113 -12.7611
 -12.7498 -12.6962 -12.6627 -12.6061 -12.5493 -12.4836 -12.3758 -12.3067
  -4.8006  -4.7222  -4.6368  -4.5550  -4.5013  -4.4261  -4.3539  -4.1834
  -4.1569  -4.1302  -4.0523  -4.0029  -3.9291  -3.8273  -3.7858  -3.6593
  -3.6409  -3.5998  -3.5701  -3.4745  -3.3879  -3.2616  -3.0725  -3.0062
  -2.7140  -2.2196  -2.1734  -1.9988  -1.9349  -1.6895  -1.6550  -1.6070
  -1.5637  -1.4870  -1.4211  -1.3827  -1.3295  -1.2846  -1.1760  -1.1582
  -1.0774  -1.0047  -0.8911  -0.8706  -0.8066  -0.7639  -0.7348  -0.6825
  -0.5979  -0.5647  -0.5473  -0.5058  -0.4796  -0.4331  -0.3747  -0.3351
  -0.2807  -0.2359  -0.1731  -0.1217  -0.0080   0.0478   0.0855   0.1237
   0.1883   0.2124   0.2542   0.3080   0.3690   0.4299   0.4564   0.4758
   0.5229   0.5515   0.6279   0.6531   0.7456   0.7782   0.8198   0.8737
   0.8905   0.9741   1.0172   1.0283   1.0666   1.0951   1.1433   1.1637
   1.2047   1.2410   1.2730   1.3054   1.3371   1.3585   1.3935   1.4230
   1.4406   1.4973   1.5376   1.5554   1.5987   1.6212   1.6589   1.6919
   1.7130   1.7322   1.7955   1.8248   1.8449   1.8903   1.9035   1.9201
   1.9729   1.9858   1.9978   2.0229   2.0402   2.0779   2.0993   2.1325
   2.1691   2.2073   2.2144   2.2421   2.2747   2.2804   2.3173   2.3296
   2.3842   2.4107   2.4361   2.4537   2.4739   2.4901   2.5107   2.5748
   2.5889   2.6214   2.6742   2.7022   2.7447   2.7822   2.8277   2.8553
   2.8858   2.9376   2.9569   2.9645   3.0285   3.0533   3.0611   3.1155
   3.2020   3.2397   3.3447   3.5216
     eigenvalues at k+q:
 -35.2383 -35.0218 -34.8889 -34.7956 -34.7072 -34.5482 -34.5451 -34.3988
 -34.2784 -34.1158 -34.0486 -33.9854 -33.9715 -17.1959 -17.0649 -16.8754
 -16.8591 -16.8219 -16.6730 -16.5965 -16.4991 -16.4631 -16.3845 -16.3471
 -16.2880 -16.2703 -16.2431 -16.1960 -16.1637 -16.1415 -16.0839 -16.0028
 -15.9904 -15.9751 -15.9418 -15.9120 -15.8738 -15.8603 -15.8388 -15.8299
 -15.8070 -15.7776 -15.7472 -15.7171 -15.6986 -15.6875 -15.6710 -15.6379
 -15.6331 -15.5897 -15.5791 -15.5473 -15.5263 -15.4972 -15.4812 -15.4514
 -15.4299 -15.3914 -15.3891 -15.3575 -15.3195 -15.3054 -15.2630 -15.2499
 -15.2086 -15.1770 -15.1679 -15.1396 -15.1207 -15.0919 -15.0576 -15.0331
 -15.0095 -14.9710 -14.9573 -14.7958 -14.7357 -14.5169 -14.1021 -13.8252
 -13.6216 -13.5931 -13.5631 -13.4722 -13.3720 -13.3453 -13.2690 -13.2017
 -13.1708 -13.1070 -12.9935 -12.9471 -12.8718 -12.8536 -12.8117 -12.7610
 -12.7499 -12.6961 -12.6626 -12.6059 -12.5492 -12.4835 -12.3757 -12.3066
  -4.8006  -4.7222  -4.6368  -4.5550  -4.5012  -4.4260  -4.3539  -4.1834
  -4.1568  -4.1301  -4.0525  -4.0028  -3.9288  -3.8275  -3.7857  -3.6589
  -3.6413  -3.5999  -3.5701  -3.4748  -3.3878  -3.2615  -3.0725  -3.0062
  -2.7139  -2.2202  -2.1727  -1.9987  -1.9349  -1.6911  -1.6570  -1.6049
  -1.5606  -1.4870  -1.4217  -1.3831  -1.3296  -1.2861  -1.1761  -1.1575
  -1.0758  -1.0064  -0.8906  -0.8706  -0.8078  -0.7653  -0.7360  -0.6811
  -0.5969  -0.5635  -0.5479  -0.5085  -0.4786  -0.4336  -0.3736  -0.3345
  -0.2824  -0.2350  -0.1737  -0.1221  -0.0082   0.0480   0.0864   0.1214
   0.1902   0.2124   0.2553   0.3141   0.3658   0.4321   0.4585   0.4745
   0.5226   0.5509   0.6250   0.6550   0.7473   0.7780   0.8187   0.8723
   0.8904   0.9753   1.0129   1.0349   1.0655   1.0960   1.1426   1.1659
   1.1996   1.2402   1.2743   1.3058   1.3321   1.3617   1.3928   1.4195
   1.4411   1.4967   1.5395   1.5511   1.6029   1.6227   1.6585   1.6919
   1.7129   1.7308   1.7981   1.8267   1.8449   1.8910   1.9031   1.9174
   1.9745   1.9855   1.9994   2.0231   2.0424   2.0736   2.0996   2.1315
   2.1706   2.2066   2.2179   2.2426   2.2729   2.2789   2.3171   2.3265
   2.3851   2.4129   2.4377   2.4512   2.4777   2.4891   2.5115   2.5747
   2.5876   2.6211   2.6743   2.7015   2.7449   2.7829   2.8299   2.8535
   2.8854   2.9373   2.9584   2.9637   3.0288   3.0525   3.0608   3.1159
   3.2018   3.2398   3.3446   3.5217
     cgsolve_all iterations  71    anorm=    0.73E-07
     cgsolve_all iterations  71    anorm=    0.72E-07
     cgsolve_all iterations  71    anorm=    0.74E-07
     compute_u_kq: q = (    0.0000,    0.0000,   -0.0204)
     Rotating WFCS
     ethr =  1.00E-14,  avg # of iterations = 23.0
     eigenvalues at k:
 -35.2383 -35.0218 -34.8889 -34.7956 -34.7072 -34.5482 -34.5451 -34.3988
 -34.2784 -34.1158 -34.0486 -33.9854 -33.9715 -17.1960 -17.0650 -16.8750
 -16.8594 -16.8220 -16.6728 -16.5965 -16.4990 -16.4634 -16.3847 -16.3472
 -16.2880 -16.2696 -16.2436 -16.1957 -16.1642 -16.1415 -16.0837 -16.0023
 -15.9911 -15.9737 -15.9406 -15.9133 -15.8750 -15.8607 -15.8395 -15.8291
 -15.8064 -15.7786 -15.7485 -15.7163 -15.6971 -15.6872 -15.6706 -15.6372
 -15.6336 -15.5904 -15.5806 -15.5458 -15.5268 -15.4972 -15.4812 -15.4525
 -15.4292 -15.3915 -15.3885 -15.3570 -15.3217 -15.3044 -15.2623 -15.2504
 -15.2080 -15.1768 -15.1681 -15.1397 -15.1204 -15.0919 -15.0577 -15.0332
 -15.0095 -14.9709 -14.9577 -14.7942 -14.7369 -14.5169 -14.1021 -13.8252
 -13.6216 -13.5931 -13.5629 -13.4720 -13.3728 -13.3452 -13.2678 -13.2018
 -13.1706 -13.1071 -12.9938 -12.9478 -12.8717 -12.8536 -12.8113 -12.7611
 -12.7498 -12.6962 -12.6627 -12.6061 -12.5493 -12.4836 -12.3758 -12.3067
  -4.8006  -4.7222  -4.6368  -4.5550  -4.5013  -4.4261  -4.3539  -4.1834
  -4.1569  -4.1302  -4.0523  -4.0029  -3.9291  -3.8273  -3.7858  -3.6593
  -3.6409  -3.5998  -3.5701  -3.4745  -3.3879  -3.2616  -3.0725  -3.0062
  -2.7140  -2.2196  -2.1734  -1.9988  -1.9349  -1.6895  -1.6550  -1.6070
  -1.5637  -1.4870  -1.4211  -1.3827  -1.3295  -1.2846  -1.1760  -1.1582
  -1.0774  -1.0047  -0.8911  -0.8706  -0.8066  -0.7639  -0.7348  -0.6825
  -0.5979  -0.5647  -0.5473  -0.5058  -0.4796  -0.4331  -0.3747  -0.3351
  -0.2807  -0.2359  -0.1731  -0.1217  -0.0080   0.0478   0.0855   0.1237
   0.1883   0.2124   0.2542   0.3080   0.3690   0.4299   0.4564   0.4758
   0.5229   0.5515   0.6279   0.6531   0.7456   0.7782   0.8198   0.8737
   0.8905   0.9741   1.0172   1.0283   1.0666   1.0951   1.1433   1.1637
   1.2047   1.2410   1.2730   1.3054   1.3371   1.3585   1.3935   1.4230
   1.4406   1.4973   1.5376   1.5554   1.5987   1.6212   1.6589   1.6919
   1.7130   1.7322   1.7955   1.8248   1.8449   1.8903   1.9035   1.9201
   1.9729   1.9858   1.9978   2.0229   2.0402   2.0779   2.0993   2.1325
   2.1691   2.2073   2.2144   2.2421   2.2747   2.2804   2.3173   2.3296
   2.3842   2.4107   2.4361   2.4537   2.4739   2.4901   2.5107   2.5748
   2.5889   2.6214   2.6742   2.7022   2.7447   2.7822   2.8277   2.8553
   2.8858   2.9376   2.9569   2.9645   3.0285   3.0533   3.0611   3.1155
   3.2020   3.2397   3.3447   3.5216
     eigenvalues at k+q:
 -35.2383 -35.0218 -34.8889 -34.7956 -34.7072 -34.5482 -34.5451 -34.3988
 -34.2784 -34.1158 -34.0486 -33.9854 -33.9715 -17.1960 -17.0650 -16.8750
 -16.8595 -16.8220 -16.6727 -16.5965 -16.4989 -16.4638 -16.3848 -16.3472
 -16.2882 -16.2689 -16.2439 -16.1953 -16.1646 -16.1414 -16.0836 -16.0022
 -15.9917 -15.9720 -15.9394 -15.9145 -15.8767 -15.8616 -15.8407 -15.8272
 -15.8054 -15.7797 -15.7497 -15.7157 -15.6959 -15.6869 -15.6702 -15.6365
 -15.6341 -15.5923 -15.5816 -15.5440 -15.5269 -15.4972 -15.4810 -15.4538
 -15.4288 -15.3917 -15.3877 -15.3565 -15.3243 -15.3030 -15.2615 -15.2505
 -15.2074 -15.1769 -15.1685 -15.1397 -15.1200 -15.0920 -15.0579 -15.0333
 -15.0095 -14.9706 -14.9581 -14.7925 -14.7383 -14.5169 -14.1021 -13.8252
 -13.6217 -13.5931 -13.5627 -13.4717 -13.3735 -13.3452 -13.2665 -13.2018
 -13.1705 -13.1073 -12.9940 -12.9485 -12.8718 -12.8535 -12.8109 -12.7612
 -12.7497 -12.6962 -12.6628 -12.6063 -12.5493 -12.4836 -12.3759 -12.3067
  -4.8006  -4.7221  -4.6367  -4.5550  -4.5013  -4.4261  -4.3539  -4.1834
  -4.1570  -4.1301  -4.0521  -4.0030  -3.9294  -3.8270  -3.7860  -3.6600
  -3.6405  -3.5996  -3.5700  -3.4743  -3.3880  -3.2616  -3.0725  -3.0062
  -2.7140  -2.2189  -2.1742  -1.9988  -1.9350  -1.6878  -1.6528  -1.6100
  -1.5661  -1.4869  -1.4207  -1.3832  -1.3283  -1.2829  -1.1758  -1.1588
  -1.0789  -1.0029  -0.8921  -0.8707  -0.8050  -0.7620  -0.7337  -0.6841
  -0.5993  -0.5661  -0.5470  -0.5037  -0.4795  -0.4324  -0.3764  -0.3355
  -0.2790  -0.2368  -0.1727  -0.1211  -0.0081   0.0479   0.0844   0.1271
   0.1854   0.2135   0.2527   0.3026   0.3716   0.4270   0.4551   0.4770
   0.5234   0.5521   0.6304   0.6508   0.7441   0.7790   0.8210   0.8740
   0.8915   0.9727   1.0134   1.0296   1.0676   1.0944   1.1425   1.1632
   1.2104   1.2419   1.2716   1.3050   1.3398   1.3562   1.3956   1.4263
   1.4406   1.4985   1.5350   1.5601   1.5945   1.6199   1.6582   1.6910
   1.7129   1.7345   1.7927   1.8224   1.8458   1.8900   1.9041   1.9228
   1.9700   1.9859   1.9965   2.0226   2.0395   2.0820   2.0989   2.1339
   2.1680   2.2057   2.2131   2.2415   2.2762   2.2819   2.3170   2.3329
   2.3831   2.4085   2.4344   2.4560   2.4705   2.4911   2.5102   2.5745
   2.5908   2.6217   2.6741   2.7029   2.7445   2.7815   2.8255   2.8571
   2.8861   2.9381   2.9555   2.9654   3.0283   3.0540   3.0614   3.1152
   3.2021   3.2396   3.3447   3.5215
     cgsolve_all iterations  71    anorm=    0.72E-07
     cgsolve_all iterations  71    anorm=    0.72E-07
     cgsolve_all iterations  71    anorm=    0.74E-07

     End of magnetic susceptibility calculation

     f-sum rule (1st term):
          -500.9638         -0.0219          0.0190
            -0.0238       -501.0474         -0.0414
             0.0193         -0.0409       -501.0540

     f-sum rule (2nd term):
           -12.2930          0.0220         -0.0204
             0.0222        -12.3585          0.0414
            -0.0214          0.0409        -12.3513

     f-sum rule (should be  -513.4046):
          -513.2568          0.0001         -0.0014
            -0.0016       -513.4059          0.0000
            -0.0020          0.0000       -513.4054

     chi_bare pGv (HH) in paratec units:
      -137.312584      0.777420     -0.065853
         0.755455   -136.562529     -0.299103
        -0.104518     -0.291098   -135.425801

      -137.312584      0.777420     -0.065853
         0.755455   -136.562529     -0.299103
        -0.104518     -0.291098   -135.425801

     chi_bare vGv (VV) in paratec units:
      -135.317668      0.822316      0.006809
         0.822648   -134.777705     -0.353685
         0.006544     -0.353619   -133.850200

      -135.317668      0.822316      0.006809
         0.822648   -134.777705     -0.353685
         0.006544     -0.353619   -133.850200

     chi_bare pGv (HH) in 10^{-6} cm^3/mol:
          -652.5223          3.6944         -0.3129
             3.5900       -648.9580         -1.4214
            -0.4967         -1.3833       -643.5562

     chi_bare vGv (VV) in 10^{-6} cm^3/mol:
          -643.0423          3.9077          0.0324
             3.9093       -640.4764         -1.6807
             0.0311         -1.6804       -636.0688

     Contributions to the NMR chemical shifts: -------------------------------

     Macroscopic shape contribution in ppm:                    7.75
             7.8034         -0.0000          0.0000
            -0.0000          7.7608          0.0000
             0.0000          0.0000          7.6962


     Core contribution in ppm:

     Atom  1  O   pos: ( -0.301536  1.611846  0.261114)  core sigma:         271.07
     Atom  2  H   pos: ( -1.182843  1.665171  0.348962)  core sigma:           0.00
     Atom  3  H   pos: ( -0.411736  1.643050  0.353915)  core sigma:           0.00
     Atom  4  O   pos: (  0.173133  0.287150  0.241307)  core sigma:         271.07
     Atom  5  H   pos: (  0.050886  0.282749  0.319688)  core sigma:           0.00
     Atom  6  H   pos: (  0.280012  0.272771  0.343143)  core sigma:           0.00
     Atom  7  O   pos: (  0.692777  0.132172  0.189342)  core sigma:         271.07
     Atom  8  H   pos: (  0.751781  0.193362  0.312267)  core sigma:           0.00
     Atom  9  H   pos: (  0.635362  0.006308  0.232667)  core sigma:           0.00
     Atom 10  O   pos: (  0.404970 -0.111629  1.840488)  core sigma:         271.07
     Atom 11  H   pos: (  0.520270 -0.150569  1.754575)  core sigma:           0.00
     Atom 12  H   pos: (  0.349507 -0.249443  1.894910)  core sigma:           0.00
     Atom 13  O   pos: (  0.445067  0.240468  0.525584)  core sigma:         271.07
     Atom 14  H   pos: (  0.577658  0.309043  0.509254)  core sigma:           0.00
     Atom 15  H   pos: (  0.484286  0.100042  0.528570)  core sigma:           0.00
     Atom 16  O   pos: ( -0.440145  0.850290  1.540362)  core sigma:         271.07
     Atom 17  H   pos: ( -0.585070  0.875378  1.548427)  core sigma:           0.00
     Atom 18  H   pos: ( -0.375070  0.983165  1.539092)  core sigma:           0.00
     Atom 19  O   pos: ( -0.354607  1.290141  0.495301)  core sigma:         271.07
     Atom 20  H   pos: ( -0.444095  1.398264  0.537342)  core sigma:           0.00
     Atom 21  H   pos: ( -0.272081  1.363600  0.399839)  core sigma:           0.00
     Atom 22  O   pos: (  0.963670 -0.780227  1.903553)  core sigma:         271.07
     Atom 23  H   pos: ( -0.351580  0.972042  1.841505)  core sigma:           0.00
     Atom 24  H   pos: (  0.920497 -0.800939  2.044306)  core sigma:           0.00
     Atom 25  Ca  pos: ( -0.257811  1.239062  0.852922)  core sigma:        1265.05
     Atom 26  Si  pos: ( -0.747459  1.212765  0.736838)  core sigma:         837.79
     Atom 27  O   pos: ( -0.939595  1.164233  0.867101)  core sigma:         271.07
     Atom 28  O   pos: ( -0.593252  1.342175  0.866893)  core sigma:         271.07
     Atom 29  O   pos: ( -0.650931  0.998230  0.669240)  core sigma:         271.07
     Atom 30  O   pos: ( -0.781452  1.308961  0.512079)  core sigma:         271.07
     Atom 31  Ca  pos: (  0.672232 -0.152655  0.866753)  core sigma:        1265.05
     Atom 32  Si  pos: (  0.156844 -0.110305  0.735463)  core sigma:         837.79
     Atom 33  O   pos: (  0.013357 -0.244733  0.873615)  core sigma:         271.07
     Atom 34  O   pos: (  0.347401 -0.045889  0.864705)  core sigma:         271.07
     Atom 35  O   pos: (  0.226067 -0.222138  0.528347)  core sigma:         271.07
     Atom 36  Ca  pos: ( -0.405219  0.798949  1.142881)  core sigma:        1265.05
     Atom 37  Si  pos: (  0.123769  0.763350  1.315786)  core sigma:         837.79
     Atom 38  O   pos: ( -0.736455  0.896935  1.174291)  core sigma:         271.07
     Atom 39  O   pos: ( -0.087034  0.714897  1.210477)  core sigma:         271.07
     Atom 40  O   pos: (  0.136217  0.852813  1.541283)  core sigma:         271.07
     Atom 41  Ca  pos: ( -0.713878  1.244540  1.184543)  core sigma:        1265.05
     Atom 42  Si  pos: (  0.990707 -0.548880  1.313748)  core sigma:         837.79
     Atom 43  O   pos: ( -0.360775  1.150486  1.179130)  core sigma:         271.07
     Atom 44  O   pos: (  0.226905 -0.506903  1.298800)  core sigma:         271.07
     Atom 45  O   pos: ( -0.097842 -0.307917  1.296690)  core sigma:         271.07
     Atom 46  O   pos: (  0.952592 -0.620565  1.544314)  core sigma:         271.07
     Atom 47  Ca  pos: (  0.270850 -0.709912  1.704166)  core sigma:        1265.05
     Atom 48  Ca  pos: ( -0.058779 -0.351881  1.791205)  core sigma:        1265.05
     Atom 49  Si  pos: ( -0.791670  1.549403  0.446105)  core sigma:         837.79
     Atom 50  O   pos: ( -0.799845  1.567608  0.210572)  core sigma:         271.07
     Atom 51  O   pos: (  0.629788 -0.177950  0.523557)  core sigma:         271.07
     Atom 52  O   pos: (  0.176777 -0.207883  1.556788)  core sigma:         271.07
     Atom 53  H   pos: (  0.229175 -0.329610  1.490510)  core sigma:           0.00
     Atom 54  H   pos: (  0.278412 -0.159292  1.655307)  core sigma:           0.00
     Atom 55  O   pos: (  0.013566  0.590518  2.007036)  core sigma:         271.07
     Atom 56  H   pos: ( -0.966489  1.562406  0.067630)  core sigma:           0.00
     Atom 57  H   pos: ( -0.196655  1.534397  0.027435)  core sigma:           0.00
     Atom 58  O   pos: (  0.211405  0.754583  0.218880)  core sigma:         271.07
     Atom 59  H   pos: (  0.297794  0.638989  0.208342)  core sigma:           0.00
     Atom 60  H   pos: (  0.118127  0.731011  0.337038)  core sigma:           0.00
     Atom 61  O   pos: ( -0.523595  0.556377  1.946285)  core sigma:         271.07
     Atom 62  H   pos: ( -0.662476  1.521552  0.024172)  core sigma:           0.00
     Atom 63  H   pos: ( -0.476867  0.415558  1.981728)  core sigma:           0.00
     Atom 64  O   pos: (  0.085945  1.136361  0.121749)  core sigma:         271.07
     Atom 65  H   pos: (  0.048023  1.275530  0.111385)  core sigma:           0.00
     Atom 66  H   pos: ( -0.026526  1.056858  0.075768)  core sigma:           0.00
     Atom 67  O   pos: ( -0.392912  0.591669  0.159013)  core sigma:         271.07
     Atom 68  H   pos: ( -0.353721  0.459132  0.199687)  core sigma:           0.00
     Atom 69  H   pos: ( -0.400644  0.672700  0.292567)  core sigma:           0.00
     Atom 70  O   pos: (  0.439744 -0.820271  1.989668)  core sigma:         271.07
     Atom 71  H   pos: (  0.266400  0.131315  0.049950)  core sigma:           0.00
     Atom 72  H   pos: (  0.482855  0.129043 -0.014288)  core sigma:           0.00
     Atom 73  Ca  pos: (  0.389649  0.310563  0.877545)  core sigma:        1265.05
     Atom 74  Si  pos: ( -0.098538  0.274580  0.721598)  core sigma:         837.79
     Atom 75  O   pos: ( -0.268014  0.197164  0.876910)  core sigma:         271.07
     Atom 76  O   pos: (  0.036816  0.429534  0.849785)  core sigma:         271.07
     Atom 77  O   pos: (  0.040085  0.084258  0.651674)  core sigma:         271.07
     Atom 78  O   pos: ( -0.182827  0.362632  0.511670)  core sigma:         271.07
     Atom 79  Ca  pos: (  0.062431  0.776096  0.846357)  core sigma:        1265.05
     Atom 80  Si  pos: ( -0.472010  0.819668  0.685673)  core sigma:         837.79
     Atom 81  O   pos: ( -0.587754  0.643660  0.796841)  core sigma:         271.07
     Atom 82  O   pos: ( -0.290392  0.895364  0.826827)  core sigma:         271.07
     Atom 83  O   pos: ( -0.405684  0.813308  0.452844)  core sigma:         271.07
     Atom 84  Ca  pos: (  0.219149 -0.129539  1.181128)  core sigma:        1265.05
     Atom 85  Si  pos: (  0.735698 -0.153713  1.359412)  core sigma:         837.79
     Atom 86  O   pos: ( -0.167102  0.077840  1.359860)  core sigma:         271.07
     Atom 87  O   pos: (  0.547985 -0.204187  1.218366)  core sigma:         271.07
     Atom 88  O   pos: (  0.696369 -0.195463  1.600193)  core sigma:         271.07
     Atom 89  Ca  pos: ( -0.111780  0.349906  1.163500)  core sigma:        1265.05
     Atom 90  Si  pos: (  0.380303  0.353868  1.325377)  core sigma:         837.79
     Atom 91  O   pos: (  0.244020  0.199260  1.199782)  core sigma:         271.07
     Atom 92  O   pos: ( -0.441301  0.454414  1.201910)  core sigma:         271.07
     Atom 93  O   pos: (  0.214678  0.537026  1.366141)  core sigma:         271.07
     Atom 94  O   pos: (  0.437594  0.291375  1.549569)  core sigma:         271.07
     Atom 95  Ca  pos: ( -0.601473  1.065602  0.299322)  core sigma:        1265.05
     Atom 96  Ca  pos: ( -0.292459  0.184921  1.697424)  core sigma:        1265.05
     Atom 97  Ca  pos: ( -0.793992  0.547725  1.730863)  core sigma:        1265.05
     Atom 98  O   pos: (  0.245183 -0.434312  1.909101)  core sigma:         271.07
     Atom 99  H   pos: (  0.255156 -0.485350  2.044214)  core sigma:           0.00
     Atom100  O   pos: ( -0.394261  0.204333  2.029842)  core sigma:         271.07
     Atom101  H   pos: ( -0.491065  0.102497  1.989041)  core sigma:           0.00
     Atom102  O   pos: (  0.564888 -0.562920  1.560737)  core sigma:         271.07
     Atom103  H   pos: (  0.583094 -0.415867  1.578984)  core sigma:           0.00
     Atom104  H   pos: (  0.706122 -0.609450  1.566085)  core sigma:           0.00
     Atom105  O   pos: ( -0.174925  0.526557  1.643745)  core sigma:         271.07
     Atom106  H   pos: ( -0.246617  0.604981  1.544649)  core sigma:           0.00
     Atom107  H   pos: ( -0.218876  0.583734  1.769531)  core sigma:           0.00
     Atom108  O   pos: ( -0.033857  0.714198  0.502514)  core sigma:         271.07
     Atom109  H   pos: ( -0.085690  0.570148  0.500838)  core sigma:           0.00
     Atom110  H   pos: ( -0.161982  0.785921  0.474460)  core sigma:           0.00
     Atom111  O   pos: ( -0.021211 -0.109215  2.044258)  core sigma:         271.07
     Atom112  H   pos: ( -0.214781  0.741573  0.073374)  core sigma:           0.00
     Atom113  H   pos: (  0.107609 -0.143573  2.110188)  core sigma:           0.00
     Atom114  O   pos: (  0.070109  0.179334  1.707524)  core sigma:         271.07
     Atom115  H   pos: (  0.083609  0.134466  1.569359)  core sigma:           0.00
     Atom116  H   pos: (  0.174463  0.108357  1.778784)  core sigma:           0.00

     Bare contribution in ppm:

     Atom  1  O   pos: ( -0.301536  1.611846  0.261114)  bare sigma:          68.25
            75.1951         -2.4141         -4.2132
            -2.7518         62.3739         -1.9932
            -7.3316         -1.1798         67.1905

     Atom  2  H   pos: ( -1.182843  1.665171  0.348962)  bare sigma:          16.01
            25.4855          2.6305          9.4530
             3.2969          6.9713          2.2181
            10.4286          2.1759         15.5781

     Atom  3  H   pos: ( -0.411736  1.643050  0.353915)  bare sigma:          15.01
            23.5896         -3.3126        -11.6837
            -3.7668          6.0874          2.0358
           -13.4294          1.9081         15.3590

     Atom  4  O   pos: (  0.173133  0.287150  0.241307)  bare sigma:          74.09
            78.9913         -1.3935          0.5523
            -1.9320         66.1438          0.4452
            -1.1815         -0.2947         77.1326

     Atom  5  H   pos: (  0.050886  0.282749  0.319688)  bare sigma:          17.19
            26.5795         -0.5155         -9.3992
            -0.0088          8.1607         -0.0387
           -10.9583          0.0490         16.8285

     Atom  6  H   pos: (  0.280012  0.272771  0.343143)  bare sigma:          13.05
            20.3906         -3.0505         14.6426
            -2.8629          1.1167         -2.8429
            15.8564         -3.2162         17.6530

     Atom  7  O   pos: (  0.692777  0.132172  0.189342)  bare sigma:          66.99
            63.1185          3.9181         -1.3540
             3.2075         67.1588          2.4493
             1.4158          4.1938         70.6958

     Atom  8  H   pos: (  0.751781  0.193362  0.312267)  bare sigma:          12.35
             6.0272          6.4230          7.7548
             5.6200          9.7788         11.4546
             8.4732         12.8248         21.2577

     Atom  9  H   pos: (  0.635362  0.006308  0.232667)  bare sigma:          17.25
            13.0540          7.3195         -1.1419
             7.0514         25.3022         -4.4791
            -1.3118         -5.2199         13.3836

     Atom 10  O   pos: (  0.404970 -0.111629  1.840488)  bare sigma:          56.33
            57.2908          7.6224         -1.9240
             7.2146         55.7823          0.9143
            -1.6920          1.6833         55.9179

     Atom 11  H   pos: (  0.520270 -0.150569  1.754575)  bare sigma:          12.82
            21.1781         -4.1073        -15.7198
            -3.9015          3.6053          4.4722
           -15.5667          4.4178         13.6778

     Atom 12  H   pos: (  0.349507 -0.249443  1.894910)  bare sigma:           6.70
             0.2601         14.4038         -4.8720
            15.3899         21.3869         -8.8935
            -4.0309         -7.2771         -1.5480

     Atom 13  O   pos: (  0.445067  0.240468  0.525584)  bare sigma:          63.65
            68.5018          2.0162          0.7939
             2.1860         62.1957          0.1541
             0.1644          0.3717         60.2609

     Atom 14  H   pos: (  0.577658  0.309043  0.509254)  bare sigma:          11.69
            27.8940         11.5646         -2.4038
            10.1119          6.0003         -0.7833
            -2.4203         -0.9660          1.1686

     Atom 15  H   pos: (  0.484286  0.100042  0.528570)  bare sigma:          17.36
            12.8198         -4.4121         -0.8469
            -3.6977         28.9024         -0.8795
            -0.8168         -0.3747         10.3693

     Atom 16  O   pos: ( -0.440145  0.850290  1.540362)  bare sigma:          71.74
            77.1240          4.6325          0.6086
             3.3292         73.9601          0.6534
             0.5366          0.7580         64.1330

     Atom 17  H   pos: ( -0.585070  0.875378  1.548427)  bare sigma:          15.33
            32.7267          0.2032         -0.3634
            -1.5607          8.0103          0.1488
            -0.7791          0.1057          5.2678

     Atom 18  H   pos: ( -0.375070  0.983165  1.539092)  bare sigma:          14.21
            10.5043         11.5463          0.1995
            13.0118         28.1072         -0.2363
             0.4784          0.3570          4.0257

     Atom 19  O   pos: ( -0.354607  1.290141  0.495301)  bare sigma:          68.25
            67.3444         -0.4581         -6.2312
            -1.2777         70.3754         -3.9949
            -5.5540         -5.1152         67.0335

     Atom 20  H   pos: ( -0.444095  1.398264  0.537342)  bare sigma:          16.93
            18.7986         -8.1073         -4.7072
            -9.0664         20.8037          2.7593
            -4.2594          1.8594         11.1900

     Atom 21  H   pos: ( -0.272081  1.363600  0.399839)  bare sigma:          15.92
            14.5014          5.1662         -7.9178
             6.2668         16.7331         -9.1415
            -8.0019         -8.3316         16.5390

     Atom 22  O   pos: (  0.963670 -0.780227  1.903553)  bare sigma:          73.43
            67.8330          3.5360         -3.4073
             4.3556         65.9626         -2.5752
            -4.3818         -1.3337         86.5091

     Atom 23  H   pos: ( -0.351580  0.972042  1.841505)  bare sigma:          19.14
            16.5040          6.6726          5.9887
             6.3036         17.8577          6.6799
             5.0740          5.2968         23.0721

     Atom 24  H   pos: (  0.920497 -0.800939  2.044306)  bare sigma:          12.32
             5.7070          0.9431        -11.6045
             1.3336         -0.0749         -2.9165
           -10.5869         -1.2856         31.3165

     Atom 25  Ca  pos: ( -0.257811  1.239062  0.852922)  bare sigma:         102.21
           105.9212         -2.9885         -1.7743
            -3.3264        107.1324         -1.0954
            -1.7503         -1.7520         93.5685

     Atom 26  Si  pos: ( -0.747459  1.212765  0.736838)  bare sigma:         -28.28
           -25.9719          3.8155         -2.8577
             3.7541        -30.8859          0.0847
            -2.3798          0.0750        -27.9939

     Atom 27  O   pos: ( -0.939595  1.164233  0.867101)  bare sigma:          36.56
            54.8275         -4.7440         -2.6665
            -5.9325         28.6517         -0.0706
             1.9460         -0.6394         26.1957

     Atom 28  O   pos: ( -0.593252  1.342175  0.866893)  bare sigma:          30.88
            30.7619          1.1634         -2.2904
             1.0373         36.6611         -1.4981
            -4.6413         -3.2197         25.2134

     Atom 29  O   pos: ( -0.650931  0.998230  0.669240)  bare sigma:          50.53
            47.9815         -4.2978         -1.1209
            -4.7674         54.4144          1.0451
            -1.0252          1.2404         49.2031

     Atom 30  O   pos: ( -0.781452  1.308961  0.512079)  bare sigma:          47.18
            43.5707         -4.0033          0.2134
            -1.9443         50.4874         -3.1344
            -0.5085         -3.1124         47.4943

     Atom 31  Ca  pos: (  0.672232 -0.152655  0.866753)  bare sigma:         102.45
           101.4976         -1.2546          0.7006
            -1.3842        107.0143          1.0594
             0.0624          0.6421         98.8240

     Atom 32  Si  pos: (  0.156844 -0.110305  0.735463)  bare sigma:         -28.32
           -26.2916          2.2298          0.0405
             2.6302        -29.9878         -1.7846
            -0.1060         -1.1853        -28.6657

     Atom 33  O   pos: (  0.013357 -0.244733  0.873615)  bare sigma:          35.51
            35.5028          0.1694          1.9950
             1.8284         45.1465          2.1497
             3.7138          2.9924         25.8942

     Atom 34  O   pos: (  0.347401 -0.045889  0.864705)  bare sigma:          30.11
            37.4398         -3.4562         -1.8131
            -5.8157         29.7197         -1.1533
            -5.4842         -2.0799         23.1806

     Atom 35  O   pos: (  0.226067 -0.222138  0.528347)  bare sigma:          52.09
            53.9835         -4.6879         -3.9478
            -6.1443         47.7768          5.7322
            -2.6906          4.4455         54.5086

     Atom 36  Ca  pos: ( -0.405219  0.798949  1.142881)  bare sigma:         103.14
           108.2064         -4.6317         -1.8911
            -4.3777        103.6399         -4.5444
            -2.7474         -4.1968         97.5887

     Atom 37  Si  pos: (  0.123769  0.763350  1.315786)  bare sigma:         -28.18
           -26.6515          4.6203          1.1287
             4.8415        -32.8288          0.5588
             1.2776          0.1185        -25.0627

     Atom 38  O   pos: ( -0.736455  0.896935  1.174291)  bare sigma:          30.62
            33.2053          0.6005         -4.6886
            -0.3826         37.1951         -0.9831
            -1.3345          0.0001         21.4707

     Atom 39  O   pos: ( -0.087034  0.714897  1.210477)  bare sigma:          35.68
            47.7851         -2.6735          4.6028
            -4.8778         29.9769         -0.9453
             0.6246          0.0365         29.2925

     Atom 40  O   pos: (  0.136217  0.852813  1.541283)  bare sigma:          29.76
            22.8973         -6.8786         -7.1049
            -5.6865         43.4704         16.2749
            -5.4747         10.4906         22.9240

     Atom 41  Ca  pos: ( -0.713878  1.244540  1.184543)  bare sigma:         104.67
           106.6430         -3.9737         -8.1841
            -3.8679        105.6645          0.6182
            -7.9278         -0.2751        101.6936

     Atom 42  Si  pos: (  0.990707 -0.548880  1.313748)  bare sigma:         -28.49
           -25.0812          4.3012          2.0391
             4.4039        -31.7871          2.4103
             0.9297          2.1492        -28.5874

     Atom 43  O   pos: ( -0.360775  1.150486  1.179130)  bare sigma:          34.60
            30.3786          2.1553          0.9756
             3.8524         34.9246          3.3340
             0.7619          3.8480         38.4929

     Atom 44  O   pos: (  0.226905 -0.506903  1.298800)  bare sigma:          37.43
            46.7370         -4.3316         -9.2035
            -7.0946         32.0289          4.1784
           -11.7832          4.2918         33.5294

     Atom 45  O   pos: ( -0.097842 -0.307917  1.296690)  bare sigma:          47.91
            50.1965         -8.2130         -0.2485
            -6.6125         50.6622          0.9557
            -0.6015          1.0237         42.8802

     Atom 46  O   pos: (  0.952592 -0.620565  1.544314)  bare sigma:          28.16
            31.2138          1.0808          3.0505
             0.5344         28.0488         10.7246
             2.1489          7.8553         25.2160

     Atom 47  Ca  pos: (  0.270850 -0.709912  1.704166)  bare sigma:         103.48
            99.1997         -7.3996          0.3190
            -7.5898        108.9698         14.0519
            -0.8384         13.9105        102.2594

     Atom 48  Ca  pos: ( -0.058779 -0.351881  1.791205)  bare sigma:          99.99
           103.5818         -8.0476         10.7739
            -8.4789         96.1259          6.1242
            12.2659          6.0597        100.2629

     Atom 49  Si  pos: ( -0.791670  1.549403  0.446105)  bare sigma:         -28.18
           -28.3643          2.4095          2.8227
             2.3616        -33.1891          1.2747
             2.5817          0.8374        -22.9901

     Atom 50  O   pos: ( -0.799845  1.567608  0.210572)  bare sigma:          49.07
            43.0713          0.9606          4.7923
             0.8603         40.3803          1.3630
             6.4909          3.6713         63.7608

     Atom 51  O   pos: (  0.629788 -0.177950  0.523557)  bare sigma:          38.37
            33.1297          0.5700          1.5248
             0.6185         34.4574          2.0610
             2.9142          2.3438         47.5205

     Atom 52  O   pos: (  0.176777 -0.207883  1.556788)  bare sigma:          59.85
            56.0746          2.3870          2.2013
             4.1113         57.8638          6.6933
             4.2171          6.7617         65.6059

     Atom 53  H   pos: (  0.229175 -0.329610  1.490510)  bare sigma:          13.95
             7.1020         -4.5045         -2.2635
            -3.3770         20.4659         12.9458
            -1.2209         12.3690         14.2812

     Atom 54  H   pos: (  0.278412 -0.159292  1.655307)  bare sigma:          10.70
            12.2531          6.5738         16.4036
             6.2552          2.2631          8.2619
            16.0566          8.8062         17.5971

     Atom 55  O   pos: (  0.013566  0.590518  2.007036)  bare sigma:          64.49
            64.0988         -1.3820          2.2495
             0.0591         57.7310          3.2958
             1.2693          3.1953         71.6472

     Atom 56  H   pos: ( -0.966489  1.562406  0.067630)  bare sigma:           8.82
            16.4723          3.9927         16.8724
             4.4975         -3.5128          5.2878
            18.2946          4.9784         13.4865

     Atom 57  H   pos: ( -0.196655  1.534397  0.027435)  bare sigma:          15.25
            21.7232         -4.1542        -10.3738
            -4.1710          6.1548          4.3671
           -10.5801          4.7647         17.8695

     Atom 58  O   pos: (  0.211405  0.754583  0.218880)  bare sigma:          63.99
            66.1935          2.8415         -2.8891
             2.9706         61.1477         -0.1305
            -3.4267          1.5353         64.6412

     Atom 59  H   pos: (  0.297794  0.638989  0.208342)  bare sigma:          16.96
            19.6855         -7.5243         -1.2948
            -8.5129         20.3213          2.2767
            -1.2151          1.3037         10.8775

     Atom 60  H   pos: (  0.118127  0.731011  0.337038)  bare sigma:           9.34
            12.9709          2.5397        -18.1816
             3.4478         -3.1300         -3.7771
           -18.8349         -2.6899         18.1912

     Atom 61  O   pos: ( -0.523595  0.556377  1.946285)  bare sigma:          58.77
            58.2384         -2.2507          5.1270
            -3.5820         57.3394         -0.0600
             3.1688         -0.9313         60.7254

     Atom 62  H   pos: ( -0.662476  1.521552  0.024172)  bare sigma:          11.51
             6.3378         -3.8455        -10.9690
            -4.1855          3.4443          8.5101
           -12.2705          9.7436         24.7360

     Atom 63  H   pos: ( -0.476867  0.415558  1.981728)  bare sigma:           9.96
             1.0775        -10.7394          1.1909
           -10.8678         28.0357         -5.5742
             1.4939         -6.4956          0.7666

     Atom 64  O   pos: (  0.085945  1.136361  0.121749)  bare sigma:          73.30
            70.5806          1.1763          5.6676
            -1.0191         82.9584          0.2713
             6.0405          2.4727         66.3515

     Atom 65  H   pos: (  0.048023  1.275530  0.111385)  bare sigma:          16.75
             9.2963         -4.8894          2.4588
            -3.2373         31.9492         -1.2577
             2.4161         -1.3466          9.0032

     Atom 66  H   pos: ( -0.026526  1.056858  0.075768)  bare sigma:          16.14
            17.5867         11.5351          5.8649
             9.3152         21.6883          4.9633
             5.7857          6.1804          9.1324

     Atom 67  O   pos: ( -0.392912  0.591669  0.159013)  bare sigma:          70.69
            65.8773          1.5500         -3.2531
             0.6711         74.0855          4.4631
            -3.8098          6.1041         72.1040

     Atom 68  H   pos: ( -0.353721  0.459132  0.199687)  bare sigma:          18.89
            11.8224         -4.5766          1.2841
            -4.4647         31.0339         -3.7635
             1.7383         -4.4937         13.8260

     Atom 69  H   pos: ( -0.400644  0.672700  0.292567)  bare sigma:           8.04
            -5.0896         -2.4197         -1.0731
            -2.3215          8.4444         18.4779
            -1.4385         19.5439         20.7577

     Atom 70  O   pos: (  0.439744 -0.820271  1.989668)  bare sigma:          72.34
            73.9405         -2.3151          1.1384
            -1.4648         67.2179         -1.7407
             3.4243         -1.0258         75.8718

     Atom 71  H   pos: (  0.266400  0.131315  0.049950)  bare sigma:          14.74
            13.9100         -5.2900         -9.8377
            -5.1344          8.4236          6.9212
           -10.6694          6.7952         21.8809

     Atom 72  H   pos: (  0.482855  0.129043 -0.014288)  bare sigma:          17.96
            29.0683          2.3922          7.1154
             3.7627          9.1854          1.5236
             8.8124          0.9550         15.6224

     Atom 73  Ca  pos: (  0.389649  0.310563  0.877545)  bare sigma:         106.34
           102.7817         -1.5062         -2.3221
            -1.8510        112.2471         -2.3617
            -2.2325         -2.6781        103.9793

     Atom 74  Si  pos: ( -0.098538  0.274580  0.721598)  bare sigma:         -28.72
           -29.5042          1.6805          1.3732
             2.0571        -30.7932         -0.8710
             1.9037         -1.3563        -25.8706

     Atom 75  O   pos: ( -0.268014  0.197164  0.876910)  bare sigma:          29.19
            27.0192          1.9307          4.6891
             1.5812         41.7798          1.2999
             7.7977          3.6497         18.7667

     Atom 76  O   pos: (  0.036816  0.429534  0.849785)  bare sigma:          29.60
            26.9297         -0.0191         -2.4144
             2.1951         38.5431         -1.8001
            -3.9629         -4.4052         23.3406

     Atom 77  O   pos: (  0.040085  0.084258  0.651674)  bare sigma:          53.76
            52.5123        -11.7954          0.5287
           -10.7116         60.6159         -2.1184
             0.6619         -1.5959         48.1583

     Atom 78  O   pos: ( -0.182827  0.362632  0.511670)  bare sigma:          44.81
            44.7215          4.7661          3.1157
             2.9459         45.8281         -0.8086
             3.5803          0.0948         43.8946

     Atom 79  Ca  pos: (  0.062431  0.776096  0.846357)  bare sigma:         110.44
           106.9083         -0.5776          3.0817
            -0.6236        115.7427          1.8465
             3.1587          2.3474        108.6660

     Atom 80  Si  pos: ( -0.472010  0.819668  0.685673)  bare sigma:         -28.08
           -29.9852          5.5752         -1.1225
             5.7766        -30.2418         -2.1262
            -1.5908         -2.2566        -24.0225

     Atom 81  O   pos: ( -0.587754  0.643660  0.796841)  bare sigma:          36.72
            30.9449          3.9641         -3.1647
             4.1833         52.1621         -8.1078
            -2.5844         -3.7715         27.0674

     Atom 82  O   pos: ( -0.290392  0.895364  0.826827)  bare sigma:          28.21
            25.1453          0.9448         -2.7466
             2.8050         33.5294          0.6293
            -4.8360         -1.3858         25.9490

     Atom 83  O   pos: ( -0.405684  0.813308  0.452844)  bare sigma:          39.68
            38.5380         -7.1396          3.1109
            -6.0231         38.7849          2.0656
             2.7138          1.1754         41.7255

     Atom 84  Ca  pos: (  0.219149 -0.129539  1.181128)  bare sigma:         104.39
           102.1591          0.7447          0.5863
             0.8534        110.3503         -2.3141
             0.7505         -2.0218        100.6477

     Atom 85  Si  pos: (  0.735698 -0.153713  1.359412)  bare sigma:         -27.98
           -28.0604          4.7390          3.5057
             4.6761        -26.5221          0.4466
             3.1438         -0.3605        -29.3610

     Atom 86  O   pos: ( -0.167102  0.077840  1.359860)  bare sigma:          37.41
            28.3026          7.8671         -4.6981
             7.7920         42.2054         -7.0156
            -6.2869        -10.9083         41.7255

     Atom 87  O   pos: (  0.547985 -0.204187  1.218366)  bare sigma:          34.83
            47.8783         -1.4535          8.5747
            -3.7472         25.1911         -0.1631
             6.0934          1.2586         31.4121

     Atom 88  O   pos: (  0.696369 -0.195463  1.600193)  bare sigma:          32.89
            35.0498         -5.9323          6.2469
            -3.5575         37.3487         -5.3819
             2.3199         -4.0167         26.2815

     Atom 89  Ca  pos: ( -0.111780  0.349906  1.163500)  bare sigma:         103.54
            99.8330         -0.7031         -4.6328
            -1.0928        105.4332         -5.0248
            -4.1586         -5.1480        105.3520

     Atom 90  Si  pos: (  0.380303  0.353868  1.325377)  bare sigma:         -28.19
           -29.2183          4.7234          1.1957
             4.9447        -31.8130         -1.1282
             0.5115         -1.2084        -23.5428

     Atom 91  O   pos: (  0.244020  0.199260  1.199782)  bare sigma:          28.92
            20.0363          0.8868          1.1036
             3.0100         47.2736          5.3564
            -0.8771          0.9872         19.4601

     Atom 92  O   pos: ( -0.441301  0.454414  1.201910)  bare sigma:          32.92
            37.2655         -1.1099         -4.1942
            -1.0698         34.9082         -3.2140
            -1.7261         -1.5696         26.5926

     Atom 93  O   pos: (  0.214678  0.537026  1.366141)  bare sigma:          44.39
            42.9338         -1.2839         -0.6533
            -1.3992         45.7303          1.6361
            -0.7835          1.4263         44.5195

     Atom 94  O   pos: (  0.437594  0.291375  1.549569)  bare sigma:          28.45
            44.1573        -10.5517         17.5153
            -8.9693         22.1931         -7.8706
            11.1343         -3.8686         19.0068

     Atom 95  Ca  pos: ( -0.601473  1.065602  0.299322)  bare sigma:         107.28
           100.7444         -0.4814         -1.2096
            -0.2632        104.6067         -3.5752
            -0.3369         -3.9327        116.4822

     Atom 96  Ca  pos: ( -0.292459  0.184921  1.697424)  bare sigma:         100.24
           102.6700         -7.8830          0.8803
            -8.6040         92.1397          0.3702
             1.2898         -0.6871        105.9080

     Atom 97  Ca  pos: ( -0.793992  0.547725  1.730863)  bare sigma:         107.27
           107.3888         -1.5142          2.9375
            -1.6812        101.4551         -1.8424
             4.3520         -1.7408        112.9708

     Atom 98  O   pos: (  0.245183 -0.434312  1.909101)  bare sigma:          40.94
            47.8000         -3.5087          7.0903
            -1.6227         51.8709          8.0515
             4.1427         11.7324         23.1346

     Atom 99  H   pos: (  0.255156 -0.485350  2.044214)  bare sigma:          16.07
             7.8592         -1.0966          2.7989
            -0.8668         14.5495         -6.3333
             2.0451         -6.4927         25.7887

     Atom100  O   pos: ( -0.394261  0.204333  2.029842)  bare sigma:          36.94
            18.2824        -11.7884        -17.5818
           -10.8301         28.2155         -3.4496
           -18.1972         -5.1523         64.3181

     Atom101  H   pos: ( -0.491065  0.102497  1.989041)  bare sigma:          16.35
            14.1272          8.5260          3.0839
             8.4092         20.9337          5.7884
             2.4004          5.8497         13.9997

     Atom102  O   pos: (  0.564888 -0.562920  1.560737)  bare sigma:          62.82
            69.0469          2.8153         -0.2148
             3.4956         64.6985         -0.7599
            -0.6350         -2.6469         54.7090

     Atom103  H   pos: (  0.583094 -0.415867  1.578984)  bare sigma:          13.03
             6.5516          6.7113         -0.1205
             5.1510         30.9876          2.8189
            -0.0183          2.6652          1.5446

     Atom104  H   pos: (  0.706122 -0.609450  1.566085)  bare sigma:          13.28
            31.7974         -8.0259         -1.2072
            -6.2870          6.7507         -0.0266
            -0.3786         -0.3496          1.2804

     Atom105  O   pos: ( -0.174925  0.526557  1.643745)  bare sigma:          71.70
            69.8883         -1.7562          0.8490
            -1.0932         68.8622         -0.6525
             0.9283         -1.2827         76.3615

     Atom106  H   pos: ( -0.246617  0.604981  1.544649)  bare sigma:          16.46
            14.3480         -6.3546          6.4438
            -6.3730         15.5680         -7.6804
             5.3226         -6.5642         19.4783

     Atom107  H   pos: ( -0.218876  0.583734  1.769531)  bare sigma:          17.69
            14.5175         -1.9768         -3.7170
            -2.3315         12.0050          5.6786
            -2.5669          4.4088         26.5611

     Atom108  O   pos: ( -0.033857  0.714198  0.502514)  bare sigma:          60.36
            62.5869          3.3865         -4.4200
             2.2205         58.9690         -1.9905
            -4.4032         -1.9592         59.5221

     Atom109  H   pos: ( -0.085690  0.570148  0.500838)  bare sigma:           9.93
             2.7091         11.8587         -0.0876
            10.8129         29.3259         -1.9681
             0.0769         -1.2884         -2.2423

     Atom110  H   pos: ( -0.161982  0.785921  0.474460)  bare sigma:          12.17
            27.9060        -10.1850          3.0715
            -9.8897          5.9194         -1.0784
             3.5061         -0.9254          2.6923

     Atom111  O   pos: ( -0.021211 -0.109215  2.044258)  bare sigma:          63.76
            63.9665          4.5298         -0.0220
             6.6467         64.0545          1.7273
            -1.4968          1.5646         63.2684

     Atom112  H   pos: ( -0.214781  0.741573  0.073374)  bare sigma:          12.82
            19.6771         11.1222        -10.7216
            12.0599          8.1668         -7.6080
           -11.8860         -7.7560         10.6070

     Atom113  H   pos: (  0.107609 -0.143573  2.110188)  bare sigma:          12.98
            23.7389         -3.2468         10.8792
            -3.7843          3.8932         -2.0775
            11.6172         -1.7286         11.2981

     Atom114  O   pos: (  0.070109  0.179334  1.707524)  bare sigma:          68.52
            71.3798         -0.2382          2.7251
             1.0664         62.8493         -1.6095
             1.7266         -0.6607         71.3275

     Atom115  H   pos: (  0.083609  0.134466  1.569359)  bare sigma:          16.69
            11.7100         -0.3891          0.0627
            -0.2983         12.3835          4.9849
             1.5049          4.9388         25.9881

     Atom116  H   pos: (  0.174463  0.108357  1.778784)  bare sigma:          16.95
            18.7928         -6.9600          7.2886
            -7.2345         15.7452         -4.7577
             6.1957         -3.3957         16.3174

     Diamagnetic contribution in ppm:

     Atom  1  O   pos: ( -0.301536  1.611846  0.261114)  dia sigma:          18.05
            18.6845          0.0907         -0.0750
             0.0907         17.4940          0.3232
            -0.0750          0.3232         17.9838

     Atom  2  H   pos: ( -1.182843  1.665171  0.348962)  dia sigma:           1.00
             1.0044         -0.0000         -0.0000
            -0.0000          1.0044         -0.0000
            -0.0000         -0.0000          1.0044

     Atom  3  H   pos: ( -0.411736  1.643050  0.353915)  dia sigma:           0.97
             0.9737         -0.0000         -0.0000
            -0.0000          0.9737         -0.0000
            -0.0000         -0.0000          0.9737

     Atom  4  O   pos: (  0.173133  0.287150  0.241307)  dia sigma:          18.09
            18.7397         -0.0427         -0.0344
            -0.0427         17.3769         -0.0556
            -0.0344         -0.0556         18.1600

     Atom  5  H   pos: (  0.050886  0.282749  0.319688)  dia sigma:           1.01
             1.0132         -0.0000         -0.0000
            -0.0000          1.0132         -0.0000
            -0.0000         -0.0000          1.0132

     Atom  6  H   pos: (  0.280012  0.272771  0.343143)  dia sigma:           0.95
             0.9492         -0.0000         -0.0000
            -0.0000          0.9492         -0.0000
            -0.0000         -0.0000          0.9492

     Atom  7  O   pos: (  0.692777  0.132172  0.189342)  dia sigma:          18.15
            17.7713          0.5897          0.1781
             0.5897         18.4488          0.0385
             0.1781          0.0385         18.2335

     Atom  8  H   pos: (  0.751781  0.193362  0.312267)  dia sigma:           0.93
             0.9303         -0.0000         -0.0000
            -0.0000          0.9303         -0.0000
            -0.0000         -0.0000          0.9303

     Atom  9  H   pos: (  0.635362  0.006308  0.232667)  dia sigma:           1.01
             1.0133         -0.0000         -0.0000
            -0.0000          1.0133         -0.0000
            -0.0000         -0.0000          1.0133

     Atom 10  O   pos: (  0.404970 -0.111629  1.840488)  dia sigma:          17.99
            18.1081          0.0288         -0.4524
             0.0288         17.9942         -0.1049
            -0.4524         -0.1049         17.8626

     Atom 11  H   pos: (  0.520270 -0.150569  1.754575)  dia sigma:           0.96
             0.9586         -0.0000         -0.0000
            -0.0000          0.9586         -0.0000
            -0.0000         -0.0000          0.9586

     Atom 12  H   pos: (  0.349507 -0.249443  1.894910)  dia sigma:           0.83
             0.8321         -0.0000         -0.0000
            -0.0000          0.8321         -0.0000
            -0.0000         -0.0000          0.8321

     Atom 13  O   pos: (  0.445067  0.240468  0.525584)  dia sigma:          18.06
            18.1022          0.1251         -0.0478
             0.1251         18.6631         -0.0793
            -0.0478         -0.0793         17.4060

     Atom 14  H   pos: (  0.577658  0.309043  0.509254)  dia sigma:           0.93
             0.9270         -0.0000         -0.0000
            -0.0000          0.9270         -0.0000
            -0.0000         -0.0000          0.9270

     Atom 15  H   pos: (  0.484286  0.100042  0.528570)  dia sigma:           1.01
             1.0126         -0.0000         -0.0000
            -0.0000          1.0126         -0.0000
            -0.0000         -0.0000          1.0126

     Atom 16  O   pos: ( -0.440145  0.850290  1.540362)  dia sigma:          17.99
            18.5210          0.2286         -0.0812
             0.2286         18.1108          0.0376
            -0.0812          0.0376         17.3235

     Atom 17  H   pos: ( -0.585070  0.875378  1.548427)  dia sigma:           0.98
             0.9774         -0.0000         -0.0000
            -0.0000          0.9774         -0.0000
            -0.0000         -0.0000          0.9774

     Atom 18  H   pos: ( -0.375070  0.983165  1.539092)  dia sigma:           0.97
             0.9655         -0.0000         -0.0000
            -0.0000          0.9655         -0.0000
            -0.0000         -0.0000          0.9655

     Atom 19  O   pos: ( -0.354607  1.290141  0.495301)  dia sigma:          18.02
            18.1103         -0.2007         -0.6303
            -0.2007         18.0632         -0.0413
            -0.6303         -0.0413         17.8977

     Atom 20  H   pos: ( -0.444095  1.398264  0.537342)  dia sigma:           1.00
             0.9996         -0.0000         -0.0000
            -0.0000          0.9996         -0.0000
            -0.0000         -0.0000          0.9996

     Atom 21  H   pos: ( -0.272081  1.363600  0.399839)  dia sigma:           0.99
             0.9935         -0.0000         -0.0000
            -0.0000          0.9935         -0.0000
            -0.0000         -0.0000          0.9935

     Atom 22  O   pos: (  0.963670 -0.780227  1.903553)  dia sigma:          18.07
            17.8346          0.4687          0.1256
             0.4687         17.8360          0.2921
             0.1256          0.2921         18.5479

     Atom 23  H   pos: ( -0.351580  0.972042  1.841505)  dia sigma:           1.04
             1.0436         -0.0000         -0.0000
            -0.0000          1.0436         -0.0000
            -0.0000         -0.0000          1.0436

     Atom 24  H   pos: (  0.920497 -0.800939  2.044306)  dia sigma:           0.94
             0.9378         -0.0000         -0.0000
            -0.0000          0.9378         -0.0000
            -0.0000         -0.0000          0.9378

     Atom 25  Ca  pos: ( -0.257811  1.239062  0.852922)  dia sigma:          -4.22
            -4.2373          0.0121          0.0084
             0.0121         -4.2367          0.0035
             0.0084          0.0035         -4.1886

     Atom 26  Si  pos: ( -0.747459  1.212765  0.736838)  dia sigma:           1.96
             1.9414         -0.0366          0.0189
            -0.0366          1.9903         -0.0063
             0.0189         -0.0063          1.9586

     Atom 27  O   pos: ( -0.939595  1.164233  0.867101)  dia sigma:          17.76
            17.7887          0.0533         -0.1258
             0.0533         17.6905         -0.0690
            -0.1258         -0.0690         17.8158

     Atom 28  O   pos: ( -0.593252  1.342175  0.866893)  dia sigma:          17.84
            17.8469          0.0869          0.1193
             0.0869         17.8401          0.1071
             0.1193          0.1071         17.8427

     Atom 29  O   pos: ( -0.650931  0.998230  0.669240)  dia sigma:          18.38
            18.3997         -0.2828         -0.0023
            -0.2828         18.5718          0.0765
            -0.0023          0.0765         18.1819

     Atom 30  O   pos: ( -0.781452  1.308961  0.512079)  dia sigma:          18.24
            17.9242         -0.0389         -0.0078
            -0.0389         18.3860         -0.2345
            -0.0078         -0.2345         18.3958

     Atom 31  Ca  pos: (  0.672232 -0.152655  0.866753)  dia sigma:          -4.22
            -4.2244          0.0077          0.0005
             0.0077         -4.2396         -0.0014
             0.0005         -0.0014         -4.2093

     Atom 32  Si  pos: (  0.156844 -0.110305  0.735463)  dia sigma:           1.96
             1.9430         -0.0222         -0.0040
            -0.0222          1.9769          0.0158
            -0.0040          0.0158          1.9647

     Atom 33  O   pos: (  0.013357 -0.244733  0.873615)  dia sigma:          17.73
            17.6957          0.0853         -0.1123
             0.0853         17.7106         -0.0771
            -0.1123         -0.0771         17.7696

     Atom 34  O   pos: (  0.347401 -0.045889  0.864705)  dia sigma:          17.87
            17.9511          0.0499          0.1384
             0.0499         17.8123          0.0480
             0.1384          0.0480         17.8396

     Atom 35  O   pos: (  0.226067 -0.222138  0.528347)  dia sigma:          18.34
            18.4432         -0.1406         -0.2274
            -0.1406         18.1216          0.1766
            -0.2274          0.1766         18.4686

     Atom 36  Ca  pos: ( -0.405219  0.798949  1.142881)  dia sigma:          -4.22
            -4.2323          0.0047          0.0045
             0.0047         -4.2170          0.0114
             0.0045          0.0114         -4.1963

     Atom 37  Si  pos: (  0.123769  0.763350  1.315786)  dia sigma:           1.93
             1.9221         -0.0405         -0.0130
            -0.0405          1.9711         -0.0020
            -0.0130         -0.0020          1.8942

     Atom 38  O   pos: ( -0.736455  0.896935  1.174291)  dia sigma:          17.75
            17.7156          0.0924         -0.1423
             0.0924         17.7549         -0.0987
            -0.1423         -0.0987         17.7855

     Atom 39  O   pos: ( -0.087034  0.714897  1.210477)  dia sigma:          17.75
            17.8223          0.0918          0.1208
             0.0918         17.6425          0.0947
             0.1208          0.0947         17.7746

     Atom 40  O   pos: (  0.136217  0.852813  1.541283)  dia sigma:          17.72
            17.6929          0.0194          0.1023
             0.0194         17.5515          0.0537
             0.1023          0.0537         17.9292

     Atom 41  Ca  pos: ( -0.713878  1.244540  1.184543)  dia sigma:          -4.22
            -4.2367          0.0088          0.0236
             0.0088         -4.2147          0.0012
             0.0236          0.0012         -4.2095

     Atom 42  Si  pos: (  0.990707 -0.548880  1.313748)  dia sigma:           1.97
             1.9432         -0.0377         -0.0128
            -0.0377          2.0013         -0.0152
            -0.0128         -0.0152          1.9641

     Atom 43  O   pos: ( -0.360775  1.150486  1.179130)  dia sigma:          17.80
            17.8362          0.1231          0.0787
             0.1231         17.7775          0.1216
             0.0787          0.1216         17.7897

     Atom 44  O   pos: (  0.226905 -0.506903  1.298800)  dia sigma:          17.74
            17.8808          0.0869          0.0118
             0.0869         17.6529          0.0089
             0.0118          0.0089         17.6820

     Atom 45  O   pos: ( -0.097842 -0.307917  1.296690)  dia sigma:          18.41
            18.3401         -0.2761         -0.1483
            -0.2761         18.7055         -0.0166
            -0.1483         -0.0166         18.1901

     Atom 46  O   pos: (  0.952592 -0.620565  1.544314)  dia sigma:          17.75
            17.7061          0.0237         -0.0483
             0.0237         17.6939         -0.0740
            -0.0483         -0.0740         17.8551

     Atom 47  Ca  pos: (  0.270850 -0.709912  1.704166)  dia sigma:          -4.22
            -4.2114          0.0196          0.0020
             0.0196         -4.2309         -0.0410
             0.0020         -0.0410         -4.2200

     Atom 48  Ca  pos: ( -0.058779 -0.351881  1.791205)  dia sigma:          -4.21
            -4.2193          0.0265         -0.0360
             0.0265         -4.2029         -0.0178
            -0.0360         -0.0178         -4.2092

     Atom 49  Si  pos: ( -0.791670  1.549403  0.446105)  dia sigma:           1.95
             1.9469         -0.0267         -0.0211
            -0.0267          1.9879         -0.0054
            -0.0211         -0.0054          1.9006

     Atom 50  O   pos: ( -0.799845  1.567608  0.210572)  dia sigma:          17.78
            17.7144         -0.0102          0.0174
            -0.0102         17.6053         -0.0297
             0.0174         -0.0297         18.0330

     Atom 51  O   pos: (  0.629788 -0.177950  0.523557)  dia sigma:          17.55
            17.6831          0.0582          0.0630
             0.0582         17.5335          0.0567
             0.0630          0.0567         17.4426

     Atom 52  O   pos: (  0.176777 -0.207883  1.556788)  dia sigma:          18.08
            17.9778         -0.0803          0.1402
            -0.0803         18.2528          0.5163
             0.1402          0.5163         18.0145

     Atom 53  H   pos: (  0.229175 -0.329610  1.490510)  dia sigma:           0.97
             0.9686         -0.0000         -0.0000
            -0.0000          0.9686         -0.0000
            -0.0000         -0.0000          0.9686

     Atom 54  H   pos: (  0.278412 -0.159292  1.655307)  dia sigma:           0.94
             0.9411         -0.0000         -0.0000
            -0.0000          0.9411         -0.0000
            -0.0000         -0.0000          0.9411

     Atom 55  O   pos: (  0.013566  0.590518  2.007036)  dia sigma:          18.18
            18.7634         -0.0046         -0.0669
            -0.0046         17.6477          0.2500
            -0.0669          0.2500         18.1268

     Atom 56  H   pos: ( -0.966489  1.562406  0.067630)  dia sigma:           0.87
             0.8692         -0.0000         -0.0000
            -0.0000          0.8692         -0.0000
            -0.0000         -0.0000          0.8692

     Atom 57  H   pos: ( -0.196655  1.534397  0.027435)  dia sigma:           0.99
             0.9856         -0.0000         -0.0000
            -0.0000          0.9856         -0.0000
            -0.0000         -0.0000          0.9856

     Atom 58  O   pos: (  0.211405  0.754583  0.218880)  dia sigma:          18.16
            18.2296         -0.4404         -0.4059
            -0.4404         18.2436         -0.0157
            -0.4059         -0.0157         18.0184

     Atom 59  H   pos: (  0.297794  0.638989  0.208342)  dia sigma:           1.02
             1.0195         -0.0000         -0.0000
            -0.0000          1.0195         -0.0000
            -0.0000         -0.0000          1.0195

     Atom 60  H   pos: (  0.118127  0.731011  0.337038)  dia sigma:           0.89
             0.8904         -0.0000         -0.0000
            -0.0000          0.8904         -0.0000
            -0.0000         -0.0000          0.8904

     Atom 61  O   pos: ( -0.523595  0.556377  1.946285)  dia sigma:          18.06
            17.6971         -0.3553         -0.1599
            -0.3553         18.3115          0.1256
            -0.1599          0.1256         18.1856

     Atom 62  H   pos: ( -0.662476  1.521552  0.024172)  dia sigma:           0.93
             0.9254         -0.0000         -0.0000
            -0.0000          0.9254         -0.0000
            -0.0000         -0.0000          0.9254

     Atom 63  H   pos: ( -0.476867  0.415558  1.981728)  dia sigma:           0.90
             0.8975         -0.0000         -0.0000
            -0.0000          0.8975         -0.0000
            -0.0000         -0.0000          0.8975

     Atom 64  O   pos: (  0.085945  1.136361  0.121749)  dia sigma:          18.20
            18.2591          0.1742          0.3164
             0.1742         18.8139          0.1148
             0.3164          0.1148         17.5396

     Atom 65  H   pos: (  0.048023  1.275530  0.111385)  dia sigma:           1.02
             1.0178         -0.0000         -0.0000
            -0.0000          1.0178         -0.0000
            -0.0000         -0.0000          1.0178

     Atom 66  H   pos: ( -0.026526  1.056858  0.075768)  dia sigma:           1.00
             1.0047         -0.0000         -0.0000
            -0.0000          1.0047         -0.0000
            -0.0000         -0.0000          1.0047

     Atom 67  O   pos: ( -0.392912  0.591669  0.159013)  dia sigma:          17.95
            17.4213         -0.2833         -0.0312
            -0.2833         18.5177          0.0363
            -0.0312          0.0363         17.9224

     Atom 68  H   pos: ( -0.353721  0.459132  0.199687)  dia sigma:           1.05
             1.0467         -0.0000         -0.0000
            -0.0000          1.0467         -0.0000
            -0.0000         -0.0000          1.0467

     Atom 69  H   pos: ( -0.400644  0.672700  0.292567)  dia sigma:           0.85
             0.8477         -0.0000         -0.0000
            -0.0000          0.8477         -0.0000
            -0.0000         -0.0000          0.8477

     Atom 70  O   pos: (  0.439744 -0.820271  1.989668)  dia sigma:          18.17
            18.8389          0.1112         -0.1440
             0.1112         17.4616          0.2728
            -0.1440          0.2728         18.2131

     Atom 71  H   pos: (  0.266400  0.131315  0.049950)  dia sigma:           0.97
             0.9714         -0.0000         -0.0000
            -0.0000          0.9714         -0.0000
            -0.0000         -0.0000          0.9714

     Atom 72  H   pos: (  0.482855  0.129043 -0.014288)  dia sigma:           1.03
             1.0296         -0.0000         -0.0000
            -0.0000          1.0296         -0.0000
            -0.0000         -0.0000          1.0296

     Atom 73  Ca  pos: (  0.389649  0.310563  0.877545)  dia sigma:          -4.22
            -4.2058         -0.0014          0.0065
            -0.0014         -4.2412          0.0094
             0.0065          0.0094         -4.2170

     Atom 74  Si  pos: ( -0.098538  0.274580  0.721598)  dia sigma:           1.93
             1.9435         -0.0210         -0.0088
            -0.0210          1.9538          0.0078
            -0.0088          0.0078          1.9023

     Atom 75  O   pos: ( -0.268014  0.197164  0.876910)  dia sigma:          17.76
            17.7917          0.0290         -0.1396
             0.0290         17.6645         -0.0950
            -0.1396         -0.0950         17.8280

     Atom 76  O   pos: (  0.036816  0.429534  0.849785)  dia sigma:          17.75
            17.7249          0.0621          0.1396
             0.0621         17.7747          0.1434
             0.1396          0.1434         17.7589

     Atom 77  O   pos: (  0.040085  0.084258  0.651674)  dia sigma:          18.39
            18.3410         -0.2965          0.0075
            -0.2965         18.6295         -0.0152
             0.0075         -0.0152         18.2060

     Atom 78  O   pos: ( -0.182827  0.362632  0.511670)  dia sigma:          17.63
            17.5709          0.0495          0.1100
             0.0495         17.5346         -0.0672
             0.1100         -0.0672         17.7909

     Atom 79  Ca  pos: (  0.062431  0.776096  0.846357)  dia sigma:          -4.24
            -4.2296          0.0022         -0.0049
             0.0022         -4.2523         -0.0074
            -0.0049         -0.0074         -4.2253

     Atom 80  Si  pos: ( -0.472010  0.819668  0.685673)  dia sigma:           1.92
             1.9313         -0.0598          0.0092
            -0.0598          1.9491          0.0232
             0.0092          0.0232          1.8768

     Atom 81  O   pos: ( -0.587754  0.643660  0.796841)  dia sigma:          17.71
            17.6825          0.0831         -0.1363
             0.0831         17.6990         -0.1036
            -0.1363         -0.1036         17.7445

     Atom 82  O   pos: ( -0.290392  0.895364  0.826827)  dia sigma:          17.77
            17.8640          0.0074          0.1784
             0.0074         17.6854          0.0649
             0.1784          0.0649         17.7477

     Atom 83  O   pos: ( -0.405684  0.813308  0.452844)  dia sigma:          17.82
            17.6877          0.0147         -0.1003
             0.0147         17.6891          0.0006
            -0.1003          0.0006         18.0731

     Atom 84  Ca  pos: (  0.219149 -0.129539  1.181128)  dia sigma:          -4.20
            -4.2023         -0.0128          0.0052
            -0.0128         -4.2151          0.0087
             0.0052          0.0087         -4.1908

     Atom 85  Si  pos: (  0.735698 -0.153713  1.359412)  dia sigma:           1.92
             1.9290         -0.0398         -0.0308
            -0.0398          1.9093         -0.0070
            -0.0308         -0.0070          1.9251

     Atom 86  O   pos: ( -0.167102  0.077840  1.359860)  dia sigma:          17.67
            17.6182          0.1453         -0.0356
             0.1453         17.8355          0.0651
            -0.0356          0.0651         17.5687

     Atom 87  O   pos: (  0.547985 -0.204187  1.218366)  dia sigma:          17.73
            17.7684          0.1235          0.1479
             0.1235         17.6477          0.0727
             0.1479          0.0727         17.7782

     Atom 88  O   pos: (  0.696369 -0.195463  1.600193)  dia sigma:          17.75
            17.5992          0.0228         -0.0679
             0.0228         17.6661         -0.0334
            -0.0679         -0.0334         17.9750

     Atom 89  Ca  pos: ( -0.111780  0.349906  1.163500)  dia sigma:          -4.21
            -4.2112         -0.0052          0.0122
            -0.0052         -4.2144          0.0130
             0.0122          0.0130         -4.2056

     Atom 90  Si  pos: (  0.380303  0.353868  1.325377)  dia sigma:           1.94
             1.9450         -0.0457         -0.0109
            -0.0457          1.9759          0.0114
            -0.0109          0.0114          1.8911

     Atom 91  O   pos: (  0.244020  0.199260  1.199782)  dia sigma:          17.77
            17.8310          0.1374          0.1398
             0.1374         17.7251          0.0560
             0.1398          0.0560         17.7676

     Atom 92  O   pos: ( -0.441301  0.454414  1.201910)  dia sigma:          17.76
            17.8196          0.1005         -0.1317
             0.1005         17.6860         -0.0869
            -0.1317         -0.0869         17.7657

     Atom 93  O   pos: (  0.214678  0.537026  1.366141)  dia sigma:          18.40
            18.3906         -0.2608         -0.0403
            -0.2608         18.6112         -0.0843
            -0.0403         -0.0843         18.2125

     Atom 94  O   pos: (  0.437594  0.291375  1.549569)  dia sigma:          17.75
            17.6141         -0.0474          0.0401
            -0.0474         17.6609         -0.0276
             0.0401         -0.0276         17.9757

     Atom 95  Ca  pos: ( -0.601473  1.065602  0.299322)  dia sigma:          -4.23
            -4.2218          0.0118         -0.0034
             0.0118         -4.2245          0.0118
            -0.0034          0.0118         -4.2488

     Atom 96  Ca  pos: ( -0.292459  0.184921  1.697424)  dia sigma:          -4.21
            -4.2169          0.0255         -0.0096
             0.0255         -4.1856          0.0043
            -0.0096          0.0043         -4.2186

     Atom 97  Ca  pos: ( -0.793992  0.547725  1.730863)  dia sigma:          -4.22
            -4.2126          0.0199         -0.0068
             0.0199         -4.1970          0.0000
            -0.0068          0.0000         -4.2407

     Atom 98  O   pos: (  0.245183 -0.434312  1.909101)  dia sigma:          17.96
            17.6288          0.0780          0.0755
             0.0780         17.8141         -0.3097
             0.0755         -0.3097         18.4487

     Atom 99  H   pos: (  0.255156 -0.485350  2.044214)  dia sigma:           1.02
             1.0245         -0.0000         -0.0000
            -0.0000          1.0245         -0.0000
            -0.0000         -0.0000          1.0245

     Atom100  O   pos: ( -0.394261  0.204333  2.029842)  dia sigma:          17.63
            17.6688          0.4189          0.1553
             0.4189         17.8126          0.1377
             0.1553          0.1377         17.4114

     Atom101  H   pos: ( -0.491065  0.102497  1.989041)  dia sigma:           1.02
             1.0202         -0.0000         -0.0000
            -0.0000          1.0202         -0.0000
            -0.0000         -0.0000          1.0202

     Atom102  O   pos: (  0.564888 -0.562920  1.560737)  dia sigma:          18.08
            18.2674         -0.2518          0.0445
            -0.2518         18.4761          0.1060
             0.0445          0.1060         17.5007

     Atom103  H   pos: (  0.583094 -0.415867  1.578984)  dia sigma:           0.95
             0.9458         -0.0000         -0.0000
            -0.0000          0.9458         -0.0000
            -0.0000         -0.0000          0.9458

     Atom104  H   pos: (  0.706122 -0.609450  1.566085)  dia sigma:           0.95
             0.9541         -0.0000         -0.0000
            -0.0000          0.9541         -0.0000
            -0.0000         -0.0000          0.9541

     Atom105  O   pos: ( -0.174925  0.526557  1.643745)  dia sigma:          18.17
            17.7370         -0.4325          0.0737
            -0.4325         17.9058         -0.0195
             0.0737         -0.0195         18.8671

     Atom106  H   pos: ( -0.246617  0.604981  1.544649)  dia sigma:           1.00
             0.9988         -0.0000         -0.0000
            -0.0000          0.9988         -0.0000
            -0.0000         -0.0000          0.9988

     Atom107  H   pos: ( -0.218876  0.583734  1.769531)  dia sigma:           1.02
             1.0157         -0.0000         -0.0000
            -0.0000          1.0157         -0.0000
            -0.0000         -0.0000          1.0157

     Atom108  O   pos: ( -0.033857  0.714198  0.502514)  dia sigma:          18.13
            18.2338         -0.1585          0.0964
            -0.1585         18.5166         -0.0906
             0.0964         -0.0906         17.6252

     Atom109  H   pos: ( -0.085690  0.570148  0.500838)  dia sigma:           0.89
             0.8866         -0.0000         -0.0000
            -0.0000          0.8866         -0.0000
            -0.0000         -0.0000          0.8866

     Atom110  H   pos: ( -0.161982  0.785921  0.474460)  dia sigma:           0.94
             0.9360         -0.0000         -0.0000
            -0.0000          0.9360         -0.0000
            -0.0000         -0.0000          0.9360

     Atom111  O   pos: ( -0.021211 -0.109215  2.044258)  dia sigma:          18.09
            18.6634          0.1037         -0.0186
             0.1037         17.6743         -0.2714
            -0.0186         -0.2714         17.9442

     Atom112  H   pos: ( -0.214781  0.741573  0.073374)  dia sigma:           0.95
             0.9466         -0.0000         -0.0000
            -0.0000          0.9466         -0.0000
            -0.0000         -0.0000          0.9466

     Atom113  H   pos: (  0.107609 -0.143573  2.110188)  dia sigma:           0.95
             0.9482         -0.0000         -0.0000
            -0.0000          0.9482         -0.0000
            -0.0000         -0.0000          0.9482

     Atom114  O   pos: (  0.070109  0.179334  1.707524)  dia sigma:          18.18
            18.0003         -0.4413          0.3418
            -0.4413         17.8034          0.0504
             0.3418          0.0504         18.7458

     Atom115  H   pos: (  0.083609  0.134466  1.569359)  dia sigma:           1.00
             0.9950         -0.0000         -0.0000
            -0.0000          0.9950         -0.0000
            -0.0000         -0.0000          0.9950

     Atom116  H   pos: (  0.174463  0.108357  1.778784)  dia sigma:           1.01
             1.0090         -0.0000         -0.0000
            -0.0000          1.0090         -0.0000
            -0.0000         -0.0000          1.0090

     Paramagnetic contribution in ppm:

     Atom  1  O   pos: ( -0.301536  1.611846  0.261114)  para sigma:         -25.91
            -6.8743         -3.5041         -7.9510
            -4.7329        -40.9693         -0.9094
           -14.4726          0.1526        -29.8771

     Atom  2  H   pos: ( -1.182843  1.665171  0.348962)  para sigma:           0.00
             0.0000          0.0000          0.0000
             0.0000          0.0000          0.0000
             0.0000          0.0000          0.0000

     Atom  3  H   pos: ( -0.411736  1.643050  0.353915)  para sigma:           0.00
             0.0000          0.0000          0.0000
             0.0000          0.0000          0.0000
             0.0000          0.0000          0.0000

     Atom  4  O   pos: (  0.173133  0.287150  0.241307)  para sigma:         -11.75
             4.6444         -2.6852          3.6486
            -4.0412        -32.8083          0.9101
             0.2625         -0.2775         -7.0829

     Atom  5  H   pos: (  0.050886  0.282749  0.319688)  para sigma:           0.00
             0.0000          0.0000          0.0000
             0.0000          0.0000          0.0000
             0.0000          0.0000          0.0000

     Atom  6  H   pos: (  0.280012  0.272771  0.343143)  para sigma:           0.00
             0.0000          0.0000          0.0000
             0.0000          0.0000          0.0000
             0.0000          0.0000          0.0000

     Atom  7  O   pos: (  0.692777  0.132172  0.189342)  para sigma:         -28.68
           -38.9299         12.2977          0.2943
            11.1154        -24.9105          6.1862
             5.6695         10.1619        -22.2089

     Atom  8  H   pos: (  0.751781  0.193362  0.312267)  para sigma:           0.00
             0.0000          0.0000          0.0000
             0.0000          0.0000          0.0000
             0.0000          0.0000          0.0000

     Atom  9  H   pos: (  0.635362  0.006308  0.232667)  para sigma:           0.00
             0.0000          0.0000          0.0000
             0.0000          0.0000          0.0000
             0.0000          0.0000          0.0000

     Atom 10  O   pos: (  0.404970 -0.111629  1.840488)  para sigma:         -53.80
           -50.7395         15.0698         -7.4688
            13.4103        -54.3119         -0.6079
            -7.4768          0.0148        -56.3478

     Atom 11  H   pos: (  0.520270 -0.150569  1.754575)  para sigma:           0.00
             0.0000          0.0000          0.0000
             0.0000          0.0000          0.0000
             0.0000          0.0000          0.0000

     Atom 12  H   pos: (  0.349507 -0.249443  1.894910)  para sigma:           0.00
             0.0000          0.0000          0.0000
             0.0000          0.0000          0.0000
             0.0000          0.0000          0.0000

     Atom 13  O   pos: (  0.445067  0.240468  0.525584)  para sigma:         -37.54
           -27.0081          5.7570          0.7760
             6.2687        -35.9177          0.1034
            -1.0512          0.4825        -49.6871

     Atom 14  H   pos: (  0.577658  0.309043  0.509254)  para sigma:           0.00
             0.0000          0.0000          0.0000
             0.0000          0.0000          0.0000
             0.0000          0.0000          0.0000

     Atom 15  H   pos: (  0.484286  0.100042  0.528570)  para sigma:           0.00
             0.0000          0.0000          0.0000
             0.0000          0.0000          0.0000
             0.0000          0.0000          0.0000

     Atom 16  O   pos: ( -0.440145  0.850290  1.540362)  para sigma:         -17.36
            -0.5684         13.1699         -0.2825
            10.3874        -13.1797          2.1844
            -0.2759          1.5458        -38.3444

     Atom 17  H   pos: ( -0.585070  0.875378  1.548427)  para sigma:           0.00
             0.0000          0.0000          0.0000
             0.0000          0.0000          0.0000
             0.0000          0.0000          0.0000

     Atom 18  H   pos: ( -0.375070  0.983165  1.539092)  para sigma:           0.00
             0.0000          0.0000          0.0000
             0.0000          0.0000          0.0000
             0.0000          0.0000          0.0000

     Atom 19  O   pos: ( -0.354607  1.290141  0.495301)  para sigma:         -27.40
           -29.5747         -3.7104        -17.4654
            -5.7784        -23.0942         -8.9641
           -16.4162        -11.8811        -29.5188

     Atom 20  H   pos: ( -0.444095  1.398264  0.537342)  para sigma:           0.00
             0.0000          0.0000          0.0000
             0.0000          0.0000          0.0000
             0.0000          0.0000          0.0000

     Atom 21  H   pos: ( -0.272081  1.363600  0.399839)  para sigma:           0.00
             0.0000          0.0000          0.0000
             0.0000          0.0000          0.0000
             0.0000          0.0000          0.0000

     Atom 22  O   pos: (  0.963670 -0.780227  1.903553)  para sigma:         -13.42
           -27.9436          8.4921         -7.7810
            10.7643        -30.3391         -3.1919
            -9.8635          0.8957         18.0092

     Atom 23  H   pos: ( -0.351580  0.972042  1.841505)  para sigma:           0.00
             0.0000          0.0000          0.0000
             0.0000          0.0000          0.0000
             0.0000          0.0000          0.0000

     Atom 24  H   pos: (  0.920497 -0.800939  2.044306)  para sigma:           0.00
             0.0000          0.0000          0.0000
             0.0000          0.0000          0.0000
             0.0000          0.0000          0.0000

     Atom 25  Ca  pos: ( -0.257811  1.239062  0.852922)  para sigma:        -492.75
          -482.0061        -10.3381         -6.0139
           -11.3305       -480.9241         -3.8790
            -4.2183         -5.0367       -515.3113

     Atom 26  Si  pos: ( -0.747459  1.212765  0.736838)  para sigma:        -402.64
          -375.1237         23.4932        -10.9417
            22.8265       -423.1649          0.9045
            -7.0922          1.9087       -409.6202

     Atom 27  O   pos: ( -0.939595  1.164233  0.867101)  para sigma:         -92.82
           -51.3757         -9.5174        -10.0903
           -12.6833       -113.8463         -0.5628
             1.5530         -2.1009       -113.2333

     Atom 28  O   pos: ( -0.593252  1.342175  0.866893)  para sigma:        -107.41
          -107.1770          3.7971         -2.2267
             3.8279        -93.8702          0.0612
            -7.9661         -3.4743       -121.1816

     Atom 29  O   pos: ( -0.650931  0.998230  0.669240)  para sigma:         -66.54
           -70.4829        -12.4185         -0.7692
           -13.4431        -57.4333          4.2246
            -1.1509          4.7084        -71.7169

     Atom 30  O   pos: ( -0.781452  1.308961  0.512079)  para sigma:         -73.94
           -82.1358         -7.9730          0.4684
            -3.0875        -66.8863         -9.3639
            -1.2293         -9.1315        -72.8087

     Atom 31  Ca  pos: (  0.672232 -0.152655  0.866753)  para sigma:        -488.09
          -492.5546         -0.1088          0.5012
            -0.1945       -472.5413          3.9192
            -2.1036          4.6475       -499.1799

     Atom 32  Si  pos: (  0.156844 -0.110305  0.735463)  para sigma:        -401.04
          -390.2700         20.2135          2.2711
            23.2276       -404.5367        -14.5540
             0.5737         -4.7334       -408.3048

     Atom 33  O   pos: (  0.013357 -0.244733  0.873615)  para sigma:         -95.13
           -96.0552          1.2706          1.2855
             4.8223        -73.1079          2.2191
             5.3837          5.6614       -116.2253

     Atom 34  O   pos: (  0.347401 -0.045889  0.864705)  para sigma:        -108.57
           -90.5753         -6.5258         -0.2398
           -12.1867       -110.6013         -1.8496
            -7.9062         -3.1483       -124.5462

     Atom 35  O   pos: (  0.226067 -0.222138  0.528347)  para sigma:         -63.14
           -61.4065        -11.2846        -12.1892
           -15.2427        -71.2948         14.5182
            -9.7352         10.7001        -56.7199

     Atom 36  Ca  pos: ( -0.405219  0.798949  1.142881)  para sigma:        -484.25
          -466.1281        -22.9552         -7.7437
           -20.9978       -486.0647        -17.1574
           -10.9787        -15.3347       -500.5655

     Atom 37  Si  pos: (  0.123769  0.763350  1.315786)  para sigma:        -406.46
          -388.4335         25.9190          0.4474
            26.9203       -442.2738          9.6396
             0.3205          9.1873       -388.6875

     Atom 38  O   pos: ( -0.736455  0.896935  1.174291)  para sigma:        -105.55
          -100.4026          2.1703        -14.1922
            -0.1885        -90.6285         -4.9441
            -6.0854         -1.8208       -125.6236

     Atom 39  O   pos: ( -0.087034  0.714897  1.210477)  para sigma:         -92.71
           -63.9670         -5.1304         13.6003
           -10.5636       -107.3163         -1.8851
             4.2137          1.4186       -106.8542

     Atom 40  O   pos: (  0.136217  0.852813  1.541283)  para sigma:        -106.53
          -123.5368        -15.0705        -15.9070
           -12.2759        -78.9720         40.0707
           -10.7884         25.3889       -117.0886

     Atom 41  Ca  pos: ( -0.713878  1.244540  1.184543)  para sigma:        -473.74
          -471.3490        -17.5691        -32.6309
           -16.0476       -468.1568          2.9005
           -31.5350          0.8657       -481.7199

     Atom 42  Si  pos: (  0.990707 -0.548880  1.313748)  para sigma:        -410.18
          -390.3902         24.4499          9.5759
            27.4618       -435.1034         15.8406
             5.4390         17.8089       -405.0580

     Atom 43  O   pos: ( -0.360775  1.150486  1.179130)  para sigma:         -97.28
          -106.6068          6.0240          3.6748
             9.6427        -96.2411          9.6729
             4.3337         11.8262        -88.9892

     Atom 44  O   pos: (  0.226905 -0.506903  1.298800)  para sigma:         -89.89
           -65.5420         -9.0134        -21.4894
           -14.6412       -103.6663          7.9265
           -27.0076          7.8156       -100.4471

     Atom 45  O   pos: ( -0.097842 -0.307917  1.296690)  para sigma:         -72.97
           -71.2191        -21.4423         -2.7529
           -17.8142        -62.9120          2.0947
            -3.3380          2.6203        -84.7917

     Atom 46  O   pos: (  0.952592 -0.620565  1.544314)  para sigma:        -112.17
          -108.3104          0.8566          5.4580
            -0.9923       -112.4739         24.3077
             3.8317         18.2406       -115.7316

     Atom 47  Ca  pos: (  0.270850 -0.709912  1.704166)  para sigma:        -486.77
          -501.1390        -27.0537          2.8696
           -27.7039       -467.5671         45.7629
            -0.5350         46.1225       -491.6038

     Atom 48  Ca  pos: ( -0.058779 -0.351881  1.791205)  para sigma:        -486.74
          -479.0141        -26.3845         35.2958
           -25.0360       -497.0442         20.6102
            39.6811         19.9897       -484.1660

     Atom 49  Si  pos: ( -0.791670  1.549403  0.446105)  para sigma:        -405.16
          -408.7306         18.6806         25.2629
            18.7944       -434.2031         13.0637
            20.2061          5.1316       -372.5394

     Atom 50  O   pos: ( -0.799845  1.567608  0.210572)  para sigma:         -62.67
           -78.5802          0.5129          8.5471
             0.9737        -83.4296         -0.0790
            12.3918          4.9353        -25.9914

     Atom 51  O   pos: (  0.629788 -0.177950  0.523557)  para sigma:         -84.63
           -93.6801          6.0221          6.7525
             6.3698        -94.9722          6.4021
             9.7127          7.3615        -65.2433

     Atom 52  O   pos: (  0.176777 -0.207883  1.556788)  para sigma:         -47.06
           -56.0971          6.3547          4.7978
             9.5483        -50.8565         16.8111
             8.5435         16.8515        -34.2414

     Atom 53  H   pos: (  0.229175 -0.329610  1.490510)  para sigma:           0.00
             0.0000          0.0000          0.0000
             0.0000          0.0000          0.0000
             0.0000          0.0000          0.0000

     Atom 54  H   pos: (  0.278412 -0.159292  1.655307)  para sigma:           0.00
             0.0000          0.0000          0.0000
             0.0000          0.0000          0.0000
             0.0000          0.0000          0.0000

     Atom 55  O   pos: (  0.013566  0.590518  2.007036)  para sigma:         -35.35
           -32.3606         -1.5753          4.1940
             1.9105        -51.0247          8.2370
             1.1068          7.4205        -22.6614

     Atom 56  H   pos: ( -0.966489  1.562406  0.067630)  para sigma:           0.00
             0.0000          0.0000          0.0000
             0.0000          0.0000          0.0000
             0.0000          0.0000          0.0000

     Atom 57  H   pos: ( -0.196655  1.534397  0.027435)  para sigma:           0.00
             0.0000          0.0000          0.0000
             0.0000          0.0000          0.0000
             0.0000          0.0000          0.0000

     Atom 58  O   pos: (  0.211405  0.754583  0.218880)  para sigma:         -37.10
           -31.3612          3.9530        -12.1823
             5.0043        -43.2917         -1.1340
           -13.6501          3.3001        -36.6568

     Atom 59  H   pos: (  0.297794  0.638989  0.208342)  para sigma:           0.00
             0.0000          0.0000          0.0000
             0.0000          0.0000          0.0000
             0.0000          0.0000          0.0000

     Atom 60  H   pos: (  0.118127  0.731011  0.337038)  para sigma:           0.00
             0.0000          0.0000          0.0000
             0.0000          0.0000          0.0000
             0.0000          0.0000          0.0000

     Atom 61  O   pos: ( -0.523595  0.556377  1.946285)  para sigma:         -48.93
           -52.7191         -8.0257         11.7509
           -10.4390        -48.4490          0.4564
             6.8685         -2.4294        -45.6368

     Atom 62  H   pos: ( -0.662476  1.521552  0.024172)  para sigma:           0.00
             0.0000          0.0000          0.0000
             0.0000          0.0000          0.0000
             0.0000          0.0000          0.0000

     Atom 63  H   pos: ( -0.476867  0.415558  1.981728)  para sigma:           0.00
             0.0000          0.0000          0.0000
             0.0000          0.0000          0.0000
             0.0000          0.0000          0.0000

     Atom 64  O   pos: (  0.085945  1.136361  0.121749)  para sigma:         -14.45
           -17.7225          3.8944         12.2714
            -1.1330          8.6672          0.2203
            13.5301          4.4400        -34.2927

     Atom 65  H   pos: (  0.048023  1.275530  0.111385)  para sigma:           0.00
             0.0000          0.0000          0.0000
             0.0000          0.0000          0.0000
             0.0000          0.0000          0.0000

     Atom 66  H   pos: ( -0.026526  1.056858  0.075768)  para sigma:           0.00
             0.0000          0.0000          0.0000
             0.0000          0.0000          0.0000
             0.0000          0.0000          0.0000

     Atom 67  O   pos: ( -0.392912  0.591669  0.159013)  para sigma:         -18.80
           -34.4172          2.1157         -6.5266
            -0.6760         -7.5462         12.6203
            -8.2034         16.5137        -14.4256

     Atom 68  H   pos: ( -0.353721  0.459132  0.199687)  para sigma:           0.00
             0.0000          0.0000          0.0000
             0.0000          0.0000          0.0000
             0.0000          0.0000          0.0000

     Atom 69  H   pos: ( -0.400644  0.672700  0.292567)  para sigma:           0.00
             0.0000          0.0000          0.0000
             0.0000          0.0000          0.0000
             0.0000          0.0000          0.0000

     Atom 70  O   pos: (  0.439744 -0.820271  1.989668)  para sigma:         -17.08
            -8.1671         -2.7970         -0.4315
            -1.9590        -33.2363         -0.9365
             4.3347          1.7581         -9.8251

     Atom 71  H   pos: (  0.266400  0.131315  0.049950)  para sigma:           0.00
             0.0000          0.0000          0.0000
             0.0000          0.0000          0.0000
             0.0000          0.0000          0.0000

     Atom 72  H   pos: (  0.482855  0.129043 -0.014288)  para sigma:           0.00
             0.0000          0.0000          0.0000
             0.0000          0.0000          0.0000
             0.0000          0.0000          0.0000

     Atom 73  Ca  pos: (  0.389649  0.310563  0.877545)  para sigma:        -467.98
          -481.1561         -8.2389         -6.9341
            -9.4576       -448.4392         -9.7310
            -6.1056        -10.9902       -474.3418

     Atom 74  Si  pos: ( -0.098538  0.274580  0.721598)  para sigma:        -409.38
          -410.2406         12.5678          8.1847
            15.1308       -423.9763         -7.3991
            14.6568        -16.4141       -393.9126

     Atom 75  O   pos: ( -0.268014  0.197164  0.876910)  para sigma:        -108.64
          -113.6474          4.9475          6.8943
             4.5495        -81.2316          0.6234
            14.0483          5.7003       -131.0449

     Atom 76  O   pos: (  0.036816  0.429534  0.849785)  para sigma:        -107.09
          -113.8861          1.8492         -3.7653
             5.8971        -87.0784         -0.8807
            -7.6923         -7.9362       -120.2940

     Atom 77  O   pos: (  0.040085  0.084258  0.651674)  para sigma:         -59.81
           -63.8787        -28.8236          0.9875
           -26.7160        -41.3247         -4.3897
             1.3741         -3.3923        -74.2167

     Atom 78  O   pos: ( -0.182827  0.362632  0.511670)  para sigma:         -71.66
           -73.4744          7.8841          8.5629
             4.7872        -71.3134         -5.4529
             8.9517         -2.5665        -70.1946

     Atom 79  Ca  pos: (  0.062431  0.776096  0.846357)  para sigma:        -441.44
          -458.1330         -3.3869         14.4205
            -3.5196       -425.6805          6.4993
            15.1470          8.0246       -440.5084

     Atom 80  Si  pos: ( -0.472010  0.819668  0.685673)  para sigma:        -406.50
          -419.1312         42.2796         -6.4751
            43.5383       -414.3338         -6.3155
           -12.3540         -7.8421       -386.0496

     Atom 81  O   pos: ( -0.587754  0.643660  0.796841)  para sigma:         -89.95
          -104.3623         11.3655         -8.3937
            12.1851        -54.9810        -21.7472
            -7.0046        -10.8084       -110.4929

     Atom 82  O   pos: ( -0.290392  0.895364  0.826827)  para sigma:        -110.90
          -116.7571          2.5730         -3.3906
             7.4582       -100.6181          1.7719
            -8.3024         -2.8969       -115.3325

     Atom 83  O   pos: ( -0.405684  0.813308  0.452844)  para sigma:         -84.99
           -89.8418        -11.3429          4.3641
            -9.6719        -87.5290          2.6576
             3.0124          0.1901        -77.5943

     Atom 84  Ca  pos: (  0.219149 -0.129539  1.181128)  para sigma:        -468.71
          -479.1923         -3.3345         11.5227
            -2.2906       -444.1139         -0.6416
            10.1881          0.5041       -482.8100

     Atom 85  Si  pos: (  0.735698 -0.153713  1.359412)  para sigma:        -406.03
          -400.3215         37.0220         23.3918
            32.0980       -401.6175         -0.6349
            21.7669         -7.4876       -416.1608

     Atom 86  O   pos: ( -0.167102  0.077840  1.359860)  para sigma:         -87.77
          -110.1278         19.7169        -10.6476
            19.3675        -72.4232        -15.1922
           -14.8392        -24.9519        -80.7662

     Atom 87  O   pos: (  0.547985 -0.204187  1.218366)  para sigma:         -94.60
           -64.6302         -1.6786         22.5664
            -7.4024       -117.2552          0.9582
            16.4421          5.0548       -101.9100

     Atom 88  O   pos: (  0.696369 -0.195463  1.600193)  para sigma:        -100.23
           -97.8786        -13.4630         14.9336
            -8.9206        -92.1289        -13.3901
             6.9711        -10.1613       -110.6706

     Atom 89  Ca  pos: ( -0.111780  0.349906  1.163500)  para sigma:        -474.86
          -498.7615         -7.1008        -17.5790
           -10.5445       -462.0564        -20.6083
           -14.7981        -25.0019       -463.7694

     Atom 90  Si  pos: (  0.380303  0.353868  1.325377)  para sigma:        -404.60
          -413.8769         32.5932          9.4030
            33.5825       -424.0675         -9.7177
             7.7041        -11.0028       -375.8706

     Atom 91  O   pos: (  0.244020  0.199260  1.199782)  para sigma:        -108.55
          -128.5212          3.6311          4.8943
             8.5092        -67.5144         14.5528
             0.6935          3.3063       -129.6115

     Atom 92  O   pos: ( -0.441301  0.454414  1.201910)  para sigma:         -99.33
           -88.2414         -1.8172        -13.1414
            -1.4412        -97.1049         -9.3223
            -6.7596         -5.8941       -112.6495

     Atom 93  O   pos: (  0.214678  0.537026  1.366141)  para sigma:         -80.47
           -82.4683         -3.6522         -2.4974
            -4.3073        -77.1675          2.1420
            -2.2616          2.4543        -81.7736

     Atom 94  O   pos: (  0.437594  0.291375  1.549569)  para sigma:        -108.87
           -77.2471        -24.0657         42.6250
           -19.6650       -124.0788        -19.4145
            26.6751         -9.6912       -125.2990

     Atom 95  Ca  pos: ( -0.601473  1.065602  0.299322)  para sigma:        -460.34
          -481.1640          6.1547        -12.3890
             7.1157       -469.0027         -7.4642
           -11.7179        -11.2209       -430.8580

     Atom 96  Ca  pos: ( -0.292459  0.184921  1.697424)  para sigma:        -488.08
          -484.4973        -19.9908          0.3078
           -23.7146       -519.1322          4.4492
            -0.7768         -0.4070       -460.6095

     Atom 97  Ca  pos: ( -0.793992  0.547725  1.730863)  para sigma:        -459.44
          -451.0872          3.7955         16.9160
             3.3133       -480.7891         -9.6963
            21.6808         -9.5923       -446.4534

     Atom 98  O   pos: (  0.245183 -0.434312  1.909101)  para sigma:         -84.15
           -66.3990         -8.8951         16.3475
            -4.4398        -63.3438         17.1024
             8.0237         25.7638       -122.7152

     Atom 99  H   pos: (  0.255156 -0.485350  2.044214)  para sigma:           0.00
             0.0000          0.0000          0.0000
             0.0000          0.0000          0.0000
             0.0000          0.0000          0.0000

     Atom100  O   pos: ( -0.394261  0.204333  2.029842)  para sigma:         -89.25
          -129.0678        -23.1584        -37.7644
           -20.5347       -108.5417         -5.5300
           -37.9175        -10.1831        -30.1342

     Atom101  H   pos: ( -0.491065  0.102497  1.989041)  para sigma:           0.00
             0.0000          0.0000          0.0000
             0.0000          0.0000          0.0000
             0.0000          0.0000          0.0000

     Atom102  O   pos: (  0.564888 -0.562920  1.560737)  para sigma:         -41.13
           -28.5980          4.0404          0.9377
             5.6480        -34.4624         -0.0716
            -0.3371         -4.0616        -60.3419

     Atom103  H   pos: (  0.583094 -0.415867  1.578984)  para sigma:           0.00
             0.0000          0.0000          0.0000
             0.0000          0.0000          0.0000
             0.0000          0.0000          0.0000

     Atom104  H   pos: (  0.706122 -0.609450  1.566085)  para sigma:           0.00
             0.0000          0.0000          0.0000
             0.0000          0.0000          0.0000
             0.0000          0.0000          0.0000

     Atom105  O   pos: ( -0.174925  0.526557  1.643745)  para sigma:         -18.58
           -26.9168         -7.9681          2.2511
            -5.5246        -25.7913         -1.1954
             2.3386         -2.5583         -3.0310

     Atom106  H   pos: ( -0.246617  0.604981  1.544649)  para sigma:           0.00
             0.0000          0.0000          0.0000
             0.0000          0.0000          0.0000
             0.0000          0.0000          0.0000

     Atom107  H   pos: ( -0.218876  0.583734  1.769531)  para sigma:           0.00
             0.0000          0.0000          0.0000
             0.0000          0.0000          0.0000
             0.0000          0.0000          0.0000

     Atom108  O   pos: ( -0.033857  0.714198  0.502514)  para sigma:         -46.87
           -42.5449          5.2387         -7.1895
             2.5859        -44.6624         -4.6748
            -7.4215         -5.2839        -53.3899

     Atom109  H   pos: ( -0.085690  0.570148  0.500838)  para sigma:           0.00
             0.0000          0.0000          0.0000
             0.0000          0.0000          0.0000
             0.0000          0.0000          0.0000

     Atom110  H   pos: ( -0.161982  0.785921  0.474460)  para sigma:           0.00
             0.0000          0.0000          0.0000
             0.0000          0.0000          0.0000
             0.0000          0.0000          0.0000

     Atom111  O   pos: ( -0.021211 -0.109215  2.044258)  para sigma:         -38.65
           -33.6664          9.3205          0.4392
            13.5843        -40.0327          2.3324
            -2.9686          1.3156        -42.2557

     Atom112  H   pos: ( -0.214781  0.741573  0.073374)  para sigma:           0.00
             0.0000          0.0000          0.0000
             0.0000          0.0000          0.0000
             0.0000          0.0000          0.0000

     Atom113  H   pos: (  0.107609 -0.143573  2.110188)  para sigma:           0.00
             0.0000          0.0000          0.0000
             0.0000          0.0000          0.0000
             0.0000          0.0000          0.0000

     Atom114  O   pos: (  0.070109  0.179334  1.707524)  para sigma:         -26.53
           -20.7861         -4.3155          8.2004
             0.2144        -43.8216         -2.8487
             5.2444         -1.6939        -14.9843

     Atom115  H   pos: (  0.083609  0.134466  1.569359)  para sigma:           0.00
             0.0000          0.0000          0.0000
             0.0000          0.0000          0.0000
             0.0000          0.0000          0.0000

     Atom116  H   pos: (  0.174463  0.108357  1.778784)  para sigma:           0.00
             0.0000          0.0000          0.0000
             0.0000          0.0000          0.0000
             0.0000          0.0000          0.0000

     Paramagnetic US occ-occ contribution in ppm:

     Atom  1  O   pos: ( -0.301536  1.611846  0.261114)  para_oo sigma:          -1.05
            -1.1230         -0.0587         -0.0389
            -0.0689         -1.0145         -0.1360
            -0.1411         -0.0908         -1.0222

     Atom  2  H   pos: ( -1.182843  1.665171  0.348962)  para_oo sigma:           0.00
             0.0000          0.0000          0.0000
             0.0000          0.0000          0.0000
             0.0000          0.0000          0.0000

     Atom  3  H   pos: ( -0.411736  1.643050  0.353915)  para_oo sigma:           0.00
             0.0000          0.0000          0.0000
             0.0000          0.0000          0.0000
             0.0000          0.0000          0.0000

     Atom  4  O   pos: (  0.173133  0.287150  0.241307)  para_oo sigma:          -0.84
            -0.9007         -0.0535          0.0541
            -0.0990         -0.9084          0.0385
             0.0084          0.0008         -0.7203

     Atom  5  H   pos: (  0.050886  0.282749  0.319688)  para_oo sigma:           0.00
             0.0000          0.0000          0.0000
             0.0000          0.0000          0.0000
             0.0000          0.0000          0.0000

     Atom  6  H   pos: (  0.280012  0.272771  0.343143)  para_oo sigma:           0.00
             0.0000          0.0000          0.0000
             0.0000          0.0000          0.0000
             0.0000          0.0000          0.0000

     Atom  7  O   pos: (  0.692777  0.132172  0.189342)  para_oo sigma:          -1.01
            -1.0384         -0.1031         -0.0128
            -0.0966         -1.0833          0.0289
             0.0263          0.0409         -0.9075

     Atom  8  H   pos: (  0.751781  0.193362  0.312267)  para_oo sigma:           0.00
             0.0000          0.0000          0.0000
             0.0000          0.0000          0.0000
             0.0000          0.0000          0.0000

     Atom  9  H   pos: (  0.635362  0.006308  0.232667)  para_oo sigma:           0.00
             0.0000          0.0000          0.0000
             0.0000          0.0000          0.0000
             0.0000          0.0000          0.0000

     Atom 10  O   pos: (  0.404970 -0.111629  1.840488)  para_oo sigma:          -1.45
            -1.3264          0.1778         -0.0473
             0.1680         -1.4294          0.1113
            -0.0155          0.1191         -1.6067

     Atom 11  H   pos: (  0.520270 -0.150569  1.754575)  para_oo sigma:           0.00
             0.0000          0.0000          0.0000
             0.0000          0.0000          0.0000
             0.0000          0.0000          0.0000

     Atom 12  H   pos: (  0.349507 -0.249443  1.894910)  para_oo sigma:           0.00
             0.0000          0.0000          0.0000
             0.0000          0.0000          0.0000
             0.0000          0.0000          0.0000

     Atom 13  O   pos: (  0.445067  0.240468  0.525584)  para_oo sigma:          -0.67
            -0.5224          0.0786          0.0948
             0.0896         -0.5186         -0.0575
             0.0699         -0.0248         -0.9760

     Atom 14  H   pos: (  0.577658  0.309043  0.509254)  para_oo sigma:           0.00
             0.0000          0.0000          0.0000
             0.0000          0.0000          0.0000
             0.0000          0.0000          0.0000

     Atom 15  H   pos: (  0.484286  0.100042  0.528570)  para_oo sigma:           0.00
             0.0000          0.0000          0.0000
             0.0000          0.0000          0.0000
             0.0000          0.0000          0.0000

     Atom 16  O   pos: ( -0.440145  0.850290  1.540362)  para_oo sigma:          -0.74
            -0.5643          0.0612          0.0265
             0.0411         -0.6728         -0.0237
             0.0280          0.0034         -0.9738

     Atom 17  H   pos: ( -0.585070  0.875378  1.548427)  para_oo sigma:           0.00
             0.0000          0.0000          0.0000
             0.0000          0.0000          0.0000
             0.0000          0.0000          0.0000

     Atom 18  H   pos: ( -0.375070  0.983165  1.539092)  para_oo sigma:           0.00
             0.0000          0.0000          0.0000
             0.0000          0.0000          0.0000
             0.0000          0.0000          0.0000

     Atom 19  O   pos: ( -0.354607  1.290141  0.495301)  para_oo sigma:          -0.38
            -0.2777         -0.1289         -0.3412
            -0.1423         -0.3496         -0.0152
            -0.2524         -0.0999         -0.5075

     Atom 20  H   pos: ( -0.444095  1.398264  0.537342)  para_oo sigma:           0.00
             0.0000          0.0000          0.0000
             0.0000          0.0000          0.0000
             0.0000          0.0000          0.0000

     Atom 21  H   pos: ( -0.272081  1.363600  0.399839)  para_oo sigma:           0.00
             0.0000          0.0000          0.0000
             0.0000          0.0000          0.0000
             0.0000          0.0000          0.0000

     Atom 22  O   pos: (  0.963670 -0.780227  1.903553)  para_oo sigma:          -0.60
            -0.7817         -0.0393          0.0742
            -0.0908         -0.8115          0.0024
             0.0042          0.0274         -0.2196

     Atom 23  H   pos: ( -0.351580  0.972042  1.841505)  para_oo sigma:           0.00
             0.0000          0.0000          0.0000
             0.0000          0.0000          0.0000
             0.0000          0.0000          0.0000

     Atom 24  H   pos: (  0.920497 -0.800939  2.044306)  para_oo sigma:           0.00
             0.0000          0.0000          0.0000
             0.0000          0.0000          0.0000
             0.0000          0.0000          0.0000

     Atom 25  Ca  pos: ( -0.257811  1.239062  0.852922)  para_oo sigma:          -3.56
            -3.2710         -0.3630         -0.0855
            -0.3137         -3.2566         -0.0614
            -0.0583         -0.0494         -4.1431

     Atom 26  Si  pos: ( -0.747459  1.212765  0.736838)  para_oo sigma:          -6.11
            -5.4491          0.5286         -0.1755
             0.5688         -6.6768          0.0731
            -0.2801          0.0567         -6.2068

     Atom 27  O   pos: ( -0.939595  1.164233  0.867101)  para_oo sigma:          -2.09
            -1.1792          0.8169         -1.7420
             0.9656         -3.2025         -0.6680
            -1.8923         -0.6793         -1.8996

     Atom 28  O   pos: ( -0.593252  1.342175  0.866893)  para_oo sigma:          -1.55
            -1.1469          1.3092          1.5510
             1.2339         -1.7276          1.0534
             1.6213          1.0793         -1.7615

     Atom 29  O   pos: ( -0.650931  0.998230  0.669240)  para_oo sigma:          -3.26
            -3.3633         -1.5845         -0.0906
            -1.6214         -1.9081          0.5227
            -0.0755          0.5472         -4.5048

     Atom 30  O   pos: ( -0.781452  1.308961  0.512079)  para_oo sigma:          -3.48
            -4.3808         -0.1276          0.3564
            -0.1790         -2.9713         -1.4089
             0.4146         -1.5596         -3.0946

     Atom 31  Ca  pos: (  0.672232 -0.152655  0.866753)  para_oo sigma:          -3.47
            -3.5616         -0.2279         -0.0339
            -0.2481         -2.9676          0.0332
             0.0836          0.1053         -3.8699

     Atom 32  Si  pos: (  0.156844 -0.110305  0.735463)  para_oo sigma:          -6.13
            -6.1008          0.5016          0.1909
             0.4691         -6.1247         -0.2663
             0.1740         -0.3253         -6.1539

     Atom 33  O   pos: (  0.013357 -0.244733  0.873615)  para_oo sigma:          -1.76
            -1.7634          1.2875         -1.4700
             1.2955         -2.0652         -1.1774
            -1.5486         -1.3107         -1.4400

     Atom 34  O   pos: (  0.347401 -0.045889  0.864705)  para_oo sigma:          -1.61
            -0.6254          0.8578          1.7173
             0.9205         -2.4811          0.8006
             1.8133          0.7756         -1.7221

     Atom 35  O   pos: (  0.226067 -0.222138  0.528347)  para_oo sigma:          -3.96
            -3.8122         -0.7140         -1.1610
            -0.6853         -4.3775          0.8111
            -1.1402          0.9111         -3.6994

     Atom 36  Ca  pos: ( -0.405219  0.798949  1.142881)  para_oo sigma:          -3.36
            -2.9767         -0.5148         -0.1209
            -0.4917         -3.2050         -0.2403
            -0.0170         -0.2030         -3.9002

     Atom 37  Si  pos: (  0.123769  0.763350  1.315786)  para_oo sigma:          -6.00
            -5.6860          0.4911         -0.0096
             0.4965         -6.5824          0.0825
            -0.0112          0.0802         -5.7444

     Atom 38  O   pos: ( -0.736455  0.896935  1.174291)  para_oo sigma:          -1.57
            -1.6520          1.0293         -1.5095
             0.9990         -2.0639         -1.2004
            -1.5854         -1.2745         -1.0018

     Atom 39  O   pos: ( -0.087034  0.714897  1.210477)  para_oo sigma:          -1.87
            -0.5419          0.7403          1.1540
             0.8789         -2.8550          0.5005
             1.3061          0.4555         -2.2209

     Atom 40  O   pos: (  0.136217  0.852813  1.541283)  para_oo sigma:          -1.63
            -2.1005          0.4142          0.4708
             0.3475         -2.9923          0.6482
             0.2889          0.9537          0.1923

     Atom 41  Ca  pos: ( -0.713878  1.244540  1.184543)  para_oo sigma:          -2.94
            -2.7780         -0.5232         -0.6837
            -0.5087         -2.8161         -0.1217
            -0.6487         -0.1320         -3.2210

     Atom 42  Si  pos: (  0.990707 -0.548880  1.313748)  para_oo sigma:          -5.98
            -5.6796          0.4652          0.3327
             0.4903         -6.1492          0.3839
             0.3671          0.3974         -6.1064

     Atom 43  O   pos: ( -0.360775  1.150486  1.179130)  para_oo sigma:          -1.89
            -2.1771          1.1367          1.4161
             1.0418         -1.8882          1.4937
             1.3891          1.5615         -1.6091

     Atom 44  O   pos: (  0.226905 -0.506903  1.298800)  para_oo sigma:          -2.26
            -0.5812          0.6529         -0.0529
             0.8073         -3.1151         -0.0098
             0.0857          0.0872         -3.0859

     Atom 45  O   pos: ( -0.097842 -0.307917  1.296690)  para_oo sigma:          -3.62
            -3.8647         -1.6030         -0.1372
            -1.6569         -2.4769          0.2216
            -0.1511          0.2028         -4.5191

     Atom 46  O   pos: (  0.952592 -0.620565  1.544314)  para_oo sigma:          -1.95
            -2.7301          0.1644         -0.7435
             0.2257         -2.7005         -1.2289
            -0.7528         -1.2473         -0.4210

     Atom 47  Ca  pos: (  0.270850 -0.709912  1.704166)  para_oo sigma:          -3.33
            -3.4538         -0.2768          0.0055
            -0.3767         -2.7696          0.7929
            -0.0929          0.8030         -3.7664

     Atom 48  Ca  pos: ( -0.058779 -0.351881  1.791205)  para_oo sigma:          -2.88
            -2.5424         -0.4852          0.7426
            -0.4888         -2.8321          0.3278
             0.6598          0.2948         -3.2617

     Atom 49  Si  pos: ( -0.791670  1.549403  0.446105)  para_oo sigma:          -5.93
            -5.9081          0.2888          0.2847
             0.3197         -6.4375          0.1203
             0.2424          0.0697         -5.4345

     Atom 50  O   pos: ( -0.799845  1.567608  0.210572)  para_oo sigma:          -4.03
            -5.4185         -0.0562          0.2494
            -0.0809         -5.0920         -0.1384
             0.2649         -0.1678         -1.5938

     Atom 51  O   pos: (  0.629788 -0.177950  0.523557)  para_oo sigma:          -2.85
            -1.5911          1.0756          0.8592
             1.0794         -2.8635          0.5526
             0.8840          0.6192         -4.1027

     Atom 52  O   pos: (  0.176777 -0.207883  1.556788)  para_oo sigma:          -0.55
            -0.7751         -0.0210          0.2842
            -0.0095         -0.3456          0.4614
             0.2956          0.3631         -0.5164

     Atom 53  H   pos: (  0.229175 -0.329610  1.490510)  para_oo sigma:           0.00
             0.0000          0.0000          0.0000
             0.0000          0.0000          0.0000
             0.0000          0.0000          0.0000

     Atom 54  H   pos: (  0.278412 -0.159292  1.655307)  para_oo sigma:           0.00
             0.0000          0.0000          0.0000
             0.0000          0.0000          0.0000
             0.0000          0.0000          0.0000

     Atom 55  O   pos: (  0.013566  0.590518  2.007036)  para_oo sigma:          -0.70
            -0.4422          0.0268          0.3270
             0.0604         -0.7994         -0.0203
             0.6360         -0.0097         -0.8732

     Atom 56  H   pos: ( -0.966489  1.562406  0.067630)  para_oo sigma:           0.00
             0.0000          0.0000          0.0000
             0.0000          0.0000          0.0000
             0.0000          0.0000          0.0000

     Atom 57  H   pos: ( -0.196655  1.534397  0.027435)  para_oo sigma:           0.00
             0.0000          0.0000          0.0000
             0.0000          0.0000          0.0000
             0.0000          0.0000          0.0000

     Atom 58  O   pos: (  0.211405  0.754583  0.218880)  para_oo sigma:          -0.66
            -0.4456         -0.2160         -0.1917
            -0.2103         -0.9812          0.0223
            -0.1591          0.0031         -0.5499

     Atom 59  H   pos: (  0.297794  0.638989  0.208342)  para_oo sigma:           0.00
             0.0000          0.0000          0.0000
             0.0000          0.0000          0.0000
             0.0000          0.0000          0.0000

     Atom 60  H   pos: (  0.118127  0.731011  0.337038)  para_oo sigma:           0.00
             0.0000          0.0000          0.0000
             0.0000          0.0000          0.0000
             0.0000          0.0000          0.0000

     Atom 61  O   pos: ( -0.523595  0.556377  1.946285)  para_oo sigma:          -0.50
            -0.8405         -0.3290         -0.5500
            -0.3262         -0.0743          0.1874
            -0.5491          0.2021         -0.5920

     Atom 62  H   pos: ( -0.662476  1.521552  0.024172)  para_oo sigma:           0.00
             0.0000          0.0000          0.0000
             0.0000          0.0000          0.0000
             0.0000          0.0000          0.0000

     Atom 63  H   pos: ( -0.476867  0.415558  1.981728)  para_oo sigma:           0.00
             0.0000          0.0000          0.0000
             0.0000          0.0000          0.0000
             0.0000          0.0000          0.0000

     Atom 64  O   pos: (  0.085945  1.136361  0.121749)  para_oo sigma:          -0.48
            -0.7350          0.1794         -0.0239
             0.2010         -0.0639          0.1306
            -0.0581          0.1685         -0.6517

     Atom 65  H   pos: (  0.048023  1.275530  0.111385)  para_oo sigma:           0.00
             0.0000          0.0000          0.0000
             0.0000          0.0000          0.0000
             0.0000          0.0000          0.0000

     Atom 66  H   pos: ( -0.026526  1.056858  0.075768)  para_oo sigma:           0.00
             0.0000          0.0000          0.0000
             0.0000          0.0000          0.0000
             0.0000          0.0000          0.0000

     Atom 67  O   pos: ( -0.392912  0.591669  0.159013)  para_oo sigma:          -1.01
            -1.0755          0.0931         -0.1206
             0.0842         -0.9677          0.1809
            -0.1291          0.2342         -0.9742

     Atom 68  H   pos: ( -0.353721  0.459132  0.199687)  para_oo sigma:           0.00
             0.0000          0.0000          0.0000
             0.0000          0.0000          0.0000
             0.0000          0.0000          0.0000

     Atom 69  H   pos: ( -0.400644  0.672700  0.292567)  para_oo sigma:           0.00
             0.0000          0.0000          0.0000
             0.0000          0.0000          0.0000
             0.0000          0.0000          0.0000

     Atom 70  O   pos: (  0.439744 -0.820271  1.989668)  para_oo sigma:          -0.43
            -0.1857         -0.0097         -0.3009
             0.0546         -0.4886          0.1513
            -0.4002          0.1283         -0.6056

     Atom 71  H   pos: (  0.266400  0.131315  0.049950)  para_oo sigma:           0.00
             0.0000          0.0000          0.0000
             0.0000          0.0000          0.0000
             0.0000          0.0000          0.0000

     Atom 72  H   pos: (  0.482855  0.129043 -0.014288)  para_oo sigma:           0.00
             0.0000          0.0000          0.0000
             0.0000          0.0000          0.0000
             0.0000          0.0000          0.0000

     Atom 73  Ca  pos: (  0.389649  0.310563  0.877545)  para_oo sigma:          -2.87
            -3.1115         -0.2733         -0.1093
            -0.2804         -2.2593         -0.2611
            -0.0956         -0.3093         -3.2250

     Atom 74  Si  pos: ( -0.098538  0.274580  0.721598)  para_oo sigma:          -5.80
            -5.7527          0.2955         -0.0089
             0.2711         -5.9972          0.0710
            -0.0414          0.0508         -5.6622

     Atom 75  O   pos: ( -0.268014  0.197164  0.876910)  para_oo sigma:          -1.36
            -0.6971          0.6230         -1.6666
             0.6161         -2.4393         -0.8855
            -1.8170         -0.9512         -0.9386

     Atom 76  O   pos: (  0.036816  0.429534  0.849785)  para_oo sigma:          -1.46
            -1.2260          1.2317          1.2502
             1.2363         -1.4454          1.1499
             1.3481          1.3165         -1.6965

     Atom 77  O   pos: (  0.040085  0.084258  0.651674)  para_oo sigma:          -4.11
            -4.3089         -1.6098          0.1261
            -1.6561         -2.8287         -0.1803
             0.1352         -0.2030         -5.1809

     Atom 78  O   pos: ( -0.182827  0.362632  0.511670)  para_oo sigma:          -3.52
            -4.0382         -0.2782          0.7788
            -0.3546         -4.0719         -0.7542
             0.8519         -0.7871         -2.4366

     Atom 79  Ca  pos: (  0.062431  0.776096  0.846357)  para_oo sigma:          -2.25
            -2.4451         -0.1349          0.1303
            -0.1269         -1.8711          0.0780
             0.1500          0.0872         -2.4418

     Atom 80  Si  pos: ( -0.472010  0.819668  0.685673)  para_oo sigma:          -6.02
            -6.2240          0.9030         -0.2646
             0.8515         -6.1379         -0.2168
            -0.2258         -0.2655         -5.6917

     Atom 81  O   pos: ( -0.587754  0.643660  0.796841)  para_oo sigma:          -2.23
            -2.3610          1.5553         -0.9700
             1.3673         -1.8342         -0.9252
            -1.0076         -1.0767         -2.4935

     Atom 82  O   pos: ( -0.290392  0.895364  0.826827)  para_oo sigma:          -1.44
            -0.4421          0.7839          1.7064
             0.8174         -2.3478          0.9843
             1.7919          1.0136         -1.5297

     Atom 83  O   pos: ( -0.405684  0.813308  0.452844)  para_oo sigma:          -2.83
            -3.6134          0.0767         -1.0388
             0.2007         -4.0807          0.5285
            -1.1216          0.7086         -0.7901

     Atom 84  Ca  pos: (  0.219149 -0.129539  1.181128)  para_oo sigma:          -2.87
            -2.9237         -0.2328         -0.0077
            -0.2447         -2.3344         -0.0181
             0.0164         -0.0090         -3.3524

     Atom 85  Si  pos: (  0.735698 -0.153713  1.359412)  para_oo sigma:          -6.02
            -5.7429          0.6628          0.4439
             0.6083         -5.9963          0.0460
             0.4954          0.0438         -6.3202

     Atom 86  O   pos: ( -0.167102  0.077840  1.359860)  para_oo sigma:          -2.20
            -2.2128          1.3243          0.1023
             1.2601         -0.6082          0.0015
             0.1760          0.1905         -3.7780

     Atom 87  O   pos: (  0.547985 -0.204187  1.218366)  para_oo sigma:          -1.98
            -1.2554          0.7499          1.6130
             0.8927         -2.9359          0.4154
             1.7280          0.3939         -1.7440

     Atom 88  O   pos: (  0.696369 -0.195463  1.600193)  para_oo sigma:          -1.83
            -2.5284          0.3470         -0.9677
             0.2680         -2.8441         -0.2810
            -1.0235         -0.3773         -0.1081

     Atom 89  Ca  pos: ( -0.111780  0.349906  1.163500)  para_oo sigma:          -3.00
            -3.3633         -0.3218         -0.2902
            -0.3594         -2.7460         -0.4875
            -0.2890         -0.4500         -2.8843

     Atom 90  Si  pos: (  0.380303  0.353868  1.325377)  para_oo sigma:          -6.09
            -6.1903          0.6696          0.0691
             0.6176         -6.6139         -0.3032
             0.1560         -0.2726         -5.4576

     Atom 91  O   pos: (  0.244020  0.199260  1.199782)  para_oo sigma:          -1.63
            -1.2902          1.2082          1.1422
             1.1376         -1.9452          1.1625
             1.2289          1.3683         -1.6541

     Atom 92  O   pos: ( -0.441301  0.454414  1.201910)  para_oo sigma:          -1.60
            -1.0120          0.9963         -1.5054
             1.0327         -2.3240         -0.8001
            -1.6244         -0.8224         -1.4613

     Atom 93  O   pos: (  0.214678  0.537026  1.366141)  para_oo sigma:          -3.04
            -2.9933         -1.5024          0.0088
            -1.5102         -1.4908         -0.0247
            -0.0395         -0.0731         -4.6363

     Atom 94  O   pos: (  0.437594  0.291375  1.549569)  para_oo sigma:          -1.82
            -3.3664          0.3613          0.2641
             0.4198         -2.6403         -0.6811
             0.4307         -0.8927          0.5453

     Atom 95  Ca  pos: ( -0.601473  1.065602  0.299322)  para_oo sigma:          -2.48
            -2.4639         -0.0343         -0.1397
            -0.0481         -2.8363         -0.3563
            -0.0315         -0.2754         -2.1333

     Atom 96  Ca  pos: ( -0.292459  0.184921  1.697424)  para_oo sigma:          -3.10
            -2.5378         -0.6564          0.3780
            -0.6656         -3.4875         -0.0652
             0.2747         -0.1485         -3.2730

     Atom 97  Ca  pos: ( -0.793992  0.547725  1.730863)  para_oo sigma:          -2.57
            -2.4819          0.2216         -0.1406
             0.2193         -2.7664         -0.2280
            -0.1756         -0.2298         -2.4627

     Atom 98  O   pos: (  0.245183 -0.434312  1.909101)  para_oo sigma:           0.53
            -0.1482          0.4498         -0.4690
             0.3731          0.7275         -0.9094
            -0.3256         -0.8491          1.0041

     Atom 99  H   pos: (  0.255156 -0.485350  2.044214)  para_oo sigma:           0.00
             0.0000          0.0000          0.0000
             0.0000          0.0000          0.0000
             0.0000          0.0000          0.0000

     Atom100  O   pos: ( -0.394261  0.204333  2.029842)  para_oo sigma:           0.49
             0.8499          0.5399          0.7716
             0.4968          1.5312          0.3177
             0.7261          0.2748         -0.9076

     Atom101  H   pos: ( -0.491065  0.102497  1.989041)  para_oo sigma:           0.00
             0.0000          0.0000          0.0000
             0.0000          0.0000          0.0000
             0.0000          0.0000          0.0000

     Atom102  O   pos: (  0.564888 -0.562920  1.560737)  para_oo sigma:          -0.54
            -0.4826         -0.2423          0.0958
            -0.2606         -0.2407          0.0971
             0.1354          0.1005         -0.9021

     Atom103  H   pos: (  0.583094 -0.415867  1.578984)  para_oo sigma:           0.00
             0.0000          0.0000          0.0000
             0.0000          0.0000          0.0000
             0.0000          0.0000          0.0000

     Atom104  H   pos: (  0.706122 -0.609450  1.566085)  para_oo sigma:           0.00
             0.0000          0.0000          0.0000
             0.0000          0.0000          0.0000
             0.0000          0.0000          0.0000

     Atom105  O   pos: ( -0.174925  0.526557  1.643745)  para_oo sigma:          -0.42
            -0.5770         -0.1594          0.0682
            -0.1636         -0.6554          0.0638
             0.0913          0.0068         -0.0305

     Atom106  H   pos: ( -0.246617  0.604981  1.544649)  para_oo sigma:           0.00
             0.0000          0.0000          0.0000
             0.0000          0.0000          0.0000
             0.0000          0.0000          0.0000

     Atom107  H   pos: ( -0.218876  0.583734  1.769531)  para_oo sigma:           0.00
             0.0000          0.0000          0.0000
             0.0000          0.0000          0.0000
             0.0000          0.0000          0.0000

     Atom108  O   pos: ( -0.033857  0.714198  0.502514)  para_oo sigma:          -0.83
            -0.6340          0.0294         -0.2401
             0.0123         -0.6709         -0.1066
            -0.2903         -0.0911         -1.1980

     Atom109  H   pos: ( -0.085690  0.570148  0.500838)  para_oo sigma:           0.00
             0.0000          0.0000          0.0000
             0.0000          0.0000          0.0000
             0.0000          0.0000          0.0000

     Atom110  H   pos: ( -0.161982  0.785921  0.474460)  para_oo sigma:           0.00
             0.0000          0.0000          0.0000
             0.0000          0.0000          0.0000
             0.0000          0.0000          0.0000

     Atom111  O   pos: ( -0.021211 -0.109215  2.044258)  para_oo sigma:          -0.55
            -0.0653          0.1601         -0.0718
             0.1813         -0.7289         -0.1952
            -0.0860         -0.2760         -0.8513

     Atom112  H   pos: ( -0.214781  0.741573  0.073374)  para_oo sigma:           0.00
             0.0000          0.0000          0.0000
             0.0000          0.0000          0.0000
             0.0000          0.0000          0.0000

     Atom113  H   pos: (  0.107609 -0.143573  2.110188)  para_oo sigma:           0.00
             0.0000          0.0000          0.0000
             0.0000          0.0000          0.0000
             0.0000          0.0000          0.0000

     Atom114  O   pos: (  0.070109  0.179334  1.707524)  para_oo sigma:          -0.38
            -0.6033         -0.0399         -0.0038
            -0.0944         -0.5377         -0.0251
             0.1174         -0.0030          0.0083

     Atom115  H   pos: (  0.083609  0.134466  1.569359)  para_oo sigma:           0.00
             0.0000          0.0000          0.0000
             0.0000          0.0000          0.0000
             0.0000          0.0000          0.0000

     Atom116  H   pos: (  0.174463  0.108357  1.778784)  para_oo sigma:           0.00
             0.0000          0.0000          0.0000
             0.0000          0.0000          0.0000
             0.0000          0.0000          0.0000

     Paramagnetic US L_R Q_R contribution in ppm:

     Atom  1  O   pos: ( -0.301536  1.611846  0.261114)  para_lq sigma:        -101.94
          -106.6171         -1.1780         -0.0898
            -1.2170        -95.7831         -5.0868
            -0.7306         -4.9279       -103.4238

     Atom  2  H   pos: ( -1.182843  1.665171  0.348962)  para_lq sigma:           0.00
             0.0000          0.0000          0.0000
             0.0000          0.0000          0.0000
             0.0000          0.0000          0.0000

     Atom  3  H   pos: ( -0.411736  1.643050  0.353915)  para_lq sigma:           0.00
             0.0000          0.0000          0.0000
             0.0000          0.0000          0.0000
             0.0000          0.0000          0.0000

     Atom  4  O   pos: (  0.173133  0.287150  0.241307)  para_lq sigma:        -101.05
          -105.4239          0.4040         -1.2101
             0.2998        -93.4132          1.1961
            -1.5724          1.0581       -104.3133

     Atom  5  H   pos: (  0.050886  0.282749  0.319688)  para_lq sigma:           0.00
             0.0000          0.0000          0.0000
             0.0000          0.0000          0.0000
             0.0000          0.0000          0.0000

     Atom  6  H   pos: (  0.280012  0.272771  0.343143)  para_lq sigma:           0.00
             0.0000          0.0000          0.0000
             0.0000          0.0000          0.0000
             0.0000          0.0000          0.0000

     Atom  7  O   pos: (  0.692777  0.132172  0.189342)  para_lq sigma:        -101.79
           -97.0499         -5.0412         -2.2464
            -5.1663       -103.0255          0.0884
            -1.9981          0.2915       -105.2963

     Atom  8  H   pos: (  0.751781  0.193362  0.312267)  para_lq sigma:           0.00
             0.0000          0.0000          0.0000
             0.0000          0.0000          0.0000
             0.0000          0.0000          0.0000

     Atom  9  H   pos: (  0.635362  0.006308  0.232667)  para_lq sigma:           0.00
             0.0000          0.0000          0.0000
             0.0000          0.0000          0.0000
             0.0000          0.0000          0.0000

     Atom 10  O   pos: (  0.404970 -0.111629  1.840488)  para_lq sigma:        -102.34
          -102.1267          0.0163          4.3265
             0.1799       -103.8361          1.5061
             4.4320          1.5182       -101.0437

     Atom 11  H   pos: (  0.520270 -0.150569  1.754575)  para_lq sigma:           0.00
             0.0000          0.0000          0.0000
             0.0000          0.0000          0.0000
             0.0000          0.0000          0.0000

     Atom 12  H   pos: (  0.349507 -0.249443  1.894910)  para_lq sigma:           0.00
             0.0000          0.0000          0.0000
             0.0000          0.0000          0.0000
             0.0000          0.0000          0.0000

     Atom 13  O   pos: (  0.445067  0.240468  0.525584)  para_lq sigma:        -101.12
          -104.4599         -0.9566          1.3309
            -0.8798       -103.5797          0.5845
             1.0766          0.7488        -95.3278

     Atom 14  H   pos: (  0.577658  0.309043  0.509254)  para_lq sigma:           0.00
             0.0000          0.0000          0.0000
             0.0000          0.0000          0.0000
             0.0000          0.0000          0.0000

     Atom 15  H   pos: (  0.484286  0.100042  0.528570)  para_lq sigma:           0.00
             0.0000          0.0000          0.0000
             0.0000          0.0000          0.0000
             0.0000          0.0000          0.0000

     Atom 16  O   pos: ( -0.440145  0.850290  1.540362)  para_lq sigma:        -101.88
          -105.4978         -1.0812          0.8340
            -1.2815       -105.1193         -0.3952
             0.8543         -0.1444        -95.0185

     Atom 17  H   pos: ( -0.585070  0.875378  1.548427)  para_lq sigma:           0.00
             0.0000          0.0000          0.0000
             0.0000          0.0000          0.0000
             0.0000          0.0000          0.0000

     Atom 18  H   pos: ( -0.375070  0.983165  1.539092)  para_lq sigma:           0.00
             0.0000          0.0000          0.0000
             0.0000          0.0000          0.0000
             0.0000          0.0000          0.0000

     Atom 19  O   pos: ( -0.354607  1.290141  0.495301)  para_lq sigma:        -100.44
           -99.8641          0.8736          4.5312
             0.6580       -102.9561          2.1146
             4.6026          1.8502        -98.5106

     Atom 20  H   pos: ( -0.444095  1.398264  0.537342)  para_lq sigma:           0.00
             0.0000          0.0000          0.0000
             0.0000          0.0000          0.0000
             0.0000          0.0000          0.0000

     Atom 21  H   pos: ( -0.272081  1.363600  0.399839)  para_lq sigma:           0.00
             0.0000          0.0000          0.0000
             0.0000          0.0000          0.0000
             0.0000          0.0000          0.0000

     Atom 22  O   pos: (  0.963670 -0.780227  1.903553)  para_lq sigma:        -101.12
           -98.9190         -5.0832          1.7729
            -5.0182        -98.0718         -0.5378
             1.5380         -0.4980       -106.3610

     Atom 23  H   pos: ( -0.351580  0.972042  1.841505)  para_lq sigma:           0.00
             0.0000          0.0000          0.0000
             0.0000          0.0000          0.0000
             0.0000          0.0000          0.0000

     Atom 24  H   pos: (  0.920497 -0.800939  2.044306)  para_lq sigma:           0.00
             0.0000          0.0000          0.0000
             0.0000          0.0000          0.0000
             0.0000          0.0000          0.0000

     Atom 25  Ca  pos: ( -0.257811  1.239062  0.852922)  para_lq sigma:         201.88
           202.2073         -0.3882         -0.2818
            -0.5304        202.7329         -0.1352
            -0.1345         -0.2745        200.6877

     Atom 26  Si  pos: ( -0.747459  1.212765  0.736838)  para_lq sigma:          -0.60
             2.4443          2.8137         -1.1946
             3.0113         -3.4621         -0.0913
            -0.8424          0.5228         -0.7926

     Atom 27  O   pos: ( -0.939595  1.164233  0.867101)  para_lq sigma:        -109.80
          -111.7404         -1.2714          3.8365
            -1.3215       -107.4755          0.6851
             4.7517          0.9027       -110.1801

     Atom 28  O   pos: ( -0.593252  1.342175  0.866893)  para_lq sigma:        -109.42
          -109.5744         -2.6554         -2.7409
            -2.7515       -108.6981         -2.6993
            -3.2842         -3.0946       -109.9751

     Atom 29  O   pos: ( -0.650931  0.998230  0.669240)  para_lq sigma:        -102.50
          -102.3007          4.0201          0.4521
             3.8563       -105.5373         -0.8289
             0.5842         -0.5765        -99.6615

     Atom 30  O   pos: ( -0.781452  1.308961  0.512079)  para_lq sigma:        -103.11
           -99.7569          1.3008         -0.6857
             1.1559       -105.2389          2.7198
            -0.7100          2.7311       -104.3234

     Atom 31  Ca  pos: (  0.672232 -0.152655  0.866753)  para_lq sigma:         201.73
           201.2093          0.0162          0.2407
            -0.0511        202.7399          0.2930
            -0.0202          0.2584        201.2553

     Atom 32  Si  pos: (  0.156844 -0.110305  0.735463)  para_lq sigma:          -0.51
             0.0263          2.2938          0.4441
             2.7676         -0.9166         -1.7620
             0.5756         -0.7179         -0.6477

     Atom 33  O   pos: (  0.013357 -0.244733  0.873615)  para_lq sigma:        -110.15
          -110.4495         -3.1401          2.9908
            -2.7915       -108.8785          2.8984
             3.5944          3.3927       -111.1297

     Atom 34  O   pos: (  0.347401 -0.045889  0.864705)  para_lq sigma:        -109.59
          -111.3182         -1.9686         -3.6632
            -2.2934       -107.0437         -1.0231
            -4.6111         -1.3029       -110.4178

     Atom 35  O   pos: (  0.226067 -0.222138  0.528347)  para_lq sigma:        -102.52
          -103.3953          2.0376          2.7918
             2.1850       -100.7945         -3.1558
             2.7800         -2.8489       -103.3657

     Atom 36  Ca  pos: ( -0.405219  0.798949  1.142881)  para_lq sigma:         201.65
           202.0950         -1.6085         -0.3815
            -1.4238        201.4467         -0.8727
            -0.6276         -0.9059        201.4189

     Atom 37  Si  pos: (  0.123769  0.763350  1.315786)  para_lq sigma:          -0.88
             0.6933          2.7989          0.0570
             2.9689         -4.2441          0.4672
             0.2180          0.6223          0.9146

     Atom 38  O   pos: ( -0.736455  0.896935  1.174291)  para_lq sigma:        -111.02
          -110.4658         -1.9032          2.2026
            -2.2780       -110.5094          2.8022
             2.8526          2.8121       -112.0878

     Atom 39  O   pos: ( -0.087034  0.714897  1.210477)  para_lq sigma:        -111.02
          -114.3595         -1.0109         -3.2869
            -1.0332       -108.7522         -0.3705
            -3.7949         -0.5763       -109.9550

     Atom 40  O   pos: (  0.136217  0.852813  1.541283)  para_lq sigma:        -111.82
          -108.5811         -0.4608         -0.0960
            -0.2179       -110.5388         -2.8155
            -0.0576         -2.7078       -116.3425

     Atom 41  Ca  pos: ( -0.713878  1.244540  1.184543)  para_lq sigma:         202.08
           201.7301         -1.3548         -1.8277
            -1.0656        202.4743         -0.1980
            -1.5168         -0.6168        202.0250

     Atom 42  Si  pos: (  0.990707 -0.548880  1.313748)  para_lq sigma:          -0.88
             0.8181          2.3833          1.8386
             2.8734         -2.6662          1.6153
             1.3080          1.9463         -0.7928

     Atom 43  O   pos: ( -0.360775  1.150486  1.179130)  para_lq sigma:        -109.75
          -109.1129         -2.2174         -2.0797
            -2.0375       -110.2056         -3.0543
            -2.3960         -3.1571       -109.9451

     Atom 44  O   pos: (  0.226905 -0.506903  1.298800)  para_lq sigma:        -110.23
          -116.0675         -0.6270          0.9729
            -0.8236       -107.5229          0.1906
             0.5822          0.5006       -107.0900

     Atom 45  O   pos: ( -0.097842 -0.307917  1.296690)  para_lq sigma:        -102.90
          -102.5340          2.9692          1.4364
             2.9432       -105.6107         -0.2062
             1.5343         -0.1762       -100.5688

     Atom 46  O   pos: (  0.952592 -0.620565  1.544314)  para_lq sigma:        -110.38
          -107.8433          0.0144          0.8789
            -0.2638       -108.8078          3.1981
             1.0603          2.7090       -114.4797

     Atom 47  Ca  pos: (  0.270850 -0.709912  1.704166)  para_lq sigma:         202.41
           201.9094         -1.0377          0.5885
            -1.4659        204.2036          2.7383
            -0.1280          3.1725        201.1180

     Atom 48  Ca  pos: ( -0.058779 -0.351881  1.791205)  para_lq sigma:         201.77
           202.5691         -1.2633          1.8999
            -1.7757        201.7622          1.0457
             2.6674          0.9926        200.9886

     Atom 49  Si  pos: ( -0.791670  1.549403  0.446105)  para_lq sigma:          -0.53
            -0.6780          1.9939          2.5234
             1.8001         -3.1666          1.0751
             1.5130          0.1621          2.2441

     Atom 50  O   pos: ( -0.799845  1.567608  0.210572)  para_lq sigma:        -109.01
          -106.9143          0.3918          0.8177
             0.2257       -105.5536          1.5131
             0.1786          0.8387       -114.5750

     Atom 51  O   pos: (  0.629788 -0.177950  0.523557)  para_lq sigma:        -112.82
          -115.9170         -4.3068         -2.9935
            -4.3613       -111.4019         -2.1953
            -2.2103         -1.6950       -111.1517

     Atom 52  O   pos: (  0.176777 -0.207883  1.556788)  para_lq sigma:        -101.00
          -102.0185          0.0599         -2.8138
             0.6127       -100.4150         -3.6347
            -2.6014         -4.0183       -100.5658

     Atom 53  H   pos: (  0.229175 -0.329610  1.490510)  para_lq sigma:           0.00
             0.0000          0.0000          0.0000
             0.0000          0.0000          0.0000
             0.0000          0.0000          0.0000

     Atom 54  H   pos: (  0.278412 -0.159292  1.655307)  para_lq sigma:           0.00
             0.0000          0.0000          0.0000
             0.0000          0.0000          0.0000
             0.0000          0.0000          0.0000

     Atom 55  O   pos: (  0.013566  0.590518  2.007036)  para_lq sigma:        -101.29
          -105.4566         -0.5132          0.0988
            -0.5043        -95.8275         -3.9491
             0.4044         -3.7570       -102.5948

     Atom 56  H   pos: ( -0.966489  1.562406  0.067630)  para_lq sigma:           0.00
             0.0000          0.0000          0.0000
             0.0000          0.0000          0.0000
             0.0000          0.0000          0.0000

     Atom 57  H   pos: ( -0.196655  1.534397  0.027435)  para_lq sigma:           0.00
             0.0000          0.0000          0.0000
             0.0000          0.0000          0.0000
             0.0000          0.0000          0.0000

     Atom 58  O   pos: (  0.211405  0.754583  0.218880)  para_lq sigma:        -100.23
           -99.8205          2.7582          4.5908
             2.6086       -100.9534          1.8628
             4.6119          2.0163        -99.9015

     Atom 59  H   pos: (  0.297794  0.638989  0.208342)  para_lq sigma:           0.00
             0.0000          0.0000          0.0000
             0.0000          0.0000          0.0000
             0.0000          0.0000          0.0000

     Atom 60  H   pos: (  0.118127  0.731011  0.337038)  para_lq sigma:           0.00
             0.0000          0.0000          0.0000
             0.0000          0.0000          0.0000
             0.0000          0.0000          0.0000

     Atom 61  O   pos: ( -0.523595  0.556377  1.946285)  para_lq sigma:        -101.77
           -97.1973          3.8180          1.7760
             3.5596       -103.6732         -0.7387
             1.4521         -0.6877       -104.4298

     Atom 62  H   pos: ( -0.662476  1.521552  0.024172)  para_lq sigma:           0.00
             0.0000          0.0000          0.0000
             0.0000          0.0000          0.0000
             0.0000          0.0000          0.0000

     Atom 63  H   pos: ( -0.476867  0.415558  1.981728)  para_lq sigma:           0.00
             0.0000          0.0000          0.0000
             0.0000          0.0000          0.0000
             0.0000          0.0000          0.0000

     Atom 64  O   pos: (  0.085945  1.136361  0.121749)  para_lq sigma:        -100.49
          -102.8497         -0.1109         -4.1586
            -0.2772       -105.0902         -0.4972
            -4.1816         -0.3653        -93.5211

     Atom 65  H   pos: (  0.048023  1.275530  0.111385)  para_lq sigma:           0.00
             0.0000          0.0000          0.0000
             0.0000          0.0000          0.0000
             0.0000          0.0000          0.0000

     Atom 66  H   pos: ( -0.026526  1.056858  0.075768)  para_lq sigma:           0.00
             0.0000          0.0000          0.0000
             0.0000          0.0000          0.0000
             0.0000          0.0000          0.0000

     Atom 67  O   pos: ( -0.392912  0.591669  0.159013)  para_lq sigma:        -102.49
           -96.7312          2.4709         -0.4344
             2.1696       -105.2236         -0.9376
            -0.3571         -0.3876       -105.5102

     Atom 68  H   pos: ( -0.353721  0.459132  0.199687)  para_lq sigma:           0.00
             0.0000          0.0000          0.0000
             0.0000          0.0000          0.0000
             0.0000          0.0000          0.0000

     Atom 69  H   pos: ( -0.400644  0.672700  0.292567)  para_lq sigma:           0.00
             0.0000          0.0000          0.0000
             0.0000          0.0000          0.0000
             0.0000          0.0000          0.0000

     Atom 70  O   pos: (  0.439744 -0.820271  1.989668)  para_lq sigma:        -100.80
          -104.5363         -0.9967          0.5046
            -0.7366        -93.4307         -4.2283
             0.9904         -4.1281       -104.4415

     Atom 71  H   pos: (  0.266400  0.131315  0.049950)  para_lq sigma:           0.00
             0.0000          0.0000          0.0000
             0.0000          0.0000          0.0000
             0.0000          0.0000          0.0000

     Atom 72  H   pos: (  0.482855  0.129043 -0.014288)  para_lq sigma:           0.00
             0.0000          0.0000          0.0000
             0.0000          0.0000          0.0000
             0.0000          0.0000          0.0000

     Atom 73  Ca  pos: (  0.389649  0.310563  0.877545)  para_lq sigma:         202.50
           201.9475         -0.6239         -0.3857
            -0.8109        203.3128         -0.4525
            -0.2495         -0.6744        202.2495

     Atom 74  Si  pos: ( -0.098538  0.274580  0.721598)  para_lq sigma:          -0.97
            -1.1396          1.3801          0.3529
             1.5233         -2.5244         -0.1105
             0.9882         -1.1874          0.7453

     Atom 75  O   pos: ( -0.268014  0.197164  0.876910)  para_lq sigma:        -111.19
          -112.6091         -2.0501          4.0429
            -2.0405       -108.1555          1.1998
             4.5827          1.5454       -112.7937

     Atom 76  O   pos: (  0.036816  0.429534  0.849785)  para_lq sigma:        -111.43
          -110.9464         -3.1456         -2.3149
            -2.7028       -111.5924         -2.9763
            -2.5758         -3.3083       -111.7374

     Atom 77  O   pos: (  0.040085  0.084258  0.651674)  para_lq sigma:        -102.19
          -102.3068          3.5309         -0.0349
             3.6742       -105.0756          0.0452
             0.0910         -0.0330        -99.1997

     Atom 78  O   pos: ( -0.182827  0.362632  0.511670)  para_lq sigma:        -110.30
          -108.8054          0.7644         -2.8541
             0.5544       -109.4467          3.5221
            -2.5374          3.0649       -112.6617

     Atom 79  Ca  pos: (  0.062431  0.776096  0.846357)  para_lq sigma:         203.43
           202.8712         -0.1258          0.4694
            -0.1902        204.1502          0.1406
             0.4053          0.2473        203.2659

     Atom 80  Si  pos: ( -0.472010  0.819668  0.685673)  para_lq sigma:          -0.84
            -2.0524          4.5723         -0.9727
             4.3630         -1.9328         -0.9015
            -1.3757         -1.3122          1.4754

     Atom 81  O   pos: ( -0.587754  0.643660  0.796841)  para_lq sigma:        -111.34
          -109.8437         -2.5985          1.6607
            -2.7790       -113.6636          3.2217
             1.9369          3.6155       -110.4997

     Atom 82  O   pos: ( -0.290392  0.895364  0.826827)  para_lq sigma:        -111.25
          -113.1321         -1.5022         -3.8142
            -1.0792       -108.8639         -1.0916
            -4.1255         -1.6758       -111.7598

     Atom 83  O   pos: ( -0.405684  0.813308  0.452844)  para_lq sigma:        -109.32
          -106.9964          0.1675          2.2917
             0.6237       -107.5105         -1.2967
             2.0620         -1.2854       -113.4487

     Atom 84  Ca  pos: (  0.219149 -0.129539  1.181128)  para_lq sigma:         201.94
           201.1430         -0.7366          0.7086
            -0.7550        203.5381          0.1161
             0.6122          0.0222        201.1260

     Atom 85  Si  pos: (  0.735698 -0.153713  1.359412)  para_lq sigma:          -0.83
            -0.1080          3.8050          2.4160
             3.2441         -0.4704          0.4453
             2.5893         -0.2894         -1.9096

     Atom 86  O   pos: ( -0.167102  0.077840  1.359860)  para_lq sigma:        -111.92
          -109.7387         -1.9429          0.3782
            -2.4662       -117.1950          0.3686
             0.3044          0.2584       -108.8366

     Atom 87  O   pos: (  0.547985 -0.204187  1.218366)  para_lq sigma:        -111.41
          -113.2193         -1.1278         -3.2184
            -1.1013       -109.2118         -0.3633
            -3.3987         -0.4774       -111.7937

     Atom 88  O   pos: (  0.696369 -0.195463  1.600193)  para_lq sigma:        -110.85
          -108.5732         -0.3096          2.3157
             0.0052       -108.8538          0.2763
             1.4403          0.5266       -115.1264

     Atom 89  Ca  pos: ( -0.111780  0.349906  1.163500)  para_lq sigma:         201.40
           199.3204         -0.9269         -1.0350
            -1.2156        202.0084         -1.2540
            -0.8441         -1.0288        202.8572

     Atom 90  Si  pos: (  0.380303  0.353868  1.325377)  para_lq sigma:          -0.74
            -1.4250          3.5296          0.6786
             3.5048         -3.2527         -1.0402
             0.5981         -1.1621          2.4500

     Atom 91  O   pos: (  0.244020  0.199260  1.199782)  para_lq sigma:        -111.48
          -110.8886         -2.6531         -1.8287
            -2.5624       -111.7097         -2.5768
            -2.2689         -2.8693       -111.8321

     Atom 92  O   pos: ( -0.441301  0.454414  1.201910)  para_lq sigma:        -110.94
          -112.6670         -1.8722          3.3337
            -1.6831       -109.0241          1.1663
             3.5247          1.6955       -111.1258

     Atom 93  O   pos: (  0.214678  0.537026  1.366141)  para_lq sigma:        -103.28
          -102.3416          4.2812          0.5124
             4.2975       -106.6428          0.6330
             0.5535          0.3888       -100.8414

     Atom 94  O   pos: (  0.437594  0.291375  1.549569)  para_lq sigma:        -112.19
          -108.7338          0.4528         -0.8817
             0.8122       -110.4620          2.0762
            -1.5065          2.1170       -117.3846

     Atom 95  Ca  pos: ( -0.601473  1.065602  0.299322)  para_lq sigma:         202.83
           201.4093         -0.6269         -1.1417
            -0.4474        201.8101         -1.1842
            -0.8124         -1.4912        205.2762

     Atom 96  Ca  pos: ( -0.292459  0.184921  1.697424)  para_lq sigma:         201.19
           201.8459         -2.1103         -0.0823
            -2.3105        199.4207          0.3073
             0.0873         -0.4119        202.3089

     Atom 97  Ca  pos: ( -0.793992  0.547725  1.730863)  para_lq sigma:         202.67
           202.5590          0.6429         -0.3629
             0.6807        202.1165         -1.2837
             0.5748         -1.1286        203.3482

     Atom 98  O   pos: (  0.245183 -0.434312  1.909101)  para_lq sigma:        -108.12
          -104.3999         -1.0223         -0.3746
            -0.8280       -106.4429          3.1675
            -0.7143          3.3996       -113.5168

     Atom 99  H   pos: (  0.255156 -0.485350  2.044214)  para_lq sigma:           0.00
             0.0000          0.0000          0.0000
             0.0000          0.0000          0.0000
             0.0000          0.0000          0.0000

     Atom100  O   pos: ( -0.394261  0.204333  2.029842)  para_lq sigma:        -111.82
          -113.1755         -5.4466         -2.1509
            -5.2992       -113.5084         -1.7258
            -2.4125         -2.1983       -108.7715

     Atom101  H   pos: ( -0.491065  0.102497  1.989041)  para_lq sigma:           0.00
             0.0000          0.0000          0.0000
             0.0000          0.0000          0.0000
             0.0000          0.0000          0.0000

     Atom102  O   pos: (  0.564888 -0.562920  1.560737)  para_lq sigma:        -100.83
          -103.6632          0.6288         -0.4698
             0.7267       -103.9721         -1.1240
            -0.7098         -1.3351        -94.8635

     Atom103  H   pos: (  0.583094 -0.415867  1.578984)  para_lq sigma:           0.00
             0.0000          0.0000          0.0000
             0.0000          0.0000          0.0000
             0.0000          0.0000          0.0000

     Atom104  H   pos: (  0.706122 -0.609450  1.566085)  para_lq sigma:           0.00
             0.0000          0.0000          0.0000
             0.0000          0.0000          0.0000
             0.0000          0.0000          0.0000

     Atom105  O   pos: ( -0.174925  0.526557  1.643745)  para_lq sigma:         -99.89
           -97.1910          6.1653         -0.7777
             6.1387        -99.4113          0.3290
            -0.7597          0.2604       -103.0640

     Atom106  H   pos: ( -0.246617  0.604981  1.544649)  para_lq sigma:           0.00
             0.0000          0.0000          0.0000
             0.0000          0.0000          0.0000
             0.0000          0.0000          0.0000

     Atom107  H   pos: ( -0.218876  0.583734  1.769531)  para_lq sigma:           0.00
             0.0000          0.0000          0.0000
             0.0000          0.0000          0.0000
             0.0000          0.0000          0.0000

     Atom108  O   pos: ( -0.033857  0.714198  0.502514)  para_lq sigma:        -100.19
          -102.0904          0.8960         -1.8232
             0.5318       -103.3852          0.4163
            -1.8079          0.3190        -95.1039

     Atom109  H   pos: ( -0.085690  0.570148  0.500838)  para_lq sigma:           0.00
             0.0000          0.0000          0.0000
             0.0000          0.0000          0.0000
             0.0000          0.0000          0.0000

     Atom110  H   pos: ( -0.161982  0.785921  0.474460)  para_lq sigma:           0.00
             0.0000          0.0000          0.0000
             0.0000          0.0000          0.0000
             0.0000          0.0000          0.0000

     Atom111  O   pos: ( -0.021211 -0.109215  2.044258)  para_lq sigma:        -100.17
          -104.6255         -0.4822         -0.2890
             0.2009        -95.9353          3.5362
            -0.5397          3.4187        -99.9353

     Atom112  H   pos: ( -0.214781  0.741573  0.073374)  para_lq sigma:           0.00
             0.0000          0.0000          0.0000
             0.0000          0.0000          0.0000
             0.0000          0.0000          0.0000

     Atom113  H   pos: (  0.107609 -0.143573  2.110188)  para_lq sigma:           0.00
             0.0000          0.0000          0.0000
             0.0000          0.0000          0.0000
             0.0000          0.0000          0.0000

     Atom114  O   pos: (  0.070109  0.179334  1.707524)  para_lq sigma:         -99.98
           -99.2283          6.0205         -1.3378
             5.9845        -97.7307         -1.7722
            -1.4658         -1.8622       -102.9768

     Atom115  H   pos: (  0.083609  0.134466  1.569359)  para_lq sigma:           0.00
             0.0000          0.0000          0.0000
             0.0000          0.0000          0.0000
             0.0000          0.0000          0.0000

     Atom116  H   pos: (  0.174463  0.108357  1.778784)  para_lq sigma:           0.00
             0.0000          0.0000          0.0000
             0.0000          0.0000          0.0000
             0.0000          0.0000          0.0000


     Total NMR chemical shifts in ppm: ---------------------------------------
     (adopting the Simpson convention for anisotropy and asymmetry)-----------

     Atom  1  O   pos: ( -0.301536  1.611846  0.261114)  Total sigma:         236.23
           258.1435         -7.0643        -12.3679
            -8.6799        220.9367         -7.8022
           -22.7508         -5.7227        229.6222

     O    1    anisotropy:     46.01    eta:   -0.6165
     O    1    sigma_11=    230.35    axis=(  0.237057 -0.689576  0.684316)
     O    1    sigma_22=    211.44    axis=( -0.347757 -0.717951 -0.603002)
     O    1    sigma_33=    266.90    axis=( -0.907121  0.095030  0.410000)

     Atom  2  H   pos: ( -1.182843  1.665171  0.348962)  Total sigma:          24.77
            34.2933          2.6305          9.4530
             3.2969         15.7364          2.2181
            10.4286          2.1759         24.2786

     H    2    anisotropy:     24.27    eta:   -0.1866
     H    2    sigma_11=     18.19    axis=(  0.536086 -0.102794 -0.837882)
     H    2    sigma_22=     15.17    axis=(  0.067354 -0.984186  0.163836)
     H    2    sigma_33=     40.95    axis=(  0.841472  0.144265  0.520684)

     Atom  3  H   pos: ( -0.411736  1.643050  0.353915)  Total sigma:          23.74
            32.3668         -3.3126        -11.6837
            -3.7668         14.8219          2.0358
           -13.4294          1.9081         24.0290

     H    3    anisotropy:     27.43    eta:   -0.0652
     H    3    sigma_11=     15.19    axis=( -0.473340  0.430226 -0.768671)
     H    3    sigma_22=     14.00    axis=(  0.360687  0.890772  0.276459)
     H    3    sigma_33=     42.02    axis=( -0.803651  0.146390  0.576815)

     Atom  4  O   pos: (  0.173133  0.287150  0.241307)  Total sigma:         257.37
           274.9291         -3.7709          3.0105
            -5.8152        235.2264          2.5344
            -2.5174          0.4311        261.9472

     O    4    anisotropy:    -34.19    eta:   -0.5910
     O    4    sigma_11=    262.03    axis=(  0.001351  0.054996  0.998486)
     O    4    sigma_22=    275.50    axis=( -0.993001  0.117990 -0.005156)
     O    4    sigma_33=    234.57    axis=(  0.118095  0.991491 -0.054771)

     Atom  5  H   pos: (  0.050886  0.282749  0.319688)  Total sigma:          25.96
            35.3962         -0.5155         -9.3992
            -0.0088         16.9347         -0.0387
           -10.9583          0.0490         25.5379

     H    5    anisotropy:     23.73    eta:   -0.1417
     H    5    sigma_11=     19.17    axis=( -0.529638  0.060261 -0.846080)
     H    5    sigma_22=     16.92    axis=(  0.039659  0.998142  0.046265)
     H    5    sigma_33=     41.78    axis=( -0.847296  0.009050  0.531044)

     Atom  6  H   pos: (  0.280012  0.272771  0.343143)  Total sigma:          21.76
            29.1433         -3.0505         14.6426
            -2.8629          9.8267         -2.8429
            15.8564         -3.2162         26.2984

     H    6    anisotropy:     32.71    eta:   -0.1443
     H    6    sigma_11=     12.42    axis=( -0.679330 -0.077794  0.729698)
     H    6    sigma_22=      9.28    axis=(  0.038651  0.989192  0.141442)
     H    6    sigma_33=     43.57    axis=(  0.732815 -0.124289  0.668980)

     Atom  7  O   pos: (  0.692777  0.132172  0.189342)  Total sigma:         232.49
           222.7498         11.6613         -3.1407
             9.6497        235.4240          8.7914
             5.2917         14.7265        239.2877

     O    7    anisotropy:     28.53    eta:   -0.7903
     O    7    sigma_11=    230.49    axis=(  0.548118  0.468239 -0.693050)
     O    7    sigma_22=    215.46    axis=(  0.789082 -0.564244  0.242852)
     O    7    sigma_33=    251.51    axis=(  0.277337  0.679986  0.678752)

     Atom  8  H   pos: (  0.751781  0.193362  0.312267)  Total sigma:          21.04
            14.7610          6.4230          7.7548
             5.6200         18.4699         11.4546
             8.4732         12.8248         29.8842

     H    8    anisotropy:     30.55    eta:   -0.0681
     H    8    sigma_11=     11.55    axis=(  0.702885  0.409092 -0.581890)
     H    8    sigma_22=     10.16    axis=(  0.616983 -0.757726  0.212564)
     H    8    sigma_33=     41.41    axis=(  0.353955  0.508424  0.784997)

     Atom  9  H   pos: (  0.635362  0.006308  0.232667)  Total sigma:          26.01
            21.8707          7.3195         -1.1419
             7.0514         34.0763         -4.4791
            -1.3118         -5.2199         22.0931

     H    9    anisotropy:     19.25    eta:   -0.2145
     H    9    sigma_11=     20.97    axis=(  0.423813  0.100730  0.900131)
     H    9    sigma_22=     18.22    axis=(  0.816930 -0.471699 -0.331853)
     H    9    sigma_33=     38.85    axis=( -0.391163 -0.875987  0.282201)

     Atom 10  O   pos: (  0.404970 -0.111629  1.840488)  Total sigma:         195.56
           200.0846         22.9152         -5.5660
            21.0016        193.0348          1.8190
            -5.2046          3.2304        193.5534

     O   10    anisotropy:     35.23    eta:   -0.9302
     O   10    sigma_11=    194.74    axis=( -0.090591  0.257965  0.961898)
     O   10    sigma_22=    172.89    axis=( -0.637550  0.726980 -0.255008)
     O   10    sigma_33=    219.04    axis=( -0.765064 -0.636360  0.098608)

     Atom 11  H   pos: (  0.520270 -0.150569  1.754575)  Total sigma:          21.53
            29.9401         -4.1073        -15.7198
            -3.9015         12.3247          4.4722
           -15.5667          4.4178         22.3326

     H   11    anisotropy:     32.74    eta:   -0.1063
     H   11    sigma_11=     11.78    axis=(  0.437404  0.851271  0.289852)
     H   11    sigma_22=      9.46    axis=( -0.466456  0.490345 -0.736193)
     H   11    sigma_33=     43.36    axis=( -0.768828  0.186811  0.611560)

     Atom 12  H   pos: (  0.349507 -0.249443  1.894910)  Total sigma:          15.29
             8.8956         14.4038         -4.8720
            15.3899         29.9798         -8.8935
            -4.0309         -7.2771          6.9803

     H   12    anisotropy:     37.44    eta:   -0.1308
     H   12    sigma_11=      4.44    axis=(  0.060006  0.269263  0.961195)
     H   12    sigma_22=      1.17    axis=(  0.893885 -0.443060  0.068312)
     H   12    sigma_33=     40.25    axis=( -0.444262 -0.855099  0.267277)

     Atom 13  O   pos: (  0.445067  0.240468  0.525584)  Total sigma:         221.21
           233.4919          7.0203          2.9478
             7.7895        219.6785          0.7051
             0.2118          1.4989        210.4471

     O   13    anisotropy:     23.46    eta:   -0.3960
     O   13    sigma_11=    216.48    axis=( -0.403183  0.913072  0.061184)
     O   13    sigma_22=    210.29    axis=( -0.040751 -0.084706  0.995572)
     O   13    sigma_33=    236.85    axis=( -0.914211 -0.398905 -0.071360)

     Atom 14  H   pos: (  0.577658  0.309043  0.509254)  Total sigma:          20.37
            36.6244         11.5646         -2.4038
            10.1119         14.6881         -0.7833
            -2.4203         -0.9660          9.7918

     H   14    anisotropy:     31.37    eta:   -0.0329
     H   14    sigma_11=     10.25    axis=(  0.363099 -0.918418 -0.157060)
     H   14    sigma_22=      9.57    axis=(  0.133946 -0.115362  0.984251)
     H   14    sigma_33=     41.28    axis=(  0.922072  0.378418 -0.081131)

     Atom 15  H   pos: (  0.484286  0.100042  0.528570)  Total sigma:          26.13
            21.6358         -4.4121         -0.8469
            -3.6977         37.6758         -0.8795
            -0.8168         -0.3747         19.0781

     H   15    anisotropy:     18.78    eta:   -0.1989
     H   15    sigma_11=     21.11    axis=(  0.883810  0.200383 -0.422761)
     H   15    sigma_22=     18.62    axis=(  0.406971  0.116438  0.905989)
     H   15    sigma_33=     38.65    axis=( -0.230770  0.972774 -0.021359)

     Atom 16  O   pos: ( -0.440145  0.850290  1.540362)  Total sigma:         248.57
           267.8929         17.0110          1.1054
            12.7049        251.9347          2.4565
             1.0618          2.2004        225.8907

     O   16    anisotropy:     42.44    eta:   -0.6180
     O   16    sigma_11=    243.17    axis=( -0.515985  0.852612  0.082542)
     O   16    sigma_22=    225.68    axis=(  0.006900 -0.092220  0.995715)
     O   16    sigma_33=    276.87    axis=( -0.856570 -0.514343 -0.041701)

     Atom 17  H   pos: ( -0.585070  0.875378  1.548427)  Total sigma:          24.07
            41.5075          0.2032         -0.3634
            -1.5607         16.7485          0.1488
            -0.7791          0.1057         13.9414

     H   17    anisotropy:     26.21    eta:   -0.1608
     H   17    sigma_11=     16.73    axis=(  0.028282  0.998810  0.039727)
     H   17    sigma_22=     13.93    axis=(  0.019698 -0.040292  0.998994)
     H   17    sigma_33=     41.54    axis=( -0.999406  0.027471  0.020814)

     Atom 18  H   pos: ( -0.375070  0.983165  1.539092)  Total sigma:          22.93
            19.2732         11.5463          0.1995
            13.0118         36.8335         -0.2363
             0.4784          0.3570         12.6874

     H   18    anisotropy:     30.33    eta:   -0.0302
     H   18    sigma_11=     13.13    axis=(  0.754227 -0.392015  0.526750)
     H   18    sigma_22=     12.52    axis=( -0.471090  0.235768  0.849993)
     H   18    sigma_33=     43.15    axis=(  0.457401  0.889234  0.006852)

     Atom 19  O   pos: ( -0.354607  1.290141  0.495301)  Total sigma:         236.89
           234.6166         -3.6245        -20.1369
            -6.7409        240.8743        -10.9010
           -18.2502        -15.2873        235.1655

     O   19    anisotropy:    -40.09    eta:   -0.4906
     O   19    sigma_11=    243.69    axis=(  0.579032 -0.813506 -0.054124)
     O   19    sigma_22=    256.81    axis=( -0.532254 -0.427462  0.730740)
     O   19    sigma_33=    210.16    axis=( -0.617598 -0.394314 -0.680507)

     Atom 20  H   pos: ( -0.444095  1.398264  0.537342)  Total sigma:          25.68
            27.6016         -8.1073         -4.7072
            -9.0664         29.5641          2.7593
            -4.2594          1.8594         19.8857

     H   20    anisotropy:     19.12    eta:   -0.2915
     H   20    sigma_11=     21.17    axis=(  0.500897  0.664717 -0.554305)
     H   20    sigma_22=     17.45    axis=( -0.556561 -0.243091 -0.794447)
     H   20    sigma_33=     38.43    axis=(  0.662829 -0.706441 -0.248192)

     Atom 21  H   pos: ( -0.272081  1.363600  0.399839)  Total sigma:          24.67
            23.2983          5.1662         -7.9178
             6.2668         25.4874         -9.1415
            -8.0019         -8.3316         25.2286

     H   21    anisotropy:     22.68    eta:   -0.2012
     H   21    sigma_11=     18.63    axis=(  0.695140 -0.711402 -0.103386)
     H   21    sigma_22=     15.59    axis=(  0.508942  0.385453  0.769678)
     H   21    sigma_33=     39.79    axis=( -0.507699 -0.587651  0.630006)

     Atom 22  O   pos: (  0.963670 -0.780227  1.903553)  Total sigma:         255.19
           236.9017          7.3743         -9.2156
            10.4795        233.4121         -6.0104
           -12.5776         -0.6165        295.2568

     O   22    anisotropy:     63.61    eta:   -0.3880
     O   22    sigma_11=    242.21    axis=(  0.724128  0.662930  0.190164)
     O   22    sigma_22=    225.76    axis=(  0.663806 -0.744755  0.068572)
     O   22    sigma_33=    297.60    axis=( -0.187084 -0.076577  0.979355)

     Atom 23  H   pos: ( -0.351580  0.972042  1.841505)  Total sigma:          27.94
            25.3509          6.6726          5.9887
             6.3036         26.6621          6.6799
             5.0740          5.2968         31.8118

     H   23    anisotropy:     18.58    eta:   -0.3654
     H   23    sigma_11=     24.01    axis=(  0.453338  0.522212 -0.722343)
     H   23    sigma_22=     19.48    axis=(  0.746777 -0.664965 -0.012058)
     H   23    sigma_33=     40.33    axis=(  0.486629  0.533962  0.691430)

     Atom 24  H   pos: (  0.920497 -0.800939  2.044306)  Total sigma:          21.01
            14.4482          0.9431        -11.6045
             1.3336          8.6238         -2.9165
           -10.5869         -1.2856         39.9505

     H   24    anisotropy:     34.88    eta:   -0.0836
     H   24    sigma_11=     10.35    axis=(  0.918447  0.171380  0.356489)
     H   24    sigma_22=      8.41    axis=(  0.183746 -0.982973 -0.000839)
     H   24    sigma_33=     44.26    axis=( -0.350276 -0.066274  0.934299)

     Atom 25  Ca  pos: ( -0.257811  1.239062  0.852922)  Total sigma:        1076.37
          1091.4719        -14.0658         -8.1471
           -15.4889       1094.2631         -5.1674
            -6.1530         -7.1091       1043.3638

     Ca  25    anisotropy:    -53.10    eta:   -0.7710
     Ca  25    sigma_11=   1080.42    axis=(  0.715150  0.654119 -0.246350)
     Ca  25    sigma_22=   1107.71    axis=( -0.674079  0.738646  0.004440)
     Ca  25    sigma_33=   1040.97    axis=(  0.184870  0.162884  0.969171)

     Atom 26  Si  pos: ( -0.747459  1.212765  0.736838)  Total sigma:         409.88
           443.4386         30.6143        -15.1505
            30.1242        383.3556          0.9648
           -10.5755          2.5571        402.8355

     Si  26    anisotropy:     72.77    eta:   -0.6716
     Si  26    sigma_11=    401.91    axis=( -0.104930 -0.262763 -0.959138)
     Si  26    sigma_22=    369.33    axis=( -0.401115  0.893713 -0.200957)
     Si  26    sigma_33=    458.39    axis=( -0.909998 -0.363638  0.199175)

     Atom 27  O   pos: ( -0.939595  1.164233  0.867101)  Total sigma:         128.44
           187.1992        -14.6627        -10.7880
           -18.9185        100.6536         -0.6854
             6.2327         -2.5858         97.4695

     O   27    anisotropy:     92.91    eta:   -0.0654
     O   27    sigma_11=     99.50    axis=( -0.116738 -0.704696  0.699840)
     O   27    sigma_22=     95.44    axis=( -0.143139 -0.685363 -0.713995)
     O   27    sigma_33=    190.38    axis=( -0.982794  0.183525  0.020861)

     Atom 28  O   pos: ( -0.593252  1.342175  0.866893)  Total sigma:         109.18
           109.5890          3.7011         -5.5878
             3.4346        129.0410         -2.9756
           -14.1510         -8.6022         88.9090

     O   28    anisotropy:    -36.90    eta:   -0.7818
     O   28    sigma_11=    111.86    axis=(  0.902877 -0.293422 -0.314191)
     O   28    sigma_22=    131.10    axis=(  0.243925  0.951472 -0.187620)
     O   28    sigma_33=     84.58    axis=(  0.353996  0.092759  0.930635)

     Atom 29  O   pos: ( -0.650931  0.998230  0.669240)  Total sigma:         175.44
           169.1127        -14.5635         -1.5309
           -16.2584        186.9432          5.0399
            -1.6699          5.9961        170.2729

     O   29    anisotropy:     32.33    eta:   -0.4306
     O   29    sigma_11=    169.31    axis=( -0.228295  0.103398 -0.968086)
     O   29    sigma_22=    160.02    axis=(  0.845667  0.513762 -0.144553)
     O   29    sigma_33=    197.00    axis=( -0.482419  0.851679  0.204730)

     Atom 30  O   pos: ( -0.781452  1.308961  0.512079)  Total sigma:         163.72
           154.0998        -10.8419          0.3447
            -4.0939        172.6126        -11.4218
            -2.0410        -11.3069        164.4345

     O   30    anisotropy:     27.10    eta:   -0.5734
     O   30    sigma_11=    159.86    axis=( -0.558451  0.345201  0.754300)
     O   30    sigma_22=    149.50    axis=(  0.803592  0.450761  0.388657)
     O   30    sigma_33=    181.78    axis=(  0.205844 -0.823196  0.529129)

     Atom 31  Ca  pos: (  0.672232 -0.152655  0.866753)  Total sigma:        1081.21
          1075.2240         -1.5673          1.4090
            -1.8702       1102.8210          5.3033
            -1.9774          5.6518       1065.5707

     Ca  31    anisotropy:     33.77    eta:   -0.4591
     Ca  31    sigma_11=   1075.12    axis=( -0.998131 -0.060892 -0.005224)
     Ca  31    sigma_22=   1064.78    axis=(  0.003506 -0.142372  0.989807)
     Ca  31    sigma_33=   1103.72    axis=(  0.061015 -0.987938 -0.142319)

     Atom 32  Si  pos: (  0.156844 -0.110305  0.735463)  Total sigma:         411.52
           424.9045         25.2166          2.9425
            29.0724        405.9660        -18.3512
             1.2132         -6.9461        403.6830

     Si  32    anisotropy:     50.22    eta:   -0.8369
     Si  32    sigma_11=    408.79    axis=(  0.378828 -0.292149  0.878145)
     Si  32    sigma_22=    380.77    axis=( -0.481580  0.748051  0.456620)
     Si  32    sigma_33=    445.00    axis=( -0.790298 -0.595877  0.142689)

     Atom 33  O   pos: (  0.013357 -0.244733  0.873615)  Total sigma:         125.03
           123.8086         -0.3273          4.6890
             5.2400        157.6411          6.0127
            11.0310         10.6586         93.6399

     O   33    anisotropy:    -51.25    eta:   -0.9915
     O   33    sigma_11=    125.17    axis=(  0.969828 -0.126830  0.208202)
     O   33    sigma_22=    159.05    axis=(  0.099356  0.985503  0.137523)
     O   33    sigma_33=     90.86    axis=( -0.222626 -0.112688  0.968369)

     Atom 34  O   pos: (  0.347401 -0.045889  0.864705)  Total sigma:         107.03
           131.7502        -11.0429         -3.8603
           -19.3255        106.2417         -3.1774
           -16.0498         -5.7075         83.1052

     O   34    anisotropy:     49.08    eta:   -0.7190
     O   34    sigma_11=    102.43    axis=(  0.326032  0.870771 -0.368051)
     O   34    sigma_22=     78.91    axis=(  0.257602  0.292760  0.920833)
     O   34    sigma_33=    139.76    axis=( -0.909585  0.395032  0.128863)

     Atom 35  O   pos: (  0.226067 -0.222138  0.528347)  Total sigma:         179.64
           182.6910        -14.7896        -14.7334
           -20.0279        168.2674         18.0822
           -11.0134         13.3844        187.9634

     O   35    anisotropy:     47.22    eta:   -0.5579
     O   35    sigma_11=    172.68    axis=( -0.683111  0.137652 -0.717225)
     O   35    sigma_22=    155.12    axis=(  0.432854  0.867303 -0.245810)
     O   35    sigma_33=    211.12    axis=( -0.588215  0.478369  0.652047)

     Atom 36  Ca  pos: ( -0.405219  0.798949  1.142881)  Total sigma:        1085.78
          1109.8222        -29.7057        -10.1328
           -27.2863       1084.4151        -22.8033
           -14.3662        -20.6290       1063.0963

     Ca  36    anisotropy:    -69.31    eta:   -0.8431
     Ca  36    sigma_11=   1089.40    axis=(  0.418706  0.594952 -0.686089)
     Ca  36    sigma_22=   1128.36    axis=( -0.832354  0.553538 -0.027960)
     Ca  36    sigma_33=   1039.57    axis=(  0.363142  0.582776  0.726980)

     Atom 37  Si  pos: (  0.123769  0.763350  1.315786)  Total sigma:         405.95
           427.4420         33.7887          1.6104
            35.1867        361.5970         10.7462
             1.7919         10.0063        428.8045

     Si  37    anisotropy:    -90.09    eta:   -0.2791
     Si  37    sigma_11=    427.60    axis=( -0.369909 -0.047420  0.927857)
     Si  37    sigma_22=    444.36    axis=(  0.845375  0.397070  0.357319)
     Si  37    sigma_33=    345.89    axis=( -0.385368  0.916562 -0.106793)

     Atom 38  O   pos: ( -0.736455  0.896935  1.174291)  Total sigma:         109.06
           117.2788          1.9893        -18.3301
            -1.7577        130.5839         -4.4241
            -6.2950         -0.3818         79.3141

     O   38    anisotropy:    -50.22    eta:   -0.2952
     O   38    sigma_11=    120.86    axis=(  0.956937 -0.080321 -0.278964)
     O   38    sigma_22=    130.74    axis=(  0.065458  0.995914 -0.062206)
     O   38    sigma_33=     75.58    axis=(  0.282820  0.041266  0.958285)

     Atom 39  O   pos: ( -0.087034  0.714897  1.210477)  Total sigma:         126.65
           165.6173         -7.9826         16.1909
           -15.5038        107.5315         -2.6057
             2.4703          1.4290        106.8082

     O   39    anisotropy:     63.94    eta:   -0.0561
     O   39    sigma_11=    106.53    axis=(  0.022035  0.687549  0.725804)
     O   39    sigma_22=    104.14    axis=(  0.236086  0.701870 -0.672044)
     O   39    sigma_33=    169.28    axis=(  0.971482 -0.186160  0.146855)

     Atom 40  O   pos: (  0.136217  0.852813  1.541283)  Total sigma:         106.33
            85.2501        -21.9762        -22.5349
           -17.8133        147.3544         54.2320
           -15.9295         34.1791         86.3855

     O   40    anisotropy:    107.80    eta:   -0.2901
     O   40    sigma_11=     80.82    axis=(  0.883267  0.412368 -0.223141)
     O   40    sigma_22=     59.97    axis=( -0.378952  0.347597 -0.857655)
     O   40    sigma_33=    178.20    axis=( -0.276106  0.842098  0.463289)

     Atom 41  Ca  pos: ( -0.713878  1.244540  1.184543)  Total sigma:        1098.65
          1102.8672        -23.4121        -43.3027
           -21.4811       1105.7664          3.2001
           -41.6047         -0.1570       1087.3187

     Ca  41    anisotropy:    -74.97    eta:   -0.9240
     Ca  41    sigma_11=   1100.55    axis=(  0.172543  0.874638 -0.453031)
     Ca  41    sigma_22=   1146.73    axis=(  0.732755 -0.421335 -0.534365)
     Ca  41    sigma_33=   1048.67    axis=( -0.658254 -0.239760 -0.713594)

     Atom 42  Si  pos: (  0.990707 -0.548880  1.313748)  Total sigma:         401.99
           427.2079         31.5619         13.7736
            35.1918        371.8503         20.2350
             8.0309         22.2867        406.9098

     Si  42    anisotropy:    -75.01    eta:   -0.9746
     Si  42    sigma_11=    402.62    axis=( -0.486418  0.073910  0.870595)
     Si  42    sigma_22=    451.36    axis=(  0.797744  0.443985  0.408022)
     Si  42    sigma_33=    351.98    axis=( -0.356374  0.892981 -0.274923)

     Atom 43  O   pos: ( -0.360775  1.150486  1.179130)  Total sigma:         122.30
           109.1964          7.2218          4.0655
            12.6226        123.2028         11.5680
             4.1675         14.2002        134.5103

     O   43    anisotropy:     34.33    eta:   -0.6140
     O   43    sigma_11=    117.89    axis=(  0.449747  0.648607 -0.614032)
     O   43    sigma_22=    103.83    axis=(  0.858367 -0.503888  0.096449)
     O   43    sigma_33=    145.19    axis=(  0.246846  0.570443  0.783366)

     Atom 44  O   pos: (  0.226905 -0.506903  1.298800)  Total sigma:         131.63
           161.3054        -13.2322        -29.7612
           -21.6652        114.2132         12.2946
           -38.1111         12.7040        119.3595

     O   44    anisotropy:     82.34    eta:   -0.1605
     O   44    sigma_11=    108.58    axis=(  0.373038  0.921788  0.105588)
     O   44    sigma_22=     99.77    axis=( -0.407016  0.264850 -0.874181)
     O   44    sigma_33=    186.52    axis=( -0.833775  0.283127  0.473982)

     Atom 45  O   pos: ( -0.097842 -0.307917  1.296690)  Total sigma:         165.65
           169.7972        -28.5653         -1.8506
           -23.4165        177.2038          3.0492
            -2.7046          3.6540        149.9618

     O   45    anisotropy:     51.63    eta:   -0.0747
     O   45    sigma_11=    149.73    axis=( -0.193458 -0.063578 -0.979046)
     O   45    sigma_22=    147.16    axis=(  0.732508  0.654501 -0.187245)
     O   45    sigma_33=    200.08    axis=( -0.652692  0.753383  0.080048)

     Atom 46  O   pos: (  0.952592 -0.620565  1.544314)  Total sigma:         100.24
           108.9144          2.1400          8.5957
            -0.4723        100.5962         36.9275
             6.2399         27.4835         91.2099

     O   46    anisotropy:    -56.17    eta:   -0.5846
     O   46    sigma_11=    108.02    axis=( -0.960083  0.266108  0.086178)
     O   46    sigma_22=    129.91    axis=( -0.257070 -0.718005 -0.646826)
     O   46    sigma_33=     62.80    axis=( -0.110249 -0.643160  0.757753)

     Atom 47  Ca  pos: (  0.270850 -0.709912  1.704166)  Total sigma:        1084.37
          1065.1627        -35.7482          3.7846
           -37.1167       1111.4209         63.3050
            -1.5922         63.9676       1076.5379

     Ca  47    anisotropy:    125.51    eta:   -0.6363
     Ca  47    sigma_11=   1069.16    axis=(  0.842600 -0.076345  0.533101)
     Ca  47    sigma_22=   1015.92    axis=(  0.463451  0.606984 -0.645588)
     Ca  47    sigma_33=   1168.04    axis=( -0.274296  0.791039  0.546826)

     Atom 48  Ca  pos: ( -0.058779 -0.351881  1.791205)  Total sigma:        1080.74
          1093.2330        -36.1541         48.6763
           -35.7529       1066.6241         28.0900
            55.2382         27.3189       1082.3651

     Ca  48    anisotropy:   -115.63    eta:   -0.5695
     Ca  48    sigma_11=   1097.33    axis=( -0.273627  0.800901  0.532622)
     Ca  48    sigma_22=   1141.24    axis=( -0.774670  0.144716 -0.615584)
     Ca  48    sigma_33=   1003.65    axis=( -0.570101 -0.581047  0.580835)

     Atom 49  Si  pos: ( -0.791670  1.549403  0.446105)  Total sigma:         407.69
           403.8635         23.3460         30.8727
            23.2491        370.5466         15.5284
            24.5222          6.1953        448.6710

     Si  49    anisotropy:     87.71    eta:   -0.6846
     Si  49    sigma_11=    398.47    axis=(  0.748925  0.428060 -0.505843)
     Si  49    sigma_22=    358.44    axis=(  0.475281 -0.878920 -0.040092)
     Si  49    sigma_33=    466.17    axis=(  0.461757  0.210392  0.861694)

     Atom 50  O   pos: ( -0.799845  1.567608  0.210572)  Total sigma:         169.97
           148.7510          1.7990         14.4239
             1.9686        142.7461          2.6291
            19.3436          9.2479        218.4047

     O   50    anisotropy:     79.19    eta:   -0.0530
     O   50    sigma_11=    144.97    axis=(  0.954750  0.183161 -0.234319)
     O   50    sigma_22=    142.17    axis=(  0.196089 -0.980034  0.032914)
     O   50    sigma_33=    222.76    axis=(  0.223612  0.077372  0.971602)

     Atom 51  O   pos: (  0.629788 -0.177950  0.523557)  Total sigma:         134.44
           118.5029          3.4191          6.2059
             3.7646        121.5890          6.8771
            11.3636          8.6863        163.2366

     O   51    anisotropy:     48.00    eta:   -0.1626
     O   51    sigma_11=    121.04    axis=(  0.398659  0.883505 -0.245947)
     O   51    sigma_22=    115.84    axis=(  0.897111 -0.431370 -0.095455)
     O   51    sigma_33=    166.44    axis=(  0.190429  0.182588  0.964572)

     Atom 52  O   pos: (  0.176777 -0.207883  1.556788)  Total sigma:         208.15
           194.0400          8.7003          4.6097
            14.1825        203.3353         20.8474
            10.5950         20.4743        227.0678

     O   52    anisotropy:     51.11    eta:   -0.3466
     O   52    sigma_11=    197.02    axis=(  0.666204  0.525120 -0.529549)
     O   52    sigma_22=    185.21    axis=(  0.702253 -0.680730  0.208439)
     O   52    sigma_33=    242.22    axis=(  0.251024  0.510740  0.822272)

     Atom 53  H   pos: (  0.229175 -0.329610  1.490510)  Total sigma:          22.67
            15.8740         -4.5045         -2.2635
            -3.3770         29.1953         12.9458
            -1.2209         12.3690         22.9459

     H   53    anisotropy:     25.75    eta:   -0.1730
     H   53    sigma_11=     15.57    axis=(  0.910968 -0.106690  0.398441)
     H   53    sigma_22=     12.60    axis=(  0.374908  0.616956 -0.691960)
     H   53    sigma_33=     39.84    axis=( -0.171996  0.779732  0.602026)

     Atom 54  H   pos: (  0.278412 -0.159292  1.655307)  Total sigma:          19.40
            20.9976          6.5738         16.4036
             6.2552         10.9650          8.2619
            16.0566          8.8062         26.2344

     H   54    anisotropy:     36.22    eta:   -0.0527
     H   54    sigma_11=      7.96    axis=(  0.630344 -0.747099 -0.210972)
     H   54    sigma_22=      6.69    axis=(  0.477663  0.587479 -0.653228)
     H   54    sigma_33=     43.54    axis=(  0.611968  0.310985  0.727175)

     Atom 55  O   pos: (  0.013566  0.590518  2.007036)  Total sigma:         224.15
           223.4811         -3.4482          6.8024
             1.5212        206.5628          7.8134
             3.3497          7.0991        242.4157

     O   55    anisotropy:     31.23    eta:   -0.8525
     O   55    sigma_11=    222.62    axis=(  0.969992 -0.147853 -0.193016)
     O   55    sigma_22=    204.87    axis=(  0.106918  0.972367 -0.207534)
     O   55    sigma_33=    244.98    axis=(  0.218367  0.180669  0.958997)

     Atom 56  H   pos: ( -0.966489  1.562406  0.067630)  Total sigma:          17.44
            25.1449          3.9927         16.8724
             4.4975          5.1172          5.2878
            18.2946          4.9784         22.0519

     H   56    anisotropy:     37.47    eta:   -0.1078
     H   56    sigma_11=      6.29    axis=(  0.679398 -0.353552 -0.642977)
     H   56    sigma_22=      3.60    axis=( -0.124230 -0.919037  0.374082)
     H   56    sigma_33=     42.42    axis=(  0.723177  0.174274  0.668314)

     Atom 57  H   pos: ( -0.196655  1.534397  0.027435)  Total sigma:          23.99
            30.5122         -4.1542        -10.3738
            -4.1710         14.9012          4.3671
           -10.5801          4.7647         26.5513

     H   57    anisotropy:     24.99    eta:   -0.2837
     H   57    sigma_11=     18.02    axis=( -0.666130 -0.173019 -0.725490)
     H   57    sigma_22=     13.29    axis=(  0.059357  0.957337 -0.282811)
     H   57    sigma_33=     40.65    axis=( -0.743470  0.231452  0.627441)

     Atom 58  O   pos: (  0.211405  0.754583  0.218880)  Total sigma:         223.00
           231.6742          8.8963        -11.0782
             9.9328        213.0006          0.6048
           -13.0298          6.8390        224.3225

     O   58    anisotropy:     28.06    eta:   -0.9185
     O   58    sigma_11=    222.24    axis=(  0.314617  0.612790  0.724917)
     O   58    sigma_22=    205.05    axis=(  0.470241 -0.764019  0.441757)
     O   58    sigma_33=    241.71    axis=( -0.824554 -0.201901  0.528532)

     Atom 59  H   pos: (  0.297794  0.638989  0.208342)  Total sigma:          25.73
            28.5084         -7.5243         -1.2948
            -8.5129         29.1016          2.2767
            -1.2151          1.3037         19.5932

     H   59    anisotropy:     17.04    eta:   -0.1410
     H   59    sigma_11=     20.85    axis=(  0.723222  0.656995  0.212855)
     H   59    sigma_22=     19.25    axis=( -0.071991 -0.234811  0.969371)
     H   59    sigma_33=     37.10    axis=( -0.686853  0.716394  0.122523)

     Atom 60  H   pos: (  0.118127  0.731011  0.337038)  Total sigma:          17.99
            21.6648          2.5397        -18.1816
             3.4478          5.5212         -3.7771
           -18.8349         -2.6899         26.7778

     H   60    anisotropy:     38.14    eta:   -0.0232
     H   60    sigma_11=      5.57    axis=(  0.716098  0.228103  0.659676)
     H   60    sigma_22=      4.98    axis=(  0.246925 -0.966768  0.066244)
     H   60    sigma_33=     43.42    axis=( -0.652864 -0.115453  0.748625)

     Atom 61  O   pos: ( -0.523595  0.556377  1.946285)  Total sigma:         204.46
           204.0569         -7.1427         17.9441
           -11.1428        202.2901         -0.0293
            10.7804         -3.7207        207.0235

     O   61    anisotropy:     27.60    eta:   -0.7297
     O   61    sigma_11=    201.97    axis=( -0.082251  0.835261  0.543667)
     O   61    sigma_22=    188.54    axis=(  0.737405  0.417976 -0.530594)
     O   61    sigma_33=    222.86    axis=(  0.670425 -0.357261  0.650304)

     Atom 62  H   pos: ( -0.662476  1.521552  0.024172)  Total sigma:          20.18
            15.0667         -3.8455        -10.9690
            -4.1855         12.1305          8.5101
           -12.2705          9.7436         33.3576

     H   62    anisotropy:     33.16    eta:   -0.0417
     H   62    sigma_11=      9.59    axis=(  0.873462  0.403852  0.271970)
     H   62    sigma_22=      8.67    axis=( -0.260256  0.859347 -0.440214)
     H   62    sigma_33=     42.29    axis=( -0.411498  0.313729  0.855712)

     Atom 63  H   pos: ( -0.476867  0.415558  1.981728)  Total sigma:          18.61
             9.7783        -10.7394          1.1909
           -10.8678         36.6939         -5.5742
             1.4939         -6.4956          9.3602

     H   63    anisotropy:     34.58    eta:   -0.1148
     H   63    sigma_11=      8.41    axis=( -0.328720  0.075305  0.941420)
     H   63    sigma_22=      5.76    axis=(  0.887720  0.364846  0.280785)
     H   63    sigma_33=     41.66    axis=(  0.322329 -0.928018  0.186782)

     Atom 64  O   pos: (  0.085945  1.136361  0.121749)  Total sigma:         254.91
           246.4108          5.3134         14.0728
            -2.0543        284.1210          0.2398
            15.6472          6.8307        234.1967

     O   64    anisotropy:    -46.11    eta:   -0.9304
     O   64    sigma_11=    255.98    axis=(  0.829155 -0.116692  0.546704)
     O   64    sigma_22=    284.58    axis=(  0.078505  0.992585  0.092800)
     O   64    sigma_33=    224.17    axis=( -0.553479 -0.034027  0.832168)

     Atom 65  H   pos: (  0.048023  1.275530  0.111385)  Total sigma:          25.52
            18.1175         -4.8894          2.4588
            -3.2373         40.7278         -1.2577
             2.4161         -1.3466         17.7172

     H   65    anisotropy:     24.06    eta:   -0.2711
     H   65    sigma_11=     19.68    axis=(  0.671759  0.174197  0.719997)
     H   65    sigma_22=     15.33    axis=(  0.719166  0.079662 -0.690257)
     H   65    sigma_33=     41.56    axis=(  0.177597 -0.981483  0.071763)

     Atom 66  H   pos: ( -0.026526  1.056858  0.075768)  Total sigma:          24.89
            26.3949         11.5351          5.8649
             9.3152         30.4538          4.9633
             5.7857          6.1804         17.8333

     H   66    anisotropy:     25.25    eta:   -0.1903
     H   66    sigma_11=     18.08    axis=(  0.670466 -0.688862  0.275580)
     H   66    sigma_22=     14.87    axis=( -0.418477 -0.044399  0.907141)
     H   66    sigma_33=     41.73    axis=(  0.612660  0.723532  0.318041)

     Atom 67  O   pos: ( -0.392912  0.591669  0.159013)  Total sigma:         245.18
           229.9529          5.9464        -10.3659
             1.9655        257.7016         16.3630
           -12.5305         22.5006        247.8875

     O   67    anisotropy:     42.06    eta:   -0.8216
     O   67    sigma_11=    242.68    axis=(  0.652325  0.529611 -0.542203)
     O   67    sigma_22=    219.64    axis=( -0.751669  0.360213 -0.552485)
     O   67    sigma_33=    273.22    axis=( -0.097293  0.767957  0.633068)

     Atom 68  H   pos: ( -0.353721  0.459132  0.199687)  Total sigma:          27.69
            20.6726         -4.5766          1.2841
            -4.4647         39.8414         -3.7635
             1.7383         -4.4937         22.5689

     H   68    anisotropy:     21.22    eta:   -0.1572
     H   68    sigma_11=     21.73    axis=(  0.206654  0.266246  0.941492)
     H   68    sigma_22=     19.51    axis=(  0.953648  0.160324 -0.254660)
     H   68    sigma_33=     41.84    axis=(  0.218746 -0.950479  0.220773)

     Atom 69  H   pos: ( -0.400644  0.672700  0.292567)  Total sigma:          16.64
             3.5616         -2.4197         -1.0731
            -2.3215         17.0530         18.4779
            -1.4385         19.5439         29.3016

     H   69    anisotropy:     39.99    eta:   -0.0885
     H   69    sigma_11=      4.49    axis=(  0.736651 -0.518308  0.434399)
     H   69    sigma_22=      2.13    axis=( -0.673552 -0.619883  0.402583)
     H   69    sigma_33=     43.30    axis=( -0.060614  0.589154  0.805744)

     Atom 70  O   pos: (  0.439744 -0.820271  1.989668)  Total sigma:         251.04
           258.7685         -6.0073          0.7666
            -3.9946        236.3595         -6.4813
             8.2052         -2.9948        257.9839

     O   70    anisotropy:    -24.54    eta:   -0.6533
     O   70    sigma_11=    253.87    axis=( -0.678424 -0.005027  0.734653)
     O   70    sigma_22=    264.56    axis=(  0.714491 -0.237275  0.658181)
     O   70    sigma_33=    234.68    axis=(  0.171006  0.971429  0.164565)

     Atom 71  H   pos: (  0.266400  0.131315  0.049950)  Total sigma:          23.46
            22.6848         -5.2900         -9.8377
            -5.1344         17.1558          6.9212
           -10.6694          6.7952         30.5485

     H   71    anisotropy:     25.91    eta:   -0.1037
     H   71    sigma_11=     15.72    axis=( -0.758151  0.204893 -0.619052)
     H   71    sigma_22=     13.93    axis=(  0.370187  0.916778 -0.149933)
     H   71    sigma_33=     40.74    axis=( -0.536813  0.342837  0.770905)

     Atom 72  H   pos: (  0.482855  0.129043 -0.014288)  Total sigma:          26.74
            37.9013          2.3922          7.1154
             3.7627         17.9758          1.5236
             8.8124          0.9550         24.3481

     H   72    anisotropy:     22.94    eta:   -0.2069
     H   72    sigma_11=     20.68    axis=(  0.411532  0.051383 -0.909946)
     H   72    sigma_22=     17.51    axis=(  0.145443 -0.989317  0.009913)
     H   72    sigma_33=     42.04    axis=(  0.899715  0.136425  0.414609)

     Atom 73  Ca  pos: (  0.389649  0.310563  0.877545)  Total sigma:        1106.58
          1089.1136        -10.6437         -9.7447
           -12.4013       1133.4353        -12.7968
            -8.6767        -14.6426       1097.1956

     Ca  73    anisotropy:     49.23    eta:   -0.7590
     Ca  73    sigma_11=   1102.63    axis=(  0.622997 -0.111763 -0.774199)
     Ca  73    sigma_22=   1077.72    axis=(  0.764097  0.298789  0.571735)
     Ca  73    sigma_33=   1139.40    axis=( -0.167423  0.947752 -0.271543)

     Atom 74  Si  pos: ( -0.098538  0.274580  0.721598)  Total sigma:         402.60
           400.9041         15.9027          9.8931
            18.9612        384.2177         -8.3018
            17.4985        -18.8993        422.6925

     Si  74    anisotropy:    -53.63    eta:   -0.5307
     Si  74    sigma_11=    410.99    axis=(  0.771267  0.604053 -0.200669)
     Si  74    sigma_22=    429.97    axis=( -0.351414  0.141235 -0.925506)
     Si  74    sigma_33=    366.85    axis=(  0.530713 -0.784330 -0.321202)

     Atom 75  O   pos: ( -0.268014  0.197164  0.876910)  Total sigma:         104.59
            96.7357          5.4801         13.8201
             4.7354        146.4536          2.1427
            24.4720          9.8493         70.5886

     O   75    anisotropy:    -66.32    eta:   -0.9570
     O   75    sigma_11=    105.54    axis=(  0.875835 -0.175256  0.449665)
     O   75    sigma_22=    147.86    axis=(  0.139888  0.983924  0.111015)
     O   75    sigma_33=     60.38    axis=( -0.461892 -0.034328  0.886271)

     Atom 76  O   pos: (  0.036816  0.429534  0.849785)  Total sigma:         106.22
            97.4744         -0.0217         -7.1048
             6.6877        135.0371         -4.3637
           -12.7432        -14.1897         86.1427

     O   76    anisotropy:     46.78    eta:   -0.7055
     O   76    sigma_11=    101.63    axis=(  0.875379 -0.208437 -0.436195)
     O   76    sigma_22=     79.62    axis=(  0.465355  0.118839  0.877110)
     O   76    sigma_33=    137.41    axis=(  0.130985  0.970789 -0.201026)

     Atom 77  O   pos: (  0.040085  0.084258  0.651674)  Total sigma:         184.88
           179.2374        -38.9944          1.6148
           -35.7060        208.8520         -6.6584
             2.2697         -5.2394        166.5382

     O   77    anisotropy:     74.82    eta:   -0.2531
     O   77    sigma_11=    166.25    axis=( -0.163438 -0.005530  0.986538)
     O   77    sigma_22=    153.62    axis=(  0.813474  0.565009  0.137934)
     O   77    sigma_33=    234.75    axis=(  0.558165 -0.825067  0.087845)

     Atom 78  O   pos: ( -0.182827  0.362632  0.511670)  Total sigma:         155.79
           154.8527         13.1859          9.7134
             7.9823        157.3663         -3.5607
            10.9565         -0.2611        155.1636

     O   78    anisotropy:    -24.01    eta:   -0.7084
     O   78    sigma_11=    158.13    axis=(  0.081823 -0.683214  0.725620)
     O   78    sigma_22=    169.47    axis=(  0.709549  0.551210  0.438986)
     O   78    sigma_33=    139.79    axis=( -0.699890  0.478944  0.529875)

     Atom 79  Ca  pos: (  0.062431  0.776096  0.846357)  Total sigma:        1138.75
          1117.8297         -4.2230         18.0970
            -4.4582       1160.9042          8.5571
            18.8561         10.6991       1137.5069

     Ca  79    anisotropy:    -50.08    eta:   -0.5420
     Ca  79    sigma_11=   1146.39    axis=( -0.546343  0.343426 -0.763916)
     Ca  79    sigma_22=   1164.49    axis=(  0.061336  0.926028  0.372438)
     Ca  79    sigma_33=   1105.36    axis=( -0.835312 -0.156624  0.526993)

     Atom 80  Si  pos: ( -0.472010  0.819668  0.685673)  Total sigma:         406.02
           390.1361         53.2703         -8.8257
            54.4698        394.8577         -9.5368
           -15.5371        -11.6533        433.0788

     Si  80    anisotropy:   -101.21    eta:   -0.5158
     Si  80    sigma_11=    422.36    axis=(  0.373579  0.411463  0.831346)
     Si  80    sigma_22=    457.16    axis=( -0.579913 -0.595897  0.555525)
     Si  80    sigma_33=    338.55    axis=(  0.723974 -0.689641  0.015998)

     Atom 81  O   pos: ( -0.587754  0.643660  0.796841)  Total sigma:         129.75
           110.9389         14.3695        -11.0041
            15.0399        178.2179        -27.6621
            -8.7960        -12.1447        100.0969

     O   81    anisotropy:     85.36    eta:   -0.2994
     O   81    sigma_11=    109.82    axis=(  0.900192 -0.288452 -0.326268)
     O   81    sigma_22=     92.78    axis=(  0.378509  0.147714  0.913735)
     O   81    sigma_33=    186.66    axis=(  0.215374  0.946032 -0.242152)

     Atom 82  O   pos: ( -0.290392  0.895364  0.826827)  Total sigma:         101.21
            91.5563          2.8069         -8.0666
            10.0088        118.2207          2.3588
           -15.2937         -4.8800         93.8458

     O   82    anisotropy:    -30.99    eta:   -0.8515
     O   82    sigma_11=    102.74    axis=( -0.597295  0.307572  0.740701)
     O   82    sigma_22=    120.33    axis=(  0.278706  0.945585 -0.167903)
     O   82    sigma_33=     80.55    axis=(  0.752038 -0.106150  0.650516)

     Atom 83  O   pos: ( -0.405684  0.813308  0.452844)  Total sigma:         139.19
           134.6525        -18.2236          8.6275
           -14.8559        136.1896          3.9557
             6.5662          0.7893        146.7365

     O   83    anisotropy:    -33.10    eta:   -0.3499
     O   83    sigma_11=    146.37    axis=( -0.203959  0.524213  0.826802)
     O   83    sigma_22=    154.09    axis=( -0.664301  0.546251 -0.510210)
     O   83    sigma_33=    117.12    axis=( -0.719100 -0.653307  0.236823)

     Atom 84  Ca  pos: (  0.219149 -0.129539  1.181128)  Total sigma:        1103.35
          1089.8416         -3.5719         12.8151
            -2.4497       1136.0403         -2.8490
            11.5724         -1.4959       1084.1711

     Ca  84    anisotropy:     49.59    eta:   -0.7460
     Ca  84    sigma_11=   1099.15    axis=( -0.778735 -0.100035 -0.619326)
     Ca  84    sigma_22=   1074.49    axis=( -0.622225 -0.002806  0.782833)
     Ca  84    sigma_33=   1136.41    axis=(  0.080049 -0.994980  0.060059)

     Atom 85  Si  pos: (  0.735698 -0.153713  1.359412)  Total sigma:         406.61
           413.2937         46.1889         29.7265
            40.5866        412.8580          0.2960
            27.9645         -8.1008        393.6639

     Si  85    anisotropy:     82.36    eta:   -0.8880
     Si  85    sigma_11=    403.53    axis=( -0.194780  0.573054 -0.796034)
     Si  85    sigma_22=    354.77    axis=( -0.656604  0.526725  0.539845)
     Si  85    sigma_33=    461.51    axis=( -0.728651 -0.627830 -0.273674)

     Atom 86  O   pos: ( -0.167102  0.077840  1.359860)  Total sigma:         132.02
           102.7198         27.1106        -14.9007
            26.0987        148.6502        -21.7726
           -20.6813        -35.3462        144.6846

     O   86    anisotropy:     82.72    eta:   -0.5214
     O   86    sigma_11=    118.82    axis=(  0.149954  0.610704  0.777531)
     O   86    sigma_22=     90.07    axis=(  0.924046 -0.366271  0.109474)
     O   86    sigma_33=    187.17    axis=( -0.351643 -0.702058  0.619243)

     Atom 87  O   pos: (  0.547985 -0.204187  1.218366)  Total sigma:         123.40
           165.4201         -3.3864         29.6836
           -11.2347         92.2717          0.9200
            21.0127          6.3028        112.5137

     O   87    anisotropy:     78.84    eta:   -0.3041
     O   87    sigma_11=    105.11    axis=(  0.308951 -0.416344 -0.855107)
     O   87    sigma_22=     89.13    axis=( -0.208576 -0.906865  0.366186)
     O   87    sigma_33=    175.96    axis=(  0.927925 -0.065221  0.367016)

     Atom 88  O   pos: (  0.696369 -0.195463  1.600193)  Total sigma:         116.56
           122.5471        -19.3351         22.4607
           -12.1821        130.0237        -18.8101
             9.6399        -14.0621         97.1225

     O   88    anisotropy:     53.18    eta:   -0.6457
     O   88    sigma_11=    110.29    axis=( -0.744830 -0.662291 -0.081233)
     O   88    sigma_22=     87.39    axis=( -0.312665  0.238871  0.919338)
     O   88    sigma_33=    152.01    axis=(  0.589465 -0.710149  0.384993)

     Atom 89  Ca  pos: ( -0.111780  0.349906  1.163500)  Total sigma:        1095.67
          1065.6752         -9.0577        -23.5247
           -13.2175       1111.2399        -27.3617
           -20.0776        -31.6157       1110.1004

     Ca  89    anisotropy:    -70.87    eta:   -0.9177
     Ca  89    sigma_11=   1097.62    axis=(  0.572705 -0.640170 -0.512047)
     Ca  89    sigma_22=   1140.97    axis=( -0.109778 -0.678894  0.725983)
     Ca  89    sigma_33=   1048.43    axis=(  0.812378  0.359563  0.459082)

     Atom 90  Si  pos: (  0.380303  0.353868  1.325377)  Total sigma:         407.86
           396.8322         41.4701         11.3355
            42.6040        381.7838        -12.1779
             8.9587        -13.6345        444.9607

     Si  90    anisotropy:    -95.88    eta:   -0.2447
     Si  90    sigma_11=    432.00    axis=(  0.770325  0.636892  0.031110)
     Si  90    sigma_22=    447.64    axis=( -0.078552  0.143199 -0.986572)
     Si  90    sigma_33=    343.94    axis=(  0.632795 -0.757537 -0.160339)

     Atom 91  O   pos: (  0.244020  0.199260  1.199782)  Total sigma:         103.87
            76.0456          3.2105          5.4512
            10.2318        162.6651         18.5509
            -1.0838          2.8486         72.9012

     O   91    anisotropy:     90.89    eta:   -0.0783
     O   91    sigma_11=     75.95    axis=(  0.949273 -0.109922  0.294615)
     O   91    sigma_22=     71.20    axis=( -0.304586 -0.088559  0.948359)
     O   91    sigma_33=    164.47    axis=(  0.078155  0.989987  0.117548)

     Atom 92  O   pos: ( -0.441301  0.454414  1.201910)  Total sigma:         117.64
           132.0429         -3.7024        -15.6390
            -3.0608        122.9769        -12.2570
            -6.7171         -6.6775         97.8928

     O   92    anisotropy:    -39.40    eta:   -0.3528
     O   92    sigma_11=    126.14    axis=( -0.033641  0.951554 -0.305636)
     O   92    sigma_22=    135.41    axis=( -0.960601  0.053632  0.272708)
     O   92    sigma_33=     91.37    axis=(  0.275888  0.302769  0.912259)

     Atom 93  O   pos: (  0.214678  0.537026  1.366141)  Total sigma:         154.84
           152.3995         -2.4181         -2.6698
            -3.1799        157.8761          4.3021
            -2.5714          4.1120        154.2517

     O   93    anisotropy:     10.92    eta:   -0.1828
     O   93    sigma_11=    151.87    axis=(  0.498274  0.641023 -0.583792)
     O   93    sigma_22=    150.54    axis=( -0.787123  0.052120 -0.614590)
     O   93    sigma_33=    162.12    axis=( -0.363539  0.765750  0.530534)

     Atom 94  O   pos: (  0.437594  0.291375  1.549569)  Total sigma:         102.14
           151.3025        -33.8507         59.5627
           -27.4497         81.5086        -25.9176
            36.7736        -12.3632         73.6153

     O   94    anisotropy:    126.72    eta:   -0.2389
     O   94    sigma_11=     69.99    axis=(  0.371408  0.927748 -0.036605)
     O   94    sigma_22=     49.81    axis=( -0.374909  0.185923  0.908227)
     O   94    sigma_33=    186.62    axis=(  0.849411 -0.323599  0.416874)

     Atom 95  Ca  pos: ( -0.601473  1.065602  0.299322)  Total sigma:        1115.87
          1087.1617          5.0238        -14.8834
             6.3688       1103.1686        -12.5681
           -12.9022        -16.9084       1157.2689

     Ca  95    anisotropy:     72.06    eta:   -0.3263
     Ca  95    sigma_11=   1099.69    axis=(  0.128480  0.952857  0.274875)
     Ca  95    sigma_22=   1084.01    axis=(  0.973269 -0.174356  0.149488)
     Ca  95    sigma_33=   1163.91    axis=( -0.190367 -0.248322  0.949788)

     Atom 96  Ca  pos: ( -0.292459  0.184921  1.697424)  Total sigma:        1078.85
          1086.1217        -30.6151          1.4742
           -35.2692       1037.5704          5.0658
             0.8655         -1.6502       1112.8664

     Ca  96    anisotropy:    -86.96    eta:   -0.1753
     Ca  96    sigma_11=   1102.76    axis=(  0.891906 -0.451417 -0.026960)
     Ca  96    sigma_22=   1112.92    axis=(  0.034122  0.007733  0.999388)
     Ca  96    sigma_33=   1020.88    axis=(  0.450932  0.892280 -0.022300)

     Atom 97  Ca  pos: ( -0.793992  0.547725  1.730863)  Total sigma:        1116.52
          1125.0239          3.1657         19.3433
             2.5519       1088.6342        -13.0503
            26.4251        -12.6915       1135.9128

     Ca  97    anisotropy:     57.82    eta:   -0.7267
     Ca  97    sigma_11=   1111.26    axis=( -0.767773 -0.387401  0.510339)
     Ca  97    sigma_22=   1083.25    axis=( -0.242350  0.912918  0.328401)
     Ca  97    sigma_33=   1155.07    axis=(  0.593120 -0.128457  0.794800)

     Atom 98  O   pos: (  0.245183 -0.434312  1.909101)  Total sigma:         145.98
           173.3599        -12.8982         22.6697
            -6.4394        179.4615         27.1023
            11.2021         39.7370         85.1264

     O   98    anisotropy:   -112.58    eta:   -0.2057
     O   98    sigma_11=    175.79    axis=(  0.946375  0.202758  0.251523)
     O   98    sigma_22=    191.23    axis=( -0.266051  0.930785  0.250712)
     O   98    sigma_33=     70.93    axis=( -0.183280 -0.304186  0.934815)

     Atom 99  H   pos: (  0.255156 -0.485350  2.044214)  Total sigma:          24.84
            16.6871         -1.0966          2.7989
            -0.8668         23.3348         -6.3333
             2.0451         -6.4927         34.5094

     H   99    anisotropy:     19.36    eta:   -0.3145
     H   99    sigma_11=     20.42    axis=(  0.026517  0.911550  0.410333)
     H   99    sigma_22=     16.36    axis=(  0.992050  0.026519 -0.123020)
     H   99    sigma_33=     37.75    axis=(  0.123020 -0.410333  0.903600)

     Atom100  O   pos: ( -0.394261  0.204333  2.029842)  Total sigma:         132.82
            73.4362        -39.4346        -56.5701
           -35.7483        104.3449        -10.2500
           -57.6458        -17.1212        220.6873

     O  100    anisotropy:    161.13    eta:   -0.8804
     O  100    sigma_11=    126.40    axis=(  0.458847 -0.875621  0.150821)
     O  100    sigma_22=     31.82    axis=(  0.827853  0.482961  0.285320)
     O  100    sigma_33=    240.24    axis=( -0.322673 -0.006060  0.946491)

     Atom101  H   pos: ( -0.491065  0.102497  1.989041)  Total sigma:          25.13
            22.9508          8.5260          3.0839
             8.4092         29.7147          5.7884
             2.4004          5.8497         22.7161

     H  101    anisotropy:     19.44    eta:   -0.2635
     H  101    sigma_11=     20.35    axis=(  0.440671  0.151422 -0.884805)
     H  101    sigma_22=     16.94    axis=(  0.743592 -0.613746  0.265307)
     H  101    sigma_33=     38.09    axis=(  0.502872  0.774847  0.383056)

     Atom102  O   pos: (  0.564888 -0.562920  1.560737)  Total sigma:         217.22
           233.4489          6.9903          0.3933
             9.3579        223.3351         -1.7525
            -1.5021         -7.8371        194.8732

     O  102    anisotropy:    -34.72    eta:   -0.8119
     O  102    sigma_11=    219.40    axis=( -0.501265  0.851277 -0.155115)
     O  102    sigma_22=    238.19    axis=( -0.865042 -0.497323  0.066120)
     O  102    sigma_33=    194.07    axis=( -0.020856  0.167325  0.985681)

     Atom103  H   pos: (  0.583094 -0.415867  1.578984)  Total sigma:          21.73
            15.3008          6.7113         -0.1205
             5.1510         39.6942          2.8189
            -0.0183          2.6652         10.1865

     H  103    anisotropy:     29.34    eta:   -0.2148
     H  103    sigma_11=     14.05    axis=( -0.964884  0.205681  0.163382)
     H  103    sigma_22=      9.85    axis=(  0.141200 -0.118352  0.982881)
     H  103    sigma_33=     41.29    axis=( -0.221496 -0.971436 -0.085154)

     Atom104  H   pos: (  0.706122 -0.609450  1.566085)  Total sigma:          21.98
            40.5549         -8.0259         -1.2072
            -6.2870         15.4656         -0.0266
            -0.3786         -0.3496          9.9307

     H  104    anisotropy:     30.73    eta:   -0.1822
     H  104    sigma_11=     13.61    axis=(  0.252447  0.962045 -0.103638)
     H  104    sigma_22=      9.87    axis=(  0.047761  0.094587  0.994370)
     H  104    sigma_33=     42.47    axis=( -0.966431  0.255975  0.022070)

     Atom105  O   pos: ( -0.174925  0.526557  1.643745)  Total sigma:         249.81
           241.8189         -4.1509          2.4642
            -1.0753        239.7456         -1.4745
             2.6722         -3.5933        267.8742

     O  105    anisotropy:     27.87    eta:   -0.2761
     O  105    sigma_11=    243.09    axis=( -0.828977  0.541162  0.141213)
     O  105    sigma_22=    237.96    axis=(  0.549302  0.835291  0.023591)
     O  105    sigma_33=    268.40    axis=(  0.105187 -0.097125  0.989698)

     Atom106  H   pos: ( -0.246617  0.604981  1.544649)  Total sigma:          25.22
            23.1503         -6.3546          6.4438
            -6.3730         24.3276         -7.6804
             5.3226         -6.5642         28.1733

     H  106    anisotropy:     19.83    eta:   -0.1980
     H  106    sigma_11=     19.92    axis=( -0.543386  0.404136  0.735803)
     H  106    sigma_22=     17.30    axis=(  0.681527  0.724138  0.105574)
     H  106    sigma_33=     38.43    axis=(  0.490157 -0.558837  0.668915)

     Atom107  H   pos: ( -0.218876  0.583734  1.769531)  Total sigma:          26.46
            23.3366         -1.9768         -3.7170
            -2.3315         20.7815          5.6786
            -2.5669          4.4088         35.2730

     H  107    anisotropy:     16.97    eta:   -0.3429
     H  107    sigma_11=     22.75    axis=(  0.926323 -0.206129  0.315337)
     H  107    sigma_22=     18.87    axis=( -0.285657 -0.930026  0.231196)
     H  107    sigma_33=     37.78    axis=( -0.245615  0.304240  0.920386)

     Atom108  O   pos: ( -0.033857  0.714198  0.502514)  Total sigma:         209.42
           214.4297          9.3920        -13.5764
             5.1919        207.6029         -6.4463
           -13.8264         -7.1059        206.2266

     O  108    anisotropy:     29.64    eta:   -0.3701
     O  108    sigma_11=    203.20    axis=(  0.414072 -0.899527 -0.139269)
     O  108    sigma_22=    195.89    axis=(  0.556029  0.128823  0.821119)
     O  108    sigma_33=    229.18    axis=( -0.720678 -0.417441  0.553504)

     Atom109  H   pos: ( -0.085690  0.570148  0.500838)  Total sigma:          18.57
            11.3991         11.8587         -0.0876
            10.8129         37.9733         -1.9681
             0.0769         -1.2884          6.3405

     H  109    anisotropy:     35.47    eta:   -0.0618
     H  109    sigma_11=      7.48    axis=( -0.857771  0.296440 -0.419943)
     H  109    sigma_22=      6.02    axis=( -0.381137  0.181391  0.906550)
     H  109    sigma_33=     42.22    axis=( -0.344912 -0.937668  0.042608)

     Atom110  H   pos: ( -0.161982  0.785921  0.474460)  Total sigma:          20.86
            36.6453        -10.1850          3.0715
            -9.8897         14.6161         -1.0784
             3.5061         -0.9254         11.3245

     H  110    anisotropy:     30.10    eta:   -0.0270
     H  110    sigma_11=     11.10    axis=(  0.113970  0.559145  0.821199)
     H  110    sigma_22=     10.56    axis=(  0.358200  0.747862 -0.558923)
     H  110    sigma_33=     40.93    axis=(  0.926662 -0.357855  0.115052)

     Atom111  O   pos: ( -0.021211 -0.109215  2.044258)  Total sigma:         221.32
           223.1509         13.6320          0.0379
            20.7169        223.8676          7.1293
            -5.1097          5.7516        216.9414

     O  111    anisotropy:     29.57    eta:   -0.8231
     O  111    sigma_11=    219.58    axis=( -0.389324  0.213332  0.896056)
     O  111    sigma_22=    203.35    axis=( -0.623093  0.655452 -0.426775)
     O  111    sigma_33=    241.04    axis=( -0.678367 -0.724480 -0.122257)

     Atom112  H   pos: ( -0.214781  0.741573  0.073374)  Total sigma:          21.52
            28.4272         11.1222        -10.7216
            12.0599         16.8743         -7.6080
           -11.8860         -7.7560         19.2498

     H  112    anisotropy:     32.74    eta:   -0.0952
     H  112    sigma_11=     11.64    axis=(  0.540185  0.037651  0.840704)
     H  112    sigma_22=      9.57    axis=(  0.409559 -0.884471 -0.223547)
     H  112    sigma_33=     43.34    axis=( -0.735161 -0.465074  0.493198)

     Atom113  H   pos: (  0.107609 -0.143573  2.110188)  Total sigma:          21.68
            32.4905         -3.2468         10.8792
            -3.7843         12.6021         -2.0775
            11.6172         -1.7286         19.9425

     H  113    anisotropy:     27.01    eta:   -0.0751
     H  113    sigma_11=     13.35    axis=( -0.490191  0.101207  0.865719)
     H  113    sigma_22=     12.00    axis=(  0.176976  0.984103 -0.014839)
     H  113    sigma_33=     39.69    axis=(  0.853459 -0.145938  0.500310)

     Atom114  O   pos: (  0.070109  0.179334  1.707524)  Total sigma:         238.64
           247.6408          0.9856          9.9257
             6.7295        217.3984         -6.2051
             5.9645         -4.1695        250.8915

     O  114    anisotropy:    -34.28    eta:   -0.6451
     O  114    sigma_11=    242.70    axis=( -0.768297 -0.238893  0.593843)
     O  114    sigma_22=    257.44    axis=(  0.619143 -0.041936  0.784158)
     O  114    sigma_33=    215.79    axis=( -0.162426  0.970140  0.180128)

     Atom115  H   pos: (  0.083609  0.134466  1.569359)  Total sigma:          25.44
            20.5084         -0.3891          0.0627
            -0.2983         21.1394          4.9849
             1.5049          4.9388         34.6794

     H  115    anisotropy:     16.33    eta:   -0.1373
     H  115    sigma_11=     20.75    axis=(  0.906679 -0.410908  0.095330)
     H  115    sigma_22=     19.25    axis=(  0.419887  0.857556 -0.297141)
     H  115    sigma_33=     36.33    axis=(  0.040347  0.309439  0.950063)

     Atom116  H   pos: (  0.174463  0.108357  1.778784)  Total sigma:          25.71
            27.6053         -6.9600          7.2886
            -7.2345         24.5150         -4.7577
             6.1957         -3.3957         25.0226

     H  116    anisotropy:     18.48    eta:   -0.1934
     H  116    sigma_11=     20.75    axis=( -0.111021  0.625984  0.771893)
     H  116    sigma_22=     18.37    axis=(  0.720631  0.585561 -0.371226)
     H  116    sigma_33=     38.03    axis=(  0.684372 -0.515036  0.516113)

     Initialization:
     gipaw_setup  :      0.28s CPU      0.36s WALL (       1 calls)

     Linear response
     greenf       :  16222.46s CPU  16419.13s WALL (      87 calls)
     cgsolve      :  16139.99s CPU  16335.26s WALL (      87 calls)
     ch_psi       :  15663.50s CPU  15845.57s WALL (    6108 calls)
     h_psiq       :  11350.36s CPU  11472.69s WALL (    6108 calls)

     Apply operators
     h_psi        :   9128.98s CPU   9221.36s WALL (    6711 calls)
     apply_vel    :    218.45s CPU    227.53s WALL (      78 calls)

     Induced current
     j_para       :    504.14s CPU    508.40s WALL (     101 calls)
     biot_savart  :      0.07s CPU      0.08s WALL (       1 calls)

     Other routines

     General routines
     calbec       :   4606.19s CPU   4692.63s WALL (   19677 calls)
     fft          :      0.27s CPU      0.29s WALL (      32 calls)
     fftw         :   6175.67s CPU   6226.00s WALL ( 3756160 calls)
     davcio       :      0.01s CPU      2.03s WALL (      62 calls)

     Parallel routines
     fft_scatter  :   1968.49s CPU   1987.84s WALL ( 3756192 calls)

     Plugins


     GIPAW        :      5h10m CPU      5h14m WALL


   This run was terminated on:   2:48:33   6Nov2023            

=------------------------------------------------------------------------------=
   JOB DONE.
=------------------------------------------------------------------------------=
