# Supplementary material for: Is there a future for 43Ca nuclear magnetic resonance in cement science?
Source: Phys Chem Chem Phys. 2025 Apr 9;27(17):9159–68. doi: 10.1039/d5cp00491h (PMC11997747; doi:10.1039/d5cp00491h)
Supplement: CP-027-D5CP00491H-s001 [file CP-027-D5CP00491H-s001.zip › QE-Files/CSH-bulk-structures/CONFIG_3-7]

3-7 -59615.217097 eV
0 3
   6.759405727  -0.089074776  -0.042328399
  -8.339304856  12.338019574  -0.046129628
   0.701881365  -6.232606487  14.102820082
O 1
0.03551968 3.5428050611 13.349762792
H 2
-0.2392269492 9.9488424618 0.1515618759
H 3
-1.4351618158 10.3968437285 -0.8503148979
O 4
1.1684630547 0.47065 0.7084200271
H 5
0.8130060865 -0.2325378489 1.2886608953
H 6
2.0031652762 0.1063979979 0.2709120369
O 7
-2.3436894343 10.5914423809 1.7360609628
H 8
-2.7483781323 9.7282858026 1.4873959212
H 9
-3.0443633911 11.0086292659 2.357754752
O 10
-0.0861541283 4.9951568813 0.0568004654
H 11
0.5482604167 4.2404621713 0.1900866903
H 12
0.285478019 5.7928208624 0.5023576722
O 13
2.0021457614 2.3200399634 2.9989446889
H 14
1.0304084297 2.6943863034 3.1279957284
H 15
1.8770542442 1.3911020397 2.7213267361
O 16
-2.8489626562 6.1835601357 10.484637334
H 17
-3.7026485373 6.6780999799 10.4672640917
H 18
-2.196317041 6.9683228174 10.47430163
O 19
-1.4384017349 8.7737241759 3.6852796998
H 20
-1.6302519072 9.623984846 3.2129131693
H 21
-0.4397019718 8.7402559945 3.6569048981
O 22
-1.9398672178 5.3918465303 13.3557806912
H 23
-2.5942905493 11.4323477752 0.2316966554
H 24
-2.9325604136 5.6457637398 13.2145005182
Ca 25
-1.5779791795 8.6996454778 6.0951904555
Si 26
-4.8958853689 8.5343413111 5.0750809417
O 27
-6.0675308275 8.0370692854 6.0806733191
O 28
-3.8909431466 9.5481584112 5.8451567852
O 29
-4.0813638735 7.261623231 4.4384351092
O 30
-5.6060078734 9.2538445189 3.7612974364
Ca 31
4.6402085866 -0.5153839153 5.5681922673
Si 32
1.1206147412 -0.2634072389 5.0833682121
O 33
0.3162980553 -1.2917036044 6.0539648858
O 34
2.456135908 0.2457685764 5.8603418198
O 35
1.4761172952 -0.7839898454 3.5479980792
Ca 36
-2.8521885894 5.8252141335 8.0169070882
Si 37
0.6844351092 5.5726515471 9.3421819412
O 38
-5.0081208046 6.6407130951 8.6836628292
O 39
-0.5859265667 5.3001556342 8.3497075474
O 40
-6.466853806 5.8535714885 10.9780023809
Ca 41
3.5627690637 -3.4964123283 8.1588659503
Si 42
0.0693661748 -3.2028855149 9.2729637095
O 43
-2.4987307024 8.220524244 8.1947029672
O 44
1.4814538975 -2.792343839 8.579246195
O 45
-0.563165066 -1.648442255 9.5531723488
O 46
0.2695868651 -3.8946918593 10.7142122595
Ca 47
0.9028775122 -4.9940297899 12.588540356
Ca 48
-0.183926637 -1.5942643556 11.9863620137
Si 49
-5.5641302983 10.6871995401 2.9003124668
O 50
-5.8105472645 10.2340437828 1.3710221145
O 51
4.1330069006 -0.8211636253 3.2957819792
O 52
2.1735234648 -1.715873178 11.2302334899
H 53
2.0861615116 -2.0780910832 10.3126241473
H 54
3.0497847144 -1.1833056349 11.2293138441
O 55
-3.843454234 2.8035382767 13.6553328988
H 56
-4.9151237943 9.5763980887 0.3852015088
H 57
-4.8839004841 8.1400729951 -0.2622250353
O 58
2.3529660069 -3.2718557715 14.0437133875
H 59
1.57774703 2.3475200223 0.7089456554
H 60
3.1503183284 -2.7121852485 14.2219920585
O 61
-1.2912637912 0.8193913549 13.8357124635
H 62
-2.4974422451 7.3204213376 0.5831235081
H 63
-0.3827695653 1.1360174421 14.0079154392
O 64
0.6897708224 7.1910885824 1.4538540453
H 65
-6.0441870062 8.2527663487 1.6503771239
H 66
0.436478607 6.7376115044 2.3187513584
O 67
0.4554843806 0.9572216905 11.266648154
H 68
0.0542385269 0.9439459254 10.3291809701
H 69
1.3820154245 1.3067975542 11.1531348043
O 70
4.2976871631 1.113243974 1.412910561
H 71
4.2491104374 0.361233191 2.0770786598
H 72
3.9030463009 0.7474460007 0.5714864344
Ca 73
2.5624056752 2.6334085025 6.173386525
Si 74
-0.59739792 2.4813730569 4.9595285322
O 75
-2.2018126993 2.2573130523 5.1527043423
O 76
0.1424091498 3.2634558665 6.1759211628
O 77
-0.0036500837 0.9251941896 4.8685912013
O 78
-0.3165385809 3.1511656004 3.4861978916
Ca 79
0.2797380209 5.671101688 6.1096959976
Si 80
-3.2391299263 5.9009131131 4.9267410534
O 81
-4.2162365658 5.0327350236 5.9163664104
O 82
-1.9670249229 6.3901902165 5.8514157635
O 83
-2.7737307903 5.183478435 3.5501025999
Ca 84
1.5891618304 -0.5217248538 8.0462312588
Si 85
-1.8199760102 -0.5178287725 9.5234519686
O 86
-1.0949000739 0.8942447324 9.1500234582
O 87
3.7947567092 -1.0926346139 8.4534124726
O 88
-2.2326010679 -0.4727891289 11.1298762305
Ca 89
-0.7055649718 2.9232115135 8.3362870382
Si 90
2.517818462 2.7656987862 9.1905936135
O 91
1.6470038903 1.7170099808 8.3124406496
O 92
-3.0074623294 3.4361539076 8.3297339701
O 93
1.4352372717 4.0330102175 9.4921393983
O 94
-3.8802142435 2.4007564459 10.7649917691
Ca 95
-4.9416195157 4.2075848629 11.9875758512
Ca 96
-1.9548276441 1.7444582571 11.775873279
Ca 97
-2.5466595839 3.0649961796 2.8657534518
O 98
5.9198064053 -3.5766972425 13.0261981301
H 99
5.5871327589 -3.5453200989 13.9354324796
O 100
-4.3938906254 6.0489414493 13.21493866
H 101
3.8903528585 -5.5183111582 12.6571855963
O 102
3.9195370493 -3.9704469199 11.3193806432
H 103
3.2470733037 -3.2730856976 11.4904242064
H 104
4.6874540285 -3.7837909124 11.9619814138
O 105
-1.3059455753 3.7573552963 10.7853763864
H 106
-2.1160234848 4.2049334108 10.4675724339
H 107
-0.692632454 4.5776711026 10.9686186762
O 108
-0.0804368705 5.7394071699 3.5920231601
H 109
0.0250442907 4.7371463422 3.4616489345
H 110
-1.0818495008 5.7657913064 3.5633002757
O 111
-3.0932044016 4.6909786085 1.0127348408
H 112
-3.1661485283 5.2048186339 1.88377939
H 113
-2.391361068 5.1584404267 0.5134666418
O 114
-3.1026279448 7.8456114694 1.8879406016
H 115
-2.4486795998 7.9204086286 2.6388557924
H 116
-3.9274015099 7.5161609014 2.2989422775
