# Supplementary material for: Is there a future for 43Ca nuclear magnetic resonance in cement science?
Source: Phys Chem Chem Phys. 2025 Apr 9;27(17):9159–68. doi: 10.1039/d5cp00491h (PMC11997747; doi:10.1039/d5cp00491h)
Supplement: CP-027-D5CP00491H-s001 [file CP-027-D5CP00491H-s001.zip › QE-Files/CSH-bulk-structures/CONFIG_surf28]

Surf 28
0 3
  13.306014937   0.071929402  -0.296439410
  -4.165221288   6.224432013  -0.006729648
  -5.974465571   0.318484585  23.185701395
Ca 1
-0.1026446548 5.9315861344 6.3630344246
Ca 2
-3.2835137605 6.0528666895 4.3563717336
Ca 3
-1.2399742856 2.7994858649 4.5158552428
Ca 4
2.1452088864 2.8669301173 6.1989682952
Ca 5
-2.112466013 1.721863358 20.8045647237
Ca 6
-1.4607625334 5.2038463215 10.0824646449
Ca 7
6.6891521037 6.1192974777 6.3700547226
Ca 8
3.2873661859 6.096149079 4.3808982696
Ca 9
5.4090137439 2.8898970271 4.3502608541
Ca 10
8.6327321652 2.9433866942 6.3701705814
Ca 11
-0.4464232487 0.1849810829 14.0396812275
Ca 12
6.2058267924 1.6754867096 0.7512053258
Si 13
10.3444367185 1.7742362995 1.230885846
Si 14
5.1452836543 3.0877881086 7.3284236753
Si 15
8.5846231971 3.1356763932 3.3425613887
Si 16
2.9105889196 1.2142577027 0.782990422
Si 17
-1.379147777 3.0812297977 7.5298881364
Si 18
1.9370874042 3.1574501721 3.1791556995
Si 19
-3.10418728 5.817272086 7.4484680187
Si 20
0.1804151537 5.7473975001 2.9449346659
Si 21
3.2286497652 5.6198116162 7.5514018435
Si 22
6.8270932763 5.7947388003 3.1930118167
O 23
1.0631886673 4.3896864147 2.4496928892
O 24
1.7789521685 0.6488376381 6.4482860177
O 25
5.4270023124 0.725097919 3.1940321887
O 26
-4.4245371746 5.1758561255 6.7795510959
O 27
-0.7518813348 5.3151248378 4.2030321504
O 28
1.5146954118 0.9438238301 0.0130817216
O 29
-1.7378266426 2.7071755712 2.0882147735
H 30
-0.9519678067 2.7370231929 1.4995495547
O 31
-1.2856772657 2.7159101084 9.129545389
O 32
2.7091400806 2.4513048307 1.9014939949
O 33
2.6350362144 5.8307382059 9.0792958546
O 34
10.6906980288 0.2344430795 1.6863016245
O 35
3.8146170764 4.0558853242 7.5789245935
O 36
7.5495980523 4.331490427 2.8307763071
O 37
8.5675594877 0.4277768536 7.0792007832
O 38
11.9007136008 0.5288807932 4.1278614368
O 39
2.1051625543 5.5254963742 6.356021853
O 40
5.424504127 5.4065223768 3.9210308701
O 41
10.0570295172 1.9724787852 -0.3796112254
H 42
4.839932696 2.0443397424 22.2005539505
O 43
4.1618457162 1.6889947921 -0.1162616998
O 44
5.586671625 2.6804481504 8.8510728859
O 45
8.9372778734 2.2526086788 1.9540497305
O 46
4.5157678631 1.9440419853 6.3247126482
O 47
7.7148019302 2.1706037657 4.3399536079
O 48
6.3307585508 3.7987359185 6.4641970022
O 49
9.8688075894 3.7344052957 4.1062594308
O 50
-2.4326597039 2.1472473556 6.726891648
O 51
0.964812745 2.1662663316 3.9905923939
O 52
-0.0343698109 3.2679921192 6.6501466382
O 53
3.0875422795 3.7473479468 4.1634886682
O 54
0.8983354368 0.0190124791 9.0226297159
O 55
-0.7838335675 6.0791305886 1.6348267178
O 56
-1.9139229393 4.6542171131 7.5988788146
O 57
4.3220512819 0.1491441627 8.7509109827
H 58
5.3256119485 -0.1160069578 8.869830247
H 59
4.4321069338 1.1203044002 8.8625719973
O 60
-3.2297659585 4.0085362788 21.1046814102
H 61
-3.8022364104 3.9100129024 21.903097592
H 62
-3.8889309064 3.9847521841 20.3674262705
O 63
4.7176609295 6.5106937798 11.4253346553
H 64
5.4191363362 5.839244491 11.2117336269
H 65
4.1185182929 6.4728688188 10.653199673
O 66
5.0786955317 3.566639502 1.8758909779
H 67
5.0718146241 4.433286462 2.3593696364
H 68
4.1280222468 3.2644133658 1.8243093275
O 69
0.0061142631 0.3808004944 16.3856865999
H 70
0.4193777453 1.0957947228 16.9458452769
H 71
-3.7614250564 5.7721721239 16.6831847313
O 72
1.4219129683 1.6945998299 13.7882512536
H 73
2.322570149 1.3357746851 13.8815560019
H 74
1.4730426356 2.6849327565 13.804683347
O 75
-6.0247138704 4.3789498049 13.3465307498
H 76
7.1412556334 4.5226161678 12.0576143125
H 77
6.3480481866 4.2897347723 13.360491705
O 78
5.5330185646 3.3353709151 18.958020595
H 79
5.1233976647 3.7608293148 19.742007038
H 80
5.3454552731 2.3711182936 19.0635650763
O 81
5.848021262 0.8522229689 13.7294956259
H 82
6.6173682886 1.2784474899 14.1540425359
H 83
5.9433560772 1.0958806919 12.7733274423
O 84
-3.4800270573 5.5472086349 1.9615406913
H 85
-2.5693851123 5.1905685341 1.8636528159
H 86
0.680456475 -0.0010718712 1.2261190738
O 87
1.162239605 4.4371065881 13.5175472423
H 88
1.5737455265 5.3290634432 13.6978074878
H 89
0.9719749554 4.4796227748 12.542926384
O 90
0.7277859136 4.4775237487 10.8191854012
H 91
1.415299128 4.921928058 10.2697405293
H 92
0.8943996702 3.4738925829 10.6991327675
O 93
-5.2631600085 4.3122988126 18.9926703029
H 94
-4.9837727859 3.8051754969 18.2039442838
H 95
-6.1177128165 3.8521632047 19.2443505872
O 96
3.3106833488 0.7512092089 11.5079367855
H 97
2.798348062 1.5808308712 11.4327312651
H 98
4.2693908779 0.986423799 11.3447582838
O 99
-3.6564445586 5.6257625876 11.8956072685
H 100
-3.7270060617 4.690681745 11.5834844435
H 101
0.1609342512 -0.03884663 11.1797411218
O 102
0.1201322994 0.71114173 21.5067635439
H 103
1.8574489914 5.6408695041 -1.7248474042
H 104
0.9505724045 0.8933101593 20.9764101404
O 105
8.2417667572 2.5170253407 8.7890771432
H 106
7.2362393277 2.587791412 8.8863955493
H 107
8.3911566698 1.5741651028 8.5073980485
O 108
0.6218967023 1.9941686865 10.4965713483
H 109
-0.1550776621 2.2955108348 9.854880044
H 110
0.9887218126 1.2594457944 9.8911968072
O 111
-3.2966822798 4.5217155086 14.779781199
H 112
-2.3422437154 4.8179764609 14.8814200361
H 113
-3.3044445619 3.6617438224 14.3289226241
O 114
-6.973802548 5.6116263685 21.6460452581
H 115
-7.7393009277 5.8955157387 22.1931609409
H 116
-6.4695276975 4.9580954464 22.1928466716
O 117
3.3035085194 5.8573269772 0.9861744781
H 118
2.7602887453 5.0630082724 0.7984887429
H 119
4.0756952958 5.7911819487 0.3649847427
O 120
0.4235094631 5.1518352404 20.8280086478
H 121
1.0020938715 4.7734718687 21.5360937351
H 122
-0.1684471987 5.7827314844 21.3134885619
O 123
0.6602515558 3.5235339828 -0.1589351665
H 124
0.8493540362 3.879179737 0.7447953625
H 125
0.8454408599 2.53238966 -0.1058229875
O 126
-4.5290453656 1.5512453623 20.5666372481
H 127
-5.1633604585 1.0036309575 20.0639783615
H 128
-4.7231312458 1.3876734173 21.5392904083
O 129
4.4512936755 0.63416654 18.7156661687
H 130
4.2459533103 0.2457238713 17.8364958332
H 131
0.6984890807 6.1409505106 19.2570559897
O 132
-0.7934908467 3.1600008868 19.5265105749
H 133
-0.3624833088 3.940706815 19.9738798517
H 134
-0.2207778624 2.917948334 18.768607322
O 135
2.3739617071 1.4691171261 20.2604009568
H 136
2.8200850372 1.8050104232 21.0712807266
H 137
3.1163923182 1.0503589413 19.7296276983
O 138
-0.864047004 5.5066405127 15.0316894142
H 139
-0.1823067318 5.0672622573 14.4530716003
H 140
-0.4900703192 6.3593496775 15.3271461678
O 141
4.5655565101 4.0126427828 13.4243244164
H 142
4.2357764133 4.9130516521 13.5976351112
H 143
4.2497911966 3.8373095579 12.4995663204
O 144
3.6365796544 3.6095182526 10.6424706702
H 145
3.3168319705 4.4095419554 10.1501856594
H 146
4.2397449192 3.2188305656 9.9633385719
O 147
-4.6707649342 1.6574257831 16.9283525224
H 148
-5.4359019452 1.1950342885 17.3391037194
H 149
8.4014289568 1.7822806544 15.6788539759
O 150
1.3208127397 2.2861714059 17.8195573529
H 151
2.096514572 2.4577815395 17.2320770859
H 152
1.6989503313 2.0923688668 18.7134042544
O 153
3.7287103642 2.2965317573 16.2113101593
H 154
4.3751194054 2.6055634812 16.8823017131
H 155
3.9402544616 2.8096644429 15.4023063055
O 156
-1.7285481546 0.0854060554 9.0402662007
H 157
-1.7716894945 1.0753778399 9.1581803558
H 158
-0.7204907853 -0.0543993948 9.0316307165
O 159
-1.2011806593 1.8299181744 12.454109697
H 160
-2.0433697685 2.1272434246 12.0473660758
H 161
-0.4889730015 1.9054803905 11.7576235356
O 162
-4.6902469988 1.9775514405 13.7537146748
H 163
8.6530232699 1.4675073059 12.6422116015
H 164
-5.188138943 2.8112340883 13.5311053219
O 165
-3.1765953969 3.2030957655 10.7928151202
H 166
-4.0155825432 2.9131491791 10.3264904366
H 167
-2.4824869723 2.9141151659 10.1030711048
O 168
6.5780254251 4.7323330881 10.5130676069
H 169
6.1755517519 4.0215653486 9.9493396117
H 170
6.9293631077 5.4173194552 9.8575176971
O 171
5.9407750523 1.2932073595 11.0349609523
H 172
6.3529975978 0.5823851541 10.4755084439
H 173
5.8046905615 1.967636058 10.3067478814
O 174
-2.1225057929 0.6368485675 18.711394935
H 175
-2.974312869 0.6976697778 18.2451243221
H 176
-5.988889939 5.9111251204 18.689351497
O 177
-2.4915653892 0.9652446412 14.9252826585
H 178
-3.2725092449 1.4099747624 14.5053117172
H 179
-2.6201662521 1.0084152542 15.8896363313
O 180
7.3620799453 3.7212723474 -0.0303047536
H 181
8.3169644301 3.7251510692 0.1953439002
H 182
6.9740343484 4.4311773886 0.5297045255
