# Supplementary material for: Is there a future for 43Ca nuclear magnetic resonance in cement science?
Source: Phys Chem Chem Phys. 2025 Apr 9;27(17):9159–68. doi: 10.1039/d5cp00491h (PMC11997747; doi:10.1039/d5cp00491h)
Supplement: CP-027-D5CP00491H-s001 [file CP-027-D5CP00491H-s001.zip › QE-Files/CSH-bulk-structures/CONFIG_surf17]

Surf 17
0 3
  13.107569599  -0.122340828  -0.084225370
  -4.000637327   6.226983984   0.022633298
  -0.138260255  -0.007305288  22.177098940
Ca 1
5.8539317496 -0.0989936432 6.7553101329
Ca 2
2.5532972092 -0.0988213868 4.9224679763
Ca 3
0.4469006798 2.8626400276 4.4559711411
Ca 4
3.7205380842 2.6915213154 7.1906510078
Ca 5
10.3936239294 2.2984744139 9.6196184592
Ca 6
1.3833955002 1.6009085003 10.3218182897
Ca 7
-0.6173846022 2.6006719641 13.0508335007
Ca 8
12.2450865311 -0.2376401115 6.3815231436
Ca 9
9.1649338863 -0.2312393116 4.4909472257
Ca 10
7.1679655857 2.8877371825 4.3189186519
Ca 11
10.3129609623 2.8509401026 6.1426914876
Ca 12
6.8543961752 1.1783176391 9.8720279821
Ca 13
8.7682762693 3.6528734737 -0.0048602223
Si 14
-0.8833856429 1.9749789007 1.3773345736
Si 15
7.2452957733 3.2069475349 7.7184095491
Si 16
10.2409242539 3.1955981387 3.139923695
Si 17
5.2813486193 1.7589677995 1.6931160395
Si 18
-0.0643552166 2.6531030917 7.9411765358
Si 19
3.6863752742 3.1183309523 4.0030892217
Si 20
-1.5091959301 5.5873535194 7.9787379866
Si 21
1.9998670741 5.7818776466 3.8093386661
Si 22
5.2271134642 5.8031947309 7.8071072599
Si 23
8.5102099306 5.7612700086 3.3231677323
O 24
2.8928356494 4.4534076315 3.4219296693
O 25
3.5887469388 0.273556133 7.1279573009
O 26
6.8999095581 0.566685645 4.6841330858
O 27
-2.7670464676 5.4054370617 6.9478740126
O 28
0.7751122435 5.26145398 4.7340702646
O 29
4.9572713657 1.6371593391 0.134568356
O 30
0.4557819608 2.6556682332 2.0306510307
H 31
0.9853744244 3.3782226547 1.444659326
O 32
-0.613166082 1.5639705296 9.0379821947
O 33
3.9827444839 2.2464947815 2.6308053847
O 34
9.0951735383 0.2324193886 9.2939566467
O 35
11.9600942416 0.4090193675 2.0110642483
O 36
6.4476823106 4.6572678737 7.8985861442
O 37
9.1480276103 4.3655938643 2.6421537319
O 38
9.8660534297 0.6369547249 6.6865231678
O 39
0.4369426416 0.5039203547 4.2819309156
O 40
3.8462753318 5.0873306741 7.3149708648
O 41
7.2920223462 5.2989013457 4.292149087
O 42
-0.9099544234 1.9168751021 21.9112853845
H 43
11.500088872 1.3360061633 21.3129883877
O 44
6.5438488086 2.7131835546 2.0659892359
O 45
8.1798336862 3.0495664774 9.0780655128
O 46
10.8980672675 2.7696550119 1.6729729196
O 47
6.1379651393 1.9873819786 7.6868361767
O 48
9.3987099741 2.0182926885 3.8809013964
O 49
8.1304651341 3.3807891827 6.3735070854
O 50
-1.7606490464 3.8591913915 4.2833564596
O 51
-0.4483101691 2.1916202371 6.4250554092
O 52
2.6910998964 2.3065613092 5.0065649203
O 53
1.508055063 3.0427759703 8.2432392996
O 54
4.9953581412 3.5568086596 4.835630124
O 55
2.3636757202 -0.1521333285 9.4898509031
O 56
5.5666087937 0.2191075038 2.3386188759
O 57
-1.0920945019 3.951731125 8.1960787976
O 58
1.4812437288 5.527303626 9.2178006405
H 59
1.5240690145 4.5421008364 8.9649152997
H 60
0.5335484181 5.7343107971 9.396108925
O 61
3.2972931648 6.264063472 19.4846989322
H 62
2.3001355546 6.2668790811 19.7136431381
H 63
3.6296786104 5.3437151373 19.7212795756
O 64
7.2555928884 5.0356493578 10.6079747783
H 65
7.6817272782 4.3792277112 9.949267644
H 66
6.5400715877 5.4746480965 10.0708555972
O 67
5.3285947185 5.1209998831 2.0508359839
H 68
5.8024143934 4.2227147214 2.1314019131
H 69
4.4737044614 4.9029610355 1.6125754031
O 70
-1.5856054244 5.8803038899 16.9886113232
H 71
2.263096907 0.3098398265 17.7304557723
H 72
-0.9723123502 5.158485175 17.2992732414
O 73
0.5681466369 1.2833628626 14.6956816893
H 74
0.0367979968 1.1443557257 15.5242905845
H 75
0.9047426339 0.4007565457 14.4392307283
O 76
9.336613261 4.3682946695 17.6407969866
H 77
-2.9634799066 5.0114616085 17.4416237742
H 78
8.9452985792 4.0358720163 16.7908674012
O 79
12.1726271205 0.9374829523 16.9184439422
H 80
11.211049651 0.6712052803 16.879405338
H 81
12.610669103 0.4070196251 17.6113445956
O 82
3.0507077938 3.5112186449 13.8303840943
H 83
2.3109949185 3.4142619333 13.0777936294
H 84
3.1079416664 2.6160768125 14.24809496
O 85
2.6312970812 -0.0917999058 2.4190429563
H 86
-0.4957510187 5.7649270217 2.2009161995
H 87
2.7596053263 0.8780532519 2.2809279851
O 88
3.5548192952 0.9021674235 14.7918913187
H 89
3.0461971364 0.5396312119 15.5715800807
H 90
4.4098612012 0.3950882212 14.8152475867
O 91
-0.4585910073 4.1123917622 14.7971192269
H 92
-0.1615340657 3.9949421859 15.7312799308
H 93
-1.2625797441 4.6676328844 14.8221672069
O 94
0.1649732357 3.9294541173 20.1066208552
H 95
-0.3673780516 3.4116063484 20.7553400202
H 96
1.1352758843 3.7654399071 20.3856962916
O 97
3.0131445712 0.6662929343 12.1513127235
H 98
3.1353616099 0.743004689 13.1446850925
H 99
-1.0509155821 5.9378389488 11.9879770292
O 100
-2.9042660706 4.9641037329 13.4200574376
H 101
-2.5731115712 4.4342569802 12.5864787846
H 102
9.5518062596 4.304702848 13.8504154656
O 103
6.9311177003 2.5038879178 20.799972559
H 104
6.118244078 2.222682499 21.3309796365
H 105
7.2492847554 1.6673878539 20.3904745119
O 106
4.534937845 1.9969084844 10.3171471741
H 107
4.0871815324 1.4028529225 10.9827395402
H 108
4.5910278249 2.8674422274 10.8003459937
O 109
-0.1491089801 0.5509290622 11.8496349325
H 110
12.3001800337 -0.129703087 11.2415529954
H 111
-3.7114664887 6.125484636 12.4989982594
O 112
-0.1006668583 3.6362146263 17.5053533615
H 113
0.025047361 3.7387672689 18.5044576632
H 114
-0.5376469419 2.7510924863 17.4083322718
O 115
4.7317160135 0.3237102003 19.940631363
H 116
0.3302349501 5.6491885737 20.0936497884
H 117
4.7572680186 0.7256655608 20.8565887006
O 118
8.5397833116 1.4230435124 0.8256370104
H 119
9.1745413689 0.9873410277 1.4208173514
H 120
7.7966216827 1.7414831795 1.4245600816
O 121
10.0809529014 0.5743374527 20.0369288298
H 122
10.4534627082 -0.2002685736 19.4796697547
H 123
9.1003864053 0.4798234068 19.981781954
O 124
1.534833285 4.4047969283 0.6219146232
H 125
1.728003756 5.2399783055 1.1205502818
H 126
2.3380594027 4.1836394457 0.0264634551
O 127
2.2980654617 1.3227362147 21.460491981
H 128
1.9091257567 2.2312490801 21.5772855119
H 129
3.2517198449 1.4483487357 21.7813091491
O 130
9.7417336326 3.2529284738 20.1048867193
H 131
9.9808267437 2.3113513415 19.9311234136
H 132
9.6487595861 3.6519208934 19.2034409827
O 133
7.1129708392 0.8252799293 17.0109481028
H 134
6.5131329415 1.5793067137 17.2442053337
H 135
7.2154614442 0.3730154757 17.9202815682
O 136
6.7066347587 5.0300333004 22.0113237239
H 137
6.4441485763 5.7377286349 21.3701283852
H 138
6.3798705297 5.269620603 0.676529177
O 139
4.9226118355 3.9069510297 15.8426157634
H 140
4.0704619678 3.9680388358 15.3573420108
H 141
4.7694339729 3.3327416378 16.6626637577
O 142
2.0528415193 5.9683536156 14.8724559248
H 143
2.2450274774 5.0267507167 14.6336392064
H 144
6.4556824978 -0.0563584966 15.7553306809
O 145
7.372935355 2.6150634698 11.8733316998
H 146
7.3943051384 3.5711078117 11.6335204064
H 147
6.9370979348 2.5435021969 12.7762274805
O 148
1.6140143211 1.2767085303 18.7981302033
H 149
1.9964027915 1.2797690178 19.7247102039
H 150
1.6392373515 2.2180829669 18.5295669948
O 151
9.6449132564 0.299959553 16.259085755
H 152
5.4228694931 5.5581919664 16.1933594762
H 153
8.7910930288 0.7143756809 16.5636120129
O 154
6.3991261389 2.3646906674 14.2880987949
H 155
5.7314013775 2.8775046925 14.8484077374
H 156
6.282592797 1.4022508387 14.48101236
O 157
4.4060086698 3.9394313116 20.1457288426
H 158
5.0290702659 4.0870251755 20.898164535
H 159
3.5271861509 3.6351916306 20.6005948347
O 160
8.3274577558 3.981317201 15.150001797
H 161
7.7483923154 4.7689876317 15.1629448576
H 162
7.714801963 3.2302071379 14.8997704123
O 163
4.6472994906 4.2325730605 11.8491775772
H 164
5.5751456971 4.5406346877 11.8717629912
H 165
4.358823066 3.8600069527 12.7382675742
O 166
10.6527588518 1.4373372055 14.0408671047
H 167
10.1316858602 1.0809322162 13.2808167043
H 168
10.2560471976 1.0627655236 14.8736784177
O 169
9.5738239653 1.2043725278 11.6627657775
H 170
9.2470352462 0.512098367 11.0291301237
H 171
8.7804448524 1.7976744735 11.8484166664
O 172
2.7023275969 6.0648074935 11.8757544547
H 173
2.5836964514 6.257341749 12.826153119
H 174
3.4242096316 5.3753316912 11.8409057522
O 175
4.9932764638 2.4036561051 18.0044765566
H 176
4.610356693 1.5787643497 18.3814866038
H 177
4.9006842438 3.0320877154 18.7844497757
O 178
7.0012097437 4.66155341 18.9640247763
H 179
7.8982104245 4.6055530341 18.5523822561
H 180
6.8969533105 3.8719358078 19.5562311422
O 181
-2.8446599905 5.4783348215 0.2264724437
H 182
-2.5590026665 6.2209511829 21.8954362439
H 183
-2.4303073543 5.5935738002 1.1152430167
O 184
1.3102617151 3.2806127991 11.9749782699
H 185
1.2732282012 4.1925164605 11.6301892448
O 186
-1.8664039122 3.7916873124 11.3720863232
H 187
-1.6637218383 4.5296270823 10.7399704672
