# Supplementary material for: Is there a future for 43Ca nuclear magnetic resonance in cement science?
Source: Phys Chem Chem Phys. 2025 Apr 9;27(17):9159–68. doi: 10.1039/d5cp00491h (PMC11997747; doi:10.1039/d5cp00491h)
Supplement: CP-027-D5CP00491H-s001 [file CP-027-D5CP00491H-s001.zip › QE-Files/CSH-bulk-structures/CONFIG_3-9]

3-9 -59615.060307 eV
0 3
   6.768802073  -0.117663753   0.001393418
  -8.402213674  12.205723453  -0.087001291
   0.821875011  -6.134741458  14.264161198
O 1.0 
0.2228511023 3.419833049 13.3147890842
H 2.0 
-0.2968809076 9.6717988144 -0.005535998
H 3.0 
-1.3247494698 10.2018661531 -1.0407012194
O 4.0 
0.1632351068 1.3288148913 1.7562185376
H 5.0 
0.1579121643 0.8709736593 2.6246668325
H 6.0 
0.6042192254 0.7152909405 1.1098046355
O 7.0 
-2.4474087687 10.6083505632 1.3308212353
H 8.0 
-2.6948474336 9.6519946212 1.2980073237
H 9.0 
-3.0681662144 10.9644310039 2.0357498056
O 10.0 
0.7135548874 -0.7488504778 13.9978166296
H 11.0 
0.3524424833 4.5263809 0.0479089657
H 12.0 
0.3501658157 6.1084394942 0.2629064
O 13.0 
2.3284518046 2.6705910526 3.662966119
H 14.0 
1.5780248736 3.3235895336 3.7604826185
H 15.0 
1.8748299954 1.9281891899 3.2124244777
O 16.0 
-3.1595529132 6.1310608864 10.5840895274
H 17.0 
-3.9143403677 6.6005787033 10.1397923525
H 18.0 
-2.5046622347 6.8782469939 10.7651972143
O 19.0 
-1.4216709911 8.6411031185 3.6951845692
H 20.0 
-1.4279753937 9.5785887782 3.3927501426
H 21.0 
-0.4593599396 8.4157825638 3.6025101096
O 22.0 
-2.4193649555 5.4959901906 13.2541362784
H 23.0 
-2.1828020197 5.1761501999 14.1819613903
H 24.0 
6.0287628885 -5.7157174064 13.3656798937
Ca 25.0 
-1.6236556432 8.5524443998 6.1186491497
Si 26.0 
-4.8948872818 8.3873365569 4.944493722
O 27.0 
-6.1033140058 7.8767629137 5.9110807603
O 28.0 
-3.9741980222 9.433551079 5.7818020272
O 29.0 
-3.9637680007 7.1600115797 4.4126784013
O 30.0 
-5.5147668554 9.04072499 3.5646987381
Ca 31.0 
4.6623566209 -0.5228977563 5.5009121533
Si 32.0 
1.1629930861 -0.3059483414 5.1267585899
O 33.0 
0.2110934054 -1.2165087921 6.0800929657
O 34.0 
2.4618742521 0.1744503511 5.9844960167
O 35.0 
1.5148340997 -0.9553741558 3.6442131665
Ca 36.0 
-2.8684631659 5.6895693393 8.0513932187
Si 37.0 
0.667549707 5.4654120839 9.3621486332
O 38.0 
-5.0126809032 6.5481082273 8.6489125508
O 39.0 
-0.6588185882 5.2909574789 8.4206755
O 40.0 
-6.3132035169 5.8621831039 10.9662154849
Ca 41.0 
3.5014386489 -3.5187864932 7.9752206182
Si 42.0 
-0.0159789994 -3.1971145197 9.2467396787
O 43.0 
-2.6731734486 8.0915224569 8.1911590302
O 44.0 
1.3879056772 -2.9450100476 8.4661156317
O 45.0 
-0.5099201378 -1.5540281958 9.446152628
O 46.0 
0.1339068169 -3.7867118568 10.7453871951
Ca 47.0 
1.7296919997 -4.5360068926 12.4529194743
Ca 48.0 
-0.2193752232 -1.750418633 12.0132946735
Si 49.0 
-5.5619927452 10.5347139012 2.8151943629
O 50.0 
-5.8657324953 10.1977027928 1.2657991586
O 51.0 
4.1632136075 -0.7897697887 3.2447665397
O 52.0 
2.0240555877 -1.8474496295 11.2780001286
H 53.0 
2.0211168953 -2.3211597826 10.4183410024
H 54.0 
2.9284449456 -1.3651994519 11.319623534
O 55.0 
-3.612274333 2.8706738067 13.7609739733
H 56.0 
-4.8179091326 9.5270167978 0.2947442895
H 57.0 
-4.8128296962 8.1248907486 -0.3353515431
O 58.0 
1.2494120678 3.2951329897 0.3009888509
H 59.0 
0.89603468 2.7033040828 1.0141457597
H 60.0 
2.1131920613 3.6814054482 0.6450965364
O 61.0 
-1.6105930593 0.5404121972 13.8502934598
H 62.0 
-2.5977064021 7.2285612567 0.4269707424
H 63.0 
-0.7207838577 0.1127422389 13.9826449429
O 64.0 
1.0250846931 7.0971119829 1.3891423305
H 65.0 
-6.0116666651 8.1604955199 1.475858113
H 66.0 
0.6587258762 6.6228210693 2.2167259039
O 67.0 
0.416852135 0.8681947539 11.4610925264
H 68.0 
0.8190965826 1.0093486475 10.537456566
H 69.0 
1.0253874933 1.350351854 12.0504191376
O 70.0 
3.7678565707 1.2711069193 1.3791810852
H 71.0 
3.9646004137 0.446455441 1.8974545479
H 72.0 
3.0536287511 0.9868206629 0.7020045287
Ca 73.0 
2.7147124115 2.5403358195 6.265944316
Si 74.0 
-0.4486804201 2.4020367278 5.1899743695
O 75.0 
-2.0262935054 2.0408134683 5.3776631718
O 76.0 
0.3134664748 2.9029459499 6.5275197019
O 77.0 
0.2168378473 0.9614758859 4.6299919946
O 78.0 
-0.2204545272 3.4333198247 3.9488868472
Ca 79.0 
0.2685900154 5.499011481 6.1531806068
Si 80.0 
-3.1996716318 5.777261889 4.9170300146
O 81.0 
-4.2572472557 4.9123139702 5.8208430715
O 82.0 
-1.9608275616 6.2055387683 5.9168572015
O 83.0 
-2.6647353425 5.1030880968 3.5472716565
Ca 84.0 
1.5867618453 -0.6363460929 8.1569247557
Si 85.0 
-1.9322088029 -0.6351107033 9.6096951903
O 86.0 
-1.5582923188 0.9257867163 9.438682182
O 87.0 
3.7274725162 -1.3092179578 8.5821127073
O 88.0 
-2.3053406549 -0.8673073234 11.225459713
Ca 89.0 
-0.7879202257 2.8046040015 8.5810883228
Si 90.0 
2.4682348632 2.7245287169 9.4562939947
O 91.0 
1.6057971539 1.3845138651 9.0791975535
O 92.0 
-3.1687654854 3.2828682053 8.3315113176
O 93.0 
1.2852924903 3.9065751107 9.3607937418
O 94.0 
-3.7602371434 2.8668503618 10.9911821646
Ca 95.0 
-4.5473233336 4.7326160647 12.2727404794
Ca 96.0 
-1.9502975551 1.6001051997 11.7097180777
Ca 97.0 
-2.2332648567 3.0228791129 2.8600752992
O 98.0 
6.3345045897 -3.8883620809 13.312305673
H 99.0 
6.1030694549 -3.9060198992 14.2570821866
O 100.0 
2.7416934845 -5.8876169719 14.0187658059
H 101.0 
-6.4311595792 11.6764677155 0.2741093507
O 102.0 
3.9868346659 -3.7707946455 12.0420310708
H 103.0 
4.0278110755 -2.8280163473 11.7653882313
H 104.0 
4.848837894 -3.9325262033 12.5574469277
O 105.0 
-1.210158069 3.7153248959 10.8863526211
H 106.0 
-2.1148265732 4.086161598 10.7990841508
H 107.0 
-0.5864504746 4.5070220306 11.059311313
O 108.0 
-0.0496236711 5.8987193228 3.4491308528
H 109.0 
0.0308560272 4.8860597835 3.5455610928
H 110.0 
-1.0469095493 5.9234408542 3.427399487
O 111.0 
-3.323005982 4.5889136782 1.166791202
H 112.0 
-3.2808569435 5.0788018091 2.0651201358
H 113.0 
-3.0931679077 5.2605088505 0.4778952909
O 114.0 
-3.0561847617 7.9386560855 1.7365080741
H 115.0 
-2.5547448648 7.9438927561 2.5925654888
H 116.0 
-3.9891155279 7.668147679 1.9139592075
