# Supplementary material for: Is there a future for 43Ca nuclear magnetic resonance in cement science?
Source: Phys Chem Chem Phys. 2025 Apr 9;27(17):9159–68. doi: 10.1039/d5cp00491h (PMC11997747; doi:10.1039/d5cp00491h)
Supplement: CP-027-D5CP00491H-s001 [file CP-027-D5CP00491H-s001.zip › QE-Files/CSH-bulk-structures/CONFIG_surf10]

Surf10
0 3
   6.588936918  -0.037331878  -0.028380737
  -3.995577807   6.168071788   0.032607011
  -0.104273987   0.054981048  21.587939693
Si 1
-1.8765621241 5.4756404219 7.4625275713
Si 2
1.101094705 5.4927976195 3.1934932807
Si 3
0.0848155104 2.840726437 7.3216134364
Si 4
2.8555577026 2.817494894 3.08901655
O 5
-2.0754209024 5.990001177 9.0477746722
O 6
0.7318400516 6.2653725067 1.7942789134
O 7
-0.6966246621 4.3214407925 7.6213364838
O 8
2.0000033272 4.1670816433 2.7470007213
O 9
2.7891606294 0.4139292156 6.4678308673
O 10
6.0422375731 0.1963959679 4.1785611217
O 11
-3.2450427448 4.9210811863 6.8143818663
O 12
-0.1630574324 4.9532550024 4.0592377264
O 13
-0.7714005819 3.1876178943 10.6834221367
H 14
4.9013796492 2.9685576074 10.1054516782
H 15
-0.0859815427 3.2847253675 9.9491059062
O 16
0.7279594892 6.0950692239 9.6101556745
H 17
0.3276857278 5.2561223182 9.2785702641
H 18
4.1102307896 0.6648915885 9.2991573029
O 19
-2.0219271296 5.8414447065 1.7156036424
H 20
1.834523738 0.5595735475 2.1341859073
H 21
-1.032702879 5.8388670371 1.5933550268
O 22
0.8506280067 2.5250109205 8.7119868654
O 23
3.4633203277 2.4953607411 1.5179287122
H 24
3.8037229338 1.5482784631 1.5130658728
O 25
-1.039218638 1.804113047 6.7536309687
O 26
1.8946963925 1.5907939969 3.5201596947
O 27
1.1025178442 3.1931097722 6.0825617675
O 28
4.0217050497 3.1340729929 4.1812764507
Ca 29
1.1317876443 5.6885899983 6.2449674243
Ca 30
-2.2719983792 5.6222725751 4.3682139408
Ca 31
-0.2060106351 2.5423506227 4.2356485999
Ca 32
3.2845832366 2.5726341548 6.4146010529
O 33
1.2016075853 2.8953999624 0.011006128
H 34
2.1048265244 2.8867828346 0.4088936562
H 35
0.5640259523 2.7099265454 0.7823819229
O 36
3.9423751549 0.9303882409 18.9457422176
H 37
3.8702827536 0.1401359161 19.5549279328
H 38
4.5392572396 1.5683921225 19.4068749093
O 39
2.4608664586 5.5729704695 21.5454332223
H 40
-3.2265909459 5.6267712207 0.5830748002
H 41
1.8091478276 5.6956410647 0.5973068802
Ca 42
2.135044488 3.9833016848 16.5569561055
O 43
2.5613473933 5.0025827029 18.6054757225
H 44
-3.8767059734 5.9952765403 18.8503226028
H 45
3.1832483191 4.4967594255 19.2304378795
O 46
1.8437954399 2.1490141377 18.0303378733
H 47
2.6314040118 1.6907694323 18.4600220762
H 48
1.0755804864 1.8303078402 18.5829305456
O 49
0.1387495276 4.6582951737 19.9492974814
H 50
0.5445829935 4.1401482399 20.7316293782
H 51
0.9357595852 4.7080587725 19.3633897866
O 52
-2.0927260603 4.6911095306 16.3016986614
H 53
-1.8542401557 4.9103931246 15.3722076316
H 54
-1.3360653986 5.0130091309 16.8293272154
O 55
0.7986050796 2.1629903378 15.5908520275
H 56
1.151178422 1.375802871 16.0461936541
H 57
0.6308300546 1.9512963428 14.6472375993
O 58
2.6108210094 4.0059604113 14.202707895
H 59
3.3633285635 4.6396973244 13.8819960277
H 60
3.016990354 3.1160895522 14.0875164027
Ca 61
0.3342253855 1.0257967155 10.2394897933
O 62
4.6423285076 -0.2416641589 16.5801252431
H 63
4.5586587633 0.4717025893 15.8841757447
H 64
4.5109590617 0.2132292978 17.4659623992
O 65
-0.2694498516 3.2008087845 13.29084746
H 66
-0.4906193946 3.2175254445 12.3034519922
H 67
0.6218641132 3.6041814312 13.3428307474
O 68
-2.3507309403 3.6251802964 20.0500985483
H 69
3.9685422102 3.643452487 20.960696832
H 70
-1.4215440796 3.9864622936 19.9817534833
O 71
4.7591433673 -0.099123314 12.3823300942
H 72
1.5866203343 5.5395836566 12.5130667145
H 73
4.5537547348 -0.1945843147 11.4143388421
O 74
-2.0865765571 5.6245597447 13.3963350682
H 75
-2.6031674966 5.390865711 12.353299056
H 76
-1.1888250954 5.2501952923 13.2868716985
O 77
4.2524815107 1.6413510582 14.5379708254
H 78
4.2602517642 1.0405370075 13.7504388907
H 79
-1.5523412075 2.2555327108 14.3944599939
O 80
2.2401976128 1.949802368 11.2840336394
H 81
2.7034180153 1.3510773733 11.9041844973
H 82
2.9035304946 2.0785680036 10.4772699859
O 83
-3.3017961035 5.1941010322 11.3398118926
H 84
-2.1841387213 5.2382096885 9.6941722067
H 85
3.0792847508 4.2071016768 11.2512874496
O 86
8.31323e-05 1.3466571102 19.8565019102
H 87
-0.0908870561 0.5540769515 20.5201519769
H 88
0.4948017395 1.9940541677 20.4557875914
O 89
-0.508010012 2.3666093572 1.8353340057
H 90
5.2607219252 2.850711643 1.6340897928
H 91
-0.9052067243 1.418171108 1.7663228551
O 92
3.7998193889 2.5280100758 9.3620976807
H 93
3.1641228714 3.1866082044 9.0192785948
