# Supplementary material for: Is there a future for 43Ca nuclear magnetic resonance in cement science?
Source: Phys Chem Chem Phys. 2025 Apr 9;27(17):9159–68. doi: 10.1039/d5cp00491h (PMC11997747; doi:10.1039/d5cp00491h)
Supplement: CP-027-D5CP00491H-s001 [file CP-027-D5CP00491H-s001.zip › QE-Files/CSH-bulk-structures/CONFIG_2-14]

2-14 -56615.298328 eV
0 3
   6.765826083  -0.002623110   0.207393671
  -8.183698978  11.990158162  -0.414161598
   1.146061430  -6.175328363  13.763185884
O 1
-0.3713082905 8.0614547199 1.3670671831
H 2
-6.3980356946 8.7271459312 0.9556119633
H 3
-0.9184386521 8.6426983335 1.99225146
O 4
2.355927854 3.0728686475 2.7099219151
H 5
2.1382540892 2.4018819517 3.4008543488
H 6
3.0490229681 3.6941516539 3.0861923631
O 7
-1.4610256001 9.6726625943 3.055110427
H 8
-0.7147102698 10.323607554 3.0574211141
H 9
-2.2850266949 10.2224427518 2.7769326228
O 10
2.8333120414 -2.9147614975 11.6139002529
H 11
2.354489824 -3.5622113614 12.2080529385
H 12
2.5760651544 -3.103811187 10.6525007892
O 13
4.0973419504 2.8416537551 0.6082882548
H 14
4.8486097303 2.2327960309 0.7561555808
H 15
3.4423138151 2.7386280835 1.3516147358
O 16
-3.2974927452 6.6246551935 11.4352550002
H 17
3.5534988592 -5.3896934182 11.2922070154
H 18
-2.9329725479 7.055158073 10.6224337738
O 19
0.7031474873 6.116148086 2.9791725847
H 20
1.6748090027 6.2383555211 3.0232268432
H 21
0.3872042584 6.8514998663 2.3771083534
O 22
-1.7465732292 4.9031681873 13.4087715687
H 23
-1.1724547018 4.1619902149 13.1272293471
H 24
-3.0141295545 11.0730175352 0.6577933902
Ca 25
-1.0430994613 8.6627646084 5.4152759057
Si 26
-4.3505472357 8.3167859642 4.4774146053
O 27
-5.6019589525 8.0098532602 5.4808818398
O 28
-3.322729552 9.2619284797 5.3035824334
O 29
-3.6889743251 6.8529300295 4.045524918
O 30
-4.8050988035 8.9511648933 3.0359825714
Ca 31
5.140953394 -0.4644212784 6.0848128256
Si 32
1.736121865 -0.0656246882 5.0617903271
O 33
0.6742086422 -0.9814054796 5.8822050765
O 34
2.9806203432 0.2719474711 6.0341723063
O 35
2.170718156 -0.7266488516 3.591074901
Ca 36
-2.0580026091 5.8972820897 7.5711863493
Si 37
-5.268498163 5.7424789999 8.9014950243
O 38
-4.1115003491 6.5768188059 8.1565371374
O 39
0.148080655 5.5270766812 8.2204403185
O 40
-5.552479763 6.3912344619 10.4118886207
Ca 41
3.9986431969 -3.2393626546 7.9170565555
Si 42
0.4283197768 -3.0565382187 9.1156984218
O 43
-1.7370945793 8.2900732663 7.6071821986
O 44
2.0452769258 -2.8815173979 9.0181461696
O 45
-0.0460630772 -1.4266328697 9.2370293293
O 46
6.6522880858 -3.769898768 10.7006738634
Ca 47
-0.8807235124 6.311909203 11.5452641404
Ca 48
-4.0004075773 4.5495748612 12.370912089
Si 49
-4.8735769736 10.4233714911 2.2754386128
O 50
-5.4337226634 10.0958450631 0.7824347406
O 51
4.7538163635 -0.8209068101 2.688366835
O 52
-0.4331652436 -0.9101206008 12.9681964873
H 53
-0.1097907646 -0.2352062661 12.3409044252
H 54
-0.8758276629 -0.4623841152 13.7752469461
O 55
-2.5397265201 6.3611730358 1.279984138
H 56
-1.7553980235 6.948935317 1.3727616271
H 57
-2.5358091356 5.6935477182 2.0873756993
O 58
1.5804455295 -0.5912377011 11.1451076397
H 59
0.8593187459 -0.8703920392 10.5077868517
H 60
2.023439391 -1.4498372566 11.4204287037
O 61
-0.6424068193 1.4904549587 2.4210073897
H 62
0.0313157293 1.2538387249 3.1160377576
H 63
5.4859679516 0.7072798816 2.6372856584
O 64
-4.247222767 7.770695063 -0.1534586493
H 65
-4.5473310001 8.6087454279 0.2918879037
H 66
-3.7184943098 7.2509523882 0.5130755976
O 67
1.2054320514 2.5944197619 12.2899298119
H 68
0.4168365513 3.1557153418 11.746033971
H 69
-0.3242089599 8.5107626125 -0.6096459329
O 70
0.5265213545 4.2371891113 0.5260000867
H 71
-0.1644336893 4.7108216748 -0.0099015473
H 72
0.4662373718 3.2999149231 0.1402798068
Ca 73
-3.3439704669 2.5981623985 6.3958550768
Si 74
0.1736235684 2.4008730922 5.6453370718
O 75
-1.3037956481 1.7688395275 5.8203048921
O 76
1.0952524865 2.4368786841 6.9835905667
O 77
1.0174598436 1.3583039856 4.5480273311
O 78
0.1604659564 3.8303533718 4.8864419923
Ca 79
0.9254780077 5.6668967069 5.8595170509
Si 80
-2.6683910978 5.616213894 4.5879414651
O 81
-3.5500589681 4.7807532313 5.68324129
O 82
-1.4077619357 6.3293028059 5.3601824162
O 83
-2.3465229243 4.7584317412 3.2299252201
Ca 84
2.0319975211 -0.1900735968 8.2525312206
Si 85
-1.4459049853 -0.4246059611 9.2852079301
O 86
-0.7611603044 1.0142363826 9.1792464265
O 87
4.3716451475 -0.9193158977 8.2291814535
O 88
4.5716437396 -0.7167873041 10.9187557062
Ca 89
-0.0896551315 3.0421266649 8.885081136
Si 90
-3.4381752035 3.1619652486 9.3758820572
O 91
2.7626032217 1.6602807549 9.2704145641
O 92
-2.3295123422 3.692649539 8.3040684418
O 93
-4.7545048605 4.1929072367 9.279958077
O 94
-2.9413781327 3.1917403744 10.9368873882
Ca 95
5.136776369 -2.6369449213 12.0769679235
Ca 96
3.1932211636 1.0048721083 11.5892314906
Ca 97
-0.2802110412 3.9225722947 2.7147047194
O 98
1.3210736719 -4.3758681496 13.3667737989
H 99
0.2225476865 1.4291618098 0.5049159219
O 100
-0.4477411787 4.000966299 11.1297171665
H 101
-1.366218702 3.6114864618 11.1074312196
