# Supplementary material for: Is there a future for 43Ca nuclear magnetic resonance in cement science?
Source: Phys Chem Chem Phys. 2025 Apr 9;27(17):9159–68. doi: 10.1039/d5cp00491h (PMC11997747; doi:10.1039/d5cp00491h)
Supplement: CP-027-D5CP00491H-s001 [file CP-027-D5CP00491H-s001.zip › QE-Files/CSH-bulk-structures/CONFIG_pair]

First relaxed pairing site
0  3
   6.673469452  -0.016852115   0.064575977
  -8.101613902  12.213902114  -0.254127401
   0.847372080  -6.291460230  14.128361279
Ca    1
1.7697165812       -3.7792496981       13.3343955473
Si  2
5.2128354455       -3.9884078864       12.1744247289
O  3
3.9978504341       -4.4427333557       13.1573775078
O  4
-0.4547065135       -2.9952791827       12.9293605279
O  5
6.1230891034       -5.3576247038       11.7994034090
O  6
4.8632251852       -3.5206810780       10.6604436365
Ca  7
-0.5965167414       -0.7407709684       13.4887419378
Si  8
2.5979697244       -0.6086345372       12.2685135310
O  9
1.6442326427       -1.3019848156       13.4105369184
O  10
-2.7680987206       -0.0991968250       13.0608532359
O  11
2.6938203983       -1.5851319967       10.9884185456
Ca 12
-1.2138347438        2.9981667322        4.8208072806
Ca 13
0.5313692967       -2.4069320972       10.0608678514
O 14
-1.6374386625        0.6409440518        5.1875665891
H  15
4.1861511877        0.4131270891        4.7975898519
Ca 16
-1.8420259256       11.5426269870        0.9250445612
Si  17
3.0325726461       -0.7567602220        2.4041485115
O   18
3.9623386883        0.0502217399        1.3161317750
O  19
-6.3417628519       10.7970442308        1.3713103045
O  20
2.5675354283        0.2160694649        3.6552381473
H  21
1.4429955979        1.3021826981        3.8716537646
Ca  22
4.1372964397        2.4139707804        1.1006179568
Si  23
0.5645989282        2.6344954977        2.2457189308
O  24
-0.2596022285        1.6555250602        1.2646065316
O  25
1.8931953804        3.1601297360        1.4979060861
O  26
-0.4183860558        3.8642942182        2.6924371728
O   27
0.8047026764        2.0872428934        3.8151577036
O  28
-0.0528103226       -0.6465373552        3.6069807886
H  29
0.9196841627       -0.4272323801        3.6466398840
H  30
-0.5551422193        0.0952018391        4.0935641811
O  31
2.9832751255       -2.2542602738        8.5885971642
H  32
3.0677708338       -1.9488332099        9.5682387147
H 33
3.5383882761       -1.6335998335        8.0496156601
O  34
0.2462359734       -1.1014446021        7.9696121567
H  35
0.9493452741       -0.4289317011        7.9200975637
H  36
-0.6478966732       -0.6144574663        7.9690824087
O   37
-1.0083543857       -0.7010900187       10.8087476008
H  38
-1.3314926003        0.2637867683       10.6846956221
H   39
4.8368916212       -1.2552628349       10.8764814735
O  40
4.5338845987       -0.2452907867        7.5877742592
H  41
4.6912441308        0.2001396087        6.6569242508
H  42
3.9056297984        0.3310372026        8.1051373911
O  43
2.1924066613       -4.1443575821       10.8122083604
H  44
-5.7152870920        7.1080765335       10.5481901478
H  45
3.0956170181       -3.6998116581       10.7674673223
Ca  46
-2.2584996322        2.2506561116       12.9027480640
Si 47
1.1855225383        2.0706206611       12.3221422297
O  48
-0.0635546633        1.5276145585       13.1937089185
O  49
-4.4910646192        2.9367104409       13.1975269039
O  50
1.9186163897        0.7809475848       11.6088050950
O  51
0.7180591301        2.9976290774       11.0320442499
Si  52
0.9142389172        4.3742173504       10.1748633532
O  53
1.0191811929        3.8601876039        8.5729529275
H  54
1.6057379876        3.0636712891        8.5327611734
O   55
-4.4963875426        5.3032042787       10.5198461399
O  56
-1.8665256259        1.8631414760       10.5436392733
H  57
-0.9533142672        2.1919844367       10.4303986172
Ca  58
-4.2556716562        5.2841591725       13.0795013606
Si 59
-1.0408865179        5.5581562808       11.9415154840
O  60
-2.0108522002        4.4956817105       12.6422980084
O  61
-6.5001404178        5.9947114957       12.8596844800
O   62
-0.4835031355        5.2120073740       10.3841990556
Ca  63
-5.7479553280        8.1205648981        7.1144888240
Ca  64
-2.7069605008        6.6679230096        9.2771516676
Ca  65
5.7161922170       -2.0681972338        5.3158290823
O  66
-0.9148621554        8.4113445845        5.7265864026
H   67
-0.7466345259        8.1443872340        4.8028609756
O  68
-1.1146865292        8.0155553140        8.3834282549
H 69
-1.4930281067        8.2854281790        7.5227174209
O 70
-4.0413406874        6.4956010180        7.3310927959
H 71
-4.3932437232        5.5949974191        7.4599798081
Ca  72
1.9690003726        5.5588264951        1.2047299982
Si  73
-1.3529819788        5.2672603661        2.5241007087
O  74
-0.3601930583        6.3560659441        1.8476715737
O  75
-2.5117094495        4.8656936319        1.4371841235
O  76
-1.8122419435        5.3761349752        4.0881450255
Ca  77
-3.0174034499        6.9298295152        5.1478916750
O   78
-4.2524354539        8.9928882521        5.6565641683
H   79
-4.7370134599        9.2159128220        4.8382543547
Ca  80
-0.1481156040        8.5380399706        1.2374573762
Si  81
-3.3758817851        8.8638890047        2.2614806122
O   82
-4.5765797399        7.7994686389        1.9115341898
O   83
-2.4496072495        9.2667672854        0.9843166295
O   84
-4.1309939762       10.2614620458        2.8715544865
O   85
-2.4180791553        8.4031572601        3.4957922166
O   86
1.5960641396        6.3648893481        4.0785956198
H   87
1.6692878803        7.0138761659        3.2747590971
H  88
0.6494259527        6.1324343038        4.1446480747
O   89
-2.6914295877        4.0559976564        9.1152999257
H  90
-2.2925835495        3.3293248046        9.6865837029
H  91
-3.4514036232        4.3889108915        9.6882002357
O   91
2.7551080691        1.3099383673        9.0200170244
H  92
-3.0884983598        1.6273172531        9.4629102676
H  93
2.2715956688        0.9066447500        9.7821158673
O  94
3.6786969184        2.4878783056        3.5460008446
H    95
2.9625747351        3.1111654053        3.3114414669
H   96
3.2227933172        1.5401426828        3.5951482277
O  97
-1.1588624542        3.6976220396        7.0010795374
H  98
-0.3387413965        3.7226353285        7.5677275983
H  99
-1.8948499903        3.8174958157        7.6627920657
