# Supplementary material for: Is there a future for 43Ca nuclear magnetic resonance in cement science?
Source: Phys Chem Chem Phys. 2025 Apr 9;27(17):9159–68. doi: 10.1039/d5cp00491h (PMC11997747; doi:10.1039/d5cp00491h)
Supplement: CP-027-D5CP00491H-s001 [file CP-027-D5CP00491H-s001.zip › QE-Files/CSH-bulk-structures/CONFIG_2-13]

2-13 -56616.047804 eV
0 3
   6.755784410  -0.029418622   0.240936319
  -8.223559750  11.918425606  -0.669115403
   1.234724555  -6.370791323  13.956682532
O 1
-0.4122656464 8.0578580927 1.268891481
H 2
-6.4316604683 8.7812539724 0.8568229626
H 3
-0.9334931242 8.5581521662 1.9895389057
O 4
2.4642698631 3.1776507182 2.533766551
H 5
2.3626720314 2.4410473323 3.1725474107
H 6
3.2268129627 3.7559613565 2.8915599263
O 7
-1.4552468919 9.4878021379 3.1069750246
H 8
-7.4316486836 10.1313725966 2.8704176151
H 9
-2.2378329143 10.0645218454 2.791061146
O 10
3.1080756853 -3.1570495507 11.7562782543
H 11
2.8422718528 -3.4812458462 12.6440162122
H 12
2.9373972468 -4.0143533354 11.1580765785
O 13
3.6258472003 2.6120849244 0.1465151907
H 14
4.2569171564 -4.529984176 13.8285979023
H 15
3.2474431882 2.8508999412 1.0444332363
O 16
-3.0524282928 6.2115812242 11.103253985
H 17
-3.9639524776 6.3234574017 10.6597279556
H 18
-2.4211058835 6.8495690805 10.6135652226
O 19
0.8877143126 5.9125876574 2.3320561411
H 20
1.735685118 6.1746406411 2.7464314717
H 21
0.4817898358 6.7532176286 1.9709374387
O 22
-1.6320922399 4.9590526394 13.5522520889
H 23
-1.1581538158 4.1821036494 13.164482647
H 24
-2.9672556423 11.2036209164 0.6100352393
Ca 25
-1.0064354926 8.4633856651 5.5578142829
Si 26
-4.2532041753 8.1277159185 4.3862513555
O 27
-5.5748188992 7.8390209899 5.2914940444
O 28
-3.2719776133 9.059764421 5.2927129827
O 29
-3.6555394392 6.6180989698 4.0102550206
O 30
-4.5668315206 8.7447619772 2.8997237097
Ca 31
5.2687821217 -0.5474216517 6.4287439032
Si 32
1.8604916686 -0.1899720722 5.2407958969
O 33
0.7911004644 -1.0554558102 6.1137142623
O 34
3.1055763559 0.1721182448 6.2011583195
O 35
2.2812111311 -0.95449243 3.8224578556
Ca 36
-2.1165644769 5.577498157 7.4426152951
Si 37
-5.3520806331 5.60683448 8.6896384821
O 38
-4.3216206349 6.2260324097 7.6038554449
O 39
0.0055396451 5.2582521911 8.1631543104
O 40
-5.4036159201 6.536230252 10.0348945378
Ca 41
3.8982408728 -3.399210181 8.0449019749
Si 42
0.3734657052 -3.3357781776 9.3069180279
O 43
-1.9860919507 7.8837151525 7.6967436242
O 44
1.8237300922 -2.8664894664 8.774860713
O 45
-0.4007685462 -1.891102556 9.7584067728
O 46
6.9569089956 -4.104571603 11.0199867583
Ca 47
-0.3397701069 6.1292277892 11.7375102726
Ca 48
-3.858734915 4.5455533214 12.6396731567
Si 49
-4.7684787189 10.2338759775 2.2064357742
O 50
-5.3647330406 9.939504486 0.7166344843
O 51
4.8531460097 -0.8662132569 2.8647070979
O 52
0.0210091216 -1.0486563668 13.0813995158
H 53
0.3536359494 -0.2636531103 12.5926655534
H 54
-0.5162101688 -0.6830102387 13.8945844271
O 55
-2.4618350122 6.2838792707 1.0726857463
H 56
-1.7847087439 6.9894320424 1.2155217116
H 57
-2.3996903501 5.6388264712 1.9044426639
O 58
1.8145049413 -0.9696532129 10.9835024684
H 59
0.9048944592 -1.2312632882 10.6903247872
H 60
2.275333963 -1.8359401681 11.1984177086
O 61
-0.4503737571 1.4003455513 2.5165874439
H 62
0.1626475929 1.1649533927 3.2648994827
H 63
5.6061644752 0.6535923754 2.8080010686
O 64
-4.3141248664 7.6405596468 -0.2937187342
H 65
-4.6029302826 8.4584424408 0.1948766583
H 66
-3.7263559692 7.1195348062 0.3131241534
O 67
0.8701606199 1.8541476767 12.4541362456
H 68
0.2912560187 2.6070210769 12.0037490873
H 69
0.6553967465 1.8457423201 13.4167332491
O 70
-0.3533810653 3.0474491839 0.1288035106
H 71
-0.4689761304 3.9248681163 -0.3338034149
H 72
-1.2757106575 2.6883030247 0.1853893808
Ca 73
-3.2521905087 2.4503385894 6.4453736631
Si 74
0.2948672195 2.3483486408 5.6173421478
O 75
-1.1591415334 1.7056652705 5.9223436228
O 76
1.1830334365 2.6173027842 6.9516735162
O 77
1.1692077829 1.2142562152 4.657371847
O 78
0.2788968995 3.6856845746 4.6958278388
Ca 79
1.1150071783 5.4295024748 5.8788640492
Si 80
-2.5112061637 5.4397809248 4.4371647391
O 81
-3.303444515 4.4759888435 5.4852302968
O 82
-1.2902386062 6.1814104201 5.2283217428
O 83
-2.1851070241 4.691832725 3.0013145524
Ca 84
1.9501587664 -0.3963586756 8.4171096182
Si 85
-1.4188808783 -0.5592894793 9.4112322849
O 86
-0.3796630355 0.545228797 8.8561422094
O 87
4.2882232637 -1.1098539821 8.5030275022
O 88
-2.0677250181 -0.4124056547 10.9008201749
Ca 89
-0.0751412828 2.8058157729 8.8897533244
Si 90
-3.5495303305 3.0724354359 9.4750129059
O 91
2.6090795401 1.5494335904 9.4213323048
O 92
-2.3634780941 3.4618746755 8.418702045
O 93
-4.8232679826 4.1275930251 9.2620762303
O 94
-3.112962448 3.1158245135 11.0529231827
Ca 95
5.3639612546 -2.4783621033 12.0511292955
Ca 96
2.9954073598 0.9124876754 11.7166815468
Ca 97
-0.1024169665 3.7836335336 2.5579202083
O 98
2.9206291704 -5.6057746357 13.6517863367
H 99
1.2611425337 0.8470547231 0.5685061914
O 100
-0.4304774252 3.7789832763 11.338852648
H 101
-1.3834677497 3.5225749779 11.2227174108
