# Supplementary material for: Is there a future for 43Ca nuclear magnetic resonance in cement science?
Source: Phys Chem Chem Phys. 2025 Apr 9;27(17):9159–68. doi: 10.1039/d5cp00491h (PMC11997747; doi:10.1039/d5cp00491h)
Supplement: CP-027-D5CP00491H-s001 [file CP-027-D5CP00491H-s001.zip › QE-Files/CSH-bulk-structures/pair2-9.vc-relax.nmr.out]

     Program GIPAW v.7.2 starts on  2Nov2023 at 11:47:57 

     This program is part of the open-source Quantum ESPRESSO suite
     for quantum simulation of materials; please cite
         "P. Giannozzi et al., J. Phys.:Condens. Matter 21 395502 (2009);
         "P. Giannozzi et al., J. Phys.:Condens. Matter 29 465901 (2017);
         "P. Giannozzi et al., J. Chem. Phys. 152 154105 (2020);
          URL http://www.quantum-espresso.org", 
     in publications or presentations arising from this work. More details at
     http://www.quantum-espresso.org/quote

     Parallel version (MPI), running on   112 processors

     MPI processes distributed on     1 nodes
     R & G space division:  proc/nbgrp/npool/nimage =     112
     222140 MiB available memory on the printing compute node when the environment starts


     ***** This is GIPAW git revision                                          *****
     ***** you can cite: N. Varini et al., Comp. Phys. Comm. 184, 1827 (2013)  *****
     ***** in publications or presentations arising from this work.            *****

     Parallelizing q-star over 1 images
     Reading input from pair2-9.vc-relax.nmr.in

     ------------------- Input file: --------------------
&inputgipaw
	job = 'nmr'
	prefix = 'pair2-9.vc-relax_nmr'
	tmp_dir = './tmpPair2-9/',
	verbosity = 'high'
	diagonalization = 'david'
/


     Reading xml data from directory:

     ./tmpPair2-9/pair2-9.vc-relax_nmr.save/
     file Ca.pbe-spn-kjpaw_psl.1.0.0.UPF: wavefunction(s)  3S renormalized
     file O.pbe-n-kjpaw_psl.1.0.0.UPF: wavefunction(s)  2S 2P renormalized
     file Si.pbe-nl-kjpaw_psl.1.0.0.UPF: wavefunction(s)  3S 3P renormalized
     file H.pbe-kjpaw_psl.1.0.0.UPF: wavefunction(s)  1S renormalized

     IMPORTANT: XC functional enforced from input :
     Exchange-correlation= PBE
                           (   1   4   3   4   0   0   0)
     Any further DFT definition will be discarded
     Please, verify this is what you really want


     Parallelization info
     --------------------
     sticks:   dense  smooth     PW     G-vecs:    dense   smooth      PW
     Min         126     126     43                16816    16816    3393
     Max         127     127     44                16826    16826    3401
     Sum       14123   14123   4843              1884107  1884107  380409

     Using Slab Decomposition

     Reading collected, re-writing distributed wavefunctions
     Subspace diagonalization in iterative solution of the eigenvalue problem:
     a serial algorithm will be used

     GIPAW projectors -----------------------------------------------
     atom=  Ca   l=0  rc=    1.3000  rs=    0.8667
     atom=  Ca   l=0  rc=    1.3000  rs=    0.8667
     atom=  Ca   l=1  rc=    1.6000  rs=    1.0667
     atom=  Ca   l=1  rc=    1.6000  rs=    1.0667
     atom=  Ca   l=2  rc=    1.7000  rs=    1.1333
     atom=  Ca   l=2  rc=    1.7000  rs=    1.1333
     projs nearly linearly dependent: l=0  n1,n2= 1, 2  s=  0.99170013
     projs nearly linearly dependent: l=2  n1,n2= 1, 2  s=  0.99334936

     atom=  O    l=0  rc=    1.3000  rs=    0.8667
     atom=  O    l=0  rc=    1.3000  rs=    0.8667
     atom=  O    l=1  rc=    1.3500  rs=    0.9000
     atom=  O    l=1  rc=    1.3500  rs=    0.9000
     projs nearly linearly dependent: l=1  n1,n2= 1, 2  s=  0.99790099

     atom=  Si   l=0  rc=    1.8000  rs=    1.2000
     atom=  Si   l=0  rc=    1.8000  rs=    1.2000
     atom=  Si   l=1  rc=    1.8000  rs=    1.2000
     atom=  Si   l=1  rc=    1.8000  rs=    1.2000
     atom=  Si   l=2  rc=    1.8000  rs=    1.2000
     atom=  Si   l=2  rc=    1.8000  rs=    1.2000
     projs nearly linearly dependent: l=2  n1,n2= 1, 2  s=  0.99992180

     atom=  H    l=0  rc=    1.0000  rs=    0.6667
     atom=  H    l=0  rc=    1.0000  rs=    0.6667
     projs nearly linearly dependent: l=0  n1,n2= 1, 2  s=  0.99968852
     -----------------------------------------------------------------

     GIPAW integrals: -------------------------------------------
     Atom  i/j   nmr_para   nmr_dia   epr_rmc  epr_para   epr_dia
       Ca  1 1   0.25E+04 -0.66E+00  0.13E+02  0.81E+09  0.75E+03
       Ca  2 1   0.26E+04 -0.73E+00  0.13E+02  0.86E+09  0.79E+03
       Ca  2 2   0.28E+04 -0.80E+00  0.13E+02  0.92E+09  0.84E+03
       Ca  3 3   0.30E+02  0.22E+00  0.11E+02  0.47E+05  0.19E+03
       Ca  4 3   0.33E+02  0.20E+00  0.12E+02  0.54E+05  0.22E+03
       Ca  4 4   0.37E+02  0.17E+00  0.13E+02  0.60E+05  0.24E+03
       Ca  5 5   0.29E+01  0.74E+00  0.81E+01  0.47E+03  0.66E+02
       Ca  6 5   0.36E+01  0.91E+00  0.10E+02  0.59E+03  0.81E+02
       Ca  6 6   0.45E+01  0.11E+01  0.13E+02  0.74E+03  0.10E+03
       O   1 1   0.81E+03 -0.32E+00  0.65E+01  0.43E+08  0.24E+03
       O   2 1   0.91E+03 -0.39E+00  0.71E+01  0.48E+08  0.27E+03
       O   2 2   0.10E+04 -0.48E+00  0.78E+01  0.55E+08  0.31E+03
       O   3 3   0.99E+01  0.87E+00  0.58E+01  0.24E+04  0.75E+02
       O   4 3   0.11E+02  0.97E+00  0.67E+01  0.27E+04  0.83E+02
       O   4 4   0.12E+02  0.11E+01  0.76E+01  0.31E+04  0.93E+02
       Si  1 1   0.12E+04 -0.54E-01  0.93E+01  0.18E+09  0.37E+03
       Si  2 1   0.17E+04  0.68E-01  0.12E+02  0.26E+09  0.52E+03
       Si  2 2   0.24E+04  0.31E+00  0.19E+02  0.37E+09  0.74E+03
       Si  3 3   0.18E+02  0.34E+00  0.10E+02  0.13E+05  0.11E+03
       Si  4 3   0.21E+02  0.27E+00  0.11E+02  0.15E+05  0.13E+03
       Si  4 4   0.23E+02  0.18E+00  0.12E+02  0.18E+05  0.14E+03
       Si  5 5   0.26E+00  0.79E-01  0.58E+00  0.29E+02  0.79E+01
       Si  6 5   0.27E+00  0.84E-01  0.62E+00  0.30E+02  0.81E+01
       Si  6 6   0.29E+00  0.89E-01  0.66E+00  0.31E+02  0.84E+01
       H   1 1   0.39E+02  0.19E+00  0.29E+00  0.78E+05  0.13E+02
       H   2 1   0.41E+02  0.21E+00  0.32E+00  0.82E+05  0.14E+02
       H   2 2   0.43E+02  0.22E+00  0.36E+00  0.86E+05  0.15E+02
     ------------------------------------------------------------

     alpha_pv=     77.0270 eV

     Number of occupied bands for each k-point:
     k-point:     1    nbnd_occ= 240
     k-point:     2    nbnd_occ= 240
     k-point:     3    nbnd_occ= 240
     k-point:     4    nbnd_occ= 240


     q-space interpolation up to   240.00 Rydberg

     GIPAW job: nmr                                                                             
     NMR macroscopic correction: yes
             0.6667          0.0000          0.0000
             0.0000          0.6667          0.0000
             0.0000          0.0000          0.6667


     Largest allocated arrays     est. size (Mb)     dimensions
        KS wavefunctions at k          11.89 Mb     (    3246,  240)
        KS wavefunctions at k+q        11.89 Mb     (    3246,  240)
        First-order wavefunctions     118.87 Mb     (    3246,  240, 10)
        First-order wavefunct (US)     71.32 Mb     (    3246,  240,  6)
        Charge/spin density             0.51 Mb     (   67500,    1)
        Induced current                 4.63 Mb     (   67500,    3,3,1)
        Induced magnetic field          4.63 Mb     (   67500,    3,3,1)
        NL pseudopotentials            41.41 Mb     (    3246,  836)
        GIPAW NL terms                 41.41 Mb     (    3246,  836)

     Computing the magnetic susceptibility     isolve=0    ethr=  0.1000E-13
     k-point #    1 of     4      pool #  1    cpu time:      67.1
     compute_u_kq: q = (    0.0000,    0.0000,    0.0000)
     Rotating WFCS
     ethr =  1.00E-14,  avg # of iterations =  5.0
     eigenvalues at k:
 -35.2386 -35.1746 -35.1651 -35.0272 -34.9210 -34.7637 -34.6444 -34.5533
 -34.5089 -34.4990 -34.2702 -34.1940 -34.1702 -17.4612 -17.1294 -17.0266
 -16.9228 -16.9037 -16.7739 -16.6870 -16.6313 -16.6245 -16.5771 -16.4222
 -16.3990 -16.3785 -16.3628 -16.3181 -16.2875 -16.2603 -16.2404 -16.2256
 -16.1796 -16.1436 -16.1143 -16.0935 -16.0768 -16.0603 -16.0200 -15.9887
 -15.9662 -15.9504 -15.9128 -15.8907 -15.8824 -15.8497 -15.8234 -15.8025
 -15.7936 -15.7555 -15.7406 -15.7104 -15.6951 -15.6393 -15.6340 -15.5633
 -15.5545 -15.5458 -15.5212 -15.5025 -15.4762 -15.4583 -15.4109 -15.3747
 -15.3476 -15.3174 -15.2957 -15.2787 -15.2397 -15.0907 -15.0494 -14.9050
 -14.8648 -14.5375 -14.2554 -14.0712 -13.9525 -13.8207 -13.7416 -13.7070
 -13.6080 -13.5373 -13.5005 -13.3353 -13.2545 -13.2302 -13.1792 -13.1015
 -13.0813 -12.9959 -12.9421 -12.9224 -12.8508 -12.7274 -12.7050 -12.6267
 -12.5948 -12.5399 -12.4200  -5.4118  -5.0379  -4.8359  -4.8026  -4.7033
  -4.6199  -4.4538  -4.3976  -4.2913  -4.2657  -4.0914  -4.0585  -3.9661
  -3.9060  -3.8149  -3.7218  -3.6083  -3.3974  -3.2709  -2.9482  -2.9051
  -2.4463  -2.2296  -2.0873  -1.9664  -1.9047  -1.8098  -1.7301  -1.6465
  -1.5805  -1.4949  -1.4070  -1.3653  -1.3389  -1.3008  -1.2802  -1.2368
  -1.1666  -1.0666  -0.9885  -0.9307  -0.8584  -0.7940  -0.7154  -0.6517
  -0.6340  -0.5859  -0.5139  -0.5023  -0.4420  -0.3657  -0.3144  -0.2887
  -0.2143  -0.1639  -0.1256  -0.0514  -0.0194   0.1157   0.1780   0.2061
   0.2420   0.2976   0.3555   0.3773   0.4149   0.4571   0.5343   0.6003
   0.6426   0.6825   0.7449   0.7796   0.8275   0.8755   0.9433   0.9644
   1.0305   1.0370   1.0802   1.1052   1.1408   1.1726   1.2040   1.2614
   1.2771   1.3414   1.3591   1.3912   1.4294   1.4690   1.4815   1.5184
   1.5334   1.5674   1.6022   1.6269   1.6457   1.6553   1.6879   1.7047
   1.7321   1.7476   1.7704   1.8126   1.8341   1.8519   1.8612   1.9011
   1.9245   1.9641   1.9906   2.0118   2.0289   2.0563   2.1045   2.1398
   2.1732   2.1915   2.2590   2.2905   2.3527   2.3651   2.3964   2.4823
   2.5124   2.5676   2.6068   2.6429   2.6952   2.7285   2.7819   2.8092
   2.8692   2.9103   2.9496   2.9580   3.0111   3.0968   3.2211   3.2746
     eigenvalues at k+q:
 -35.2386 -35.1746 -35.1651 -35.0272 -34.9210 -34.7637 -34.6444 -34.5533
 -34.5089 -34.4990 -34.2702 -34.1940 -34.1702 -17.4612 -17.1294 -17.0266
 -16.9228 -16.9037 -16.7739 -16.6870 -16.6313 -16.6245 -16.5771 -16.4222
 -16.3990 -16.3785 -16.3628 -16.3181 -16.2875 -16.2603 -16.2404 -16.2256
 -16.1796 -16.1436 -16.1143 -16.0935 -16.0768 -16.0603 -16.0200 -15.9887
 -15.9662 -15.9504 -15.9128 -15.8907 -15.8824 -15.8497 -15.8234 -15.8025
 -15.7936 -15.7555 -15.7406 -15.7104 -15.6951 -15.6393 -15.6340 -15.5633
 -15.5545 -15.5458 -15.5212 -15.5025 -15.4762 -15.4583 -15.4109 -15.3747
 -15.3476 -15.3174 -15.2957 -15.2787 -15.2397 -15.0907 -15.0494 -14.9050
 -14.8648 -14.5375 -14.2554 -14.0712 -13.9525 -13.8207 -13.7416 -13.7070
 -13.6080 -13.5373 -13.5005 -13.3353 -13.2545 -13.2302 -13.1792 -13.1015
 -13.0813 -12.9959 -12.9421 -12.9224 -12.8508 -12.7274 -12.7050 -12.6267
 -12.5948 -12.5399 -12.4200  -5.4118  -5.0379  -4.8359  -4.8026  -4.7033
  -4.6199  -4.4538  -4.3976  -4.2913  -4.2657  -4.0914  -4.0585  -3.9661
  -3.9060  -3.8149  -3.7218  -3.6083  -3.3974  -3.2709  -2.9482  -2.9051
  -2.4463  -2.2296  -2.0873  -1.9664  -1.9047  -1.8098  -1.7301  -1.6465
  -1.5805  -1.4949  -1.4070  -1.3653  -1.3389  -1.3008  -1.2802  -1.2368
  -1.1666  -1.0666  -0.9885  -0.9307  -0.8584  -0.7940  -0.7154  -0.6517
  -0.6340  -0.5859  -0.5139  -0.5023  -0.4420  -0.3657  -0.3144  -0.2887
  -0.2143  -0.1639  -0.1256  -0.0514  -0.0194   0.1157   0.1780   0.2061
   0.2420   0.2976   0.3555   0.3773   0.4149   0.4571   0.5343   0.6003
   0.6426   0.6825   0.7449   0.7796   0.8275   0.8755   0.9433   0.9644
   1.0305   1.0370   1.0802   1.1051   1.1408   1.1726   1.2040   1.2614
   1.2771   1.3414   1.3590   1.3912   1.4294   1.4690   1.4815   1.5184
   1.5334   1.5674   1.6022   1.6269   1.6457   1.6553   1.6879   1.7047
   1.7321   1.7476   1.7704   1.8126   1.8341   1.8519   1.8612   1.9011
   1.9245   1.9641   1.9906   2.0118   2.0289   2.0563   2.1045   2.1398
   2.1732   2.1915   2.2590   2.2905   2.3527   2.3651   2.3964   2.4823
   2.5124   2.5676   2.6068   2.6429   2.6952   2.7285   2.7819   2.8092
   2.8692   2.9103   2.9496   2.9580   3.0111   3.0968   3.2211   3.2746
     cgsolve_all iterations  66    anorm=    0.75E-07
PARA_AUG  1     -26.2127014        -0.0754027        -0.1546100
     cgsolve_all iterations  66    anorm=    0.75E-07
PARA_AUG  2      -0.0981376       -25.3044879         0.9848049
     cgsolve_all iterations  65    anorm=    0.75E-07
PARA_AUG  3      -0.1525982         0.9846867       -24.2547343
     cgsolve_all iterations  73    anorm=    0.70E-07
     cgsolve_all iterations  73    anorm=    0.70E-07
     cgsolve_all iterations  73    anorm=    0.71E-07
     compute_u_kq: q = (    0.0202,    0.0000,    0.0000)
     Rotating WFCS
     ethr =  1.00E-14,  avg # of iterations = 23.0
     eigenvalues at k:
 -35.2386 -35.1746 -35.1651 -35.0272 -34.9210 -34.7637 -34.6444 -34.5533
 -34.5089 -34.4990 -34.2702 -34.1940 -34.1702 -17.4612 -17.1294 -17.0266
 -16.9228 -16.9037 -16.7739 -16.6870 -16.6313 -16.6245 -16.5771 -16.4222
 -16.3990 -16.3785 -16.3628 -16.3181 -16.2875 -16.2603 -16.2404 -16.2256
 -16.1796 -16.1436 -16.1143 -16.0935 -16.0768 -16.0603 -16.0200 -15.9887
 -15.9662 -15.9504 -15.9128 -15.8907 -15.8824 -15.8497 -15.8234 -15.8025
 -15.7936 -15.7555 -15.7406 -15.7104 -15.6951 -15.6393 -15.6340 -15.5633
 -15.5545 -15.5458 -15.5212 -15.5025 -15.4762 -15.4583 -15.4109 -15.3747
 -15.3476 -15.3174 -15.2957 -15.2787 -15.2397 -15.0907 -15.0494 -14.9050
 -14.8648 -14.5375 -14.2554 -14.0712 -13.9525 -13.8207 -13.7416 -13.7070
 -13.6080 -13.5373 -13.5005 -13.3353 -13.2545 -13.2302 -13.1792 -13.1015
 -13.0813 -12.9959 -12.9421 -12.9224 -12.8508 -12.7274 -12.7050 -12.6267
 -12.5948 -12.5399 -12.4200  -5.4118  -5.0379  -4.8359  -4.8026  -4.7033
  -4.6199  -4.4538  -4.3976  -4.2913  -4.2657  -4.0914  -4.0585  -3.9661
  -3.9060  -3.8149  -3.7218  -3.6083  -3.3974  -3.2709  -2.9482  -2.9051
  -2.4463  -2.2296  -2.0873  -1.9664  -1.9047  -1.8098  -1.7301  -1.6465
  -1.5805  -1.4949  -1.4070  -1.3653  -1.3389  -1.3008  -1.2802  -1.2368
  -1.1666  -1.0666  -0.9885  -0.9307  -0.8584  -0.7940  -0.7154  -0.6517
  -0.6340  -0.5859  -0.5139  -0.5023  -0.4420  -0.3657  -0.3144  -0.2887
  -0.2143  -0.1639  -0.1256  -0.0514  -0.0194   0.1157   0.1780   0.2061
   0.2420   0.2976   0.3555   0.3773   0.4149   0.4571   0.5343   0.6003
   0.6426   0.6825   0.7449   0.7796   0.8275   0.8755   0.9433   0.9644
   1.0305   1.0370   1.0802   1.1052   1.1408   1.1726   1.2040   1.2614
   1.2771   1.3414   1.3591   1.3912   1.4294   1.4690   1.4815   1.5184
   1.5334   1.5674   1.6022   1.6269   1.6457   1.6553   1.6879   1.7047
   1.7321   1.7476   1.7704   1.8126   1.8341   1.8519   1.8612   1.9011
   1.9245   1.9641   1.9906   2.0118   2.0289   2.0563   2.1045   2.1398
   2.1732   2.1915   2.2590   2.2905   2.3527   2.3651   2.3964   2.4823
   2.5124   2.5676   2.6068   2.6429   2.6952   2.7285   2.7819   2.8092
   2.8692   2.9103   2.9496   2.9580   3.0111   3.0968   3.2211   3.2746
     eigenvalues at k+q:
 -35.2386 -35.1746 -35.1651 -35.0272 -34.9210 -34.7637 -34.6444 -34.5533
 -34.5088 -34.4990 -34.2702 -34.1940 -34.1702 -17.4608 -17.1291 -17.0293
 -16.9219 -16.9060 -16.7742 -16.6882 -16.6318 -16.6235 -16.5825 -16.4216
 -16.4002 -16.3791 -16.3621 -16.3170 -16.2892 -16.2612 -16.2407 -16.2272
 -16.1799 -16.1429 -16.1137 -16.0940 -16.0762 -16.0588 -16.0207 -15.9889
 -15.9664 -15.9498 -15.9137 -15.8928 -15.8856 -15.8511 -15.8239 -15.8037
 -15.7929 -15.7554 -15.7391 -15.7096 -15.6946 -15.6350 -15.6304 -15.5642
 -15.5546 -15.5465 -15.5215 -15.5029 -15.4774 -15.4584 -15.4118 -15.3688
 -15.3466 -15.3158 -15.2943 -15.2782 -15.2379 -15.0904 -15.0474 -14.9004
 -14.8605 -14.5373 -14.2549 -14.0711 -13.9512 -13.8131 -13.7329 -13.7027
 -13.5958 -13.5324 -13.5011 -13.3435 -13.2519 -13.2300 -13.1773 -13.1050
 -13.0849 -12.9979 -12.9484 -12.9246 -12.8523 -12.7337 -12.7122 -12.6334
 -12.6036 -12.5437 -12.4210  -5.4106  -5.0337  -4.8359  -4.8031  -4.7033
  -4.6179  -4.4537  -4.3967  -4.2921  -4.2672  -4.0946  -4.0588  -3.9674
  -3.9048  -3.8166  -3.7220  -3.6085  -3.3972  -3.2701  -2.9469  -2.9009
  -2.4493  -2.2308  -2.0847  -1.9641  -1.9031  -1.8068  -1.7257  -1.6366
  -1.5715  -1.4887  -1.4020  -1.3620  -1.3337  -1.2974  -1.2767  -1.2348
  -1.1576  -1.0682  -0.9861  -0.9279  -0.8636  -0.8040  -0.7170  -0.6531
  -0.6348  -0.5878  -0.5131  -0.5018  -0.4411  -0.3651  -0.3116  -0.2845
  -0.2118  -0.1661  -0.1305  -0.0567  -0.0253   0.1143   0.1803   0.2072
   0.2428   0.2972   0.3529   0.3778   0.4195   0.4570   0.5319   0.6003
   0.6371   0.6828   0.7389   0.7773   0.8249   0.8681   0.9354   0.9549
   1.0267   1.0382   1.0784   1.1034   1.1371   1.1716   1.2071   1.2613
   1.2775   1.3400   1.3580   1.3906   1.4281   1.4684   1.4771   1.5158
   1.5336   1.5661   1.5960   1.6261   1.6440   1.6561   1.6851   1.7036
   1.7287   1.7442   1.7712   1.8072   1.8342   1.8508   1.8587   1.8972
   1.9215   1.9635   1.9868   2.0111   2.0267   2.0558   2.1050   2.1399
   2.1729   2.1955   2.2629   2.2940   2.3551   2.3695   2.3992   2.4871
   2.5125   2.5684   2.6105   2.6413   2.6984   2.7325   2.7836   2.8126
   2.8673   2.9097   2.9479   2.9607   3.0086   3.0949   3.2164   3.2767
     cgsolve_all iterations  73    anorm=    0.70E-07
     cgsolve_all iterations  73    anorm=    0.70E-07
     cgsolve_all iterations  73    anorm=    0.71E-07
     compute_u_kq: q = (   -0.0202,    0.0000,    0.0000)
     Rotating WFCS
     ethr =  1.00E-14,  avg # of iterations = 23.0
     eigenvalues at k:
 -35.2386 -35.1746 -35.1651 -35.0272 -34.9210 -34.7637 -34.6444 -34.5533
 -34.5089 -34.4990 -34.2702 -34.1940 -34.1702 -17.4612 -17.1294 -17.0266
 -16.9228 -16.9037 -16.7739 -16.6870 -16.6313 -16.6245 -16.5771 -16.4222
 -16.3990 -16.3785 -16.3628 -16.3181 -16.2875 -16.2603 -16.2404 -16.2256
 -16.1796 -16.1436 -16.1143 -16.0935 -16.0768 -16.0603 -16.0200 -15.9887
 -15.9662 -15.9504 -15.9128 -15.8907 -15.8824 -15.8497 -15.8234 -15.8025
 -15.7936 -15.7555 -15.7406 -15.7104 -15.6951 -15.6393 -15.6340 -15.5633
 -15.5545 -15.5458 -15.5212 -15.5025 -15.4762 -15.4583 -15.4109 -15.3747
 -15.3476 -15.3174 -15.2957 -15.2787 -15.2397 -15.0907 -15.0494 -14.9050
 -14.8648 -14.5375 -14.2554 -14.0712 -13.9525 -13.8207 -13.7416 -13.7070
 -13.6080 -13.5373 -13.5005 -13.3353 -13.2545 -13.2302 -13.1792 -13.1015
 -13.0813 -12.9959 -12.9421 -12.9224 -12.8508 -12.7274 -12.7050 -12.6267
 -12.5948 -12.5399 -12.4200  -5.4118  -5.0379  -4.8359  -4.8026  -4.7033
  -4.6199  -4.4538  -4.3976  -4.2913  -4.2657  -4.0914  -4.0585  -3.9661
  -3.9060  -3.8149  -3.7218  -3.6083  -3.3974  -3.2709  -2.9482  -2.9051
  -2.4463  -2.2296  -2.0873  -1.9664  -1.9047  -1.8098  -1.7301  -1.6465
  -1.5805  -1.4949  -1.4070  -1.3653  -1.3389  -1.3008  -1.2802  -1.2368
  -1.1666  -1.0666  -0.9885  -0.9307  -0.8584  -0.7940  -0.7154  -0.6517
  -0.6340  -0.5859  -0.5139  -0.5023  -0.4420  -0.3657  -0.3144  -0.2887
  -0.2143  -0.1639  -0.1256  -0.0514  -0.0194   0.1157   0.1780   0.2061
   0.2420   0.2976   0.3555   0.3773   0.4149   0.4571   0.5343   0.6003
   0.6426   0.6825   0.7449   0.7796   0.8275   0.8755   0.9433   0.9644
   1.0305   1.0370   1.0802   1.1052   1.1408   1.1726   1.2040   1.2614
   1.2771   1.3414   1.3591   1.3912   1.4294   1.4690   1.4815   1.5184
   1.5334   1.5674   1.6022   1.6269   1.6457   1.6553   1.6879   1.7047
   1.7321   1.7476   1.7704   1.8126   1.8341   1.8519   1.8612   1.9011
   1.9245   1.9641   1.9906   2.0118   2.0289   2.0563   2.1045   2.1398
   2.1732   2.1915   2.2590   2.2905   2.3527   2.3651   2.3964   2.4823
   2.5124   2.5676   2.6068   2.6429   2.6952   2.7285   2.7819   2.8092
   2.8692   2.9103   2.9496   2.9580   3.0111   3.0968   3.2211   3.2746
     eigenvalues at k+q:
 -35.2386 -35.1746 -35.1651 -35.0272 -34.9210 -34.7637 -34.6444 -34.5533
 -34.5089 -34.4990 -34.2702 -34.1940 -34.1702 -17.4616 -17.1297 -17.0240
 -16.9238 -16.9013 -16.7737 -16.6859 -16.6318 -16.6247 -16.5710 -16.4229
 -16.3979 -16.3778 -16.3637 -16.3193 -16.2860 -16.2590 -16.2400 -16.2238
 -16.1793 -16.1445 -16.1151 -16.0933 -16.0776 -16.0610 -16.0192 -15.9886
 -15.9661 -15.9509 -15.9118 -15.8887 -15.8786 -15.8484 -15.8229 -15.8018
 -15.7939 -15.7554 -15.7422 -15.7112 -15.6956 -15.6436 -15.6375 -15.5628
 -15.5544 -15.5449 -15.5208 -15.5020 -15.4751 -15.4582 -15.4100 -15.3807
 -15.3484 -15.3190 -15.2971 -15.2792 -15.2416 -15.0909 -15.0515 -14.9096
 -14.8691 -14.5377 -14.2558 -14.0712 -13.9538 -13.8282 -13.7502 -13.7111
 -13.6200 -13.5419 -13.4999 -13.3275 -13.2571 -13.2304 -13.1806 -13.0979
 -13.0778 -12.9939 -12.9361 -12.9205 -12.8495 -12.7225 -12.6969 -12.6199
 -12.5861 -12.5363 -12.4189  -5.4130  -5.0422  -4.8360  -4.8021  -4.7033
  -4.6218  -4.4538  -4.3984  -4.2906  -4.2644  -4.0882  -4.0580  -3.9647
  -3.9072  -3.8133  -3.7217  -3.6082  -3.3976  -3.2718  -2.9496  -2.9094
  -2.4433  -2.2284  -2.0901  -1.9686  -1.9063  -1.8131  -1.7343  -1.6563
  -1.5896  -1.5014  -1.4120  -1.3692  -1.3439  -1.3044  -1.2827  -1.2388
  -1.1752  -1.0643  -0.9906  -0.9338  -0.8534  -0.7842  -0.7139  -0.6513
  -0.6326  -0.5837  -0.5154  -0.5019  -0.4432  -0.3664  -0.3181  -0.2933
  -0.2164  -0.1610  -0.1204  -0.0464  -0.0132   0.1173   0.1753   0.2044
   0.2423   0.2979   0.3568   0.3783   0.4103   0.4576   0.5362   0.5997
   0.6479   0.6817   0.7519   0.7824   0.8298   0.8826   0.9499   0.9741
   1.0307   1.0388   1.0824   1.1073   1.1444   1.1741   1.2013   1.2608
   1.2772   1.3410   1.3620   1.3908   1.4313   1.4695   1.4855   1.5213
   1.5329   1.5681   1.6082   1.6274   1.6466   1.6567   1.6894   1.7062
   1.7343   1.7522   1.7696   1.8181   1.8334   1.8494   1.8673   1.9059
   1.9277   1.9649   1.9938   2.0124   2.0314   2.0577   2.1032   2.1401
   2.1737   2.1874   2.2548   2.2876   2.3500   2.3604   2.3941   2.4778
   2.5125   2.5666   2.6031   2.6438   2.6924   2.7247   2.7804   2.8061
   2.8710   2.9097   2.9510   2.9561   3.0135   3.0993   3.2245   3.2731
     cgsolve_all iterations  73    anorm=    0.71E-07
     cgsolve_all iterations  73    anorm=    0.70E-07
     cgsolve_all iterations  73    anorm=    0.70E-07
     compute_u_kq: q = (    0.0000,    0.0202,    0.0000)
     Rotating WFCS
     ethr =  1.00E-14,  avg # of iterations = 23.0
     eigenvalues at k:
 -35.2386 -35.1746 -35.1651 -35.0272 -34.9210 -34.7637 -34.6444 -34.5533
 -34.5089 -34.4990 -34.2702 -34.1940 -34.1702 -17.4612 -17.1294 -17.0266
 -16.9228 -16.9037 -16.7739 -16.6870 -16.6313 -16.6245 -16.5771 -16.4222
 -16.3990 -16.3785 -16.3628 -16.3181 -16.2875 -16.2603 -16.2404 -16.2256
 -16.1796 -16.1436 -16.1143 -16.0935 -16.0768 -16.0603 -16.0200 -15.9887
 -15.9662 -15.9504 -15.9128 -15.8907 -15.8824 -15.8497 -15.8234 -15.8025
 -15.7936 -15.7555 -15.7406 -15.7104 -15.6951 -15.6393 -15.6340 -15.5633
 -15.5545 -15.5458 -15.5212 -15.5025 -15.4762 -15.4583 -15.4109 -15.3747
 -15.3476 -15.3174 -15.2957 -15.2787 -15.2397 -15.0907 -15.0494 -14.9050
 -14.8648 -14.5375 -14.2554 -14.0712 -13.9525 -13.8207 -13.7416 -13.7070
 -13.6080 -13.5373 -13.5005 -13.3353 -13.2545 -13.2302 -13.1792 -13.1015
 -13.0813 -12.9959 -12.9421 -12.9224 -12.8508 -12.7274 -12.7050 -12.6267
 -12.5948 -12.5399 -12.4200  -5.4118  -5.0379  -4.8359  -4.8026  -4.7033
  -4.6199  -4.4538  -4.3976  -4.2913  -4.2657  -4.0914  -4.0585  -3.9661
  -3.9060  -3.8149  -3.7218  -3.6083  -3.3974  -3.2709  -2.9482  -2.9051
  -2.4463  -2.2296  -2.0873  -1.9664  -1.9047  -1.8098  -1.7301  -1.6465
  -1.5805  -1.4949  -1.4070  -1.3653  -1.3389  -1.3008  -1.2802  -1.2368
  -1.1666  -1.0666  -0.9885  -0.9307  -0.8584  -0.7940  -0.7154  -0.6517
  -0.6340  -0.5859  -0.5139  -0.5023  -0.4420  -0.3657  -0.3144  -0.2887
  -0.2143  -0.1639  -0.1256  -0.0514  -0.0194   0.1157   0.1780   0.2061
   0.2420   0.2976   0.3555   0.3773   0.4149   0.4571   0.5343   0.6003
   0.6426   0.6825   0.7449   0.7796   0.8275   0.8755   0.9433   0.9644
   1.0305   1.0370   1.0802   1.1052   1.1408   1.1726   1.2040   1.2614
   1.2771   1.3414   1.3591   1.3912   1.4294   1.4690   1.4815   1.5184
   1.5334   1.5674   1.6022   1.6269   1.6457   1.6553   1.6879   1.7047
   1.7321   1.7476   1.7704   1.8126   1.8341   1.8519   1.8612   1.9011
   1.9245   1.9641   1.9906   2.0118   2.0289   2.0563   2.1045   2.1398
   2.1732   2.1915   2.2590   2.2905   2.3527   2.3651   2.3964   2.4823
   2.5124   2.5676   2.6068   2.6429   2.6952   2.7285   2.7819   2.8092
   2.8692   2.9103   2.9496   2.9580   3.0111   3.0968   3.2211   3.2746
     eigenvalues at k+q:
 -35.2386 -35.1746 -35.1651 -35.0272 -34.9210 -34.7637 -34.6444 -34.5533
 -34.5089 -34.4990 -34.2702 -34.1940 -34.1702 -17.4612 -17.1294 -17.0266
 -16.9225 -16.9036 -16.7760 -16.6848 -16.6323 -16.6234 -16.5779 -16.4211
 -16.3989 -16.3784 -16.3641 -16.3188 -16.2866 -16.2586 -16.2415 -16.2252
 -16.1799 -16.1442 -16.1141 -16.0936 -16.0755 -16.0628 -16.0215 -15.9906
 -15.9674 -15.9483 -15.9125 -15.8890 -15.8812 -15.8479 -15.8229 -15.8034
 -15.7928 -15.7535 -15.7421 -15.7102 -15.6959 -15.6402 -15.6352 -15.5644
 -15.5539 -15.5461 -15.5212 -15.5031 -15.4747 -15.4580 -15.4091 -15.3749
 -15.3468 -15.3182 -15.2954 -15.2790 -15.2420 -15.0907 -15.0494 -14.9065
 -14.8631 -14.5374 -14.2555 -14.0721 -13.9542 -13.8158 -13.7447 -13.7067
 -13.6068 -13.5352 -13.4999 -13.3395 -13.2573 -13.2266 -13.1783 -13.1016
 -13.0809 -12.9954 -12.9415 -12.9223 -12.8516 -12.7297 -12.7052 -12.6319
 -12.5949 -12.5333 -12.4201  -5.4116  -5.0378  -4.8359  -4.8026  -4.7037
  -4.6207  -4.4522  -4.3975  -4.2929  -4.2675  -4.0908  -4.0560  -3.9638
  -3.9077  -3.8162  -3.7216  -3.6087  -3.3976  -3.2701  -2.9481  -2.9056
  -2.4468  -2.2299  -2.0870  -1.9652  -1.9087  -1.8080  -1.7348  -1.6419
  -1.5809  -1.4952  -1.4058  -1.3638  -1.3448  -1.2986  -1.2755  -1.2392
  -1.1621  -1.0679  -0.9894  -0.9318  -0.8601  -0.7936  -0.7160  -0.6492
  -0.6331  -0.5861  -0.5137  -0.5026  -0.4406  -0.3635  -0.3154  -0.2909
  -0.2132  -0.1650  -0.1259  -0.0549  -0.0206   0.1189   0.1773   0.2063
   0.2409   0.2968   0.3554   0.3794   0.4110   0.4591   0.5374   0.5975
   0.6407   0.6838   0.7460   0.7810   0.8334   0.8745   0.9426   0.9610
   1.0307   1.0353   1.0789   1.1033   1.1418   1.1756   1.2078   1.2606
   1.2743   1.3439   1.3548   1.3911   1.4281   1.4693   1.4836   1.5196
   1.5340   1.5662   1.5993   1.6218   1.6426   1.6584   1.6876   1.7035
   1.7325   1.7471   1.7709   1.8122   1.8341   1.8512   1.8630   1.9022
   1.9257   1.9651   1.9924   2.0136   2.0328   2.0577   2.1022   2.1380
   2.1753   2.1919   2.2601   2.2883   2.3514   2.3651   2.3941   2.4848
   2.5134   2.5708   2.6061   2.6417   2.6947   2.7282   2.7824   2.8083
   2.8690   2.9130   2.9452   2.9569   3.0142   3.0970   3.2209   3.2737
     cgsolve_all iterations  73    anorm=    0.70E-07
     cgsolve_all iterations  73    anorm=    0.71E-07
     cgsolve_all iterations  73    anorm=    0.70E-07
     compute_u_kq: q = (    0.0000,   -0.0202,    0.0000)
     Rotating WFCS
     ethr =  1.00E-14,  avg # of iterations = 23.0
     eigenvalues at k:
 -35.2386 -35.1746 -35.1651 -35.0272 -34.9210 -34.7637 -34.6444 -34.5533
 -34.5089 -34.4990 -34.2702 -34.1940 -34.1702 -17.4612 -17.1294 -17.0266
 -16.9228 -16.9037 -16.7739 -16.6870 -16.6313 -16.6245 -16.5771 -16.4222
 -16.3990 -16.3785 -16.3628 -16.3181 -16.2875 -16.2603 -16.2404 -16.2256
 -16.1796 -16.1436 -16.1143 -16.0935 -16.0768 -16.0603 -16.0200 -15.9887
 -15.9662 -15.9504 -15.9128 -15.8907 -15.8824 -15.8497 -15.8234 -15.8025
 -15.7936 -15.7555 -15.7406 -15.7104 -15.6951 -15.6393 -15.6340 -15.5633
 -15.5545 -15.5458 -15.5212 -15.5025 -15.4762 -15.4583 -15.4109 -15.3747
 -15.3476 -15.3174 -15.2957 -15.2787 -15.2397 -15.0907 -15.0494 -14.9050
 -14.8648 -14.5375 -14.2554 -14.0712 -13.9525 -13.8207 -13.7416 -13.7070
 -13.6080 -13.5373 -13.5005 -13.3353 -13.2545 -13.2302 -13.1792 -13.1015
 -13.0813 -12.9959 -12.9421 -12.9224 -12.8508 -12.7274 -12.7050 -12.6267
 -12.5948 -12.5399 -12.4200  -5.4118  -5.0379  -4.8359  -4.8026  -4.7033
  -4.6199  -4.4538  -4.3976  -4.2913  -4.2657  -4.0914  -4.0585  -3.9661
  -3.9060  -3.8149  -3.7218  -3.6083  -3.3974  -3.2709  -2.9482  -2.9051
  -2.4463  -2.2296  -2.0873  -1.9664  -1.9047  -1.8098  -1.7301  -1.6465
  -1.5805  -1.4949  -1.4070  -1.3653  -1.3389  -1.3008  -1.2802  -1.2368
  -1.1666  -1.0666  -0.9885  -0.9307  -0.8584  -0.7940  -0.7154  -0.6517
  -0.6340  -0.5859  -0.5139  -0.5023  -0.4420  -0.3657  -0.3144  -0.2887
  -0.2143  -0.1639  -0.1256  -0.0514  -0.0194   0.1157   0.1780   0.2061
   0.2420   0.2976   0.3555   0.3773   0.4149   0.4571   0.5343   0.6003
   0.6426   0.6825   0.7449   0.7796   0.8275   0.8755   0.9433   0.9644
   1.0305   1.0370   1.0802   1.1052   1.1408   1.1726   1.2040   1.2614
   1.2771   1.3414   1.3591   1.3912   1.4294   1.4690   1.4815   1.5184
   1.5334   1.5674   1.6022   1.6269   1.6457   1.6553   1.6879   1.7047
   1.7321   1.7476   1.7704   1.8126   1.8341   1.8519   1.8612   1.9011
   1.9245   1.9641   1.9906   2.0118   2.0289   2.0563   2.1045   2.1398
   2.1732   2.1915   2.2590   2.2905   2.3527   2.3651   2.3964   2.4823
   2.5124   2.5676   2.6068   2.6429   2.6952   2.7285   2.7819   2.8092
   2.8692   2.9103   2.9496   2.9580   3.0111   3.0968   3.2211   3.2746
     eigenvalues at k+q:
 -35.2386 -35.1746 -35.1651 -35.0272 -34.9210 -34.7637 -34.6444 -34.5533
 -34.5089 -34.4990 -34.2702 -34.1940 -34.1702 -17.4612 -17.1294 -17.0266
 -16.9231 -16.9039 -16.7716 -16.6900 -16.6305 -16.6252 -16.5763 -16.4234
 -16.3991 -16.3782 -16.3615 -16.3178 -16.2883 -16.2618 -16.2393 -16.2258
 -16.1794 -16.1429 -16.1145 -16.0937 -16.0781 -16.0580 -16.0186 -15.9868
 -15.9650 -15.9522 -15.9131 -15.8928 -15.8833 -15.8513 -15.8241 -15.8018
 -15.7941 -15.7576 -15.7394 -15.7105 -15.6940 -15.6382 -15.6324 -15.5630
 -15.5549 -15.5457 -15.5211 -15.5018 -15.4777 -15.4586 -15.4130 -15.3746
 -15.3483 -15.3164 -15.2962 -15.2782 -15.2373 -15.0907 -15.0495 -14.9040
 -14.8663 -14.5376 -14.2553 -14.0696 -13.9512 -13.8257 -13.7381 -13.7077
 -13.6094 -13.5390 -13.5011 -13.3312 -13.2528 -13.2334 -13.1794 -13.1014
 -13.0818 -12.9963 -12.9426 -12.9224 -12.8498 -12.7253 -12.7049 -12.6223
 -12.5943 -12.5465 -12.4198  -5.4119  -5.0380  -4.8358  -4.8026  -4.7030
  -4.6194  -4.4555  -4.3975  -4.2906  -4.2627  -4.0921  -4.0611  -3.9687
  -3.9039  -3.8136  -3.7220  -3.6082  -3.3973  -3.2723  -2.9483  -2.9040
  -2.4459  -2.2293  -2.0876  -1.9676  -1.9009  -1.8123  -1.7255  -1.6507
  -1.5791  -1.4949  -1.4079  -1.3672  -1.3337  -1.3034  -1.2852  -1.2334
  -1.1706  -1.0653  -0.9878  -0.9299  -0.8571  -0.7935  -0.7149  -0.6552
  -0.6346  -0.5857  -0.5141  -0.5014  -0.4437  -0.3682  -0.3136  -0.2862
  -0.2157  -0.1623  -0.1252  -0.0490  -0.0175   0.1127   0.1796   0.2061
   0.2425   0.2973   0.3547   0.3752   0.4197   0.4559   0.5318   0.6026
   0.6442   0.6813   0.7438   0.7784   0.8223   0.8759   0.9438   0.9678
   1.0298   1.0385   1.0819   1.1070   1.1401   1.1698   1.1996   1.2618
   1.2800   1.3390   1.3623   1.3908   1.4322   1.4678   1.4796   1.5169
   1.5328   1.5690   1.6044   1.6299   1.6470   1.6561   1.6871   1.7053
   1.7321   1.7479   1.7707   1.8131   1.8339   1.8511   1.8625   1.9000
   1.9228   1.9630   1.9878   2.0107   2.0252   2.0565   2.1070   2.1405
   2.1717   2.1918   2.2574   2.2923   2.3542   2.3650   2.3997   2.4783
   2.5123   2.5645   2.6070   2.6442   2.6962   2.7286   2.7812   2.8104
   2.8694   2.9067   2.9514   2.9624   3.0078   3.0971   3.2209   3.2755
     cgsolve_all iterations  73    anorm=    0.70E-07
     cgsolve_all iterations  73    anorm=    0.72E-07
     cgsolve_all iterations  73    anorm=    0.71E-07
     compute_u_kq: q = (    0.0000,    0.0000,    0.0202)
     Rotating WFCS
     ethr =  1.00E-14,  avg # of iterations = 23.0
     eigenvalues at k:
 -35.2386 -35.1746 -35.1651 -35.0272 -34.9210 -34.7637 -34.6444 -34.5533
 -34.5089 -34.4990 -34.2702 -34.1940 -34.1702 -17.4612 -17.1294 -17.0266
 -16.9228 -16.9037 -16.7739 -16.6870 -16.6313 -16.6245 -16.5771 -16.4222
 -16.3990 -16.3785 -16.3628 -16.3181 -16.2875 -16.2603 -16.2404 -16.2256
 -16.1796 -16.1436 -16.1143 -16.0935 -16.0768 -16.0603 -16.0200 -15.9887
 -15.9662 -15.9504 -15.9128 -15.8907 -15.8824 -15.8497 -15.8234 -15.8025
 -15.7936 -15.7555 -15.7406 -15.7104 -15.6951 -15.6393 -15.6340 -15.5633
 -15.5545 -15.5458 -15.5212 -15.5025 -15.4762 -15.4583 -15.4109 -15.3747
 -15.3476 -15.3174 -15.2957 -15.2787 -15.2397 -15.0907 -15.0494 -14.9050
 -14.8648 -14.5375 -14.2554 -14.0712 -13.9525 -13.8207 -13.7416 -13.7070
 -13.6080 -13.5373 -13.5005 -13.3353 -13.2545 -13.2302 -13.1792 -13.1015
 -13.0813 -12.9959 -12.9421 -12.9224 -12.8508 -12.7274 -12.7050 -12.6267
 -12.5948 -12.5399 -12.4200  -5.4118  -5.0379  -4.8359  -4.8026  -4.7033
  -4.6199  -4.4538  -4.3976  -4.2913  -4.2657  -4.0914  -4.0585  -3.9661
  -3.9060  -3.8149  -3.7218  -3.6083  -3.3974  -3.2709  -2.9482  -2.9051
  -2.4463  -2.2296  -2.0873  -1.9664  -1.9047  -1.8098  -1.7301  -1.6465
  -1.5805  -1.4949  -1.4070  -1.3653  -1.3389  -1.3008  -1.2802  -1.2368
  -1.1666  -1.0666  -0.9885  -0.9307  -0.8584  -0.7940  -0.7154  -0.6517
  -0.6340  -0.5859  -0.5139  -0.5023  -0.4420  -0.3657  -0.3144  -0.2887
  -0.2143  -0.1639  -0.1256  -0.0514  -0.0194   0.1157   0.1780   0.2061
   0.2420   0.2976   0.3555   0.3773   0.4149   0.4571   0.5343   0.6003
   0.6426   0.6825   0.7449   0.7796   0.8275   0.8755   0.9433   0.9644
   1.0305   1.0370   1.0802   1.1052   1.1408   1.1726   1.2040   1.2614
   1.2771   1.3414   1.3591   1.3912   1.4294   1.4690   1.4815   1.5184
   1.5334   1.5674   1.6022   1.6269   1.6457   1.6553   1.6879   1.7047
   1.7321   1.7476   1.7704   1.8126   1.8341   1.8519   1.8612   1.9011
   1.9245   1.9641   1.9906   2.0118   2.0289   2.0563   2.1045   2.1398
   2.1732   2.1915   2.2590   2.2905   2.3527   2.3651   2.3964   2.4823
   2.5124   2.5676   2.6068   2.6429   2.6952   2.7285   2.7819   2.8092
   2.8692   2.9103   2.9496   2.9580   3.0111   3.0968   3.2211   3.2746
     eigenvalues at k+q:
 -35.2386 -35.1746 -35.1651 -35.0272 -34.9210 -34.7637 -34.6444 -34.5533
 -34.5089 -34.4990 -34.2702 -34.1940 -34.1702 -17.4612 -17.1292 -17.0268
 -16.9229 -16.9038 -16.7740 -16.6871 -16.6312 -16.6243 -16.5773 -16.4216
 -16.3994 -16.3782 -16.3626 -16.3178 -16.2871 -16.2607 -16.2412 -16.2270
 -16.1790 -16.1446 -16.1150 -16.0922 -16.0765 -16.0592 -16.0200 -15.9877
 -15.9662 -15.9507 -15.9128 -15.8914 -15.8830 -15.8497 -15.8237 -15.8020
 -15.7933 -15.7550 -15.7406 -15.7114 -15.6953 -15.6390 -15.6339 -15.5630
 -15.5548 -15.5459 -15.5205 -15.5032 -15.4760 -15.4583 -15.4109 -15.3747
 -15.3476 -15.3177 -15.2958 -15.2783 -15.2397 -15.0907 -15.0495 -14.9047
 -14.8648 -14.5376 -14.2553 -14.0713 -13.9524 -13.8206 -13.7413 -13.7071
 -13.6079 -13.5372 -13.5005 -13.3354 -13.2544 -13.2303 -13.1792 -13.1015
 -13.0814 -12.9959 -12.9422 -12.9225 -12.8508 -12.7275 -12.7051 -12.6268
 -12.5949 -12.5400 -12.4200  -5.4118  -5.0379  -4.8358  -4.8026  -4.7033
  -4.6198  -4.4538  -4.3976  -4.2913  -4.2659  -4.0914  -4.0585  -3.9658
  -3.9061  -3.8150  -3.7219  -3.6083  -3.3979  -3.2706  -2.9482  -2.9051
  -2.4462  -2.2296  -2.0876  -1.9666  -1.9044  -1.8109  -1.7295  -1.6451
  -1.5809  -1.4947  -1.4043  -1.3654  -1.3421  -1.3010  -1.2780  -1.2370
  -1.1680  -1.0669  -0.9887  -0.9301  -0.8581  -0.7943  -0.7143  -0.6520
  -0.6345  -0.5875  -0.5131  -0.5015  -0.4429  -0.3659  -0.3143  -0.2888
  -0.2147  -0.1629  -0.1260  -0.0510  -0.0186   0.1135   0.1789   0.2087
   0.2414   0.2992   0.3533   0.3767   0.4168   0.4570   0.5314   0.6008
   0.6423   0.6808   0.7465   0.7815   0.8276   0.8716   0.9441   0.9637
   1.0296   1.0376   1.0835   1.1074   1.1396   1.1723   1.2023   1.2625
   1.2760   1.3432   1.3609   1.3874   1.4297   1.4696   1.4793   1.5170
   1.5328   1.5671   1.6018   1.6285   1.6449   1.6569   1.6905   1.7052
   1.7336   1.7463   1.7687   1.8114   1.8348   1.8521   1.8614   1.8998
   1.9236   1.9645   1.9915   2.0122   2.0290   2.0554   2.1063   2.1402
   2.1730   2.1900   2.2581   2.2912   2.3532   2.3656   2.3962   2.4826
   2.5125   2.5676   2.6069   2.6428   2.6951   2.7286   2.7819   2.8090
   2.8693   2.9103   2.9494   2.9579   3.0110   3.0967   3.2210   3.2747
     cgsolve_all iterations  73    anorm=    0.70E-07
     cgsolve_all iterations  73    anorm=    0.70E-07
     cgsolve_all iterations  73    anorm=    0.72E-07
     compute_u_kq: q = (    0.0000,    0.0000,   -0.0202)
     Rotating WFCS
     ethr =  1.00E-14,  avg # of iterations = 23.0
     eigenvalues at k:
 -35.2386 -35.1746 -35.1651 -35.0272 -34.9210 -34.7637 -34.6444 -34.5533
 -34.5089 -34.4990 -34.2702 -34.1940 -34.1702 -17.4612 -17.1294 -17.0266
 -16.9228 -16.9037 -16.7739 -16.6870 -16.6313 -16.6245 -16.5771 -16.4222
 -16.3990 -16.3785 -16.3628 -16.3181 -16.2875 -16.2603 -16.2404 -16.2256
 -16.1796 -16.1436 -16.1143 -16.0935 -16.0768 -16.0603 -16.0200 -15.9887
 -15.9662 -15.9504 -15.9128 -15.8907 -15.8824 -15.8497 -15.8234 -15.8025
 -15.7936 -15.7555 -15.7406 -15.7104 -15.6951 -15.6393 -15.6340 -15.5633
 -15.5545 -15.5458 -15.5212 -15.5025 -15.4762 -15.4583 -15.4109 -15.3747
 -15.3476 -15.3174 -15.2957 -15.2787 -15.2397 -15.0907 -15.0494 -14.9050
 -14.8648 -14.5375 -14.2554 -14.0712 -13.9525 -13.8207 -13.7416 -13.7070
 -13.6080 -13.5373 -13.5005 -13.3353 -13.2545 -13.2302 -13.1792 -13.1015
 -13.0813 -12.9959 -12.9421 -12.9224 -12.8508 -12.7274 -12.7050 -12.6267
 -12.5948 -12.5399 -12.4200  -5.4118  -5.0379  -4.8359  -4.8026  -4.7033
  -4.6199  -4.4538  -4.3976  -4.2913  -4.2657  -4.0914  -4.0585  -3.9661
  -3.9060  -3.8149  -3.7218  -3.6083  -3.3974  -3.2709  -2.9482  -2.9051
  -2.4463  -2.2296  -2.0873  -1.9664  -1.9047  -1.8098  -1.7301  -1.6465
  -1.5805  -1.4949  -1.4070  -1.3653  -1.3389  -1.3008  -1.2802  -1.2368
  -1.1666  -1.0666  -0.9885  -0.9307  -0.8584  -0.7940  -0.7154  -0.6517
  -0.6340  -0.5859  -0.5139  -0.5023  -0.4420  -0.3657  -0.3144  -0.2887
  -0.2143  -0.1639  -0.1256  -0.0514  -0.0194   0.1157   0.1780   0.2061
   0.2420   0.2976   0.3555   0.3773   0.4149   0.4571   0.5343   0.6003
   0.6426   0.6825   0.7449   0.7796   0.8275   0.8755   0.9433   0.9644
   1.0305   1.0370   1.0802   1.1052   1.1408   1.1726   1.2040   1.2614
   1.2771   1.3414   1.3591   1.3912   1.4294   1.4690   1.4815   1.5184
   1.5334   1.5674   1.6022   1.6269   1.6457   1.6553   1.6879   1.7047
   1.7321   1.7476   1.7704   1.8126   1.8341   1.8519   1.8612   1.9011
   1.9245   1.9641   1.9906   2.0118   2.0289   2.0563   2.1045   2.1398
   2.1732   2.1915   2.2590   2.2905   2.3527   2.3651   2.3964   2.4823
   2.5124   2.5676   2.6068   2.6429   2.6952   2.7285   2.7819   2.8092
   2.8692   2.9103   2.9496   2.9580   3.0111   3.0968   3.2211   3.2746
     eigenvalues at k+q:
 -35.2386 -35.1746 -35.1651 -35.0272 -34.9210 -34.7637 -34.6444 -34.5533
 -34.5089 -34.4990 -34.2702 -34.1940 -34.1702 -17.4612 -17.1295 -17.0265
 -16.9228 -16.9037 -16.7739 -16.6869 -16.6313 -16.6246 -16.5769 -16.4230
 -16.3986 -16.3786 -16.3630 -16.3184 -16.2880 -16.2597 -16.2397 -16.2242
 -16.1806 -16.1424 -16.1138 -16.0952 -16.0769 -16.0612 -16.0201 -15.9894
 -15.9660 -15.9499 -15.9128 -15.8902 -15.8817 -15.8498 -15.8233 -15.8034
 -15.7934 -15.7559 -15.7407 -15.7093 -15.6951 -15.6395 -15.6341 -15.5637
 -15.5542 -15.5458 -15.5218 -15.5018 -15.4765 -15.4584 -15.4108 -15.3748
 -15.3476 -15.3171 -15.2956 -15.2791 -15.2397 -15.0906 -15.0494 -14.9053
 -14.8649 -14.5374 -14.2554 -14.0710 -13.9526 -13.8208 -13.7418 -13.7069
 -13.6082 -13.5374 -13.5005 -13.3352 -13.2546 -13.2302 -13.1792 -13.1014
 -13.0812 -12.9959 -12.9421 -12.9224 -12.8508 -12.7274 -12.7049 -12.6267
 -12.5947 -12.5399 -12.4200  -5.4118  -5.0380  -4.8360  -4.8025  -4.7032
  -4.6199  -4.4537  -4.3976  -4.2914  -4.2656  -4.0913  -4.0585  -3.9664
  -3.9060  -3.8149  -3.7218  -3.6084  -3.3970  -3.2713  -2.9482  -2.9052
  -2.4464  -2.2295  -2.0870  -1.9662  -1.9050  -1.8090  -1.7306  -1.6480
  -1.5795  -1.4952  -1.4096  -1.3653  -1.3360  -1.3009  -1.2824  -1.2365
  -1.1654  -1.0663  -0.9880  -0.9315  -0.8588  -0.7937  -0.7168  -0.6515
  -0.6334  -0.5836  -0.5153  -0.5026  -0.4409  -0.3659  -0.3144  -0.2887
  -0.2139  -0.1652  -0.1249  -0.0527  -0.0191   0.1180   0.1768   0.2029
   0.2431   0.2960   0.3572   0.3780   0.4132   0.4580   0.5376   0.5991
   0.6423   0.6847   0.7434   0.7778   0.8272   0.8796   0.9428   0.9648
   1.0289   1.0384   1.0769   1.1025   1.1424   1.1726   1.2058   1.2603
   1.2789   1.3399   1.3576   1.3946   1.4290   1.4684   1.4834   1.5199
   1.5345   1.5678   1.6019   1.6248   1.6462   1.6545   1.6848   1.7040
   1.7308   1.7491   1.7724   1.8137   1.8328   1.8516   1.8608   1.9029
   1.9252   1.9638   1.9898   2.0115   2.0289   2.0574   2.1027   2.1393
   2.1736   2.1929   2.2597   2.2897   2.3524   2.3645   2.3966   2.4819
   2.5124   2.5676   2.6066   2.6429   2.6954   2.7284   2.7820   2.8092
   2.8691   2.9103   2.9499   2.9580   3.0112   3.0968   3.2212   3.2746
     cgsolve_all iterations  73    anorm=    0.70E-07
     cgsolve_all iterations  73    anorm=    0.70E-07
     cgsolve_all iterations  73    anorm=    0.72E-07

     k-point #    2 of     4      pool #  1    cpu time:    5095.7
     compute_u_kq: q = (    0.0000,    0.0000,    0.0000)
     Rotating WFCS
     ethr =  1.00E-14,  avg # of iterations =  5.0
     eigenvalues at k:
 -35.2386 -35.1746 -35.1651 -35.0272 -34.9210 -34.7637 -34.6444 -34.5533
 -34.5089 -34.4990 -34.2702 -34.1940 -34.1702 -17.4612 -17.1296 -17.0263
 -16.9226 -16.9040 -16.7743 -16.6873 -16.6299 -16.6249 -16.5776 -16.4252
 -16.3965 -16.3767 -16.3611 -16.3168 -16.2917 -16.2536 -16.2395 -16.2276
 -16.1891 -16.1398 -16.1241 -16.0933 -16.0737 -16.0602 -16.0265 -15.9810
 -15.9579 -15.9396 -15.9162 -15.8976 -15.8824 -15.8516 -15.8253 -15.8084
 -15.7843 -15.7517 -15.7485 -15.7067 -15.6992 -15.6362 -15.6337 -15.5672
 -15.5527 -15.5461 -15.5208 -15.5010 -15.4767 -15.4590 -15.4105 -15.3764
 -15.3473 -15.3159 -15.2967 -15.2799 -15.2392 -15.0906 -15.0491 -14.9047
 -14.8647 -14.5379 -14.2553 -14.0684 -13.9550 -13.8208 -13.7421 -13.7067
 -13.6078 -13.5372 -13.5005 -13.3353 -13.2544 -13.2304 -13.1789 -13.1015
 -13.0813 -12.9957 -12.9421 -12.9225 -12.8509 -12.7274 -12.7050 -12.6268
 -12.5948 -12.5399 -12.4200  -5.4118  -5.0379  -4.8359  -4.8027  -4.7034
  -4.6197  -4.4537  -4.3977  -4.2922  -4.2660  -4.0915  -4.0580  -3.9647
  -3.9047  -3.8152  -3.7218  -3.6116  -3.3970  -3.2697  -2.9482  -2.9051
  -2.4461  -2.2294  -2.0876  -1.9668  -1.9034  -1.8160  -1.7296  -1.6488
  -1.5640  -1.4980  -1.4084  -1.3723  -1.3346  -1.3066  -1.2811  -1.2299
  -1.1738  -1.0654  -0.9811  -0.9377  -0.8595  -0.7944  -0.7206  -0.6525
  -0.6294  -0.5677  -0.5274  -0.4904  -0.4388  -0.3769  -0.3099  -0.2910
  -0.2190  -0.1731  -0.1183  -0.0689   0.0059   0.1118   0.1669   0.2052
   0.2464   0.2967   0.3436   0.3747   0.4230   0.4854   0.5500   0.5827
   0.6172   0.6892   0.7449   0.7825   0.8277   0.8786   0.9464   0.9695
   1.0032   1.0445   1.0835   1.0946   1.1474   1.1752   1.2038   1.2595
   1.3042   1.3404   1.3606   1.3950   1.4208   1.4681   1.4859   1.5096
   1.5436   1.5794   1.5917   1.6173   1.6345   1.6548   1.6879   1.7014
   1.7215   1.7668   1.7775   1.7985   1.8174   1.8503   1.8636   1.9125
   1.9179   1.9611   2.0006   2.0108   2.0365   2.0588   2.1037   2.1363
   2.1761   2.1950   2.2523   2.2923   2.3561   2.3639   2.3977   2.4806
   2.5152   2.5680   2.6065   2.6409   2.6973   2.7301   2.7823   2.8038
   2.8683   2.9115   2.9505   2.9564   3.0112   3.0962   3.2217   3.2749
     eigenvalues at k+q:
 -35.2386 -35.1746 -35.1651 -35.0272 -34.9210 -34.7637 -34.6444 -34.5533
 -34.5089 -34.4990 -34.2702 -34.1940 -34.1702 -17.4612 -17.1296 -17.0263
 -16.9226 -16.9040 -16.7743 -16.6873 -16.6299 -16.6249 -16.5776 -16.4252
 -16.3965 -16.3767 -16.3611 -16.3168 -16.2917 -16.2536 -16.2395 -16.2276
 -16.1891 -16.1398 -16.1241 -16.0933 -16.0737 -16.0602 -16.0265 -15.9810
 -15.9579 -15.9396 -15.9162 -15.8976 -15.8824 -15.8516 -15.8253 -15.8084
 -15.7843 -15.7517 -15.7485 -15.7067 -15.6992 -15.6362 -15.6337 -15.5672
 -15.5527 -15.5461 -15.5208 -15.5010 -15.4767 -15.4590 -15.4105 -15.3764
 -15.3473 -15.3159 -15.2966 -15.2799 -15.2392 -15.0906 -15.0491 -14.9047
 -14.8647 -14.5379 -14.2553 -14.0684 -13.9550 -13.8208 -13.7421 -13.7068
 -13.6078 -13.5372 -13.5005 -13.3353 -13.2545 -13.2304 -13.1789 -13.1015
 -13.0813 -12.9957 -12.9421 -12.9225 -12.8509 -12.7274 -12.7051 -12.6268
 -12.5948 -12.5399 -12.4200  -5.4118  -5.0379  -4.8359  -4.8027  -4.7034
  -4.6197  -4.4537  -4.3977  -4.2922  -4.2660  -4.0915  -4.0580  -3.9647
  -3.9047  -3.8152  -3.7218  -3.6116  -3.3970  -3.2697  -2.9482  -2.9051
  -2.4461  -2.2294  -2.0876  -1.9668  -1.9034  -1.8160  -1.7296  -1.6488
  -1.5640  -1.4980  -1.4084  -1.3723  -1.3346  -1.3066  -1.2811  -1.2299
  -1.1738  -1.0654  -0.9811  -0.9377  -0.8595  -0.7944  -0.7206  -0.6525
  -0.6294  -0.5677  -0.5274  -0.4904  -0.4388  -0.3769  -0.3099  -0.2910
  -0.2190  -0.1731  -0.1183  -0.0689   0.0059   0.1117   0.1669   0.2052
   0.2463   0.2967   0.3436   0.3747   0.4230   0.4854   0.5500   0.5827
   0.6172   0.6892   0.7449   0.7825   0.8277   0.8786   0.9464   0.9695
   1.0032   1.0445   1.0835   1.0946   1.1474   1.1752   1.2038   1.2595
   1.3042   1.3404   1.3606   1.3950   1.4208   1.4681   1.4859   1.5096
   1.5435   1.5794   1.5917   1.6173   1.6345   1.6548   1.6879   1.7014
   1.7215   1.7668   1.7775   1.7985   1.8173   1.8503   1.8636   1.9125
   1.9179   1.9611   2.0006   2.0108   2.0365   2.0588   2.1037   2.1363
   2.1761   2.1950   2.2523   2.2923   2.3561   2.3639   2.3977   2.4806
   2.5152   2.5680   2.6065   2.6409   2.6973   2.7301   2.7823   2.8038
   2.8683   2.9115   2.9505   2.9564   3.0112   3.0962   3.2217   3.2749
     cgsolve_all iterations  66    anorm=    0.76E-07
PARA_AUG  1     -26.2126060        -0.0745310        -0.1548213
     cgsolve_all iterations  66    anorm=    0.74E-07
PARA_AUG  2      -0.0973755       -25.3053870         0.9849767
     cgsolve_all iterations  66    anorm=    0.75E-07
PARA_AUG  3      -0.1522522         0.9849485       -24.2552122
     cgsolve_all iterations  73    anorm=    0.69E-07
     cgsolve_all iterations  73    anorm=    0.69E-07
     cgsolve_all iterations  73    anorm=    0.69E-07
     compute_u_kq: q = (    0.0202,    0.0000,    0.0000)
     Rotating WFCS
     ethr =  1.00E-14,  avg # of iterations = 23.0
     eigenvalues at k:
 -35.2386 -35.1746 -35.1651 -35.0272 -34.9210 -34.7637 -34.6444 -34.5533
 -34.5089 -34.4990 -34.2702 -34.1940 -34.1702 -17.4612 -17.1296 -17.0263
 -16.9226 -16.9040 -16.7743 -16.6873 -16.6299 -16.6249 -16.5776 -16.4252
 -16.3965 -16.3767 -16.3611 -16.3168 -16.2917 -16.2536 -16.2395 -16.2276
 -16.1891 -16.1398 -16.1241 -16.0933 -16.0737 -16.0602 -16.0265 -15.9810
 -15.9579 -15.9396 -15.9162 -15.8976 -15.8824 -15.8516 -15.8253 -15.8084
 -15.7843 -15.7517 -15.7485 -15.7067 -15.6992 -15.6362 -15.6337 -15.5672
 -15.5527 -15.5461 -15.5208 -15.5010 -15.4767 -15.4590 -15.4105 -15.3764
 -15.3473 -15.3159 -15.2967 -15.2799 -15.2392 -15.0906 -15.0491 -14.9047
 -14.8647 -14.5379 -14.2553 -14.0684 -13.9550 -13.8208 -13.7421 -13.7067
 -13.6078 -13.5372 -13.5005 -13.3353 -13.2544 -13.2304 -13.1789 -13.1015
 -13.0813 -12.9957 -12.9421 -12.9225 -12.8509 -12.7274 -12.7050 -12.6268
 -12.5948 -12.5399 -12.4200  -5.4118  -5.0379  -4.8359  -4.8027  -4.7034
  -4.6197  -4.4537  -4.3977  -4.2922  -4.2660  -4.0915  -4.0580  -3.9647
  -3.9047  -3.8152  -3.7218  -3.6116  -3.3970  -3.2697  -2.9482  -2.9051
  -2.4461  -2.2294  -2.0876  -1.9668  -1.9034  -1.8160  -1.7296  -1.6488
  -1.5640  -1.4980  -1.4084  -1.3723  -1.3346  -1.3066  -1.2811  -1.2299
  -1.1738  -1.0654  -0.9811  -0.9377  -0.8595  -0.7944  -0.7206  -0.6525
  -0.6294  -0.5677  -0.5274  -0.4904  -0.4388  -0.3769  -0.3099  -0.2910
  -0.2190  -0.1731  -0.1183  -0.0689   0.0059   0.1118   0.1669   0.2052
   0.2464   0.2967   0.3436   0.3747   0.4230   0.4854   0.5500   0.5827
   0.6172   0.6892   0.7449   0.7825   0.8277   0.8786   0.9464   0.9695
   1.0032   1.0445   1.0835   1.0946   1.1474   1.1752   1.2038   1.2595
   1.3042   1.3404   1.3606   1.3950   1.4208   1.4681   1.4859   1.5096
   1.5436   1.5794   1.5917   1.6173   1.6345   1.6548   1.6879   1.7014
   1.7215   1.7668   1.7775   1.7985   1.8174   1.8503   1.8636   1.9125
   1.9179   1.9611   2.0006   2.0108   2.0365   2.0588   2.1037   2.1363
   2.1761   2.1950   2.2523   2.2923   2.3561   2.3639   2.3977   2.4806
   2.5152   2.5680   2.6065   2.6409   2.6973   2.7301   2.7823   2.8038
   2.8683   2.9115   2.9505   2.9564   3.0112   3.0962   3.2217   3.2749
     eigenvalues at k+q:
 -35.2386 -35.1746 -35.1651 -35.0272 -34.9210 -34.7637 -34.6444 -34.5533
 -34.5088 -34.4990 -34.2702 -34.1940 -34.1702 -17.4608 -17.1293 -17.0289
 -16.9217 -16.9061 -16.7746 -16.6886 -16.6304 -16.6239 -16.5830 -16.4248
 -16.3974 -16.3774 -16.3602 -16.3159 -16.2936 -16.2541 -16.2414 -16.2283
 -16.1887 -16.1395 -16.1232 -16.0927 -16.0742 -16.0592 -16.0273 -15.9813
 -15.9571 -15.9399 -15.9164 -15.8986 -15.8862 -15.8537 -15.8262 -15.8094
 -15.7840 -15.7503 -15.7478 -15.7058 -15.6989 -15.6322 -15.6301 -15.5676
 -15.5530 -15.5470 -15.5211 -15.5016 -15.4776 -15.4590 -15.4115 -15.3705
 -15.3463 -15.3144 -15.2953 -15.2791 -15.2375 -15.0904 -15.0471 -14.9002
 -14.8603 -14.5377 -14.2549 -14.0684 -13.9537 -13.8132 -13.7335 -13.7024
 -13.5955 -13.5324 -13.5010 -13.3435 -13.2519 -13.2302 -13.1770 -13.1050
 -13.0849 -12.9976 -12.9484 -12.9246 -12.8524 -12.7336 -12.7123 -12.6334
 -12.6036 -12.5437 -12.4210  -5.4106  -5.0336  -4.8359  -4.8032  -4.7034
  -4.6177  -4.4536  -4.3968  -4.2931  -4.2675  -4.0947  -4.0583  -3.9660
  -3.9035  -3.8169  -3.7219  -3.6118  -3.3968  -3.2689  -2.9469  -2.9009
  -2.4490  -2.2306  -2.0849  -1.9646  -1.9018  -1.8132  -1.7245  -1.6390
  -1.5548  -1.4911  -1.4042  -1.3681  -1.3302  -1.3047  -1.2775  -1.2272
  -1.1650  -1.0674  -0.9776  -0.9356  -0.8645  -0.8040  -0.7214  -0.6544
  -0.6306  -0.5703  -0.5253  -0.4895  -0.4392  -0.3763  -0.3065  -0.2865
  -0.2164  -0.1761  -0.1226  -0.0744  -0.0014   0.1101   0.1686   0.2089
   0.2468   0.2944   0.3424   0.3769   0.4271   0.4854   0.5483   0.5821
   0.6113   0.6902   0.7348   0.7803   0.8266   0.8720   0.9411   0.9587
   1.0011   1.0418   1.0818   1.0948   1.1451   1.1707   1.2058   1.2625
   1.3030   1.3406   1.3607   1.3910   1.4209   1.4641   1.4833   1.5080
   1.5453   1.5756   1.5896   1.6152   1.6318   1.6548   1.6829   1.6981
   1.7215   1.7649   1.7759   1.7969   1.8178   1.8472   1.8607   1.9080
   1.9162   1.9599   1.9993   2.0075   2.0333   2.0594   2.1053   2.1366
   2.1754   2.1977   2.2565   2.2956   2.3588   2.3698   2.3996   2.4855
   2.5146   2.5693   2.6100   2.6395   2.7004   2.7339   2.7840   2.8072
   2.8664   2.9115   2.9483   2.9591   3.0088   3.0943   3.2170   3.2769
     cgsolve_all iterations  73    anorm=    0.70E-07
     cgsolve_all iterations  73    anorm=    0.69E-07
     cgsolve_all iterations  73    anorm=    0.70E-07
     compute_u_kq: q = (   -0.0202,    0.0000,    0.0000)
     Rotating WFCS
     ethr =  1.00E-14,  avg # of iterations = 23.0
     eigenvalues at k:
 -35.2386 -35.1746 -35.1651 -35.0272 -34.9210 -34.7637 -34.6444 -34.5533
 -34.5089 -34.4990 -34.2702 -34.1940 -34.1702 -17.4612 -17.1296 -17.0263
 -16.9226 -16.9040 -16.7743 -16.6873 -16.6299 -16.6249 -16.5776 -16.4252
 -16.3965 -16.3767 -16.3611 -16.3168 -16.2917 -16.2536 -16.2395 -16.2276
 -16.1891 -16.1398 -16.1241 -16.0933 -16.0737 -16.0602 -16.0265 -15.9810
 -15.9579 -15.9396 -15.9162 -15.8976 -15.8824 -15.8516 -15.8253 -15.8084
 -15.7843 -15.7517 -15.7485 -15.7067 -15.6992 -15.6362 -15.6337 -15.5672
 -15.5527 -15.5461 -15.5208 -15.5010 -15.4767 -15.4590 -15.4105 -15.3764
 -15.3473 -15.3159 -15.2967 -15.2799 -15.2392 -15.0906 -15.0491 -14.9047
 -14.8647 -14.5379 -14.2553 -14.0684 -13.9550 -13.8208 -13.7421 -13.7067
 -13.6078 -13.5372 -13.5005 -13.3353 -13.2544 -13.2304 -13.1789 -13.1015
 -13.0813 -12.9957 -12.9421 -12.9225 -12.8509 -12.7274 -12.7050 -12.6268
 -12.5948 -12.5399 -12.4200  -5.4118  -5.0379  -4.8359  -4.8027  -4.7034
  -4.6197  -4.4537  -4.3977  -4.2922  -4.2660  -4.0915  -4.0580  -3.9647
  -3.9047  -3.8152  -3.7218  -3.6116  -3.3970  -3.2697  -2.9482  -2.9051
  -2.4461  -2.2294  -2.0876  -1.9668  -1.9034  -1.8160  -1.7296  -1.6488
  -1.5640  -1.4980  -1.4084  -1.3723  -1.3346  -1.3066  -1.2811  -1.2299
  -1.1738  -1.0654  -0.9811  -0.9377  -0.8595  -0.7944  -0.7206  -0.6525
  -0.6294  -0.5677  -0.5274  -0.4904  -0.4388  -0.3769  -0.3099  -0.2910
  -0.2190  -0.1731  -0.1183  -0.0689   0.0059   0.1118   0.1669   0.2052
   0.2464   0.2967   0.3436   0.3747   0.4230   0.4854   0.5500   0.5827
   0.6172   0.6892   0.7449   0.7825   0.8277   0.8786   0.9464   0.9695
   1.0032   1.0445   1.0835   1.0946   1.1474   1.1752   1.2038   1.2595
   1.3042   1.3404   1.3606   1.3950   1.4208   1.4681   1.4859   1.5096
   1.5436   1.5794   1.5917   1.6173   1.6345   1.6548   1.6879   1.7014
   1.7215   1.7668   1.7775   1.7985   1.8174   1.8503   1.8636   1.9125
   1.9179   1.9611   2.0006   2.0108   2.0365   2.0588   2.1037   2.1363
   2.1761   2.1950   2.2523   2.2923   2.3561   2.3639   2.3977   2.4806
   2.5152   2.5680   2.6065   2.6409   2.6973   2.7301   2.7823   2.8038
   2.8683   2.9115   2.9505   2.9564   3.0112   3.0962   3.2217   3.2749
     eigenvalues at k+q:
 -35.2386 -35.1746 -35.1651 -35.0272 -34.9210 -34.7637 -34.6444 -34.5533
 -34.5089 -34.4990 -34.2702 -34.1940 -34.1702 -17.4616 -17.1299 -17.0237
 -16.9235 -16.9016 -16.7741 -16.6861 -16.6306 -16.6250 -16.5716 -16.4255
 -16.3957 -16.3761 -16.3623 -16.3178 -16.2899 -16.2528 -16.2376 -16.2266
 -16.1893 -16.1403 -16.1250 -16.0944 -16.0732 -16.0609 -16.0256 -15.9809
 -15.9589 -15.9394 -15.9159 -15.8963 -15.8783 -15.8495 -15.8243 -15.8074
 -15.7845 -15.7533 -15.7490 -15.7077 -15.6995 -15.6403 -15.6372 -15.5670
 -15.5526 -15.5449 -15.5205 -15.5004 -15.4757 -15.4589 -15.4097 -15.3825
 -15.3482 -15.3173 -15.2980 -15.2807 -15.2410 -15.0909 -15.0512 -14.9092
 -14.8689 -14.5380 -14.2558 -14.0685 -13.9564 -13.8283 -13.7508 -13.7109
 -13.6198 -13.5418 -13.4999 -13.3275 -13.2571 -13.2306 -13.1803 -13.0979
 -13.0778 -12.9937 -12.9360 -12.9206 -12.8496 -12.7225 -12.6969 -12.6199
 -12.5861 -12.5363 -12.4189  -5.4130  -5.0421  -4.8360  -4.8022  -4.7034
  -4.6216  -4.4537  -4.3985  -4.2914  -4.2647  -4.0883  -4.0576  -3.9633
  -3.9059  -3.8136  -3.7217  -3.6114  -3.3973  -3.2706  -2.9496  -2.9094
  -2.4430  -2.2282  -2.0905  -1.9689  -1.9049  -1.8188  -1.7346  -1.6583
  -1.5736  -1.5049  -1.4126  -1.3767  -1.3391  -1.3086  -1.2840  -1.2325
  -1.1820  -1.0628  -0.9843  -0.9402  -0.8545  -0.7849  -0.7198  -0.6515
  -0.6276  -0.5648  -0.5291  -0.4913  -0.4390  -0.3775  -0.3143  -0.2958
  -0.2211  -0.1695  -0.1139  -0.0631   0.0129   0.1135   0.1653   0.2013
   0.2458   0.2992   0.3447   0.3730   0.4188   0.4854   0.5511   0.5831
   0.6232   0.6879   0.7553   0.7848   0.8290   0.8846   0.9507   0.9808
   1.0048   1.0470   1.0850   1.0953   1.1501   1.1801   1.2020   1.2563
   1.3051   1.3394   1.3605   1.3984   1.4217   1.4719   1.4888   1.5115
   1.5414   1.5823   1.5918   1.6211   1.6379   1.6544   1.6931   1.7042
   1.7224   1.7678   1.7789   1.8007   1.8163   1.8521   1.8677   1.9169
   1.9214   1.9618   2.0021   2.0140   2.0398   2.0587   2.1013   2.1370
   2.1766   2.1923   2.2477   2.2897   2.3532   2.3578   2.3963   2.4761
   2.5156   2.5664   2.6031   2.6419   2.6945   2.7265   2.7807   2.8007
   2.8701   2.9104   2.9511   2.9557   3.0136   3.0986   3.2251   3.2734
     cgsolve_all iterations  73    anorm=    0.71E-07
     cgsolve_all iterations  73    anorm=    0.70E-07
     cgsolve_all iterations  73    anorm=    0.70E-07
     compute_u_kq: q = (    0.0000,    0.0202,    0.0000)
     Rotating WFCS
     ethr =  1.00E-14,  avg # of iterations = 23.0
     eigenvalues at k:
 -35.2386 -35.1746 -35.1651 -35.0272 -34.9210 -34.7637 -34.6444 -34.5533
 -34.5089 -34.4990 -34.2702 -34.1940 -34.1702 -17.4612 -17.1296 -17.0263
 -16.9226 -16.9040 -16.7743 -16.6873 -16.6299 -16.6249 -16.5776 -16.4252
 -16.3965 -16.3767 -16.3611 -16.3168 -16.2917 -16.2536 -16.2395 -16.2276
 -16.1891 -16.1398 -16.1241 -16.0933 -16.0737 -16.0602 -16.0265 -15.9810
 -15.9579 -15.9396 -15.9162 -15.8976 -15.8824 -15.8516 -15.8253 -15.8084
 -15.7843 -15.7517 -15.7485 -15.7067 -15.6992 -15.6362 -15.6337 -15.5672
 -15.5527 -15.5461 -15.5208 -15.5010 -15.4767 -15.4590 -15.4105 -15.3764
 -15.3473 -15.3159 -15.2967 -15.2799 -15.2392 -15.0906 -15.0491 -14.9047
 -14.8647 -14.5379 -14.2553 -14.0684 -13.9550 -13.8208 -13.7421 -13.7067
 -13.6078 -13.5372 -13.5005 -13.3353 -13.2544 -13.2304 -13.1789 -13.1015
 -13.0813 -12.9957 -12.9421 -12.9225 -12.8509 -12.7274 -12.7050 -12.6268
 -12.5948 -12.5399 -12.4200  -5.4118  -5.0379  -4.8359  -4.8027  -4.7034
  -4.6197  -4.4537  -4.3977  -4.2922  -4.2660  -4.0915  -4.0580  -3.9647
  -3.9047  -3.8152  -3.7218  -3.6116  -3.3970  -3.2697  -2.9482  -2.9051
  -2.4461  -2.2294  -2.0876  -1.9668  -1.9034  -1.8160  -1.7296  -1.6488
  -1.5640  -1.4980  -1.4084  -1.3723  -1.3346  -1.3066  -1.2811  -1.2299
  -1.1738  -1.0654  -0.9811  -0.9377  -0.8595  -0.7944  -0.7206  -0.6525
  -0.6294  -0.5677  -0.5274  -0.4904  -0.4388  -0.3769  -0.3099  -0.2910
  -0.2190  -0.1731  -0.1183  -0.0689   0.0059   0.1118   0.1669   0.2052
   0.2464   0.2967   0.3436   0.3747   0.4230   0.4854   0.5500   0.5827
   0.6172   0.6892   0.7449   0.7825   0.8277   0.8786   0.9464   0.9695
   1.0032   1.0445   1.0835   1.0946   1.1474   1.1752   1.2038   1.2595
   1.3042   1.3404   1.3606   1.3950   1.4208   1.4681   1.4859   1.5096
   1.5436   1.5794   1.5917   1.6173   1.6345   1.6548   1.6879   1.7014
   1.7215   1.7668   1.7775   1.7985   1.8174   1.8503   1.8636   1.9125
   1.9179   1.9611   2.0006   2.0108   2.0365   2.0588   2.1037   2.1363
   2.1761   2.1950   2.2523   2.2923   2.3561   2.3639   2.3977   2.4806
   2.5152   2.5680   2.6065   2.6409   2.6973   2.7301   2.7823   2.8038
   2.8683   2.9115   2.9505   2.9564   3.0112   3.0962   3.2217   3.2749
     eigenvalues at k+q:
 -35.2386 -35.1746 -35.1651 -35.0272 -34.9210 -34.7637 -34.6444 -34.5533
 -34.5089 -34.4990 -34.2702 -34.1940 -34.1702 -17.4612 -17.1296 -17.0262
 -16.9223 -16.9040 -16.7764 -16.6851 -16.6309 -16.6239 -16.5784 -16.4239
 -16.3968 -16.3764 -16.3623 -16.3173 -16.2913 -16.2526 -16.2400 -16.2279
 -16.1891 -16.1399 -16.1232 -16.0934 -16.0741 -16.0597 -16.0282 -15.9821
 -15.9590 -15.9385 -15.9162 -15.8973 -15.8807 -15.8495 -15.8248 -15.8085
 -15.7835 -15.7507 -15.7492 -15.7072 -15.7000 -15.6379 -15.6342 -15.5691
 -15.5515 -15.5462 -15.5214 -15.5011 -15.4752 -15.4586 -15.4086 -15.3767
 -15.3466 -15.3164 -15.2965 -15.2801 -15.2414 -15.0907 -15.0491 -14.9060
 -14.8630 -14.5379 -14.2553 -14.0694 -13.9568 -13.8159 -13.7455 -13.7062
 -13.6064 -13.5353 -13.4998 -13.3395 -13.2573 -13.2268 -13.1780 -13.1016
 -13.0809 -12.9952 -12.9415 -12.9224 -12.8516 -12.7296 -12.7052 -12.6320
 -12.5949 -12.5333 -12.4201  -5.4116  -5.0378  -4.8358  -4.8028  -4.7039
  -4.6204  -4.4521  -4.3976  -4.2940  -4.2675  -4.0909  -4.0556  -3.9620
  -3.9065  -3.8165  -3.7216  -3.6120  -3.3970  -3.2692  -2.9482  -2.9056
  -2.4465  -2.2297  -2.0876  -1.9658  -1.9068  -1.8139  -1.7343  -1.6462
  -1.5633  -1.4983  -1.4105  -1.3711  -1.3345  -1.3013  -1.2815  -1.2311
  -1.1691  -1.0666  -0.9809  -0.9401  -0.8599  -0.7942  -0.7223  -0.6498
  -0.6300  -0.5633  -0.5284  -0.4933  -0.4373  -0.3760  -0.3101  -0.2946
  -0.2169  -0.1753  -0.1179  -0.0710   0.0052   0.1120   0.1685   0.2027
   0.2489   0.2949   0.3408   0.3774   0.4174   0.4887   0.5519   0.5806
   0.6174   0.6900   0.7471   0.7839   0.8333   0.8743   0.9458   0.9694
   1.0034   1.0423   1.0836   1.0935   1.1480   1.1760   1.2082   1.2603
   1.3009   1.3425   1.3592   1.3950   1.4179   1.4679   1.4872   1.5101
   1.5439   1.5787   1.5895   1.6155   1.6350   1.6549   1.6886   1.6993
   1.7189   1.7648   1.7784   1.8018   1.8213   1.8452   1.8636   1.9107
   1.9193   1.9602   2.0011   2.0155   2.0409   2.0611   2.1020   2.1340
   2.1791   2.1942   2.2533   2.2903   2.3553   2.3635   2.3953   2.4827
   2.5160   2.5712   2.6058   2.6394   2.6965   2.7304   2.7828   2.8026
   2.8682   2.9145   2.9461   2.9553   3.0144   3.0964   3.2214   3.2740
     cgsolve_all iterations  73    anorm=    0.69E-07
     cgsolve_all iterations  73    anorm=    0.71E-07
     cgsolve_all iterations  73    anorm=    0.69E-07
     compute_u_kq: q = (    0.0000,   -0.0202,    0.0000)
     Rotating WFCS
     ethr =  1.00E-14,  avg # of iterations = 23.0
     eigenvalues at k:
 -35.2386 -35.1746 -35.1651 -35.0272 -34.9210 -34.7637 -34.6444 -34.5533
 -34.5089 -34.4990 -34.2702 -34.1940 -34.1702 -17.4612 -17.1296 -17.0263
 -16.9226 -16.9040 -16.7743 -16.6873 -16.6299 -16.6249 -16.5776 -16.4252
 -16.3965 -16.3767 -16.3611 -16.3168 -16.2917 -16.2536 -16.2395 -16.2276
 -16.1891 -16.1398 -16.1241 -16.0933 -16.0737 -16.0602 -16.0265 -15.9810
 -15.9579 -15.9396 -15.9162 -15.8976 -15.8824 -15.8516 -15.8253 -15.8084
 -15.7843 -15.7517 -15.7485 -15.7067 -15.6992 -15.6362 -15.6337 -15.5672
 -15.5527 -15.5461 -15.5208 -15.5010 -15.4767 -15.4590 -15.4105 -15.3764
 -15.3473 -15.3159 -15.2967 -15.2799 -15.2392 -15.0906 -15.0491 -14.9047
 -14.8647 -14.5379 -14.2553 -14.0684 -13.9550 -13.8208 -13.7421 -13.7067
 -13.6078 -13.5372 -13.5005 -13.3353 -13.2544 -13.2304 -13.1789 -13.1015
 -13.0813 -12.9957 -12.9421 -12.9225 -12.8509 -12.7274 -12.7050 -12.6268
 -12.5948 -12.5399 -12.4200  -5.4118  -5.0379  -4.8359  -4.8027  -4.7034
  -4.6197  -4.4537  -4.3977  -4.2922  -4.2660  -4.0915  -4.0580  -3.9647
  -3.9047  -3.8152  -3.7218  -3.6116  -3.3970  -3.2697  -2.9482  -2.9051
  -2.4461  -2.2294  -2.0876  -1.9668  -1.9034  -1.8160  -1.7296  -1.6488
  -1.5640  -1.4980  -1.4084  -1.3723  -1.3346  -1.3066  -1.2811  -1.2299
  -1.1738  -1.0654  -0.9811  -0.9377  -0.8595  -0.7944  -0.7206  -0.6525
  -0.6294  -0.5677  -0.5274  -0.4904  -0.4388  -0.3769  -0.3099  -0.2910
  -0.2190  -0.1731  -0.1183  -0.0689   0.0059   0.1118   0.1669   0.2052
   0.2464   0.2967   0.3436   0.3747   0.4230   0.4854   0.5500   0.5827
   0.6172   0.6892   0.7449   0.7825   0.8277   0.8786   0.9464   0.9695
   1.0032   1.0445   1.0835   1.0946   1.1474   1.1752   1.2038   1.2595
   1.3042   1.3404   1.3606   1.3950   1.4208   1.4681   1.4859   1.5096
   1.5436   1.5794   1.5917   1.6173   1.6345   1.6548   1.6879   1.7014
   1.7215   1.7668   1.7775   1.7985   1.8174   1.8503   1.8636   1.9125
   1.9179   1.9611   2.0006   2.0108   2.0365   2.0588   2.1037   2.1363
   2.1761   2.1950   2.2523   2.2923   2.3561   2.3639   2.3977   2.4806
   2.5152   2.5680   2.6065   2.6409   2.6973   2.7301   2.7823   2.8038
   2.8683   2.9115   2.9505   2.9564   3.0112   3.0962   3.2217   3.2749
     eigenvalues at k+q:
 -35.2386 -35.1746 -35.1651 -35.0272 -34.9210 -34.7637 -34.6444 -34.5533
 -34.5089 -34.4990 -34.2702 -34.1940 -34.1702 -17.4612 -17.1296 -17.0264
 -16.9228 -16.9040 -16.7720 -16.6902 -16.6292 -16.6255 -16.5769 -16.4265
 -16.3961 -16.3768 -16.3600 -16.3168 -16.2918 -16.2544 -16.2388 -16.2269
 -16.1890 -16.1398 -16.1247 -16.0934 -16.0735 -16.0609 -16.0248 -15.9800
 -15.9570 -15.9405 -15.9160 -15.8980 -15.8839 -15.8534 -15.8258 -15.8080
 -15.7850 -15.7534 -15.7477 -15.7061 -15.6979 -15.6346 -15.6329 -15.5658
 -15.5541 -15.5460 -15.5203 -15.5008 -15.4781 -15.4593 -15.4127 -15.3762
 -15.3479 -15.3151 -15.2970 -15.2794 -15.2369 -15.0907 -15.0492 -14.9039
 -14.8661 -14.5378 -14.2552 -14.0669 -13.9537 -13.8257 -13.7384 -13.7076
 -13.6093 -13.5389 -13.5011 -13.3312 -13.2527 -13.2337 -13.1791 -13.1015
 -13.0818 -12.9960 -12.9426 -12.9225 -12.8499 -12.7253 -12.7050 -12.6223
 -12.5943 -12.5465 -12.4198  -5.4119  -5.0379  -4.8359  -4.8027  -4.7032
  -4.6193  -4.4554  -4.3976  -4.2911  -4.2633  -4.0922  -4.0605  -3.9677
  -3.9025  -3.8138  -3.7220  -3.6115  -3.3971  -3.2707  -2.9483  -2.9040
  -2.4456  -2.2291  -2.0876  -1.9678  -1.9001  -1.8185  -1.7247  -1.6514
  -1.5639  -1.4979  -1.4065  -1.3731  -1.3361  -1.3115  -1.2807  -1.2279
  -1.1780  -1.0641  -0.9811  -0.9360  -0.8596  -0.7939  -0.7185  -0.6557
  -0.6283  -0.5723  -0.5267  -0.4876  -0.4405  -0.3777  -0.3101  -0.2869
  -0.2212  -0.1705  -0.1187  -0.0677   0.0066   0.1122   0.1656   0.2081
   0.2439   0.2969   0.3466   0.3719   0.4289   0.4821   0.5494   0.5847
   0.6163   0.6880   0.7435   0.7809   0.8228   0.8824   0.9459   0.9696
   1.0036   1.0471   1.0826   1.0962   1.1469   1.1746   1.1994   1.2583
   1.3067   1.3385   1.3614   1.3947   1.4244   1.4678   1.4845   1.5086
   1.5426   1.5792   1.5951   1.6187   1.6342   1.6551   1.6874   1.7020
   1.7247   1.7672   1.7775   1.7962   1.8149   1.8547   1.8650   1.9121
   1.9189   1.9621   1.9972   2.0071   2.0317   2.0585   2.1059   2.1379
   2.1740   2.1959   2.2508   2.2938   2.3572   2.3643   2.4011   2.4772
   2.5150   2.5648   2.6067   2.6427   2.6985   2.7296   2.7815   2.8054
   2.8684   2.9078   2.9514   2.9614   3.0080   3.0966   3.2216   3.2758
     cgsolve_all iterations  73    anorm=    0.69E-07
     cgsolve_all iterations  73    anorm=    0.70E-07
     cgsolve_all iterations  73    anorm=    0.70E-07
     compute_u_kq: q = (    0.0000,    0.0000,    0.0202)
     Rotating WFCS
     ethr =  1.00E-14,  avg # of iterations = 23.0
     eigenvalues at k:
 -35.2386 -35.1746 -35.1651 -35.0272 -34.9210 -34.7637 -34.6444 -34.5533
 -34.5089 -34.4990 -34.2702 -34.1940 -34.1702 -17.4612 -17.1296 -17.0263
 -16.9226 -16.9040 -16.7743 -16.6873 -16.6299 -16.6249 -16.5776 -16.4252
 -16.3965 -16.3767 -16.3611 -16.3168 -16.2917 -16.2536 -16.2395 -16.2276
 -16.1891 -16.1398 -16.1241 -16.0933 -16.0737 -16.0602 -16.0265 -15.9810
 -15.9579 -15.9396 -15.9162 -15.8976 -15.8824 -15.8516 -15.8253 -15.8084
 -15.7843 -15.7517 -15.7485 -15.7067 -15.6992 -15.6362 -15.6337 -15.5672
 -15.5527 -15.5461 -15.5208 -15.5010 -15.4767 -15.4590 -15.4105 -15.3764
 -15.3473 -15.3159 -15.2967 -15.2799 -15.2392 -15.0906 -15.0491 -14.9047
 -14.8647 -14.5379 -14.2553 -14.0684 -13.9550 -13.8208 -13.7421 -13.7067
 -13.6078 -13.5372 -13.5005 -13.3353 -13.2544 -13.2304 -13.1789 -13.1015
 -13.0813 -12.9957 -12.9421 -12.9225 -12.8509 -12.7274 -12.7050 -12.6268
 -12.5948 -12.5399 -12.4200  -5.4118  -5.0379  -4.8359  -4.8027  -4.7034
  -4.6197  -4.4537  -4.3977  -4.2922  -4.2660  -4.0915  -4.0580  -3.9647
  -3.9047  -3.8152  -3.7218  -3.6116  -3.3970  -3.2697  -2.9482  -2.9051
  -2.4461  -2.2294  -2.0876  -1.9668  -1.9034  -1.8160  -1.7296  -1.6488
  -1.5640  -1.4980  -1.4084  -1.3723  -1.3346  -1.3066  -1.2811  -1.2299
  -1.1738  -1.0654  -0.9811  -0.9377  -0.8595  -0.7944  -0.7206  -0.6525
  -0.6294  -0.5677  -0.5274  -0.4904  -0.4388  -0.3769  -0.3099  -0.2910
  -0.2190  -0.1731  -0.1183  -0.0689   0.0059   0.1118   0.1669   0.2052
   0.2464   0.2967   0.3436   0.3747   0.4230   0.4854   0.5500   0.5827
   0.6172   0.6892   0.7449   0.7825   0.8277   0.8786   0.9464   0.9695
   1.0032   1.0445   1.0835   1.0946   1.1474   1.1752   1.2038   1.2595
   1.3042   1.3404   1.3606   1.3950   1.4208   1.4681   1.4859   1.5096
   1.5436   1.5794   1.5917   1.6173   1.6345   1.6548   1.6879   1.7014
   1.7215   1.7668   1.7775   1.7985   1.8174   1.8503   1.8636   1.9125
   1.9179   1.9611   2.0006   2.0108   2.0365   2.0588   2.1037   2.1363
   2.1761   2.1950   2.2523   2.2923   2.3561   2.3639   2.3977   2.4806
   2.5152   2.5680   2.6065   2.6409   2.6973   2.7301   2.7823   2.8038
   2.8683   2.9115   2.9505   2.9564   3.0112   3.0962   3.2217   3.2749
     eigenvalues at k+q:
 -35.2386 -35.1746 -35.1651 -35.0272 -34.9210 -34.7637 -34.6444 -34.5533
 -34.5089 -34.4990 -34.2702 -34.1940 -34.1702 -17.4612 -17.1298 -17.0262
 -16.9225 -16.9039 -16.7743 -16.6872 -16.6299 -16.6250 -16.5775 -16.4257
 -16.3963 -16.3770 -16.3613 -16.3172 -16.2919 -16.2535 -16.2390 -16.2252
 -16.1903 -16.1392 -16.1224 -16.0953 -16.0737 -16.0613 -16.0262 -15.9819
 -15.9587 -15.9392 -15.9158 -15.8967 -15.8821 -15.8517 -15.8251 -15.8088
 -15.7847 -15.7529 -15.7476 -15.7054 -15.6995 -15.6363 -15.6337 -15.5674
 -15.5525 -15.5460 -15.5214 -15.5004 -15.4770 -15.4590 -15.4105 -15.3764
 -15.3473 -15.3155 -15.2965 -15.2802 -15.2392 -15.0906 -15.0491 -14.9049
 -14.8646 -14.5378 -14.2554 -14.0683 -13.9550 -13.8207 -13.7421 -13.7066
 -13.6076 -13.5372 -13.5005 -13.3354 -13.2545 -13.2304 -13.1789 -13.1015
 -13.0814 -12.9957 -12.9422 -12.9226 -12.8509 -12.7274 -12.7052 -12.6268
 -12.5949 -12.5400 -12.4200  -5.4118  -5.0378  -4.8360  -4.8027  -4.7034
  -4.6196  -4.4536  -4.3976  -4.2922  -4.2659  -4.0915  -4.0580  -3.9651
  -3.9046  -3.8152  -3.7218  -3.6116  -3.3966  -3.2701  -2.9482  -2.9051
  -2.4462  -2.2294  -2.0873  -1.9665  -1.9036  -1.8149  -1.7299  -1.6497
  -1.5634  -1.4981  -1.4110  -1.3709  -1.3325  -1.3070  -1.2825  -1.2300
  -1.1722  -1.0652  -0.9807  -0.9383  -0.8599  -0.7943  -0.7217  -0.6522
  -0.6293  -0.5647  -0.5297  -0.4912  -0.4375  -0.3767  -0.3102  -0.2908
  -0.2184  -0.1740  -0.1181  -0.0697   0.0053   0.1124   0.1681   0.2037
   0.2445   0.2960   0.3455   0.3753   0.4211   0.4854   0.5547   0.5815
   0.6172   0.6900   0.7435   0.7803   0.8278   0.8824   0.9465   0.9688
   1.0035   1.0450   1.0805   1.0913   1.1485   1.1763   1.2048   1.2590
   1.3043   1.3380   1.3611   1.3969   1.4210   1.4692   1.4857   1.5116
   1.5444   1.5775   1.5952   1.6141   1.6337   1.6547   1.6855   1.7007
   1.7219   1.7668   1.7806   1.7957   1.8165   1.8510   1.8656   1.9123
   1.9192   1.9604   1.9989   2.0112   2.0357   2.0603   2.1017   2.1361
   2.1764   2.1964   2.2531   2.2917   2.3559   2.3634   2.3979   2.4803
   2.5151   2.5680   2.6064   2.6410   2.6975   2.7301   2.7823   2.8041
   2.8681   2.9115   2.9507   2.9565   3.0112   3.0962   3.2217   3.2749
     cgsolve_all iterations  73    anorm=    0.69E-07
     cgsolve_all iterations  73    anorm=    0.70E-07
     cgsolve_all iterations  73    anorm=    0.70E-07
     compute_u_kq: q = (    0.0000,    0.0000,   -0.0202)
     Rotating WFCS
     ethr =  1.00E-14,  avg # of iterations = 23.0
     eigenvalues at k:
 -35.2386 -35.1746 -35.1651 -35.0272 -34.9210 -34.7637 -34.6444 -34.5533
 -34.5089 -34.4990 -34.2702 -34.1940 -34.1702 -17.4612 -17.1296 -17.0263
 -16.9226 -16.9040 -16.7743 -16.6873 -16.6299 -16.6249 -16.5776 -16.4252
 -16.3965 -16.3767 -16.3611 -16.3168 -16.2917 -16.2536 -16.2395 -16.2276
 -16.1891 -16.1398 -16.1241 -16.0933 -16.0737 -16.0602 -16.0265 -15.9810
 -15.9579 -15.9396 -15.9162 -15.8976 -15.8824 -15.8516 -15.8253 -15.8084
 -15.7843 -15.7517 -15.7485 -15.7067 -15.6992 -15.6362 -15.6337 -15.5672
 -15.5527 -15.5461 -15.5208 -15.5010 -15.4767 -15.4590 -15.4105 -15.3764
 -15.3473 -15.3159 -15.2967 -15.2799 -15.2392 -15.0906 -15.0491 -14.9047
 -14.8647 -14.5379 -14.2553 -14.0684 -13.9550 -13.8208 -13.7421 -13.7067
 -13.6078 -13.5372 -13.5005 -13.3353 -13.2544 -13.2304 -13.1789 -13.1015
 -13.0813 -12.9957 -12.9421 -12.9225 -12.8509 -12.7274 -12.7050 -12.6268
 -12.5948 -12.5399 -12.4200  -5.4118  -5.0379  -4.8359  -4.8027  -4.7034
  -4.6197  -4.4537  -4.3977  -4.2922  -4.2660  -4.0915  -4.0580  -3.9647
  -3.9047  -3.8152  -3.7218  -3.6116  -3.3970  -3.2697  -2.9482  -2.9051
  -2.4461  -2.2294  -2.0876  -1.9668  -1.9034  -1.8160  -1.7296  -1.6488
  -1.5640  -1.4980  -1.4084  -1.3723  -1.3346  -1.3066  -1.2811  -1.2299
  -1.1738  -1.0654  -0.9811  -0.9377  -0.8595  -0.7944  -0.7206  -0.6525
  -0.6294  -0.5677  -0.5274  -0.4904  -0.4388  -0.3769  -0.3099  -0.2910
  -0.2190  -0.1731  -0.1183  -0.0689   0.0059   0.1118   0.1669   0.2052
   0.2464   0.2967   0.3436   0.3747   0.4230   0.4854   0.5500   0.5827
   0.6172   0.6892   0.7449   0.7825   0.8277   0.8786   0.9464   0.9695
   1.0032   1.0445   1.0835   1.0946   1.1474   1.1752   1.2038   1.2595
   1.3042   1.3404   1.3606   1.3950   1.4208   1.4681   1.4859   1.5096
   1.5436   1.5794   1.5917   1.6173   1.6345   1.6548   1.6879   1.7014
   1.7215   1.7668   1.7775   1.7985   1.8174   1.8503   1.8636   1.9125
   1.9179   1.9611   2.0006   2.0108   2.0365   2.0588   2.1037   2.1363
   2.1761   2.1950   2.2523   2.2923   2.3561   2.3639   2.3977   2.4806
   2.5152   2.5680   2.6065   2.6409   2.6973   2.7301   2.7823   2.8038
   2.8683   2.9115   2.9505   2.9564   3.0112   3.0962   3.2217   3.2749
     eigenvalues at k+q:
 -35.2386 -35.1746 -35.1651 -35.0272 -34.9210 -34.7637 -34.6444 -34.5533
 -34.5089 -34.4990 -34.2702 -34.1940 -34.1702 -17.4612 -17.1294 -17.0264
 -16.9226 -16.9040 -16.7744 -16.6873 -16.6299 -16.6248 -16.5777 -16.4245
 -16.3969 -16.3764 -16.3611 -16.3164 -16.2913 -16.2540 -16.2400 -16.2295
 -16.1877 -16.1405 -16.1251 -16.0918 -16.0737 -16.0591 -16.0267 -15.9803
 -15.9573 -15.9408 -15.9163 -15.8982 -15.8826 -15.8514 -15.8254 -15.8078
 -15.7841 -15.7510 -15.7489 -15.7081 -15.6988 -15.6362 -15.6336 -15.5669
 -15.5530 -15.5461 -15.5202 -15.5018 -15.4764 -15.4590 -15.4105 -15.3765
 -15.3473 -15.3163 -15.2967 -15.2795 -15.2393 -15.0907 -15.0492 -14.9045
 -14.8647 -14.5380 -14.2552 -14.0686 -13.9550 -13.8208 -13.7421 -13.7069
 -13.6079 -13.5372 -13.5005 -13.3352 -13.2544 -13.2304 -13.1790 -13.1015
 -13.0813 -12.9956 -12.9420 -12.9225 -12.8509 -12.7273 -12.7050 -12.6267
 -12.5947 -12.5399 -12.4200  -5.4118  -5.0379  -4.8358  -4.8028  -4.7035
  -4.6197  -4.4537  -4.3977  -4.2921  -4.2661  -4.0914  -4.0580  -3.9643
  -3.9049  -3.8152  -3.7218  -3.6115  -3.3975  -3.2694  -2.9483  -2.9052
  -2.4459  -2.2293  -2.0880  -1.9670  -1.9031  -1.8168  -1.7293  -1.6478
  -1.5650  -1.4979  -1.4054  -1.3736  -1.3371  -1.3061  -1.2796  -1.2302
  -1.1751  -1.0657  -0.9818  -0.9368  -0.8590  -0.7944  -0.7193  -0.6528
  -0.6296  -0.5710  -0.5249  -0.4899  -0.4402  -0.3768  -0.3098  -0.2913
  -0.2194  -0.1720  -0.1186  -0.0677   0.0058   0.1113   0.1664   0.2058
   0.2484   0.2976   0.3420   0.3743   0.4246   0.4844   0.5450   0.5842
   0.6182   0.6883   0.7464   0.7847   0.8276   0.8747   0.9465   0.9695
   1.0036   1.0441   1.0862   1.0985   1.1463   1.1734   1.2031   1.2601
   1.3030   1.3432   1.3601   1.3927   1.4210   1.4670   1.4855   1.5083
   1.5430   1.5810   1.5879   1.6201   1.6363   1.6555   1.6899   1.7024
   1.7212   1.7657   1.7751   1.8018   1.8187   1.8489   1.8618   1.9128
   1.9166   1.9619   2.0021   2.0102   2.0370   2.0574   2.1059   2.1367
   2.1756   2.1935   2.2517   2.2928   2.3562   2.3645   2.3974   2.4809
   2.5152   2.5679   2.6066   2.6409   2.6970   2.7301   2.7822   2.8037
   2.8684   2.9115   2.9502   2.9563   3.0113   3.0961   3.2217   3.2749
     cgsolve_all iterations  73    anorm=    0.69E-07
     cgsolve_all iterations  73    anorm=    0.69E-07
     cgsolve_all iterations  73    anorm=    0.71E-07

     k-point #    3 of     4      pool #  1    cpu time:   10135.3
     compute_u_kq: q = (    0.0000,    0.0000,    0.0000)
     Rotating WFCS
     ethr =  1.00E-14,  avg # of iterations =  5.0
     eigenvalues at k:
 -35.2386 -35.1746 -35.1651 -35.0272 -34.9210 -34.7637 -34.6444 -34.5533
 -34.5089 -34.4990 -34.2702 -34.1940 -34.1702 -17.4617 -17.1303 -17.0228
 -16.9194 -16.9041 -16.7643 -16.7123 -16.6374 -16.6125 -16.5797 -16.4297
 -16.3911 -16.3705 -16.3580 -16.3348 -16.2773 -16.2659 -16.2267 -16.2193
 -16.1781 -16.1408 -16.1256 -16.1031 -16.0792 -16.0651 -16.0298 -15.9854
 -15.9629 -15.9363 -15.9135 -15.9007 -15.8767 -15.8413 -15.8237 -15.7992
 -15.7885 -15.7778 -15.7395 -15.7059 -15.6718 -15.6479 -15.6193 -15.5822
 -15.5607 -15.5447 -15.5223 -15.4983 -15.4709 -15.4543 -15.4279 -15.3752
 -15.3474 -15.3164 -15.2973 -15.2762 -15.2318 -15.0936 -15.0505 -14.9232
 -14.8540 -14.5361 -14.2546 -14.0413 -13.9810 -13.8215 -13.7392 -13.7095
 -13.6107 -13.5255 -13.4974 -13.3380 -13.2918 -13.2196 -13.1588 -13.1009
 -13.0874 -12.9907 -12.9365 -12.9176 -12.8386 -12.7321 -12.7064 -12.6688
 -12.5999 -12.5112 -12.4185  -5.4079  -5.0361  -4.8314  -4.8044  -4.7106
  -4.6331  -4.4568  -4.3926  -4.3027  -4.2375  -4.1019  -4.0548  -3.9759
  -3.8963  -3.8068  -3.7215  -3.6155  -3.4015  -3.2840  -2.9484  -2.8808
  -2.4452  -2.2344  -2.0868  -1.9727  -1.9027  -1.8328  -1.7452  -1.6257
  -1.5498  -1.4908  -1.4217  -1.3885  -1.3520  -1.2927  -1.2826  -1.2044
  -1.1511  -1.0582  -0.9991  -0.9416  -0.8736  -0.7627  -0.7290  -0.6574
  -0.6291  -0.5705  -0.5187  -0.4996  -0.4484  -0.3843  -0.3140  -0.2845
  -0.2169  -0.1452  -0.1285  -0.0742  -0.0101   0.1245   0.1867   0.2080
   0.2471   0.2711   0.3427   0.3701   0.4297   0.4824   0.5555   0.5947
   0.6178   0.6770   0.7366   0.8089   0.8223   0.8904   0.9257   0.9745
   1.0029   1.0318   1.0825   1.1164   1.1529   1.1601   1.1993   1.2452
   1.2833   1.3191   1.3743   1.4072   1.4314   1.4649   1.4788   1.4931
   1.5218   1.5560   1.5773   1.6201   1.6497   1.6667   1.6744   1.7023
   1.7257   1.7543   1.7864   1.7948   1.8183   1.8528   1.8916   1.9243
   1.9327   1.9727   1.9943   2.0079   2.0506   2.0739   2.0882   2.1355
   2.1813   2.2240   2.2406   2.2765   2.3420   2.3710   2.4222   2.4682
   2.5191   2.5614   2.5958   2.6534   2.7089   2.7285   2.7820   2.8095
   2.8468   2.8954   2.9347   2.9840   3.0195   3.1184   3.2091   3.2711
     eigenvalues at k+q:
 -35.2386 -35.1746 -35.1651 -35.0272 -34.9210 -34.7637 -34.6444 -34.5533
 -34.5089 -34.4990 -34.2702 -34.1940 -34.1702 -17.4617 -17.1303 -17.0228
 -16.9194 -16.9041 -16.7643 -16.7123 -16.6374 -16.6125 -16.5797 -16.4297
 -16.3911 -16.3705 -16.3580 -16.3348 -16.2773 -16.2659 -16.2267 -16.2193
 -16.1781 -16.1408 -16.1256 -16.1031 -16.0791 -16.0651 -16.0298 -15.9854
 -15.9629 -15.9363 -15.9135 -15.9007 -15.8767 -15.8413 -15.8237 -15.7992
 -15.7885 -15.7778 -15.7395 -15.7059 -15.6718 -15.6479 -15.6193 -15.5822
 -15.5607 -15.5447 -15.5223 -15.4983 -15.4709 -15.4543 -15.4279 -15.3752
 -15.3474 -15.3164 -15.2973 -15.2762 -15.2318 -15.0936 -15.0505 -14.9232
 -14.8540 -14.5361 -14.2546 -14.0413 -13.9810 -13.8215 -13.7392 -13.7095
 -13.6107 -13.5255 -13.4974 -13.3380 -13.2918 -13.2196 -13.1588 -13.1009
 -13.0874 -12.9907 -12.9365 -12.9176 -12.8386 -12.7321 -12.7064 -12.6688
 -12.5999 -12.5112 -12.4185  -5.4079  -5.0361  -4.8314  -4.8044  -4.7106
  -4.6331  -4.4568  -4.3926  -4.3027  -4.2376  -4.1019  -4.0548  -3.9759
  -3.8963  -3.8068  -3.7215  -3.6155  -3.4015  -3.2840  -2.9484  -2.8808
  -2.4452  -2.2344  -2.0868  -1.9727  -1.9027  -1.8328  -1.7452  -1.6257
  -1.5498  -1.4909  -1.4217  -1.3885  -1.3520  -1.2927  -1.2826  -1.2044
  -1.1511  -1.0582  -0.9991  -0.9417  -0.8736  -0.7627  -0.7290  -0.6574
  -0.6291  -0.5705  -0.5187  -0.4996  -0.4484  -0.3843  -0.3140  -0.2845
  -0.2169  -0.1452  -0.1285  -0.0742  -0.0101   0.1245   0.1867   0.2080
   0.2471   0.2711   0.3427   0.3701   0.4297   0.4824   0.5555   0.5947
   0.6178   0.6770   0.7366   0.8089   0.8223   0.8904   0.9257   0.9745
   1.0029   1.0318   1.0825   1.1164   1.1529   1.1601   1.1993   1.2452
   1.2833   1.3191   1.3743   1.4072   1.4314   1.4649   1.4788   1.4931
   1.5218   1.5560   1.5773   1.6201   1.6497   1.6667   1.6744   1.7023
   1.7257   1.7543   1.7864   1.7948   1.8183   1.8528   1.8916   1.9243
   1.9327   1.9726   1.9943   2.0079   2.0505   2.0738   2.0882   2.1355
   2.1813   2.2240   2.2406   2.2765   2.3420   2.3710   2.4222   2.4682
   2.5191   2.5614   2.5958   2.6534   2.7089   2.7285   2.7820   2.8095
   2.8468   2.8954   2.9347   2.9840   3.0195   3.1184   3.2091   3.2711
     cgsolve_all iterations  66    anorm=    0.75E-07
PARA_AUG  1     -26.2074660        -0.0734781        -0.1553109
     cgsolve_all iterations  67    anorm=    0.74E-07
PARA_AUG  2      -0.0953717       -25.3084548         0.9862990
     cgsolve_all iterations  65    anorm=    0.74E-07
PARA_AUG  3      -0.1511643         0.9825192       -24.2507017
     cgsolve_all iterations  73    anorm=    0.69E-07
     cgsolve_all iterations  73    anorm=    0.70E-07
     cgsolve_all iterations  73    anorm=    0.70E-07
     compute_u_kq: q = (    0.0202,    0.0000,    0.0000)
     Rotating WFCS
     ethr =  1.00E-14,  avg # of iterations = 23.0
     eigenvalues at k:
 -35.2386 -35.1746 -35.1651 -35.0272 -34.9210 -34.7637 -34.6444 -34.5533
 -34.5089 -34.4990 -34.2702 -34.1940 -34.1702 -17.4617 -17.1303 -17.0228
 -16.9194 -16.9041 -16.7643 -16.7123 -16.6374 -16.6125 -16.5797 -16.4297
 -16.3911 -16.3705 -16.3580 -16.3348 -16.2773 -16.2659 -16.2267 -16.2193
 -16.1781 -16.1408 -16.1256 -16.1031 -16.0792 -16.0651 -16.0298 -15.9854
 -15.9629 -15.9363 -15.9135 -15.9007 -15.8767 -15.8413 -15.8237 -15.7992
 -15.7885 -15.7778 -15.7395 -15.7059 -15.6718 -15.6479 -15.6193 -15.5822
 -15.5607 -15.5447 -15.5223 -15.4983 -15.4709 -15.4543 -15.4279 -15.3752
 -15.3474 -15.3164 -15.2973 -15.2762 -15.2318 -15.0936 -15.0505 -14.9232
 -14.8540 -14.5361 -14.2546 -14.0413 -13.9810 -13.8215 -13.7392 -13.7095
 -13.6107 -13.5255 -13.4974 -13.3380 -13.2918 -13.2196 -13.1588 -13.1009
 -13.0874 -12.9907 -12.9365 -12.9176 -12.8386 -12.7321 -12.7064 -12.6688
 -12.5999 -12.5112 -12.4185  -5.4079  -5.0361  -4.8314  -4.8044  -4.7106
  -4.6331  -4.4568  -4.3926  -4.3027  -4.2375  -4.1019  -4.0548  -3.9759
  -3.8963  -3.8068  -3.7215  -3.6155  -3.4015  -3.2840  -2.9484  -2.8808
  -2.4452  -2.2344  -2.0868  -1.9727  -1.9027  -1.8328  -1.7452  -1.6257
  -1.5498  -1.4908  -1.4217  -1.3885  -1.3520  -1.2927  -1.2826  -1.2044
  -1.1511  -1.0582  -0.9991  -0.9416  -0.8736  -0.7627  -0.7290  -0.6574
  -0.6291  -0.5705  -0.5187  -0.4996  -0.4484  -0.3843  -0.3140  -0.2845
  -0.2169  -0.1452  -0.1285  -0.0742  -0.0101   0.1245   0.1867   0.2080
   0.2471   0.2711   0.3427   0.3701   0.4297   0.4824   0.5555   0.5947
   0.6178   0.6770   0.7366   0.8089   0.8223   0.8904   0.9257   0.9745
   1.0029   1.0318   1.0825   1.1164   1.1529   1.1601   1.1993   1.2452
   1.2833   1.3191   1.3743   1.4072   1.4314   1.4649   1.4788   1.4931
   1.5218   1.5560   1.5773   1.6201   1.6497   1.6667   1.6744   1.7023
   1.7257   1.7543   1.7864   1.7948   1.8183   1.8528   1.8916   1.9243
   1.9327   1.9727   1.9943   2.0079   2.0506   2.0739   2.0882   2.1355
   2.1813   2.2240   2.2406   2.2765   2.3420   2.3710   2.4222   2.4682
   2.5191   2.5614   2.5958   2.6534   2.7089   2.7285   2.7820   2.8095
   2.8468   2.8954   2.9347   2.9840   3.0195   3.1184   3.2091   3.2711
     eigenvalues at k+q:
 -35.2386 -35.1746 -35.1651 -35.0272 -34.9210 -34.7637 -34.6444 -34.5533
 -34.5088 -34.4990 -34.2702 -34.1940 -34.1702 -17.4613 -17.1300 -17.0256
 -16.9184 -16.9061 -16.7655 -16.7121 -16.6388 -16.6111 -16.5853 -16.4295
 -16.3919 -16.3705 -16.3584 -16.3329 -16.2797 -16.2663 -16.2275 -16.2203
 -16.1782 -16.1405 -16.1261 -16.1014 -16.0789 -16.0650 -16.0307 -15.9859
 -15.9623 -15.9369 -15.9145 -15.9027 -15.8801 -15.8418 -15.8215 -15.8001
 -15.7883 -15.7773 -15.7392 -15.7058 -15.6718 -15.6457 -15.6164 -15.5821
 -15.5603 -15.5464 -15.5223 -15.4986 -15.4722 -15.4539 -15.4258 -15.3693
 -15.3458 -15.3156 -15.2949 -15.2760 -15.2331 -15.0928 -15.0485 -14.9165
 -14.8512 -14.5359 -14.2544 -14.0411 -13.9773 -13.8187 -13.7299 -13.7021
 -13.6000 -13.5234 -13.4976 -13.3438 -13.2870 -13.2216 -13.1578 -13.1040
 -13.0906 -12.9934 -12.9431 -12.9188 -12.8398 -12.7403 -12.7133 -12.6683
 -12.6101 -12.5183 -12.4199  -5.4064  -5.0319  -4.8312  -4.8049  -4.7109
  -4.6316  -4.4567  -4.3926  -4.3034  -4.2374  -4.1048  -4.0564  -3.9780
  -3.8961  -3.8066  -3.7217  -3.6153  -3.4012  -3.2826  -2.9471  -2.8777
  -2.4478  -2.2352  -2.0830  -1.9726  -1.9006  -1.8245  -1.7425  -1.6138
  -1.5440  -1.4856  -1.4175  -1.3865  -1.3487  -1.2897  -1.2766  -1.1986
  -1.1508  -1.0550  -0.9999  -0.9390  -0.8781  -0.7708  -0.7293  -0.6561
  -0.6307  -0.5704  -0.5224  -0.4989  -0.4469  -0.3849  -0.3151  -0.2780
  -0.2122  -0.1474  -0.1328  -0.0791  -0.0156   0.1218   0.1848   0.2101
   0.2481   0.2733   0.3409   0.3712   0.4323   0.4823   0.5548   0.5936
   0.6109   0.6769   0.7334   0.8015   0.8213   0.8863   0.9170   0.9744
   0.9940   1.0264   1.0838   1.1169   1.1521   1.1616   1.1991   1.2465
   1.2826   1.3186   1.3745   1.4017   1.4290   1.4655   1.4758   1.4868
   1.5194   1.5567   1.5746   1.6116   1.6424   1.6664   1.6732   1.7033
   1.7279   1.7522   1.7865   1.7953   1.8166   1.8502   1.8880   1.9237
   1.9298   1.9711   1.9906   2.0072   2.0480   2.0724   2.0901   2.1368
   2.1837   2.2243   2.2443   2.2777   2.3474   2.3768   2.4265   2.4673
   2.5200   2.5625   2.5977   2.6560   2.7090   2.7297   2.7805   2.8127
   2.8480   2.8947   2.9378   2.9818   3.0190   3.1146   3.2067   3.2728
     cgsolve_all iterations  73    anorm=    0.69E-07
     cgsolve_all iterations  73    anorm=    0.69E-07
     cgsolve_all iterations  73    anorm=    0.70E-07
     compute_u_kq: q = (   -0.0202,    0.0000,    0.0000)
     Rotating WFCS
     ethr =  1.00E-14,  avg # of iterations = 23.0
     eigenvalues at k:
 -35.2386 -35.1746 -35.1651 -35.0272 -34.9210 -34.7637 -34.6444 -34.5533
 -34.5089 -34.4990 -34.2702 -34.1940 -34.1702 -17.4617 -17.1303 -17.0228
 -16.9194 -16.9041 -16.7643 -16.7123 -16.6374 -16.6125 -16.5797 -16.4297
 -16.3911 -16.3705 -16.3580 -16.3348 -16.2773 -16.2659 -16.2267 -16.2193
 -16.1781 -16.1408 -16.1256 -16.1031 -16.0792 -16.0651 -16.0298 -15.9854
 -15.9629 -15.9363 -15.9135 -15.9007 -15.8767 -15.8413 -15.8237 -15.7992
 -15.7885 -15.7778 -15.7395 -15.7059 -15.6718 -15.6479 -15.6193 -15.5822
 -15.5607 -15.5447 -15.5223 -15.4983 -15.4709 -15.4543 -15.4279 -15.3752
 -15.3474 -15.3164 -15.2973 -15.2762 -15.2318 -15.0936 -15.0505 -14.9232
 -14.8540 -14.5361 -14.2546 -14.0413 -13.9810 -13.8215 -13.7392 -13.7095
 -13.6107 -13.5255 -13.4974 -13.3380 -13.2918 -13.2196 -13.1588 -13.1009
 -13.0874 -12.9907 -12.9365 -12.9176 -12.8386 -12.7321 -12.7064 -12.6688
 -12.5999 -12.5112 -12.4185  -5.4079  -5.0361  -4.8314  -4.8044  -4.7106
  -4.6331  -4.4568  -4.3926  -4.3027  -4.2375  -4.1019  -4.0548  -3.9759
  -3.8963  -3.8068  -3.7215  -3.6155  -3.4015  -3.2840  -2.9484  -2.8808
  -2.4452  -2.2344  -2.0868  -1.9727  -1.9027  -1.8328  -1.7452  -1.6257
  -1.5498  -1.4908  -1.4217  -1.3885  -1.3520  -1.2927  -1.2826  -1.2044
  -1.1511  -1.0582  -0.9991  -0.9416  -0.8736  -0.7627  -0.7290  -0.6574
  -0.6291  -0.5705  -0.5187  -0.4996  -0.4484  -0.3843  -0.3140  -0.2845
  -0.2169  -0.1452  -0.1285  -0.0742  -0.0101   0.1245   0.1867   0.2080
   0.2471   0.2711   0.3427   0.3701   0.4297   0.4824   0.5555   0.5947
   0.6178   0.6770   0.7366   0.8089   0.8223   0.8904   0.9257   0.9745
   1.0029   1.0318   1.0825   1.1164   1.1529   1.1601   1.1993   1.2452
   1.2833   1.3191   1.3743   1.4072   1.4314   1.4649   1.4788   1.4931
   1.5218   1.5560   1.5773   1.6201   1.6497   1.6667   1.6744   1.7023
   1.7257   1.7543   1.7864   1.7948   1.8183   1.8528   1.8916   1.9243
   1.9327   1.9727   1.9943   2.0079   2.0506   2.0739   2.0882   2.1355
   2.1813   2.2240   2.2406   2.2765   2.3420   2.3710   2.4222   2.4682
   2.5191   2.5614   2.5958   2.6534   2.7089   2.7285   2.7820   2.8095
   2.8468   2.8954   2.9347   2.9840   3.0195   3.1184   3.2091   3.2711
     eigenvalues at k+q:
 -35.2386 -35.1746 -35.1651 -35.0272 -34.9210 -34.7637 -34.6444 -34.5533
 -34.5089 -34.4990 -34.2702 -34.1940 -34.1702 -17.4620 -17.1306 -17.0201
 -16.9206 -16.9017 -16.7631 -16.7129 -16.6360 -16.6141 -16.5735 -16.4300
 -16.3903 -16.3706 -16.3577 -16.3368 -16.2754 -16.2648 -16.2259 -16.2182
 -16.1781 -16.1412 -16.1250 -16.1052 -16.0794 -16.0652 -16.0287 -15.9854
 -15.9634 -15.9360 -15.9125 -15.8984 -15.8732 -15.8409 -15.8259 -15.7983
 -15.7888 -15.7782 -15.7399 -15.7059 -15.6718 -15.6497 -15.6224 -15.5822
 -15.5612 -15.5430 -15.5222 -15.4979 -15.4698 -15.4546 -15.4299 -15.3812
 -15.3489 -15.3173 -15.2998 -15.2763 -15.2305 -15.0944 -15.0525 -14.9298
 -14.8568 -14.5363 -14.2548 -14.0415 -13.9846 -13.8242 -13.7486 -13.7164
 -13.6213 -13.5278 -13.4971 -13.3322 -13.2963 -13.2175 -13.1596 -13.0977
 -13.0842 -12.9879 -12.9301 -12.9166 -12.8376 -12.7240 -12.6997 -12.6689
 -12.5901 -12.5043 -12.4169  -5.4094  -5.0403  -4.8316  -4.8039  -4.7103
  -4.6346  -4.4570  -4.3926  -4.3023  -4.2376  -4.0991  -4.0533  -3.9735
  -3.8965  -3.8071  -3.7213  -3.6158  -3.4018  -3.2855  -2.9498  -2.8839
  -2.4425  -2.2338  -2.0908  -1.9724  -1.9049  -1.8415  -1.7475  -1.6380
  -1.5553  -1.4958  -1.4260  -1.3908  -1.3551  -1.2960  -1.2875  -1.2107
  -1.1513  -1.0611  -0.9981  -0.9440  -0.8694  -0.7552  -0.7283  -0.6588
  -0.6280  -0.5702  -0.5157  -0.4994  -0.4502  -0.3836  -0.3131  -0.2914
  -0.2209  -0.1445  -0.1227  -0.0690  -0.0048   0.1275   0.1886   0.2053
   0.2442   0.2702   0.3444   0.3701   0.4271   0.4830   0.5562   0.5956
   0.6244   0.6772   0.7398   0.8153   0.8233   0.8949   0.9340   0.9742
   1.0099   1.0392   1.0816   1.1159   1.1518   1.1597   1.2003   1.2441
   1.2840   1.3200   1.3739   1.4116   1.4340   1.4633   1.4812   1.5010
   1.5248   1.5549   1.5804   1.6276   1.6565   1.6673   1.6759   1.7015
   1.7242   1.7562   1.7859   1.7953   1.8205   1.8552   1.8954   1.9231
   1.9365   1.9735   1.9966   2.0098   2.0527   2.0758   2.0871   2.1343
   2.1775   2.2216   2.2389   2.2759   2.3361   2.3661   2.4176   2.4691
   2.5182   2.5608   2.5938   2.6510   2.7088   2.7275   2.7834   2.8055
   2.8456   2.8966   2.9323   2.9852   3.0205   3.1221   3.2104   3.2700
     cgsolve_all iterations  73    anorm=    0.70E-07
     cgsolve_all iterations  73    anorm=    0.70E-07
     cgsolve_all iterations  73    anorm=    0.70E-07
     compute_u_kq: q = (    0.0000,    0.0202,    0.0000)
     Rotating WFCS
     ethr =  1.00E-14,  avg # of iterations = 23.0
     eigenvalues at k:
 -35.2386 -35.1746 -35.1651 -35.0272 -34.9210 -34.7637 -34.6444 -34.5533
 -34.5089 -34.4990 -34.2702 -34.1940 -34.1702 -17.4617 -17.1303 -17.0228
 -16.9194 -16.9041 -16.7643 -16.7123 -16.6374 -16.6125 -16.5797 -16.4297
 -16.3911 -16.3705 -16.3580 -16.3348 -16.2773 -16.2659 -16.2267 -16.2193
 -16.1781 -16.1408 -16.1256 -16.1031 -16.0792 -16.0651 -16.0298 -15.9854
 -15.9629 -15.9363 -15.9135 -15.9007 -15.8767 -15.8413 -15.8237 -15.7992
 -15.7885 -15.7778 -15.7395 -15.7059 -15.6718 -15.6479 -15.6193 -15.5822
 -15.5607 -15.5447 -15.5223 -15.4983 -15.4709 -15.4543 -15.4279 -15.3752
 -15.3474 -15.3164 -15.2973 -15.2762 -15.2318 -15.0936 -15.0505 -14.9232
 -14.8540 -14.5361 -14.2546 -14.0413 -13.9810 -13.8215 -13.7392 -13.7095
 -13.6107 -13.5255 -13.4974 -13.3380 -13.2918 -13.2196 -13.1588 -13.1009
 -13.0874 -12.9907 -12.9365 -12.9176 -12.8386 -12.7321 -12.7064 -12.6688
 -12.5999 -12.5112 -12.4185  -5.4079  -5.0361  -4.8314  -4.8044  -4.7106
  -4.6331  -4.4568  -4.3926  -4.3027  -4.2375  -4.1019  -4.0548  -3.9759
  -3.8963  -3.8068  -3.7215  -3.6155  -3.4015  -3.2840  -2.9484  -2.8808
  -2.4452  -2.2344  -2.0868  -1.9727  -1.9027  -1.8328  -1.7452  -1.6257
  -1.5498  -1.4908  -1.4217  -1.3885  -1.3520  -1.2927  -1.2826  -1.2044
  -1.1511  -1.0582  -0.9991  -0.9416  -0.8736  -0.7627  -0.7290  -0.6574
  -0.6291  -0.5705  -0.5187  -0.4996  -0.4484  -0.3843  -0.3140  -0.2845
  -0.2169  -0.1452  -0.1285  -0.0742  -0.0101   0.1245   0.1867   0.2080
   0.2471   0.2711   0.3427   0.3701   0.4297   0.4824   0.5555   0.5947
   0.6178   0.6770   0.7366   0.8089   0.8223   0.8904   0.9257   0.9745
   1.0029   1.0318   1.0825   1.1164   1.1529   1.1601   1.1993   1.2452
   1.2833   1.3191   1.3743   1.4072   1.4314   1.4649   1.4788   1.4931
   1.5218   1.5560   1.5773   1.6201   1.6497   1.6667   1.6744   1.7023
   1.7257   1.7543   1.7864   1.7948   1.8183   1.8528   1.8916   1.9243
   1.9327   1.9727   1.9943   2.0079   2.0506   2.0739   2.0882   2.1355
   2.1813   2.2240   2.2406   2.2765   2.3420   2.3710   2.4222   2.4682
   2.5191   2.5614   2.5958   2.6534   2.7089   2.7285   2.7820   2.8095
   2.8468   2.8954   2.9347   2.9840   3.0195   3.1184   3.2091   3.2711
     eigenvalues at k+q:
 -35.2386 -35.1746 -35.1651 -35.0272 -34.9210 -34.7637 -34.6444 -34.5533
 -34.5089 -34.4990 -34.2702 -34.1940 -34.1702 -17.4617 -17.1304 -17.0229
 -16.9197 -16.9041 -16.7607 -16.7158 -16.6371 -16.6132 -16.5787 -16.4308
 -16.3917 -16.3702 -16.3569 -16.3347 -16.2789 -16.2650 -16.2268 -16.2184
 -16.1785 -16.1391 -16.1259 -16.1048 -16.0786 -16.0654 -16.0277 -15.9843
 -15.9628 -15.9368 -15.9134 -15.9019 -15.8777 -15.8425 -15.8254 -15.7987
 -15.7884 -15.7787 -15.7395 -15.7060 -15.6706 -15.6466 -15.6179 -15.5816
 -15.5613 -15.5448 -15.5220 -15.4974 -15.4726 -15.4548 -15.4294 -15.3752
 -15.3479 -15.3157 -15.2976 -15.2761 -15.2295 -15.0936 -15.0505 -14.9226
 -14.8552 -14.5361 -14.2546 -14.0400 -13.9797 -13.8262 -13.7360 -13.7097
 -13.6131 -13.5273 -13.4983 -13.3328 -13.2914 -13.2212 -13.1596 -13.1007
 -13.0878 -12.9912 -12.9371 -12.9178 -12.8380 -12.7302 -12.7048 -12.6655
 -12.6012 -12.5150 -12.4183  -5.4081  -5.0363  -4.8315  -4.8043  -4.7101
  -4.6324  -4.4582  -4.3929  -4.3016  -4.2345  -4.1038  -4.0567  -3.9785
  -3.8941  -3.8060  -3.7217  -3.6152  -3.4013  -3.2848  -2.9485  -2.8804
  -2.4448  -2.2341  -2.0865  -1.9729  -1.9005  -1.8350  -1.7414  -1.6253
  -1.5537  -1.4928  -1.4166  -1.3906  -1.3522  -1.2952  -1.2828  -1.2083
  -1.1502  -1.0596  -0.9969  -0.9410  -0.8732  -0.7620  -0.7263  -0.6584
  -0.6313  -0.5745  -0.5162  -0.5013  -0.4472  -0.3869  -0.3122  -0.2815
  -0.2187  -0.1422  -0.1293  -0.0737  -0.0081   0.1232   0.1863   0.2079
   0.2473   0.2703   0.3439   0.3714   0.4333   0.4788   0.5546   0.5931
   0.6220   0.6786   0.7332   0.8042   0.8208   0.8897   0.9262   0.9819
   1.0018   1.0304   1.0833   1.1161   1.1532   1.1593   1.1952   1.2439
   1.2847   1.3241   1.3738   1.4049   1.4335   1.4645   1.4851   1.4917
   1.5228   1.5548   1.5774   1.6182   1.6514   1.6667   1.6749   1.7032
   1.7264   1.7538   1.7846   1.7971   1.8172   1.8541   1.8909   1.9212
   1.9343   1.9728   1.9938   2.0054   2.0468   2.0727   2.0907   2.1349
   2.1829   2.2221   2.2388   2.2792   2.3431   2.3734   2.4208   2.4650
   2.5181   2.5607   2.5966   2.6541   2.7075   2.7306   2.7810   2.8110
   2.8464   2.8942   2.9381   2.9806   3.0205   3.1182   3.2093   3.2720
     cgsolve_all iterations  73    anorm=    0.69E-07
     cgsolve_all iterations  73    anorm=    0.71E-07
     cgsolve_all iterations  73    anorm=    0.69E-07
     compute_u_kq: q = (    0.0000,   -0.0202,    0.0000)
     Rotating WFCS
     ethr =  1.00E-14,  avg # of iterations = 23.0
     eigenvalues at k:
 -35.2386 -35.1746 -35.1651 -35.0272 -34.9210 -34.7637 -34.6444 -34.5533
 -34.5089 -34.4990 -34.2702 -34.1940 -34.1702 -17.4617 -17.1303 -17.0228
 -16.9194 -16.9041 -16.7643 -16.7123 -16.6374 -16.6125 -16.5797 -16.4297
 -16.3911 -16.3705 -16.3580 -16.3348 -16.2773 -16.2659 -16.2267 -16.2193
 -16.1781 -16.1408 -16.1256 -16.1031 -16.0792 -16.0651 -16.0298 -15.9854
 -15.9629 -15.9363 -15.9135 -15.9007 -15.8767 -15.8413 -15.8237 -15.7992
 -15.7885 -15.7778 -15.7395 -15.7059 -15.6718 -15.6479 -15.6193 -15.5822
 -15.5607 -15.5447 -15.5223 -15.4983 -15.4709 -15.4543 -15.4279 -15.3752
 -15.3474 -15.3164 -15.2973 -15.2762 -15.2318 -15.0936 -15.0505 -14.9232
 -14.8540 -14.5361 -14.2546 -14.0413 -13.9810 -13.8215 -13.7392 -13.7095
 -13.6107 -13.5255 -13.4974 -13.3380 -13.2918 -13.2196 -13.1588 -13.1009
 -13.0874 -12.9907 -12.9365 -12.9176 -12.8386 -12.7321 -12.7064 -12.6688
 -12.5999 -12.5112 -12.4185  -5.4079  -5.0361  -4.8314  -4.8044  -4.7106
  -4.6331  -4.4568  -4.3926  -4.3027  -4.2375  -4.1019  -4.0548  -3.9759
  -3.8963  -3.8068  -3.7215  -3.6155  -3.4015  -3.2840  -2.9484  -2.8808
  -2.4452  -2.2344  -2.0868  -1.9727  -1.9027  -1.8328  -1.7452  -1.6257
  -1.5498  -1.4908  -1.4217  -1.3885  -1.3520  -1.2927  -1.2826  -1.2044
  -1.1511  -1.0582  -0.9991  -0.9416  -0.8736  -0.7627  -0.7290  -0.6574
  -0.6291  -0.5705  -0.5187  -0.4996  -0.4484  -0.3843  -0.3140  -0.2845
  -0.2169  -0.1452  -0.1285  -0.0742  -0.0101   0.1245   0.1867   0.2080
   0.2471   0.2711   0.3427   0.3701   0.4297   0.4824   0.5555   0.5947
   0.6178   0.6770   0.7366   0.8089   0.8223   0.8904   0.9257   0.9745
   1.0029   1.0318   1.0825   1.1164   1.1529   1.1601   1.1993   1.2452
   1.2833   1.3191   1.3743   1.4072   1.4314   1.4649   1.4788   1.4931
   1.5218   1.5560   1.5773   1.6201   1.6497   1.6667   1.6744   1.7023
   1.7257   1.7543   1.7864   1.7948   1.8183   1.8528   1.8916   1.9243
   1.9327   1.9727   1.9943   2.0079   2.0506   2.0739   2.0882   2.1355
   2.1813   2.2240   2.2406   2.2765   2.3420   2.3710   2.4222   2.4682
   2.5191   2.5614   2.5958   2.6534   2.7089   2.7285   2.7820   2.8095
   2.8468   2.8954   2.9347   2.9840   3.0195   3.1184   3.2091   3.2711
     eigenvalues at k+q:
 -35.2386 -35.1746 -35.1651 -35.0272 -34.9210 -34.7637 -34.6444 -34.5533
 -34.5089 -34.4990 -34.2702 -34.1940 -34.1702 -17.4617 -17.1303 -17.0229
 -16.9192 -16.9041 -16.7679 -16.7084 -16.6376 -16.6121 -16.5806 -16.4284
 -16.3907 -16.3709 -16.3594 -16.3344 -16.2760 -16.2665 -16.2270 -16.2202
 -16.1779 -16.1425 -16.1252 -16.1012 -16.0794 -16.0649 -16.0315 -15.9864
 -15.9631 -15.9362 -15.9137 -15.8995 -15.8758 -15.8404 -15.8219 -15.7998
 -15.7887 -15.7765 -15.7396 -15.7058 -15.6743 -15.6484 -15.6210 -15.5824
 -15.5598 -15.5446 -15.5224 -15.4992 -15.4695 -15.4540 -15.4257 -15.3753
 -15.3468 -15.3169 -15.2971 -15.2763 -15.2344 -15.0936 -15.0504 -14.9233
 -14.8531 -14.5362 -14.2546 -14.0437 -13.9811 -13.8168 -13.7423 -13.7094
 -13.6083 -13.5241 -13.4966 -13.3431 -13.2914 -13.2181 -13.1583 -13.1011
 -13.0867 -12.9904 -12.9361 -12.9176 -12.8397 -12.7340 -12.7081 -12.6706
 -12.5987 -12.5081 -12.4186  -5.4078  -5.0360  -4.8314  -4.8045  -4.7109
  -4.6334  -4.4554  -4.3925  -4.3037  -4.2411  -4.0998  -4.0530  -3.9730
  -3.8986  -3.8079  -3.7213  -3.6156  -3.4017  -3.2828  -2.9483  -2.8818
  -2.4456  -2.2346  -2.0870  -1.9723  -1.9051  -1.8300  -1.7487  -1.6267
  -1.5464  -1.4892  -1.4260  -1.3856  -1.3523  -1.2919  -1.2809  -1.2011
  -1.1529  -1.0568  -1.0011  -0.9421  -0.8736  -0.7648  -0.7302  -0.6570
  -0.6269  -0.5664  -0.5218  -0.4977  -0.4493  -0.3811  -0.3161  -0.2872
  -0.2153  -0.1491  -0.1274  -0.0743  -0.0122   0.1260   0.1869   0.2084
   0.2459   0.2727   0.3418   0.3688   0.4264   0.4855   0.5564   0.5959
   0.6139   0.6755   0.7406   0.8116   0.8246   0.8919   0.9248   0.9670
   1.0042   1.0338   1.0815   1.1159   1.1525   1.1615   1.2037   1.2470
   1.2820   1.3142   1.3743   1.4092   1.4294   1.4643   1.4739   1.4950
   1.5215   1.5572   1.5783   1.6219   1.6460   1.6667   1.6750   1.7013
   1.7242   1.7552   1.7875   1.7934   1.8199   1.8511   1.8924   1.9249
   1.9327   1.9716   1.9945   2.0107   2.0529   2.0760   2.0864   2.1352
   2.1800   2.2249   2.2426   2.2742   2.3415   2.3690   2.4227   2.4712
   2.5206   2.5619   2.5954   2.6523   2.7105   2.7257   2.7832   2.8080
   2.8481   2.8965   2.9315   2.9872   3.0179   3.1181   3.2092   3.2703
     cgsolve_all iterations  73    anorm=    0.69E-07
     cgsolve_all iterations  73    anorm=    0.71E-07
     cgsolve_all iterations  73    anorm=    0.70E-07
     compute_u_kq: q = (    0.0000,    0.0000,    0.0202)
     Rotating WFCS
     ethr =  1.00E-14,  avg # of iterations = 23.0
     eigenvalues at k:
 -35.2386 -35.1746 -35.1651 -35.0272 -34.9210 -34.7637 -34.6444 -34.5533
 -34.5089 -34.4990 -34.2702 -34.1940 -34.1702 -17.4617 -17.1303 -17.0228
 -16.9194 -16.9041 -16.7643 -16.7123 -16.6374 -16.6125 -16.5797 -16.4297
 -16.3911 -16.3705 -16.3580 -16.3348 -16.2773 -16.2659 -16.2267 -16.2193
 -16.1781 -16.1408 -16.1256 -16.1031 -16.0792 -16.0651 -16.0298 -15.9854
 -15.9629 -15.9363 -15.9135 -15.9007 -15.8767 -15.8413 -15.8237 -15.7992
 -15.7885 -15.7778 -15.7395 -15.7059 -15.6718 -15.6479 -15.6193 -15.5822
 -15.5607 -15.5447 -15.5223 -15.4983 -15.4709 -15.4543 -15.4279 -15.3752
 -15.3474 -15.3164 -15.2973 -15.2762 -15.2318 -15.0936 -15.0505 -14.9232
 -14.8540 -14.5361 -14.2546 -14.0413 -13.9810 -13.8215 -13.7392 -13.7095
 -13.6107 -13.5255 -13.4974 -13.3380 -13.2918 -13.2196 -13.1588 -13.1009
 -13.0874 -12.9907 -12.9365 -12.9176 -12.8386 -12.7321 -12.7064 -12.6688
 -12.5999 -12.5112 -12.4185  -5.4079  -5.0361  -4.8314  -4.8044  -4.7106
  -4.6331  -4.4568  -4.3926  -4.3027  -4.2375  -4.1019  -4.0548  -3.9759
  -3.8963  -3.8068  -3.7215  -3.6155  -3.4015  -3.2840  -2.9484  -2.8808
  -2.4452  -2.2344  -2.0868  -1.9727  -1.9027  -1.8328  -1.7452  -1.6257
  -1.5498  -1.4908  -1.4217  -1.3885  -1.3520  -1.2927  -1.2826  -1.2044
  -1.1511  -1.0582  -0.9991  -0.9416  -0.8736  -0.7627  -0.7290  -0.6574
  -0.6291  -0.5705  -0.5187  -0.4996  -0.4484  -0.3843  -0.3140  -0.2845
  -0.2169  -0.1452  -0.1285  -0.0742  -0.0101   0.1245   0.1867   0.2080
   0.2471   0.2711   0.3427   0.3701   0.4297   0.4824   0.5555   0.5947
   0.6178   0.6770   0.7366   0.8089   0.8223   0.8904   0.9257   0.9745
   1.0029   1.0318   1.0825   1.1164   1.1529   1.1601   1.1993   1.2452
   1.2833   1.3191   1.3743   1.4072   1.4314   1.4649   1.4788   1.4931
   1.5218   1.5560   1.5773   1.6201   1.6497   1.6667   1.6744   1.7023
   1.7257   1.7543   1.7864   1.7948   1.8183   1.8528   1.8916   1.9243
   1.9327   1.9727   1.9943   2.0079   2.0506   2.0739   2.0882   2.1355
   2.1813   2.2240   2.2406   2.2765   2.3420   2.3710   2.4222   2.4682
   2.5191   2.5614   2.5958   2.6534   2.7089   2.7285   2.7820   2.8095
   2.8468   2.8954   2.9347   2.9840   3.0195   3.1184   3.2091   3.2711
     eigenvalues at k+q:
 -35.2386 -35.1746 -35.1651 -35.0272 -34.9210 -34.7637 -34.6444 -34.5533
 -34.5089 -34.4990 -34.2702 -34.1940 -34.1702 -17.4617 -17.1303 -17.0228
 -16.9194 -16.9043 -16.7644 -16.7122 -16.6375 -16.6126 -16.5797 -16.4295
 -16.3912 -16.3705 -16.3580 -16.3345 -16.2772 -16.2675 -16.2271 -16.2192
 -16.1787 -16.1389 -16.1246 -16.1044 -16.0790 -16.0639 -16.0301 -15.9853
 -15.9612 -15.9368 -15.9143 -15.9018 -15.8770 -15.8414 -15.8239 -15.7993
 -15.7879 -15.7782 -15.7394 -15.7063 -15.6715 -15.6481 -15.6194 -15.5823
 -15.5607 -15.5444 -15.5225 -15.4982 -15.4709 -15.4543 -15.4279 -15.3751
 -15.3474 -15.3161 -15.2974 -15.2761 -15.2318 -15.0935 -15.0504 -14.9228
 -14.8540 -14.5362 -14.2546 -14.0413 -13.9809 -13.8215 -13.7393 -13.7092
 -13.6105 -13.5256 -13.4974 -13.3381 -13.2917 -13.2197 -13.1587 -13.1009
 -13.0874 -12.9907 -12.9366 -12.9177 -12.8386 -12.7322 -12.7065 -12.6688
 -12.6000 -12.5113 -12.4185  -5.4079  -5.0360  -4.8313  -4.8045  -4.7106
  -4.6330  -4.4568  -4.3926  -4.3028  -4.2376  -4.1020  -4.0548  -3.9757
  -3.8963  -3.8068  -3.7215  -3.6156  -3.4011  -3.2844  -2.9484  -2.8808
  -2.4452  -2.2344  -2.0871  -1.9726  -1.9025  -1.8325  -1.7446  -1.6279
  -1.5495  -1.4900  -1.4220  -1.3882  -1.3513  -1.2920  -1.2813  -1.2047
  -1.1514  -1.0580  -0.9984  -0.9431  -0.8725  -0.7625  -0.7289  -0.6591
  -0.6268  -0.5715  -0.5193  -0.4989  -0.4500  -0.3851  -0.3156  -0.2839
  -0.2167  -0.1452  -0.1268  -0.0723  -0.0116   0.1222   0.1846   0.2099
   0.2472   0.2744   0.3397   0.3694   0.4288   0.4840   0.5535   0.5943
   0.6183   0.6778   0.7406   0.8065   0.8208   0.8892   0.9261   0.9773
   1.0024   1.0338   1.0828   1.1165   1.1509   1.1609   1.1988   1.2464
   1.2828   1.3211   1.3757   1.4045   1.4314   1.4664   1.4758   1.4917
   1.5213   1.5570   1.5807   1.6198   1.6513   1.6663   1.6731   1.7040
   1.7272   1.7539   1.7866   1.7926   1.8149   1.8541   1.8897   1.9230
   1.9331   1.9737   1.9932   2.0097   2.0509   2.0740   2.0877   2.1363
   2.1809   2.2241   2.2404   2.2766   2.3423   2.3699   2.4219   2.4683
   2.5193   2.5613   2.5953   2.6535   2.7088   2.7290   2.7818   2.8093
   2.8468   2.8955   2.9349   2.9840   3.0194   3.1185   3.2090   3.2711
     cgsolve_all iterations  73    anorm=    0.68E-07
     cgsolve_all iterations  73    anorm=    0.70E-07
     cgsolve_all iterations  73    anorm=    0.71E-07
     compute_u_kq: q = (    0.0000,    0.0000,   -0.0202)
     Rotating WFCS
     ethr =  1.00E-14,  avg # of iterations = 23.0
     eigenvalues at k:
 -35.2386 -35.1746 -35.1651 -35.0272 -34.9210 -34.7637 -34.6444 -34.5533
 -34.5089 -34.4990 -34.2702 -34.1940 -34.1702 -17.4617 -17.1303 -17.0228
 -16.9194 -16.9041 -16.7643 -16.7123 -16.6374 -16.6125 -16.5797 -16.4297
 -16.3911 -16.3705 -16.3580 -16.3348 -16.2773 -16.2659 -16.2267 -16.2193
 -16.1781 -16.1408 -16.1256 -16.1031 -16.0792 -16.0651 -16.0298 -15.9854
 -15.9629 -15.9363 -15.9135 -15.9007 -15.8767 -15.8413 -15.8237 -15.7992
 -15.7885 -15.7778 -15.7395 -15.7059 -15.6718 -15.6479 -15.6193 -15.5822
 -15.5607 -15.5447 -15.5223 -15.4983 -15.4709 -15.4543 -15.4279 -15.3752
 -15.3474 -15.3164 -15.2973 -15.2762 -15.2318 -15.0936 -15.0505 -14.9232
 -14.8540 -14.5361 -14.2546 -14.0413 -13.9810 -13.8215 -13.7392 -13.7095
 -13.6107 -13.5255 -13.4974 -13.3380 -13.2918 -13.2196 -13.1588 -13.1009
 -13.0874 -12.9907 -12.9365 -12.9176 -12.8386 -12.7321 -12.7064 -12.6688
 -12.5999 -12.5112 -12.4185  -5.4079  -5.0361  -4.8314  -4.8044  -4.7106
  -4.6331  -4.4568  -4.3926  -4.3027  -4.2375  -4.1019  -4.0548  -3.9759
  -3.8963  -3.8068  -3.7215  -3.6155  -3.4015  -3.2840  -2.9484  -2.8808
  -2.4452  -2.2344  -2.0868  -1.9727  -1.9027  -1.8328  -1.7452  -1.6257
  -1.5498  -1.4908  -1.4217  -1.3885  -1.3520  -1.2927  -1.2826  -1.2044
  -1.1511  -1.0582  -0.9991  -0.9416  -0.8736  -0.7627  -0.7290  -0.6574
  -0.6291  -0.5705  -0.5187  -0.4996  -0.4484  -0.3843  -0.3140  -0.2845
  -0.2169  -0.1452  -0.1285  -0.0742  -0.0101   0.1245   0.1867   0.2080
   0.2471   0.2711   0.3427   0.3701   0.4297   0.4824   0.5555   0.5947
   0.6178   0.6770   0.7366   0.8089   0.8223   0.8904   0.9257   0.9745
   1.0029   1.0318   1.0825   1.1164   1.1529   1.1601   1.1993   1.2452
   1.2833   1.3191   1.3743   1.4072   1.4314   1.4649   1.4788   1.4931
   1.5218   1.5560   1.5773   1.6201   1.6497   1.6667   1.6744   1.7023
   1.7257   1.7543   1.7864   1.7948   1.8183   1.8528   1.8916   1.9243
   1.9327   1.9727   1.9943   2.0079   2.0506   2.0739   2.0882   2.1355
   2.1813   2.2240   2.2406   2.2765   2.3420   2.3710   2.4222   2.4682
   2.5191   2.5614   2.5958   2.6534   2.7089   2.7285   2.7820   2.8095
   2.8468   2.8954   2.9347   2.9840   3.0195   3.1184   3.2091   3.2711
     eigenvalues at k+q:
 -35.2386 -35.1746 -35.1651 -35.0272 -34.9210 -34.7637 -34.6444 -34.5533
 -34.5089 -34.4990 -34.2702 -34.1940 -34.1702 -17.4617 -17.1303 -17.0229
 -16.9194 -16.9040 -16.7643 -16.7123 -16.6374 -16.6125 -16.5796 -16.4298
 -16.3911 -16.3705 -16.3581 -16.3353 -16.2773 -16.2641 -16.2262 -16.2194
 -16.1782 -16.1425 -16.1264 -16.1018 -16.0796 -16.0662 -16.0295 -15.9857
 -15.9646 -15.9358 -15.9128 -15.8995 -15.8765 -15.8410 -15.8236 -15.7994
 -15.7891 -15.7772 -15.7399 -15.7055 -15.6720 -15.6476 -15.6193 -15.5820
 -15.5608 -15.5448 -15.5220 -15.4984 -15.4710 -15.4543 -15.4278 -15.3754
 -15.3474 -15.3167 -15.2972 -15.2761 -15.2318 -15.0937 -15.0505 -14.9234
 -14.8541 -14.5360 -14.2546 -14.0413 -13.9810 -13.8215 -13.7391 -13.7097
 -13.6109 -13.5255 -13.4975 -13.3379 -13.2919 -13.2195 -13.1588 -13.1008
 -13.0874 -12.9906 -12.9364 -12.9176 -12.8386 -12.7320 -12.7063 -12.6688
 -12.5998 -12.5111 -12.4184  -5.4079  -5.0362  -4.8315  -4.8044  -4.7106
  -4.6332  -4.4569  -4.3926  -4.3026  -4.2375  -4.1019  -4.0547  -3.9760
  -3.8962  -3.8068  -3.7215  -3.6156  -3.4018  -3.2837  -2.9484  -2.8808
  -2.4452  -2.2344  -2.0865  -1.9728  -1.9029  -1.8331  -1.7457  -1.6235
  -1.5498  -1.4920  -1.4215  -1.3887  -1.3524  -1.2944  -1.2831  -1.2042
  -1.1506  -1.0586  -0.9993  -0.9407  -0.8746  -0.7630  -0.7288  -0.6560
  -0.6317  -0.5690  -0.5181  -0.5004  -0.4472  -0.3832  -0.3124  -0.2849
  -0.2170  -0.1451  -0.1306  -0.0763  -0.0079   0.1269   0.1884   0.2060
   0.2470   0.2680   0.3455   0.3706   0.4307   0.4811   0.5573   0.5954
   0.6170   0.6763   0.7328   0.8108   0.8240   0.8913   0.9259   0.9722
   1.0027   1.0301   1.0823   1.1161   1.1550   1.1595   1.1999   1.2440
   1.2832   1.3171   1.3728   1.4100   1.4316   1.4624   1.4815   1.4950
   1.5229   1.5550   1.5741   1.6203   1.6471   1.6666   1.6768   1.7009
   1.7244   1.7551   1.7854   1.7978   1.8223   1.8517   1.8931   1.9254
   1.9321   1.9710   1.9955   2.0063   2.0501   2.0738   2.0887   2.1351
   2.1813   2.2239   2.2409   2.2764   2.3417   2.3719   2.4224   2.4681
   2.5191   2.5613   2.5963   2.6532   2.7091   2.7281   2.7821   2.8096
   2.8468   2.8952   2.9345   2.9839   3.0195   3.1184   3.2092   3.2710
     cgsolve_all iterations  73    anorm=    0.69E-07
     cgsolve_all iterations  73    anorm=    0.70E-07
     cgsolve_all iterations  73    anorm=    0.70E-07

     k-point #    4 of     4      pool #  1    cpu time:   15176.6
     compute_u_kq: q = (    0.0000,    0.0000,    0.0000)
     Rotating WFCS
     ethr =  1.00E-14,  avg # of iterations =  5.0
     eigenvalues at k:
 -35.2386 -35.1746 -35.1651 -35.0272 -34.9210 -34.7637 -34.6444 -34.5533
 -34.5089 -34.4990 -34.2702 -34.1940 -34.1702 -17.4617 -17.1300 -17.0234
 -16.9195 -16.9043 -16.7637 -16.7119 -16.6375 -16.6124 -16.5796 -16.4259
 -16.3930 -16.3717 -16.3586 -16.3394 -16.2790 -16.2579 -16.2282 -16.2176
 -16.1912 -16.1352 -16.1180 -16.1041 -16.0830 -16.0589 -16.0312 -15.9907
 -15.9670 -15.9296 -15.9106 -15.8988 -15.8784 -15.8369 -15.8295 -15.8043
 -15.7871 -15.7706 -15.7459 -15.7057 -15.6715 -15.6460 -15.6193 -15.5816
 -15.5661 -15.5412 -15.5219 -15.4976 -15.4713 -15.4544 -15.4278 -15.3758
 -15.3496 -15.3159 -15.2984 -15.2741 -15.2318 -15.0933 -15.0507 -14.9218
 -14.8540 -14.5367 -14.2549 -14.0427 -13.9797 -13.8211 -13.7386 -13.7100
 -13.6107 -13.5256 -13.4974 -13.3380 -13.2919 -13.2192 -13.1589 -13.1010
 -13.0875 -12.9907 -12.9366 -12.9176 -12.8385 -12.7321 -12.7064 -12.6688
 -12.5999 -12.5112 -12.4185  -5.4078  -5.0362  -4.8314  -4.8044  -4.7109
  -4.6329  -4.4570  -4.3926  -4.3024  -4.2381  -4.1023  -4.0545  -3.9735
  -3.8970  -3.8071  -3.7220  -3.6187  -3.3955  -3.2873  -2.9486  -2.8806
  -2.4447  -2.2347  -2.0884  -1.9731  -1.9030  -1.8350  -1.7414  -1.6268
  -1.5400  -1.5040  -1.4250  -1.3817  -1.3447  -1.3083  -1.2731  -1.2073
  -1.1464  -1.0614  -0.9784  -0.9627  -0.8688  -0.7674  -0.7160  -0.6693
  -0.6359  -0.5538  -0.5185  -0.5060  -0.4579  -0.3750  -0.3180  -0.2794
  -0.2128  -0.1476  -0.1338  -0.0841   0.0124   0.1188   0.1851   0.2041
   0.2440   0.2650   0.3486   0.3597   0.4323   0.4908   0.5534   0.5940
   0.6075   0.6883   0.7490   0.7893   0.8266   0.8853   0.9377   0.9744
   1.0001   1.0433   1.0801   1.1058   1.1536   1.1696   1.2104   1.2381
   1.2648   1.3142   1.3794   1.4029   1.4267   1.4511   1.4895   1.5017
   1.5320   1.5510   1.5914   1.6024   1.6315   1.6666   1.6968   1.7150
   1.7288   1.7486   1.7965   1.8118   1.8280   1.8489   1.8791   1.9121
   1.9327   1.9529   1.9890   2.0209   2.0484   2.0793   2.0879   2.1441
   2.1695   2.2255   2.2408   2.2797   2.3415   2.3649   2.4208   2.4649
   2.5247   2.5585   2.5952   2.6531   2.7120   2.7291   2.7808   2.8095
   2.8478   2.8950   2.9343   2.9842   3.0197   3.1189   3.2089   3.2712
     eigenvalues at k+q:
 -35.2386 -35.1746 -35.1651 -35.0272 -34.9210 -34.7637 -34.6444 -34.5533
 -34.5089 -34.4990 -34.2702 -34.1940 -34.1702 -17.4617 -17.1300 -17.0234
 -16.9195 -16.9043 -16.7637 -16.7119 -16.6375 -16.6124 -16.5796 -16.4259
 -16.3930 -16.3717 -16.3586 -16.3394 -16.2790 -16.2579 -16.2282 -16.2176
 -16.1912 -16.1352 -16.1180 -16.1041 -16.0830 -16.0589 -16.0312 -15.9907
 -15.9670 -15.9296 -15.9106 -15.8988 -15.8784 -15.8369 -15.8295 -15.8042
 -15.7871 -15.7706 -15.7460 -15.7057 -15.6715 -15.6460 -15.6193 -15.5816
 -15.5661 -15.5412 -15.5219 -15.4976 -15.4713 -15.4544 -15.4278 -15.3758
 -15.3496 -15.3159 -15.2984 -15.2741 -15.2318 -15.0933 -15.0507 -14.9218
 -14.8540 -14.5367 -14.2549 -14.0427 -13.9797 -13.8211 -13.7386 -13.7100
 -13.6107 -13.5256 -13.4974 -13.3380 -13.2919 -13.2192 -13.1589 -13.1010
 -13.0875 -12.9907 -12.9366 -12.9176 -12.8385 -12.7321 -12.7064 -12.6688
 -12.5999 -12.5112 -12.4185  -5.4078  -5.0362  -4.8314  -4.8044  -4.7109
  -4.6329  -4.4570  -4.3926  -4.3024  -4.2381  -4.1023  -4.0545  -3.9735
  -3.8970  -3.8071  -3.7220  -3.6187  -3.3955  -3.2873  -2.9486  -2.8806
  -2.4447  -2.2347  -2.0884  -1.9731  -1.9030  -1.8350  -1.7414  -1.6268
  -1.5400  -1.5040  -1.4250  -1.3817  -1.3447  -1.3083  -1.2731  -1.2073
  -1.1464  -1.0614  -0.9785  -0.9627  -0.8688  -0.7674  -0.7160  -0.6693
  -0.6359  -0.5538  -0.5185  -0.5060  -0.4579  -0.3750  -0.3180  -0.2794
  -0.2128  -0.1476  -0.1338  -0.0841   0.0124   0.1188   0.1851   0.2041
   0.2440   0.2650   0.3486   0.3597   0.4323   0.4908   0.5534   0.5940
   0.6075   0.6883   0.7490   0.7893   0.8266   0.8853   0.9377   0.9744
   1.0001   1.0433   1.0801   1.1058   1.1536   1.1696   1.2104   1.2381
   1.2648   1.3142   1.3794   1.4029   1.4267   1.4511   1.4895   1.5017
   1.5320   1.5510   1.5914   1.6024   1.6315   1.6666   1.6968   1.7149
   1.7288   1.7486   1.7965   1.8118   1.8280   1.8489   1.8791   1.9121
   1.9327   1.9529   1.9890   2.0209   2.0484   2.0793   2.0879   2.1441
   2.1695   2.2255   2.2408   2.2797   2.3415   2.3648   2.4208   2.4649
   2.5246   2.5584   2.5952   2.6531   2.7120   2.7291   2.7808   2.8095
   2.8478   2.8950   2.9343   2.9842   3.0197   3.1189   3.2089   3.2712
     cgsolve_all iterations  66    anorm=    0.75E-07
PARA_AUG  1     -26.2087100        -0.0740510        -0.1558699
     cgsolve_all iterations  67    anorm=    0.74E-07
PARA_AUG  2      -0.0941341       -25.3086662         0.9855991
     cgsolve_all iterations  65    anorm=    0.74E-07
PARA_AUG  3      -0.1520267         0.9817036       -24.2502587
     cgsolve_all iterations  73    anorm=    0.69E-07
     cgsolve_all iterations  73    anorm=    0.69E-07
     cgsolve_all iterations  73    anorm=    0.69E-07
     compute_u_kq: q = (    0.0202,    0.0000,    0.0000)
     Rotating WFCS
     ethr =  1.00E-14,  avg # of iterations = 23.0
     eigenvalues at k:
 -35.2386 -35.1746 -35.1651 -35.0272 -34.9210 -34.7637 -34.6444 -34.5533
 -34.5089 -34.4990 -34.2702 -34.1940 -34.1702 -17.4617 -17.1300 -17.0234
 -16.9195 -16.9043 -16.7637 -16.7119 -16.6375 -16.6124 -16.5796 -16.4259
 -16.3930 -16.3717 -16.3586 -16.3394 -16.2790 -16.2579 -16.2282 -16.2176
 -16.1912 -16.1352 -16.1180 -16.1041 -16.0830 -16.0589 -16.0312 -15.9907
 -15.9670 -15.9296 -15.9106 -15.8988 -15.8784 -15.8369 -15.8295 -15.8043
 -15.7871 -15.7706 -15.7459 -15.7057 -15.6715 -15.6460 -15.6193 -15.5816
 -15.5661 -15.5412 -15.5219 -15.4976 -15.4713 -15.4544 -15.4278 -15.3758
 -15.3496 -15.3159 -15.2984 -15.2741 -15.2318 -15.0933 -15.0507 -14.9218
 -14.8540 -14.5367 -14.2549 -14.0427 -13.9797 -13.8211 -13.7386 -13.7100
 -13.6107 -13.5256 -13.4974 -13.3380 -13.2919 -13.2192 -13.1589 -13.1010
 -13.0875 -12.9907 -12.9366 -12.9176 -12.8385 -12.7321 -12.7064 -12.6688
 -12.5999 -12.5112 -12.4185  -5.4078  -5.0362  -4.8314  -4.8044  -4.7109
  -4.6329  -4.4570  -4.3926  -4.3024  -4.2381  -4.1023  -4.0545  -3.9735
  -3.8970  -3.8071  -3.7220  -3.6187  -3.3955  -3.2873  -2.9486  -2.8806
  -2.4447  -2.2347  -2.0884  -1.9731  -1.9030  -1.8350  -1.7414  -1.6268
  -1.5400  -1.5040  -1.4250  -1.3817  -1.3447  -1.3083  -1.2731  -1.2073
  -1.1464  -1.0614  -0.9784  -0.9627  -0.8688  -0.7674  -0.7160  -0.6693
  -0.6359  -0.5538  -0.5185  -0.5060  -0.4579  -0.3750  -0.3180  -0.2794
  -0.2128  -0.1476  -0.1338  -0.0841   0.0124   0.1188   0.1851   0.2041
   0.2440   0.2650   0.3486   0.3597   0.4323   0.4908   0.5534   0.5940
   0.6075   0.6883   0.7490   0.7893   0.8266   0.8853   0.9377   0.9744
   1.0001   1.0433   1.0801   1.1058   1.1536   1.1696   1.2104   1.2381
   1.2648   1.3142   1.3794   1.4029   1.4267   1.4511   1.4895   1.5017
   1.5320   1.5510   1.5914   1.6024   1.6315   1.6666   1.6968   1.7150
   1.7288   1.7486   1.7965   1.8118   1.8280   1.8489   1.8791   1.9121
   1.9327   1.9529   1.9890   2.0209   2.0484   2.0793   2.0879   2.1441
   2.1695   2.2255   2.2408   2.2797   2.3415   2.3649   2.4208   2.4649
   2.5247   2.5585   2.5952   2.6531   2.7120   2.7291   2.7808   2.8095
   2.8478   2.8950   2.9343   2.9842   3.0197   3.1189   3.2089   3.2712
     eigenvalues at k+q:
 -35.2386 -35.1746 -35.1651 -35.0272 -34.9210 -34.7637 -34.6444 -34.5533
 -34.5088 -34.4990 -34.2702 -34.1940 -34.1702 -17.4613 -17.1297 -17.0261
 -16.9186 -16.9063 -16.7649 -16.7117 -16.6389 -16.6109 -16.5852 -16.4257
 -16.3940 -16.3714 -16.3592 -16.3376 -16.2814 -16.2583 -16.2297 -16.2182
 -16.1909 -16.1343 -16.1187 -16.1021 -16.0830 -16.0592 -16.0325 -15.9919
 -15.9656 -15.9311 -15.9106 -15.8998 -15.8819 -15.8372 -15.8280 -15.8058
 -15.7866 -15.7705 -15.7454 -15.7057 -15.6711 -15.6439 -15.6166 -15.5816
 -15.5658 -15.5427 -15.5220 -15.4976 -15.4729 -15.4540 -15.4257 -15.3697
 -15.3479 -15.3150 -15.2959 -15.2741 -15.2330 -15.0925 -15.0486 -14.9152
 -14.8513 -14.5365 -14.2547 -14.0424 -13.9760 -13.8184 -13.7294 -13.7025
 -13.6000 -13.5235 -13.4976 -13.3438 -13.2872 -13.2212 -13.1580 -13.1041
 -13.0907 -12.9934 -12.9432 -12.9188 -12.8397 -12.7403 -12.7133 -12.6684
 -12.6101 -12.5183 -12.4199  -5.4064  -5.0320  -4.8313  -4.8048  -4.7112
  -4.6314  -4.4568  -4.3925  -4.3030  -4.2380  -4.1052  -4.0561  -3.9757
  -3.8969  -3.8068  -3.7221  -3.6184  -3.3952  -3.2858  -2.9473  -2.8775
  -2.4473  -2.2356  -2.0845  -1.9732  -1.9006  -1.8271  -1.7385  -1.6146
  -1.5343  -1.4989  -1.4199  -1.3810  -1.3410  -1.3064  -1.2665  -1.2002
  -1.1466  -1.0587  -0.9782  -0.9611  -0.8730  -0.7753  -0.7180  -0.6675
  -0.6368  -0.5543  -0.5228  -0.5028  -0.4573  -0.3764  -0.3171  -0.2727
  -0.2104  -0.1459  -0.1396  -0.0916   0.0078   0.1163   0.1841   0.2039
   0.2461   0.2664   0.3466   0.3628   0.4339   0.4908   0.5529   0.5893
   0.6040   0.6879   0.7482   0.7851   0.8211   0.8805   0.9314   0.9700
   0.9931   1.0403   1.0779   1.1074   1.1530   1.1709   1.2074   1.2391
   1.2664   1.3131   1.3781   1.3963   1.4254   1.4521   1.4855   1.4995
   1.5302   1.5507   1.5886   1.5976   1.6274   1.6632   1.6955   1.7154
   1.7295   1.7496   1.7918   1.8110   1.8239   1.8480   1.8770   1.9098
   1.9296   1.9532   1.9883   2.0166   2.0487   2.0782   2.0885   2.1439
   2.1711   2.2256   2.2463   2.2801   2.3477   2.3705   2.4249   2.4643
   2.5253   2.5599   2.5975   2.6555   2.7118   2.7306   2.7794   2.8124
   2.8491   2.8944   2.9373   2.9820   3.0192   3.1151   3.2065   3.2730
     cgsolve_all iterations  73    anorm=    0.70E-07
     cgsolve_all iterations  73    anorm=    0.70E-07
     cgsolve_all iterations  73    anorm=    0.69E-07
     compute_u_kq: q = (   -0.0202,    0.0000,    0.0000)
     Rotating WFCS
     ethr =  1.00E-14,  avg # of iterations = 23.0
     eigenvalues at k:
 -35.2386 -35.1746 -35.1651 -35.0272 -34.9210 -34.7637 -34.6444 -34.5533
 -34.5089 -34.4990 -34.2702 -34.1940 -34.1702 -17.4617 -17.1300 -17.0234
 -16.9195 -16.9043 -16.7637 -16.7119 -16.6375 -16.6124 -16.5796 -16.4259
 -16.3930 -16.3717 -16.3586 -16.3394 -16.2790 -16.2579 -16.2282 -16.2176
 -16.1912 -16.1352 -16.1180 -16.1041 -16.0830 -16.0589 -16.0312 -15.9907
 -15.9670 -15.9296 -15.9106 -15.8988 -15.8784 -15.8369 -15.8295 -15.8043
 -15.7871 -15.7706 -15.7459 -15.7057 -15.6715 -15.6460 -15.6193 -15.5816
 -15.5661 -15.5412 -15.5219 -15.4976 -15.4713 -15.4544 -15.4278 -15.3758
 -15.3496 -15.3159 -15.2984 -15.2741 -15.2318 -15.0933 -15.0507 -14.9218
 -14.8540 -14.5367 -14.2549 -14.0427 -13.9797 -13.8211 -13.7386 -13.7100
 -13.6107 -13.5256 -13.4974 -13.3380 -13.2919 -13.2192 -13.1589 -13.1010
 -13.0875 -12.9907 -12.9366 -12.9176 -12.8385 -12.7321 -12.7064 -12.6688
 -12.5999 -12.5112 -12.4185  -5.4078  -5.0362  -4.8314  -4.8044  -4.7109
  -4.6329  -4.4570  -4.3926  -4.3024  -4.2381  -4.1023  -4.0545  -3.9735
  -3.8970  -3.8071  -3.7220  -3.6187  -3.3955  -3.2873  -2.9486  -2.8806
  -2.4447  -2.2347  -2.0884  -1.9731  -1.9030  -1.8350  -1.7414  -1.6268
  -1.5400  -1.5040  -1.4250  -1.3817  -1.3447  -1.3083  -1.2731  -1.2073
  -1.1464  -1.0614  -0.9784  -0.9627  -0.8688  -0.7674  -0.7160  -0.6693
  -0.6359  -0.5538  -0.5185  -0.5060  -0.4579  -0.3750  -0.3180  -0.2794
  -0.2128  -0.1476  -0.1338  -0.0841   0.0124   0.1188   0.1851   0.2041
   0.2440   0.2650   0.3486   0.3597   0.4323   0.4908   0.5534   0.5940
   0.6075   0.6883   0.7490   0.7893   0.8266   0.8853   0.9377   0.9744
   1.0001   1.0433   1.0801   1.1058   1.1536   1.1696   1.2104   1.2381
   1.2648   1.3142   1.3794   1.4029   1.4267   1.4511   1.4895   1.5017
   1.5320   1.5510   1.5914   1.6024   1.6315   1.6666   1.6968   1.7150
   1.7288   1.7486   1.7965   1.8118   1.8280   1.8489   1.8791   1.9121
   1.9327   1.9529   1.9890   2.0209   2.0484   2.0793   2.0879   2.1441
   2.1695   2.2255   2.2408   2.2797   2.3415   2.3649   2.4208   2.4649
   2.5247   2.5585   2.5952   2.6531   2.7120   2.7291   2.7808   2.8095
   2.8478   2.8950   2.9343   2.9842   3.0197   3.1189   3.2089   3.2712
     eigenvalues at k+q:
 -35.2386 -35.1746 -35.1651 -35.0272 -34.9210 -34.7637 -34.6444 -34.5533
 -34.5089 -34.4990 -34.2702 -34.1940 -34.1702 -17.4621 -17.1303 -17.0207
 -16.9207 -16.9020 -16.7625 -16.7125 -16.6361 -16.6140 -16.5734 -16.4261
 -16.3919 -16.3722 -16.3581 -16.3412 -16.2770 -16.2571 -16.2266 -16.2170
 -16.1915 -16.1364 -16.1174 -16.1063 -16.0830 -16.0586 -16.0297 -15.9897
 -15.9682 -15.9287 -15.9105 -15.8975 -15.8746 -15.8376 -15.8301 -15.8026
 -15.7876 -15.7708 -15.7465 -15.7057 -15.6721 -15.6478 -15.6220 -15.5817
 -15.5665 -15.5398 -15.5218 -15.4975 -15.4698 -15.4548 -15.4297 -15.3818
 -15.3512 -15.3169 -15.3010 -15.2742 -15.2305 -15.0941 -15.0527 -14.9284
 -14.8569 -14.5369 -14.2551 -14.0429 -13.9833 -13.8238 -13.7478 -13.7170
 -13.6213 -13.5278 -13.4971 -13.3322 -13.2964 -13.2172 -13.1598 -13.0978
 -13.0843 -12.9879 -12.9302 -12.9165 -12.8375 -12.7240 -12.6997 -12.6689
 -12.5901 -12.5043 -12.4169  -5.4093  -5.0403  -4.8316  -4.8039  -4.7105
  -4.6344  -4.4571  -4.3926  -4.3021  -4.2381  -4.0994  -4.0531  -3.9710
  -3.8973  -3.8074  -3.7218  -3.6189  -3.3958  -3.2887  -2.9499  -2.8837
  -2.4420  -2.2341  -2.0924  -1.9727  -1.9054  -1.8432  -1.7438  -1.6394
  -1.5458  -1.5083  -1.4301  -1.3827  -1.3484  -1.3100  -1.2791  -1.2146
  -1.1464  -1.0635  -0.9796  -0.9631  -0.8649  -0.7603  -0.7138  -0.6708
  -0.6352  -0.5534  -0.5154  -0.5078  -0.4586  -0.3734  -0.3198  -0.2862
  -0.2149  -0.1495  -0.1269  -0.0765   0.0162   0.1216   0.1858   0.2041
   0.2406   0.2647   0.3489   0.3589   0.4308   0.4911   0.5539   0.5984
   0.6115   0.6884   0.7499   0.7932   0.8319   0.8900   0.9437   0.9771
   1.0072   1.0467   1.0825   1.1053   1.1528   1.1692   1.2127   1.2378
   1.2638   1.3153   1.3807   1.4091   1.4269   1.4508   1.4931   1.5031
   1.5329   1.5530   1.5941   1.6082   1.6352   1.6694   1.6973   1.7136
   1.7301   1.7478   1.8009   1.8135   1.8325   1.8497   1.8805   1.9137
   1.9349   1.9536   1.9902   2.0239   2.0481   2.0803   2.0884   2.1445
   2.1673   2.2227   2.2376   2.2796   2.3348   2.3605   2.4164   2.4656
   2.5237   2.5578   2.5929   2.6510   2.7122   2.7276   2.7821   2.8059
   2.8466   2.8962   2.9318   2.9854   3.0208   3.1226   3.2101   3.2701
     cgsolve_all iterations  73    anorm=    0.70E-07
     cgsolve_all iterations  73    anorm=    0.69E-07
     cgsolve_all iterations  73    anorm=    0.68E-07

 %%%%%%%%%%%%%%%%%%%%%%%%%%%%%%%%%%%%%%%%%%%%%%%%%%%%%%%%%%%%%%%%%%%%%%%%%%%%%%
     Error in routine seqopn (99):
     error opening ./tmpPair2-9/pair2-9.vc-relax_nmr.gipaw_recover
 %%%%%%%%%%%%%%%%%%%%%%%%%%%%%%%%%%%%%%%%%%%%%%%%%%%%%%%%%%%%%%%%%%%%%%%%%%%%%%

     stopping ...
