# Supplementary material for: Is there a future for 43Ca nuclear magnetic resonance in cement science?
Source: Phys Chem Chem Phys. 2025 Apr 9;27(17):9159–68. doi: 10.1039/d5cp00491h (PMC11997747; doi:10.1039/d5cp00491h)
Supplement: CP-027-D5CP00491H-s001 [file CP-027-D5CP00491H-s001.zip › QE-Files/CSH-bulk-structures/CONFIG_surf42]

Surf 42
0 3
  13.235348050   0.130838276  -0.048938822
  -4.156395508   6.252048786  -0.000821181
   2.544946896  -0.575881223  21.036940540
Ca 1
5.7568882594 0.6872825205 6.830748648
Ca 2
2.6313225935 0.772027378 4.9336950936
Ca 3
0.5041259696 3.7635733675 5.0320189971
Ca 4
3.8142084712 3.7885015926 6.7053311305
Ca 5
13.0563057688 0.347646748 16.3853805948
Ca 6
0.6094140986 1.7373708991 10.4926095661
Ca 7
6.1853284075 0.6949360212 16.4258170884
Ca 8
12.457626353 0.797569202 6.6371844812
Ca 9
9.3381989536 0.9278848853 4.586320081
Ca 10
7.0901067329 3.8240525803 4.579062959
Ca 11
10.3846841369 3.9679415264 6.7072562887
Ca 12
7.519547617 1.5196716673 10.2236169074
Ca 13
0.3732385978 3.5159214061 19.9302353138
Si 14
-0.6950100264 2.8808426193 1.7751977646
Si 15
6.8660566901 4.0270502939 7.6255314417
Si 16
10.4056764001 4.2602270566 3.6472740273
Si 17
5.5211975961 2.6911343951 1.6958230524
Si 18
0.3761078553 4.0440006333 7.9536492539
Si 19
3.6300391209 4.1896502851 3.7169437677
Si 20
2.6525079242 0.5024632262 7.9626633149
Si 21
6.0130433555 0.4362529218 3.7228538531
Si 22
9.3416596362 0.4886728949 8.0398211012
Si 23
12.7873262372 0.559811077 3.5024188318
O 24
2.5786816243 5.3203611247 3.0819894467
O 25
3.4858298478 1.5820269908 7.0530509924
O 26
7.047822405 1.3562426909 4.5493731411
O 27
1.329841345 0.0321745721 7.148256631
O 28
4.8039822609 -0.0328687633 4.6969655539
O 29
7.8104211401 2.0640797288 21.1199806554
O 30
0.5803862196 3.524666585 2.650118164
H 31
1.1618399509 4.2695409552 2.3737183441
O 32
0.7565395799 3.6839603965 9.4939025957
O 33
4.1733836733 3.4330406328 2.3409719615
O 34
9.6713655757 0.9406826988 9.5921865995
O 35
12.6158578029 1.4194065353 2.0815993297
O 36
5.6431766511 5.1377654753 7.9086607203
O 37
9.571111661 5.5365587097 2.9887489977
O 38
10.0828596686 1.3449037499 6.8612296557
O 39
0.3294948283 1.3480551303 4.6483944298
O 40
7.7078718981 0.4072330943 7.9882985504
O 41
11.4039978213 0.007924245 4.1121199874
O 42
2.0629729763 2.6077202853 21.252734639
O 43
6.8839821568 3.3826278149 2.2226591601
O 44
7.3732740488 3.4630469671 9.0813745944
O 45
11.130938006 3.5856351006 2.3164046607
O 46
6.0433015216 2.9376323657 6.7469427618
O 47
9.3989471939 3.2580296889 4.4247747299
O 48
8.0622546133 4.6878214503 6.7452088841
O 49
-1.7220510853 4.644045036 4.7641627795
O 50
-0.5419265025 2.9404013622 7.1557231665
O 51
2.80413243 3.1359974664 4.6361857781
O 52
1.671050943 4.4423125976 7.0317988934
O 53
4.7979509822 4.8514678775 4.6210190776
O 54
2.4822112168 0.9502004896 9.5232343131
O 55
5.4202489799 1.1361969634 2.3163692719
O 56
-0.5027218157 5.4359362971 7.9804404912
O 57
3.007526921 4.9282497562 10.1052070562
H 58
3.2117817472 5.3922569654 9.2454080176
H 59
2.1471658837 4.4350836268 9.9008773985
O 60
9.9440047927 3.9437468834 9.0426660471
H 61
10.5186912996 3.4360795365 9.6582190616
H 62
8.9951610715 3.58357886 9.1065582075
O 63
11.49075084 2.1586085343 10.8498842222
H 64
10.7657537466 1.6008981124 10.3440971169
H 65
11.0189869299 2.6061317423 11.572618329
O 66
8.8542906148 1.4183962316 2.1540510403
H 67
8.1638214234 2.1340851516 2.2828410413
H 68
8.4067613627 0.7548214764 1.5715975992
O 69
5.786051764 3.0339091018 17.2457008147
H 70
6.3141927499 3.796297888 16.9193863749
H 71
5.7174700702 3.1165385907 18.2177853835
O 72
-0.59840556 3.9461517517 13.4534041271
H 73
0.2277471922 3.4811644693 13.1527455455
H 74
-0.8819355446 4.4150670937 12.6287846284
O 75
1.8321316283 1.511980748 16.5990459786
H 76
2.5948951693 1.2675316925 17.1833576411
H 77
2.2830208029 1.9318255087 15.8224510162
O 78
2.6599959961 3.4796332587 18.8979237365
H 79
3.4810336757 3.9654437877 18.692612341
H 80
2.8557215527 2.9456971683 19.7106529427
O 81
4.4313034582 0.0492247244 14.8739178031
H 82
0.2329035934 5.3396730733 14.6782921552
H 83
4.2181588075 0.4765637914 13.9943751647
O 84
2.4876385086 1.2720972127 2.4113497915
H 85
3.2130105034 1.9408670479 2.3562883952
H 86
1.7027511824 1.8552194884 2.5149590813
O 87
3.5062083132 5.5354728052 15.2089470512
H 88
3.2884620328 4.5768890576 15.0348898757
H 89
4.4501733734 5.589900412 15.4279838687
O 90
10.5539555864 5.1334205749 15.2517187788
H 91
10.1597728735 4.3782024464 14.7277668921
H 92
-1.8951855047 5.3265907824 14.8273591813
O 93
5.269476798 2.4808364223 20.1566730046
H 94
4.6501973997 2.7123519218 20.8746008372
H 95
6.1397242364 2.2743885301 20.6144217116
O 96
-0.9309559904 5.1361360651 10.9879369835
H 97
-1.3010715819 5.8320521282 10.3506012234
H 98
-0.2775950133 4.6025994494 10.4363867933
O 99
10.3061311627 0.0789461152 13.2638094503
H 100
9.3281052891 0.1335121009 13.0835845006
H 101
6.4461729386 5.8691990374 12.4382276136
O 102
11.0366638352 -0.3351719847 17.9595125842
H 103
10.3870304451 0.2802471176 18.365061301
H 104
7.1761422205 5.3184830173 18.6876660504
O 105
5.1539180755 1.6232940126 9.6622032613
H 106
4.1747393772 1.3836659706 9.7415894137
H 107
5.1623146765 2.4723451117 9.1821269023
O 108
8.6797874643 6.2102279636 9.6635883113
H 109
7.9138021467 5.8493224108 10.1657431552
H 110
9.2473863197 5.4272452856 9.4135842199
O 111
4.1154798462 0.7545493037 17.9606382346
H 112
4.4294051679 1.1397293459 18.8078072591
H 113
3.814571707 -0.1887834393 18.144164756
O 114
5.9869046128 5.5222651336 21.3061474113
H 115
5.0565368489 5.175108571 21.3617842045
H 116
6.5336264557 4.8690744667 20.8056496505
O 117
11.7956308304 2.9006376943 21.047526629
H 118
9.3547357744 3.0402476685 0.8773093055
H 119
11.0918269604 2.3472962294 20.577670316
O 120
14.9004349507 -0.093006017 20.1524086133
H 121
2.2705285277 0.4322742104 20.5985403958
H 122
10.3434332979 5.6904754074 20.9513403254
O 123
7.9975009791 4.3303834841 19.9358261599
H 124
8.4927430449 4.7671486294 20.6976803661
H 125
7.9019320715 3.3830881377 20.3278076572
O 126
3.3368208654 5.0720272975 21.3107697258
H 127
2.7701782009 4.2688837574 21.4404948112
H 128
7.3996388608 -0.5812654001 22.1000923826
O 129
13.2184433655 1.4245674924 18.8591129546
H 130
12.2929766765 1.1690804239 19.0444409975
H 131
13.800727718 0.789022093 19.3977653811
O 132
12.8693914524 0.9729134019 13.9650777853
H 133
0.1369604642 1.5653402819 13.5897909811
H 134
11.964488913 1.0038647833 13.5924707221
O 135
6.7773821837 5.6396603621 1.0130200637
H 136
6.9184196619 4.7499526097 1.5260149297
H 137
10.6823925292 0.0636142012 1.6701741119
O 138
8.5819501159 1.6143243823 16.586238304
H 139
8.8697629705 2.219294669 15.849195271
H 140
9.0401032364 1.9469885246 17.3772590897
O 141
3.0142091953 2.9737510636 14.6236121947
H 142
3.8839260062 2.8769219249 14.1822954431
H 143
2.3669100917 2.8220223526 13.8612868675
O 144
8.653673309 3.1199588145 11.7037622144
H 145
8.5419231572 4.0504204235 11.4483707972
H 146
8.8326048331 3.1217826107 12.7182821567
O 147
1.2695713245 4.5944791066 16.7485363975
H 148
1.7571874645 3.7980908566 17.0370914559
H 149
0.394615878 4.5546223936 17.2038026336
O 150
6.7227885987 1.8797212342 14.3097789134
H 151
7.6574931228 2.2546673655 14.2791208909
H 152
6.1873716656 2.4771780473 13.7180421105
O 153
3.8150213012 0.995290254 12.4658929097
H 154
2.9170641695 1.4303416847 12.4442004056
H 155
3.743519722 0.1686675243 11.8989223307
O 156
7.0421447397 0.3295321883 18.7985099971
H 157
6.9406070321 -0.383640458 19.4673491439
H 158
7.3757100781 1.0545837627 19.3641452996
O 159
9.4505739476 4.6072959208 17.6620897689
H 160
10.4266541223 4.4837537082 17.6795786072
H 161
9.0940547925 4.4496932818 18.5732314476
O 162
5.1328798325 3.2710678641 12.6491395606
H 163
4.7551144386 2.4808471777 12.1863258697
H 164
5.4666235124 3.920122197 11.9792027956
O 165
7.4308488568 4.9297225562 15.2709759798
H 166
8.034182874 4.2514467975 14.891152405
H 167
6.9128851176 5.307279769 14.5144145518
O 168
6.3921439653 5.0636409832 10.8879995094
H 169
6.6868697871 4.3871396157 10.1797359705
H 170
5.9147324112 5.8051805359 10.3784892938
O 171
7.6946195974 0.2578553114 12.2777827219
H 172
3.2390341628 5.6828534569 11.8243777788
H 173
7.1430170009 0.4816282732 13.0712013753
O 174
9.9943549005 1.4247310433 19.8378665975
H 175
10.0895733811 0.5639838139 20.3609858027
H 176
9.1556778602 1.7788668841 20.29305016
O 177
11.8804872002 2.5125337763 16.5045816693
H 178
11.6893350684 3.0599293501 15.719688072
H 179
12.0105237778 3.1902339151 17.2234147486
O 180
0.0580750303 5.2851965682 21.4914362072
H 181
2.1757398032 0.2577490035 1.0071242718
H 182
-3.1516703079 5.555930979 1.1147937935
O 183
1.5397022943 2.5350766527 12.4616119614
H 184
1.9722829813 3.3007360667 12.0360440686
O 185
9.1823611798 2.9879684747 14.2370442972
H 186
9.861279171 2.2982919581 14.1170504202
O 187
-0.9473499679 4.4706986422 18.3568482245
H 188
-1.5617475103 4.9198549596 18.9862180487
