# Supplementary material for: Is there a future for 43Ca nuclear magnetic resonance in cement science?
Source: Phys Chem Chem Phys. 2025 Apr 9;27(17):9159–68. doi: 10.1039/d5cp00491h (PMC11997747; doi:10.1039/d5cp00491h)
Supplement: CP-027-D5CP00491H-s001 [file CP-027-D5CP00491H-s001.zip › QE-Files/CSH-bulk-structures/CONFIG_surf45]

Surf 45
0 3
  13.359104990   0.157499332   0.061505801
  -4.221043741   6.118832466  -0.000827815
   5.354182018   3.033662147  21.583102802
Ca 1
-1.1939349974 6.4133069349 6.6958566259
Ca 2
9.0407213241 6.6937702229 4.889551061
Ca 3
11.0225361206 3.4292230303 4.9031249251
Ca 4
1.067561067 3.4454842046 6.8284476018
Ca 5
8.7254108768 3.71154368 15.4666654489
Ca 6
7.1574191242 7.6084717694 10.7229566868
Ca 7
5.3890612449 4.5943088141 0.8011936181
Ca 8
5.4755039546 6.5452138729 6.7562087766
Ca 9
2.2885425106 6.624248465 4.8344158973
Ca 10
4.3160048455 3.3710114341 4.7027141014
Ca 11
7.6968272307 3.5145992479 6.8333779419
Ca 12
0.5370204823 7.5234831063 10.6490814512
Ca 13
2.1964144789 6.7126654338 19.9385281063
Si 14
9.5620830957 2.5462443892 1.7373771197
Si 15
4.2535345013 3.5925808598 7.7940837958
Si 16
7.5297964433 3.8307912957 3.645305594
Si 17
2.9095801964 2.3410240788 1.5755609255
Si 18
10.9003640276 3.6633510477 7.8193411108
Si 19
0.8978321107 3.6849932688 3.5766278776
Si 20
9.1417852219 6.4420086021 8.0752870023
Si 21
-0.9362161116 6.1957258759 3.6071161699
Si 22
2.4036575526 6.3030301007 7.9299995397
Si 23
5.7521760741 6.3084228208 3.7332471953
O 24
0.0149567784 4.9708265862 2.9313368953
O 25
9.8341538254 7.444781326 6.9766244682
O 26
4.1952579248 1.000393509 4.5715918706
O 27
7.6817940232 5.9387544409 7.5152413098
O 28
-2.1767484099 5.6119727589 4.4611849606
O 29
8.102513371 5.2015468764 21.539462988
O 30
10.9045297563 3.2693834985 2.4642863036
H 31
-2.0222631993 3.8517409874 1.9428231912
O 32
11.1860310304 3.1364390806 9.3058669041
O 33
1.5067369994 3.0447598668 2.1569999151
O 34
2.3701908046 6.8354244953 9.4772888469
O 35
9.5582831225 1.0550342555 2.3954926969
O 36
3.260226067 4.9032646895 7.9543014996
O 37
6.5158469344 5.0133907999 3.0038269186
O 38
7.4192845886 1.1838749391 6.9084862775
O 39
10.9743598689 1.0211657468 4.6871083306
O 40
0.9758390066 5.8567531927 7.2769099908
O 41
4.4659361148 5.8015971929 4.5531895772
O 42
15.078570593 5.5138623521 21.7432858877
O 43
4.2426355836 3.0966522934 2.0952007509
O 44
4.7190673776 3.2441068317 9.3270392554
O 45
8.2133191873 3.3308172523 2.2093769444
O 46
3.330863352 2.5294877677 6.9753555854
O 47
6.6083130255 2.7533656009 4.3967921907
O 48
5.4625945148 4.0858555164 6.8097177086
O 49
8.6489395113 4.4114059954 4.6565383789
O 50
9.9265083613 2.7164428821 6.9026111834
O 51
-0.0881655545 2.6386132351 4.2952842033
O 52
12.1888805154 4.064340989 6.8874356067
O 53
2.0289610476 4.2264924397 4.5967080639
O 54
9.1370535606 7.0120892322 9.6208547858
O 55
2.8008002021 0.8149994734 2.2177714215
O 56
10.1294385943 5.1235412723 8.0271889506
O 57
0.883593758 3.2504055456 9.3536354593
H 58
13.8846669319 2.4560140343 9.4689937972
H 59
1.771850533 3.2031978168 9.759658708
O 60
7.4568951483 3.2049480585 9.2459061923
H 61
6.5041191875 3.4636094249 9.3697012309
H 62
7.3048458148 2.2097210227 9.2947762506
O 63
6.003507484 6.008577141 9.3721059871
H 64
6.7747061297 5.8216514163 8.6905208304
H 65
5.5424351088 5.1597418418 9.5371677234
O 66
6.1207493704 0.8220939741 2.352590398
H 67
5.4487463438 0.104259898 2.2966567222
H 68
5.5987520236 1.6652622967 2.3165929979
O 69
13.0259067408 7.3562097615 15.4455290176
H 70
13.8585921993 6.9294580292 15.1112752511
H 71
-0.1362434729 8.1735967744 15.4097512175
O 72
15.0426753412 3.7626472657 16.5840026577
H 73
1.8839756222 4.3303357518 15.8369172488
H 74
15.6463930256 3.9479371144 17.3279796575
O 75
10.6861790527 3.0671297006 14.2359871663
H 76
11.5704136379 3.4690870671 14.3704236592
H 77
6.6638614963 8.3113988543 13.8050911903
O 78
4.3570356914 5.8813310011 20.6178211143
H 79
4.3399995177 5.2689041209 21.3751655058
H 80
5.187988275 5.6609814671 20.1048023507
O 81
13.327648897 4.0193395765 14.1780477537
H 82
13.9868340471 4.7465240272 14.3757289999
H 83
13.1530769387 4.0625679456 13.1935399576
O 84
12.8723815988 1.1889892125 1.9125285013
H 85
0.3080149015 1.6193676356 1.8464950332
H 86
12.2206622465 1.7637241935 2.3795093629
O 87
4.5671714589 3.6943683655 15.2065519028
H 88
4.5579976149 4.1116042282 16.1183171817
H 89
4.6903111941 4.4079843624 14.5314247937
O 90
4.8048653669 5.6942029337 13.3438700034
H 91
4.328630952 5.6751092111 12.4694492485
H 92
5.6382549484 6.205214497 13.2199321992
O 93
6.6420953436 5.3475982287 19.3448832844
H 94
6.8948675482 6.178524581 18.8190467045
H 95
7.2147487951 5.2823283688 20.1738091014
O 96
12.551335349 3.5786790982 11.7055645822
H 97
11.7717032114 4.1809406703 11.5938710642
H 98
13.1363460599 3.7487424201 10.9224560001
O 99
8.9774450829 1.8600089487 11.2440484495
H 100
4.2709070526 7.3260809218 10.7012778347
H 101
8.6167218968 2.7111750077 10.911644252
O 102
7.3541795833 3.3913703759 17.4660292539
H 103
7.3169519008 2.4233693171 17.702583607
H 104
7.2534946025 3.9421356264 18.2730976805
O 105
-0.7036923028 5.9186952151 9.322515904
H 106
-0.0070924621 5.5074351005 8.7350884626
H 107
12.0302460118 5.372066145 9.6454200779
O 108
10.1051252672 4.7535505714 11.0524482665
H 109
10.3421639231 4.1242684321 10.2867350635
H 110
9.7316600523 5.5578087005 10.6004149681
O 111
9.5509530039 7.2062128665 20.3342851957
H 112
9.7920372576 7.1650050022 19.3791628057
H 113
8.9743901544 6.4368804183 20.5735742415
O 114
6.4459486722 7.9377515012 21.5504928135
H 115
0.5797153679 4.8412673001 0.7990370098
H 116
6.6106662098 7.0051621503 21.3122563158
O 117
11.9221933851 5.8606291893 21.2754071197
H 118
11.3170961285 5.1960075471 20.8386375029
H 119
12.6532174917 5.3471365965 21.6635974333
O 120
16.4851123395 3.2011669491 21.5232078547
H 121
15.9228696337 4.0414672966 21.4626431828
H 122
11.807290692 0.4006638731 0.6238468856
O 123
12.7073592067 5.1531681803 17.0925059495
H 124
12.8300812099 6.0514232739 16.6870023625
H 125
13.4708321402 4.5911937858 16.7843437904
O 126
2.7158938074 8.5696754755 21.5342950911
H 127
-3.1740498591 5.7064537023 0.7471853942
H 128
7.4581451001 3.2877078175 21.4632131693
O 129
14.3398969445 4.9435711385 19.2458564855
H 130
13.9877072969 4.6107379272 20.0933215192
H 131
13.5745586513 5.0941183851 18.6370744847
O 132
8.2246988865 4.3401832656 13.0904562592
H 133
7.8388315595 5.2565527365 12.9757349963
H 134
8.979866566 4.327468889 12.4528499769
O 135
3.5650439967 6.1637314923 0.4714835402
H 136
8.206582599 8.7090356747 21.5857168376
H 137
7.2989304664 0.423797205 1.2589186183
O 138
4.925840644 7.4357597292 15.9676169472
H 139
4.2932753219 7.1467426793 16.6885045678
H 140
4.6812508104 6.9151612772 15.1799730281
O 141
9.8822477997 7.4081955584 17.5619451235
H 142
10.0471081865 6.715694323 16.8663923175
H 143
14.4508228566 2.1287387536 17.1759942225
O 144
5.744312649 3.0054590616 12.1159819832
H 145
6.5867817264 3.0258039057 12.6253402795
H 146
5.3746998212 3.8985822799 12.2380588597
O 147
7.2207596237 7.3472320584 17.7873481958
H 148
6.7652156681 8.2218973225 17.6591358809
H 149
8.2031184396 7.5086799937 17.718445596
O 150
4.3521384261 4.5001305056 17.706208748
H 151
3.8647937208 5.395902749 17.8106566473
H 152
5.2420266284 4.6570043276 18.0767336789
O 153
11.5258089922 7.8630188305 11.3349240066
H 154
10.8397810258 7.4081756331 10.7976076102
H 155
11.1525472188 7.9368191073 12.2558868229
O 156
10.0958385933 4.1047594373 20.2107701878
H 157
9.3117397057 4.4628147285 20.7434348535
H 158
10.2633501471 3.2009910175 20.5795360819
O 159
10.3624369998 3.7695947732 17.5054018387
H 160
10.1154915678 3.9485898025 18.452360675
H 161
11.1768880752 4.3151617232 17.3552723676
O 162
10.6139032108 7.9717542278 13.8997142864
H 163
14.3057166734 2.6836799393 14.1295641937
H 164
11.450055912 7.9882176504 14.4217118935
O 165
6.8421242933 2.3594011668 14.7304049848
H 166
2.4153797193 7.5212775267 14.838765514
H 167
6.0037220723 2.8527937393 14.9492234104
O 168
3.5131314204 5.0028284549 11.0041047767
H 169
3.9109017435 4.2857814826 10.416501201
H 170
3.1168899794 5.6755062053 10.3510741589
O 171
1.2198221968 5.8424624301 12.1799322922
H 172
1.9547106716 5.2811516252 11.8281709985
H 173
1.4131760169 5.9243316488 13.1537814861
O 174
7.3086764506 5.6790525383 15.513558712
H 175
7.0875992077 6.3118130377 16.2407572505
H 176
7.2520703187 6.1958735836 14.6723310721
O 177
10.2736886675 5.7521536752 15.399368091
H 178
10.2027690074 6.4943273298 14.7386504985
H 179
11.2238394631 5.5352367457 15.4198820455
O 180
13.7311897052 8.337945876 19.3736744295
H 181
13.1735817366 8.6912744348 20.1130790925
H 182
13.6732589056 9.0386089862 18.6881746319
O 183
7.3357073197 6.8912437712 12.9662404528
H 184
8.2194041914 7.2325072733 13.1928404845
O 185
1.864218946 5.6670172449 14.8392913729
H 186
2.7504683024 5.5269083128 14.4592275828
O 187
3.0699222345 6.7934117719 17.8226627912
H 188
2.4039896372 6.6140721393 17.1316953962
