# Supplementary material for: Is there a future for 43Ca nuclear magnetic resonance in cement science?
Source: Phys Chem Chem Phys. 2025 Apr 9;27(17):9159–68. doi: 10.1039/d5cp00491h (PMC11997747; doi:10.1039/d5cp00491h)
Supplement: CP-027-D5CP00491H-s001 [file CP-027-D5CP00491H-s001.zip › QE-Files/CSH-bulk-structures/CONFIG_surf11]

Surf 11
0 3
  13.152365247  -0.213486917   0.298867859
  -4.053001895   6.232590477  -0.178624716
   0.499956453  -0.323581698  22.539788738
Ca 1
1.8026397207 6.1778891418 6.7628746069
Ca 2
-1.5350667214 6.2962952181 4.4977552345
Ca 3
0.3413926327 2.8479823937 4.2794158128
Ca 4
3.679142723 2.8978840598 6.9859073287
Ca 5
-2.2637599307 3.8283557814 9.8203351055
Ca 6
0.7849509683 1.1594519093 10.4282393338
Ca 7
0.2653656702 0.7746128262 14.8845411117
Ca 8
8.122747805 5.9044726515 6.4129962792
Ca 9
5.0732897617 5.9654040643 4.6225276628
Ca 10
7.0625208853 2.8284952044 4.4419471654
Ca 11
10.2482395975 2.8368665336 6.317384328
Ca 12
7.2230858294 1.1992001166 10.3044831637
Ca 13
3.738692096 -0.1818407781 22.0619900922
Si 14
11.8004742699 1.4877411891 1.1878478526
Si 15
7.1661543038 3.2403711364 7.8063504974
Si 16
10.0989980887 3.0312117209 3.1372565673
Si 17
5.2652784986 1.6713806424 1.7639939986
Si 18
-0.0322046926 2.990891051 7.6556831128
Si 19
3.5795189662 3.0700929343 3.8960189703
Si 20
-1.6397600038 5.8262320742 7.4444952732
Si 21
1.930300033 5.7019760878 3.652303041
Si 22
5.2214023831 5.9114904733 7.7676780394
Si 23
8.4475424299 5.6626828616 3.2485367885
O 24
2.7967712462 4.3598725514 3.2054470013
O 25
3.5704585395 0.5294027876 6.9657775688
O 26
6.8475059848 0.4972543843 4.730745049
O 27
-2.835983395 5.6430749277 6.3302871631
O 28
0.5882888385 5.2242665885 4.412010908
O 29
5.4077231488 1.211055356 22.7471479971
O 30
-0.0266337915 2.6028889703 1.379953863
H 31
-0.2285190901 3.5729869221 1.2178812636
O 32
-0.5036660903 2.3827022322 9.1075967885
O 33
3.9011765448 1.9927110513 2.6798764353
O 34
9.02972578 0.280633931 9.4063451985
O 35
11.8002244093 0.1182631172 2.0854321979
O 36
6.4746141694 4.7685728077 7.8729696221
O 37
9.0964246401 4.2567334287 2.6383650386
O 38
9.9702340104 0.6756672903 6.8005293041
O 39
0.4813287668 0.6028698679 3.7350262379
O 40
3.9177645234 5.2174669175 7.0411136794
O 41
7.2822408817 5.2959825195 4.3126195835
O 42
12.3330711008 0.6989099836 22.1861142577
O 43
6.4493462618 2.7010923156 2.1595868357
O 44
8.1013763972 3.0891712157 9.1534824741
O 45
10.4768837416 2.3707088632 1.6298026064
O 46
5.9886284885 2.1199044701 7.667842115
O 47
9.3410574658 2.0051601559 4.1191022978
O 48
8.0995492378 3.3620375358 6.4574425905
O 49
-1.7546743463 3.8681563972 3.6115765054
O 50
-0.4248480506 2.1215362732 6.3151380598
O 51
2.5249317726 2.3503240014 4.8995675334
O 52
1.4781973326 3.6043884984 7.6413274563
O 53
4.8806864505 3.5467144617 4.7250079569
O 54
-2.0097534448 6.1046864805 8.9915285587
O 55
5.6541395708 0.1015939462 2.3084361663
O 56
-1.1910278879 4.2038388596 7.5109027258
O 57
1.6105610923 5.7179665293 9.1622473522
H 58
1.5513974601 4.7617729665 8.8056244836
H 59
0.7477189994 5.9770318693 9.5366341524
O 60
3.9005832093 4.9833622054 19.3321155214
H 61
3.9264802676 5.8316469914 19.8539946171
H 62
4.3606855463 4.3154404676 19.9029160374
O 63
8.2670362605 5.4478581764 10.0199452359
H 64
8.1877776263 4.4542680095 9.6876181252
H 65
7.5102124147 5.8790291073 9.5778811584
O 66
5.3094355585 5.1233890424 1.9234472985
H 67
6.0968367249 5.6773879306 1.7272781155
H 68
5.7262856565 4.2102131863 2.0414235348
O 69
-1.4117036702 5.8677842892 17.3548366055
H 70
3.0608442872 0.0913739237 18.3059886655
H 71
-1.7197461888 5.0168409166 17.7488369474
O 72
1.7607117617 4.9536025946 21.0668045502
H 73
2.5337335378 4.8473207365 21.683039827
H 74
2.2155451959 4.9533558587 20.1963834067
O 75
10.7012370959 2.8863378825 16.605255561
H 76
11.6606237349 2.706217085 16.846486423
H 77
10.0952784849 2.5048703782 17.2875889542
O 78
13.1437915466 0.0662623042 17.5108015285
H 79
8.5563850111 5.5496482081 17.7049852845
H 80
0.9306190255 0.0819639098 17.4693366917
O 81
2.2145715035 1.8470338294 14.0790034334
H 82
2.3217550434 2.0737443533 13.0750494384
H 83
3.0817562184 1.5526634911 14.4099994707
O 84
-0.6988525652 5.2077288603 1.5255742997
H 85
0.1834371678 5.5662648448 1.8279875798
H 86
-1.1072928202 4.7968963388 2.3573423484
O 87
0.6247359716 5.379973494 15.4671395599
H 88
-0.039635041 5.8494769986 16.0277867499
H 89
1.5436902043 5.6912872076 15.6727721779
O 90
0.1736570457 2.8947283714 16.2494143733
H 91
0.8376693679 2.8508100725 16.9785245987
H 92
0.3365987117 3.8122532494 15.8702468708
O 93
-0.6828338391 3.8363820264 21.3045546361
H 94
-1.5595545141 3.5326619507 21.0143549606
H 95
-0.0079464042 3.2970187342 20.8129409178
O 96
0.5874748911 5.4759293064 12.8137509316
H 97
0.5110087686 5.4817145238 13.8125427362
H 98
-0.2242048862 5.0236438521 12.4700267546
O 99
-2.3436587004 5.1567040031 14.5233514745
H 100
-2.1408789223 4.8609054403 13.5991492962
H 101
-2.4134658963 4.3826810833 15.133425097
O 102
7.6293996857 0.9732903784 21.0653556453
H 103
8.0170403486 1.6596386724 21.6870832351
H 104
6.7835904035 0.7749346397 21.5436372439
O 105
4.8883421112 1.4945988959 11.2967590742
H 106
4.8113305623 0.7974736523 11.9920922446
H 107
3.9484495561 1.8954079535 11.2719348434
O 108
-0.0104857162 0.2734774803 12.5468785791
H 109
12.1732464181 -0.2565441228 12.6639101252
H 110
-3.4132917006 5.7473484486 12.2249354054
O 111
1.0578782905 2.0655617029 20.265683319
H 112
1.7065149134 2.1607412439 21.0300896809
H 113
0.3725266364 1.4481029455 20.6320334338
O 114
2.3206585148 2.987941027 18.0881149348
H 115
1.7810292017 2.6361634854 18.8475445792
H 116
2.7271512123 3.8317638325 18.3985674798
O 117
8.1077042328 3.0036788448 0.2289430671
H 118
9.0111389691 2.8231715711 0.569046119
H 119
7.472759415 2.8997101224 1.0418833078
O 120
10.402106387 1.4377411474 20.5576757757
H 121
11.1921088873 1.1444808739 21.1166511375
H 122
9.6153264047 1.1302334221 21.0489901741
O 123
3.1489465754 4.7626934523 0.3684750773
H 124
2.6107207718 5.1992471956 1.0695332307
H 125
4.0717568888 4.8780251418 0.7360858857
O 126
2.634487853 1.9960617788 22.3808800036
H 127
2.6697391938 3.1345670072 0.083715967
H 128
1.3689978525 2.3216690955 0.4834417105
O 129
10.3643342834 3.951562192 19.4255561431
H 130
9.9177901779 4.4756589309 20.1143530063
H 131
10.3901994657 3.0360616558 19.7966182784
O 132
8.8522198801 1.5253331038 18.1530634498
H 133
9.3318025662 1.4329668384 19.005531503
H 134
9.1396060996 0.6933668438 17.6557692035
O 135
7.6519453928 4.5008416154 21.1134561732
H 136
7.7626784667 5.4213827741 21.48834175
H 137
8.1142785258 3.8811555454 21.7538916311
O 138
4.5477529815 2.1062651461 16.3127118591
H 139
3.7407612188 2.5414617134 16.6531797014
H 140
5.1082828275 1.9685817848 17.1216392339
O 141
7.3791543691 -0.3287253479 15.562667907
H 142
3.6350031459 5.3283776351 14.6386515134
H 143
4.01789335 5.7190850945 16.0731467387
O 144
7.6419637256 2.8067990285 12.2656739704
H 145
7.4277427494 3.7672700159 12.1863745595
H 146
7.2493708941 2.5204378436 13.1422578062
O 147
3.8433359241 0.688621366 19.7557112203
H 148
4.7533201732 0.7876096693 19.3459775965
H 149
3.4898448944 1.5990051216 19.6769487662
O 150
5.5712796341 5.5284990291 16.8224178917
H 151
6.2617416959 5.3992678773 16.1104226836
H 152
5.9189627844 4.9796455673 17.5624294272
O 153
6.8273312088 2.2509078169 14.7809791785
H 154
5.9129164313 2.3502985639 15.155424636
H 155
7.1314652957 1.347383987 15.0732421365
O 156
5.3765672825 3.1068520681 20.724597814
H 157
5.3420134502 2.4678812201 21.4964724315
H 158
6.1429101612 3.7079038266 20.9387777167
O 159
7.5170408251 4.9040342045 15.0134273965
H 160
7.4781419021 3.912530307 15.0480081953
H 161
7.1311793946 5.1311040485 14.1376628226
O 162
4.6943547621 4.3868583493 13.4321788816
H 163
5.4987026873 4.8767663982 12.9773043385
H 164
4.6395495347 3.5015711539 13.0296419628
O 165
11.3377869787 1.4168565056 14.5517205172
H 166
10.8603674393 1.3817120001 13.7006883117
H 167
10.8334674152 1.9550803941 15.2195235084
O 168
10.198304458 2.1048708129 11.8266169987
H 169
10.2279239327 1.1117569986 11.8436514218
H 170
9.2792051687 2.3789456945 12.1042023842
O 171
3.0800901971 5.9112687021 11.9194288363
H 172
2.1833146696 5.6344782075 12.239264024
H 173
3.7245261365 5.3399919246 12.4171466186
O 174
6.0365072613 1.5810094083 18.5727769743
H 175
7.0068253223 1.4028207414 18.4806586319
H 176
5.9603267891 2.2431131826 19.3205629855
O 177
7.5000166233 4.3271823652 18.4183522022
H 178
7.9321701457 3.4792274694 18.1975078589
H 179
7.6185204295 4.4110780192 19.4042249663
O 180
-2.6855102409 5.4863940252 22.1545152657
H 181
9.7048125894 5.0294236564 0.6653152217
H 182
0.5689147225 -0.1850953348 22.1397578982
O 183
2.4180704421 2.3635520954 11.5393900164
H 184
2.4343596926 3.3331074105 11.4621032088
O 185
-1.9336413458 5.0378685808 11.7463479316
H 186
2.5301997134 -0.321170784 11.7880748935
O 187
6.6096250546 5.6340895492 12.3332635941
H 188
6.5346327004 5.3996336732 11.3877662794
