# Supplementary material for: Is there a future for 43Ca nuclear magnetic resonance in cement science?
Source: Phys Chem Chem Phys. 2025 Apr 9;27(17):9159–68. doi: 10.1039/d5cp00491h (PMC11997747; doi:10.1039/d5cp00491h)
Supplement: CP-027-D5CP00491H-s001 [file CP-027-D5CP00491H-s001.zip › QE-Files/CSH-bulk-structures/CONFIG_3-8]

3-8 -59615.35325 eV
0 3
   6.738326648  -0.086412885  -0.025416116
  -8.309020672  12.331382176  -0.073091357
   0.732400022  -6.238090675  14.141633171
O 1
0.0750152936 3.5953491116 13.2912331152
H 2
-0.2538003538 9.972593812 0.0615912673
H 3
-1.4060524031 10.4827672628 -0.93462951
O 4
1.1789359247 0.5164392785 0.7921769397
H 5
0.7869767066 -0.182934074 1.3532458811
H 6
2.7318662749 -6.1140134251 14.4977780215
O 7
-2.2976263085 10.661743615 1.6885001514
H 8
-2.6984564358 9.8161677145 1.3904823145
H 9
-3.0052545664 11.0440372442 2.3245026752
O 10
0.0746985452 5.0910889401 -0.0570165754
H 11
0.6291100496 4.2879761221 0.1560899317
H 12
0.4463801704 5.8642511747 0.4236690234
O 13
2.0728623056 2.3146800991 3.2222342665
H 14
1.0984962003 2.7023154936 3.2475844566
H 15
1.9549624021 1.3802475638 2.9557445472
O 16
-2.8921385614 6.1305379557 10.5103645124
H 17
-3.7233721692 6.6594617541 10.4521312219
H 18
-2.2130475569 6.8945175032 10.5601680157
O 19
-1.4318840824 8.8213908844 3.6391207459
H 20
-1.5953603194 9.6862582632 3.1824079602
H 21
-0.4365109704 8.7483830058 3.6009378766
O 22
-1.8391086673 5.5202936617 13.3201440001
H 23
-2.513774092 11.594989564 0.1581021589
H 24
-2.8353385865 5.7624081413 13.20389407
Ca 25
-1.5738095756 8.7023538858 6.0649233012
Si 26
-4.8726552643 8.5346785556 5.0238142934
O 27
-6.0462179234 8.0383129231 6.0295231
O 28
-3.8772274216 9.5515833368 5.8037131
O 29
-4.0476530208 7.2574273813 4.405742411
O 30
-5.5678455915 9.2431988638 3.7027554548
Ca 31
4.641192426 -0.4950438582 5.5878612261
Si 32
1.1314607343 -0.2733827707 5.1062387868
O 33
0.3119031243 -1.295867931 6.068873502
O 34
2.4578307341 0.2321960716 5.8952291962
O 35
1.4921874478 -0.781565955 3.5679742504
Ca 36
-2.831653901 5.8329747177 8.0181799009
Si 37
0.7043537029 5.6029465218 9.3464415471
O 38
-4.9784422635 6.6954811004 8.6903813871
O 39
-0.567464373 5.3230270504 8.361189353
O 40
-6.3956683586 5.8607120261 10.9734224702
Ca 41
3.5381002994 -3.4687534212 8.0939951121
Si 42
0.0554214502 -3.2423641134 9.2833842515
O 43
-2.4936410091 8.2129230735 8.1553982609
O 44
1.4662953405 -2.7861789657 8.6060321835
O 45
-0.6119319994 -1.7152455062 9.6174901128
O 46
0.2528631448 -3.9763323255 10.7031376358
Ca 47
1.0895587681 -4.8881064289 12.5781632061
Ca 48
-0.1512164495 -1.5267789378 11.9998620644
Si 49
-5.5216567094 10.6916698496 2.8637868633
O 50
-5.7710688283 10.2462667284 1.3341620903
O 51
4.1387557691 -0.8079900173 3.3037240516
O 52
2.2130387022 -1.7907540415 11.214857386
H 53
2.1128939248 -2.1498997392 10.293472246
H 54
3.0482260572 -1.1965436643 11.1956168812
O 55
-3.7784667002 2.8436939644 13.630764947
H 56
-4.8781542764 9.6152759856 0.3286267088
H 57
-4.9376870929 8.2141678001 -0.3769369318
O 58
2.3764430226 -3.2454352147 14.2417517106
H 59
1.5570712192 2.291853016 0.7917637116
H 60
3.1960976985 -2.7268630083 14.4460687059
O 61
-1.2840313237 0.7790482656 13.8936538539
H 62
-2.5480716065 7.3243993495 0.5761711935
H 63
-1.0972751239 7.2163476316 0.0362718896
O 64
0.5030286497 7.316056236 1.3743458284
H 65
-6.0410036131 8.3571713131 1.5784972532
H 66
0.3724488278 6.8386877568 2.2471461895
O 67
0.4517613221 0.9382221197 11.2386946256
H 68
0.0582188909 0.9188591949 10.2935773985
H 69
1.3612976575 1.3362575155 11.1483707403
O 70
4.3008888101 1.1414936195 1.4344586169
H 71
4.2543460624 0.3921766368 2.1004521698
H 72
3.8930050329 0.7710441708 0.5934243812
Ca 73
2.5701892738 2.6288671946 6.1654203482
Si 74
-0.5680552363 2.4825014727 4.9791249882
O 75
-2.1693690121 2.2504919485 5.1655499637
O 76
0.1637233677 3.2668987045 6.1971938214
O 77
0.0185914698 0.924108407 4.890191644
O 78
-0.2724170287 3.1602923792 3.5123092235
Ca 79
0.2895687379 5.6682872737 6.1042804496
Si 80
-3.2109122129 5.9002634216 4.9237984611
O 81
-4.1938204713 5.0398683605 5.9116290949
O 82
-1.9439067112 6.391470644 5.8496799376
O 83
-2.7264163837 5.1808217283 3.5569061967
Ca 84
1.5461771301 -0.5014720693 8.0827596338
Si 85
-1.8073176779 -0.522346073 9.5031447752
O 86
-0.9898877227 0.8170403824 9.049497538
O 87
3.7702264422 -1.0879769859 8.4634527226
O 88
-2.2366909704 -0.3924224293 11.1001975776
Ca 89
-0.6607408577 2.9185416567 8.3515348214
Si 90
2.5460112728 2.7926000803 9.2073742269
O 91
1.6788740875 1.73701698 8.3356103825
O 92
-2.9518746596 3.443219391 8.3287244868
O 93
1.4744161825 4.0747101939 9.4708922548
O 94
-3.8468768814 2.4416491892 10.7739919182
Ca 95
-4.8141470865 4.3152614988 11.9639682193
Ca 96
-1.9319033349 1.7752601285 11.839460123
Ca 97
-2.484377998 3.0638350117 2.8764702029
O 98
6.0371224926 -3.5137783412 13.0947370609
H 99
5.7709265476 -3.5025315813 14.0271868383
O 100
-4.3341887896 6.0998978552 13.2986457868
H 101
3.886086517 -5.4435488832 12.7864934879
O 102
3.8749393192 -4.0132706449 11.6448748654
H 103
3.2886588527 -3.220720464 11.6556149679
H 104
4.7055002808 -3.7753490451 12.1947440705
O 105
-1.2739162769 3.756838472 10.7823999375
H 106
-2.0643105825 4.2290292829 10.4482983442
H 107
-0.6404773628 4.5517011979 10.978121407
O 108
-0.0486638385 5.7764172012 3.5634433448
H 109
0.073244217 4.7804391454 3.4337900717
H 110
-1.0508643832 5.7855671278 3.5484379924
O 111
-3.0381310984 4.6957007977 1.0634544172
H 112
-3.0658399639 5.2034408434 1.9478150478
H 113
-2.4406044408 5.226410928 0.4915049662
O 114
-3.1076885251 7.8783419054 1.8776789424
H 115
-2.4009841661 8.0139669566 2.5753747446
H 116
-3.8584212892 7.5124248098 2.3898029194
