# Supplementary material for: Is there a future for 43Ca nuclear magnetic resonance in cement science?
Source: Phys Chem Chem Phys. 2025 Apr 9;27(17):9159–68. doi: 10.1039/d5cp00491h (PMC11997747; doi:10.1039/d5cp00491h)
Supplement: CP-027-D5CP00491H-s001 [file CP-027-D5CP00491H-s001.zip › QE-Files/CSH-bulk-structures/CONFIG_surf29]

Surf 29
0 3
  13.274442591   0.138724477   0.004637505
  -4.237606101   6.180277855   0.067440897
   5.822962390  -0.834747614  22.224001134
Ca 1
-0.4414210829 5.5009530525 6.9425427008
Ca 2
9.711353956 5.8773729332 4.8561252961
Ca 3
11.6758937489 2.6200761601 5.0220921576
Ca 4
1.7971659476 2.5064157852 6.7068534511
Ca 5
9.3593251516 0.0229496432 20.5072875311
Ca 6
11.4589342221 4.9401340281 10.7096818594
Ca 7
6.1246633271 5.8244847954 6.9248289452
Ca 8
2.9658536946 5.7566301448 4.8214572432
Ca 9
5.1249165211 2.6107312776 5.0046278796
Ca 10
8.3452882938 2.7411553928 7.0685719752
Ca 11
12.2285513256 -0.2118188517 14.6418551454
Ca 12
6.1034645946 1.4463542002 1.9404639163
Si 13
10.1962179008 1.6727341603 1.7731749501
Si 14
4.8725407488 2.8531000197 7.9639571759
Si 15
8.2631623589 3.0427337272 3.7297671024
Si 16
2.7005024418 0.8891339208 1.2989819752
Si 17
11.5447599231 2.7742734338 8.0588997555
Si 18
1.5952146687 2.8315371828 3.627167412
Si 19
9.879299011 5.6269682097 8.128737454
Si 20
-0.265078484 5.4059345855 3.6577421085
Si 21
2.8512719845 5.4396045385 7.8490960588
Si 22
6.4211269799 5.5517262015 3.8864813567
O 23
0.7019445137 4.1485078578 3.1411147464
O 24
14.840309742 0.3336519957 6.8914891444
O 25
4.9554105713 0.4662593554 3.9562958757
O 26
8.4443269453 5.0708934015 7.5986717912
O 27
-1.2354036935 4.8875484903 4.8497188563
O 28
1.6826294802 0.4489367826 0.1396775558
O 29
11.6059019364 2.3567421887 2.4110396682
H 30
-1.2667092371 2.9182146792 1.8486737127
O 31
11.5571188529 2.0567389831 9.5214555362
O 32
1.9957268887 2.1280127891 2.19009227
O 33
6.3953469907 -0.3836279996 9.2107261074
O 34
10.0830055299 0.1951453433 2.4835659192
O 35
3.7609787275 4.0736450533 8.1098650532
O 36
7.2263077734 4.243841922 3.2986468345
O 37
8.0627463945 0.380644035 7.0967075168
O 38
11.6195092095 0.2860756903 4.7600983962
O 39
1.7606900859 4.9996677827 6.6920190493
O 40
5.1591275657 5.0411474879 4.7728172809
O 41
10.279331332 1.4089328777 0.1624783311
H 42
15.8353007389 1.2368358877 21.6057915011
O 43
4.1137824759 1.4400867511 0.7016826352
O 44
5.2522503948 2.4447432305 9.5062331666
O 45
8.9016259049 2.5583598832 2.2552573512
O 46
4.097547817 1.7331633165 7.0292026581
O 47
7.2838977935 1.8362990639 4.2295975561
O 48
6.1264091412 3.3876050042 7.0565748613
O 49
9.3730644614 3.5021443993 4.8139483802
O 50
10.5616116039 1.9680854976 7.0336981527
O 51
0.7276377085 1.9210615506 4.6398482987
O 52
12.9298257189 3.1122370315 7.2779370672
O 53
2.9382866493 3.3570332506 4.3895902657
O 54
14.2251396499 0.0700950046 9.5440083817
O 55
-1.2056038755 5.7581447109 2.3471893041
O 56
10.8943089198 4.2822656107 8.3736470266
O 57
3.8725084762 -0.0755246847 9.2072766572
H 58
4.91394003 -0.0475894287 9.2298965386
H 59
3.5914550145 0.8513384155 9.1216968595
O 60
8.2167504819 2.143657792 20.3242986451
H 61
7.2660261941 1.8037104832 20.30444458
H 62
8.297811978 2.7719490086 19.5892878058
O 63
7.8452174125 -0.3319199574 11.4108536148
H 64
4.4296131365 5.2878560722 11.4584571842
H 65
7.4178054615 -0.3375029511 10.4900925718
O 66
4.6962287824 3.3695335605 2.3185228748
H 67
3.9967969397 3.5237148851 3.0171805343
H 68
4.2249647943 2.8291761333 1.6037686105
O 69
9.2148007908 5.5354119501 16.7551576983
H 70
9.1866950261 5.4347070346 17.7381650923
H 71
10.0567510543 5.1076991951 16.4883242152
O 72
14.3093068587 0.7916895878 14.3430894153
H 73
14.9646034608 0.6978557231 13.6147339384
H 74
14.7678790961 1.2193637228 15.1223269932
O 75
5.9594151955 4.9924239826 13.9804431687
H 76
5.1289237533 4.6301616292 14.3460564532
H 77
5.9360887876 4.7379270858 13.0196312351
O 78
16.9148246436 0.8415984098 18.1889341296
H 79
16.5961185511 1.2939013255 19.0356768336
H 80
16.8327086792 -0.1306781046 18.4162289375
O 81
5.2606227386 0.0659291853 14.3609380944
H 82
5.4850057505 0.4512125857 13.4857765229
H 83
6.1401754388 -0.0957454944 14.7797794024
O 84
9.159769801 6.1450876337 2.4916462006
H 85
9.5835785851 6.0544024474 1.6033858925
H 86
12.8865127589 0.7989024737 2.3673147771
O 87
13.0725226024 4.0619472494 13.7958343436
H 88
0.2091260528 4.8026950101 14.0452158035
H 89
13.8036699771 3.5632216841 13.3860724238
O 90
0.5361350809 4.1580864024 10.869469433
H 91
1.1362462496 4.4720986743 10.1463167144
H 92
0.6418723326 3.1558082022 10.9677318924
O 93
6.3356695356 -0.1838689862 17.8043561249
H 94
6.2995865252 -0.2066642399 18.7910830794
H 95
5.5250980746 0.3412319905 17.6149788216
O 96
2.7382691 0.4352125076 12.1226795901
H 97
2.4343570264 1.2792005573 11.7115335052
H 98
3.7371447355 0.5527139806 12.0683609268
O 99
8.5853629165 5.6520614244 12.3948706473
H 100
7.9990484707 5.1859154213 11.7754347008
H 101
13.0169571394 0.3783995811 11.9224984935
O 102
6.9653675167 4.8675163109 20.8065354699
H 103
6.8907586591 4.0289100751 21.3251348055
H 104
7.8697714793 4.9615857107 20.4155745812
O 105
7.9089214004 2.3180508497 9.4486006855
H 106
6.8964250289 2.2986512108 9.5132245978
H 107
8.130746296 1.3658739235 9.4745975032
O 108
13.4866929419 1.7610119108 11.1612342048
H 109
12.6528909464 1.940000859 10.6064437945
H 110
13.9092159029 1.1231612502 10.4350884856
O 111
8.7860986605 3.6754734135 14.6131073795
H 112
9.734291035 3.4843473069 14.7468068297
H 113
8.5282546439 3.1299641925 13.8335182558
O 114
3.7473587905 4.2349710992 20.4313274666
H 115
3.3587126406 4.4826632011 21.3120493506
H 116
3.4418351721 3.3089888124 20.247846638
O 117
3.1056767243 5.6505784342 2.1105587366
H 118
2.7162466078 4.8524754399 1.7081306948
H 119
4.0775582323 5.5984813388 1.9461830961
O 120
11.1734641577 4.1950179306 21.7165243665
H 121
5.8393902952 4.4853708499 0.1440016534
H 122
11.3756303066 5.1406337018 21.9741003978
O 123
0.3447965649 3.8015819647 0.3790161521
H 124
0.0999554727 4.4496320741 1.0707202238
H 125
0.9401254664 3.1716908939 0.839504032
O 126
6.0026016531 0.7172325312 20.474234994
H 127
6.3420813295 0.2921958432 21.3197812094
H 128
5.1151810738 1.1073812088 20.6347147447
O 129
12.4194271888 4.4507882007 19.0356432753
H 130
13.0641824246 3.6787132834 18.9794718365
H 131
12.2104033937 4.5270941396 19.9945819103
O 132
11.242076288 1.6465819898 20.0116214089
H 133
11.0854907742 2.5605932393 20.3315955082
H 134
12.0082837373 1.7218234684 19.3813390159
O 135
9.3368881714 5.3179313079 19.5504020238
H 136
10.0181634599 4.7588462926 19.9761716112
H 137
13.9035219347 0.0632137057 19.668567066
O 138
11.5237685539 3.6414926052 16.2954804921
H 139
12.2448024868 3.7842998296 15.6364008416
H 140
11.8688082647 3.9215844642 17.1721134948
O 141
3.6228585925 3.0279438654 13.7599097933
H 142
3.5206541884 2.9655538119 12.7746611975
H 143
3.9230268343 2.141140567 14.0297063868
O 144
3.1302955228 2.8969194441 11.0366556633
H 145
2.8528567538 3.8291771646 10.9779107788
H 146
3.9126761353 2.7982767909 10.4086432958
O 147
7.9572273655 0.5423785071 15.2544817769
H 148
7.4942184979 0.9614993232 16.0064836669
H 149
7.8537013421 1.1490046492 14.475935413
O 150
13.7198527391 2.152770596 18.8133851589
H 151
14.1988843599 2.0529081094 17.9448685177
H 152
14.4391252503 2.0369396614 19.540855618
O 153
15.3065342348 1.9931744478 16.4759403642
H 154
2.7250251833 1.3760439465 17.0436118598
H 155
2.3987112625 2.7279734033 16.2458670718
O 156
10.8939435708 -0.3826706048 9.2932542506
H 157
11.1803735297 0.6021468285 9.4371812614
H 158
7.4711032564 5.3685710374 8.9523936911
O 159
11.2744008849 1.9611153 13.6954358483
H 160
10.8003714115 2.1480262188 12.8453207247
H 161
11.9213663633 2.7021775552 13.7442686824
O 162
7.7641786902 1.8860818793 12.8206253594
H 163
7.8807493989 1.0487415143 12.257880984
H 164
6.8638726021 2.1808404216 12.5913448439
O 165
10.170042712 3.0013324865 11.3786686864
H 166
9.1985223658 2.9106665336 11.306491721
H 167
10.5804698681 2.4941012413 10.5738367611
O 168
5.935261602 4.4128972612 11.3601585154
H 169
5.6893435333 3.6122642032 10.8283747479
H 170
6.2607025625 5.039330632 10.6104828783
O 171
5.3088448541 0.8685106156 11.6873626759
H 172
5.7150405332 0.0078411146 11.4590168194
H 173
5.3240066139 1.3931098362 10.8248435121
O 174
9.0940750256 -0.1326542633 18.2110893405
H 175
9.6766375131 0.2636703918 17.517374601
H 176
8.1781835291 -0.1940979994 17.8521947046
O 177
10.6207496328 0.9092905665 16.214368714
H 178
9.8065857993 0.9300395855 15.64904166
H 179
10.9102996421 1.854048055 16.3043189213
O 180
7.0734483027 2.0752553261 -0.0397783504
H 181
12.3005712729 1.2108150213 21.3971038826
H 182
7.9841015549 2.253948922 -0.4191812882
