# Supplementary material for: Is there a future for 43Ca nuclear magnetic resonance in cement science?
Source: Phys Chem Chem Phys. 2025 Apr 9;27(17):9159–68. doi: 10.1039/d5cp00491h (PMC11997747; doi:10.1039/d5cp00491h)
Supplement: CP-027-D5CP00491H-s001 [file CP-027-D5CP00491H-s001.zip › QE-Files/CSH-bulk-structures/CONFIG_3-6]

3-6 -59613.782322 eV
0 3
   6.668455739  -0.102632845  -0.010299357
  -8.250829703  12.475941838  -0.212150952
   0.771403499  -6.437558625  14.337580774
O 1
0.5586827364 3.7499191259 13.7153200269
H 2
-6.3271539003 10.1482638548 0.2300569252
H 3
-1.0752601452 10.4354208954 -0.2223100934
O 4
1.3808494728 0.543917793 1.1030120285
H 5
1.1941414617 -0.3401142699 1.4725293508
H 6
1.9032841781 0.4696475002 0.2165984989
O 7
-2.1547476248 10.5343930215 1.2896308021
H 8
-2.4991599757 9.6198066979 1.4010947027
H 9
-2.7263994476 11.054798369 1.936236305
O 10
2.5966610503 0.1774101616 12.8710138379
H 11
2.2835233038 0.3665171962 13.8060016107
H 12
1.8106459531 0.4724975267 12.2878550957
O 13
0.2958299392 2.7973623496 1.7908640793
H 14
0.3681523168 2.9859594141 2.7759755055
H 15
0.6107583598 1.854508093 1.6658674881
O 16
-2.8164545431 5.8365556 10.6872309798
H 17
-2.7883481426 6.7684678309 10.2669702904
H 18
-1.830012352 5.6269679352 10.7029652483
O 19
-1.1241452663 8.7170290689 3.5609632718
H 20
-0.8557581407 9.631496817 3.2770471669
H 21
-0.2929564816 8.2105207202 3.6659592738
O 22
6.0000572192 -5.8370195133 13.8450778063
H 23
5.1410182221 0.8063071352 0.4649158049
H 24
5.0268452112 -5.9369051355 13.5776664181
Ca 25
-1.3507825229 8.6614577701 6.0190064691
Si 26
-4.6425912065 7.9927574691 5.0320862831
O 27
-6.0814161133 7.6522801763 5.6873492471
O 28
-3.5171850188 8.1903864356 6.1740849927
O 29
-4.2389095212 6.737020594 3.9999682246
O 30
-4.8208743991 9.3334191494 4.062372105
Ca 31
4.6820699862 -0.4876566773 5.588739031
Si 32
1.2076690643 -0.3073287114 4.9298123138
O 33
0.3383127031 -1.2624637411 5.9471061899
O 34
2.4587652104 0.39534426 5.6644361759
O 35
1.703490899 -1.2154638022 3.6060188507
Ca 36
-3.0943513295 5.6289586322 8.1285538233
Si 37
0.4120957693 5.4186946211 9.2400997946
O 38
-5.1604661476 6.6757814485 8.9460507531
O 39
-0.7631098689 5.1959605819 8.1271680887
O 40
-0.163758018 5.5928463509 10.7906138279
Ca 41
3.4531619453 -3.6892560333 8.2723997601
Si 42
0.1280676962 -3.2320493936 9.5699132586
O 43
-2.6656759464 8.0298944894 9.2710496757
O 44
1.1612402255 -3.2904766924 8.3117637723
O 45
-0.602129527 -1.7217515241 9.2591606514
O 46
0.8377303743 -3.2907004199 11.0421355631
Ca 47
1.1099804598 -5.0611374279 12.4760324431
Ca 48
2.7009107002 -2.0461408031 11.7279782759
Si 49
-5.1102014218 10.5070957808 2.9199756805
O 50
-5.359368849 9.8457744594 1.4681642143
O 51
4.3602337804 -0.9046111153 3.2725196764
O 52
-0.2094415331 -1.5726644881 13.3644685223
H 53
-0.0075064437 -0.6680131987 13.6868552183
H 54
-0.7766852532 -1.3951882098 12.4945473208
O 55
-3.1690350229 3.594514448 13.5883033911
H 56
-3.1949293679 10.5997868046 -0.4509816024
H 57
-4.4205806339 9.9016168712 0.1447842144
O 58
1.7959061594 -3.1366393074 13.6928186525
H 59
1.046158963 3.2480360385 0.3530152757
H 60
0.9647198417 -2.5522550298 13.5578130735
O 61
-0.954165674 1.0613643488 13.9473413758
H 62
-2.2635356983 7.5267083527 0.4570305958
H 63
-0.8053705218 7.7162296083 -0.0883735048
O 64
0.7213879051 7.29693887 0.8433527827
H 65
-5.6893885095 8.3175993565 1.2188590319
H 66
0.3191277732 6.7610429733 1.5793325403
O 67
0.6570792807 0.6376153259 11.2999310484
H 68
0.0078167889 -0.0882105887 11.1730409922
H 69
0.9444380566 0.9217334604 10.350913361
O 70
3.930920793 1.3040880253 2.0340724065
H 71
4.1379525813 0.4567358341 2.5893829762
H 72
2.990002556 1.1493938739 1.7655560312
Ca 73
2.8635242002 2.6537079484 5.9541837483
Si 74
-0.3324847226 2.2876448405 5.233642901
O 75
-1.6974015054 1.8183385043 6.0061397823
O 76
0.6291501325 2.8569661177 6.4227514486
O 77
0.191910747 0.9085366167 4.4114524344
O 78
-0.4593037949 3.4834712228 4.1449852773
Ca 79
0.1922945365 5.2491231621 5.9299466242
Si 80
-3.3119600243 5.5233604071 4.7550182546
O 81
-4.0758397131 5.2280838531 6.1812951384
O 82
-1.7907525849 6.0889226399 4.9504439384
O 83
-3.4545664223 4.1457182929 3.9033222992
Ca 84
1.7235581917 -0.7826110374 7.998442002
Si 85
-1.8938508126 -0.8451296182 9.8617606342
O 86
-1.7885287347 0.6859234827 9.3891756886
O 87
3.3155738355 -1.6561727847 9.5798838678
O 88
-1.7605507507 -0.89306 11.5235298455
Ca 89
-0.8713288281 2.4424365345 8.3322441843
Si 90
2.3549014501 2.6634609728 9.2817495786
O 91
1.4429358339 1.347738532 8.9478409466
O 92
-3.1748142542 3.2159901098 8.2125425344
O 93
1.2730557037 3.9779062363 9.357078341
O 94
-3.7120861096 2.7412746065 10.8199226077
Ca 95
-4.6896484928 4.4985922196 11.9501330647
Ca 96
-2.126505119 1.4207476321 11.9299382637
Ca 97
-2.0057083627 3.5677493889 2.419261618
O 98
3.393772787 -1.8602019638 6.8810505927
H 99
2.9729390223 -2.2137126567 6.0761106835
O 100
-4.8558267109 6.5417544772 12.9997613793
H 101
3.6502596705 -5.1700373196 12.6428554475
O 102
3.6471434617 -4.1928456166 11.1826256237
H 103
3.2638130031 -4.8855703747 10.5335709302
H 104
4.5606021639 -4.0934609794 10.7503834075
O 105
-1.1978580422 3.1971441041 10.7146889978
H 106
-2.197298099 3.3374041546 10.6222325884
H 107
-0.7840328183 4.0865263867 10.9208906404
O 108
-0.5912820549 5.7609358192 2.6670273545
H 109
0.0622041421 5.1168853042 3.0081778371
H 110
-1.1089283826 6.0040235925 3.5431460334
O 111
-3.2086869016 4.8583944779 0.694191298
H 112
-3.4638539509 5.7188826432 1.0790793229
H 113
-1.7271674851 -1.3637401307 14.3764491362
O 114
-2.9152919833 7.7763951949 1.8942928376
H 115
-2.1644488066 7.9856683114 2.5228863804
H 116
-3.628596061 7.4711741787 2.5119715687
