# Supplementary material for: Is there a future for 43Ca nuclear magnetic resonance in cement science?
Source: Phys Chem Chem Phys. 2025 Apr 9;27(17):9159–68. doi: 10.1039/d5cp00491h (PMC11997747; doi:10.1039/d5cp00491h)
Supplement: CP-027-D5CP00491H-s001 [file CP-027-D5CP00491H-s001.zip › QE-Files/CSH-bulk-structures/CONFIG_surf20]

Surf 20
0 3
  13.307881126  -0.036269467  -0.030463330
  -4.020233080   6.222517401  -0.051455850
  -0.050312844  -0.217471755  21.986452925
Ca 1
1.8738154852 5.9900925941 6.8552386977
Ca 2
-1.6337659815 5.8920896556 5.0207517058
Ca 3
0.2747247282 2.7324691453 4.5053660616
Ca 4
3.9437536237 2.7615862945 7.0659066792
Ca 5
4.8647865703 3.584620728 21.1873843025
Ca 6
-1.1786583858 3.3460291744 10.5718427205
Ca 7
8.6099883923 6.0403809761 6.6127801807
Ca 8
5.0115353319 5.9696644625 4.9799534789
Ca 9
6.8954603175 2.6985909297 4.8606217237
Ca 10
10.410650662 2.9472840018 6.8083293915
Ca 11
8.7844334603 4.8653479545 15.1552141263
Ca 12
-3.1143831982 4.9286171297 0.8842107174
Si 13
12.0409455548 1.5245128157 1.4948544572
Si 14
6.9978059803 3.134802752 7.8920303093
Si 15
10.1677291007 2.8793645633 3.6747222854
Si 16
5.1130224258 1.4817432563 1.4455043306
Si 17
0.6034707925 2.9377276063 7.758304339
Si 18
3.5849642572 3.0015960373 3.8725343321
Si 19
-1.2610087265 5.5213455158 7.9617529494
Si 20
1.8858906142 5.6169837142 3.6300233792
Si 21
5.4952461472 5.9712880747 7.9532453327
Si 22
8.3974145564 5.4446529591 3.4142023876
O 23
2.8186527365 4.3033335243 3.1898017796
O 24
3.614650128 0.4948477197 7.2949492372
O 25
6.7841433772 0.360795084 4.6420303567
O 26
-2.6727783916 5.3336742146 7.1617350161
O 27
0.5817324989 5.0812785148 4.4329555159
O 28
4.0129179904 1.0296241436 0.3447201171
O 29
0.103131937 2.3629000163 2.0631550694
H 30
0.5982580365 2.7654788046 1.288056497
O 31
0.2910364613 2.3591667393 9.2530810554
O 32
4.5348212992 2.3874655838 2.695104995
O 33
9.571280337 0.3296152567 9.5485647469
O 34
12.2989168456 -0.0541336631 1.9531022366
O 35
5.867563404 4.3550329849 8.0679169414
O 36
9.3266889342 4.1297066773 2.9551195305
O 37
10.5429362269 0.5901603164 7.0307487017
O 38
13.2604236285 0.1365710735 4.485264001
O 39
4.076850393 5.886577248 7.1841922538
O 40
6.9702379279 4.9462374665 3.9854405705
O 41
11.8835800061 1.7023419463 -0.0850032189
H 42
-0.4144482359 2.1874852578 21.456995357
O 43
6.2751424531 2.3290325201 0.702512409
O 44
7.3435255905 2.6574270627 9.4040751519
O 45
10.7709387365 2.1008966736 2.3510735674
O 46
6.1630698035 2.042327668 6.9998599102
O 47
9.144397188 1.9741128439 4.5235628409
O 48
8.2165513918 3.6879104661 6.9441076104
O 49
-1.9771174712 3.531933093 4.6589892429
O 50
0.2491487988 1.8652804905 6.6008602383
O 51
2.5087769171 1.9396308352 4.43421907
O 52
2.0142394669 3.7264174983 7.5592717086
O 53
4.5886970881 3.5627053093 5.0183350666
O 54
-1.3219143406 5.4477893384 9.6062327813
O 55
5.6426664876 0.1007360746 2.2115267265
O 56
-0.5975142244 4.0742264638 7.4540533609
O 57
0.7461825948 5.3932159233 11.1092793544
H 58
1.4666497215 5.8178411677 10.5387819668
H 59
3.9496984592 -0.6391999083 10.5615830481
O 60
3.7238622074 4.8123891257 19.5608771813
H 61
2.9331922484 5.2110333929 20.0076021
H 62
3.3758475382 4.5460861898 18.6710740307
O 63
5.5834936485 4.5271482233 11.16384009
H 64
5.9267273986 3.8120752969 10.5735683011
H 65
5.5630428738 5.3341692776 10.537633393
O 66
5.1559204134 5.1056259856 1.6690689195
H 67
4.3862673076 4.6529821317 2.0893632596
H 68
5.9275840995 4.9660382832 2.2717659683
O 69
-2.2923089772 5.7062243213 15.9457678741
H 70
2.0376757222 0.2307548781 16.5598383762
H 71
-1.6620498009 4.9696690121 16.0808523127
O 72
-0.4696995338 0.9972166172 14.7888340604
H 73
-1.09403806 1.6370628393 15.1914726683
H 74
0.427689938 1.4286350565 14.8009844369
O 75
10.5980046965 2.8964701586 15.4103341468
H 76
10.4504155432 2.4354800494 14.5253065521
H 77
10.0961104086 2.35169491 16.0409432207
O 78
8.5784063824 5.0609860978 17.5085650061
H 79
7.7774075301 5.0294506026 18.0576885903
H 80
9.2811811117 4.5677279955 18.0118910675
O 81
1.7488393127 2.3803104658 14.4767573885
H 82
1.6000930422 2.5385295609 13.494226057
H 83
2.6705129808 2.0857923969 14.6297642522
O 84
-1.7870857785 6.1662519288 2.5467911178
H 85
-0.8910556632 5.9881332606 2.1872985227
H 86
2.2039649717 0.9095915333 2.8170087986
O 87
4.4038142095 1.6395162707 15.1112740379
H 88
4.2642166831 1.4527493539 16.076715692
H 89
5.3198110521 1.4169542131 14.7738844031
O 90
0.4222454065 4.3866974419 15.7366030031
H 91
0.8881770996 3.5904831575 15.3659931212
H 92
0.2024533391 4.8939561165 14.9119020637
O 93
-0.9110162573 4.8014797942 0.3660580895
H 94
-0.3442954658 4.1055611023 -0.1225652339
H 95
-0.4957945248 5.7249014099 0.2719870038
O 96
-0.3748118542 5.7446873028 13.4512020155
H 97
3.7559148553 0.3861531113 13.9586204493
H 98
0.1480156281 5.7623828276 12.5929265112
O 99
-2.7946111988 4.7547998154 12.9108410576
H 100
-1.9524142277 5.1924031979 13.2372699295
H 101
-3.1845604832 5.4191906289 12.3000597037
O 102
8.0876586637 0.3265686809 21.9108427827
H 103
8.5296766045 0.216710674 0.7692759423
H 104
7.3124597743 0.9211484001 22.1552663307
O 105
10.145115863 2.8276142715 9.2639416609
H 106
9.2401712761 3.2185358605 9.3632942735
H 107
9.8939123832 1.828772754 9.3724378655
O 108
0.9761191414 2.6389737949 11.9927083327
H 109
1.0103145491 1.7069062766 11.5758786249
H 110
1.4441119565 3.1948040432 11.3356295994
O 111
-0.2284456539 3.8239915586 19.2358615169
H 112
-0.0099249935 3.291683079 20.1337355476
H 113
0.1559922188 3.2834330088 18.5163229052
O 114
1.2705656516 5.9270703601 20.1781775358
H 115
0.6832992375 5.2527190198 19.7443790087
H 116
4.8199291579 0.0107009866 21.0620866644
O 117
8.5063661816 3.444135168 0.1412151204
H 118
8.8621341616 2.682051812 -0.3654901098
H 119
7.6504459173 3.0545821611 0.5638089822
O 120
9.7761090627 1.3234688685 20.1851222475
H 121
10.609270352 1.4030763716 20.7500038946
H 122
9.1051313184 0.8273084874 20.7613484104
O 123
2.758130113 4.1128954048 0.2154209797
H 124
2.5204635921 4.8903252946 0.7705696832
H 125
1.885612761 3.7614788554 -0.1502346028
O 126
2.3220436906 1.4431267673 20.272681914
H 127
1.5606935951 2.0458182713 20.5727550289
H 128
2.8818619148 1.2970556797 21.0979897856
O 129
10.407787824 3.6852438982 18.9029246543
H 130
-1.8899348565 3.7460463794 18.9913155981
H 131
10.1063735091 2.8292509485 19.2989018647
O 132
7.9088784152 1.3039323298 18.0785169167
H 133
8.6901274543 1.2584129607 18.6794224967
H 134
7.5885993861 0.3813269957 18.0057166539
O 135
6.8720726001 4.6757246656 20.546314686
H 136
7.1281747101 5.6215271706 20.5311122366
H 137
7.5935405206 4.2153508263 21.0575454578
O 138
2.6944195264 4.4780372049 17.13478999
H 139
1.7788644224 4.6281985344 16.7679913757
H 140
3.300047063 4.5153604241 16.3347953817
O 141
6.7174153377 1.1934257505 13.8346729802
H 142
7.0293719532 0.3261215029 13.4677498957
H 143
6.9305159327 1.8003878052 13.0930246542
O 144
8.2446695634 1.7547664084 11.5419596244
H 145
7.8337613587 2.28017006 10.7578246573
H 146
8.6558095652 1.0590492273 10.9675150749
O 147
2.970761835 1.6330524959 17.4430834016
H 148
2.9837126628 1.4616185672 18.4169428057
H 149
2.8101426018 2.6091283972 17.3644959765
O 150
6.5398493273 5.7670207848 15.2652485854
H 151
10.4086717397 0.1588194274 14.5547738521
H 152
5.7324416376 5.1914670151 15.2489180153
O 153
4.2832230017 4.3235135049 15.0191577807
H 154
3.8678973651 4.5235454806 14.1394319286
H 155
4.4264210373 3.3381153115 15.0262528347
O 156
-3.2808597503 6.6200554171 10.6351258602
H 157
0.5988952869 1.1262997091 9.9213892321
H 158
-2.4920680109 6.05998036 10.2658225058
O 159
7.6854303481 4.0875316566 13.0325348011
H 160
6.9402651515 4.3944480672 12.4589264167
H 161
8.248835676 3.5454805857 12.4451091847
O 162
3.3298347398 4.9890885452 12.6020080204
H 163
2.4563779737 4.9307219343 12.15796753
H 164
4.0589827408 4.7399882441 11.957074408
O 165
10.1827549851 1.3842784048 13.3282920389
H 166
9.388444606 1.6032325777 12.7737069893
H 167
10.8723318551 1.2013341328 12.6331138559
O 168
11.5803288471 1.0122124262 11.140743501
H 169
12.4349073939 0.5055919676 11.0114347293
H 170
10.9187011197 0.6331322563 10.4847569497
O 171
6.3920156988 0.1524305134 9.4195387115
H 172
6.782003594 1.0917417849 9.4281344789
H 173
3.1381588977 5.8226321013 9.1069881832
O 174
5.5101455836 2.1764982311 19.392709856
H 175
6.3901414986 2.1670685756 18.9584022549
H 176
5.3659919319 1.2008679928 19.5996486425
O 177
7.6866965991 2.8041223227 15.8234320158
H 178
7.4477498757 2.1402737915 15.1367681717
H 179
7.7728657703 2.3044111951 16.6756786625
O 180
-3.4878625911 5.5902295635 20.792192329
H 181
-3.2685379987 4.9100509545 20.0935065229
H 182
1.1340145782 0.1262365959 20.6160211886
