# Supplementary material for: Is there a future for 43Ca nuclear magnetic resonance in cement science?
Source: Phys Chem Chem Phys. 2025 Apr 9;27(17):9159–68. doi: 10.1039/d5cp00491h (PMC11997747; doi:10.1039/d5cp00491h)
Supplement: CP-027-D5CP00491H-s001 [file CP-027-D5CP00491H-s001.zip › QE-Files/CSH-bulk-structures/CONFIG_surf18]

Surf 18
0 3
  13.419654638  -0.238834884   0.161240132
  -4.145201762   6.204165028  -0.036398805
   0.268511941   0.038243802  22.012147098
Ca 1
1.6944509147 6.1241529034 6.7280204808
Ca 2
2.6810088713 0.1479844279 4.7984955507
Ca 3
0.3914121123 3.0840260935 4.8384176101
Ca 4
3.594224579 3.0583054524 6.8530590225
Ca 5
0.858398722 0.86211044 10.1922258059
Ca 6
-0.6651872775 2.7530786158 13.4528413669
Ca 7
8.3749382005 6.0038931654 7.0491581388
Ca 8
9.2879486513 -0.0820749716 5.1519986333
Ca 9
7.2214612808 3.0252089516 4.9367711181
Ca 10
10.450364685 2.7980123043 7.2432361724
Ca 11
6.7821437527 0.9819874738 10.3428176077
Ca 12
8.6893127053 4.0539676331 0.9908909269
Si 13
12.3672769761 1.7625302284 1.989647664
Si 14
7.0078886009 3.1290820177 8.313372045
Si 15
10.4379644833 3.1600526416 4.1063681546
Si 16
5.7363343239 2.1808114416 1.8120737811
Si 17
0.1818277084 3.33817914 7.8800563353
Si 18
3.7481910522 3.3601647872 3.825181908
Si 19
-1.410017827 6.1772068734 8.0358425709
Si 20
2.0482895863 6.0138411935 3.7006628813
Si 21
5.0332802793 5.677240548 8.1052348357
Si 22
8.7113839058 5.7402561921 3.9084635246
O 23
3.136089622 4.8139221334 3.2693569357
O 24
3.5447805661 0.7394754606 6.856196119
O 25
6.9599818885 0.7469224901 4.8251330621
O 26
-3.0173127671 6.067868955 7.8596364105
O 27
0.721473871 5.3964348062 4.3825934982
O 28
5.7725578178 2.2377761814 0.2006406794
O 29
0.2416325025 2.8888226693 2.2644903596
H 30
0.9397397532 3.2332711358 1.5946671377
O 31
0.7031892841 2.9952330501 9.3853530644
O 32
4.2267695 2.631007364 2.407376508
O 33
8.8155113252 0.085759924 9.6116655517
O 34
12.5167729184 0.182165768 2.4365657237
O 35
5.6402452831 4.1173139883 8.3353958533
O 36
9.4734486458 4.3278395495 3.3752737361
O 37
10.2359861372 0.4026743492 7.3059428219
O 38
0.4124659049 0.6750108364 4.691365895
O 39
3.7878734438 5.3576728932 7.1044038997
O 40
7.3893976291 5.3601344341 4.7535341016
O 41
12.0956092596 1.8289027526 0.3678905452
H 42
11.5649630126 1.4436633281 22.0073710195
O 43
6.8703275893 3.1091400719 2.5431825043
O 44
7.6488753318 3.2063466022 9.8439193426
O 45
11.1104656563 2.3419966071 2.844710685
O 46
6.3843532761 1.6502766097 8.0708939014
O 47
9.4710562016 2.1866817122 4.9571805518
O 48
8.0794741121 3.6254943927 7.187711142
O 49
-1.8768337454 4.0668704787 4.9124471724
O 50
-0.7345758916 2.257384203 7.0807182436
O 51
2.6310681548 2.4815164242 4.5690098148
O 52
1.4175740257 3.7870413983 6.9032644215
O 53
4.9399157407 3.6573039416 4.8988999245
O 54
3.0645841043 0.6613748672 9.5256221023
O 55
5.8893254453 0.6028821791 2.3270879639
O 56
-0.8686948993 4.6158816803 8.0327712545
O 57
0.9993979819 5.4780507611 10.2540615767
H 58
0.9603681055 4.5214601165 9.9116357061
H 59
0.1380133064 5.9393146397 9.9368106053
O 60
2.9873198019 5.598843237 18.4412571407
H 61
2.0383857623 5.7743624272 18.7342267178
H 62
3.2939964077 4.8350635628 19.0357833991
O 63
8.0133256312 5.8200030591 9.767021075
H 64
7.8609023215 4.8200936162 9.9016563184
H 65
11.3955604849 0.0477841062 10.2273842667
O 66
5.5577615521 5.5589563973 2.3937361244
H 67
6.0924148134 4.743030181 2.6308038461
H 68
4.6035294122 5.2875780895 2.4405270662
O 69
2.7409668633 0.4184752818 16.1055918864
H 70
2.6625600731 0.967750302 16.970286387
H 71
-1.899751167 5.7850972829 16.2855317593
O 72
0.3675488886 1.1174993708 14.8072336505
H 73
1.2635352291 1.0301734613 15.217518335
H 74
-0.2196238315 0.6006008683 15.4154857744
O 75
10.6818823813 4.1012791141 16.8859154316
H 76
-2.0738352847 3.7246660379 17.1615589918
H 77
9.9569824969 4.2478223622 17.5232634704
O 78
12.1120534183 -0.1131645043 16.906099185
H 79
11.2159134482 -0.1048807686 16.4785737684
H 80
8.0043394664 5.2650684139 17.4224071687
O 81
1.5624485485 2.3734043417 12.2296406034
H 82
1.9535267216 3.1505432243 11.7873031359
H 83
2.3060264498 2.0115012599 12.8052389879
O 84
2.9080946958 0.1859436962 2.3688737167
H 85
-0.4003981619 5.9010295534 2.1878332852
H 86
3.1623044803 1.1225720477 2.1712145884
O 87
3.619226496 1.4101463642 13.7296165826
H 88
3.3633687621 1.1758538846 14.6653892605
H 89
4.3690746856 2.0558867351 13.7696671093
O 90
0.1039517877 4.022198015 15.3467817161
H 91
-0.0398161269 3.5743615631 16.2205074403
H 92
-0.074911419 4.9689903697 15.506245917
O 93
0.2312334753 3.3132035909 20.0286308804
H 94
-0.178736611 2.9620269028 20.8567959659
H 95
1.2049195621 3.1159271082 20.1041940823
O 96
-0.3774296741 5.0924080146 12.611520041
H 97
-0.2926433652 5.9708679739 13.0722250363
H 98
0.1649010089 5.2047084737 11.7860227244
O 99
-1.1844714934 2.5707558662 11.1334531909
H 100
-0.5228168201 2.9464707479 10.4655955507
H 101
11.3603526654 2.4179662596 10.8218075301
O 102
7.5486016856 -0.0096695288 21.7016554373
H 103
7.6968570446 0.2013944098 0.5450834321
H 104
6.9137907269 0.7580691524 21.6209412345
O 105
4.7326816887 2.4059724814 10.6082666753
H 106
4.0317327361 1.8230956274 10.1578822087
H 107
4.9270073339 3.1220359441 9.9644225954
O 108
-3.0364253034 5.5126381903 11.7839110555
H 109
9.6588302695 4.7269931478 12.336948913
H 110
-2.170538958 5.2710445142 12.1935775566
O 111
-0.7877854171 2.7216562328 17.6052394702
H 112
-0.4377287694 2.8363055857 18.5374192086
H 113
-0.9440332228 1.7541282366 17.436998751
O 114
0.3864646996 5.8960648017 19.1275538841
H 115
0.2268071973 4.9797245499 19.4705316861
H 116
4.2464054938 0.2765447802 19.921465849
O 117
8.7707317583 1.6662920173 1.4468279229
H 118
9.4329832702 1.089642485 1.8834698113
H 119
8.1310473503 1.940395848 2.162732291
O 120
9.8969031657 0.6128446466 20.5124751368
H 121
10.4504705655 -0.1854589758 20.6926922613
H 122
8.9841981031 0.3337622083 20.8420074002
O 123
1.9754087995 3.686740911 0.5589550407
H 124
2.2069179813 4.5829727902 0.1959518469
H 125
2.8390395223 3.2836578423 0.7891648253
O 126
3.6842314793 1.1156092642 21.359321789
H 127
3.2964846353 1.9030616338 20.870754822
H 128
4.5531476394 1.488183027 21.6885330541
O 129
9.5155330439 3.3649314762 20.858990851
H 130
9.0485337583 3.6498066861 20.0270277549
H 131
9.7111443729 2.405853926 20.7457790821
O 132
8.8740436286 1.2865126859 18.0984572208
H 133
9.4845512548 1.0773039414 18.8570111964
H 134
8.1098821867 0.6212114928 18.2748103263
O 135
6.939996124 4.7792246185 21.9279765362
H 136
6.5203636389 3.8501109541 21.8517455564
H 137
6.1373217077 5.164063376 0.6329866506
O 138
4.1866504289 4.0439195041 16.239412929
H 139
3.5877969538 4.4001908393 16.9476563944
H 140
4.5316204072 3.1935074859 16.611186326
O 141
7.0671866622 1.1125091208 15.0461081335
H 142
7.9983919011 0.8841085558 15.2935567805
H 143
6.5204920874 1.094288574 15.8873844695
O 144
8.3663057634 3.5360154318 12.5197959387
H 145
8.0864566709 3.4210308946 11.5753960915
H 146
7.529383857 3.6677071443 13.0260121089
O 147
2.2896969695 1.7921174419 18.2254480053
H 148
2.9873866988 2.3460272817 18.7328599196
H 149
1.6902194072 2.4838914118 17.8735069219
O 150
9.5827637459 0.176442657 15.8457301435
H 151
5.0470307947 5.4667728689 15.9763053976
H 152
9.3994497492 0.6766392771 16.7138200296
O 153
5.9254730335 3.2002454628 13.9119479246
H 154
5.5452298558 3.7692217566 14.6105158875
H 155
6.4570528867 2.4932548434 14.395544464
O 156
5.8382375179 2.9921636537 19.4161611561
H 157
5.9321972794 2.5945677031 20.3192348026
H 158
4.8387794656 3.2872474291 19.3994775757
O 159
10.6419538874 3.3411473364 14.2970788161
H 160
10.448802546 3.6493423668 15.2196118981
H 161
9.7987576791 3.2094232027 13.8175419076
O 162
5.5502582676 5.327777197 11.8006428087
H 163
5.2336990609 5.5855839775 10.8611012806
H 164
5.5244057961 4.3561435684 11.8900971476
O 165
11.2475502462 0.5904584762 13.5880990063
H 166
10.8077956814 0.0716814109 12.8727655063
H 167
10.6301741503 0.5249780731 14.3524020715
O 168
10.1029540415 2.407577008 9.6217981707
H 169
9.7218316826 1.4687026346 9.6279746641
H 170
9.2292209478 2.9016931379 9.7891090017
O 171
7.2472219791 0.1593880244 12.4760700136
H 172
7.0572918637 0.4132041308 13.4144858084
H 173
8.1473434669 -0.258585232 12.4596096987
O 174
5.4067033591 1.5620148841 17.110358742
H 175
4.8243370949 0.8275712363 17.4069922494
H 176
5.6904553047 1.9802929733 17.974648705
O 177
8.1805473879 3.8495126124 18.4919184386
H 178
8.4104160086 2.9092101989 18.2129448899
H 179
7.2460911465 3.72676513 18.8571359908
O 180
-2.8263884362 5.4670654777 0.4102687064
H 181
-2.0881474623 5.7150830619 21.595390995
H 182
-2.279779426 5.8922052749 1.1241160076
