# Supplementary material for: Is there a future for 43Ca nuclear magnetic resonance in cement science?
Source: Phys Chem Chem Phys. 2025 Apr 9;27(17):9159–68. doi: 10.1039/d5cp00491h (PMC11997747; doi:10.1039/d5cp00491h)
Supplement: CP-027-D5CP00491H-s001 [file CP-027-D5CP00491H-s001.zip › QE-Files/CSH-bulk-structures/CONFIG_surf27]

Surf 27
0 3
  13.504992317   0.221288482  -0.131590301
  -4.334487845   6.027666129  -0.018597873
  -2.538487154   2.421226547  22.679481005
Ca 1
4.9923228895 1.0401044584 6.7380960052
Ca 2
1.5461846613 0.9463429456 4.6939805349
Ca 3
-0.796942953 3.8730286652 4.6436100976
Ca 4
2.8420510396 4.0832312206 6.7604312531
Ca 5
3.5468548403 5.5247606512 0.1282750905
Ca 6
-2.1514702416 5.1758296225 10.2741299124
Ca 7
11.6993880206 1.1378316763 6.3319102107
Ca 8
8.1541028298 1.1925433181 4.4796337954
Ca 9
5.9999176313 4.0701555278 4.8157165226
Ca 10
9.6513130253 4.2983095707 6.5299407987
Ca 11
8.1720592673 3.0988505326 14.9669463605
Ca 12
0.5247239861 0.9328285595 0.8047728166
Si 13
-1.94843769 3.1799442215 1.6402921573
Si 14
6.1474297261 4.5612960725 7.7878050541
Si 15
9.267946127 4.2462926296 3.2658307635
Si 16
3.7631425377 2.5350795807 1.1580881141
Si 17
-0.7095184781 4.11275838 7.7794126628
Si 18
2.5552757271 4.2776144021 3.5573921693
Si 19
-2.5939888858 6.8762256726 7.7108179227
Si 20
5.0407699244 0.7981629259 3.6410928887
Si 21
8.5932115773 1.1327212707 7.4807703302
Si 22
11.9438226772 0.8452580945 3.1856389108
O 23
1.7801478617 5.6799863674 3.0998182902
O 24
2.7064119234 1.7816758569 6.8049463016
O 25
5.8637600164 1.8310906876 4.5743693693
O 26
-3.9120689214 6.4908325373 6.8289246127
O 27
-0.4826182065 6.1814894907 4.5049262547
O 28
2.6705276277 1.6936353728 0.3270173642
O 29
0.1662033767 3.1839541102 1.1529125782
H 30
0.6352584187 3.3271083377 2.0071474974
O 31
-0.6329596441 3.6726319463 9.3582354445
O 32
3.0930863686 3.7410094249 2.0825096738
O 33
8.3079534145 1.8577417724 8.9303958389
O 34
11.7827105122 1.6777217009 1.747801523
O 35
5.4356671124 6.0543065839 7.7903906142
O 36
8.6314292383 5.6712194405 2.6486124926
O 37
9.3193964021 2.061757744 6.352268151
O 38
-0.7863064879 1.5119231032 4.4326409766
O 39
2.9549931827 6.4649006189 6.803223261
O 40
6.2607656611 6.24646625 3.8473272484
O 41
11.2616292033 3.316503986 -0.1923293683
H 42
-4.752903383 6.4326695196 22.2426958689
O 43
4.7645212873 3.384795397 0.191633571
O 44
6.5403449228 4.3947125728 9.3669040897
O 45
9.8376209438 3.3048766204 2.0240640628
O 46
5.1395885002 3.4467610062 7.1652995922
O 47
7.9934900984 3.4579611061 3.8945957195
O 48
7.3510537011 4.780976052 6.6951723908
O 49
-3.1193849522 4.4443228953 4.5154651999
O 50
-1.5346245713 3.1007761136 6.8056543177
O 51
1.5195102065 3.243881927 4.2367033678
O 52
0.6206292807 4.6817416324 7.0540249982
O 53
3.7884882724 4.7026594596 4.5241153712
O 54
-2.7663477652 7.2846158303 9.2753979018
O 55
4.54952511 1.4881068227 2.1976669782
O 56
-1.7958281891 5.3982448561 7.9190816896
O 57
2.9338845333 1.3092669645 11.613236741
H 58
3.6950252467 1.9356939939 11.6819151007
H 59
2.3853621218 1.6417987043 10.8479753097
O 60
0.4421602166 7.6404293809 20.4693454792
H 61
0.2121952153 6.6851159815 20.4104151656
H 62
-0.3437237906 8.1860691336 20.2169168981
O 63
4.3233866635 5.8365269592 10.6571887269
H 64
4.987188363 5.2902011448 10.1604625957
H 65
4.1398465466 6.5680310606 9.9825688188
O 66
4.5022730472 6.745695514 1.967458171
H 67
9.2204509861 1.6235172048 1.7996785267
H 68
5.2289656728 6.3338478628 2.5399155304
O 69
9.0189952146 4.4691763 16.9486242263
H 70
-4.044597556 5.0580551891 16.6927656872
H 71
9.7270239 3.9478205849 17.3715766296
O 72
7.2356188595 5.1307121345 13.7922816827
H 73
7.1768464201 5.3988532659 12.8332342634
H 74
7.5543994889 5.9288622164 14.2485964832
O 75
3.5208808727 7.1192291507 16.382809958
H 76
2.7545905401 6.7382153915 16.9040877165
H 77
3.8296181925 6.3848121494 15.8178952534
O 78
6.0680690936 7.9628883246 18.4416738466
H 79
9.5222438146 1.8414142067 18.8676729228
H 80
6.527948811 7.0780055846 18.6110825061
O 81
-0.7645214506 5.5247527439 16.2604815377
H 82
-1.6017327571 6.0577957207 16.1979210833
H 83
-0.2325732578 5.60779482 15.433384094
O 84
-2.2986315461 6.1694462238 2.4205587914
H 85
-1.9769001626 5.1134311751 2.3131627658
H 86
2.8671738174 0.6124681116 2.2184764633
O 87
-3.1444214661 7.6965049436 13.6636094879
H 88
-2.3435851874 7.4964919711 13.1021944817
H 89
-3.7660636788 7.9037120163 12.9188789771
O 90
-0.7039348597 4.5955730932 12.1491912542
H 91
-0.5858766979 3.6121556908 11.9995825305
H 92
0.1201050158 5.0026298586 11.7720573027
O 93
1.0491225618 5.0302518182 20.6621990129
H 94
0.4461625804 4.538300775 21.2931890089
H 95
1.653144163 5.4424152677 21.3674354221
O 96
-3.8580906548 4.6918021958 11.8627511108
H 97
8.8346770624 5.4859004553 11.5730374627
H 98
9.3133918785 4.0263536597 11.4619011331
O 99
-3.378141973 4.2192296028 14.4050093269
H 100
-2.4291509497 4.1908388704 14.6059946921
H 101
-3.4653010225 4.4759256371 13.4405794959
O 102
7.1122954576 3.4976529945 1.2423453543
H 103
7.3051669512 3.3307391411 2.2036891644
H 104
6.1216873394 3.5021882753 1.045747722
O 105
9.2780703669 4.335255603 8.9705060882
H 106
8.421628998 4.8209801689 9.0130358001
H 107
8.914809633 3.3837642172 9.0115080372
O 108
2.500670408 3.7476535059 9.2596197323
H 109
2.1566590732 2.7905176813 9.2566274234
H 110
1.6668638956 4.2504874219 9.3437806743
O 111
-3.3407534377 6.6073316095 16.1160903444
H 112
-3.7031285114 7.3892140948 16.5854755234
H 113
-3.3654728436 6.8708836767 15.1458107364
O 114
1.5776899871 5.9006338114 17.7978199295
H 115
1.3962207074 5.951710307 18.7579433043
H 116
0.6936162274 5.847111546 17.3685586426
O 117
8.5767053937 5.2048567191 -0.2599742889
H 118
8.1608145316 4.6291213721 0.4462940943
H 119
9.0927977856 4.589890623 -0.8072859277
O 120
7.1554519431 5.5678060692 18.8107504235
H 121
7.6649846259 5.1270662603 18.0912974545
H 122
7.6363679615 5.3768703216 19.6355886979
O 123
1.1309803797 5.3631192928 0.1629179777
H 124
0.7600212863 4.4515096899 0.5038083096
H 125
0.8510313045 5.9838785927 0.8690813153
O 126
-2.6835702176 4.2894474159 21.2996215922
H 127
-3.5257578413 4.6944229346 21.6676843192
H 128
-2.8985127427 3.7046471395 20.5459738626
O 129
6.0555156863 7.8487183993 15.6439031503
H 130
5.8322066132 7.6242298205 16.5831377918
H 131
11.2208209182 2.3495962336 15.7676306309
O 132
6.1686706758 2.0097317435 14.1033106897
H 133
2.0745736009 7.3013826109 13.4866851336
H 134
5.57687715 2.5691033334 13.5597021822
O 135
5.7850056184 5.7682215538 -0.8846691863
H 136
6.042237229 4.8611522554 -0.6297419133
H 137
6.4814561287 6.3269588903 -0.4867321256
O 138
-0.9021851402 2.8746548091 16.754027513
H 139
-0.8307584861 3.8678533221 16.6535277879
H 140
-1.2760802538 2.7246172653 17.6457280237
O 141
1.243134629 4.9559642469 14.3229416675
H 142
0.9985061243 4.0119498355 14.2193908135
H 143
1.0594538749 5.3400956436 13.4383991071
O 144
7.3680343239 3.0829389758 11.3126155425
H 145
7.1030398658 3.5030480032 10.3929832575
H 146
7.697772759 2.2063219861 11.0492927089
O 147
2.9802168775 3.5146896435 19.7015045344
H 148
2.1722828898 3.9720014529 20.0871971246
H 149
3.0973851256 3.9739032923 18.8523105605
O 150
4.0221422783 4.8155783251 14.4486549054
H 151
3.0301553455 4.783010232 14.4141938436
H 152
4.3501891822 4.3812110607 13.6292078466
O 153
4.8474369062 3.3052769082 12.0601111728
H 154
5.8028408515 3.1793979027 11.7200220042
H 155
4.4319568065 3.9934388436 11.5005388546
O 156
-0.0502357622 2.1894192965 11.3450114987
H 157
-4.8011508184 7.3689403786 11.0859443159
H 158
-0.0730465722 2.716927222 10.450825347
O 159
4.7632944338 7.5636513368 13.3240643916
H 160
4.5327409443 6.8333652449 12.7163864245
H 161
5.4434753879 7.214524753 13.9434016569
O 162
1.6636220622 6.0439425837 11.5033227696
H 163
2.5090153944 5.6447334651 11.1751812073
H 164
1.400972793 6.6380113868 10.7388060724
O 165
7.3525003446 6.0784206315 11.1977623741
H 166
7.0171400904 5.452152339 10.459483684
H 167
6.9256053765 6.9604891391 10.9369212343
O 168
10.7615543008 2.2591520898 10.191327453
H 169
-2.0566167873 2.4683301368 9.7480808314
H 170
9.9680242188 2.0358474925 9.6320557715
O 171
5.6444899052 1.4499075749 9.2393918058
H 172
5.2592132024 2.3487155259 9.190854676
H 173
6.6342186078 1.6300701675 9.0925240683
O 174
7.5540371186 1.670530481 -0.5739870504
H 175
7.4503616499 2.3509111953 0.1612453808
H 176
4.2407437809 4.1871333043 21.5193790066
O 177
6.2060031261 4.0601886498 16.1944873112
H 178
5.7664918678 3.4528354678 16.8131722113
H 179
5.4772847464 4.3594794087 15.6005734104
O 180
-4.326799046 8.0002160376 21.5553032868
H 181
0.1775093022 2.7667068775 22.1949787157
H 182
-3.4281991668 7.6174859094 21.5098375266
