# Supplementary material for: Is there a future for 43Ca nuclear magnetic resonance in cement science?
Source: Phys Chem Chem Phys. 2025 Apr 9;27(17):9159–68. doi: 10.1039/d5cp00491h (PMC11997747; doi:10.1039/d5cp00491h)
Supplement: CP-027-D5CP00491H-s001 [file CP-027-D5CP00491H-s001.zip › QE-Files/CSH-bulk-structures/CONFIG_Pair23]

Pair 23 -56615.373393 eV
0 3
   6.581116037  -0.045063179   0.078043831
  -8.044966485  12.548871995   0.163673458
   0.886712380  -5.970135578  13.494253925
H 1
-0.8996366197 11.4160358552 0.5034428952
O 1
-1.6851650299 9.6779744689 3.5921346593
H 1
5.7454445401 -2.0963272992 3.5407118727
H 1
-2.2692027182 8.8799791475 3.7129013869
O 1
-1.4141926694 9.836166223 0.8519494409
H 1
-1.3199111023 9.6392764225 1.8207744625
H 1
-0.9957715986 9.1059808694 0.3136594588
O 1
3.0060131118 -3.7161501331 11.2868431124
H 1
2.721176322 -4.565360788 10.8047327734
H 1
3.5762178899 -3.957885133 12.0877007365
O 1
-0.5754307735 2.5365468007 0.6518700174
H 1
-0.6039123551 2.9523169129 1.5880258974
H 1
5.0415928887 2.4511155735 0.5011572865
O 1
-2.8174014465 6.6056465004 10.9781755648
H 1
-2.964916514 7.4530660321 10.3741286788
H 1
-3.6636887841 6.3542532388 11.3859090378
O 1
-0.0990412222 7.3530125874 2.550539909
H 1
0.3527094699 8.1595652413 2.8747880924
H 1
-0.5079563499 6.9106557257 3.3675004803
O 1
-2.2331620798 6.5241540349 13.9025402227
H 1
-3.7840313699 11.7900569948 0.720436786
H 1
5.1185476906 -5.2440664545 13.6380285044
Ca 1
-1.2690802618 9.2953046177 6.3077408044
Si 1
-4.4837205819 8.9545353172 5.0838605713
O 1
-5.7886193536 8.3091648714 5.7767353779
O 1
4.3331112654 -2.5947933992 5.9620716868
O 1
-3.4087413414 7.7769427206 4.5484616029
O 1
-4.9282424303 9.6700518761 3.6509588186
Ca 1
4.6801671228 -0.1492186574 5.831438584
Si 1
1.3054623807 0.0825643342 4.9189549037
O 1
0.3930077996 -0.9250426407 5.8082545781
O 1
2.4807189677 0.6554148058 5.8644999015
O 1
1.8234994121 -0.528099136 3.4632866739
Ca 1
-2.6885129327 5.9894488039 8.4563216233
Si 1
0.6969949107 5.7622610239 9.2701434106
O 1
-4.9194616718 6.6504523291 8.1577584055
O 1
-0.5173497392 5.143434205 8.341050422
O 1
-6.2559962504 6.726079366 10.4700847514
Ca 1
-4.7520685096 9.001576223 8.2200322125
Si 1
-0.1607813589 -3.0688764371 9.237080621
O 1
-2.7732998339 8.3090881233 9.1876565905
O 1
1.0970926776 -3.0895986014 8.1863865344
O 1
-0.825187858 -1.6074414942 8.7477338373
O 1
0.2671220723 -3.0535264133 10.8005675081
Ca 1
-0.891357041 7.488662667 12.1600629795
Ca 1
-0.426532654 0.5228502336 2.1312405891
Si 1
3.1886925025 -1.3358152808 2.8923264451
O 1
-5.0087068769 11.1614408769 1.4498108257
O 1
4.5690809308 -0.6296488738 3.4245325378
O 1
-0.1174036905 -0.642764792 12.6053647071
H 1
-0.7063833284 -0.5802190171 11.7884935626
H 1
-0.7090743184 -1.1194464593 13.2468227497
O 1
-2.5298298472 7.0054889769 1.5059525409
H 1
-1.6429278192 7.3523359527 1.8281857719
H 1
-3.2061427565 7.6236173815 1.8417242873
O 1
3.5107298979 4.3051068537 0.6641062067
H 1
3.7269966101 -1.0443024225 13.6615802485
H 1
3.3226709315 3.3352594824 0.3979045465
O 1
0.0935879836 2.0544071171 12.4916796358
H 1
0.155117897 1.0701361479 12.6729634304
H 1
0.8661697967 2.2853077624 11.9148287094
O 1
-2.9840989176 3.3396301655 13.4775108755
H 1
-4.5106095109 9.9104694906 0.4664511469
H 1
-2.9841187073 9.6015525798 0.3372464677
O 1
0.9223104336 0.2081894894 10.1985155556
H 1
-0.0606837757 0.3613362616 10.3663061658
H 1
1.5123427064 1.0550392922 10.4015138235
O 1
2.0705864931 4.0065020814 3.2374172176
H 1
1.4709137935 4.0524506206 4.0638275965
H 1
1.4766206979 3.8772712653 2.4821328513
Ca 1
2.6719067047 3.0181241882 6.2585148427
Si 1
-0.5116579898 2.7609940324 4.6181687749
O 1
-1.7375658402 2.4516192788 5.6343762251
O 1
0.5740987426 3.7348942369 5.3512058051
O 1
0.2579406775 1.2532651553 4.3397547177
O 1
-0.9405326968 3.14765547 3.0886956059
Ca 1
0.4674414241 6.0138103874 6.2107067308
Si 1
-2.6086752298 6.4980546638 5.3432867157
O 1
-3.6957580217 5.3477088188 5.6845541579
O 1
-1.8736671286 7.1207242002 6.6489654466
O 1
-1.4197051383 5.9800763737 4.3413207183
Ca 1
1.2552289228 -0.2090778187 7.9654058979
Si 1
4.6225658027 -0.4681980589 9.1533444197
O 1
-1.5606906006 0.6748089215 7.9293329399
O 1
3.1419617465 -1.1537920682 8.9839777072
O 1
-1.6710757449 0.1326750811 10.587396141
Ca 1
-0.9160301362 2.8791682396 7.8546539948
Si 1
2.2310722935 3.06926601 9.2933894285
O 1
1.288076137 2.2964328152 8.1722015619
O 1
-3.0110620213 3.5789448405 8.3823325669
O 1
-5.0390308844 4.503300602 9.7931055188
O 1
2.4364351627 2.1400915258 10.6234163532
Ca 1
1.9928927462 -1.5888474331 11.1720097843
Ca 1
-2.5737046892 1.5906418874 12.0302532705
Ca 1
-2.4252141788 4.8405177133 2.7310553007
O 1
3.334885392 1.8562454033 0.0618440594
H 1
2.6304740463 1.4872336001 0.6213149698
O 1
2.7779311679 -0.1986269239 12.8748357821
H 1
2.0007823457 0.0140062052 13.4169683655
