# Supplementary material for: Is there a future for 43Ca nuclear magnetic resonance in cement science?
Source: Phys Chem Chem Phys. 2025 Apr 9;27(17):9159–68. doi: 10.1039/d5cp00491h (PMC11997747; doi:10.1039/d5cp00491h)
Supplement: CP-027-D5CP00491H-s001 [file CP-027-D5CP00491H-s001.zip › QE-Files/CSH-bulk-structures/CONFIG_3-14]

3-14 -59616.075606 eV
0 3
   6.785248588  -0.152824949  -0.089144454
  -8.499222867  12.467907948  -0.132708400
   0.671556200  -6.419816377  14.045869258
O 1
-1.8255100055 9.9498768797 0.5080320504
H 2
-0.8147005111 9.9714280418 0.6698482446
H 3
-2.178157241 9.7019694486 1.3890083535
O 4
1.3547366014 0.8033949375 1.758104113
H 5
1.0043340604 0.0018432971 2.2040190783
H 6
1.961470665 1.2297507596 2.4548687221
O 7
4.897443595 0.3045537804 1.5096453753
H 8
5.0009694787 0.9796501124 2.2379434271
H 9
4.6611774134 -0.5126214015 2.0517605532
O 10
2.2876535078 -0.626935374 13.1542145164
H 11
2.9817831704 -0.9174974275 12.527909994
H 12
1.6914671806 5.2252236244 -0.0789306934
O 13
2.7632868199 1.9992609084 3.5917189984
H 14
2.9603199452 2.9820773205 3.4013345072
H 15
3.6754351815 1.6330003256 3.612192154
O 16
-3.2313364648 5.8104962803 10.2159063755
H 17
-4.1591062715 6.088312923 10.0667307573
H 18
-2.7012684458 6.6582786008 10.3645862637
O 19
-2.4633940171 9.0696579315 3.1805388621
H 20
-3.2216118473 9.7579830751 3.2242633123
H 21
-1.6291308309 9.6126216796 3.212699343
O 22
-1.4931115536 6.14748447 13.1067057689
H 23
6.5815802169 -6.4067249764 14.1329712414
H 24
-1.5099589352 5.2271698486 12.7483017573
Ca 25
-1.9595957074 8.2445215747 5.7516245446
Si 26
-5.2945547093 8.0333846988 4.8279945129
O 27
-6.5345654488 7.6784370965 5.8031627178
O 28
-4.2434161409 8.9776446606 5.6113878864
O 29
-4.6041933926 6.6179989455 4.3519677468
O 30
-5.8376491105 8.663514703 3.3909136231
Ca 31
4.4591464418 -1.1873821178 5.7349322885
Si 32
0.9825424582 -0.8444700569 4.9959225463
O 33
6.8328803668 -1.9176204497 5.8706421889
O 34
2.3025565009 -0.3919860523 5.8038257532
O 35
1.3767023837 -1.5475608145 3.5207781349
Ca 36
-3.0593736207 5.3188822453 7.787688752
Si 37
0.3959675876 5.0425876149 8.9140309028
O 38
-5.2596744463 6.0834478804 8.2367420096
O 39
-0.8207043931 4.6816313969 7.867809735
O 40
-0.084506191 5.6476021016 10.3370342479
Ca 41
-5.1251862295 8.3850695151 7.8645555192
Si 42
-0.1492321582 -3.5753108131 9.178547586
O 43
-2.7878642528 7.8791003201 7.9209054271
O 44
1.3763364527 -3.428936255 8.6781888661
O 45
-0.6069864217 -1.9259891708 9.2125947119
O 46
-0.3374674793 -4.1145081448 10.7176741037
Ca 47
1.6863524233 -4.8451384813 11.7428177338
Ca 48
-0.0070665818 -1.2661928354 11.8265207283
Si 49
-5.7599355211 10.1888752446 2.6969141359
O 50
-6.0591916323 9.9781222038 1.1312694778
O 51
4.1131369661 -1.5607321479 3.3012663537
O 52
1.7945924494 -0.8055135697 10.3893076948
H 53
2.7145201273 -1.1733903117 10.548403924
H 54
2.0203499776 0.2230968279 10.4409440178
O 55
-5.1187895657 4.052118023 12.2579305306
H 56
-5.3853489715 4.0730310216 11.3104131363
H 57
-5.2115727858 4.9626705223 12.6282648126
O 58
1.8101735825 3.9471490113 1.1777027429
H 59
2.5729679008 3.4827610558 0.7528972508
H 60
2.2848324314 4.2846071999 2.0389880337
O 61
-2.8383318872 1.8999128163 13.4256249624
H 62
-3.4855928154 7.6817234107 0.1425026635
H 63
-2.8293530778 9.0201473893 -0.3334173129
O 64
0.4727311848 6.785212489 1.4042840121
H 65
-6.205115204 7.6502657703 2.1987618179
H 66
0.5537250337 5.9598400745 1.9343917159
O 67
-2.3232607654 3.4770381261 1.0320901316
H 68
-2.0270942042 4.3099478304 0.554830863
H 69
-2.545336009 3.8112104153 1.952743511
O 70
3.272085949 -5.8252987217 13.4535545561
H 71
2.1472568849 0.4866999059 0.2941475798
H 72
4.2136607675 -5.7263614985 13.7013280061
Ca 73
2.438382893 2.0114834073 6.0475936489
Si 74
-0.7728630748 1.7921721529 4.8315957446
O 75
-2.0369911586 1.3628943925 5.7902264249
O 76
0.1512640794 2.8089800211 5.693382794
O 77
0.0749241767 0.4134134602 4.4740637386
O 78
-1.1995457052 2.3949535772 3.3721697728
Ca 79
0.1761487931 5.1355993877 5.7644333623
Si 80
-3.5298649082 5.3766357082 4.6670392867
O 81
-4.2217477182 4.4633779876 5.8181382017
O 82
-2.1349478868 5.9705921166 5.2609615976
O 83
-3.4004468352 4.6572618582 3.1879934875
Ca 84
1.4650724504 -1.0592807307 8.0344634364
Si 85
4.8171129329 -1.1006985861 9.2264268389
O 86
-1.508874429 0.5931080977 9.1383476825
O 87
3.7549235721 -1.6431201231 8.1237669642
O 88
-2.4212958794 -1.1174565173 10.9245275758
Ca 89
-1.0089715802 2.3037098361 7.7892169797
Si 90
2.1211326373 2.3001641913 9.0397279397
O 91
1.2950934438 1.2891610485 8.0460389697
O 92
-3.3446815551 3.020977115 8.3383382711
O 93
1.0428555043 3.5458704814 9.3728937752
O 94
2.4452116021 1.6143723839 10.4982146638
Ca 95
-0.1442722588 2.5822391634 1.2707991154
Ca 96
-2.124920501 1.6042492314 11.1351506155
Ca 97
1.5761688435 1.9361967436 13.3644776534
O 98
0.5547281788 -3.1898155174 13.128037987
H 99
-0.2096375482 -3.6579260767 12.7325944464
O 100
-0.016589476 1.0716687069 11.8968238912
H 101
0.5444289526 1.3583447508 11.1443088993
O 102
3.740294945 -3.8572664127 10.8325489307
H 103
3.8759973618 -2.8511805436 10.8851546987
H 104
4.6955603336 -4.1591044313 10.8897200869
O 105
-1.7364781451 3.9106062422 11.3390442277
H 106
-2.5342398025 4.4298668971 11.0540436714
H 107
-0.9899828869 4.500690187 10.9462108923
O 108
-0.3294604863 4.7945667319 3.2421479851
H 109
-0.7445105268 3.8578848675 3.383132954
H 110
-1.1216075323 5.3692876751 3.2992257951
O 111
-1.5292682228 5.7663797087 -0.015732961
H 112
-0.7143693229 6.1051430878 0.454354143
H 113
-2.2066767961 6.3000861662 0.4998694013
O 114
-3.147116135 6.9807726976 1.6418741975
H 115
-2.8414757169 7.7236764771 2.2391165996
H 116
-3.4148035575 6.2201346813 2.2226340114
