# Supplementary material for: Is there a future for 43Ca nuclear magnetic resonance in cement science?
Source: Phys Chem Chem Phys. 2025 Apr 9;27(17):9159–68. doi: 10.1039/d5cp00491h (PMC11997747; doi:10.1039/d5cp00491h)
Supplement: CP-027-D5CP00491H-s001 [file CP-027-D5CP00491H-s001.zip › QE-Files/CSH-bulk-structures/CONFIG_Pair24]

Pair 24 -56614.418512 eV
0 3
   6.663755276  -0.081498886   0.088291589
  -8.207352960  12.313420167  -0.137725277
   0.953577028  -6.151187659  13.902932375
H 1
6.1757593586 0.1854525685 1.4904199277
O 1
-1.6894143315 9.3818703801 3.3634513329
H 1
-1.1413143788 10.1959191032 3.3020171103
H 1
-2.6430008631 9.651473601 3.3593457707
O 1
-2.2275095617 10.0114745453 0.7449033988
H 1
-2.9228828123 10.6655087514 1.1893113894
H 1
-1.8228132263 9.535997482 1.5097481809
O 1
2.9435175918 -4.1070683555 11.9906010559
H 1
3.0115226936 -4.6902337403 11.1310826534
H 1
3.7381303738 -4.2860391215 12.5551454865
O 1
-0.0663639512 4.4173142581 1.0961636036
H 1
-0.0717442526 3.9631055422 1.9960658685
H 1
0.3446373108 3.7793972131 0.4915423857
O 1
-2.9441547425 6.0432709623 10.7857663161
H 1
-3.8260395974 6.4393491454 10.4422129471
H 1
-3.2210921645 5.3877921126 11.4656816799
O 1
0.1204517834 7.3139220968 1.8196439881
H 1
0.2569985101 8.3094692763 1.6853412595
H 1
0.5525047868 7.1452577901 2.6763084592
O 1
-3.9579668179 5.5058474677 13.1876243824
H 1
-4.5484146533 11.4710727361 0.2126996543
H 1
4.5920741506 -5.8577760282 13.2219667189
Ca 1
-1.3380098655 8.7714847889 5.7715441988
Si 1
-4.5622331547 8.6443387865 4.7971416312
O 1
-6.0087830448 7.9929708822 5.0386017582
O 1
-3.8749341094 9.5052827455 6.0027239778
O 1
-3.4801715051 7.3987832573 4.4669451122
O 1
-4.4381953836 9.5900655525 3.4342411631
Ca 1
4.8278069737 -0.4203602816 6.0366225821
Si 1
1.3801998978 -0.1309983814 4.8781311441
O 1
0.3780657947 -1.1033847452 5.7181751081
O 1
2.6164061341 0.2547289596 5.8649785664
O 1
1.9016609983 -0.8054121 3.4483417212
Ca 1
-2.5892079583 5.697696295 8.4511280752
Si 1
0.6129972744 5.3130781122 9.8589863353
O 1
-5.176510193 6.8045627979 9.6732329582
O 1
-0.3653081408 5.0526140226 8.5584672764
O 1
-0.1467410602 5.3518550991 11.3151180258
Ca 1
-4.6648256967 8.4442516703 8.0075484214
Si 1
0.1692380262 -3.1960376575 9.0036716205
O 1
-2.5501464808 7.9404171681 8.8196475846
O 1
-6.8809066764 9.0090230906 7.7141750492
O 1
-0.492356402 -1.7017289751 8.5919749347
O 1
0.7912054782 -3.1306218251 10.5100335877
Ca 1
7.0434976819 -4.9743202077 11.8638310442
Ca 1
-6.0840762114 4.5757498548 13.2306720867
Si 1
-5.1765131785 10.6635822484 2.4012119309
O 1
-6.0262410396 9.8903646961 1.2557155767
O 1
-3.9832665449 11.5587039758 1.7595538568
O 1
-0.3730466911 0.0529033618 13.1144600709
H 1
-0.5213174761 -0.5843821993 12.3801908046
H 1
-0.1730694206 -0.4720291725 13.9228774148
O 1
-2.3404729613 6.5656231877 2.1797869474
H 1
-1.4130675423 6.9547688693 2.0492222633
H 1
-2.7671459013 7.0614447975 2.9206682803
O 1
3.5685456298 3.9294885384 0.4697167838
H 1
3.9152068482 -1.636462807 13.8129299327
H 1
4.8350806095 -3.0136356694 13.8452742912
O 1
0.6147341883 2.3834446717 12.2583677911
H 1
0.4904212101 1.4939009841 12.6836609199
H 1
1.3990650069 2.2967408638 11.6457233841
O 1
-3.2569189737 2.5013004179 13.6421613739
H 1
-4.9831012995 9.0062039822 0.2678249817
H 1
-3.4256839106 9.1091867067 0.1559305017
O 1
1.2305611596 -0.1973027092 10.3287727457
H 1
0.2578962684 -0.1251590167 10.5394072384
H 1
1.7471000053 0.681329062 10.467854771
O 1
2.221631182 3.0789045376 3.1966306685
H 1
2.1270040059 3.7667205028 3.9121378487
H 1
1.3088602159 2.8596006883 2.9218371882
Ca 1
2.7919811752 2.6245754178 6.1398668628
Si 1
-0.3868520194 2.5567114811 4.7747751351
O 1
-1.6831615114 2.0275887261 5.6164791089
O 1
0.5092737623 3.4648272798 5.8251128643
O 1
0.5107169841 1.1781420765 4.4043362062
O 1
-0.672650009 3.2860033698 3.3589691367
Ca 1
0.3241181479 5.6915731178 6.338192509
Si 1
-3.2091149647 6.1303899926 5.5458027472
O 1
-4.2377318281 6.2735366892 6.8235139653
O 1
-1.7360580866 6.4028002175 6.1715732238
O 1
-3.3700741048 4.7170495544 4.7760399281
Ca 1
1.5781718072 -0.5405778304 7.9401771078
Si 1
4.923647006 -0.7912044078 9.1994365395
O 1
-1.5994002529 0.5182256742 8.0567665393
O 1
3.4936476376 -1.5932899484 8.9938693585
O 1
-1.505864709 -0.36393571 10.6848719774
Ca 1
-0.7530130281 2.6247450668 7.8339048998
Si 1
2.4538448272 2.7196323396 9.2180434387
O 1
1.4605816158 1.8823620966 8.202833232
O 1
-2.9515848273 3.3586841519 8.2135955713
O 1
1.7204369292 4.0791857396 9.840736833
O 1
-3.8764390909 1.902884043 10.4585539229
Ca 1
2.5850398412 -1.9155832458 11.1203375532
Ca 1
-2.4830194227 1.1136958084 12.052898397
Ca 1
-2.4838055753 4.3140423844 2.5692266895
O 1
5.4126959577 -4.490951191 13.3618496919
H 1
4.6348691033 1.439182599 0.392258549
O 1
2.9337037774 -0.6780061977 12.9571990054
H 1
2.3282484386 -0.3839942292 13.6612823879
