# Supplementary material for: Is there a future for 43Ca nuclear magnetic resonance in cement science?
Source: Phys Chem Chem Phys. 2025 Apr 9;27(17):9159–68. doi: 10.1039/d5cp00491h (PMC11997747; doi:10.1039/d5cp00491h)
Supplement: CP-027-D5CP00491H-s001 [file CP-027-D5CP00491H-s001.zip › QE-Files/CSH-bulk-structures/CONFIG_3-13]

3-13 -59616.02228 eV
0 3
   6.750246877  -0.149952926  -0.119975763
  -8.447256880  12.596432848   0.217660493
   0.597482560  -6.137221070  13.840582461
O 1.0 
-1.5580733761 10.00546727 0.6925876078
H 2.0 
-0.6651412561 10.3494698858 1.0771640255
H 3.0 
-2.1067915781 9.8444432306 1.4818815388
O 4.0 
1.2401817312 1.2106573596 1.8696660117
H 5.0 
0.9637557037 0.4174015654 2.3743857896
H 6.0 
1.9405877936 1.6547669728 2.4639281507
O 7.0 
4.7830658855 0.1523897344 1.0945642404
H 8.0 
5.0023124794 0.6959926691 1.9247040494
H 9.0 
-4.0547942331 11.924734216 1.6780361065
O 10.0 
1.3447520758 -0.2977958244 13.0711836789
H 11.0 
1.9299928568 -0.4531689749 12.3063722127
H 12.0 
1.1950174239 5.403163118 0.0085749876
O 13.0 
2.9198366963 2.4297815418 3.4071735568
H 14.0 
3.0345367709 3.4215635464 3.3074518899
H 15.0 
3.8930188939 2.1033412093 3.1967876506
O 16.0 
-3.2263267182 5.9027661305 10.3572733344
H 17.0 
-4.0732814955 6.2495534748 9.9811320791
H 18.0 
-2.7282293199 6.6719713613 10.7302426027
O 19.0 
-2.4306760119 9.4366576971 3.5918769775
H 20.0 
-3.2075536999 10.1380069449 3.6629700642
H 21.0 
-1.6122021037 9.9908420754 3.5271586068
O 22.0 
-1.5660963162 6.1770726988 12.9522781049
H 23.0 
-2.0203078718 6.2999143296 13.8302178053
H 24.0 
-1.3812935696 5.2164597062 12.9282501734
Ca 25.0 
-1.9614462414 8.5786396908 5.9713155438
Si 26.0 
-5.3138901106 8.35171592 5.2533441121
O 27.0 
-6.5139252346 7.9969570059 6.29080588
O 28.0 
-4.2066180373 9.2182638359 6.0431196611
O 29.0 
-4.7071664721 6.9227624272 4.6986192873
O 30.0 
-5.9301301687 9.0330723446 3.8876148253
Ca 31.0 
4.451255658 -1.0553047307 5.8399002783
Si 32.0 
1.0313673037 -0.6057003909 5.1080113936
O 33.0 
0.0023199676 -1.5002895657 5.9825059303
O 34.0 
2.3513032513 -0.2952440534 5.9791316033
O 35.0 
1.3771291213 -1.2466685121 3.5964780883
Ca 36.0 
-2.941267457 5.474655702 7.8642908457
Si 37.0 
0.5207192838 5.1064104693 9.0803926193
O 38.0 
-5.1419177159 6.252745062 8.493701255
O 39.0 
-0.678926415 4.7633830511 8.0064343752
O 40.0 
-0.0207520029 5.6155283494 10.5257235693
Ca 41.0 
-5.0339682485 8.598132126 8.2329934508
Si 42.0 
6.6182377516 -3.7058258558 9.0739469396
O 43.0 
-2.6414873469 8.0287042771 8.1916986112
O 44.0 
1.4841969396 -3.5047122042 9.0484322177
O 45.0 
-0.5437564426 -1.9106184021 9.0895697189
O 46.0 
6.3000874428 -4.1390624229 10.6333665675
Ca 47.0 
1.7378109975 -4.8852535973 11.5402370715
Ca 48.0 
-0.3321004452 -1.9117132269 12.0519258064
Si 49.0 
-5.7056918522 10.54753064 3.1925504064
O 50.0 
-5.8848612779 10.3966933178 1.6058242491
O 51.0 
4.1249124371 -1.4253327878 3.5261131377
O 52.0 
1.8181894939 -1.5293621169 10.6327965724
H 53.0 
1.7931142631 -2.3833072005 10.0385674709
H 54.0 
2.7940835706 -1.2934189254 10.7153838691
O 55.0 
-5.4490721386 4.5036980236 12.6910731823
H 56.0 
-5.8028004322 4.9020171875 11.8477249081
H 57.0 
-5.3897349132 5.2739350053 13.3068082016
O 58.0 
1.8925098958 4.359453625 1.2091012519
H 59.0 
2.4957906432 3.8013628025 0.6792780638
H 60.0 
2.4549984153 4.7198008228 1.9975625116
O 61.0 
-3.6229327071 2.4201841207 13.3092136398
H 62.0 
-3.879000909 8.3703857767 0.3862073888
H 63.0 
-3.6077309969 3.3897502472 13.1780824214
O 64.0 
0.3608259503 7.1242209747 1.816203941
H 65.0 
-6.1573842611 7.8785236838 2.6890342006
H 66.0 
0.0680309166 6.2908070496 2.2605688353
O 67.0 
0.3530041079 1.8827462073 11.3763838912
H 68.0 
0.4238450226 2.7525482509 10.9178151555
H 69.0 
1.1859648903 1.4605767468 10.9417618969
O 70.0 
3.137146756 -5.4667634741 13.4405604407
H 71.0 
1.9672465955 0.8165900281 0.4092731557
H 72.0 
4.0445083756 -5.5477977906 13.8363085894
Ca 73.0 
2.4810179005 2.1867322921 5.778343263
Si 74.0 
-0.8654407776 1.9279859158 4.6834172034
O 75.0 
-1.9608595779 1.4577268945 5.8054839017
O 76.0 
-0.2358123065 3.3668383066 5.1363740682
O 77.0 
0.4229224023 0.8766617106 4.7105069278
O 78.0 
-1.4252068944 1.9882771206 3.1447085863
Ca 79.0 
0.16002379 5.47611029 5.968279797
Si 80.0 
-3.5491323501 5.7173853475 4.8367959252
O 81.0 
-4.2590788326 4.645464101 5.8406889223
O 82.0 
-2.211387993 6.2825868711 5.5964404607
O 83.0 
-3.2875207297 5.2194373333 3.2840272578
Ca 84.0 
1.4962896742 -0.5930760006 8.2238887303
Si 85.0 
4.8867298068 -1.0346138576 9.1993549562
O 86.0 
-1.3177819514 0.6212630096 9.0941123672
O 87.0 
3.6959896358 -1.5382046084 8.2152665792
O 88.0 
-2.2552299849 -1.0253442741 10.9362184001
Ca 89.0 
-1.0532035881 2.4110606103 7.7710262525
Si 90.0 
2.2044601506 2.4204199005 8.835686575
O 91.0 
1.2234908677 1.6898558676 7.7253555976
O 92.0 
-3.2346749982 3.1632182285 8.1896116046
O 93.0 
1.27604541 3.658648807 9.478530095
O 94.0 
2.5301752111 1.3600348487 10.0420352372
Ca 95.0 
-0.22672027 3.1716006458 1.5589836875
Ca 96.0 
-2.1761318397 1.4699472254 11.2483000606
Ca 97.0 
0.1594340734 8.4035561938 -0.1075711323
O 98.0 
0.7752816479 -3.5113269351 13.2131917795
H 99.0 
0.0847261634 -4.1998181949 13.1626166538
O 100.0 
-1.7930476819 4.435447038 0.3578677126
H 101.0 
-2.3591878709 4.7513128655 1.0811276243
O 102.0 
3.7668431844 -3.8724511292 10.7267321648
H 103.0 
3.8364306607 -2.8862662772 10.8416951241
H 104.0 
4.759356649 -4.1271369154 10.7909959251
O 105.0 
-1.8517193249 3.7950449136 11.136486448
H 106.0 
-2.6246772301 4.3840614348 10.9295553323
H 107.0 
-1.0943938269 4.4456205098 10.9330074352
O 108.0 
-0.5884437686 4.938207415 3.1600765533
H 109.0 
-0.4479763985 4.261434872 3.9409067153
H 110.0 
-1.5833800154 5.1035152804 3.1822403981
O 111.0 
-1.2458534327 0.8646343552 13.5068052256
H 112.0 
-1.6951143826 6.0258695981 -0.102687798
H 113.0 
-2.3085691935 7.3050337282 0.5067586262
O 114.0 
-3.1849513439 7.6289101198 1.8340859425
H 115.0 
-2.8391926246 8.278498533 2.5180491943
H 116.0 
-3.378891476 6.7925198481 2.3384157554
