# Supplementary material for: Is there a future for 43Ca nuclear magnetic resonance in cement science?
Source: Phys Chem Chem Phys. 2025 Apr 9;27(17):9159–68. doi: 10.1039/d5cp00491h (PMC11997747; doi:10.1039/d5cp00491h)
Supplement: CP-027-D5CP00491H-s001 [file CP-027-D5CP00491H-s001.zip › QE-Files/CSH-bulk-structures/pair3-18.vc-relax.nmr.out]

     Program GIPAW v.7.2 starts on  6Nov2023 at  3:18:42 

     This program is part of the open-source Quantum ESPRESSO suite
     for quantum simulation of materials; please cite
         "P. Giannozzi et al., J. Phys.:Condens. Matter 21 395502 (2009);
         "P. Giannozzi et al., J. Phys.:Condens. Matter 29 465901 (2017);
         "P. Giannozzi et al., J. Chem. Phys. 152 154105 (2020);
          URL http://www.quantum-espresso.org", 
     in publications or presentations arising from this work. More details at
     http://www.quantum-espresso.org/quote

     Parallel version (MPI), running on   112 processors

     MPI processes distributed on     1 nodes
     R & G space division:  proc/nbgrp/npool/nimage =     112
     236500 MiB available memory on the printing compute node when the environment starts


     ***** This is GIPAW git revision                                          *****
     ***** you can cite: N. Varini et al., Comp. Phys. Comm. 184, 1827 (2013)  *****
     ***** in publications or presentations arising from this work.            *****

     Parallelizing q-star over 1 images
     Reading input from pair3-18.vc-relax.nmr.in

     ------------------- Input file: --------------------
&inputgipaw
	job = 'nmr'
	prefix = 'pair3-18.vc-relax_nmr'
	tmp_dir = './tmpPair3-18/',
	verbosity = 'high'
	diagonalization = 'david'
/


     Reading xml data from directory:

     ./tmpPair3-18/pair3-18.vc-relax_nmr.save/
     file Ca.pbe-spn-kjpaw_psl.1.0.0.UPF: wavefunction(s)  3S renormalized
     file O.pbe-n-kjpaw_psl.1.0.0.UPF: wavefunction(s)  2S 2P renormalized
     file Si.pbe-nl-kjpaw_psl.1.0.0.UPF: wavefunction(s)  3S 3P renormalized
     file H.pbe-kjpaw_psl.1.0.0.UPF: wavefunction(s)  1S renormalized

     IMPORTANT: XC functional enforced from input :
     Exchange-correlation= PBE
                           (   1   4   3   4   0   0   0)
     Any further DFT definition will be discarded
     Please, verify this is what you really want


     Parallelization info
     --------------------
     sticks:   dense  smooth     PW     G-vecs:    dense   smooth      PW
     Min         126     126     43                17378    17378    3507
     Max         127     127     44                17388    17388    3520
     Sum       14193   14193   4891              1946999  1946999  393551

     Using Slab Decomposition

     Reading collected, re-writing distributed wavefunctions
     Subspace diagonalization in iterative solution of the eigenvalue problem:
     a serial algorithm will be used

     GIPAW projectors -----------------------------------------------
     atom=  Ca   l=0  rc=    1.3000  rs=    0.8667
     atom=  Ca   l=0  rc=    1.3000  rs=    0.8667
     atom=  Ca   l=1  rc=    1.6000  rs=    1.0667
     atom=  Ca   l=1  rc=    1.6000  rs=    1.0667
     atom=  Ca   l=2  rc=    1.7000  rs=    1.1333
     atom=  Ca   l=2  rc=    1.7000  rs=    1.1333
     projs nearly linearly dependent: l=0  n1,n2= 1, 2  s=  0.99170013
     projs nearly linearly dependent: l=2  n1,n2= 1, 2  s=  0.99334936

     atom=  O    l=0  rc=    1.3000  rs=    0.8667
     atom=  O    l=0  rc=    1.3000  rs=    0.8667
     atom=  O    l=1  rc=    1.3500  rs=    0.9000
     atom=  O    l=1  rc=    1.3500  rs=    0.9000
     projs nearly linearly dependent: l=1  n1,n2= 1, 2  s=  0.99790099

     atom=  Si   l=0  rc=    1.8000  rs=    1.2000
     atom=  Si   l=0  rc=    1.8000  rs=    1.2000
     atom=  Si   l=1  rc=    1.8000  rs=    1.2000
     atom=  Si   l=1  rc=    1.8000  rs=    1.2000
     atom=  Si   l=2  rc=    1.8000  rs=    1.2000
     atom=  Si   l=2  rc=    1.8000  rs=    1.2000
     projs nearly linearly dependent: l=2  n1,n2= 1, 2  s=  0.99992180

     atom=  H    l=0  rc=    1.0000  rs=    0.6667
     atom=  H    l=0  rc=    1.0000  rs=    0.6667
     projs nearly linearly dependent: l=0  n1,n2= 1, 2  s=  0.99968852
     -----------------------------------------------------------------

     GIPAW integrals: -------------------------------------------
     Atom  i/j   nmr_para   nmr_dia   epr_rmc  epr_para   epr_dia
       Ca  1 1   0.25E+04 -0.66E+00  0.13E+02  0.81E+09  0.75E+03
       Ca  2 1   0.26E+04 -0.73E+00  0.13E+02  0.86E+09  0.79E+03
       Ca  2 2   0.28E+04 -0.80E+00  0.13E+02  0.92E+09  0.84E+03
       Ca  3 3   0.30E+02  0.22E+00  0.11E+02  0.47E+05  0.19E+03
       Ca  4 3   0.33E+02  0.20E+00  0.12E+02  0.54E+05  0.22E+03
       Ca  4 4   0.37E+02  0.17E+00  0.13E+02  0.60E+05  0.24E+03
       Ca  5 5   0.29E+01  0.74E+00  0.81E+01  0.47E+03  0.66E+02
       Ca  6 5   0.36E+01  0.91E+00  0.10E+02  0.59E+03  0.81E+02
       Ca  6 6   0.45E+01  0.11E+01  0.13E+02  0.74E+03  0.10E+03
       O   1 1   0.81E+03 -0.32E+00  0.65E+01  0.43E+08  0.24E+03
       O   2 1   0.91E+03 -0.39E+00  0.71E+01  0.48E+08  0.27E+03
       O   2 2   0.10E+04 -0.48E+00  0.78E+01  0.55E+08  0.31E+03
       O   3 3   0.99E+01  0.87E+00  0.58E+01  0.24E+04  0.75E+02
       O   4 3   0.11E+02  0.97E+00  0.67E+01  0.27E+04  0.83E+02
       O   4 4   0.12E+02  0.11E+01  0.76E+01  0.31E+04  0.93E+02
       Si  1 1   0.12E+04 -0.54E-01  0.93E+01  0.18E+09  0.37E+03
       Si  2 1   0.17E+04  0.68E-01  0.12E+02  0.26E+09  0.52E+03
       Si  2 2   0.24E+04  0.31E+00  0.19E+02  0.37E+09  0.74E+03
       Si  3 3   0.18E+02  0.34E+00  0.10E+02  0.13E+05  0.11E+03
       Si  4 3   0.21E+02  0.27E+00  0.11E+02  0.15E+05  0.13E+03
       Si  4 4   0.23E+02  0.18E+00  0.12E+02  0.18E+05  0.14E+03
       Si  5 5   0.26E+00  0.79E-01  0.58E+00  0.29E+02  0.79E+01
       Si  6 5   0.27E+00  0.84E-01  0.62E+00  0.30E+02  0.81E+01
       Si  6 6   0.29E+00  0.89E-01  0.66E+00  0.31E+02  0.84E+01
       H   1 1   0.39E+02  0.19E+00  0.29E+00  0.78E+05  0.13E+02
       H   2 1   0.41E+02  0.21E+00  0.32E+00  0.82E+05  0.14E+02
       H   2 2   0.43E+02  0.22E+00  0.36E+00  0.86E+05  0.15E+02
     ------------------------------------------------------------

     alpha_pv=     77.3018 eV

     Number of occupied bands for each k-point:
     k-point:     1    nbnd_occ= 260
     k-point:     2    nbnd_occ= 260
     k-point:     3    nbnd_occ= 260
     k-point:     4    nbnd_occ= 260


     q-space interpolation up to   240.00 Rydberg

     GIPAW job: nmr                                                                             
     NMR macroscopic correction: yes
             0.6667          0.0000          0.0000
             0.0000          0.6667          0.0000
             0.0000          0.0000          0.6667


     Largest allocated arrays     est. size (Mb)     dimensions
        KS wavefunctions at k          13.39 Mb     (    3376,  260)
        KS wavefunctions at k+q        13.39 Mb     (    3376,  260)
        First-order wavefunctions     133.94 Mb     (    3376,  260, 10)
        First-order wavefunct (US)     80.36 Mb     (    3376,  260,  6)
        Charge/spin density             0.56 Mb     (   72900,    1)
        Induced current                 5.01 Mb     (   72900,    3,3,1)
        Induced magnetic field          5.01 Mb     (   72900,    3,3,1)
        NL pseudopotentials            46.16 Mb     (    3376,  896)
        GIPAW NL terms                 46.16 Mb     (    3376,  896)

     Computing the magnetic susceptibility     isolve=0    ethr=  0.1000E-13
     k-point #    1 of     4      pool #  1    cpu time:      10.8
     compute_u_kq: q = (    0.0000,    0.0000,    0.0000)
     Rotating WFCS
     ethr =  1.00E-14,  avg # of iterations =  5.0
     eigenvalues at k:
 -35.1197 -35.0968 -35.0665 -34.8918 -34.4661 -34.4319 -34.4123 -34.2147
 -34.2024 -34.1894 -34.0761 -34.0236 -33.9751 -17.0130 -16.8796 -16.7626
 -16.7063 -16.6679 -16.5479 -16.4911 -16.4703 -16.4221 -16.3788 -16.3496
 -16.3319 -16.3004 -16.2763 -16.2010 -16.1505 -16.1144 -16.0861 -16.0661
 -16.0203 -15.9587 -15.9334 -15.8991 -15.8870 -15.8753 -15.7964 -15.7795
 -15.7545 -15.7230 -15.7017 -15.6706 -15.6415 -15.6213 -15.5965 -15.5820
 -15.5570 -15.5216 -15.4932 -15.4723 -15.4537 -15.4226 -15.4077 -15.3836
 -15.3550 -15.3115 -15.3006 -15.2783 -15.2641 -15.2572 -15.2493 -15.2253
 -15.1965 -15.1848 -15.1836 -15.1604 -15.1376 -15.1174 -15.0994 -15.0513
 -15.0061 -14.9220 -14.8830 -14.8740 -14.8208 -14.6804 -13.9456 -13.8823
 -13.7703 -13.6665 -13.5634 -13.5175 -13.4814 -13.4525 -13.3277 -13.3047
 -13.2445 -13.2199 -13.1810 -13.0183 -12.9655 -12.9324 -12.8901 -12.8540
 -12.8345 -12.7659 -12.6868 -12.6473 -12.6199 -12.5948 -12.4671 -12.2767
  -4.8178  -4.6257  -4.5010  -4.4684  -4.3762  -4.3060  -4.1744  -4.0936
  -4.0582  -4.0196  -3.9285  -3.8901  -3.8094  -3.7394  -3.6876  -3.6173
  -3.5627  -3.5366  -3.5026  -3.4125  -3.3221  -3.2296  -3.0722  -2.9407
  -2.7154  -2.3376  -2.0298  -1.7967  -1.7703  -1.7108  -1.6715  -1.6111
  -1.5081  -1.4891  -1.4443  -1.4038  -1.3377  -1.2147  -1.1664  -1.1292
  -1.0518  -0.9876  -0.9515  -0.8847  -0.8550  -0.8087  -0.7612  -0.7226
  -0.6936  -0.6630  -0.6210  -0.5776  -0.5463  -0.4965  -0.4530  -0.3747
  -0.3326  -0.2974  -0.2262  -0.1708  -0.1272  -0.0451   0.0643   0.0964
   0.1494   0.2167   0.2632   0.2893   0.3512   0.3878   0.4120   0.4590
   0.5300   0.5723   0.6113   0.6650   0.7150   0.7748   0.8034   0.8620
   0.9202   0.9521   0.9866   1.0206   1.0753   1.1168   1.1266   1.1710
   1.1944   1.2417   1.2700   1.2984   1.3183   1.3801   1.4207   1.4514
   1.4681   1.5010   1.5439   1.5891   1.5991   1.6196   1.6568   1.6903
   1.7227   1.7455   1.7647   1.7880   1.8146   1.8394   1.8528   1.8941
   1.9150   1.9307   1.9792   1.9954   2.0125   2.0426   2.0635   2.0852
   2.1413   2.1537   2.1873   2.1998   2.2123   2.2456   2.2787   2.2902
   2.3418   2.3619   2.4123   2.4261   2.4466   2.4542   2.4905   2.5227
   2.5517   2.5912   2.6160   2.6474   2.6771   2.7046   2.7500   2.7769
   2.8072   2.8301   2.8372   2.8835   2.9297   2.9731   3.0055   3.0650
   3.0908   3.1045   3.2081   3.5312
     eigenvalues at k+q:
 -35.1197 -35.0968 -35.0665 -34.8918 -34.4661 -34.4319 -34.4123 -34.2147
 -34.2024 -34.1894 -34.0761 -34.0236 -33.9751 -17.0130 -16.8796 -16.7626
 -16.7063 -16.6679 -16.5479 -16.4912 -16.4703 -16.4221 -16.3788 -16.3496
 -16.3319 -16.3004 -16.2763 -16.2010 -16.1506 -16.1144 -16.0861 -16.0661
 -16.0204 -15.9587 -15.9334 -15.8991 -15.8870 -15.8753 -15.7964 -15.7795
 -15.7545 -15.7230 -15.7017 -15.6706 -15.6415 -15.6213 -15.5965 -15.5820
 -15.5570 -15.5216 -15.4932 -15.4723 -15.4537 -15.4226 -15.4076 -15.3836
 -15.3550 -15.3115 -15.3006 -15.2783 -15.2641 -15.2572 -15.2493 -15.2253
 -15.1965 -15.1848 -15.1836 -15.1604 -15.1376 -15.1174 -15.0994 -15.0513
 -15.0060 -14.9220 -14.8830 -14.8740 -14.8208 -14.6804 -13.9456 -13.8823
 -13.7703 -13.6665 -13.5634 -13.5176 -13.4814 -13.4525 -13.3277 -13.3047
 -13.2445 -13.2199 -13.1810 -13.0183 -12.9655 -12.9324 -12.8901 -12.8540
 -12.8344 -12.7659 -12.6868 -12.6473 -12.6199 -12.5948 -12.4671 -12.2767
  -4.8179  -4.6257  -4.5010  -4.4684  -4.3762  -4.3060  -4.1744  -4.0936
  -4.0582  -4.0196  -3.9285  -3.8901  -3.8094  -3.7394  -3.6876  -3.6173
  -3.5627  -3.5366  -3.5026  -3.4125  -3.3221  -3.2296  -3.0722  -2.9407
  -2.7155  -2.3376  -2.0298  -1.7967  -1.7703  -1.7108  -1.6715  -1.6111
  -1.5081  -1.4891  -1.4443  -1.4038  -1.3377  -1.2147  -1.1664  -1.1292
  -1.0518  -0.9876  -0.9515  -0.8847  -0.8550  -0.8087  -0.7612  -0.7226
  -0.6936  -0.6630  -0.6210  -0.5776  -0.5463  -0.4965  -0.4530  -0.3747
  -0.3326  -0.2974  -0.2262  -0.1708  -0.1272  -0.0451   0.0643   0.0964
   0.1494   0.2167   0.2632   0.2893   0.3512   0.3878   0.4120   0.4590
   0.5300   0.5723   0.6113   0.6650   0.7150   0.7748   0.8034   0.8620
   0.9202   0.9521   0.9866   1.0206   1.0753   1.1168   1.1266   1.1710
   1.1944   1.2417   1.2700   1.2984   1.3183   1.3801   1.4207   1.4514
   1.4681   1.5010   1.5439   1.5891   1.5991   1.6196   1.6568   1.6903
   1.7227   1.7455   1.7647   1.7880   1.8146   1.8394   1.8528   1.8941
   1.9150   1.9307   1.9792   1.9954   2.0125   2.0426   2.0635   2.0852
   2.1413   2.1537   2.1873   2.1998   2.2123   2.2456   2.2787   2.2902
   2.3418   2.3619   2.4123   2.4261   2.4466   2.4542   2.4905   2.5227
   2.5517   2.5912   2.6160   2.6474   2.6771   2.7046   2.7500   2.7769
   2.8072   2.8301   2.8372   2.8835   2.9297   2.9731   3.0055   3.0650
   3.0908   3.1045   3.2081   3.5312
     cgsolve_all iterations  66    anorm=    0.74E-07
PARA_AUG  1     -26.8400587        -0.2557017         0.2877823
     cgsolve_all iterations  66    anorm=    0.74E-07
PARA_AUG  2      -0.3081746       -24.3161256        -1.3133030
     cgsolve_all iterations  64    anorm=    0.75E-07
PARA_AUG  3       0.2108342        -1.2942413       -26.3977283
     cgsolve_all iterations  71    anorm=    0.72E-07
     cgsolve_all iterations  69    anorm=    0.73E-07
     cgsolve_all iterations  69    anorm=    0.73E-07
     compute_u_kq: q = (    0.0204,    0.0000,    0.0000)
     Rotating WFCS
     ethr =  1.00E-14,  avg # of iterations = 23.0
     eigenvalues at k:
 -35.1197 -35.0968 -35.0665 -34.8918 -34.4661 -34.4319 -34.4123 -34.2147
 -34.2024 -34.1894 -34.0761 -34.0236 -33.9751 -17.0130 -16.8796 -16.7626
 -16.7063 -16.6679 -16.5479 -16.4911 -16.4703 -16.4221 -16.3788 -16.3496
 -16.3319 -16.3004 -16.2763 -16.2010 -16.1505 -16.1144 -16.0861 -16.0661
 -16.0203 -15.9587 -15.9334 -15.8991 -15.8870 -15.8753 -15.7964 -15.7795
 -15.7545 -15.7230 -15.7017 -15.6706 -15.6415 -15.6213 -15.5965 -15.5820
 -15.5570 -15.5216 -15.4932 -15.4723 -15.4537 -15.4226 -15.4077 -15.3836
 -15.3550 -15.3115 -15.3006 -15.2783 -15.2641 -15.2572 -15.2493 -15.2253
 -15.1965 -15.1848 -15.1836 -15.1604 -15.1376 -15.1174 -15.0994 -15.0513
 -15.0061 -14.9220 -14.8830 -14.8740 -14.8208 -14.6804 -13.9456 -13.8823
 -13.7703 -13.6665 -13.5634 -13.5175 -13.4814 -13.4525 -13.3277 -13.3047
 -13.2445 -13.2199 -13.1810 -13.0183 -12.9655 -12.9324 -12.8901 -12.8540
 -12.8345 -12.7659 -12.6868 -12.6473 -12.6199 -12.5948 -12.4671 -12.2767
  -4.8178  -4.6257  -4.5010  -4.4684  -4.3762  -4.3060  -4.1744  -4.0936
  -4.0582  -4.0196  -3.9285  -3.8901  -3.8094  -3.7394  -3.6876  -3.6173
  -3.5627  -3.5366  -3.5026  -3.4125  -3.3221  -3.2296  -3.0722  -2.9407
  -2.7154  -2.3376  -2.0298  -1.7967  -1.7703  -1.7108  -1.6715  -1.6111
  -1.5081  -1.4891  -1.4443  -1.4038  -1.3377  -1.2147  -1.1664  -1.1292
  -1.0518  -0.9876  -0.9515  -0.8847  -0.8550  -0.8087  -0.7612  -0.7226
  -0.6936  -0.6630  -0.6210  -0.5776  -0.5463  -0.4965  -0.4530  -0.3747
  -0.3326  -0.2974  -0.2262  -0.1708  -0.1272  -0.0451   0.0643   0.0964
   0.1494   0.2167   0.2632   0.2893   0.3512   0.3878   0.4120   0.4590
   0.5300   0.5723   0.6113   0.6650   0.7150   0.7748   0.8034   0.8620
   0.9202   0.9521   0.9866   1.0206   1.0753   1.1168   1.1266   1.1710
   1.1944   1.2417   1.2700   1.2984   1.3183   1.3801   1.4207   1.4514
   1.4681   1.5010   1.5439   1.5891   1.5991   1.6196   1.6568   1.6903
   1.7227   1.7455   1.7647   1.7880   1.8146   1.8394   1.8528   1.8941
   1.9150   1.9307   1.9792   1.9954   2.0125   2.0426   2.0635   2.0852
   2.1413   2.1537   2.1873   2.1998   2.2123   2.2456   2.2787   2.2902
   2.3418   2.3619   2.4123   2.4261   2.4466   2.4542   2.4905   2.5227
   2.5517   2.5912   2.6160   2.6474   2.6771   2.7046   2.7500   2.7769
   2.8072   2.8301   2.8372   2.8835   2.9297   2.9731   3.0055   3.0650
   3.0908   3.1045   3.2081   3.5312
     eigenvalues at k+q:
 -35.1197 -35.0968 -35.0665 -34.8918 -34.4661 -34.4319 -34.4123 -34.2147
 -34.2024 -34.1894 -34.0761 -34.0236 -33.9751 -17.0122 -16.8825 -16.7624
 -16.7080 -16.6665 -16.5486 -16.4897 -16.4697 -16.4219 -16.3780 -16.3508
 -16.3307 -16.2998 -16.2780 -16.2017 -16.1495 -16.1123 -16.0868 -16.0674
 -16.0218 -15.9591 -15.9350 -15.9004 -15.8879 -15.8743 -15.8018 -15.7822
 -15.7573 -15.7256 -15.7031 -15.6725 -15.6439 -15.6216 -15.5972 -15.5810
 -15.5561 -15.5207 -15.4926 -15.4724 -15.4561 -15.4222 -15.4064 -15.3816
 -15.3532 -15.3103 -15.3003 -15.2777 -15.2620 -15.2563 -15.2493 -15.2250
 -15.1962 -15.1861 -15.1830 -15.1587 -15.1367 -15.1172 -15.0978 -15.0514
 -15.0054 -14.9214 -14.8777 -14.8723 -14.8169 -14.6801 -13.9418 -13.8773
 -13.7697 -13.6654 -13.5571 -13.5118 -13.4746 -13.4530 -13.3211 -13.2992
 -13.2404 -13.2183 -13.1786 -13.0152 -12.9664 -12.9335 -12.8915 -12.8586
 -12.8405 -12.7732 -12.6978 -12.6533 -12.6289 -12.6001 -12.4733 -12.2791
  -4.8157  -4.6252  -4.5001  -4.4694  -4.3771  -4.3073  -4.1747  -4.0919
  -4.0545  -4.0172  -3.9310  -3.8891  -3.8129  -3.7404  -3.6831  -3.6192
  -3.5626  -3.5389  -3.5033  -3.4089  -3.3221  -3.2337  -3.0737  -2.9336
  -2.7256  -2.3327  -2.0326  -1.7918  -1.7635  -1.7096  -1.6730  -1.6062
  -1.5043  -1.4810  -1.4366  -1.3941  -1.3227  -1.2159  -1.1653  -1.1242
  -1.0529  -0.9877  -0.9488  -0.8846  -0.8544  -0.8105  -0.7605  -0.7243
  -0.6931  -0.6633  -0.6205  -0.5737  -0.5448  -0.4966  -0.4465  -0.3750
  -0.3363  -0.2931  -0.2256  -0.1771  -0.1310  -0.0455   0.0620   0.0996
   0.1493   0.2121   0.2571   0.2903   0.3534   0.3868   0.4102   0.4541
   0.5237   0.5718   0.6061   0.6587   0.7148   0.7747   0.8012   0.8602
   0.9180   0.9512   0.9873   1.0193   1.0741   1.1164   1.1254   1.1698
   1.1913   1.2367   1.2654   1.2953   1.3177   1.3747   1.4122   1.4450
   1.4632   1.5027   1.5400   1.5842   1.5983   1.6186   1.6506   1.6843
   1.7210   1.7449   1.7625   1.7865   1.8090   1.8368   1.8464   1.8932
   1.9159   1.9232   1.9782   1.9975   2.0110   2.0408   2.0615   2.0869
   2.1419   2.1526   2.1861   2.2015   2.2128   2.2460   2.2765   2.2915
   2.3428   2.3601   2.4132   2.4272   2.4462   2.4552   2.4958   2.5259
   2.5547   2.5930   2.6169   2.6498   2.6822   2.7074   2.7550   2.7787
   2.8101   2.8298   2.8396   2.8878   2.9323   2.9740   3.0085   3.0647
   3.0916   3.1059   3.2129   3.5269
     cgsolve_all iterations  71    anorm=    0.72E-07
     cgsolve_all iterations  69    anorm=    0.73E-07
     cgsolve_all iterations  69    anorm=    0.73E-07
     compute_u_kq: q = (   -0.0204,    0.0000,    0.0000)
     Rotating WFCS
     ethr =  1.00E-14,  avg # of iterations = 23.0
     eigenvalues at k:
 -35.1197 -35.0968 -35.0665 -34.8918 -34.4661 -34.4319 -34.4123 -34.2147
 -34.2024 -34.1894 -34.0761 -34.0236 -33.9751 -17.0130 -16.8796 -16.7626
 -16.7063 -16.6679 -16.5479 -16.4911 -16.4703 -16.4221 -16.3788 -16.3496
 -16.3319 -16.3004 -16.2763 -16.2010 -16.1505 -16.1144 -16.0861 -16.0661
 -16.0203 -15.9587 -15.9334 -15.8991 -15.8870 -15.8753 -15.7964 -15.7795
 -15.7545 -15.7230 -15.7017 -15.6706 -15.6415 -15.6213 -15.5965 -15.5820
 -15.5570 -15.5216 -15.4932 -15.4723 -15.4537 -15.4226 -15.4077 -15.3836
 -15.3550 -15.3115 -15.3006 -15.2783 -15.2641 -15.2572 -15.2493 -15.2253
 -15.1965 -15.1848 -15.1836 -15.1604 -15.1376 -15.1174 -15.0994 -15.0513
 -15.0061 -14.9220 -14.8830 -14.8740 -14.8208 -14.6804 -13.9456 -13.8823
 -13.7703 -13.6665 -13.5634 -13.5175 -13.4814 -13.4525 -13.3277 -13.3047
 -13.2445 -13.2199 -13.1810 -13.0183 -12.9655 -12.9324 -12.8901 -12.8540
 -12.8345 -12.7659 -12.6868 -12.6473 -12.6199 -12.5948 -12.4671 -12.2767
  -4.8178  -4.6257  -4.5010  -4.4684  -4.3762  -4.3060  -4.1744  -4.0936
  -4.0582  -4.0196  -3.9285  -3.8901  -3.8094  -3.7394  -3.6876  -3.6173
  -3.5627  -3.5366  -3.5026  -3.4125  -3.3221  -3.2296  -3.0722  -2.9407
  -2.7154  -2.3376  -2.0298  -1.7967  -1.7703  -1.7108  -1.6715  -1.6111
  -1.5081  -1.4891  -1.4443  -1.4038  -1.3377  -1.2147  -1.1664  -1.1292
  -1.0518  -0.9876  -0.9515  -0.8847  -0.8550  -0.8087  -0.7612  -0.7226
  -0.6936  -0.6630  -0.6210  -0.5776  -0.5463  -0.4965  -0.4530  -0.3747
  -0.3326  -0.2974  -0.2262  -0.1708  -0.1272  -0.0451   0.0643   0.0964
   0.1494   0.2167   0.2632   0.2893   0.3512   0.3878   0.4120   0.4590
   0.5300   0.5723   0.6113   0.6650   0.7150   0.7748   0.8034   0.8620
   0.9202   0.9521   0.9866   1.0206   1.0753   1.1168   1.1266   1.1710
   1.1944   1.2417   1.2700   1.2984   1.3183   1.3801   1.4207   1.4514
   1.4681   1.5010   1.5439   1.5891   1.5991   1.6196   1.6568   1.6903
   1.7227   1.7455   1.7647   1.7880   1.8146   1.8394   1.8528   1.8941
   1.9150   1.9307   1.9792   1.9954   2.0125   2.0426   2.0635   2.0852
   2.1413   2.1537   2.1873   2.1998   2.2123   2.2456   2.2787   2.2902
   2.3418   2.3619   2.4123   2.4261   2.4466   2.4542   2.4905   2.5227
   2.5517   2.5912   2.6160   2.6474   2.6771   2.7046   2.7500   2.7769
   2.8072   2.8301   2.8372   2.8835   2.9297   2.9731   3.0055   3.0650
   3.0908   3.1045   3.2081   3.5312
     eigenvalues at k+q:
 -35.1197 -35.0968 -35.0665 -34.8918 -34.4661 -34.4319 -34.4123 -34.2147
 -34.2024 -34.1894 -34.0761 -34.0236 -33.9751 -17.0138 -16.8766 -16.7629
 -16.7045 -16.6694 -16.5472 -16.4927 -16.4707 -16.4221 -16.3796 -16.3492
 -16.3331 -16.3008 -16.2750 -16.2005 -16.1510 -16.1169 -16.0850 -16.0646
 -16.0190 -15.9582 -15.9319 -15.8982 -15.8869 -15.8753 -15.7912 -15.7767
 -15.7515 -15.7202 -15.7003 -15.6685 -15.6389 -15.6210 -15.5958 -15.5833
 -15.5583 -15.5222 -15.4939 -15.4721 -15.4510 -15.4232 -15.4094 -15.3850
 -15.3566 -15.3130 -15.3010 -15.2794 -15.2663 -15.2579 -15.2492 -15.2257
 -15.1969 -15.1845 -15.1827 -15.1621 -15.1385 -15.1176 -15.1010 -15.0513
 -15.0067 -14.9224 -14.8882 -14.8755 -14.8250 -14.6808 -13.9494 -13.8874
 -13.7708 -13.6675 -13.5698 -13.5232 -13.4882 -13.4518 -13.3341 -13.3094
 -13.2483 -13.2214 -13.1831 -13.0213 -12.9648 -12.9317 -12.8893 -12.8494
 -12.8283 -12.7585 -12.6767 -12.6413 -12.6125 -12.5874 -12.4610 -12.2743
  -4.8200  -4.6262  -4.5018  -4.4674  -4.3752  -4.3045  -4.1740  -4.0956
  -4.0621  -4.0221  -3.9258  -3.8906  -3.8062  -3.7388  -3.6917  -3.6152
  -3.5629  -3.5340  -3.5020  -3.4161  -3.3224  -3.2258  -3.0709  -2.9469
  -2.7055  -2.3428  -2.0271  -1.8020  -1.7779  -1.7110  -1.6697  -1.6159
  -1.5136  -1.4956  -1.4521  -1.4132  -1.3527  -1.2137  -1.1682  -1.1337
  -1.0500  -0.9883  -0.9527  -0.8863  -0.8544  -0.8065  -0.7627  -0.7206
  -0.6940  -0.6630  -0.6212  -0.5818  -0.5481  -0.4972  -0.4592  -0.3748
  -0.3312  -0.2987  -0.2268  -0.1648  -0.1227  -0.0441   0.0660   0.0938
   0.1502   0.2211   0.2683   0.2881   0.3489   0.3886   0.4143   0.4639
   0.5360   0.5727   0.6168   0.6706   0.7160   0.7735   0.8057   0.8643
   0.9224   0.9526   0.9875   1.0208   1.0771   1.1166   1.1272   1.1729
   1.1981   1.2456   1.2744   1.3021   1.3197   1.3853   1.4278   1.4567
   1.4728   1.5009   1.5484   1.5897   1.6033   1.6211   1.6631   1.6948
   1.7247   1.7468   1.7666   1.7892   1.8208   1.8406   1.8600   1.8944
   1.9141   1.9388   1.9801   1.9934   2.0144   2.0442   2.0648   2.0841
   2.1404   2.1540   2.1880   2.1987   2.2119   2.2461   2.2814   2.2890
   2.3405   2.3642   2.4116   2.4246   2.4469   2.4540   2.4850   2.5197
   2.5492   2.5896   2.6150   2.6447   2.6716   2.7018   2.7452   2.7752
   2.8041   2.8298   2.8353   2.8801   2.9266   2.9723   3.0026   3.0645
   3.0894   3.1039   3.2035   3.5352
     cgsolve_all iterations  71    anorm=    0.73E-07
     cgsolve_all iterations  71    anorm=    0.74E-07
     cgsolve_all iterations  71    anorm=    0.72E-07
     compute_u_kq: q = (    0.0000,    0.0204,    0.0000)
     Rotating WFCS
     ethr =  1.00E-14,  avg # of iterations = 23.0
     eigenvalues at k:
 -35.1197 -35.0968 -35.0665 -34.8918 -34.4661 -34.4319 -34.4123 -34.2147
 -34.2024 -34.1894 -34.0761 -34.0236 -33.9751 -17.0130 -16.8796 -16.7626
 -16.7063 -16.6679 -16.5479 -16.4911 -16.4703 -16.4221 -16.3788 -16.3496
 -16.3319 -16.3004 -16.2763 -16.2010 -16.1505 -16.1144 -16.0861 -16.0661
 -16.0203 -15.9587 -15.9334 -15.8991 -15.8870 -15.8753 -15.7964 -15.7795
 -15.7545 -15.7230 -15.7017 -15.6706 -15.6415 -15.6213 -15.5965 -15.5820
 -15.5570 -15.5216 -15.4932 -15.4723 -15.4537 -15.4226 -15.4077 -15.3836
 -15.3550 -15.3115 -15.3006 -15.2783 -15.2641 -15.2572 -15.2493 -15.2253
 -15.1965 -15.1848 -15.1836 -15.1604 -15.1376 -15.1174 -15.0994 -15.0513
 -15.0061 -14.9220 -14.8830 -14.8740 -14.8208 -14.6804 -13.9456 -13.8823
 -13.7703 -13.6665 -13.5634 -13.5175 -13.4814 -13.4525 -13.3277 -13.3047
 -13.2445 -13.2199 -13.1810 -13.0183 -12.9655 -12.9324 -12.8901 -12.8540
 -12.8345 -12.7659 -12.6868 -12.6473 -12.6199 -12.5948 -12.4671 -12.2767
  -4.8178  -4.6257  -4.5010  -4.4684  -4.3762  -4.3060  -4.1744  -4.0936
  -4.0582  -4.0196  -3.9285  -3.8901  -3.8094  -3.7394  -3.6876  -3.6173
  -3.5627  -3.5366  -3.5026  -3.4125  -3.3221  -3.2296  -3.0722  -2.9407
  -2.7154  -2.3376  -2.0298  -1.7967  -1.7703  -1.7108  -1.6715  -1.6111
  -1.5081  -1.4891  -1.4443  -1.4038  -1.3377  -1.2147  -1.1664  -1.1292
  -1.0518  -0.9876  -0.9515  -0.8847  -0.8550  -0.8087  -0.7612  -0.7226
  -0.6936  -0.6630  -0.6210  -0.5776  -0.5463  -0.4965  -0.4530  -0.3747
  -0.3326  -0.2974  -0.2262  -0.1708  -0.1272  -0.0451   0.0643   0.0964
   0.1494   0.2167   0.2632   0.2893   0.3512   0.3878   0.4120   0.4590
   0.5300   0.5723   0.6113   0.6650   0.7150   0.7748   0.8034   0.8620
   0.9202   0.9521   0.9866   1.0206   1.0753   1.1168   1.1266   1.1710
   1.1944   1.2417   1.2700   1.2984   1.3183   1.3801   1.4207   1.4514
   1.4681   1.5010   1.5439   1.5891   1.5991   1.6196   1.6568   1.6903
   1.7227   1.7455   1.7647   1.7880   1.8146   1.8394   1.8528   1.8941
   1.9150   1.9307   1.9792   1.9954   2.0125   2.0426   2.0635   2.0852
   2.1413   2.1537   2.1873   2.1998   2.2123   2.2456   2.2787   2.2902
   2.3418   2.3619   2.4123   2.4261   2.4466   2.4542   2.4905   2.5227
   2.5517   2.5912   2.6160   2.6474   2.6771   2.7046   2.7500   2.7769
   2.8072   2.8301   2.8372   2.8835   2.9297   2.9731   3.0055   3.0650
   3.0908   3.1045   3.2081   3.5312
     eigenvalues at k+q:
 -35.1197 -35.0968 -35.0665 -34.8918 -34.4661 -34.4319 -34.4123 -34.2147
 -34.2024 -34.1894 -34.0761 -34.0236 -33.9751 -17.0130 -16.8796 -16.7628
 -16.7061 -16.6680 -16.5476 -16.4905 -16.4710 -16.4202 -16.3793 -16.3515
 -16.3320 -16.3025 -16.2752 -16.2004 -16.1498 -16.1139 -16.0863 -16.0663
 -16.0207 -15.9578 -15.9331 -15.8992 -15.8872 -15.8766 -15.7965 -15.7812
 -15.7548 -15.7193 -15.7005 -15.6692 -15.6416 -15.6228 -15.5972 -15.5848
 -15.5576 -15.5208 -15.4919 -15.4699 -15.4522 -15.4230 -15.4097 -15.3843
 -15.3526 -15.3119 -15.3014 -15.2782 -15.2654 -15.2577 -15.2493 -15.2258
 -15.1964 -15.1848 -15.1824 -15.1607 -15.1375 -15.1176 -15.0997 -15.0524
 -15.0060 -14.9210 -14.8828 -14.8727 -14.8239 -14.6789 -13.9488 -13.8793
 -13.7719 -13.6662 -13.5661 -13.5188 -13.4775 -13.4510 -13.3290 -13.3062
 -13.2410 -13.2189 -13.1797 -13.0179 -12.9652 -12.9314 -12.8902 -12.8550
 -12.8335 -12.7698 -12.6882 -12.6511 -12.6217 -12.5922 -12.4646 -12.2747
  -4.8181  -4.6255  -4.5005  -4.4691  -4.3757  -4.3037  -4.1729  -4.0960
  -4.0619  -4.0221  -3.9276  -3.8894  -3.8074  -3.7382  -3.6885  -3.6170
  -3.5619  -3.5342  -3.5041  -3.4126  -3.3221  -3.2284  -3.0739  -2.9518
  -2.6988  -2.3440  -2.0295  -1.7953  -1.7695  -1.7119  -1.6769  -1.6119
  -1.5081  -1.4891  -1.4441  -1.4080  -1.3341  -1.2098  -1.1637  -1.1294
  -1.0504  -0.9883  -0.9534  -0.8870  -0.8545  -0.8102  -0.7598  -0.7216
  -0.6947  -0.6601  -0.6219  -0.5779  -0.5492  -0.4974  -0.4539  -0.3751
  -0.3319  -0.2970  -0.2274  -0.1673  -0.1275  -0.0419   0.0625   0.0985
   0.1484   0.2166   0.2630   0.2865   0.3539   0.3900   0.4104   0.4573
   0.5301   0.5741   0.6153   0.6640   0.7129   0.7747   0.8075   0.8651
   0.9155   0.9509   0.9829   1.0211   1.0725   1.1162   1.1294   1.1710
   1.1941   1.2399   1.2705   1.2990   1.3191   1.3811   1.4119   1.4515
   1.4698   1.5018   1.5391   1.5894   1.5949   1.6189   1.6536   1.6938
   1.7204   1.7523   1.7661   1.7877   1.8185   1.8406   1.8533   1.8982
   1.9167   1.9337   1.9786   1.9952   2.0153   2.0412   2.0636   2.0824
   2.1402   2.1510   2.1869   2.2025   2.2109   2.2472   2.2788   2.2912
   2.3402   2.3631   2.4120   2.4246   2.4464   2.4566   2.4922   2.5248
   2.5491   2.5899   2.6129   2.6472   2.6759   2.7021   2.7461   2.7768
   2.8108   2.8332   2.8376   2.8838   2.9331   2.9731   3.0048   3.0669
   3.0905   3.1042   3.2074   3.5296
     cgsolve_all iterations  71    anorm=    0.73E-07
     cgsolve_all iterations  69    anorm=    0.75E-07
     cgsolve_all iterations  69    anorm=    0.73E-07
     compute_u_kq: q = (    0.0000,   -0.0204,    0.0000)
     Rotating WFCS
     ethr =  1.00E-14,  avg # of iterations = 23.0
     eigenvalues at k:
 -35.1197 -35.0968 -35.0665 -34.8918 -34.4661 -34.4319 -34.4123 -34.2147
 -34.2024 -34.1894 -34.0761 -34.0236 -33.9751 -17.0130 -16.8796 -16.7626
 -16.7063 -16.6679 -16.5479 -16.4911 -16.4703 -16.4221 -16.3788 -16.3496
 -16.3319 -16.3004 -16.2763 -16.2010 -16.1505 -16.1144 -16.0861 -16.0661
 -16.0203 -15.9587 -15.9334 -15.8991 -15.8870 -15.8753 -15.7964 -15.7795
 -15.7545 -15.7230 -15.7017 -15.6706 -15.6415 -15.6213 -15.5965 -15.5820
 -15.5570 -15.5216 -15.4932 -15.4723 -15.4537 -15.4226 -15.4077 -15.3836
 -15.3550 -15.3115 -15.3006 -15.2783 -15.2641 -15.2572 -15.2493 -15.2253
 -15.1965 -15.1848 -15.1836 -15.1604 -15.1376 -15.1174 -15.0994 -15.0513
 -15.0061 -14.9220 -14.8830 -14.8740 -14.8208 -14.6804 -13.9456 -13.8823
 -13.7703 -13.6665 -13.5634 -13.5175 -13.4814 -13.4525 -13.3277 -13.3047
 -13.2445 -13.2199 -13.1810 -13.0183 -12.9655 -12.9324 -12.8901 -12.8540
 -12.8345 -12.7659 -12.6868 -12.6473 -12.6199 -12.5948 -12.4671 -12.2767
  -4.8178  -4.6257  -4.5010  -4.4684  -4.3762  -4.3060  -4.1744  -4.0936
  -4.0582  -4.0196  -3.9285  -3.8901  -3.8094  -3.7394  -3.6876  -3.6173
  -3.5627  -3.5366  -3.5026  -3.4125  -3.3221  -3.2296  -3.0722  -2.9407
  -2.7154  -2.3376  -2.0298  -1.7967  -1.7703  -1.7108  -1.6715  -1.6111
  -1.5081  -1.4891  -1.4443  -1.4038  -1.3377  -1.2147  -1.1664  -1.1292
  -1.0518  -0.9876  -0.9515  -0.8847  -0.8550  -0.8087  -0.7612  -0.7226
  -0.6936  -0.6630  -0.6210  -0.5776  -0.5463  -0.4965  -0.4530  -0.3747
  -0.3326  -0.2974  -0.2262  -0.1708  -0.1272  -0.0451   0.0643   0.0964
   0.1494   0.2167   0.2632   0.2893   0.3512   0.3878   0.4120   0.4590
   0.5300   0.5723   0.6113   0.6650   0.7150   0.7748   0.8034   0.8620
   0.9202   0.9521   0.9866   1.0206   1.0753   1.1168   1.1266   1.1710
   1.1944   1.2417   1.2700   1.2984   1.3183   1.3801   1.4207   1.4514
   1.4681   1.5010   1.5439   1.5891   1.5991   1.6196   1.6568   1.6903
   1.7227   1.7455   1.7647   1.7880   1.8146   1.8394   1.8528   1.8941
   1.9150   1.9307   1.9792   1.9954   2.0125   2.0426   2.0635   2.0852
   2.1413   2.1537   2.1873   2.1998   2.2123   2.2456   2.2787   2.2902
   2.3418   2.3619   2.4123   2.4261   2.4466   2.4542   2.4905   2.5227
   2.5517   2.5912   2.6160   2.6474   2.6771   2.7046   2.7500   2.7769
   2.8072   2.8301   2.8372   2.8835   2.9297   2.9731   3.0055   3.0650
   3.0908   3.1045   3.2081   3.5312
     eigenvalues at k+q:
 -35.1197 -35.0968 -35.0665 -34.8918 -34.4661 -34.4319 -34.4123 -34.2147
 -34.2024 -34.1894 -34.0761 -34.0236 -33.9751 -17.0130 -16.8796 -16.7625
 -16.7063 -16.6678 -16.5483 -16.4917 -16.4699 -16.4238 -16.3784 -16.3478
 -16.3319 -16.2988 -16.2775 -16.2015 -16.1509 -16.1148 -16.0859 -16.0658
 -16.0200 -15.9596 -15.9336 -15.8989 -15.8871 -15.8736 -15.7963 -15.7790
 -15.7542 -15.7261 -15.7028 -15.6720 -15.6417 -15.6199 -15.5964 -15.5793
 -15.5560 -15.5220 -15.4944 -15.4742 -15.4551 -15.4224 -15.4052 -15.3828
 -15.3575 -15.3114 -15.2999 -15.2786 -15.2633 -15.2555 -15.2490 -15.2247
 -15.1965 -15.1857 -15.1839 -15.1602 -15.1378 -15.1172 -15.0991 -15.0504
 -15.0061 -14.9234 -14.8833 -14.8750 -14.8179 -14.6818 -13.9423 -13.8853
 -13.7686 -13.6666 -13.5618 -13.5160 -13.4842 -13.4540 -13.3275 -13.3031
 -13.2476 -13.2206 -13.1824 -13.0183 -12.9657 -12.9329 -12.8898 -12.8535
 -12.8350 -12.7626 -12.6857 -12.6440 -12.6180 -12.5971 -12.4694 -12.2785
  -4.8177  -4.6260  -4.5014  -4.4676  -4.3767  -4.3074  -4.1759  -4.0915
  -4.0544  -4.0169  -3.9323  -3.8888  -3.8112  -3.7407  -3.6871  -3.6174
  -3.5634  -3.5394  -3.5004  -3.4128  -3.3224  -3.2309  -3.0699  -2.9289
  -2.7329  -2.3315  -2.0301  -1.7989  -1.7711  -1.7092  -1.6666  -1.6091
  -1.5084  -1.4898  -1.4442  -1.3999  -1.3406  -1.2194  -1.1695  -1.1287
  -1.0530  -0.9871  -0.9494  -0.8824  -0.8558  -0.8071  -0.7625  -0.7231
  -0.6924  -0.6661  -0.6195  -0.5786  -0.5427  -0.4958  -0.4520  -0.3746
  -0.3332  -0.2979  -0.2260  -0.1744  -0.1269  -0.0466   0.0658   0.0946
   0.1505   0.2173   0.2626   0.2927   0.3481   0.3848   0.4135   0.4607
   0.5300   0.5705   0.6083   0.6648   0.7177   0.7746   0.7990   0.8602
   0.9233   0.9530   0.9898   1.0194   1.0790   1.1166   1.1249   1.1713
   1.1947   1.2437   1.2689   1.2964   1.3183   1.3790   1.4288   1.4505
   1.4674   1.5007   1.5484   1.5859   1.6049   1.6214   1.6601   1.6871
   1.7243   1.7396   1.7635   1.7885   1.8101   1.8382   1.8526   1.8900
   1.9129   1.9279   1.9798   1.9955   2.0090   2.0439   2.0645   2.0880
   2.1411   2.1559   2.1858   2.1994   2.2147   2.2442   2.2790   2.2895
   2.3438   2.3609   2.4124   2.4279   2.4470   2.4523   2.4890   2.5208
   2.5544   2.5925   2.6186   2.6478   2.6784   2.7068   2.7534   2.7775
   2.8031   2.8271   2.8371   2.8828   2.9261   2.9724   3.0061   3.0629
   3.0911   3.1058   3.2089   3.5328
     cgsolve_all iterations  71    anorm=    0.71E-07
     cgsolve_all iterations  69    anorm=    0.75E-07
     cgsolve_all iterations  69    anorm=    0.73E-07
     compute_u_kq: q = (    0.0000,    0.0000,    0.0204)
     Rotating WFCS
     ethr =  1.00E-14,  avg # of iterations = 23.0
     eigenvalues at k:
 -35.1197 -35.0968 -35.0665 -34.8918 -34.4661 -34.4319 -34.4123 -34.2147
 -34.2024 -34.1894 -34.0761 -34.0236 -33.9751 -17.0130 -16.8796 -16.7626
 -16.7063 -16.6679 -16.5479 -16.4911 -16.4703 -16.4221 -16.3788 -16.3496
 -16.3319 -16.3004 -16.2763 -16.2010 -16.1505 -16.1144 -16.0861 -16.0661
 -16.0203 -15.9587 -15.9334 -15.8991 -15.8870 -15.8753 -15.7964 -15.7795
 -15.7545 -15.7230 -15.7017 -15.6706 -15.6415 -15.6213 -15.5965 -15.5820
 -15.5570 -15.5216 -15.4932 -15.4723 -15.4537 -15.4226 -15.4077 -15.3836
 -15.3550 -15.3115 -15.3006 -15.2783 -15.2641 -15.2572 -15.2493 -15.2253
 -15.1965 -15.1848 -15.1836 -15.1604 -15.1376 -15.1174 -15.0994 -15.0513
 -15.0061 -14.9220 -14.8830 -14.8740 -14.8208 -14.6804 -13.9456 -13.8823
 -13.7703 -13.6665 -13.5634 -13.5175 -13.4814 -13.4525 -13.3277 -13.3047
 -13.2445 -13.2199 -13.1810 -13.0183 -12.9655 -12.9324 -12.8901 -12.8540
 -12.8345 -12.7659 -12.6868 -12.6473 -12.6199 -12.5948 -12.4671 -12.2767
  -4.8178  -4.6257  -4.5010  -4.4684  -4.3762  -4.3060  -4.1744  -4.0936
  -4.0582  -4.0196  -3.9285  -3.8901  -3.8094  -3.7394  -3.6876  -3.6173
  -3.5627  -3.5366  -3.5026  -3.4125  -3.3221  -3.2296  -3.0722  -2.9407
  -2.7154  -2.3376  -2.0298  -1.7967  -1.7703  -1.7108  -1.6715  -1.6111
  -1.5081  -1.4891  -1.4443  -1.4038  -1.3377  -1.2147  -1.1664  -1.1292
  -1.0518  -0.9876  -0.9515  -0.8847  -0.8550  -0.8087  -0.7612  -0.7226
  -0.6936  -0.6630  -0.6210  -0.5776  -0.5463  -0.4965  -0.4530  -0.3747
  -0.3326  -0.2974  -0.2262  -0.1708  -0.1272  -0.0451   0.0643   0.0964
   0.1494   0.2167   0.2632   0.2893   0.3512   0.3878   0.4120   0.4590
   0.5300   0.5723   0.6113   0.6650   0.7150   0.7748   0.8034   0.8620
   0.9202   0.9521   0.9866   1.0206   1.0753   1.1168   1.1266   1.1710
   1.1944   1.2417   1.2700   1.2984   1.3183   1.3801   1.4207   1.4514
   1.4681   1.5010   1.5439   1.5891   1.5991   1.6196   1.6568   1.6903
   1.7227   1.7455   1.7647   1.7880   1.8146   1.8394   1.8528   1.8941
   1.9150   1.9307   1.9792   1.9954   2.0125   2.0426   2.0635   2.0852
   2.1413   2.1537   2.1873   2.1998   2.2123   2.2456   2.2787   2.2902
   2.3418   2.3619   2.4123   2.4261   2.4466   2.4542   2.4905   2.5227
   2.5517   2.5912   2.6160   2.6474   2.6771   2.7046   2.7500   2.7769
   2.8072   2.8301   2.8372   2.8835   2.9297   2.9731   3.0055   3.0650
   3.0908   3.1045   3.2081   3.5312
     eigenvalues at k+q:
 -35.1197 -35.0968 -35.0665 -34.8918 -34.4661 -34.4319 -34.4123 -34.2147
 -34.2024 -34.1894 -34.0761 -34.0236 -33.9751 -17.0130 -16.8795 -16.7627
 -16.7063 -16.6679 -16.5480 -16.4915 -16.4701 -16.4223 -16.3785 -16.3496
 -16.3319 -16.3004 -16.2761 -16.2011 -16.1513 -16.1143 -16.0861 -16.0657
 -16.0189 -15.9599 -15.9322 -15.9000 -15.8887 -15.8752 -15.7955 -15.7801
 -15.7541 -15.7216 -15.7026 -15.6710 -15.6417 -15.6210 -15.5963 -15.5824
 -15.5572 -15.5213 -15.4937 -15.4722 -15.4531 -15.4220 -15.4062 -15.3834
 -15.3546 -15.3112 -15.3013 -15.2801 -15.2657 -15.2570 -15.2492 -15.2251
 -15.1964 -15.1855 -15.1828 -15.1611 -15.1374 -15.1171 -15.0995 -15.0510
 -15.0051 -14.9224 -14.8836 -14.8728 -14.8216 -14.6805 -13.9455 -13.8823
 -13.7709 -13.6661 -13.5635 -13.5174 -13.4821 -13.4520 -13.3279 -13.3046
 -13.2445 -13.2201 -13.1809 -13.0184 -12.9655 -12.9324 -12.8901 -12.8539
 -12.8344 -12.7657 -12.6867 -12.6472 -12.6197 -12.5947 -12.4670 -12.2766
  -4.8179  -4.6259  -4.5009  -4.4684  -4.3759  -4.3059  -4.1746  -4.0934
  -4.0588  -4.0196  -3.9281  -3.8899  -3.8096  -3.7395  -3.6876  -3.6175
  -3.5623  -3.5368  -3.5026  -3.4126  -3.3221  -3.2295  -3.0722  -2.9408
  -2.7153  -2.3380  -2.0294  -1.7963  -1.7701  -1.7121  -1.6706  -1.6108
  -1.5080  -1.4912  -1.4429  -1.4067  -1.3346  -1.2147  -1.1665  -1.1298
  -1.0525  -0.9879  -0.9518  -0.8858  -0.8557  -0.8076  -0.7589  -0.7244
  -0.6940  -0.6598  -0.6202  -0.5807  -0.5454  -0.4977  -0.4531  -0.3741
  -0.3310  -0.2977  -0.2253  -0.1711  -0.1283  -0.0465   0.0654   0.0966
   0.1473   0.2184   0.2644   0.2913   0.3493   0.3854   0.4112   0.4602
   0.5304   0.5692   0.6113   0.6644   0.7173   0.7742   0.8071   0.8610
   0.9222   0.9529   0.9890   1.0178   1.0732   1.1186   1.1273   1.1696
   1.1927   1.2417   1.2688   1.3024   1.3165   1.3825   1.4179   1.4561
   1.4692   1.4993   1.5400   1.5893   1.6000   1.6173   1.6597   1.6915
   1.7199   1.7483   1.7631   1.7871   1.8117   1.8377   1.8537   1.8985
   1.9142   1.9305   1.9819   1.9938   2.0115   2.0425   2.0631   2.0846
   2.1426   2.1563   2.1862   2.1974   2.2124   2.2436   2.2810   2.2898
   2.3431   2.3644   2.4106   2.4264   2.4461   2.4535   2.4905   2.5230
   2.5511   2.5919   2.6164   2.6465   2.6790   2.7038   2.7501   2.7753
   2.8103   2.8287   2.8367   2.8832   2.9298   2.9727   3.0053   3.0648
   3.0909   3.1046   3.2080   3.5313
     cgsolve_all iterations  71    anorm=    0.73E-07
     cgsolve_all iterations  69    anorm=    0.73E-07
     cgsolve_all iterations  69    anorm=    0.74E-07
     compute_u_kq: q = (    0.0000,    0.0000,   -0.0204)
     Rotating WFCS
     ethr =  1.00E-14,  avg # of iterations = 23.0
     eigenvalues at k:
 -35.1197 -35.0968 -35.0665 -34.8918 -34.4661 -34.4319 -34.4123 -34.2147
 -34.2024 -34.1894 -34.0761 -34.0236 -33.9751 -17.0130 -16.8796 -16.7626
 -16.7063 -16.6679 -16.5479 -16.4911 -16.4703 -16.4221 -16.3788 -16.3496
 -16.3319 -16.3004 -16.2763 -16.2010 -16.1505 -16.1144 -16.0861 -16.0661
 -16.0203 -15.9587 -15.9334 -15.8991 -15.8870 -15.8753 -15.7964 -15.7795
 -15.7545 -15.7230 -15.7017 -15.6706 -15.6415 -15.6213 -15.5965 -15.5820
 -15.5570 -15.5216 -15.4932 -15.4723 -15.4537 -15.4226 -15.4077 -15.3836
 -15.3550 -15.3115 -15.3006 -15.2783 -15.2641 -15.2572 -15.2493 -15.2253
 -15.1965 -15.1848 -15.1836 -15.1604 -15.1376 -15.1174 -15.0994 -15.0513
 -15.0061 -14.9220 -14.8830 -14.8740 -14.8208 -14.6804 -13.9456 -13.8823
 -13.7703 -13.6665 -13.5634 -13.5175 -13.4814 -13.4525 -13.3277 -13.3047
 -13.2445 -13.2199 -13.1810 -13.0183 -12.9655 -12.9324 -12.8901 -12.8540
 -12.8345 -12.7659 -12.6868 -12.6473 -12.6199 -12.5948 -12.4671 -12.2767
  -4.8178  -4.6257  -4.5010  -4.4684  -4.3762  -4.3060  -4.1744  -4.0936
  -4.0582  -4.0196  -3.9285  -3.8901  -3.8094  -3.7394  -3.6876  -3.6173
  -3.5627  -3.5366  -3.5026  -3.4125  -3.3221  -3.2296  -3.0722  -2.9407
  -2.7154  -2.3376  -2.0298  -1.7967  -1.7703  -1.7108  -1.6715  -1.6111
  -1.5081  -1.4891  -1.4443  -1.4038  -1.3377  -1.2147  -1.1664  -1.1292
  -1.0518  -0.9876  -0.9515  -0.8847  -0.8550  -0.8087  -0.7612  -0.7226
  -0.6936  -0.6630  -0.6210  -0.5776  -0.5463  -0.4965  -0.4530  -0.3747
  -0.3326  -0.2974  -0.2262  -0.1708  -0.1272  -0.0451   0.0643   0.0964
   0.1494   0.2167   0.2632   0.2893   0.3512   0.3878   0.4120   0.4590
   0.5300   0.5723   0.6113   0.6650   0.7150   0.7748   0.8034   0.8620
   0.9202   0.9521   0.9866   1.0206   1.0753   1.1168   1.1266   1.1710
   1.1944   1.2417   1.2700   1.2984   1.3183   1.3801   1.4207   1.4514
   1.4681   1.5010   1.5439   1.5891   1.5991   1.6196   1.6568   1.6903
   1.7227   1.7455   1.7647   1.7880   1.8146   1.8394   1.8528   1.8941
   1.9150   1.9307   1.9792   1.9954   2.0125   2.0426   2.0635   2.0852
   2.1413   2.1537   2.1873   2.1998   2.2123   2.2456   2.2787   2.2902
   2.3418   2.3619   2.4123   2.4261   2.4466   2.4542   2.4905   2.5227
   2.5517   2.5912   2.6160   2.6474   2.6771   2.7046   2.7500   2.7769
   2.8072   2.8301   2.8372   2.8835   2.9297   2.9731   3.0055   3.0650
   3.0908   3.1045   3.2081   3.5312
     eigenvalues at k+q:
 -35.1197 -35.0968 -35.0665 -34.8918 -34.4661 -34.4319 -34.4123 -34.2147
 -34.2024 -34.1894 -34.0761 -34.0236 -33.9751 -17.0130 -16.8797 -16.7625
 -16.7063 -16.6679 -16.5478 -16.4907 -16.4707 -16.4219 -16.3791 -16.3497
 -16.3320 -16.3004 -16.2765 -16.2010 -16.1496 -16.1144 -16.0861 -16.0665
 -16.0216 -15.9573 -15.9351 -15.8980 -15.8866 -15.8743 -15.7979 -15.7795
 -15.7546 -15.7245 -15.6999 -15.6702 -15.6412 -15.6215 -15.5968 -15.5816
 -15.5570 -15.5216 -15.4926 -15.4726 -15.4543 -15.4234 -15.4091 -15.3835
 -15.3555 -15.3122 -15.2994 -15.2768 -15.2627 -15.2575 -15.2492 -15.2254
 -15.1966 -15.1860 -15.1826 -15.1596 -15.1376 -15.1178 -15.0993 -15.0516
 -15.0070 -14.9213 -14.8831 -14.8745 -14.8204 -14.6804 -13.9457 -13.8824
 -13.7697 -13.6665 -13.5632 -13.5178 -13.4810 -13.4528 -13.3273 -13.3047
 -13.2444 -13.2198 -13.1810 -13.0183 -12.9655 -12.9324 -12.8901 -12.8540
 -12.8345 -12.7660 -12.6869 -12.6474 -12.6200 -12.5949 -12.4672 -12.2767
  -4.8179  -4.6256  -4.5010  -4.4683  -4.3764  -4.3061  -4.1742  -4.0936
  -4.0579  -4.0195  -3.9288  -3.8904  -3.8092  -3.7394  -3.6876  -3.6170
  -3.5630  -3.5365  -3.5026  -3.4125  -3.3222  -3.2297  -3.0722  -2.9406
  -2.7156  -2.3372  -2.0302  -1.7973  -1.7706  -1.7095  -1.6723  -1.6110
  -1.5083  -1.4872  -1.4460  -1.4018  -1.3393  -1.2147  -1.1666  -1.1287
  -1.0512  -0.9873  -0.9511  -0.8835  -0.8538  -0.8091  -0.7638  -0.7213
  -0.6933  -0.6667  -0.6219  -0.5750  -0.5466  -0.4949  -0.4532  -0.3753
  -0.3338  -0.2972  -0.2272  -0.1712  -0.1254  -0.0443   0.0635   0.0966
   0.1520   0.2151   0.2613   0.2873   0.3528   0.3894   0.4126   0.4583
   0.5298   0.5750   0.6113   0.6662   0.7132   0.7743   0.8013   0.8621
   0.9181   0.9511   0.9851   1.0233   1.0772   1.1128   1.1275   1.1725
   1.1967   1.2415   1.2712   1.2952   1.3201   1.3781   1.4221   1.4479
   1.4678   1.5026   1.5469   1.5878   1.5976   1.6229   1.6533   1.6900
   1.7254   1.7418   1.7672   1.7889   1.8171   1.8408   1.8525   1.8895
   1.9152   1.9321   1.9764   1.9968   2.0134   2.0426   2.0639   2.0859
   2.1398   2.1511   2.1875   2.2020   2.2129   2.2474   2.2767   2.2910
   2.3408   2.3592   2.4140   2.4256   2.4461   2.4561   2.4907   2.5225
   2.5521   2.5907   2.6151   2.6480   2.6761   2.7055   2.7499   2.7786
   2.8040   2.8311   2.8380   2.8837   2.9297   2.9735   3.0057   3.0651
   3.0907   3.1044   3.2081   3.5312
     cgsolve_all iterations  71    anorm=    0.72E-07
     cgsolve_all iterations  71    anorm=    0.73E-07
     cgsolve_all iterations  69    anorm=    0.74E-07

     k-point #    2 of     4      pool #  1    cpu time:    5233.2
     compute_u_kq: q = (    0.0000,    0.0000,    0.0000)
     Rotating WFCS
     ethr =  1.00E-14,  avg # of iterations =  5.0
     eigenvalues at k:
 -35.1197 -35.0968 -35.0665 -34.8918 -34.4661 -34.4319 -34.4123 -34.2147
 -34.2024 -34.1894 -34.0761 -34.0236 -33.9751 -17.0128 -16.8799 -16.7632
 -16.7063 -16.6670 -16.5471 -16.4878 -16.4742 -16.4223 -16.3796 -16.3506
 -16.3331 -16.3003 -16.2759 -16.2009 -16.1461 -16.1115 -16.0883 -16.0654
 -16.0100 -15.9692 -15.9404 -15.9008 -15.8936 -15.8625 -15.8165 -15.7813
 -15.7420 -15.7265 -15.6984 -15.6628 -15.6324 -15.6177 -15.5986 -15.5853
 -15.5615 -15.5074 -15.4984 -15.4728 -15.4555 -15.4256 -15.4109 -15.3781
 -15.3603 -15.3111 -15.2987 -15.2841 -15.2739 -15.2554 -15.2423 -15.2252
 -15.1991 -15.1940 -15.1798 -15.1568 -15.1350 -15.1182 -15.1000 -15.0513
 -15.0056 -14.9125 -14.8829 -14.8698 -14.8299 -14.6802 -13.9468 -13.8828
 -13.7728 -13.6589 -13.5619 -13.5207 -13.4877 -13.4494 -13.3247 -13.3056
 -13.2438 -13.2229 -13.1799 -13.0185 -12.9653 -12.9321 -12.8898 -12.8542
 -12.8344 -12.7660 -12.6870 -12.6469 -12.6203 -12.5947 -12.4671 -12.2767
  -4.8179  -4.6260  -4.5013  -4.4675  -4.3758  -4.3054  -4.1750  -4.0900
  -4.0641  -4.0196  -3.9270  -3.8926  -3.8072  -3.7397  -3.6871  -3.6172
  -3.5595  -3.5389  -3.5026  -3.4136  -3.3213  -3.2300  -3.0722  -2.9406
  -2.7155  -2.3378  -2.0288  -1.7997  -1.7724  -1.7106  -1.6675  -1.5974
  -1.5169  -1.4982  -1.4512  -1.4158  -1.3033  -1.2154  -1.1794  -1.1324
  -1.0526  -0.9879  -0.9517  -0.8814  -0.8355  -0.7940  -0.7731  -0.7222
  -0.7082  -0.6688  -0.6365  -0.5779  -0.5368  -0.4887  -0.4525  -0.3782
  -0.3221  -0.2925  -0.2292  -0.1861  -0.1128  -0.0581   0.0680   0.1023
   0.1596   0.2236   0.2470   0.2818   0.3397   0.3695   0.4193   0.4624
   0.5390   0.5695   0.6109   0.6850   0.7184   0.7588   0.8371   0.8434
   0.9129   0.9390   1.0101   1.0265   1.0566   1.0941   1.1372   1.1742
   1.2103   1.2354   1.2642   1.3037   1.3309   1.3831   1.4258   1.4466
   1.4787   1.5020   1.5387   1.5577   1.5961   1.6215   1.6649   1.6972
   1.7144   1.7360   1.7642   1.8000   1.8147   1.8357   1.8619   1.8743
   1.9224   1.9501   1.9795   2.0032   2.0140   2.0251   2.0640   2.0851
   2.1379   2.1537   2.1700   2.2004   2.2235   2.2446   2.2778   2.3036
   2.3450   2.3554   2.4098   2.4218   2.4434   2.4631   2.4914   2.5211
   2.5549   2.5953   2.6030   2.6381   2.6933   2.7099   2.7512   2.7729
   2.8054   2.8206   2.8466   2.8808   2.9325   2.9708   3.0073   3.0642
   3.0910   3.1050   3.2064   3.5311
     eigenvalues at k+q:
 -35.1197 -35.0968 -35.0665 -34.8918 -34.4661 -34.4319 -34.4123 -34.2147
 -34.2024 -34.1894 -34.0761 -34.0236 -33.9751 -17.0128 -16.8799 -16.7632
 -16.7063 -16.6670 -16.5471 -16.4878 -16.4743 -16.4223 -16.3796 -16.3506
 -16.3331 -16.3003 -16.2759 -16.2009 -16.1461 -16.1115 -16.0883 -16.0654
 -16.0100 -15.9692 -15.9404 -15.9008 -15.8936 -15.8625 -15.8165 -15.7813
 -15.7420 -15.7265 -15.6984 -15.6628 -15.6324 -15.6177 -15.5986 -15.5853
 -15.5615 -15.5074 -15.4984 -15.4727 -15.4555 -15.4256 -15.4109 -15.3781
 -15.3603 -15.3111 -15.2987 -15.2841 -15.2739 -15.2554 -15.2423 -15.2252
 -15.1991 -15.1940 -15.1798 -15.1568 -15.1350 -15.1182 -15.1000 -15.0513
 -15.0056 -14.9125 -14.8829 -14.8698 -14.8300 -14.6802 -13.9468 -13.8828
 -13.7728 -13.6589 -13.5619 -13.5207 -13.4877 -13.4494 -13.3247 -13.3056
 -13.2438 -13.2229 -13.1799 -13.0185 -12.9653 -12.9321 -12.8898 -12.8542
 -12.8344 -12.7660 -12.6870 -12.6469 -12.6203 -12.5947 -12.4671 -12.2767
  -4.8179  -4.6260  -4.5013  -4.4675  -4.3758  -4.3054  -4.1750  -4.0900
  -4.0641  -4.0196  -3.9270  -3.8926  -3.8072  -3.7398  -3.6871  -3.6172
  -3.5595  -3.5389  -3.5026  -3.4136  -3.3213  -3.2300  -3.0722  -2.9406
  -2.7155  -2.3378  -2.0288  -1.7997  -1.7724  -1.7107  -1.6675  -1.5974
  -1.5170  -1.4982  -1.4512  -1.4158  -1.3033  -1.2154  -1.1794  -1.1324
  -1.0526  -0.9879  -0.9517  -0.8814  -0.8356  -0.7940  -0.7731  -0.7222
  -0.7082  -0.6688  -0.6365  -0.5779  -0.5368  -0.4887  -0.4525  -0.3782
  -0.3221  -0.2925  -0.2292  -0.1861  -0.1128  -0.0581   0.0680   0.1023
   0.1596   0.2236   0.2470   0.2818   0.3397   0.3695   0.4193   0.4624
   0.5390   0.5695   0.6109   0.6850   0.7184   0.7588   0.8371   0.8434
   0.9129   0.9390   1.0101   1.0265   1.0566   1.0941   1.1373   1.1742
   1.2103   1.2354   1.2642   1.3037   1.3309   1.3831   1.4258   1.4466
   1.4787   1.5020   1.5387   1.5577   1.5961   1.6215   1.6649   1.6972
   1.7144   1.7360   1.7642   1.8000   1.8147   1.8357   1.8619   1.8743
   1.9224   1.9501   1.9795   2.0032   2.0140   2.0251   2.0640   2.0851
   2.1379   2.1537   2.1700   2.2004   2.2235   2.2446   2.2778   2.3036
   2.3450   2.3554   2.4098   2.4218   2.4434   2.4631   2.4914   2.5211
   2.5549   2.5953   2.6030   2.6381   2.6933   2.7099   2.7512   2.7729
   2.8054   2.8206   2.8466   2.8808   2.9325   2.9709   3.0073   3.0642
   3.0910   3.1050   3.2064   3.5311
     cgsolve_all iterations  65    anorm=    0.74E-07
PARA_AUG  1     -26.8409593        -0.2552350         0.2876650
     cgsolve_all iterations  66    anorm=    0.75E-07
PARA_AUG  2      -0.3077164       -24.3162295        -1.3130149
     cgsolve_all iterations  64    anorm=    0.74E-07
PARA_AUG  3       0.2109203        -1.2940817       -26.3981253
     cgsolve_all iterations  69    anorm=    0.72E-07
     cgsolve_all iterations  69    anorm=    0.74E-07
     cgsolve_all iterations  69    anorm=    0.74E-07
     compute_u_kq: q = (    0.0204,    0.0000,    0.0000)
     Rotating WFCS
     ethr =  1.00E-14,  avg # of iterations = 23.0
     eigenvalues at k:
 -35.1197 -35.0968 -35.0665 -34.8918 -34.4661 -34.4319 -34.4123 -34.2147
 -34.2024 -34.1894 -34.0761 -34.0236 -33.9751 -17.0128 -16.8799 -16.7632
 -16.7063 -16.6670 -16.5471 -16.4878 -16.4742 -16.4223 -16.3796 -16.3506
 -16.3331 -16.3003 -16.2759 -16.2009 -16.1461 -16.1115 -16.0883 -16.0654
 -16.0100 -15.9692 -15.9404 -15.9008 -15.8936 -15.8625 -15.8165 -15.7813
 -15.7420 -15.7265 -15.6984 -15.6628 -15.6324 -15.6177 -15.5986 -15.5853
 -15.5615 -15.5074 -15.4984 -15.4728 -15.4555 -15.4256 -15.4109 -15.3781
 -15.3603 -15.3111 -15.2987 -15.2841 -15.2739 -15.2554 -15.2423 -15.2252
 -15.1991 -15.1940 -15.1798 -15.1568 -15.1350 -15.1182 -15.1000 -15.0513
 -15.0056 -14.9125 -14.8829 -14.8698 -14.8299 -14.6802 -13.9468 -13.8828
 -13.7728 -13.6589 -13.5619 -13.5207 -13.4877 -13.4494 -13.3247 -13.3056
 -13.2438 -13.2229 -13.1799 -13.0185 -12.9653 -12.9321 -12.8898 -12.8542
 -12.8344 -12.7660 -12.6870 -12.6469 -12.6203 -12.5947 -12.4671 -12.2767
  -4.8179  -4.6260  -4.5013  -4.4675  -4.3758  -4.3054  -4.1750  -4.0900
  -4.0641  -4.0196  -3.9270  -3.8926  -3.8072  -3.7397  -3.6871  -3.6172
  -3.5595  -3.5389  -3.5026  -3.4136  -3.3213  -3.2300  -3.0722  -2.9406
  -2.7155  -2.3378  -2.0288  -1.7997  -1.7724  -1.7106  -1.6675  -1.5974
  -1.5169  -1.4982  -1.4512  -1.4158  -1.3033  -1.2154  -1.1794  -1.1324
  -1.0526  -0.9879  -0.9517  -0.8814  -0.8355  -0.7940  -0.7731  -0.7222
  -0.7082  -0.6688  -0.6365  -0.5779  -0.5368  -0.4887  -0.4525  -0.3782
  -0.3221  -0.2925  -0.2292  -0.1861  -0.1128  -0.0581   0.0680   0.1023
   0.1596   0.2236   0.2470   0.2818   0.3397   0.3695   0.4193   0.4624
   0.5390   0.5695   0.6109   0.6850   0.7184   0.7588   0.8371   0.8434
   0.9129   0.9390   1.0101   1.0265   1.0566   1.0941   1.1372   1.1742
   1.2103   1.2354   1.2642   1.3037   1.3309   1.3831   1.4258   1.4466
   1.4787   1.5020   1.5387   1.5577   1.5961   1.6215   1.6649   1.6972
   1.7144   1.7360   1.7642   1.8000   1.8147   1.8357   1.8619   1.8743
   1.9224   1.9501   1.9795   2.0032   2.0140   2.0251   2.0640   2.0851
   2.1379   2.1537   2.1700   2.2004   2.2235   2.2446   2.2778   2.3036
   2.3450   2.3554   2.4098   2.4218   2.4434   2.4631   2.4914   2.5211
   2.5549   2.5953   2.6030   2.6381   2.6933   2.7099   2.7512   2.7729
   2.8054   2.8206   2.8466   2.8808   2.9325   2.9708   3.0073   3.0642
   3.0910   3.1050   3.2064   3.5311
     eigenvalues at k+q:
 -35.1197 -35.0968 -35.0665 -34.8918 -34.4661 -34.4319 -34.4123 -34.2147
 -34.2024 -34.1894 -34.0761 -34.0236 -33.9751 -17.0120 -16.8829 -16.7630
 -16.7080 -16.6657 -16.5478 -16.4864 -16.4735 -16.4220 -16.3791 -16.3519
 -16.3317 -16.2998 -16.2772 -16.2018 -16.1447 -16.1108 -16.0887 -16.0664
 -16.0081 -15.9720 -15.9423 -15.9028 -15.8944 -15.8614 -15.8197 -15.7850
 -15.7453 -15.7294 -15.7010 -15.6629 -15.6351 -15.6179 -15.5998 -15.5847
 -15.5602 -15.5075 -15.4969 -15.4741 -15.4565 -15.4251 -15.4099 -15.3756
 -15.3590 -15.3090 -15.2978 -15.2839 -15.2731 -15.2544 -15.2421 -15.2243
 -15.1994 -15.1934 -15.1806 -15.1556 -15.1350 -15.1175 -15.0981 -15.0514
 -15.0049 -14.9117 -14.8784 -14.8679 -14.8257 -14.6798 -13.9429 -13.8778
 -13.7723 -13.6581 -13.5559 -13.5147 -13.4815 -13.4491 -13.3179 -13.3005
 -13.2395 -13.2214 -13.1775 -13.0153 -12.9662 -12.9332 -12.8914 -12.8588
 -12.8404 -12.7733 -12.6980 -12.6529 -12.6293 -12.6001 -12.4733 -12.2790
  -4.8157  -4.6254  -4.5005  -4.4685  -4.3767  -4.3067  -4.1751  -4.0884
  -4.0610  -4.0169  -3.9297  -3.8917  -3.8103  -3.7407  -3.6827  -3.6192
  -3.5594  -3.5413  -3.5032  -3.4099  -3.3212  -3.2341  -3.0738  -2.9335
  -2.7257  -2.3328  -2.0318  -1.7944  -1.7645  -1.7103  -1.6704  -1.5935
  -1.5091  -1.4913  -1.4445  -1.4045  -1.2900  -1.2149  -1.1773  -1.1288
  -1.0554  -0.9878  -0.9493  -0.8823  -0.8333  -0.7949  -0.7729  -0.7222
  -0.7092  -0.6683  -0.6366  -0.5748  -0.5359  -0.4886  -0.4480  -0.3743
  -0.3229  -0.2945  -0.2242  -0.1930  -0.1184  -0.0576   0.0663   0.0986
   0.1604   0.2196   0.2479   0.2807   0.3402   0.3695   0.4161   0.4581
   0.5330   0.5670   0.6076   0.6816   0.7162   0.7523   0.8394   0.8448
   0.9126   0.9408   1.0066   1.0238   1.0560   1.0920   1.1368   1.1715
   1.2069   1.2317   1.2615   1.2993   1.3314   1.3772   1.4153   1.4393
   1.4746   1.5030   1.5359   1.5586   1.5879   1.6170   1.6633   1.6895
   1.7123   1.7331   1.7612   1.7985   1.8156   1.8343   1.8573   1.8702
   1.9213   1.9453   1.9780   2.0027   2.0118   2.0242   2.0622   2.0861
   2.1401   2.1549   2.1700   2.1992   2.2263   2.2459   2.2772   2.3021
   2.3419   2.3554   2.4118   2.4229   2.4439   2.4630   2.4959   2.5241
   2.5590   2.5973   2.6034   2.6414   2.6965   2.7148   2.7533   2.7782
   2.8078   2.8198   2.8485   2.8848   2.9350   2.9721   3.0102   3.0639
   3.0918   3.1061   3.2114   3.5268
     cgsolve_all iterations  69    anorm=    0.73E-07
     cgsolve_all iterations  69    anorm=    0.74E-07
     cgsolve_all iterations  69    anorm=    0.74E-07
     compute_u_kq: q = (   -0.0204,    0.0000,    0.0000)
     Rotating WFCS
     ethr =  1.00E-14,  avg # of iterations = 23.0
     eigenvalues at k:
 -35.1197 -35.0968 -35.0665 -34.8918 -34.4661 -34.4319 -34.4123 -34.2147
 -34.2024 -34.1894 -34.0761 -34.0236 -33.9751 -17.0128 -16.8799 -16.7632
 -16.7063 -16.6670 -16.5471 -16.4878 -16.4742 -16.4223 -16.3796 -16.3506
 -16.3331 -16.3003 -16.2759 -16.2009 -16.1461 -16.1115 -16.0883 -16.0654
 -16.0100 -15.9692 -15.9404 -15.9008 -15.8936 -15.8625 -15.8165 -15.7813
 -15.7420 -15.7265 -15.6984 -15.6628 -15.6324 -15.6177 -15.5986 -15.5853
 -15.5615 -15.5074 -15.4984 -15.4728 -15.4555 -15.4256 -15.4109 -15.3781
 -15.3603 -15.3111 -15.2987 -15.2841 -15.2739 -15.2554 -15.2423 -15.2252
 -15.1991 -15.1940 -15.1798 -15.1568 -15.1350 -15.1182 -15.1000 -15.0513
 -15.0056 -14.9125 -14.8829 -14.8698 -14.8299 -14.6802 -13.9468 -13.8828
 -13.7728 -13.6589 -13.5619 -13.5207 -13.4877 -13.4494 -13.3247 -13.3056
 -13.2438 -13.2229 -13.1799 -13.0185 -12.9653 -12.9321 -12.8898 -12.8542
 -12.8344 -12.7660 -12.6870 -12.6469 -12.6203 -12.5947 -12.4671 -12.2767
  -4.8179  -4.6260  -4.5013  -4.4675  -4.3758  -4.3054  -4.1750  -4.0900
  -4.0641  -4.0196  -3.9270  -3.8926  -3.8072  -3.7397  -3.6871  -3.6172
  -3.5595  -3.5389  -3.5026  -3.4136  -3.3213  -3.2300  -3.0722  -2.9406
  -2.7155  -2.3378  -2.0288  -1.7997  -1.7724  -1.7106  -1.6675  -1.5974
  -1.5169  -1.4982  -1.4512  -1.4158  -1.3033  -1.2154  -1.1794  -1.1324
  -1.0526  -0.9879  -0.9517  -0.8814  -0.8355  -0.7940  -0.7731  -0.7222
  -0.7082  -0.6688  -0.6365  -0.5779  -0.5368  -0.4887  -0.4525  -0.3782
  -0.3221  -0.2925  -0.2292  -0.1861  -0.1128  -0.0581   0.0680   0.1023
   0.1596   0.2236   0.2470   0.2818   0.3397   0.3695   0.4193   0.4624
   0.5390   0.5695   0.6109   0.6850   0.7184   0.7588   0.8371   0.8434
   0.9129   0.9390   1.0101   1.0265   1.0566   1.0941   1.1372   1.1742
   1.2103   1.2354   1.2642   1.3037   1.3309   1.3831   1.4258   1.4466
   1.4787   1.5020   1.5387   1.5577   1.5961   1.6215   1.6649   1.6972
   1.7144   1.7360   1.7642   1.8000   1.8147   1.8357   1.8619   1.8743
   1.9224   1.9501   1.9795   2.0032   2.0140   2.0251   2.0640   2.0851
   2.1379   2.1537   2.1700   2.2004   2.2235   2.2446   2.2778   2.3036
   2.3450   2.3554   2.4098   2.4218   2.4434   2.4631   2.4914   2.5211
   2.5549   2.5953   2.6030   2.6381   2.6933   2.7099   2.7512   2.7729
   2.8054   2.8206   2.8466   2.8808   2.9325   2.9708   3.0073   3.0642
   3.0910   3.1050   3.2064   3.5311
     eigenvalues at k+q:
 -35.1197 -35.0968 -35.0665 -34.8918 -34.4661 -34.4319 -34.4123 -34.2147
 -34.2024 -34.1894 -34.0761 -34.0236 -33.9751 -17.0136 -16.8769 -16.7635
 -16.7046 -16.6684 -16.5464 -16.4894 -16.4746 -16.4225 -16.3801 -16.3499
 -16.3344 -16.3005 -16.2749 -16.2000 -16.1470 -16.1130 -16.0874 -16.0642
 -16.0119 -15.9662 -15.9385 -15.9002 -15.8918 -15.8635 -15.8132 -15.7773
 -15.7389 -15.7234 -15.6958 -15.6628 -15.6296 -15.6176 -15.5974 -15.5861
 -15.5631 -15.5075 -15.4996 -15.4714 -15.4541 -15.4262 -15.4120 -15.3801
 -15.3616 -15.3135 -15.2997 -15.2848 -15.2743 -15.2570 -15.2422 -15.2262
 -15.1990 -15.1944 -15.1790 -15.1579 -15.1350 -15.1191 -15.1017 -15.0513
 -15.0063 -14.9133 -14.8876 -14.8714 -14.8343 -14.6806 -13.9506 -13.8880
 -13.7732 -13.6600 -13.5680 -13.5266 -13.4940 -13.4495 -13.3315 -13.3099
 -13.2477 -13.2241 -13.1821 -13.0214 -12.9646 -12.9315 -12.8889 -12.8497
 -12.8282 -12.7587 -12.6768 -12.6409 -12.6129 -12.5872 -12.4610 -12.2743
  -4.8200  -4.6265  -4.5021  -4.4666  -4.3748  -4.3040  -4.1746  -4.0921
  -4.0674  -4.0225  -3.9242  -3.8932  -3.8043  -3.7391  -3.6911  -3.6150
  -3.5597  -3.5361  -3.5021  -3.4172  -3.3216  -3.2262  -3.0710  -2.9469
  -2.7056  -2.3429  -2.0260  -1.8055  -1.7801  -1.7106  -1.6643  -1.6012
  -1.5276  -1.5026  -1.4580  -1.4266  -1.3172  -1.2156  -1.1817  -1.1356
  -1.0497  -0.9886  -0.9526  -0.8807  -0.8382  -0.7932  -0.7740  -0.7220
  -0.7065  -0.6687  -0.6366  -0.5809  -0.5387  -0.4882  -0.4578  -0.3826
  -0.3234  -0.2874  -0.2340  -0.1798  -0.1068  -0.0578   0.0694   0.1070
   0.1585   0.2267   0.2462   0.2825   0.3385   0.3709   0.4223   0.4675
   0.5435   0.5730   0.6146   0.6879   0.7188   0.7665   0.8342   0.8424
   0.9129   0.9382   1.0134   1.0282   1.0579   1.0968   1.1373   1.1770
   1.2136   1.2386   1.2668   1.3088   1.3308   1.3885   1.4355   1.4522
   1.4830   1.5013   1.5412   1.5578   1.6054   1.6260   1.6668   1.7035
   1.7175   1.7388   1.7670   1.8005   1.8152   1.8360   1.8668   1.8789
   1.9234   1.9541   1.9812   2.0026   2.0167   2.0268   2.0655   2.0844
   2.1354   2.1518   2.1710   2.2009   2.2212   2.2437   2.2789   2.3048
   2.3472   2.3571   2.4076   2.4209   2.4426   2.4635   2.4870   2.5180
   2.5513   2.5935   2.6031   2.6346   2.6889   2.7050   2.7490   2.7679
   2.8028   2.8218   2.8444   2.8778   2.9293   2.9696   3.0045   3.0640
   3.0894   3.1048   3.2016   3.5351
     cgsolve_all iterations  69    anorm=    0.73E-07
     cgsolve_all iterations  71    anorm=    0.73E-07
     cgsolve_all iterations  71    anorm=    0.74E-07
     compute_u_kq: q = (    0.0000,    0.0204,    0.0000)
     Rotating WFCS
     ethr =  1.00E-14,  avg # of iterations = 23.0
     eigenvalues at k:
 -35.1197 -35.0968 -35.0665 -34.8918 -34.4661 -34.4319 -34.4123 -34.2147
 -34.2024 -34.1894 -34.0761 -34.0236 -33.9751 -17.0128 -16.8799 -16.7632
 -16.7063 -16.6670 -16.5471 -16.4878 -16.4742 -16.4223 -16.3796 -16.3506
 -16.3331 -16.3003 -16.2759 -16.2009 -16.1461 -16.1115 -16.0883 -16.0654
 -16.0100 -15.9692 -15.9404 -15.9008 -15.8936 -15.8625 -15.8165 -15.7813
 -15.7420 -15.7265 -15.6984 -15.6628 -15.6324 -15.6177 -15.5986 -15.5853
 -15.5615 -15.5074 -15.4984 -15.4728 -15.4555 -15.4256 -15.4109 -15.3781
 -15.3603 -15.3111 -15.2987 -15.2841 -15.2739 -15.2554 -15.2423 -15.2252
 -15.1991 -15.1940 -15.1798 -15.1568 -15.1350 -15.1182 -15.1000 -15.0513
 -15.0056 -14.9125 -14.8829 -14.8698 -14.8299 -14.6802 -13.9468 -13.8828
 -13.7728 -13.6589 -13.5619 -13.5207 -13.4877 -13.4494 -13.3247 -13.3056
 -13.2438 -13.2229 -13.1799 -13.0185 -12.9653 -12.9321 -12.8898 -12.8542
 -12.8344 -12.7660 -12.6870 -12.6469 -12.6203 -12.5947 -12.4671 -12.2767
  -4.8179  -4.6260  -4.5013  -4.4675  -4.3758  -4.3054  -4.1750  -4.0900
  -4.0641  -4.0196  -3.9270  -3.8926  -3.8072  -3.7397  -3.6871  -3.6172
  -3.5595  -3.5389  -3.5026  -3.4136  -3.3213  -3.2300  -3.0722  -2.9406
  -2.7155  -2.3378  -2.0288  -1.7997  -1.7724  -1.7106  -1.6675  -1.5974
  -1.5169  -1.4982  -1.4512  -1.4158  -1.3033  -1.2154  -1.1794  -1.1324
  -1.0526  -0.9879  -0.9517  -0.8814  -0.8355  -0.7940  -0.7731  -0.7222
  -0.7082  -0.6688  -0.6365  -0.5779  -0.5368  -0.4887  -0.4525  -0.3782
  -0.3221  -0.2925  -0.2292  -0.1861  -0.1128  -0.0581   0.0680   0.1023
   0.1596   0.2236   0.2470   0.2818   0.3397   0.3695   0.4193   0.4624
   0.5390   0.5695   0.6109   0.6850   0.7184   0.7588   0.8371   0.8434
   0.9129   0.9390   1.0101   1.0265   1.0566   1.0941   1.1372   1.1742
   1.2103   1.2354   1.2642   1.3037   1.3309   1.3831   1.4258   1.4466
   1.4787   1.5020   1.5387   1.5577   1.5961   1.6215   1.6649   1.6972
   1.7144   1.7360   1.7642   1.8000   1.8147   1.8357   1.8619   1.8743
   1.9224   1.9501   1.9795   2.0032   2.0140   2.0251   2.0640   2.0851
   2.1379   2.1537   2.1700   2.2004   2.2235   2.2446   2.2778   2.3036
   2.3450   2.3554   2.4098   2.4218   2.4434   2.4631   2.4914   2.5211
   2.5549   2.5953   2.6030   2.6381   2.6933   2.7099   2.7512   2.7729
   2.8054   2.8206   2.8466   2.8808   2.9325   2.9708   3.0073   3.0642
   3.0910   3.1050   3.2064   3.5311
     eigenvalues at k+q:
 -35.1197 -35.0968 -35.0665 -34.8918 -34.4661 -34.4319 -34.4123 -34.2147
 -34.2024 -34.1894 -34.0761 -34.0236 -33.9751 -17.0128 -16.8799 -16.7633
 -16.7062 -16.6671 -16.5468 -16.4873 -16.4749 -16.4202 -16.3801 -16.3527
 -16.3332 -16.3025 -16.2745 -16.2003 -16.1456 -16.1109 -16.0884 -16.0654
 -16.0093 -15.9685 -15.9418 -15.9012 -15.8943 -15.8622 -15.8172 -15.7819
 -15.7414 -15.7240 -15.6952 -15.6639 -15.6327 -15.6194 -15.5996 -15.5875
 -15.5623 -15.5066 -15.4972 -15.4695 -15.4554 -15.4251 -15.4124 -15.3776
 -15.3591 -15.3123 -15.2995 -15.2847 -15.2733 -15.2567 -15.2423 -15.2256
 -15.1987 -15.1941 -15.1792 -15.1570 -15.1344 -15.1183 -15.1009 -15.0519
 -15.0053 -14.9105 -14.8840 -14.8684 -14.8334 -14.6787 -13.9501 -13.8799
 -13.7738 -13.6593 -13.5647 -13.5211 -13.4846 -13.4476 -13.3268 -13.3065
 -13.2398 -13.2222 -13.1787 -13.0180 -12.9650 -12.9311 -12.8899 -12.8553
 -12.8334 -12.7699 -12.6884 -12.6508 -12.6220 -12.5922 -12.4646 -12.2747
  -4.8181  -4.6258  -4.5009  -4.4683  -4.3752  -4.3031  -4.1733  -4.0930
  -4.0675  -4.0218  -3.9267  -3.8912  -3.8056  -3.7385  -3.6881  -3.6169
  -3.5588  -3.5363  -3.5040  -3.4138  -3.3213  -3.2287  -3.0740  -2.9518
  -2.6989  -2.3443  -2.0283  -1.7978  -1.7734  -1.7115  -1.6707  -1.5992
  -1.5180  -1.4983  -1.4503  -1.4186  -1.2988  -1.2129  -1.1763  -1.1319
  -1.0508  -0.9891  -0.9561  -0.8817  -0.8352  -0.7917  -0.7763  -0.7227
  -0.7083  -0.6644  -0.6397  -0.5766  -0.5387  -0.4892  -0.4528  -0.3791
  -0.3239  -0.2885  -0.2284  -0.1827  -0.1149  -0.0566   0.0706   0.1010
   0.1588   0.2195   0.2482   0.2821   0.3412   0.3664   0.4200   0.4616
   0.5383   0.5737   0.6124   0.6796   0.7183   0.7618   0.8352   0.8501
   0.9093   0.9338   1.0104   1.0209   1.0623   1.0944   1.1406   1.1739
   1.2106   1.2342   1.2632   1.3023   1.3320   1.3806   1.4241   1.4450
   1.4809   1.5024   1.5385   1.5557   1.5895   1.6228   1.6641   1.7033
   1.7171   1.7354   1.7647   1.7998   1.8170   1.8372   1.8616   1.8783
   1.9234   1.9500   1.9791   2.0040   2.0138   2.0261   2.0663   2.0837
   2.1361   2.1529   2.1671   2.2023   2.2263   2.2436   2.2759   2.3018
   2.3474   2.3573   2.4106   2.4208   2.4438   2.4638   2.4913   2.5216
   2.5527   2.5937   2.6017   2.6356   2.6907   2.7090   2.7480   2.7756
   2.8054   2.8214   2.8504   2.8810   2.9355   2.9712   3.0064   3.0660
   3.0906   3.1051   3.2058   3.5295
     cgsolve_all iterations  71    anorm=    0.72E-07
     cgsolve_all iterations  69    anorm=    0.75E-07
     cgsolve_all iterations  69    anorm=    0.74E-07
     compute_u_kq: q = (    0.0000,   -0.0204,    0.0000)
     Rotating WFCS
     ethr =  1.00E-14,  avg # of iterations = 23.0
     eigenvalues at k:
 -35.1197 -35.0968 -35.0665 -34.8918 -34.4661 -34.4319 -34.4123 -34.2147
 -34.2024 -34.1894 -34.0761 -34.0236 -33.9751 -17.0128 -16.8799 -16.7632
 -16.7063 -16.6670 -16.5471 -16.4878 -16.4742 -16.4223 -16.3796 -16.3506
 -16.3331 -16.3003 -16.2759 -16.2009 -16.1461 -16.1115 -16.0883 -16.0654
 -16.0100 -15.9692 -15.9404 -15.9008 -15.8936 -15.8625 -15.8165 -15.7813
 -15.7420 -15.7265 -15.6984 -15.6628 -15.6324 -15.6177 -15.5986 -15.5853
 -15.5615 -15.5074 -15.4984 -15.4728 -15.4555 -15.4256 -15.4109 -15.3781
 -15.3603 -15.3111 -15.2987 -15.2841 -15.2739 -15.2554 -15.2423 -15.2252
 -15.1991 -15.1940 -15.1798 -15.1568 -15.1350 -15.1182 -15.1000 -15.0513
 -15.0056 -14.9125 -14.8829 -14.8698 -14.8299 -14.6802 -13.9468 -13.8828
 -13.7728 -13.6589 -13.5619 -13.5207 -13.4877 -13.4494 -13.3247 -13.3056
 -13.2438 -13.2229 -13.1799 -13.0185 -12.9653 -12.9321 -12.8898 -12.8542
 -12.8344 -12.7660 -12.6870 -12.6469 -12.6203 -12.5947 -12.4671 -12.2767
  -4.8179  -4.6260  -4.5013  -4.4675  -4.3758  -4.3054  -4.1750  -4.0900
  -4.0641  -4.0196  -3.9270  -3.8926  -3.8072  -3.7397  -3.6871  -3.6172
  -3.5595  -3.5389  -3.5026  -3.4136  -3.3213  -3.2300  -3.0722  -2.9406
  -2.7155  -2.3378  -2.0288  -1.7997  -1.7724  -1.7106  -1.6675  -1.5974
  -1.5169  -1.4982  -1.4512  -1.4158  -1.3033  -1.2154  -1.1794  -1.1324
  -1.0526  -0.9879  -0.9517  -0.8814  -0.8355  -0.7940  -0.7731  -0.7222
  -0.7082  -0.6688  -0.6365  -0.5779  -0.5368  -0.4887  -0.4525  -0.3782
  -0.3221  -0.2925  -0.2292  -0.1861  -0.1128  -0.0581   0.0680   0.1023
   0.1596   0.2236   0.2470   0.2818   0.3397   0.3695   0.4193   0.4624
   0.5390   0.5695   0.6109   0.6850   0.7184   0.7588   0.8371   0.8434
   0.9129   0.9390   1.0101   1.0265   1.0566   1.0941   1.1372   1.1742
   1.2103   1.2354   1.2642   1.3037   1.3309   1.3831   1.4258   1.4466
   1.4787   1.5020   1.5387   1.5577   1.5961   1.6215   1.6649   1.6972
   1.7144   1.7360   1.7642   1.8000   1.8147   1.8357   1.8619   1.8743
   1.9224   1.9501   1.9795   2.0032   2.0140   2.0251   2.0640   2.0851
   2.1379   2.1537   2.1700   2.2004   2.2235   2.2446   2.2778   2.3036
   2.3450   2.3554   2.4098   2.4218   2.4434   2.4631   2.4914   2.5211
   2.5549   2.5953   2.6030   2.6381   2.6933   2.7099   2.7512   2.7729
   2.8054   2.8206   2.8466   2.8808   2.9325   2.9708   3.0073   3.0642
   3.0910   3.1050   3.2064   3.5311
     eigenvalues at k+q:
 -35.1197 -35.0968 -35.0665 -34.8918 -34.4661 -34.4319 -34.4123 -34.2147
 -34.2024 -34.1894 -34.0761 -34.0236 -33.9751 -17.0128 -16.8799 -16.7633
 -16.7063 -16.6669 -16.5475 -16.4882 -16.4738 -16.4241 -16.3793 -16.3486
 -16.3329 -16.2985 -16.2773 -16.2013 -16.1464 -16.1121 -16.0881 -16.0652
 -16.0109 -15.9696 -15.9389 -15.9010 -15.8926 -15.8625 -15.8158 -15.7811
 -15.7433 -15.7290 -15.7009 -15.6617 -15.6322 -15.6165 -15.5981 -15.5837
 -15.5600 -15.5086 -15.4989 -15.4753 -15.4558 -15.4259 -15.4091 -15.3788
 -15.3614 -15.3100 -15.2981 -15.2836 -15.2745 -15.2544 -15.2415 -15.2247
 -15.1996 -15.1939 -15.1804 -15.1567 -15.1356 -15.1181 -15.0991 -15.0509
 -15.0059 -14.9150 -14.8817 -14.8711 -14.8267 -14.6815 -13.9433 -13.8857
 -13.7716 -13.6585 -13.5605 -13.5199 -13.4896 -13.4511 -13.3240 -13.3045
 -13.2471 -13.2233 -13.1812 -13.0184 -12.9656 -12.9327 -12.8894 -12.8537
 -12.8350 -12.7627 -12.6858 -12.6437 -12.6185 -12.5969 -12.4694 -12.2785
  -4.8177  -4.6261  -4.5018  -4.4666  -4.3764  -4.3070  -4.1765  -4.0878
  -4.0600  -4.0173  -3.9310  -3.8913  -3.8085  -3.7410  -3.6866  -3.6173
  -3.5603  -3.5416  -3.5004  -3.4139  -3.3215  -3.2312  -3.0699  -2.9288
  -2.7329  -2.3314  -2.0294  -1.8022  -1.7716  -1.7093  -1.6647  -1.5943
  -1.5166  -1.4984  -1.4520  -1.4122  -1.3085  -1.2181  -1.1817  -1.1328
  -1.0542  -0.9869  -0.9469  -0.8810  -0.8374  -0.7953  -0.7700  -0.7218
  -0.7070  -0.6729  -0.6335  -0.5799  -0.5344  -0.4885  -0.4525  -0.3772
  -0.3204  -0.2965  -0.2305  -0.1897  -0.1116  -0.0570   0.0652   0.1038
   0.1602   0.2269   0.2466   0.2820   0.3376   0.3721   0.4188   0.4633
   0.5395   0.5653   0.6107   0.6906   0.7166   0.7570   0.8321   0.8427
   0.9160   0.9438   1.0095   1.0325   1.0512   1.0930   1.1348   1.1741
   1.2099   1.2363   1.2655   1.3039   1.3301   1.3838   1.4272   1.4491
   1.4766   1.5020   1.5379   1.5588   1.6047   1.6208   1.6645   1.6917
   1.7121   1.7374   1.7640   1.7994   1.8132   1.8346   1.8622   1.8700
   1.9212   1.9506   1.9790   2.0006   2.0132   2.0260   2.0624   2.0872
   2.1392   2.1541   2.1732   2.1983   2.2211   2.2459   2.2801   2.3053
   2.3433   2.3538   2.4087   2.4229   2.4435   2.4625   2.4917   2.5211
   2.5572   2.5969   2.6042   2.6411   2.6946   2.7110   2.7544   2.7696
   2.8054   2.8197   2.8433   2.8803   2.9291   2.9698   3.0081   3.0623
   3.0916   3.1057   3.2072   3.5326
     cgsolve_all iterations  69    anorm=    0.72E-07
     cgsolve_all iterations  71    anorm=    0.74E-07
     cgsolve_all iterations  69    anorm=    0.73E-07
     compute_u_kq: q = (    0.0000,    0.0000,    0.0204)
     Rotating WFCS
     ethr =  1.00E-14,  avg # of iterations = 23.0
     eigenvalues at k:
 -35.1197 -35.0968 -35.0665 -34.8918 -34.4661 -34.4319 -34.4123 -34.2147
 -34.2024 -34.1894 -34.0761 -34.0236 -33.9751 -17.0128 -16.8799 -16.7632
 -16.7063 -16.6670 -16.5471 -16.4878 -16.4742 -16.4223 -16.3796 -16.3506
 -16.3331 -16.3003 -16.2759 -16.2009 -16.1461 -16.1115 -16.0883 -16.0654
 -16.0100 -15.9692 -15.9404 -15.9008 -15.8936 -15.8625 -15.8165 -15.7813
 -15.7420 -15.7265 -15.6984 -15.6628 -15.6324 -15.6177 -15.5986 -15.5853
 -15.5615 -15.5074 -15.4984 -15.4728 -15.4555 -15.4256 -15.4109 -15.3781
 -15.3603 -15.3111 -15.2987 -15.2841 -15.2739 -15.2554 -15.2423 -15.2252
 -15.1991 -15.1940 -15.1798 -15.1568 -15.1350 -15.1182 -15.1000 -15.0513
 -15.0056 -14.9125 -14.8829 -14.8698 -14.8299 -14.6802 -13.9468 -13.8828
 -13.7728 -13.6589 -13.5619 -13.5207 -13.4877 -13.4494 -13.3247 -13.3056
 -13.2438 -13.2229 -13.1799 -13.0185 -12.9653 -12.9321 -12.8898 -12.8542
 -12.8344 -12.7660 -12.6870 -12.6469 -12.6203 -12.5947 -12.4671 -12.2767
  -4.8179  -4.6260  -4.5013  -4.4675  -4.3758  -4.3054  -4.1750  -4.0900
  -4.0641  -4.0196  -3.9270  -3.8926  -3.8072  -3.7397  -3.6871  -3.6172
  -3.5595  -3.5389  -3.5026  -3.4136  -3.3213  -3.2300  -3.0722  -2.9406
  -2.7155  -2.3378  -2.0288  -1.7997  -1.7724  -1.7106  -1.6675  -1.5974
  -1.5169  -1.4982  -1.4512  -1.4158  -1.3033  -1.2154  -1.1794  -1.1324
  -1.0526  -0.9879  -0.9517  -0.8814  -0.8355  -0.7940  -0.7731  -0.7222
  -0.7082  -0.6688  -0.6365  -0.5779  -0.5368  -0.4887  -0.4525  -0.3782
  -0.3221  -0.2925  -0.2292  -0.1861  -0.1128  -0.0581   0.0680   0.1023
   0.1596   0.2236   0.2470   0.2818   0.3397   0.3695   0.4193   0.4624
   0.5390   0.5695   0.6109   0.6850   0.7184   0.7588   0.8371   0.8434
   0.9129   0.9390   1.0101   1.0265   1.0566   1.0941   1.1372   1.1742
   1.2103   1.2354   1.2642   1.3037   1.3309   1.3831   1.4258   1.4466
   1.4787   1.5020   1.5387   1.5577   1.5961   1.6215   1.6649   1.6972
   1.7144   1.7360   1.7642   1.8000   1.8147   1.8357   1.8619   1.8743
   1.9224   1.9501   1.9795   2.0032   2.0140   2.0251   2.0640   2.0851
   2.1379   2.1537   2.1700   2.2004   2.2235   2.2446   2.2778   2.3036
   2.3450   2.3554   2.4098   2.4218   2.4434   2.4631   2.4914   2.5211
   2.5549   2.5953   2.6030   2.6381   2.6933   2.7099   2.7512   2.7729
   2.8054   2.8206   2.8466   2.8808   2.9325   2.9708   3.0073   3.0642
   3.0910   3.1050   3.2064   3.5311
     eigenvalues at k+q:
 -35.1197 -35.0968 -35.0665 -34.8918 -34.4661 -34.4319 -34.4123 -34.2147
 -34.2024 -34.1894 -34.0761 -34.0236 -33.9751 -17.0128 -16.8800 -16.7631
 -16.7063 -16.6671 -16.5470 -16.4874 -16.4745 -16.4221 -16.3799 -16.3506
 -16.3332 -16.3003 -16.2761 -16.2008 -16.1454 -16.1114 -16.0886 -16.0655
 -16.0122 -15.9676 -15.9410 -15.8999 -15.8923 -15.8625 -15.8171 -15.7813
 -15.7415 -15.7274 -15.6982 -15.6628 -15.6324 -15.6179 -15.5985 -15.5845
 -15.5614 -15.5087 -15.4970 -15.4729 -15.4553 -15.4266 -15.4128 -15.3790
 -15.3598 -15.3124 -15.2969 -15.2830 -15.2724 -15.2551 -15.2430 -15.2250
 -15.1989 -15.1945 -15.1797 -15.1564 -15.1350 -15.1186 -15.0999 -15.0515
 -15.0066 -14.9117 -14.8837 -14.8706 -14.8290 -14.6801 -13.9469 -13.8830
 -13.7722 -13.6592 -13.5620 -13.5211 -13.4873 -13.4498 -13.3247 -13.3058
 -13.2439 -13.2227 -13.1800 -13.0185 -12.9653 -12.9321 -12.8898 -12.8541
 -12.8343 -12.7659 -12.6868 -12.6468 -12.6202 -12.5946 -12.4670 -12.2766
  -4.8179  -4.6258  -4.5014  -4.4674  -4.3761  -4.3055  -4.1748  -4.0902
  -4.0637  -4.0197  -3.9273  -3.8928  -3.8069  -3.7397  -3.6872  -3.6169
  -3.5600  -3.5386  -3.5026  -3.4136  -3.3213  -3.2299  -3.0722  -2.9407
  -2.7154  -2.3375  -2.0292  -1.8003  -1.7727  -1.7095  -1.6683  -1.5980
  -1.5166  -1.4963  -1.4527  -1.4148  -1.3056  -1.2153  -1.1792  -1.1319
  -1.0519  -0.9877  -0.9513  -0.8808  -0.8338  -0.7945  -0.7767  -0.7214
  -0.7077  -0.6692  -0.6386  -0.5753  -0.5389  -0.4879  -0.4508  -0.3794
  -0.3235  -0.2921  -0.2311  -0.1851  -0.1113  -0.0575   0.0686   0.1006
   0.1634   0.2234   0.2430   0.2804   0.3416   0.3707   0.4211   0.4612
   0.5389   0.5725   0.6115   0.6873   0.7141   0.7584   0.8378   0.8406
   0.9106   0.9395   1.0080   1.0304   1.0565   1.0935   1.1367   1.1753
   1.2125   1.2346   1.2664   1.3031   1.3276   1.3825   1.4266   1.4453
   1.4792   1.5029   1.5393   1.5601   1.5945   1.6227   1.6649   1.6954
   1.7145   1.7349   1.7665   1.8018   1.8172   1.8382   1.8568   1.8746
   1.9220   1.9506   1.9766   2.0027   2.0151   2.0268   2.0641   2.0856
   2.1358   2.1525   2.1715   2.2018   2.2249   2.2452   2.2755   2.3037
   2.3444   2.3531   2.4111   2.4214   2.4433   2.4639   2.4917   2.5213
   2.5548   2.5941   2.6030   2.6388   2.6916   2.7108   2.7510   2.7734
   2.8037   2.8216   2.8467   2.8811   2.9322   2.9713   3.0074   3.0644
   3.0908   3.1049   3.2063   3.5312
     cgsolve_all iterations  71    anorm=    0.71E-07
     cgsolve_all iterations  71    anorm=    0.73E-07
     cgsolve_all iterations  71    anorm=    0.74E-07
     compute_u_kq: q = (    0.0000,    0.0000,   -0.0204)
     Rotating WFCS
     ethr =  1.00E-14,  avg # of iterations = 23.0
     eigenvalues at k:
 -35.1197 -35.0968 -35.0665 -34.8918 -34.4661 -34.4319 -34.4123 -34.2147
 -34.2024 -34.1894 -34.0761 -34.0236 -33.9751 -17.0128 -16.8799 -16.7632
 -16.7063 -16.6670 -16.5471 -16.4878 -16.4742 -16.4223 -16.3796 -16.3506
 -16.3331 -16.3003 -16.2759 -16.2009 -16.1461 -16.1115 -16.0883 -16.0654
 -16.0100 -15.9692 -15.9404 -15.9008 -15.8936 -15.8625 -15.8165 -15.7813
 -15.7420 -15.7265 -15.6984 -15.6628 -15.6324 -15.6177 -15.5986 -15.5853
 -15.5615 -15.5074 -15.4984 -15.4728 -15.4555 -15.4256 -15.4109 -15.3781
 -15.3603 -15.3111 -15.2987 -15.2841 -15.2739 -15.2554 -15.2423 -15.2252
 -15.1991 -15.1940 -15.1798 -15.1568 -15.1350 -15.1182 -15.1000 -15.0513
 -15.0056 -14.9125 -14.8829 -14.8698 -14.8299 -14.6802 -13.9468 -13.8828
 -13.7728 -13.6589 -13.5619 -13.5207 -13.4877 -13.4494 -13.3247 -13.3056
 -13.2438 -13.2229 -13.1799 -13.0185 -12.9653 -12.9321 -12.8898 -12.8542
 -12.8344 -12.7660 -12.6870 -12.6469 -12.6203 -12.5947 -12.4671 -12.2767
  -4.8179  -4.6260  -4.5013  -4.4675  -4.3758  -4.3054  -4.1750  -4.0900
  -4.0641  -4.0196  -3.9270  -3.8926  -3.8072  -3.7397  -3.6871  -3.6172
  -3.5595  -3.5389  -3.5026  -3.4136  -3.3213  -3.2300  -3.0722  -2.9406
  -2.7155  -2.3378  -2.0288  -1.7997  -1.7724  -1.7106  -1.6675  -1.5974
  -1.5169  -1.4982  -1.4512  -1.4158  -1.3033  -1.2154  -1.1794  -1.1324
  -1.0526  -0.9879  -0.9517  -0.8814  -0.8355  -0.7940  -0.7731  -0.7222
  -0.7082  -0.6688  -0.6365  -0.5779  -0.5368  -0.4887  -0.4525  -0.3782
  -0.3221  -0.2925  -0.2292  -0.1861  -0.1128  -0.0581   0.0680   0.1023
   0.1596   0.2236   0.2470   0.2818   0.3397   0.3695   0.4193   0.4624
   0.5390   0.5695   0.6109   0.6850   0.7184   0.7588   0.8371   0.8434
   0.9129   0.9390   1.0101   1.0265   1.0566   1.0941   1.1372   1.1742
   1.2103   1.2354   1.2642   1.3037   1.3309   1.3831   1.4258   1.4466
   1.4787   1.5020   1.5387   1.5577   1.5961   1.6215   1.6649   1.6972
   1.7144   1.7360   1.7642   1.8000   1.8147   1.8357   1.8619   1.8743
   1.9224   1.9501   1.9795   2.0032   2.0140   2.0251   2.0640   2.0851
   2.1379   2.1537   2.1700   2.2004   2.2235   2.2446   2.2778   2.3036
   2.3450   2.3554   2.4098   2.4218   2.4434   2.4631   2.4914   2.5211
   2.5549   2.5953   2.6030   2.6381   2.6933   2.7099   2.7512   2.7729
   2.8054   2.8206   2.8466   2.8808   2.9325   2.9708   3.0073   3.0642
   3.0910   3.1050   3.2064   3.5311
     eigenvalues at k+q:
 -35.1197 -35.0968 -35.0665 -34.8918 -34.4661 -34.4319 -34.4123 -34.2147
 -34.2024 -34.1894 -34.0761 -34.0236 -33.9751 -17.0128 -16.8799 -16.7633
 -16.7064 -16.6670 -16.5472 -16.4882 -16.4738 -16.4225 -16.3792 -16.3505
 -16.3330 -16.3003 -16.2757 -16.2009 -16.1470 -16.1116 -16.0879 -16.0652
 -16.0084 -15.9700 -15.9398 -15.9018 -15.8949 -15.8627 -15.8153 -15.7813
 -15.7430 -15.7258 -15.6981 -15.6631 -15.6328 -15.6177 -15.5987 -15.5859
 -15.5615 -15.5073 -15.4987 -15.4728 -15.4553 -15.4248 -15.4088 -15.3771
 -15.3608 -15.3097 -15.3007 -15.2849 -15.2753 -15.2557 -15.2420 -15.2255
 -15.1993 -15.1935 -15.1798 -15.1574 -15.1350 -15.1178 -15.1000 -15.0511
 -15.0046 -14.9136 -14.8828 -14.8685 -14.8306 -14.6802 -13.9466 -13.8826
 -13.7733 -13.6589 -13.5619 -13.5201 -13.4879 -13.4492 -13.3249 -13.3054
 -13.2437 -13.2229 -13.1798 -13.0184 -12.9654 -12.9322 -12.8898 -12.8542
 -12.8344 -12.7660 -12.6872 -12.6470 -12.6204 -12.5947 -12.4672 -12.2767
  -4.8178  -4.6261  -4.5012  -4.4676  -4.3756  -4.3054  -4.1752  -4.0899
  -4.0644  -4.0196  -3.9268  -3.8923  -3.8075  -3.7398  -3.6870  -3.6175
  -3.5591  -3.5391  -3.5026  -3.4135  -3.3213  -3.2300  -3.0723  -2.9406
  -2.7156  -2.3380  -2.0285  -1.7991  -1.7719  -1.7119  -1.6669  -1.5975
  -1.5168  -1.4996  -1.4495  -1.4166  -1.3019  -1.2156  -1.1789  -1.1329
  -1.0533  -0.9880  -0.9520  -0.8821  -0.8379  -0.7937  -0.7693  -0.7239
  -0.7074  -0.6685  -0.6335  -0.5808  -0.5350  -0.4898  -0.4543  -0.3769
  -0.3207  -0.2934  -0.2271  -0.1866  -0.1146  -0.0583   0.0673   0.1042
   0.1555   0.2235   0.2511   0.2841   0.3379   0.3691   0.4170   0.4637
   0.5387   0.5665   0.6103   0.6824   0.7225   0.7594   0.8358   0.8461
   0.9161   0.9388   1.0113   1.0223   1.0577   1.0949   1.1377   1.1732
   1.2075   1.2364   1.2622   1.3045   1.3336   1.3837   1.4233   1.4493
   1.4784   1.5011   1.5375   1.5567   1.5977   1.6204   1.6641   1.6995
   1.7143   1.7376   1.7622   1.7968   1.8137   1.8330   1.8660   1.8748
   1.9223   1.9497   1.9819   2.0031   2.0120   2.0251   2.0638   2.0847
   2.1402   2.1549   2.1689   2.1987   2.2221   2.2439   2.2800   2.3031
   2.3459   2.3575   2.4087   2.4222   2.4434   2.4621   2.4913   2.5210
   2.5547   2.5966   2.6033   2.6378   2.6946   2.7086   2.7512   2.7725
   2.8071   2.8200   2.8461   2.8806   2.9326   2.9705   3.0072   3.0641
   3.0911   3.1051   3.2065   3.5310
     cgsolve_all iterations  71    anorm=    0.72E-07
     cgsolve_all iterations  69    anorm=    0.73E-07
     cgsolve_all iterations  69    anorm=    0.75E-07

     k-point #    3 of     4      pool #  1    cpu time:   10443.6
     compute_u_kq: q = (    0.0000,    0.0000,    0.0000)
     Rotating WFCS
     ethr =  1.00E-14,  avg # of iterations =  6.0
     eigenvalues at k:
 -35.1197 -35.0968 -35.0665 -34.8918 -34.4661 -34.4319 -34.4123 -34.2147
 -34.2024 -34.1894 -34.0761 -34.0236 -33.9751 -17.0127 -16.8787 -16.7675
 -16.6997 -16.6670 -16.5495 -16.4879 -16.4763 -16.4185 -16.3769 -16.3559
 -16.3294 -16.3224 -16.2710 -16.1970 -16.1374 -16.1148 -16.0879 -16.0620
 -16.0109 -15.9550 -15.9271 -15.9134 -15.8960 -15.8534 -15.8203 -15.7957
 -15.7631 -15.7066 -15.6907 -15.6666 -15.6431 -15.6342 -15.6161 -15.5870
 -15.5475 -15.5033 -15.4905 -15.4619 -15.4508 -15.4295 -15.4013 -15.3715
 -15.3644 -15.3231 -15.2903 -15.2806 -15.2663 -15.2578 -15.2323 -15.2198
 -15.1999 -15.1843 -15.1822 -15.1607 -15.1430 -15.1206 -15.1015 -15.0592
 -15.0066 -14.9287 -14.8947 -14.8616 -14.8292 -14.6752 -13.9523 -13.8741
 -13.7675 -13.6566 -13.5971 -13.5177 -13.4624 -13.4312 -13.3569 -13.3148
 -13.2253 -13.2094 -13.1918 -12.9964 -12.9618 -12.9060 -12.8956 -12.8680
 -12.8274 -12.7953 -12.6984 -12.6656 -12.6225 -12.5828 -12.4601 -12.2705
  -4.8205  -4.6264  -4.5027  -4.4672  -4.3732  -4.2759  -4.1747  -4.0970
  -4.0548  -4.0334  -3.9698  -3.8812  -3.7838  -3.7308  -3.7091  -3.6160
  -3.5589  -3.5509  -3.4762  -3.4308  -3.3302  -3.2299  -3.0309  -2.9876
  -2.7022  -2.3339  -2.0281  -1.8249  -1.7742  -1.6961  -1.6706  -1.5735
  -1.5331  -1.5072  -1.4330  -1.4143  -1.3129  -1.2222  -1.1755  -1.1026
  -1.0607  -0.9801  -0.9445  -0.8967  -0.8581  -0.7940  -0.7614  -0.7184
  -0.6862  -0.6460  -0.6361  -0.5890  -0.5201  -0.5029  -0.4732  -0.3783
  -0.3159  -0.2890  -0.2502  -0.2092  -0.1189   0.0224   0.0717   0.0995
   0.1565   0.2046   0.2621   0.2885   0.3217   0.3728   0.4165   0.4689
   0.5263   0.5754   0.6151   0.6737   0.7110   0.7441   0.8216   0.8613
   0.8935   0.9451   0.9941   1.0199   1.0577   1.0951   1.1388   1.1814
   1.1935   1.2234   1.2514   1.2889   1.3231   1.3877   1.4123   1.4270
   1.4702   1.5043   1.5307   1.5694   1.6079   1.6442   1.6631   1.7074
   1.7168   1.7626   1.7811   1.7971   1.8126   1.8412   1.8502   1.8785
   1.9169   1.9396   1.9618   1.9787   2.0058   2.0563   2.0794   2.0963
   2.1119   2.1551   2.1783   2.2038   2.2265   2.2635   2.2833   2.3109
   2.3564   2.3846   2.3959   2.4334   2.4555   2.4776   2.4919   2.5215
   2.5536   2.5866   2.6063   2.6477   2.6800   2.6965   2.7249   2.7716
   2.7962   2.8474   2.8568   2.8669   2.9143   2.9519   3.0061   3.0621
   3.0983   3.1293   3.2143   3.5253
     eigenvalues at k+q:
 -35.1197 -35.0968 -35.0665 -34.8918 -34.4661 -34.4319 -34.4123 -34.2147
 -34.2024 -34.1894 -34.0761 -34.0236 -33.9751 -17.0127 -16.8787 -16.7675
 -16.6997 -16.6670 -16.5495 -16.4879 -16.4763 -16.4185 -16.3769 -16.3559
 -16.3294 -16.3224 -16.2710 -16.1970 -16.1374 -16.1148 -16.0879 -16.0620
 -16.0109 -15.9550 -15.9271 -15.9134 -15.8960 -15.8534 -15.8203 -15.7957
 -15.7631 -15.7066 -15.6907 -15.6666 -15.6431 -15.6342 -15.6161 -15.5870
 -15.5475 -15.5033 -15.4905 -15.4619 -15.4508 -15.4295 -15.4013 -15.3715
 -15.3644 -15.3231 -15.2903 -15.2806 -15.2663 -15.2578 -15.2323 -15.2198
 -15.1999 -15.1843 -15.1822 -15.1607 -15.1430 -15.1206 -15.1015 -15.0592
 -15.0066 -14.9287 -14.8947 -14.8616 -14.8292 -14.6752 -13.9523 -13.8741
 -13.7675 -13.6566 -13.5971 -13.5177 -13.4624 -13.4312 -13.3569 -13.3148
 -13.2253 -13.2093 -13.1918 -12.9964 -12.9618 -12.9060 -12.8956 -12.8680
 -12.8274 -12.7953 -12.6984 -12.6656 -12.6225 -12.5828 -12.4601 -12.2705
  -4.8206  -4.6264  -4.5027  -4.4672  -4.3732  -4.2760  -4.1747  -4.0970
  -4.0548  -4.0334  -3.9698  -3.8812  -3.7838  -3.7308  -3.7091  -3.6160
  -3.5589  -3.5509  -3.4762  -3.4308  -3.3302  -3.2300  -3.0309  -2.9876
  -2.7022  -2.3339  -2.0281  -1.8249  -1.7742  -1.6961  -1.6706  -1.5735
  -1.5331  -1.5072  -1.4330  -1.4143  -1.3129  -1.2222  -1.1755  -1.1026
  -1.0607  -0.9801  -0.9445  -0.8967  -0.8581  -0.7940  -0.7614  -0.7184
  -0.6862  -0.6460  -0.6361  -0.5890  -0.5201  -0.5029  -0.4732  -0.3783
  -0.3159  -0.2890  -0.2502  -0.2092  -0.1189   0.0224   0.0717   0.0995
   0.1565   0.2046   0.2621   0.2885   0.3217   0.3728   0.4165   0.4689
   0.5263   0.5754   0.6151   0.6737   0.7110   0.7441   0.8216   0.8613
   0.8936   0.9451   0.9941   1.0199   1.0577   1.0951   1.1388   1.1814
   1.1935   1.2234   1.2514   1.2889   1.3231   1.3877   1.4123   1.4270
   1.4702   1.5043   1.5307   1.5694   1.6079   1.6442   1.6631   1.7074
   1.7168   1.7626   1.7811   1.7971   1.8126   1.8412   1.8502   1.8785
   1.9169   1.9396   1.9618   1.9787   2.0058   2.0563   2.0794   2.0963
   2.1119   2.1551   2.1783   2.2038   2.2265   2.2635   2.2833   2.3109
   2.3564   2.3846   2.3959   2.4334   2.4555   2.4776   2.4919   2.5215
   2.5536   2.5866   2.6063   2.6477   2.6800   2.6965   2.7249   2.7716
   2.7962   2.8474   2.8568   2.8669   2.9143   2.9519   3.0061   3.0622
   3.0983   3.1293   3.2144   3.5253
     cgsolve_all iterations  66    anorm=    0.75E-07
PARA_AUG  1     -26.8292148        -0.2525679         0.2892333
     cgsolve_all iterations  67    anorm=    0.75E-07
PARA_AUG  2      -0.3058711       -24.3190956        -1.3143189
     cgsolve_all iterations  66    anorm=    0.75E-07
PARA_AUG  3       0.2135003        -1.2931905       -26.3947921
     cgsolve_all iterations  71    anorm=    0.72E-07
     cgsolve_all iterations  71    anorm=    0.73E-07
     cgsolve_all iterations  71    anorm=    0.72E-07
     compute_u_kq: q = (    0.0204,    0.0000,    0.0000)
     Rotating WFCS
     ethr =  1.00E-14,  avg # of iterations = 23.0
     eigenvalues at k:
 -35.1197 -35.0968 -35.0665 -34.8918 -34.4661 -34.4319 -34.4123 -34.2147
 -34.2024 -34.1894 -34.0761 -34.0236 -33.9751 -17.0127 -16.8787 -16.7675
 -16.6997 -16.6670 -16.5495 -16.4879 -16.4763 -16.4185 -16.3769 -16.3559
 -16.3294 -16.3224 -16.2710 -16.1970 -16.1374 -16.1148 -16.0879 -16.0620
 -16.0109 -15.9550 -15.9271 -15.9134 -15.8960 -15.8534 -15.8203 -15.7957
 -15.7631 -15.7066 -15.6907 -15.6666 -15.6431 -15.6342 -15.6161 -15.5870
 -15.5475 -15.5033 -15.4905 -15.4619 -15.4508 -15.4295 -15.4013 -15.3715
 -15.3644 -15.3231 -15.2903 -15.2806 -15.2663 -15.2578 -15.2323 -15.2198
 -15.1999 -15.1843 -15.1822 -15.1607 -15.1430 -15.1206 -15.1015 -15.0592
 -15.0066 -14.9287 -14.8947 -14.8616 -14.8292 -14.6752 -13.9523 -13.8741
 -13.7675 -13.6566 -13.5971 -13.5177 -13.4624 -13.4312 -13.3569 -13.3148
 -13.2253 -13.2094 -13.1918 -12.9964 -12.9618 -12.9060 -12.8956 -12.8680
 -12.8274 -12.7953 -12.6984 -12.6656 -12.6225 -12.5828 -12.4601 -12.2705
  -4.8205  -4.6264  -4.5027  -4.4672  -4.3732  -4.2759  -4.1747  -4.0970
  -4.0548  -4.0334  -3.9698  -3.8812  -3.7838  -3.7308  -3.7091  -3.6160
  -3.5589  -3.5509  -3.4762  -3.4308  -3.3302  -3.2299  -3.0309  -2.9876
  -2.7022  -2.3339  -2.0281  -1.8249  -1.7742  -1.6961  -1.6706  -1.5735
  -1.5331  -1.5072  -1.4330  -1.4143  -1.3129  -1.2222  -1.1755  -1.1026
  -1.0607  -0.9801  -0.9445  -0.8967  -0.8581  -0.7940  -0.7614  -0.7184
  -0.6862  -0.6460  -0.6361  -0.5890  -0.5201  -0.5029  -0.4732  -0.3783
  -0.3159  -0.2890  -0.2502  -0.2092  -0.1189   0.0224   0.0717   0.0995
   0.1565   0.2046   0.2621   0.2885   0.3217   0.3728   0.4165   0.4689
   0.5263   0.5754   0.6151   0.6737   0.7110   0.7441   0.8216   0.8613
   0.8935   0.9451   0.9941   1.0199   1.0577   1.0951   1.1388   1.1814
   1.1935   1.2234   1.2514   1.2889   1.3231   1.3877   1.4123   1.4270
   1.4702   1.5043   1.5307   1.5694   1.6079   1.6442   1.6631   1.7074
   1.7168   1.7626   1.7811   1.7971   1.8126   1.8412   1.8502   1.8785
   1.9169   1.9396   1.9618   1.9787   2.0058   2.0563   2.0794   2.0963
   2.1119   2.1551   2.1783   2.2038   2.2265   2.2635   2.2833   2.3109
   2.3564   2.3846   2.3959   2.4334   2.4555   2.4776   2.4919   2.5215
   2.5536   2.5866   2.6063   2.6477   2.6800   2.6965   2.7249   2.7716
   2.7962   2.8474   2.8568   2.8669   2.9143   2.9519   3.0061   3.0621
   3.0983   3.1293   3.2143   3.5253
     eigenvalues at k+q:
 -35.1197 -35.0968 -35.0665 -34.8918 -34.4661 -34.4319 -34.4123 -34.2147
 -34.2024 -34.1894 -34.0761 -34.0236 -33.9751 -17.0119 -16.8816 -16.7674
 -16.7012 -16.6659 -16.5499 -16.4868 -16.4766 -16.4169 -16.3773 -16.3553
 -16.3302 -16.3209 -16.2717 -16.1973 -16.1383 -16.1126 -16.0887 -16.0636
 -16.0094 -15.9563 -15.9297 -15.9152 -15.8962 -15.8530 -15.8217 -15.8002
 -15.7667 -15.7068 -15.6936 -15.6684 -15.6451 -15.6373 -15.6169 -15.5885
 -15.5473 -15.5032 -15.4898 -15.4618 -15.4469 -15.4287 -15.4011 -15.3694
 -15.3624 -15.3224 -15.2903 -15.2807 -15.2663 -15.2575 -15.2320 -15.2177
 -15.1974 -15.1856 -15.1821 -15.1599 -15.1419 -15.1197 -15.1001 -15.0611
 -15.0051 -14.9240 -14.8926 -14.8583 -14.8293 -14.6728 -13.9470 -13.8710
 -13.7679 -13.6549 -13.5887 -13.5140 -13.4605 -13.4248 -13.3501 -13.3113
 -13.2243 -13.2057 -13.1899 -12.9926 -12.9631 -12.9095 -12.8998 -12.8683
 -12.8350 -12.8017 -12.7070 -12.6661 -12.6320 -12.5893 -12.4681 -12.2745
  -4.8185  -4.6261  -4.5014  -4.4691  -4.3738  -4.2738  -4.1719  -4.1009
  -4.0544  -4.0323  -3.9702  -3.8829  -3.7833  -3.7340  -3.7026  -3.6181
  -3.5588  -3.5498  -3.4774  -3.4258  -3.3300  -3.2327  -3.0347  -2.9968
  -2.6907  -2.3359  -2.0335  -1.8188  -1.7656  -1.6952  -1.6709  -1.5713
  -1.5298  -1.4996  -1.4236  -1.4034  -1.3032  -1.2180  -1.1760  -1.1000
  -1.0605  -0.9776  -0.9432  -0.8971  -0.8575  -0.7904  -0.7618  -0.7163
  -0.6831  -0.6514  -0.6367  -0.5887  -0.5191  -0.5021  -0.4688  -0.3800
  -0.3164  -0.2913  -0.2497  -0.2075  -0.1208   0.0171   0.0698   0.0987
   0.1546   0.2006   0.2615   0.2897   0.3251   0.3689   0.4115   0.4665
   0.5203   0.5774   0.6123   0.6696   0.7075   0.7411   0.8192   0.8670
   0.8869   0.9449   0.9913   1.0174   1.0542   1.0966   1.1340   1.1760
   1.1935   1.2205   1.2488   1.2838   1.3170   1.3855   1.4056   1.4257
   1.4680   1.5003   1.5307   1.5690   1.6039   1.6415   1.6621   1.7046
   1.7166   1.7603   1.7783   1.7953   1.8070   1.8368   1.8472   1.8718
   1.9112   1.9370   1.9635   1.9781   2.0044   2.0558   2.0780   2.0957
   2.1129   2.1543   2.1782   2.2041   2.2283   2.2635   2.2841   2.3123
   2.3571   2.3833   2.3948   2.4333   2.4569   2.4803   2.4952   2.5217
   2.5584   2.5902   2.6069   2.6476   2.6827   2.7022   2.7274   2.7722
   2.7983   2.8511   2.8584   2.8702   2.9142   2.9535   3.0082   3.0648
   3.0968   3.1316   3.2174   3.5234
     cgsolve_all iterations  71    anorm=    0.74E-07
     cgsolve_all iterations  71    anorm=    0.72E-07
     cgsolve_all iterations  71    anorm=    0.72E-07
     compute_u_kq: q = (   -0.0204,    0.0000,    0.0000)
     Rotating WFCS
     ethr =  1.00E-14,  avg # of iterations = 23.0
     eigenvalues at k:
 -35.1197 -35.0968 -35.0665 -34.8918 -34.4661 -34.4319 -34.4123 -34.2147
 -34.2024 -34.1894 -34.0761 -34.0236 -33.9751 -17.0127 -16.8787 -16.7675
 -16.6997 -16.6670 -16.5495 -16.4879 -16.4763 -16.4185 -16.3769 -16.3559
 -16.3294 -16.3224 -16.2710 -16.1970 -16.1374 -16.1148 -16.0879 -16.0620
 -16.0109 -15.9550 -15.9271 -15.9134 -15.8960 -15.8534 -15.8203 -15.7957
 -15.7631 -15.7066 -15.6907 -15.6666 -15.6431 -15.6342 -15.6161 -15.5870
 -15.5475 -15.5033 -15.4905 -15.4619 -15.4508 -15.4295 -15.4013 -15.3715
 -15.3644 -15.3231 -15.2903 -15.2806 -15.2663 -15.2578 -15.2323 -15.2198
 -15.1999 -15.1843 -15.1822 -15.1607 -15.1430 -15.1206 -15.1015 -15.0592
 -15.0066 -14.9287 -14.8947 -14.8616 -14.8292 -14.6752 -13.9523 -13.8741
 -13.7675 -13.6566 -13.5971 -13.5177 -13.4624 -13.4312 -13.3569 -13.3148
 -13.2253 -13.2094 -13.1918 -12.9964 -12.9618 -12.9060 -12.8956 -12.8680
 -12.8274 -12.7953 -12.6984 -12.6656 -12.6225 -12.5828 -12.4601 -12.2705
  -4.8205  -4.6264  -4.5027  -4.4672  -4.3732  -4.2759  -4.1747  -4.0970
  -4.0548  -4.0334  -3.9698  -3.8812  -3.7838  -3.7308  -3.7091  -3.6160
  -3.5589  -3.5509  -3.4762  -3.4308  -3.3302  -3.2299  -3.0309  -2.9876
  -2.7022  -2.3339  -2.0281  -1.8249  -1.7742  -1.6961  -1.6706  -1.5735
  -1.5331  -1.5072  -1.4330  -1.4143  -1.3129  -1.2222  -1.1755  -1.1026
  -1.0607  -0.9801  -0.9445  -0.8967  -0.8581  -0.7940  -0.7614  -0.7184
  -0.6862  -0.6460  -0.6361  -0.5890  -0.5201  -0.5029  -0.4732  -0.3783
  -0.3159  -0.2890  -0.2502  -0.2092  -0.1189   0.0224   0.0717   0.0995
   0.1565   0.2046   0.2621   0.2885   0.3217   0.3728   0.4165   0.4689
   0.5263   0.5754   0.6151   0.6737   0.7110   0.7441   0.8216   0.8613
   0.8935   0.9451   0.9941   1.0199   1.0577   1.0951   1.1388   1.1814
   1.1935   1.2234   1.2514   1.2889   1.3231   1.3877   1.4123   1.4270
   1.4702   1.5043   1.5307   1.5694   1.6079   1.6442   1.6631   1.7074
   1.7168   1.7626   1.7811   1.7971   1.8126   1.8412   1.8502   1.8785
   1.9169   1.9396   1.9618   1.9787   2.0058   2.0563   2.0794   2.0963
   2.1119   2.1551   2.1783   2.2038   2.2265   2.2635   2.2833   2.3109
   2.3564   2.3846   2.3959   2.4334   2.4555   2.4776   2.4919   2.5215
   2.5536   2.5866   2.6063   2.6477   2.6800   2.6965   2.7249   2.7716
   2.7962   2.8474   2.8568   2.8669   2.9143   2.9519   3.0061   3.0621
   3.0983   3.1293   3.2143   3.5253
     eigenvalues at k+q:
 -35.1197 -35.0968 -35.0665 -34.8918 -34.4661 -34.4319 -34.4123 -34.2147
 -34.2024 -34.1894 -34.0761 -34.0236 -33.9751 -17.0135 -16.8757 -16.7677
 -16.6981 -16.6682 -16.5493 -16.4890 -16.4759 -16.4197 -16.3765 -16.3570
 -16.3285 -16.3235 -16.2710 -16.1965 -16.1364 -16.1170 -16.0871 -16.0603
 -16.0125 -15.9537 -15.9244 -15.9118 -15.8959 -15.8536 -15.8188 -15.7914
 -15.7589 -15.7064 -15.6878 -15.6649 -15.6409 -15.6310 -15.6153 -15.5856
 -15.5480 -15.5034 -15.4910 -15.4627 -15.4537 -15.4302 -15.4016 -15.3737
 -15.3663 -15.3240 -15.2904 -15.2801 -15.2666 -15.2578 -15.2329 -15.2219
 -15.2024 -15.1838 -15.1817 -15.1615 -15.1437 -15.1216 -15.1028 -15.0576
 -15.0082 -14.9331 -14.8966 -14.8648 -14.8293 -14.6777 -13.9575 -13.8774
 -13.7670 -13.6586 -13.6052 -13.5215 -13.4644 -13.4376 -13.3629 -13.3179
 -13.2263 -13.2128 -13.1935 -13.0001 -12.9603 -12.9047 -12.8905 -12.8680
 -12.8200 -12.7874 -12.6910 -12.6651 -12.6136 -12.5753 -12.4522 -12.2666
  -4.8226  -4.6267  -4.5040  -4.4653  -4.3725  -4.2785  -4.1773  -4.0926
  -4.0553  -4.0341  -3.9696  -3.8796  -3.7846  -3.7279  -3.7147  -3.6139
  -3.5588  -3.5518  -3.4757  -3.4353  -3.3304  -3.2274  -3.0272  -2.9776
  -2.7143  -2.3318  -2.0227  -1.8310  -1.7836  -1.6975  -1.6701  -1.5767
  -1.5362  -1.5136  -1.4421  -1.4247  -1.3229  -1.2263  -1.1755  -1.1058
  -1.0599  -0.9834  -0.9451  -0.8972  -0.8569  -0.7975  -0.7616  -0.7202
  -0.6894  -0.6416  -0.6354  -0.5893  -0.5209  -0.5049  -0.4776  -0.3758
  -0.3154  -0.2866  -0.2516  -0.2099  -0.1163   0.0278   0.0732   0.1012
   0.1581   0.2076   0.2630   0.2854   0.3194   0.3772   0.4214   0.4710
   0.5314   0.5738   0.6183   0.6776   0.7145   0.7473   0.8242   0.8547
   0.8987   0.9465   0.9976   1.0218   1.0624   1.0932   1.1415   1.1864
   1.1959   1.2265   1.2545   1.2938   1.3301   1.3889   1.4187   1.4281
   1.4721   1.5076   1.5314   1.5702   1.6101   1.6475   1.6645   1.7080
   1.7186   1.7653   1.7838   1.7975   1.8178   1.8466   1.8535   1.8849
   1.9218   1.9426   1.9608   1.9794   2.0074   2.0560   2.0800   2.0980
   2.1110   2.1559   2.1788   2.2027   2.2260   2.2637   2.2820   2.3094
   2.3562   2.3858   2.3968   2.4335   2.4535   2.4748   2.4888   2.5212
   2.5492   2.5831   2.6058   2.6477   2.6765   2.6911   2.7225   2.7712
   2.7940   2.8431   2.8539   2.8658   2.9150   2.9509   3.0039   3.0596
   3.0993   3.1263   3.2115   3.5271
     cgsolve_all iterations  71    anorm=    0.73E-07
     cgsolve_all iterations  71    anorm=    0.74E-07
     cgsolve_all iterations  71    anorm=    0.73E-07
     compute_u_kq: q = (    0.0000,    0.0204,    0.0000)
     Rotating WFCS
     ethr =  1.00E-14,  avg # of iterations = 23.0
     eigenvalues at k:
 -35.1197 -35.0968 -35.0665 -34.8918 -34.4661 -34.4319 -34.4123 -34.2147
 -34.2024 -34.1894 -34.0761 -34.0236 -33.9751 -17.0127 -16.8787 -16.7675
 -16.6997 -16.6670 -16.5495 -16.4879 -16.4763 -16.4185 -16.3769 -16.3559
 -16.3294 -16.3224 -16.2710 -16.1970 -16.1374 -16.1148 -16.0879 -16.0620
 -16.0109 -15.9550 -15.9271 -15.9134 -15.8960 -15.8534 -15.8203 -15.7957
 -15.7631 -15.7066 -15.6907 -15.6666 -15.6431 -15.6342 -15.6161 -15.5870
 -15.5475 -15.5033 -15.4905 -15.4619 -15.4508 -15.4295 -15.4013 -15.3715
 -15.3644 -15.3231 -15.2903 -15.2806 -15.2663 -15.2578 -15.2323 -15.2198
 -15.1999 -15.1843 -15.1822 -15.1607 -15.1430 -15.1206 -15.1015 -15.0592
 -15.0066 -14.9287 -14.8947 -14.8616 -14.8292 -14.6752 -13.9523 -13.8741
 -13.7675 -13.6566 -13.5971 -13.5177 -13.4624 -13.4312 -13.3569 -13.3148
 -13.2253 -13.2094 -13.1918 -12.9964 -12.9618 -12.9060 -12.8956 -12.8680
 -12.8274 -12.7953 -12.6984 -12.6656 -12.6225 -12.5828 -12.4601 -12.2705
  -4.8205  -4.6264  -4.5027  -4.4672  -4.3732  -4.2759  -4.1747  -4.0970
  -4.0548  -4.0334  -3.9698  -3.8812  -3.7838  -3.7308  -3.7091  -3.6160
  -3.5589  -3.5509  -3.4762  -3.4308  -3.3302  -3.2299  -3.0309  -2.9876
  -2.7022  -2.3339  -2.0281  -1.8249  -1.7742  -1.6961  -1.6706  -1.5735
  -1.5331  -1.5072  -1.4330  -1.4143  -1.3129  -1.2222  -1.1755  -1.1026
  -1.0607  -0.9801  -0.9445  -0.8967  -0.8581  -0.7940  -0.7614  -0.7184
  -0.6862  -0.6460  -0.6361  -0.5890  -0.5201  -0.5029  -0.4732  -0.3783
  -0.3159  -0.2890  -0.2502  -0.2092  -0.1189   0.0224   0.0717   0.0995
   0.1565   0.2046   0.2621   0.2885   0.3217   0.3728   0.4165   0.4689
   0.5263   0.5754   0.6151   0.6737   0.7110   0.7441   0.8216   0.8613
   0.8935   0.9451   0.9941   1.0199   1.0577   1.0951   1.1388   1.1814
   1.1935   1.2234   1.2514   1.2889   1.3231   1.3877   1.4123   1.4270
   1.4702   1.5043   1.5307   1.5694   1.6079   1.6442   1.6631   1.7074
   1.7168   1.7626   1.7811   1.7971   1.8126   1.8412   1.8502   1.8785
   1.9169   1.9396   1.9618   1.9787   2.0058   2.0563   2.0794   2.0963
   2.1119   2.1551   2.1783   2.2038   2.2265   2.2635   2.2833   2.3109
   2.3564   2.3846   2.3959   2.4334   2.4555   2.4776   2.4919   2.5215
   2.5536   2.5866   2.6063   2.6477   2.6800   2.6965   2.7249   2.7716
   2.7962   2.8474   2.8568   2.8669   2.9143   2.9519   3.0061   3.0621
   3.0983   3.1293   3.2143   3.5253
     eigenvalues at k+q:
 -35.1197 -35.0968 -35.0665 -34.8918 -34.4661 -34.4319 -34.4123 -34.2147
 -34.2024 -34.1894 -34.0761 -34.0236 -33.9751 -17.0128 -16.8786 -16.7674
 -16.6997 -16.6670 -16.5497 -16.4881 -16.4762 -16.4201 -16.3770 -16.3540
 -16.3288 -16.3212 -16.2717 -16.1975 -16.1377 -16.1150 -16.0882 -16.0619
 -16.0118 -15.9549 -15.9284 -15.9116 -15.8950 -15.8516 -15.8221 -15.7949
 -15.7631 -15.7086 -15.6933 -15.6662 -15.6435 -15.6308 -15.6158 -15.5852
 -15.5468 -15.5039 -15.4906 -15.4633 -15.4540 -15.4297 -15.4008 -15.3741
 -15.3643 -15.3203 -15.2904 -15.2788 -15.2661 -15.2570 -15.2324 -15.2200
 -15.2008 -15.1845 -15.1826 -15.1598 -15.1431 -15.1205 -15.1013 -15.0581
 -15.0075 -14.9299 -14.8951 -14.8625 -14.8262 -14.6766 -13.9497 -13.8769
 -13.7658 -13.6567 -13.5965 -13.5165 -13.4637 -13.4346 -13.3561 -13.3145
 -13.2255 -13.2130 -13.1923 -12.9978 -12.9619 -12.9063 -12.8947 -12.8704
 -12.8259 -12.7909 -12.6964 -12.6615 -12.6208 -12.5846 -12.4620 -12.2723
  -4.8205  -4.6265  -4.5031  -4.4664  -4.3737  -4.2793  -4.1766  -4.0897
  -4.0533  -4.0309  -3.9733  -3.8804  -3.7871  -3.7322  -3.7069  -3.6160
  -3.5612  -3.5513  -3.4751  -3.4312  -3.3301  -3.2307  -3.0342  -2.9723
  -2.7178  -2.3278  -2.0285  -1.8266  -1.7744  -1.6944  -1.6680  -1.5708
  -1.5343  -1.5064  -1.4330  -1.4121  -1.3186  -1.2254  -1.1795  -1.1025
  -1.0612  -0.9793  -0.9387  -0.8969  -0.8593  -0.7954  -0.7626  -0.7183
  -0.6840  -0.6466  -0.6332  -0.5924  -0.5177  -0.5036  -0.4731  -0.3780
  -0.3153  -0.2910  -0.2490  -0.2121  -0.1175   0.0180   0.0699   0.0970
   0.1619   0.2116   0.2608   0.2867   0.3196   0.3728   0.4175   0.4693
   0.5299   0.5737   0.6126   0.6714   0.7104   0.7454   0.8169   0.8634
   0.8964   0.9470   0.9974   1.0229   1.0537   1.0954   1.1363   1.1802
   1.1957   1.2240   1.2537   1.2892   1.3234   1.3894   1.4121   1.4283
   1.4714   1.5040   1.5297   1.5731   1.6099   1.6468   1.6622   1.7039
   1.7183   1.7610   1.7831   1.7969   1.8117   1.8392   1.8467   1.8746
   1.9138   1.9390   1.9652   1.9794   2.0052   2.0540   2.0795   2.0977
   2.1135   2.1544   2.1797   2.2027   2.2264   2.2624   2.2854   2.3094
   2.3562   2.3810   2.3972   2.4342   2.4561   2.4785   2.4890   2.5206
   2.5550   2.5912   2.6072   2.6494   2.6809   2.6965   2.7253   2.7719
   2.7947   2.8453   2.8573   2.8659   2.9100   2.9526   3.0065   3.0609
   3.0980   3.1295   3.2145   3.5271
     cgsolve_all iterations  71    anorm=    0.72E-07
     cgsolve_all iterations  71    anorm=    0.73E-07
     cgsolve_all iterations  71    anorm=    0.72E-07
     compute_u_kq: q = (    0.0000,   -0.0204,    0.0000)
     Rotating WFCS
     ethr =  1.00E-14,  avg # of iterations = 23.0
     eigenvalues at k:
 -35.1197 -35.0968 -35.0665 -34.8918 -34.4661 -34.4319 -34.4123 -34.2147
 -34.2024 -34.1894 -34.0761 -34.0236 -33.9751 -17.0127 -16.8787 -16.7675
 -16.6997 -16.6670 -16.5495 -16.4879 -16.4763 -16.4185 -16.3769 -16.3559
 -16.3294 -16.3224 -16.2710 -16.1970 -16.1374 -16.1148 -16.0879 -16.0620
 -16.0109 -15.9550 -15.9271 -15.9134 -15.8960 -15.8534 -15.8203 -15.7957
 -15.7631 -15.7066 -15.6907 -15.6666 -15.6431 -15.6342 -15.6161 -15.5870
 -15.5475 -15.5033 -15.4905 -15.4619 -15.4508 -15.4295 -15.4013 -15.3715
 -15.3644 -15.3231 -15.2903 -15.2806 -15.2663 -15.2578 -15.2323 -15.2198
 -15.1999 -15.1843 -15.1822 -15.1607 -15.1430 -15.1206 -15.1015 -15.0592
 -15.0066 -14.9287 -14.8947 -14.8616 -14.8292 -14.6752 -13.9523 -13.8741
 -13.7675 -13.6566 -13.5971 -13.5177 -13.4624 -13.4312 -13.3569 -13.3148
 -13.2253 -13.2094 -13.1918 -12.9964 -12.9618 -12.9060 -12.8956 -12.8680
 -12.8274 -12.7953 -12.6984 -12.6656 -12.6225 -12.5828 -12.4601 -12.2705
  -4.8205  -4.6264  -4.5027  -4.4672  -4.3732  -4.2759  -4.1747  -4.0970
  -4.0548  -4.0334  -3.9698  -3.8812  -3.7838  -3.7308  -3.7091  -3.6160
  -3.5589  -3.5509  -3.4762  -3.4308  -3.3302  -3.2299  -3.0309  -2.9876
  -2.7022  -2.3339  -2.0281  -1.8249  -1.7742  -1.6961  -1.6706  -1.5735
  -1.5331  -1.5072  -1.4330  -1.4143  -1.3129  -1.2222  -1.1755  -1.1026
  -1.0607  -0.9801  -0.9445  -0.8967  -0.8581  -0.7940  -0.7614  -0.7184
  -0.6862  -0.6460  -0.6361  -0.5890  -0.5201  -0.5029  -0.4732  -0.3783
  -0.3159  -0.2890  -0.2502  -0.2092  -0.1189   0.0224   0.0717   0.0995
   0.1565   0.2046   0.2621   0.2885   0.3217   0.3728   0.4165   0.4689
   0.5263   0.5754   0.6151   0.6737   0.7110   0.7441   0.8216   0.8613
   0.8935   0.9451   0.9941   1.0199   1.0577   1.0951   1.1388   1.1814
   1.1935   1.2234   1.2514   1.2889   1.3231   1.3877   1.4123   1.4270
   1.4702   1.5043   1.5307   1.5694   1.6079   1.6442   1.6631   1.7074
   1.7168   1.7626   1.7811   1.7971   1.8126   1.8412   1.8502   1.8785
   1.9169   1.9396   1.9618   1.9787   2.0058   2.0563   2.0794   2.0963
   2.1119   2.1551   2.1783   2.2038   2.2265   2.2635   2.2833   2.3109
   2.3564   2.3846   2.3959   2.4334   2.4555   2.4776   2.4919   2.5215
   2.5536   2.5866   2.6063   2.6477   2.6800   2.6965   2.7249   2.7716
   2.7962   2.8474   2.8568   2.8669   2.9143   2.9519   3.0061   3.0621
   3.0983   3.1293   3.2143   3.5253
     eigenvalues at k+q:
 -35.1197 -35.0968 -35.0665 -34.8918 -34.4661 -34.4319 -34.4123 -34.2147
 -34.2024 -34.1894 -34.0761 -34.0236 -33.9751 -17.0127 -16.8788 -16.7676
 -16.6998 -16.6670 -16.5492 -16.4877 -16.4764 -16.4167 -16.3771 -16.3576
 -16.3304 -16.3227 -16.2705 -16.1967 -16.1375 -16.1146 -16.0876 -16.0622
 -16.0100 -15.9552 -15.9260 -15.9152 -15.8971 -15.8552 -15.8182 -15.7967
 -15.7625 -15.7049 -15.6884 -15.6672 -15.6422 -15.6369 -15.6164 -15.5888
 -15.5484 -15.5027 -15.4905 -15.4607 -15.4480 -15.4289 -15.4020 -15.3690
 -15.3649 -15.3254 -15.2906 -15.2823 -15.2666 -15.2585 -15.2324 -15.2197
 -15.1989 -15.1843 -15.1819 -15.1616 -15.1427 -15.1204 -15.1018 -15.0602
 -15.0056 -14.9270 -14.8940 -14.8607 -14.8324 -14.6740 -13.9546 -13.8717
 -13.7693 -13.6566 -13.5971 -13.5189 -13.4613 -13.4288 -13.3572 -13.3148
 -13.2252 -13.2064 -13.1907 -12.9957 -12.9618 -12.9081 -12.8943 -12.8649
 -12.8303 -12.7982 -12.7000 -12.6694 -12.6240 -12.5814 -12.4583 -12.2689
  -4.8206  -4.6262  -4.5023  -4.4680  -4.3727  -4.2733  -4.1724  -4.1046
  -4.0562  -4.0349  -3.9664  -3.8815  -3.7813  -3.7303  -3.7101  -3.6160
  -3.5565  -3.5503  -3.4780  -3.4298  -3.3301  -3.2292  -3.0275  -3.0019
  -2.6876  -2.3404  -2.0277  -1.8225  -1.7741  -1.6983  -1.6734  -1.5768
  -1.5313  -1.5078  -1.4336  -1.4158  -1.3080  -1.2186  -1.1715  -1.1034
  -1.0594  -0.9820  -0.9497  -0.8962  -0.8572  -0.7929  -0.7603  -0.7187
  -0.6881  -0.6468  -0.6371  -0.5865  -0.5228  -0.5026  -0.4727  -0.3783
  -0.3170  -0.2864  -0.2520  -0.2049  -0.1206   0.0261   0.0718   0.1034
   0.1484   0.2007   0.2633   0.2892   0.3249   0.3723   0.4154   0.4682
   0.5233   0.5768   0.6176   0.6759   0.7121   0.7434   0.8259   0.8585
   0.8916   0.9425   0.9915   1.0162   1.0628   1.0948   1.1414   1.1826
   1.1913   1.2238   1.2494   1.2887   1.3225   1.3850   1.4111   1.4285
   1.4695   1.5043   1.5316   1.5659   1.6059   1.6414   1.6631   1.7101
   1.7155   1.7644   1.7790   1.7969   1.8132   1.8426   1.8543   1.8822
   1.9201   1.9405   1.9593   1.9779   2.0064   2.0576   2.0791   2.0953
   2.1108   2.1563   2.1767   2.2050   2.2263   2.2643   2.2811   2.3112
   2.3570   2.3867   2.3961   2.4323   2.4540   2.4767   2.4944   2.5228
   2.5521   2.5817   2.6059   2.6460   2.6792   2.6964   2.7250   2.7716
   2.7980   2.8488   2.8550   2.8695   2.9190   2.9516   3.0056   3.0634
   3.0985   3.1286   3.2140   3.5236
     cgsolve_all iterations  71    anorm=    0.72E-07
     cgsolve_all iterations  71    anorm=    0.74E-07
     cgsolve_all iterations  71    anorm=    0.73E-07
     compute_u_kq: q = (    0.0000,    0.0000,    0.0204)
     Rotating WFCS
     ethr =  1.00E-14,  avg # of iterations = 23.0
     eigenvalues at k:
 -35.1197 -35.0968 -35.0665 -34.8918 -34.4661 -34.4319 -34.4123 -34.2147
 -34.2024 -34.1894 -34.0761 -34.0236 -33.9751 -17.0127 -16.8787 -16.7675
 -16.6997 -16.6670 -16.5495 -16.4879 -16.4763 -16.4185 -16.3769 -16.3559
 -16.3294 -16.3224 -16.2710 -16.1970 -16.1374 -16.1148 -16.0879 -16.0620
 -16.0109 -15.9550 -15.9271 -15.9134 -15.8960 -15.8534 -15.8203 -15.7957
 -15.7631 -15.7066 -15.6907 -15.6666 -15.6431 -15.6342 -15.6161 -15.5870
 -15.5475 -15.5033 -15.4905 -15.4619 -15.4508 -15.4295 -15.4013 -15.3715
 -15.3644 -15.3231 -15.2903 -15.2806 -15.2663 -15.2578 -15.2323 -15.2198
 -15.1999 -15.1843 -15.1822 -15.1607 -15.1430 -15.1206 -15.1015 -15.0592
 -15.0066 -14.9287 -14.8947 -14.8616 -14.8292 -14.6752 -13.9523 -13.8741
 -13.7675 -13.6566 -13.5971 -13.5177 -13.4624 -13.4312 -13.3569 -13.3148
 -13.2253 -13.2094 -13.1918 -12.9964 -12.9618 -12.9060 -12.8956 -12.8680
 -12.8274 -12.7953 -12.6984 -12.6656 -12.6225 -12.5828 -12.4601 -12.2705
  -4.8205  -4.6264  -4.5027  -4.4672  -4.3732  -4.2759  -4.1747  -4.0970
  -4.0548  -4.0334  -3.9698  -3.8812  -3.7838  -3.7308  -3.7091  -3.6160
  -3.5589  -3.5509  -3.4762  -3.4308  -3.3302  -3.2299  -3.0309  -2.9876
  -2.7022  -2.3339  -2.0281  -1.8249  -1.7742  -1.6961  -1.6706  -1.5735
  -1.5331  -1.5072  -1.4330  -1.4143  -1.3129  -1.2222  -1.1755  -1.1026
  -1.0607  -0.9801  -0.9445  -0.8967  -0.8581  -0.7940  -0.7614  -0.7184
  -0.6862  -0.6460  -0.6361  -0.5890  -0.5201  -0.5029  -0.4732  -0.3783
  -0.3159  -0.2890  -0.2502  -0.2092  -0.1189   0.0224   0.0717   0.0995
   0.1565   0.2046   0.2621   0.2885   0.3217   0.3728   0.4165   0.4689
   0.5263   0.5754   0.6151   0.6737   0.7110   0.7441   0.8216   0.8613
   0.8935   0.9451   0.9941   1.0199   1.0577   1.0951   1.1388   1.1814
   1.1935   1.2234   1.2514   1.2889   1.3231   1.3877   1.4123   1.4270
   1.4702   1.5043   1.5307   1.5694   1.6079   1.6442   1.6631   1.7074
   1.7168   1.7626   1.7811   1.7971   1.8126   1.8412   1.8502   1.8785
   1.9169   1.9396   1.9618   1.9787   2.0058   2.0563   2.0794   2.0963
   2.1119   2.1551   2.1783   2.2038   2.2265   2.2635   2.2833   2.3109
   2.3564   2.3846   2.3959   2.4334   2.4555   2.4776   2.4919   2.5215
   2.5536   2.5866   2.6063   2.6477   2.6800   2.6965   2.7249   2.7716
   2.7962   2.8474   2.8568   2.8669   2.9143   2.9519   3.0061   3.0621
   3.0983   3.1293   3.2143   3.5253
     eigenvalues at k+q:
 -35.1197 -35.0968 -35.0665 -34.8918 -34.4661 -34.4319 -34.4123 -34.2147
 -34.2024 -34.1894 -34.0761 -34.0236 -33.9751 -17.0127 -16.8787 -16.7674
 -16.6996 -16.6671 -16.5495 -16.4884 -16.4761 -16.4184 -16.3767 -16.3561
 -16.3297 -16.3225 -16.2707 -16.1971 -16.1379 -16.1145 -16.0878 -16.0619
 -16.0096 -15.9563 -15.9285 -15.9124 -15.8970 -15.8510 -15.8210 -15.7977
 -15.7604 -15.7059 -15.6919 -15.6674 -15.6432 -15.6331 -15.6163 -15.5883
 -15.5472 -15.5026 -15.4910 -15.4630 -15.4513 -15.4288 -15.3988 -15.3724
 -15.3647 -15.3228 -15.2911 -15.2807 -15.2659 -15.2573 -15.2328 -15.2201
 -15.1999 -15.1838 -15.1821 -15.1611 -15.1431 -15.1202 -15.1019 -15.0589
 -15.0061 -14.9278 -14.8962 -14.8622 -14.8286 -14.6753 -13.9525 -13.8742
 -13.7668 -13.6577 -13.5965 -13.5176 -13.4629 -13.4312 -13.3570 -13.3149
 -13.2248 -13.2095 -13.1921 -12.9965 -12.9617 -12.9059 -12.8955 -12.8680
 -12.8273 -12.7952 -12.6983 -12.6656 -12.6224 -12.5827 -12.4600 -12.2705
  -4.8206  -4.6265  -4.5028  -4.4673  -4.3731  -4.2760  -4.1747  -4.0967
  -4.0545  -4.0335  -3.9703  -3.8809  -3.7839  -3.7307  -3.7092  -3.6160
  -3.5588  -3.5510  -3.4762  -3.4308  -3.3303  -3.2299  -3.0308  -2.9875
  -2.7024  -2.3340  -2.0278  -1.8254  -1.7749  -1.6950  -1.6704  -1.5732
  -1.5340  -1.5082  -1.4331  -1.4143  -1.3106  -1.2228  -1.1755  -1.1053
  -1.0602  -0.9801  -0.9436  -0.8960  -0.8567  -0.7952  -0.7631  -0.7181
  -0.6880  -0.6459  -0.6350  -0.5887  -0.5190  -0.5040  -0.4716  -0.3782
  -0.3148  -0.2881  -0.2471  -0.2128  -0.1197   0.0226   0.0743   0.1003
   0.1539   0.2007   0.2646   0.2880   0.3199   0.3704   0.4173   0.4709
   0.5253   0.5752   0.6133   0.6741   0.7083   0.7458   0.8222   0.8612
   0.8945   0.9400   0.9980   1.0241   1.0558   1.0944   1.1406   1.1821
   1.1949   1.2240   1.2510   1.2882   1.3223   1.3853   1.4113   1.4321
   1.4676   1.5072   1.5295   1.5720   1.6089   1.6480   1.6619   1.7080
   1.7163   1.7612   1.7803   1.7976   1.8107   1.8441   1.8498   1.8761
   1.9158   1.9362   1.9619   1.9787   2.0066   2.0585   2.0795   2.0967
   2.1137   2.1550   2.1764   2.2039   2.2254   2.2645   2.2819   2.3101
   2.3583   2.3838   2.3985   2.4338   2.4549   2.4755   2.4924   2.5221
   2.5517   2.5857   2.6060   2.6468   2.6807   2.6957   2.7263   2.7726
   2.7956   2.8479   2.8562   2.8663   2.9143   2.9524   3.0059   3.0621
   3.0982   3.1295   3.2144   3.5254
     cgsolve_all iterations  71    anorm=    0.72E-07
     cgsolve_all iterations  71    anorm=    0.73E-07
     cgsolve_all iterations  71    anorm=    0.73E-07
     compute_u_kq: q = (    0.0000,    0.0000,   -0.0204)
     Rotating WFCS
     ethr =  1.00E-14,  avg # of iterations = 23.0
     eigenvalues at k:
 -35.1197 -35.0968 -35.0665 -34.8918 -34.4661 -34.4319 -34.4123 -34.2147
 -34.2024 -34.1894 -34.0761 -34.0236 -33.9751 -17.0127 -16.8787 -16.7675
 -16.6997 -16.6670 -16.5495 -16.4879 -16.4763 -16.4185 -16.3769 -16.3559
 -16.3294 -16.3224 -16.2710 -16.1970 -16.1374 -16.1148 -16.0879 -16.0620
 -16.0109 -15.9550 -15.9271 -15.9134 -15.8960 -15.8534 -15.8203 -15.7957
 -15.7631 -15.7066 -15.6907 -15.6666 -15.6431 -15.6342 -15.6161 -15.5870
 -15.5475 -15.5033 -15.4905 -15.4619 -15.4508 -15.4295 -15.4013 -15.3715
 -15.3644 -15.3231 -15.2903 -15.2806 -15.2663 -15.2578 -15.2323 -15.2198
 -15.1999 -15.1843 -15.1822 -15.1607 -15.1430 -15.1206 -15.1015 -15.0592
 -15.0066 -14.9287 -14.8947 -14.8616 -14.8292 -14.6752 -13.9523 -13.8741
 -13.7675 -13.6566 -13.5971 -13.5177 -13.4624 -13.4312 -13.3569 -13.3148
 -13.2253 -13.2094 -13.1918 -12.9964 -12.9618 -12.9060 -12.8956 -12.8680
 -12.8274 -12.7953 -12.6984 -12.6656 -12.6225 -12.5828 -12.4601 -12.2705
  -4.8205  -4.6264  -4.5027  -4.4672  -4.3732  -4.2759  -4.1747  -4.0970
  -4.0548  -4.0334  -3.9698  -3.8812  -3.7838  -3.7308  -3.7091  -3.6160
  -3.5589  -3.5509  -3.4762  -3.4308  -3.3302  -3.2299  -3.0309  -2.9876
  -2.7022  -2.3339  -2.0281  -1.8249  -1.7742  -1.6961  -1.6706  -1.5735
  -1.5331  -1.5072  -1.4330  -1.4143  -1.3129  -1.2222  -1.1755  -1.1026
  -1.0607  -0.9801  -0.9445  -0.8967  -0.8581  -0.7940  -0.7614  -0.7184
  -0.6862  -0.6460  -0.6361  -0.5890  -0.5201  -0.5029  -0.4732  -0.3783
  -0.3159  -0.2890  -0.2502  -0.2092  -0.1189   0.0224   0.0717   0.0995
   0.1565   0.2046   0.2621   0.2885   0.3217   0.3728   0.4165   0.4689
   0.5263   0.5754   0.6151   0.6737   0.7110   0.7441   0.8216   0.8613
   0.8935   0.9451   0.9941   1.0199   1.0577   1.0951   1.1388   1.1814
   1.1935   1.2234   1.2514   1.2889   1.3231   1.3877   1.4123   1.4270
   1.4702   1.5043   1.5307   1.5694   1.6079   1.6442   1.6631   1.7074
   1.7168   1.7626   1.7811   1.7971   1.8126   1.8412   1.8502   1.8785
   1.9169   1.9396   1.9618   1.9787   2.0058   2.0563   2.0794   2.0963
   2.1119   2.1551   2.1783   2.2038   2.2265   2.2635   2.2833   2.3109
   2.3564   2.3846   2.3959   2.4334   2.4555   2.4776   2.4919   2.5215
   2.5536   2.5866   2.6063   2.6477   2.6800   2.6965   2.7249   2.7716
   2.7962   2.8474   2.8568   2.8669   2.9143   2.9519   3.0061   3.0621
   3.0983   3.1293   3.2143   3.5253
     eigenvalues at k+q:
 -35.1197 -35.0968 -35.0665 -34.8918 -34.4661 -34.4319 -34.4123 -34.2147
 -34.2024 -34.1894 -34.0761 -34.0236 -33.9751 -17.0127 -16.8786 -16.7676
 -16.6997 -16.6670 -16.5495 -16.4875 -16.4767 -16.4186 -16.3770 -16.3556
 -16.3292 -16.3223 -16.2715 -16.1969 -16.1370 -16.1150 -16.0879 -16.0623
 -16.0126 -15.9544 -15.9252 -15.9144 -15.8947 -15.8559 -15.8199 -15.7936
 -15.7653 -15.7075 -15.6897 -15.6660 -15.6429 -15.6354 -15.6161 -15.5858
 -15.5478 -15.5044 -15.4898 -15.4609 -15.4502 -15.4300 -15.4037 -15.3704
 -15.3638 -15.3232 -15.2903 -15.2806 -15.2662 -15.2581 -15.2320 -15.2192
 -15.2000 -15.1849 -15.1825 -15.1604 -15.1428 -15.1209 -15.1011 -15.0596
 -15.0070 -14.9299 -14.8927 -14.8611 -14.8298 -14.6752 -13.9521 -13.8740
 -13.7682 -13.6557 -13.5978 -13.5177 -13.4619 -13.4313 -13.3568 -13.3147
 -13.2257 -13.2092 -13.1915 -12.9963 -12.9618 -12.9060 -12.8957 -12.8679
 -12.8275 -12.7954 -12.6985 -12.6656 -12.6226 -12.5829 -12.4602 -12.2706
  -4.8205  -4.6263  -4.5028  -4.4672  -4.3733  -4.2758  -4.1747  -4.0972
  -4.0552  -4.0333  -3.9692  -3.8814  -3.7838  -3.7308  -3.7090  -3.6159
  -3.5590  -3.5509  -3.4762  -3.4307  -3.3301  -3.2300  -3.0309  -2.9877
  -2.7020  -2.3338  -2.0285  -1.8244  -1.7735  -1.6970  -1.6709  -1.5736
  -1.5323  -1.5068  -1.4331  -1.4141  -1.3151  -1.2215  -1.1752  -1.0999
  -1.0615  -0.9804  -0.9452  -0.8976  -0.8589  -0.7929  -0.7591  -0.7195
  -0.6842  -0.6478  -0.6362  -0.5894  -0.5210  -0.5024  -0.4731  -0.3788
  -0.3187  -0.2886  -0.2529  -0.2054  -0.1187   0.0223   0.0696   0.0985
   0.1595   0.2074   0.2593   0.2887   0.3233   0.3757   0.4160   0.4669
   0.5270   0.5756   0.6175   0.6732   0.7136   0.7426   0.8211   0.8611
   0.8928   0.9504   0.9882   1.0167   1.0593   1.0958   1.1380   1.1799
   1.1926   1.2230   1.2517   1.2895   1.3241   1.3896   1.4130   1.4224
   1.4722   1.5015   1.5322   1.5668   1.6068   1.6403   1.6636   1.7066
   1.7184   1.7642   1.7819   1.7966   1.8133   1.8396   1.8506   1.8810
   1.9173   1.9431   1.9622   1.9790   2.0048   2.0540   2.0790   2.0961
   2.1100   2.1556   2.1801   2.2030   2.2282   2.2620   2.2847   2.3122
   2.3541   2.3851   2.3938   2.4330   2.4560   2.4793   2.4918   2.5207
   2.5556   2.5878   2.6067   2.6484   2.6793   2.6971   2.7236   2.7707
   2.7967   2.8465   2.8574   2.8677   2.9144   2.9514   3.0063   3.0621
   3.0984   3.1291   3.2144   3.5252
     cgsolve_all iterations  71    anorm=    0.72E-07
     cgsolve_all iterations  71    anorm=    0.72E-07
     cgsolve_all iterations  71    anorm=    0.73E-07

     k-point #    4 of     4      pool #  1    cpu time:   15735.5
     compute_u_kq: q = (    0.0000,    0.0000,    0.0000)
     Rotating WFCS
     ethr =  1.00E-14,  avg # of iterations =  6.0
     eigenvalues at k:
 -35.1197 -35.0968 -35.0665 -34.8918 -34.4661 -34.4319 -34.4123 -34.2147
 -34.2024 -34.1894 -34.0761 -34.0236 -33.9751 -17.0129 -16.8784 -16.7668
 -16.6999 -16.6674 -16.5502 -16.4890 -16.4775 -16.4186 -16.3748 -16.3539
 -16.3286 -16.3210 -16.2747 -16.1962 -16.1371 -16.1072 -16.0863 -16.0642
 -16.0240 -15.9674 -15.9279 -15.9020 -15.8788 -15.8620 -15.8215 -15.7953
 -15.7582 -15.7040 -15.6979 -15.6638 -15.6436 -15.6358 -15.6165 -15.5896
 -15.5501 -15.5144 -15.4818 -15.4685 -15.4480 -15.4251 -15.3977 -15.3669
 -15.3542 -15.3190 -15.3074 -15.2821 -15.2654 -15.2513 -15.2371 -15.2129
 -15.2031 -15.1907 -15.1842 -15.1614 -15.1416 -15.1176 -15.0995 -15.0588
 -15.0088 -14.9372 -14.8845 -14.8624 -14.8297 -14.6756 -13.9527 -13.8725
 -13.7673 -13.6611 -13.5967 -13.5144 -13.4602 -13.4341 -13.3563 -13.3144
 -13.2263 -13.2093 -13.1919 -12.9965 -12.9616 -12.9055 -12.8956 -12.8684
 -12.8274 -12.7953 -12.6984 -12.6656 -12.6223 -12.5829 -12.4601 -12.2705
  -4.8201  -4.6267  -4.5036  -4.4669  -4.3734  -4.2756  -4.1756  -4.0940
  -4.0549  -4.0355  -3.9684  -3.8815  -3.7837  -3.7313  -3.7102  -3.6134
  -3.5603  -3.5520  -3.4757  -3.4311  -3.3286  -3.2308  -3.0310  -2.9877
  -2.7019  -2.3332  -2.0309  -1.8228  -1.7732  -1.6889  -1.6735  -1.5635
  -1.5405  -1.5207  -1.4334  -1.4141  -1.3100  -1.2176  -1.1620  -1.1105
  -1.0721  -0.9827  -0.9438  -0.8996  -0.8465  -0.7933  -0.7538  -0.7313
  -0.6989  -0.6488  -0.6239  -0.5996  -0.5280  -0.4906  -0.4404  -0.3884
  -0.3433  -0.2707  -0.2556  -0.1912  -0.1310   0.0249   0.0772   0.1033
   0.1569   0.1934   0.2394   0.2842   0.3200   0.3844   0.4309   0.4607
   0.5276   0.5733   0.6368   0.6648   0.7058   0.7582   0.8252   0.8562
   0.8894   0.9226   0.9905   1.0265   1.0615   1.0905   1.1576   1.1822
   1.1917   1.2291   1.2504   1.2943   1.3341   1.3539   1.4078   1.4363
   1.4603   1.5081   1.5468   1.5763   1.5992   1.6177   1.6580   1.7120
   1.7339   1.7638   1.7752   1.7990   1.8207   1.8391   1.8646   1.8795
   1.9126   1.9402   1.9567   1.9896   2.0022   2.0493   2.0780   2.0959
   2.1069   2.1571   2.1726   2.1967   2.2345   2.2567   2.2930   2.3212
   2.3433   2.3782   2.3963   2.4361   2.4498   2.4843   2.4972   2.5170
   2.5575   2.5888   2.6106   2.6403   2.6811   2.6927   2.7296   2.7728
   2.7966   2.8372   2.8595   2.8731   2.9162   2.9495   3.0065   3.0590
   3.0971   3.1298   3.2168   3.5258
     eigenvalues at k+q:
 -35.1197 -35.0968 -35.0665 -34.8918 -34.4661 -34.4319 -34.4123 -34.2147
 -34.2024 -34.1894 -34.0761 -34.0236 -33.9751 -17.0129 -16.8784 -16.7668
 -16.6999 -16.6674 -16.5502 -16.4890 -16.4775 -16.4186 -16.3748 -16.3539
 -16.3286 -16.3210 -16.2748 -16.1962 -16.1371 -16.1072 -16.0863 -16.0642
 -16.0240 -15.9674 -15.9279 -15.9020 -15.8788 -15.8620 -15.8215 -15.7953
 -15.7582 -15.7040 -15.6979 -15.6638 -15.6436 -15.6358 -15.6165 -15.5896
 -15.5501 -15.5144 -15.4818 -15.4685 -15.4480 -15.4251 -15.3977 -15.3669
 -15.3542 -15.3190 -15.3074 -15.2821 -15.2654 -15.2513 -15.2371 -15.2129
 -15.2031 -15.1907 -15.1842 -15.1614 -15.1416 -15.1175 -15.0995 -15.0588
 -15.0088 -14.9372 -14.8845 -14.8623 -14.8298 -14.6756 -13.9527 -13.8725
 -13.7673 -13.6611 -13.5967 -13.5144 -13.4602 -13.4341 -13.3563 -13.3144
 -13.2263 -13.2093 -13.1919 -12.9965 -12.9616 -12.9055 -12.8956 -12.8684
 -12.8274 -12.7953 -12.6984 -12.6656 -12.6223 -12.5829 -12.4600 -12.2705
  -4.8201  -4.6267  -4.5036  -4.4669  -4.3734  -4.2756  -4.1756  -4.0940
  -4.0549  -4.0355  -3.9684  -3.8815  -3.7837  -3.7313  -3.7102  -3.6134
  -3.5603  -3.5520  -3.4757  -3.4311  -3.3286  -3.2308  -3.0310  -2.9877
  -2.7020  -2.3333  -2.0309  -1.8228  -1.7732  -1.6889  -1.6736  -1.5635
  -1.5405  -1.5207  -1.4334  -1.4141  -1.3100  -1.2176  -1.1620  -1.1105
  -1.0721  -0.9827  -0.9438  -0.8996  -0.8465  -0.7933  -0.7538  -0.7313
  -0.6989  -0.6488  -0.6239  -0.5996  -0.5280  -0.4906  -0.4404  -0.3884
  -0.3433  -0.2707  -0.2556  -0.1912  -0.1310   0.0249   0.0772   0.1033
   0.1569   0.1934   0.2394   0.2842   0.3200   0.3844   0.4309   0.4607
   0.5276   0.5733   0.6368   0.6648   0.7058   0.7582   0.8252   0.8562
   0.8894   0.9226   0.9905   1.0265   1.0615   1.0905   1.1576   1.1822
   1.1917   1.2291   1.2504   1.2943   1.3341   1.3539   1.4077   1.4363
   1.4603   1.5081   1.5468   1.5763   1.5992   1.6177   1.6580   1.7120
   1.7339   1.7638   1.7752   1.7990   1.8207   1.8392   1.8646   1.8795
   1.9126   1.9402   1.9567   1.9896   2.0022   2.0493   2.0780   2.0959
   2.1069   2.1571   2.1726   2.1967   2.2345   2.2567   2.2930   2.3212
   2.3433   2.3782   2.3963   2.4361   2.4498   2.4843   2.4972   2.5170
   2.5575   2.5888   2.6106   2.6403   2.6811   2.6927   2.7296   2.7728
   2.7965   2.8372   2.8595   2.8731   2.9162   2.9495   3.0065   3.0590
   3.0971   3.1298   3.2169   3.5258
     cgsolve_all iterations  66    anorm=    0.75E-07
PARA_AUG  1     -26.8294251        -0.2529003         0.2877473
     cgsolve_all iterations  67    anorm=    0.75E-07
PARA_AUG  2      -0.3065039       -24.3188178        -1.3146308
     cgsolve_all iterations  64    anorm=    0.75E-07
PARA_AUG  3       0.2116997        -1.2936556       -26.3947575
     cgsolve_all iterations  71    anorm=    0.72E-07
     cgsolve_all iterations  71    anorm=    0.73E-07
     cgsolve_all iterations  71    anorm=    0.72E-07
     compute_u_kq: q = (    0.0204,    0.0000,    0.0000)
     Rotating WFCS
     ethr =  1.00E-14,  avg # of iterations = 23.0
     eigenvalues at k:
 -35.1197 -35.0968 -35.0665 -34.8918 -34.4661 -34.4319 -34.4123 -34.2147
 -34.2024 -34.1894 -34.0761 -34.0236 -33.9751 -17.0129 -16.8784 -16.7668
 -16.6999 -16.6674 -16.5502 -16.4890 -16.4775 -16.4186 -16.3748 -16.3539
 -16.3286 -16.3210 -16.2747 -16.1962 -16.1371 -16.1072 -16.0863 -16.0642
 -16.0240 -15.9674 -15.9279 -15.9020 -15.8788 -15.8620 -15.8215 -15.7953
 -15.7582 -15.7040 -15.6979 -15.6638 -15.6436 -15.6358 -15.6165 -15.5896
 -15.5501 -15.5144 -15.4818 -15.4685 -15.4480 -15.4251 -15.3977 -15.3669
 -15.3542 -15.3190 -15.3074 -15.2821 -15.2654 -15.2513 -15.2371 -15.2129
 -15.2031 -15.1907 -15.1842 -15.1614 -15.1416 -15.1176 -15.0995 -15.0588
 -15.0088 -14.9372 -14.8845 -14.8624 -14.8297 -14.6756 -13.9527 -13.8725
 -13.7673 -13.6611 -13.5967 -13.5144 -13.4602 -13.4341 -13.3563 -13.3144
 -13.2263 -13.2093 -13.1919 -12.9965 -12.9616 -12.9055 -12.8956 -12.8684
 -12.8274 -12.7953 -12.6984 -12.6656 -12.6223 -12.5829 -12.4601 -12.2705
  -4.8201  -4.6267  -4.5036  -4.4669  -4.3734  -4.2756  -4.1756  -4.0940
  -4.0549  -4.0355  -3.9684  -3.8815  -3.7837  -3.7313  -3.7102  -3.6134
  -3.5603  -3.5520  -3.4757  -3.4311  -3.3286  -3.2308  -3.0310  -2.9877
  -2.7019  -2.3332  -2.0309  -1.8228  -1.7732  -1.6889  -1.6735  -1.5635
  -1.5405  -1.5207  -1.4334  -1.4141  -1.3100  -1.2176  -1.1620  -1.1105
  -1.0721  -0.9827  -0.9438  -0.8996  -0.8465  -0.7933  -0.7538  -0.7313
  -0.6989  -0.6488  -0.6239  -0.5996  -0.5280  -0.4906  -0.4404  -0.3884
  -0.3433  -0.2707  -0.2556  -0.1912  -0.1310   0.0249   0.0772   0.1033
   0.1569   0.1934   0.2394   0.2842   0.3200   0.3844   0.4309   0.4607
   0.5276   0.5733   0.6368   0.6648   0.7058   0.7582   0.8252   0.8562
   0.8894   0.9226   0.9905   1.0265   1.0615   1.0905   1.1576   1.1822
   1.1917   1.2291   1.2504   1.2943   1.3341   1.3539   1.4078   1.4363
   1.4603   1.5081   1.5468   1.5763   1.5992   1.6177   1.6580   1.7120
   1.7339   1.7638   1.7752   1.7990   1.8207   1.8391   1.8646   1.8795
   1.9126   1.9402   1.9567   1.9896   2.0022   2.0493   2.0780   2.0959
   2.1069   2.1571   2.1726   2.1967   2.2345   2.2567   2.2930   2.3212
   2.3433   2.3782   2.3963   2.4361   2.4498   2.4843   2.4972   2.5170
   2.5575   2.5888   2.6106   2.6403   2.6811   2.6927   2.7296   2.7728
   2.7966   2.8372   2.8595   2.8731   2.9162   2.9495   3.0065   3.0590
   3.0971   3.1298   3.2168   3.5258
     eigenvalues at k+q:
 -35.1197 -35.0968 -35.0665 -34.8918 -34.4661 -34.4319 -34.4123 -34.2147
 -34.2024 -34.1894 -34.0761 -34.0236 -33.9751 -17.0121 -16.8813 -16.7667
 -16.7014 -16.6663 -16.5506 -16.4880 -16.4776 -16.4174 -16.3751 -16.3532
 -16.3292 -16.3196 -16.2752 -16.1967 -16.1384 -16.1047 -16.0863 -16.0664
 -16.0224 -15.9698 -15.9300 -15.9031 -15.8783 -15.8621 -15.8238 -15.7994
 -15.7616 -15.7049 -15.6997 -15.6665 -15.6465 -15.6375 -15.6176 -15.5909
 -15.5502 -15.5141 -15.4819 -15.4659 -15.4458 -15.4247 -15.3966 -15.3658
 -15.3528 -15.3176 -15.3074 -15.2816 -15.2651 -15.2512 -15.2363 -15.2123
 -15.2011 -15.1919 -15.1830 -15.1600 -15.1414 -15.1174 -15.0981 -15.0602
 -15.0068 -14.9327 -14.8824 -14.8598 -14.8292 -14.6732 -13.9475 -13.8695
 -13.7675 -13.6595 -13.5880 -13.5108 -13.4592 -13.4271 -13.3494 -13.3108
 -13.2253 -13.2058 -13.1899 -12.9927 -12.9629 -12.9093 -12.8994 -12.8689
 -12.8350 -12.8018 -12.7070 -12.6662 -12.6317 -12.5895 -12.4680 -12.2745
  -4.8181  -4.6264  -4.5022  -4.4688  -4.3740  -4.2734  -4.1731  -4.0974
  -4.0550  -4.0348  -3.9685  -3.8834  -3.7831  -3.7345  -3.7038  -3.6154
  -3.5603  -3.5508  -3.4769  -3.4261  -3.3283  -3.2337  -3.0349  -2.9969
  -2.6905  -2.3352  -2.0360  -1.8168  -1.7651  -1.6891  -1.6727  -1.5612
  -1.5338  -1.5159  -1.4270  -1.3998  -1.3010  -1.2129  -1.1621  -1.1091
  -1.0698  -0.9813  -0.9445  -0.8992  -0.8438  -0.7925  -0.7549  -0.7308
  -0.6946  -0.6492  -0.6231  -0.5993  -0.5278  -0.4946  -0.4371  -0.3878
  -0.3407  -0.2691  -0.2587  -0.1940  -0.1309   0.0194   0.0776   0.1004
   0.1570   0.1904   0.2348   0.2831   0.3255   0.3798   0.4286   0.4572
   0.5222   0.5738   0.6348   0.6607   0.7036   0.7576   0.8218   0.8538
   0.8902   0.9187   0.9884   1.0234   1.0607   1.0895   1.1537   1.1821
   1.1861   1.2255   1.2472   1.2917   1.3301   1.3505   1.4000   1.4319
   1.4583   1.5084   1.5496   1.5735   1.5983   1.6132   1.6574   1.7087
   1.7307   1.7607   1.7729   1.7968   1.8162   1.8346   1.8588   1.8750
   1.9056   1.9388   1.9572   1.9896   2.0033   2.0456   2.0772   2.0948
   2.1096   2.1571   2.1721   2.1960   2.2388   2.2565   2.2920   2.3226
   2.3441   2.3785   2.3934   2.4372   2.4505   2.4865   2.5005   2.5186
   2.5615   2.5926   2.6113   2.6403   2.6851   2.6962   2.7320   2.7744
   2.7976   2.8432   2.8583   2.8781   2.9158   2.9503   3.0085   3.0618
   3.0962   3.1321   3.2198   3.5240
     cgsolve_all iterations  71    anorm=    0.73E-07
     cgsolve_all iterations  71    anorm=    0.73E-07
     cgsolve_all iterations  69    anorm=    0.72E-07
     compute_u_kq: q = (   -0.0204,    0.0000,    0.0000)
     Rotating WFCS
     ethr =  1.00E-14,  avg # of iterations = 23.0
     eigenvalues at k:
 -35.1197 -35.0968 -35.0665 -34.8918 -34.4661 -34.4319 -34.4123 -34.2147
 -34.2024 -34.1894 -34.0761 -34.0236 -33.9751 -17.0129 -16.8784 -16.7668
 -16.6999 -16.6674 -16.5502 -16.4890 -16.4775 -16.4186 -16.3748 -16.3539
 -16.3286 -16.3210 -16.2747 -16.1962 -16.1371 -16.1072 -16.0863 -16.0642
 -16.0240 -15.9674 -15.9279 -15.9020 -15.8788 -15.8620 -15.8215 -15.7953
 -15.7582 -15.7040 -15.6979 -15.6638 -15.6436 -15.6358 -15.6165 -15.5896
 -15.5501 -15.5144 -15.4818 -15.4685 -15.4480 -15.4251 -15.3977 -15.3669
 -15.3542 -15.3190 -15.3074 -15.2821 -15.2654 -15.2513 -15.2371 -15.2129
 -15.2031 -15.1907 -15.1842 -15.1614 -15.1416 -15.1176 -15.0995 -15.0588
 -15.0088 -14.9372 -14.8845 -14.8624 -14.8297 -14.6756 -13.9527 -13.8725
 -13.7673 -13.6611 -13.5967 -13.5144 -13.4602 -13.4341 -13.3563 -13.3144
 -13.2263 -13.2093 -13.1919 -12.9965 -12.9616 -12.9055 -12.8956 -12.8684
 -12.8274 -12.7953 -12.6984 -12.6656 -12.6223 -12.5829 -12.4601 -12.2705
  -4.8201  -4.6267  -4.5036  -4.4669  -4.3734  -4.2756  -4.1756  -4.0940
  -4.0549  -4.0355  -3.9684  -3.8815  -3.7837  -3.7313  -3.7102  -3.6134
  -3.5603  -3.5520  -3.4757  -3.4311  -3.3286  -3.2308  -3.0310  -2.9877
  -2.7019  -2.3332  -2.0309  -1.8228  -1.7732  -1.6889  -1.6735  -1.5635
  -1.5405  -1.5207  -1.4334  -1.4141  -1.3100  -1.2176  -1.1620  -1.1105
  -1.0721  -0.9827  -0.9438  -0.8996  -0.8465  -0.7933  -0.7538  -0.7313
  -0.6989  -0.6488  -0.6239  -0.5996  -0.5280  -0.4906  -0.4404  -0.3884
  -0.3433  -0.2707  -0.2556  -0.1912  -0.1310   0.0249   0.0772   0.1033
   0.1569   0.1934   0.2394   0.2842   0.3200   0.3844   0.4309   0.4607
   0.5276   0.5733   0.6368   0.6648   0.7058   0.7582   0.8252   0.8562
   0.8894   0.9226   0.9905   1.0265   1.0615   1.0905   1.1576   1.1822
   1.1917   1.2291   1.2504   1.2943   1.3341   1.3539   1.4078   1.4363
   1.4603   1.5081   1.5468   1.5763   1.5992   1.6177   1.6580   1.7120
   1.7339   1.7638   1.7752   1.7990   1.8207   1.8391   1.8646   1.8795
   1.9126   1.9402   1.9567   1.9896   2.0022   2.0493   2.0780   2.0959
   2.1069   2.1571   2.1726   2.1967   2.2345   2.2567   2.2930   2.3212
   2.3433   2.3782   2.3963   2.4361   2.4498   2.4843   2.4972   2.5170
   2.5575   2.5888   2.6106   2.6403   2.6811   2.6927   2.7296   2.7728
   2.7966   2.8372   2.8595   2.8731   2.9162   2.9495   3.0065   3.0590
   3.0971   3.1298   3.2168   3.5258
     eigenvalues at k+q:
 -35.1197 -35.0968 -35.0665 -34.8918 -34.4661 -34.4319 -34.4123 -34.2147
 -34.2024 -34.1894 -34.0761 -34.0236 -33.9751 -17.0136 -16.8755 -16.7670
 -16.6983 -16.6686 -16.5500 -16.4899 -16.4772 -16.4195 -16.3747 -16.3552
 -16.3278 -16.3221 -16.2748 -16.1955 -16.1356 -16.1098 -16.0863 -16.0618
 -16.0251 -15.9650 -15.9259 -15.9012 -15.8793 -15.8618 -15.8192 -15.7913
 -15.7543 -15.7042 -15.6949 -15.6614 -15.6407 -15.6341 -15.6153 -15.5883
 -15.5503 -15.5145 -15.4819 -15.4714 -15.4496 -15.4254 -15.3989 -15.3683
 -15.3557 -15.3204 -15.3073 -15.2831 -15.2653 -15.2515 -15.2380 -15.2138
 -15.2051 -15.1902 -15.1845 -15.1628 -15.1414 -15.1178 -15.1010 -15.0575
 -15.0111 -14.9413 -14.8866 -14.8649 -14.8304 -14.6780 -13.9579 -13.8757
 -13.7671 -13.6628 -13.6052 -13.5181 -13.4611 -13.4413 -13.3623 -13.3175
 -13.2273 -13.2127 -13.1936 -13.0002 -12.9602 -12.9041 -12.8907 -12.8684
 -12.8201 -12.7874 -12.6911 -12.6650 -12.6135 -12.5754 -12.4522 -12.2666
  -4.8222  -4.6270  -4.5049  -4.4650  -4.3727  -4.2782  -4.1781  -4.0904
  -4.0550  -4.0358  -3.9686  -3.8797  -3.7845  -3.7285  -3.7158  -3.6115
  -3.5602  -3.5529  -3.4752  -3.4356  -3.3289  -3.2282  -3.0274  -2.9777
  -2.7140  -2.3312  -2.0257  -1.8286  -1.7820  -1.6899  -1.6734  -1.5683
  -1.5441  -1.5250  -1.4408  -1.4267  -1.3193  -1.2222  -1.1624  -1.1128
  -1.0732  -0.9844  -0.9427  -0.9005  -0.8480  -0.7943  -0.7537  -0.7317
  -0.7028  -0.6484  -0.6247  -0.5997  -0.5284  -0.4872  -0.4450  -0.3877
  -0.3457  -0.2732  -0.2516  -0.1883  -0.1302   0.0306   0.0759   0.1069
   0.1560   0.1970   0.2443   0.2840   0.3153   0.3888   0.4335   0.4640
   0.5322   0.5725   0.6394   0.6691   0.7080   0.7587   0.8279   0.8586
   0.8858   0.9288   0.9931   1.0300   1.0618   1.0916   1.1611   1.1822
   1.1966   1.2346   1.2535   1.2975   1.3386   1.3571   1.4140   1.4404
   1.4626   1.5076   1.5446   1.5782   1.5993   1.6242   1.6588   1.7148
   1.7345   1.7670   1.7784   1.8011   1.8243   1.8438   1.8700   1.8853
   1.9191   1.9423   1.9562   1.9901   2.0014   2.0523   2.0786   2.0965
   2.1049   2.1572   2.1735   2.1974   2.2307   2.2570   2.2938   2.3196
   2.3424   2.3780   2.3994   2.4348   2.4490   2.4819   2.4937   2.5156
   2.5541   2.5849   2.6097   2.6403   2.6762   2.6895   2.7277   2.7715
   2.7954   2.8311   2.8608   2.8689   2.9167   2.9493   3.0045   3.0563
   3.0976   3.1270   3.2141   3.5276
     cgsolve_all iterations  71    anorm=    0.73E-07
     cgsolve_all iterations  71    anorm=    0.72E-07
     cgsolve_all iterations  71    anorm=    0.73E-07
     compute_u_kq: q = (    0.0000,    0.0204,    0.0000)
     Rotating WFCS
     ethr =  1.00E-14,  avg # of iterations = 23.0
     eigenvalues at k:
 -35.1197 -35.0968 -35.0665 -34.8918 -34.4661 -34.4319 -34.4123 -34.2147
 -34.2024 -34.1894 -34.0761 -34.0236 -33.9751 -17.0129 -16.8784 -16.7668
 -16.6999 -16.6674 -16.5502 -16.4890 -16.4775 -16.4186 -16.3748 -16.3539
 -16.3286 -16.3210 -16.2747 -16.1962 -16.1371 -16.1072 -16.0863 -16.0642
 -16.0240 -15.9674 -15.9279 -15.9020 -15.8788 -15.8620 -15.8215 -15.7953
 -15.7582 -15.7040 -15.6979 -15.6638 -15.6436 -15.6358 -15.6165 -15.5896
 -15.5501 -15.5144 -15.4818 -15.4685 -15.4480 -15.4251 -15.3977 -15.3669
 -15.3542 -15.3190 -15.3074 -15.2821 -15.2654 -15.2513 -15.2371 -15.2129
 -15.2031 -15.1907 -15.1842 -15.1614 -15.1416 -15.1176 -15.0995 -15.0588
 -15.0088 -14.9372 -14.8845 -14.8624 -14.8297 -14.6756 -13.9527 -13.8725
 -13.7673 -13.6611 -13.5967 -13.5144 -13.4602 -13.4341 -13.3563 -13.3144
 -13.2263 -13.2093 -13.1919 -12.9965 -12.9616 -12.9055 -12.8956 -12.8684
 -12.8274 -12.7953 -12.6984 -12.6656 -12.6223 -12.5829 -12.4601 -12.2705
  -4.8201  -4.6267  -4.5036  -4.4669  -4.3734  -4.2756  -4.1756  -4.0940
  -4.0549  -4.0355  -3.9684  -3.8815  -3.7837  -3.7313  -3.7102  -3.6134
  -3.5603  -3.5520  -3.4757  -3.4311  -3.3286  -3.2308  -3.0310  -2.9877
  -2.7019  -2.3332  -2.0309  -1.8228  -1.7732  -1.6889  -1.6735  -1.5635
  -1.5405  -1.5207  -1.4334  -1.4141  -1.3100  -1.2176  -1.1620  -1.1105
  -1.0721  -0.9827  -0.9438  -0.8996  -0.8465  -0.7933  -0.7538  -0.7313
  -0.6989  -0.6488  -0.6239  -0.5996  -0.5280  -0.4906  -0.4404  -0.3884
  -0.3433  -0.2707  -0.2556  -0.1912  -0.1310   0.0249   0.0772   0.1033
   0.1569   0.1934   0.2394   0.2842   0.3200   0.3844   0.4309   0.4607
   0.5276   0.5733   0.6368   0.6648   0.7058   0.7582   0.8252   0.8562
   0.8894   0.9226   0.9905   1.0265   1.0615   1.0905   1.1576   1.1822
   1.1917   1.2291   1.2504   1.2943   1.3341   1.3539   1.4078   1.4363
   1.4603   1.5081   1.5468   1.5763   1.5992   1.6177   1.6580   1.7120
   1.7339   1.7638   1.7752   1.7990   1.8207   1.8391   1.8646   1.8795
   1.9126   1.9402   1.9567   1.9896   2.0022   2.0493   2.0780   2.0959
   2.1069   2.1571   2.1726   2.1967   2.2345   2.2567   2.2930   2.3212
   2.3433   2.3782   2.3963   2.4361   2.4498   2.4843   2.4972   2.5170
   2.5575   2.5888   2.6106   2.6403   2.6811   2.6927   2.7296   2.7728
   2.7966   2.8372   2.8595   2.8731   2.9162   2.9495   3.0065   3.0590
   3.0971   3.1298   3.2168   3.5258
     eigenvalues at k+q:
 -35.1197 -35.0968 -35.0665 -34.8918 -34.4661 -34.4319 -34.4123 -34.2147
 -34.2024 -34.1894 -34.0761 -34.0236 -33.9751 -17.0129 -16.8783 -16.7668
 -16.6999 -16.6674 -16.5505 -16.4898 -16.4770 -16.4202 -16.3749 -16.3518
 -16.3280 -16.3198 -16.2755 -16.1966 -16.1382 -16.1076 -16.0860 -16.0640
 -16.0232 -15.9683 -15.9266 -15.9028 -15.8788 -15.8624 -15.8198 -15.7943
 -15.7592 -15.7082 -15.6981 -15.6628 -15.6437 -15.6344 -15.6158 -15.5877
 -15.5496 -15.5146 -15.4819 -15.4705 -15.4504 -15.4249 -15.3956 -15.3679
 -15.3561 -15.3167 -15.3058 -15.2831 -15.2651 -15.2515 -15.2372 -15.2128
 -15.2038 -15.1903 -15.1848 -15.1614 -15.1416 -15.1173 -15.0990 -15.0576
 -15.0088 -14.9385 -14.8850 -14.8632 -14.8270 -14.6770 -13.9500 -13.8751
 -13.7662 -13.6608 -13.5963 -13.5130 -13.4612 -13.4375 -13.3557 -13.3141
 -13.2266 -13.2127 -13.1925 -12.9978 -12.9617 -12.9060 -12.8947 -12.8708
 -12.8258 -12.7909 -12.6965 -12.6615 -12.6205 -12.5847 -12.4620 -12.2723
  -4.8200  -4.6270  -4.5039  -4.4662  -4.3737  -4.2790  -4.1774  -4.0876
  -4.0536  -4.0328  -3.9714  -3.8808  -3.7871  -3.7327  -3.7079  -3.6137
  -3.5618  -3.5530  -3.4746  -3.4315  -3.3285  -3.2315  -3.0344  -2.9724
  -2.7175  -2.3275  -2.0310  -1.8240  -1.7730  -1.6886  -1.6696  -1.5591
  -1.5429  -1.5217  -1.4337  -1.4118  -1.3146  -1.2197  -1.1659  -1.1124
  -1.0716  -0.9838  -0.9389  -0.8992  -0.8476  -0.7929  -0.7516  -0.7322
  -0.7008  -0.6465  -0.6230  -0.6032  -0.5261  -0.4893  -0.4408  -0.3875
  -0.3435  -0.2704  -0.2571  -0.1929  -0.1305   0.0200   0.0779   0.1047
   0.1520   0.2022   0.2395   0.2848   0.3170   0.3861   0.4290   0.4638
   0.5276   0.5691   0.6350   0.6645   0.7054   0.7610   0.8188   0.8605
   0.8907   0.9291   0.9908   1.0253   1.0643   1.0896   1.1578   1.1802
   1.1913   1.2300   1.2510   1.2953   1.3337   1.3551   1.4099   1.4357
   1.4626   1.5083   1.5475   1.5788   1.5965   1.6205   1.6608   1.7113
   1.7324   1.7608   1.7728   1.7983   1.8221   1.8377   1.8618   1.8797
   1.9096   1.9367   1.9585   1.9872   2.0024   2.0511   2.0785   2.0967
   2.1076   2.1565   2.1739   2.1982   2.2331   2.2560   2.2936   2.3239
   2.3416   2.3757   2.3955   2.4362   2.4501   2.4855   2.4936   2.5160
   2.5591   2.5931   2.6136   2.6422   2.6802   2.6950   2.7309   2.7707
   2.7956   2.8374   2.8562   2.8731   2.9127   2.9497   3.0067   3.0578
   3.0970   3.1299   3.2170   3.5277
     cgsolve_all iterations  71    anorm=    0.71E-07
     cgsolve_all iterations  71    anorm=    0.73E-07
     cgsolve_all iterations  71    anorm=    0.72E-07
     compute_u_kq: q = (    0.0000,   -0.0204,    0.0000)
     Rotating WFCS
     ethr =  1.00E-14,  avg # of iterations = 23.0
     eigenvalues at k:
 -35.1197 -35.0968 -35.0665 -34.8918 -34.4661 -34.4319 -34.4123 -34.2147
 -34.2024 -34.1894 -34.0761 -34.0236 -33.9751 -17.0129 -16.8784 -16.7668
 -16.6999 -16.6674 -16.5502 -16.4890 -16.4775 -16.4186 -16.3748 -16.3539
 -16.3286 -16.3210 -16.2747 -16.1962 -16.1371 -16.1072 -16.0863 -16.0642
 -16.0240 -15.9674 -15.9279 -15.9020 -15.8788 -15.8620 -15.8215 -15.7953
 -15.7582 -15.7040 -15.6979 -15.6638 -15.6436 -15.6358 -15.6165 -15.5896
 -15.5501 -15.5144 -15.4818 -15.4685 -15.4480 -15.4251 -15.3977 -15.3669
 -15.3542 -15.3190 -15.3074 -15.2821 -15.2654 -15.2513 -15.2371 -15.2129
 -15.2031 -15.1907 -15.1842 -15.1614 -15.1416 -15.1176 -15.0995 -15.0588
 -15.0088 -14.9372 -14.8845 -14.8624 -14.8297 -14.6756 -13.9527 -13.8725
 -13.7673 -13.6611 -13.5967 -13.5144 -13.4602 -13.4341 -13.3563 -13.3144
 -13.2263 -13.2093 -13.1919 -12.9965 -12.9616 -12.9055 -12.8956 -12.8684
 -12.8274 -12.7953 -12.6984 -12.6656 -12.6223 -12.5829 -12.4601 -12.2705
  -4.8201  -4.6267  -4.5036  -4.4669  -4.3734  -4.2756  -4.1756  -4.0940
  -4.0549  -4.0355  -3.9684  -3.8815  -3.7837  -3.7313  -3.7102  -3.6134
  -3.5603  -3.5520  -3.4757  -3.4311  -3.3286  -3.2308  -3.0310  -2.9877
  -2.7019  -2.3332  -2.0309  -1.8228  -1.7732  -1.6889  -1.6735  -1.5635
  -1.5405  -1.5207  -1.4334  -1.4141  -1.3100  -1.2176  -1.1620  -1.1105
  -1.0721  -0.9827  -0.9438  -0.8996  -0.8465  -0.7933  -0.7538  -0.7313
  -0.6989  -0.6488  -0.6239  -0.5996  -0.5280  -0.4906  -0.4404  -0.3884
  -0.3433  -0.2707  -0.2556  -0.1912  -0.1310   0.0249   0.0772   0.1033
   0.1569   0.1934   0.2394   0.2842   0.3200   0.3844   0.4309   0.4607
   0.5276   0.5733   0.6368   0.6648   0.7058   0.7582   0.8252   0.8562
   0.8894   0.9226   0.9905   1.0265   1.0615   1.0905   1.1576   1.1822
   1.1917   1.2291   1.2504   1.2943   1.3341   1.3539   1.4078   1.4363
   1.4603   1.5081   1.5468   1.5763   1.5992   1.6177   1.6580   1.7120
   1.7339   1.7638   1.7752   1.7990   1.8207   1.8391   1.8646   1.8795
   1.9126   1.9402   1.9567   1.9896   2.0022   2.0493   2.0780   2.0959
   2.1069   2.1571   2.1726   2.1967   2.2345   2.2567   2.2930   2.3212
   2.3433   2.3782   2.3963   2.4361   2.4498   2.4843   2.4972   2.5170
   2.5575   2.5888   2.6106   2.6403   2.6811   2.6927   2.7296   2.7728
   2.7966   2.8372   2.8595   2.8731   2.9162   2.9495   3.0065   3.0590
   3.0971   3.1298   3.2168   3.5258
     eigenvalues at k+q:
 -35.1197 -35.0968 -35.0665 -34.8918 -34.4661 -34.4319 -34.4123 -34.2147
 -34.2024 -34.1894 -34.0761 -34.0236 -33.9751 -17.0128 -16.8786 -16.7668
 -16.7000 -16.6674 -16.5499 -16.4882 -16.4780 -16.4169 -16.3751 -16.3559
 -16.3296 -16.3214 -16.2741 -16.1959 -16.1362 -16.1068 -16.0866 -16.0644
 -16.0246 -15.9663 -15.9294 -15.9013 -15.8792 -15.8619 -15.8222 -15.7961
 -15.7572 -15.7010 -15.6969 -15.6650 -15.6435 -15.6363 -15.6172 -15.5913
 -15.5509 -15.5146 -15.4817 -15.4665 -15.4456 -15.4255 -15.3998 -15.3667
 -15.3524 -15.3213 -15.3082 -15.2813 -15.2662 -15.2514 -15.2370 -15.2134
 -15.2021 -15.1916 -15.1829 -15.1614 -15.1415 -15.1177 -15.1000 -15.0597
 -15.0088 -14.9353 -14.8839 -14.8616 -14.8325 -14.6743 -13.9551 -13.8703
 -13.7686 -13.6614 -13.5965 -13.5157 -13.4593 -13.4317 -13.3563 -13.3144
 -13.2261 -13.2066 -13.1906 -12.9958 -12.9616 -12.9076 -12.8942 -12.8654
 -12.8303 -12.7983 -12.7000 -12.6694 -12.6239 -12.5815 -12.4583 -12.2689
  -4.8202  -4.6265  -4.5032  -4.4676  -4.3732  -4.2730  -4.1737  -4.1012
  -4.0554  -4.0376  -3.9657  -3.8815  -3.7812  -3.7308  -3.7114  -3.6131
  -3.5590  -3.5504  -3.4775  -3.4302  -3.3284  -3.2301  -3.0276  -3.0021
  -2.6873  -2.3395  -2.0308  -1.8209  -1.7733  -1.6896  -1.6776  -1.5679
  -1.5379  -1.5192  -1.4340  -1.4156  -1.3057  -1.2151  -1.1587  -1.1103
  -1.0708  -0.9817  -0.9490  -0.8995  -0.8458  -0.7935  -0.7566  -0.7304
  -0.6966  -0.6509  -0.6266  -0.5948  -0.5304  -0.4916  -0.4409  -0.3884
  -0.3425  -0.2723  -0.2535  -0.1883  -0.1314   0.0282   0.0731   0.1046
   0.1621   0.1852   0.2393   0.2839   0.3235   0.3825   0.4324   0.4572
   0.5280   0.5774   0.6385   0.6655   0.7073   0.7537   0.8317   0.8527
   0.8888   0.9159   0.9899   1.0282   1.0588   1.0916   1.1569   1.1838
   1.1927   1.2281   1.2503   1.2935   1.3333   1.3534   1.4061   1.4371
   1.4588   1.5080   1.5457   1.5732   1.6014   1.6157   1.6553   1.7126
   1.7348   1.7660   1.7770   1.8003   1.8186   1.8406   1.8676   1.8797
   1.9157   1.9431   1.9558   1.9924   2.0016   2.0475   2.0777   2.0944
   2.1069   2.1565   2.1721   2.1954   2.2360   2.2573   2.2922   2.3175
   2.3451   2.3806   2.3971   2.4351   2.4495   2.4827   2.5004   2.5188
   2.5564   2.5842   2.6074   2.6391   2.6818   2.6901   2.7291   2.7753
   2.7977   2.8368   2.8623   2.8730   2.9204   2.9498   3.0063   3.0603
   3.0971   3.1293   3.2165   3.5242
     cgsolve_all iterations  71    anorm=    0.72E-07
     cgsolve_all iterations  71    anorm=    0.73E-07
     cgsolve_all iterations  71    anorm=    0.72E-07
     compute_u_kq: q = (    0.0000,    0.0000,    0.0204)
     Rotating WFCS
     ethr =  1.00E-14,  avg # of iterations = 23.0
     eigenvalues at k:
 -35.1197 -35.0968 -35.0665 -34.8918 -34.4661 -34.4319 -34.4123 -34.2147
 -34.2024 -34.1894 -34.0761 -34.0236 -33.9751 -17.0129 -16.8784 -16.7668
 -16.6999 -16.6674 -16.5502 -16.4890 -16.4775 -16.4186 -16.3748 -16.3539
 -16.3286 -16.3210 -16.2747 -16.1962 -16.1371 -16.1072 -16.0863 -16.0642
 -16.0240 -15.9674 -15.9279 -15.9020 -15.8788 -15.8620 -15.8215 -15.7953
 -15.7582 -15.7040 -15.6979 -15.6638 -15.6436 -15.6358 -15.6165 -15.5896
 -15.5501 -15.5144 -15.4818 -15.4685 -15.4480 -15.4251 -15.3977 -15.3669
 -15.3542 -15.3190 -15.3074 -15.2821 -15.2654 -15.2513 -15.2371 -15.2129
 -15.2031 -15.1907 -15.1842 -15.1614 -15.1416 -15.1176 -15.0995 -15.0588
 -15.0088 -14.9372 -14.8845 -14.8624 -14.8297 -14.6756 -13.9527 -13.8725
 -13.7673 -13.6611 -13.5967 -13.5144 -13.4602 -13.4341 -13.3563 -13.3144
 -13.2263 -13.2093 -13.1919 -12.9965 -12.9616 -12.9055 -12.8956 -12.8684
 -12.8274 -12.7953 -12.6984 -12.6656 -12.6223 -12.5829 -12.4601 -12.2705
  -4.8201  -4.6267  -4.5036  -4.4669  -4.3734  -4.2756  -4.1756  -4.0940
  -4.0549  -4.0355  -3.9684  -3.8815  -3.7837  -3.7313  -3.7102  -3.6134
  -3.5603  -3.5520  -3.4757  -3.4311  -3.3286  -3.2308  -3.0310  -2.9877
  -2.7019  -2.3332  -2.0309  -1.8228  -1.7732  -1.6889  -1.6735  -1.5635
  -1.5405  -1.5207  -1.4334  -1.4141  -1.3100  -1.2176  -1.1620  -1.1105
  -1.0721  -0.9827  -0.9438  -0.8996  -0.8465  -0.7933  -0.7538  -0.7313
  -0.6989  -0.6488  -0.6239  -0.5996  -0.5280  -0.4906  -0.4404  -0.3884
  -0.3433  -0.2707  -0.2556  -0.1912  -0.1310   0.0249   0.0772   0.1033
   0.1569   0.1934   0.2394   0.2842   0.3200   0.3844   0.4309   0.4607
   0.5276   0.5733   0.6368   0.6648   0.7058   0.7582   0.8252   0.8562
   0.8894   0.9226   0.9905   1.0265   1.0615   1.0905   1.1576   1.1822
   1.1917   1.2291   1.2504   1.2943   1.3341   1.3539   1.4078   1.4363
   1.4603   1.5081   1.5468   1.5763   1.5992   1.6177   1.6580   1.7120
   1.7339   1.7638   1.7752   1.7990   1.8207   1.8391   1.8646   1.8795
   1.9126   1.9402   1.9567   1.9896   2.0022   2.0493   2.0780   2.0959
   2.1069   2.1571   2.1726   2.1967   2.2345   2.2567   2.2930   2.3212
   2.3433   2.3782   2.3963   2.4361   2.4498   2.4843   2.4972   2.5170
   2.5575   2.5888   2.6106   2.6403   2.6811   2.6927   2.7296   2.7728
   2.7966   2.8372   2.8595   2.8731   2.9162   2.9495   3.0065   3.0590
   3.0971   3.1298   3.2168   3.5258
     eigenvalues at k+q:
 -35.1197 -35.0968 -35.0665 -34.8918 -34.4661 -34.4319 -34.4123 -34.2147
 -34.2024 -34.1894 -34.0761 -34.0236 -33.9751 -17.0129 -16.8783 -16.7670
 -16.6999 -16.6674 -16.5502 -16.4885 -16.4779 -16.4187 -16.3750 -16.3537
 -16.3283 -16.3209 -16.2752 -16.1961 -16.1367 -16.1077 -16.0861 -16.0643
 -16.0254 -15.9659 -15.9265 -15.9019 -15.8791 -15.8641 -15.8210 -15.7932
 -15.7609 -15.7051 -15.6971 -15.6605 -15.6449 -15.6364 -15.6164 -15.5887
 -15.5505 -15.5147 -15.4815 -15.4683 -15.4473 -15.4259 -15.3989 -15.3668
 -15.3539 -15.3188 -15.3077 -15.2817 -15.2650 -15.2530 -15.2358 -15.2126
 -15.2033 -15.1907 -15.1847 -15.1611 -15.1415 -15.1180 -15.0990 -15.0592
 -15.0092 -14.9379 -14.8830 -14.8623 -14.8303 -14.6756 -13.9527 -13.8725
 -13.7681 -13.6601 -13.5975 -13.5146 -13.4597 -13.4344 -13.3564 -13.3144
 -13.2267 -13.2092 -13.1917 -12.9965 -12.9616 -12.9055 -12.8956 -12.8683
 -12.8273 -12.7952 -12.6983 -12.6656 -12.6222 -12.5828 -12.4599 -12.2705
  -4.8202  -4.6267  -4.5036  -4.4668  -4.3734  -4.2756  -4.1757  -4.0942
  -4.0554  -4.0353  -3.9679  -3.8817  -3.7837  -3.7313  -3.7102  -3.6133
  -3.5603  -3.5520  -3.4757  -3.4312  -3.3286  -3.2308  -3.0310  -2.9876
  -2.7021  -2.3331  -2.0311  -1.8225  -1.7727  -1.6903  -1.6734  -1.5652
  -1.5374  -1.5211  -1.4336  -1.4141  -1.3125  -1.2172  -1.1621  -1.1079
  -1.0723  -0.9830  -0.9444  -0.8999  -0.8483  -0.7911  -0.7538  -0.7317
  -0.6971  -0.6473  -0.6262  -0.5999  -0.5280  -0.4917  -0.4408  -0.3883
  -0.3446  -0.2738  -0.2548  -0.1895  -0.1301   0.0249   0.0759   0.0991
   0.1630   0.1959   0.2381   0.2848   0.3196   0.3888   0.4282   0.4595
   0.5287   0.5731   0.6385   0.6675   0.7054   0.7571   0.8244   0.8550
   0.8943   0.9206   0.9882   1.0253   1.0610   1.0918   1.1564   1.1808
   1.1905   1.2299   1.2489   1.2970   1.3376   1.3514   1.4071   1.4371
   1.4582   1.5072   1.5474   1.5751   1.5956   1.6179   1.6589   1.7108
   1.7332   1.7653   1.7754   1.7990   1.8236   1.8390   1.8618   1.8806
   1.9138   1.9468   1.9576   1.9881   2.0003   2.0491   2.0766   2.0944
   2.1058   2.1591   2.1726   2.1975   2.2353   2.2549   2.2952   2.3223
   2.3410   2.3781   2.3952   2.4352   2.4511   2.4852   2.4966   2.5168
   2.5589   2.5900   2.6107   2.6413   2.6796   2.6939   2.7283   2.7716
   2.7972   2.8370   2.8597   2.8735   2.9163   2.9490   3.0067   3.0590
   3.0973   3.1296   3.2167   3.5258
     cgsolve_all iterations  71    anorm=    0.72E-07
     cgsolve_all iterations  71    anorm=    0.72E-07
     cgsolve_all iterations  69    anorm=    0.74E-07
     compute_u_kq: q = (    0.0000,    0.0000,   -0.0204)
     Rotating WFCS
     ethr =  1.00E-14,  avg # of iterations = 23.0
     eigenvalues at k:
 -35.1197 -35.0968 -35.0665 -34.8918 -34.4661 -34.4319 -34.4123 -34.2147
 -34.2024 -34.1894 -34.0761 -34.0236 -33.9751 -17.0129 -16.8784 -16.7668
 -16.6999 -16.6674 -16.5502 -16.4890 -16.4775 -16.4186 -16.3748 -16.3539
 -16.3286 -16.3210 -16.2747 -16.1962 -16.1371 -16.1072 -16.0863 -16.0642
 -16.0240 -15.9674 -15.9279 -15.9020 -15.8788 -15.8620 -15.8215 -15.7953
 -15.7582 -15.7040 -15.6979 -15.6638 -15.6436 -15.6358 -15.6165 -15.5896
 -15.5501 -15.5144 -15.4818 -15.4685 -15.4480 -15.4251 -15.3977 -15.3669
 -15.3542 -15.3190 -15.3074 -15.2821 -15.2654 -15.2513 -15.2371 -15.2129
 -15.2031 -15.1907 -15.1842 -15.1614 -15.1416 -15.1176 -15.0995 -15.0588
 -15.0088 -14.9372 -14.8845 -14.8624 -14.8297 -14.6756 -13.9527 -13.8725
 -13.7673 -13.6611 -13.5967 -13.5144 -13.4602 -13.4341 -13.3563 -13.3144
 -13.2263 -13.2093 -13.1919 -12.9965 -12.9616 -12.9055 -12.8956 -12.8684
 -12.8274 -12.7953 -12.6984 -12.6656 -12.6223 -12.5829 -12.4601 -12.2705
  -4.8201  -4.6267  -4.5036  -4.4669  -4.3734  -4.2756  -4.1756  -4.0940
  -4.0549  -4.0355  -3.9684  -3.8815  -3.7837  -3.7313  -3.7102  -3.6134
  -3.5603  -3.5520  -3.4757  -3.4311  -3.3286  -3.2308  -3.0310  -2.9877
  -2.7019  -2.3332  -2.0309  -1.8228  -1.7732  -1.6889  -1.6735  -1.5635
  -1.5405  -1.5207  -1.4334  -1.4141  -1.3100  -1.2176  -1.1620  -1.1105
  -1.0721  -0.9827  -0.9438  -0.8996  -0.8465  -0.7933  -0.7538  -0.7313
  -0.6989  -0.6488  -0.6239  -0.5996  -0.5280  -0.4906  -0.4404  -0.3884
  -0.3433  -0.2707  -0.2556  -0.1912  -0.1310   0.0249   0.0772   0.1033
   0.1569   0.1934   0.2394   0.2842   0.3200   0.3844   0.4309   0.4607
   0.5276   0.5733   0.6368   0.6648   0.7058   0.7582   0.8252   0.8562
   0.8894   0.9226   0.9905   1.0265   1.0615   1.0905   1.1576   1.1822
   1.1917   1.2291   1.2504   1.2943   1.3341   1.3539   1.4078   1.4363
   1.4603   1.5081   1.5468   1.5763   1.5992   1.6177   1.6580   1.7120
   1.7339   1.7638   1.7752   1.7990   1.8207   1.8391   1.8646   1.8795
   1.9126   1.9402   1.9567   1.9896   2.0022   2.0493   2.0780   2.0959
   2.1069   2.1571   2.1726   2.1967   2.2345   2.2567   2.2930   2.3212
   2.3433   2.3782   2.3963   2.4361   2.4498   2.4843   2.4972   2.5170
   2.5575   2.5888   2.6106   2.6403   2.6811   2.6927   2.7296   2.7728
   2.7966   2.8372   2.8595   2.8731   2.9162   2.9495   3.0065   3.0590
   3.0971   3.1298   3.2168   3.5258
     eigenvalues at k+q:
 -35.1197 -35.0968 -35.0665 -34.8918 -34.4661 -34.4319 -34.4123 -34.2147
 -34.2024 -34.1894 -34.0761 -34.0236 -33.9751 -17.0129 -16.8785 -16.7667
 -16.6999 -16.6674 -16.5503 -16.4895 -16.4771 -16.4184 -16.3748 -16.3541
 -16.3289 -16.3212 -16.2742 -16.1963 -16.1375 -16.1070 -16.0864 -16.0639
 -16.0220 -15.9685 -15.9291 -15.9025 -15.8796 -15.8592 -15.8221 -15.7973
 -15.7553 -15.7034 -15.6982 -15.6672 -15.6426 -15.6351 -15.6168 -15.5905
 -15.5496 -15.5138 -15.4824 -15.4683 -15.4488 -15.4245 -15.3966 -15.3671
 -15.3549 -15.3191 -15.3070 -15.2825 -15.2657 -15.2496 -15.2385 -15.2135
 -15.2027 -15.1905 -15.1837 -15.1617 -15.1417 -15.1172 -15.1001 -15.0584
 -15.0084 -14.9362 -14.8861 -14.8626 -14.8291 -14.6756 -13.9527 -13.8726
 -13.7666 -13.6619 -13.5959 -13.5143 -13.4609 -13.4337 -13.3563 -13.3144
 -13.2258 -13.2094 -13.1921 -12.9964 -12.9616 -12.9055 -12.8956 -12.8685
 -12.8275 -12.7954 -12.6985 -12.6656 -12.6224 -12.5830 -12.4601 -12.2706
  -4.8201  -4.6268  -4.5035  -4.4670  -4.3733  -4.2757  -4.1756  -4.0940
  -4.0545  -4.0356  -3.9690  -3.8813  -3.7838  -3.7313  -3.7101  -3.6135
  -3.5601  -3.5520  -3.4757  -3.4310  -3.3287  -3.2308  -3.0311  -2.9879
  -2.7019  -2.3334  -2.0307  -1.8231  -1.7736  -1.6877  -1.6736  -1.5621
  -1.5430  -1.5203  -1.4332  -1.4139  -1.3076  -1.2181  -1.1625  -1.1128
  -1.0714  -0.9824  -0.9431  -0.8993  -0.8450  -0.7957  -0.7539  -0.7307
  -0.7000  -0.6503  -0.6228  -0.5983  -0.5282  -0.4896  -0.4409  -0.3882
  -0.3413  -0.2673  -0.2569  -0.1936  -0.1316   0.0249   0.0783   0.1080
   0.1508   0.1899   0.2420   0.2837   0.3204   0.3799   0.4322   0.4629
   0.5262   0.5737   0.6341   0.6630   0.7061   0.7587   0.8258   0.8575
   0.8860   0.9240   0.9928   1.0275   1.0619   1.0893   1.1586   1.1826
   1.1937   1.2280   1.2521   1.2911   1.3304   1.3572   1.4084   1.4360
   1.4623   1.5089   1.5450   1.5772   1.6039   1.6182   1.6571   1.7131
   1.7345   1.7631   1.7745   1.7983   1.8176   1.8396   1.8664   1.8796
   1.9106   1.9343   1.9560   1.9907   2.0037   2.0499   2.0791   2.0978
   2.1081   2.1552   2.1731   2.1959   2.2337   2.2586   2.2900   2.3202
   2.3459   2.3786   2.3977   2.4366   2.4489   2.4829   2.4979   2.5174
   2.5559   2.5876   2.6104   2.6397   2.6826   2.6914   2.7308   2.7740
   2.7957   2.8378   2.8593   2.8725   2.9161   2.9501   3.0064   3.0591
   3.0970   3.1301   3.2169   3.5259
     cgsolve_all iterations  71    anorm=    0.73E-07
     cgsolve_all iterations  71    anorm=    0.72E-07
     cgsolve_all iterations  71    anorm=    0.74E-07

     End of magnetic susceptibility calculation

     f-sum rule (1st term):
          -500.9705         -0.0075          0.0217
            -0.0085       -501.0839         -0.0806
             0.0213         -0.0813       -501.0063

     f-sum rule (2nd term):
           -12.2887          0.0056         -0.0227
             0.0055        -12.3194          0.0807
            -0.0233          0.0813        -12.3965

     f-sum rule (should be  -513.4021):
          -513.2592         -0.0019         -0.0010
            -0.0030       -513.4034          0.0000
            -0.0020          0.0000       -513.4028

     chi_bare pGv (HH) in paratec units:
      -136.856569      0.463922      0.147618
         0.477611   -137.490339      0.543120
         0.166355      0.527961   -135.110215

      -136.856569      0.463922      0.147618
         0.477611   -137.490339      0.543120
         0.166355      0.527961   -135.110215

     chi_bare vGv (VV) in paratec units:
      -134.816158      0.518910      0.250270
         0.518494   -135.606333      0.397672
         0.250321      0.397068   -133.317445

      -134.816158      0.518910      0.250270
         0.518494   -135.606333      0.397672
         0.250321      0.397068   -133.317445

     chi_bare pGv (HH) in 10^{-6} cm^3/mol:
          -650.3553          2.2046          0.7015
             2.2697       -653.3671          2.5810
             0.7905          2.5089       -642.0565

     chi_bare vGv (VV) in 10^{-6} cm^3/mol:
          -640.6591          2.4659          1.1893
             2.4639       -644.4141          1.8898
             1.1896          1.8869       -633.5371

     Contributions to the NMR chemical shifts: -------------------------------

     Macroscopic shape contribution in ppm:                    7.76
             7.7823         -0.0000         -0.0000
            -0.0000          7.8184         -0.0000
            -0.0000         -0.0000          7.6830


     Core contribution in ppm:

     Atom  1  O   pos: ( -0.365636  1.599072  0.255977)  core sigma:         271.07
     Atom  2  H   pos: ( -1.239009  1.662433  0.323981)  core sigma:           0.00
     Atom  3  H   pos: ( -0.462753  1.634788  0.360223)  core sigma:           0.00
     Atom  4  O   pos: (  0.174626  0.306566  0.254259)  core sigma:         271.07
     Atom  5  H   pos: (  0.052050  0.299705  0.330500)  core sigma:           0.00
     Atom  6  H   pos: (  0.280456  0.286573  0.355367)  core sigma:           0.00
     Atom  7  O   pos: (  0.712938  0.157554  0.175102)  core sigma:         271.07
     Atom  8  H   pos: (  0.771400  0.224233  0.298026)  core sigma:           0.00
     Atom  9  H   pos: (  0.660547  0.036255  0.233087)  core sigma:           0.00
     Atom 10  O   pos: (  0.421159 -0.048892  1.895653)  core sigma:         271.07
     Atom 11  H   pos: (  0.389316 -0.192729  1.879125)  core sigma:           0.00
     Atom 12  H   pos: (  0.352293 -0.017349  2.018041)  core sigma:           0.00
     Atom 13  O   pos: (  0.451817  0.230657  0.520366)  core sigma:         271.07
     Atom 14  H   pos: (  0.583947  0.298669  0.509040)  core sigma:           0.00
     Atom 15  H   pos: (  0.490410  0.088898  0.512731)  core sigma:           0.00
     Atom 16  O   pos: ( -0.437297  0.861652  1.542474)  core sigma:         271.07
     Atom 17  H   pos: ( -0.578456  0.892942  1.546232)  core sigma:           0.00
     Atom 18  H   pos: ( -0.366866  0.991590  1.550128)  core sigma:           0.00
     Atom 19  O   pos: ( -0.338306  1.267586  0.516804)  core sigma:         271.07
     Atom 20  H   pos: ( -0.441248  1.365539  0.542416)  core sigma:           0.00
     Atom 21  H   pos: ( -0.229313  1.352654  0.471642)  core sigma:           0.00
     Atom 22  O   pos: (  1.007794 -0.890027  1.912309)  core sigma:         271.07
     Atom 23  H   pos: ( -0.356899  0.879534  1.862723)  core sigma:           0.00
     Atom 24  H   pos: (  0.956260 -0.844906  2.043003)  core sigma:           0.00
     Atom 25  Ca  pos: ( -0.259685  1.225382  0.885377)  core sigma:        1265.05
     Atom 26  Si  pos: ( -0.751100  1.196965  0.726232)  core sigma:         837.79
     Atom 27  O   pos: ( -0.948030  1.148633  0.845526)  core sigma:         271.07
     Atom 28  O   pos: ( -0.601781  1.328671  0.856292)  core sigma:         271.07
     Atom 29  O   pos: ( -0.650667  0.986108  0.660068)  core sigma:         271.07
     Atom 30  O   pos: ( -0.777016  1.295912  0.501359)  core sigma:         271.07
     Atom 31  Ca  pos: (  0.670434 -0.161190  0.845513)  core sigma:        1265.05
     Atom 32  Si  pos: (  0.150410 -0.120532  0.729673)  core sigma:         837.79
     Atom 33  O   pos: (  0.008221 -0.241226  0.878576)  core sigma:         271.07
     Atom 34  O   pos: (  0.347452 -0.058502  0.847013)  core sigma:         271.07
     Atom 35  O   pos: ( -1.045085  1.576885  0.545959)  core sigma:         271.07
     Atom 36  Ca  pos: ( -0.416149  0.800759  1.157869)  core sigma:        1265.05
     Atom 37  Si  pos: (  0.103294  0.755895  1.311259)  core sigma:         837.79
     Atom 38  O   pos: ( -0.742874  0.896283  1.183982)  core sigma:         271.07
     Atom 39  O   pos: ( -0.095114  0.708310  1.186316)  core sigma:         271.07
     Atom 40  O   pos: ( -0.908186  0.860890  1.551279)  core sigma:         271.07
     Atom 41  Ca  pos: ( -0.725599  1.242004  1.181343)  core sigma:        1265.05
     Atom 42  Si  pos: (  0.004552 -0.512680  1.336791)  core sigma:         837.79
     Atom 43  O   pos: ( -0.392683  1.163719  1.202494)  core sigma:         271.07
     Atom 44  O   pos: (  0.221527 -0.497500  1.240793)  core sigma:         271.07
     Atom 45  O   pos: ( -0.062446 -0.271483  1.339268)  core sigma:         271.07
     Atom 46  O   pos: ( -0.007966 -0.580906  1.568063)  core sigma:         271.07
     Atom 47  Ca  pos: (  0.276472 -0.697492  1.721197)  core sigma:        1265.05
     Atom 48  Ca  pos: (  0.016119 -0.233360  1.723520)  core sigma:        1265.05
     Atom 49  Si  pos: ( -0.830998  1.528726  0.434087)  core sigma:         837.79
     Atom 50  O   pos: ( -0.868354  1.512778  0.200500)  core sigma:         271.07
     Atom 51  O   pos: (  0.591712 -0.155484  0.494147)  core sigma:         271.07
     Atom 52  O   pos: (  0.284136 -0.122997  1.518123)  core sigma:         271.07
     Atom 53  H   pos: (  0.418949 -0.174590  1.553465)  core sigma:           0.00
     Atom 54  H   pos: (  0.309877  0.023505  1.527949)  core sigma:           0.00
     Atom 55  O   pos: ( -0.033600  0.606919  1.973548)  core sigma:         271.07
     Atom 56  H   pos: ( -1.041549  1.543557  0.052531)  core sigma:           0.00
     Atom 57  H   pos: ( -0.214164  1.632180 -0.077278)  core sigma:           0.00
     Atom 58  O   pos: (  0.226065  0.767875  0.229053)  core sigma:         271.07
     Atom 59  H   pos: (  0.302886  0.646241  0.211205)  core sigma:           0.00
     Atom 60  H   pos: (  0.124213  0.741232  0.335500)  core sigma:           0.00
     Atom 61  O   pos: ( -0.567800  0.586722  1.932526)  core sigma:         271.07
     Atom 62  H   pos: ( -0.628159  0.617615  2.066167)  core sigma:           0.00
     Atom 63  H   pos: ( -0.474714  0.479811  1.966101)  core sigma:           0.00
     Atom 64  O   pos: (  0.103230  1.127975  0.085049)  core sigma:         271.07
     Atom 65  H   pos: (  0.103314  1.272933  0.132318)  core sigma:           0.00
     Atom 66  H   pos: (  0.013252  1.053361  0.167816)  core sigma:           0.00
     Atom 67  O   pos: ( -0.442813  0.571224  0.176396)  core sigma:         271.07
     Atom 68  H   pos: (  0.592283  0.409125  0.169723)  core sigma:           0.00
     Atom 69  H   pos: ( -0.411948  0.636802  0.309140)  core sigma:           0.00
     Atom 70  O   pos: (  0.441439 -0.794330  2.014408)  core sigma:         271.07
     Atom 71  H   pos: (  0.263327  0.166758  0.071071)  core sigma:           0.00
     Atom 72  H   pos: (  0.479050  0.141127 -0.000773)  core sigma:           0.00
     Atom 73  Ca  pos: (  0.381324  0.293970  0.862691)  core sigma:        1265.05
     Atom 74  Si  pos: ( -0.098747  0.268756  0.717837)  core sigma:         837.79
     Atom 75  O   pos: ( -0.271994  0.199916  0.872735)  core sigma:         271.07
     Atom 76  O   pos: (  0.040811  0.416628  0.846155)  core sigma:         271.07
     Atom 77  O   pos: (  0.032617  0.072797  0.645771)  core sigma:         271.07
     Atom 78  O   pos: ( -0.176260  0.360055  0.508813)  core sigma:         271.07
     Atom 79  Ca  pos: (  0.049989  0.763876  0.846720)  core sigma:        1265.05
     Atom 80  Si  pos: ( -0.473144  0.812686  0.695365)  core sigma:         837.79
     Atom 81  O   pos: ( -0.586693  0.636889  0.807685)  core sigma:         271.07
     Atom 82  O   pos: ( -0.302312  0.893287  0.844451)  core sigma:         271.07
     Atom 83  O   pos: ( -0.393067  0.799930  0.467840)  core sigma:         271.07
     Atom 84  Ca  pos: (  0.242628 -0.149424  1.168283)  core sigma:        1265.05
     Atom 85  Si  pos: ( -0.264038 -0.129245  1.363541)  core sigma:         837.79
     Atom 86  O   pos: ( -0.196217  0.098106  1.369085)  core sigma:         271.07
     Atom 87  O   pos: (  0.580707 -0.223335  1.182380)  core sigma:         271.07
     Atom 88  O   pos: ( -0.337932 -0.177243  1.592845)  core sigma:         271.07
     Atom 89  Ca  pos: ( -0.114950  0.344247  1.160087)  core sigma:        1265.05
     Atom 90  Si  pos: (  0.354679  0.341304  1.328839)  core sigma:         837.79
     Atom 91  O   pos: (  0.246335  0.192017  1.177583)  core sigma:         271.07
     Atom 92  O   pos: ( -0.441609  0.459895  1.257024)  core sigma:         271.07
     Atom 93  O   pos: (  0.190407  0.524915  1.360323)  core sigma:         271.07
     Atom 94  O   pos: (  0.372328  0.253091  1.555422)  core sigma:         271.07
     Atom 95  Ca  pos: ( -0.559540  1.056450  0.301678)  core sigma:        1265.05
     Atom 96  Ca  pos: ( -0.338010  0.159747  1.720541)  core sigma:        1265.05
     Atom 97  Ca  pos: (  0.151005  0.540534  1.705004)  core sigma:        1265.05
     Atom 98  O   pos: (  0.247914 -0.401215  1.878474)  core sigma:         271.07
     Atom 99  H   pos: (  0.255193 -0.422068  2.019982)  core sigma:           0.00
     Atom100  O   pos: ( -0.308632  0.256640  2.061548)  core sigma:         271.07
     Atom101  H   pos: ( -0.312573  1.269690  0.024591)  core sigma:           0.00
     Atom102  O   pos: (  0.573431 -0.567753  1.559182)  core sigma:         271.07
     Atom103  H   pos: (  0.592304 -0.418634  1.579857)  core sigma:           0.00
     Atom104  H   pos: (  0.711382 -0.610874  1.577611)  core sigma:           0.00
     Atom105  O   pos: ( -0.229676  0.489692  1.592668)  core sigma:         271.07
     Atom106  H   pos: ( -0.304421  0.479262  1.463594)  core sigma:           0.00
     Atom107  H   pos: ( -0.281498  0.615130  1.641276)  core sigma:           0.00
     Atom108  O   pos: ( -0.031743  0.713789  0.505066)  core sigma:         271.07
     Atom109  H   pos: ( -0.073809  0.569406  0.499605)  core sigma:           0.00
     Atom110  H   pos: ( -0.168460  0.773976  0.479960)  core sigma:           0.00
     Atom111  O   pos: ( -0.227014  0.804308 -0.044577)  core sigma:         271.07
     Atom112  H   pos: ( -0.281973  0.937787 -0.013252)  core sigma:           0.00
     Atom113  H   pos: ( -0.309123  0.707497  0.033564)  core sigma:           0.00
     Atom114  O   pos: (  0.051883  0.177728  1.770890)  core sigma:         271.07
     Atom115  H   pos: (  0.174516  0.177909  1.688209)  core sigma:           0.00
     Atom116  H   pos: (  0.101091  0.182990  1.910116)  core sigma:           0.00

     Bare contribution in ppm:

     Atom  1  O   pos: ( -0.365636  1.599072  0.255977)  bare sigma:          71.54
            78.9270         -2.1928         -4.9686
            -3.5978         65.1251         -1.8629
            -7.9981         -1.6015         70.5648

     Atom  2  H   pos: ( -1.239009  1.662433  0.323981)  bare sigma:          19.39
            29.1416          1.7013          4.9319
             2.7642         11.9426          1.2765
             6.4483          1.3135         17.0940

     Atom  3  H   pos: ( -0.462753  1.634788  0.360223)  bare sigma:          14.80
            23.1563         -4.0703        -13.4274
            -4.7519          4.8015          3.6926
           -15.4882          3.5737         16.4312

     Atom  4  O   pos: (  0.174626  0.306566  0.254259)  bare sigma:          73.40
            79.9734         -1.6469          0.0969
            -2.0296         65.3190          2.2736
            -1.8705          1.3609         74.9025

     Atom  5  H   pos: (  0.052050  0.299705  0.330500)  bare sigma:          16.78
            27.5467         -0.3615        -10.0430
             0.2759          7.1944          0.0641
           -11.6084          0.5174         15.5931

     Atom  6  H   pos: (  0.280456  0.286573  0.355367)  bare sigma:          13.10
            21.1061         -3.9099         14.1271
            -3.8769          1.6062         -4.0492
            15.2472         -4.2581         16.6004

     Atom  7  O   pos: (  0.712938  0.157554  0.175102)  bare sigma:          66.12
            63.3562          0.0330         -0.1788
             0.8426         68.4644          5.4587
             1.9496          6.3292         66.5535

     Atom  8  H   pos: (  0.771400  0.224233  0.298026)  bare sigma:          10.49
             3.4627          5.8837          8.8979
             5.4950          6.4003         12.8146
             9.6123         14.2005         21.6107

     Atom  9  H   pos: (  0.660547  0.036255  0.233087)  bare sigma:          18.17
            13.1205          4.7410         -2.3522
             4.4890         25.4329         -5.6808
            -2.2820         -6.0450         15.9525

     Atom 10  O   pos: (  0.421159 -0.048892  1.895653)  bare sigma:          64.13
            59.4601          2.7825         -4.0314
             4.9419         67.9378         -0.6818
            -3.4115         -0.0494         64.9940

     Atom 11  H   pos: (  0.389316 -0.192729  1.879125)  bare sigma:          12.88
             5.2434          9.5523          0.1386
             9.3601         27.8434          3.4221
             0.2585          2.2860          5.5535

     Atom 12  H   pos: (  0.352293 -0.017349  2.018041)  bare sigma:          16.79
            11.9600         -2.9519         -7.9386
            -2.8489         11.9052          3.0780
            -7.2893          4.0757         26.5042

     Atom 13  O   pos: (  0.451817  0.230657  0.520366)  bare sigma:          62.54
            66.7466          0.2253          1.5877
             0.5383         60.7033          0.3966
             1.6095          0.9333         60.1572

     Atom 14  H   pos: (  0.583947  0.298669  0.509040)  bare sigma:          12.05
            28.0243         10.8492         -1.6337
             9.6354          6.3525         -0.8045
            -1.6821         -0.8147          1.7855

     Atom 15  H   pos: (  0.490410  0.088898  0.512731)  bare sigma:          14.47
             8.1244         -6.3024         -1.2758
            -5.6244         30.0063          1.0955
            -1.2248          1.3849          5.2928

     Atom 16  O   pos: ( -0.437297  0.861652  1.542474)  bare sigma:          72.13
            74.8180          3.8927          1.1192
             3.3299         75.1372         -0.0153
             2.5654         -0.7596         66.4235

     Atom 17  H   pos: ( -0.578456  0.892942  1.546232)  bare sigma:          18.01
            31.2004         -0.5412          0.6500
            -2.3223         12.9915          0.0263
             0.3968         -0.1288          9.8450

     Atom 18  H   pos: ( -0.366866  0.991590  1.550128)  bare sigma:          13.66
            11.1252         11.7301          1.1005
            13.2220         26.5288          0.1961
             1.5490          0.0626          3.3310

     Atom 19  O   pos: ( -0.338306  1.267586  0.516804)  bare sigma:          67.80
            71.3978          1.6335         -3.2519
             1.7116         67.1358         -2.8732
            -3.5163         -4.1221         64.8698

     Atom 20  H   pos: ( -0.441248  1.365539  0.542416)  bare sigma:          18.47
            23.7921         -5.6995         -3.4071
            -7.0684         18.9665          1.1308
            -2.8421          0.7144         12.6637

     Atom 21  H   pos: ( -0.229313  1.352654  0.471642)  bare sigma:          15.64
            22.4717         10.1301         -3.4878
            11.9552         15.7848         -3.2814
            -3.9221         -3.2668          8.6565

     Atom 22  O   pos: (  1.007794 -0.890027  1.912309)  bare sigma:          71.62
            69.1991          0.5365          0.2948
             0.5412         68.1014          1.7170
            -1.5790          2.2526         77.5466

     Atom 23  H   pos: ( -0.356899  0.879534  1.862723)  bare sigma:          18.10
            20.4189          6.7901          7.2032
             5.9955         14.1019          4.0630
             6.1549          3.3222         19.7644

     Atom 24  H   pos: (  0.956260 -0.844906  2.043003)  bare sigma:          12.96
             7.3263         -3.8017        -10.6908
            -3.4523          5.3437          8.6425
            -9.5824          9.1968         26.2048

     Atom 25  Ca  pos: ( -0.259685  1.225382  0.885377)  bare sigma:         102.03
           100.9534         -2.3425         -4.7970
            -2.5936        110.3190         -0.0638
            -4.9537         -0.6471         94.8243

     Atom 26  Si  pos: ( -0.751100  1.196965  0.726232)  bare sigma:         -28.29
           -25.0098          3.7712         -2.8277
             3.9852        -30.8520          0.6868
            -2.5151          0.7504        -29.0186

     Atom 27  O   pos: ( -0.948030  1.148633  0.845526)  bare sigma:          37.52
            50.9295         -3.7815         -5.9981
            -3.3094         34.4978         -1.1587
            -2.0374         -2.1194         27.1282

     Atom 28  O   pos: ( -0.601781  1.328671  0.856292)  bare sigma:          32.05
            29.5156          2.0601         -0.3274
             2.0999         39.3172         -0.0952
            -2.4835         -0.6464         27.3075

     Atom 29  O   pos: ( -0.650667  0.986108  0.660068)  bare sigma:          51.38
            49.0898         -4.9235         -1.7923
            -5.6264         55.2796          1.0624
            -1.7385          1.2917         49.7810

     Atom 30  O   pos: ( -0.777016  1.295912  0.501359)  bare sigma:          48.28
            44.6750         -4.5803          2.3572
            -2.5313         50.4776         -4.7421
             1.8216         -4.0750         49.6958

     Atom 31  Ca  pos: (  0.670434 -0.161190  0.845513)  bare sigma:         101.91
           101.1435         -2.0141          1.3108
            -1.9309        107.0805         -0.4113
             1.0627         -0.7421         97.5201

     Atom 32  Si  pos: (  0.150410 -0.120532  0.729673)  bare sigma:         -28.29
           -25.6994          1.9511          0.2770
             2.3490        -30.0077         -1.6346
             0.1184         -0.7787        -29.1746

     Atom 33  O   pos: (  0.008221 -0.241226  0.878576)  bare sigma:          35.27
            36.2815         -0.9772          1.7535
             0.5392         43.5744          0.0148
             3.5919          1.5892         25.9426

     Atom 34  O   pos: (  0.347452 -0.058502  0.847013)  bare sigma:          30.39
            36.7289         -3.1282         -2.0350
            -5.0499         31.6979          0.1680
            -5.0397         -1.1647         22.7473

     Atom 35  O   pos: ( -1.045085  1.576885  0.545959)  bare sigma:          51.25
            54.0943         -1.8642         -4.7104
            -1.7141         46.7151          5.5617
            -3.1627          5.3944         52.9362

     Atom 36  Ca  pos: ( -0.416149  0.800759  1.157869)  bare sigma:         103.45
           109.8519         -5.8388         -3.7514
            -6.1916        101.1826         -4.8392
            -4.5206         -4.4732         99.3136

     Atom 37  Si  pos: (  0.103294  0.755895  1.311259)  bare sigma:         -28.07
           -26.5836          5.1430          0.4377
             5.3511        -33.8290          1.0596
             0.4039          0.4908        -23.8084

     Atom 38  O   pos: ( -0.742874  0.896283  1.183982)  bare sigma:          32.42
            37.5930          1.2494         -5.8212
            -0.9665         37.2529         -1.9169
            -2.5137         -0.8741         22.4017

     Atom 39  O   pos: ( -0.095114  0.708310  1.186316)  bare sigma:          33.75
            44.0232         -2.6924          4.0323
            -4.3171         31.0561          0.4282
            -1.2632          0.0650         26.1649

     Atom 40  O   pos: ( -0.908186  0.860890  1.551279)  bare sigma:          30.51
            22.4574         -4.0039         -1.8363
            -4.0286         45.2078          8.3363
            -0.5229          2.0464         23.8773

     Atom 41  Ca  pos: ( -0.725599  1.242004  1.181343)  bare sigma:         103.41
           110.8985         -5.1054         -4.6615
            -4.7912        105.1479         -0.2483
            -4.8816         -0.5799         94.1692

     Atom 42  Si  pos: (  0.004552 -0.512680  1.336791)  bare sigma:         -28.45
           -26.0790          3.8580         -0.7256
             4.2332        -33.3046          0.3344
            -1.1109          0.4178        -25.9645

     Atom 43  O   pos: ( -0.392683  1.163719  1.202494)  bare sigma:          30.97
            33.8568          1.0978          2.1399
             1.0021         28.9932          1.0852
            -0.3052          0.4574         30.0533

     Atom 44  O   pos: (  0.221527 -0.497500  1.240793)  bare sigma:          35.11
            47.5419         -4.1913         -8.2324
            -5.3680         33.6572          0.1168
            -5.5958         -1.3428         24.1377

     Atom 45  O   pos: ( -0.062446 -0.271483  1.339268)  bare sigma:          46.97
            49.2081         -6.8159         -1.5846
            -6.0599         49.4531          0.6351
            -1.7611          1.0861         42.2442

     Atom 46  O   pos: ( -0.007966 -0.580906  1.568063)  bare sigma:          33.48
            39.9614          0.4300          6.7611
             2.0501         33.1464         -2.9470
             5.2743         -2.4490         27.3448

     Atom 47  Ca  pos: (  0.276472 -0.697492  1.721197)  bare sigma:         103.56
            99.4585         -5.1740          3.0057
            -5.8767        108.9569          9.5484
             2.8324          9.5624        102.2537

     Atom 48  Ca  pos: (  0.016119 -0.233360  1.723520)  bare sigma:         104.14
           110.4923         -8.8939          4.2839
            -9.3843         99.3591         -1.3680
             6.2918         -2.7020        102.5617

     Atom 49  Si  pos: ( -0.830998  1.528726  0.434087)  bare sigma:         -28.30
           -28.6269          4.0694          3.1502
             3.9721        -31.4824          3.5188
             3.1033          3.1328        -24.7969

     Atom 50  O   pos: ( -0.868354  1.512778  0.200500)  bare sigma:          48.98
            41.2928         -0.0719          4.0389
            -0.0719         44.7829          3.9509
             3.3198          4.1551         60.8792

     Atom 51  O   pos: (  0.591712 -0.155484  0.494147)  bare sigma:          42.07
            39.8092          2.1430         -2.2248
             2.3342         42.0924          1.8928
            -0.2254          2.1106         44.3189

     Atom 52  O   pos: (  0.284136 -0.122997  1.518123)  bare sigma:          57.18
            58.7761          1.9786         -1.7912
             1.3721         57.5254          0.9327
            -0.9184          1.2028         55.2441

     Atom 53  H   pos: (  0.418949 -0.174590  1.553465)  bare sigma:          12.23
            28.6820         -8.3908          4.1644
            -7.2401          4.8725         -0.7432
             4.6859         -0.7706          3.1374

     Atom 54  H   pos: (  0.309877  0.023505  1.527949)  bare sigma:          11.86
             2.6774          5.6954          0.3430
             4.6816         31.4347          2.2617
             0.4435          2.7092          1.4785

     Atom 55  O   pos: ( -0.033600  0.606919  1.973548)  bare sigma:          60.30
            60.3214         -4.4081         -5.2421
            -1.5271         54.5704          1.9985
            -5.5588          4.4159         66.0170

     Atom 56  H   pos: ( -1.041549  1.543557  0.052531)  bare sigma:          10.60
            14.2630         -2.5964         15.9490
            -1.8641         -1.2282          0.2599
            17.1844         -0.5587         18.7758

     Atom 57  H   pos: ( -0.214164  1.632180 -0.077278)  bare sigma:          13.18
            12.8270        -13.3873          0.9993
           -13.9444         21.9296         -1.6709
             0.3316         -0.3306          4.7696

     Atom 58  O   pos: (  0.226065  0.767875  0.229053)  bare sigma:          63.08
            62.7894          4.9778         -5.4425
             3.5736         63.9206         -2.1571
            -6.7400          0.4460         62.5252

     Atom 59  H   pos: (  0.302886  0.646241  0.211205)  bare sigma:          15.26
            16.9571         -8.8070         -2.3399
           -10.6532         20.8516          2.3550
            -2.7880          1.7775          7.9711

     Atom 60  H   pos: (  0.124213  0.741232  0.335500)  bare sigma:          10.29
            15.4649          3.4424        -18.0340
             4.5129         -0.6566         -4.4975
           -18.5446         -3.4368         16.0588

     Atom 61  O   pos: ( -0.567800  0.586722  1.932526)  bare sigma:          67.35
            69.9566         -2.4802          0.7447
            -0.5905         61.2515          0.1871
             0.7347         -0.9779         70.8508

     Atom 62  H   pos: ( -0.628159  0.617615  2.066167)  bare sigma:          11.54
             8.5090         -2.0812        -12.7476
            -2.2277          0.5681          3.5883
           -14.4781          4.5910         25.5457

     Atom 63  H   pos: ( -0.474714  0.479811  1.966101)  bare sigma:          16.39
            18.4423        -11.1294          2.6136
           -11.6412         20.3358         -3.3203
             3.2918         -3.8571         10.3876

     Atom 64  O   pos: (  0.103230  1.127975  0.085049)  bare sigma:          67.33
            62.6421         -0.3922          0.8362
             1.9384         74.7935          1.9948
            -0.0180          3.4270         64.5601

     Atom 65  H   pos: (  0.103314  1.272933  0.132318)  bare sigma:           9.16
            -4.3122          1.7494          1.1648
             3.1126         31.0263          9.4159
             1.3948         11.1114          0.7739

     Atom 66  H   pos: (  0.013252  1.053361  0.167816)  bare sigma:          19.57
            19.4431          5.6083         -3.4767
             4.7326         20.5442         -3.8113
            -3.6458         -4.6780         18.7304

     Atom 67  O   pos: ( -0.442813  0.571224  0.176396)  bare sigma:          69.41
            62.2982          1.0846         -1.3547
            -0.4719         75.8524          2.0451
            -1.3581          3.1856         70.0787

     Atom 68  H   pos: (  0.592283  0.409125  0.169723)  bare sigma:          16.46
             8.8348         -6.5352          0.9583
            -6.5743         32.2783          0.0051
             1.4577         -0.8930          8.2710

     Atom 69  H   pos: ( -0.411948  0.636802  0.309140)  bare sigma:          10.29
            -1.6139          1.6982          5.3231
             1.4526         10.8828         14.9303
             5.1374         15.8005         21.5883

     Atom 70  O   pos: (  0.441439 -0.794330  2.014408)  bare sigma:          73.00
            74.5839         -2.6899          1.9680
            -2.1765         67.0865          1.6015
             4.7362          2.1274         77.3222

     Atom 71  H   pos: (  0.263327  0.166758  0.071071)  bare sigma:          13.03
            10.8564         -6.2091        -10.3107
            -6.5413          7.5819         10.5627
           -11.1869         10.5936         20.6612

     Atom 72  H   pos: (  0.479050  0.141127 -0.000773)  bare sigma:          17.94
            30.0359          1.7786          6.7212
             3.1505          9.6915          2.0433
             8.3678          1.7380         14.0867

     Atom 73  Ca  pos: (  0.381324  0.293970  0.862691)  bare sigma:         105.28
           100.8681         -1.2577         -5.5132
            -1.7965        113.0015         -3.7283
            -5.6109         -4.4027        101.9656

     Atom 74  Si  pos: ( -0.098747  0.268756  0.717837)  bare sigma:         -28.65
           -29.2856          2.0363          1.5156
             2.3037        -31.1489         -0.7529
             2.1197         -1.3766        -25.5259

     Atom 75  O   pos: ( -0.271994  0.199916  0.872735)  bare sigma:          29.57
            28.6207          1.7140          7.0037
             0.5525         40.3759          3.8183
            10.2785          5.8162         19.6999

     Atom 76  O   pos: (  0.040811  0.416628  0.846155)  bare sigma:          29.84
            29.6370         -0.8891         -1.6573
             0.9356         37.1772         -0.9824
            -3.0071         -3.1987         22.7172

     Atom 77  O   pos: (  0.032617  0.072797  0.645771)  bare sigma:          53.92
            51.3396        -10.9459          1.4318
           -10.1475         62.0325         -2.8089
             1.1209         -2.2832         48.3743

     Atom 78  O   pos: ( -0.176260  0.360055  0.508813)  bare sigma:          44.26
            43.8777          4.4137          2.6315
             2.0600         43.9296         -0.3608
             3.2542          1.0099         44.9813

     Atom 79  Ca  pos: (  0.049989  0.763876  0.846720)  bare sigma:         109.34
           101.9283         -0.3543          2.0229
            -0.6899        115.5762          1.0918
             1.8482          1.6158        110.5304

     Atom 80  Si  pos: ( -0.473144  0.812686  0.695365)  bare sigma:         -28.22
           -30.4931          5.1257         -1.5534
             5.5809        -29.6925         -2.1274
            -1.7910         -1.8922        -24.4872

     Atom 81  O   pos: ( -0.586693  0.636889  0.807685)  bare sigma:          36.54
            27.2718          6.5509         -2.2742
             7.8716         57.6520         -8.2848
            -1.0530         -2.5404         24.6863

     Atom 82  O   pos: ( -0.302312  0.893287  0.844451)  bare sigma:          26.92
            20.4572          3.4682         -1.6011
             5.6737         35.8883          2.1313
            -3.7697         -0.1119         24.4080

     Atom 83  O   pos: ( -0.393067  0.799930  0.467840)  bare sigma:          37.16
            36.8320         -8.6027          4.6646
            -7.3193         37.4588         -1.2870
             5.3351         -2.4586         37.1844

     Atom 84  Ca  pos: (  0.242628 -0.149424  1.168283)  bare sigma:         102.99
            97.9237          1.5633          0.8490
             1.3489        108.3833         -3.0124
             0.7057         -1.9971        102.6647

     Atom 85  Si  pos: ( -0.264038 -0.129245  1.363541)  bare sigma:         -28.49
           -30.4672          4.2628          3.3283
             3.6969        -25.7861          1.9818
             3.0175          1.1942        -29.2128

     Atom 86  O   pos: ( -0.196217  0.098106  1.369085)  bare sigma:          35.26
            28.3891          8.1245         -3.5888
             6.7194         40.7399        -13.0441
            -5.0163        -18.4728         36.6432

     Atom 87  O   pos: (  0.580707 -0.223335  1.182380)  bare sigma:          33.78
            38.1549          1.3182          6.1064
             1.3438         28.3589          1.8919
             3.5595          2.4513         34.8170

     Atom 88  O   pos: ( -0.337932 -0.177243  1.592845)  bare sigma:          33.93
            40.0604          1.7682          4.4367
             1.1848         43.6478          0.6475
             5.7694          0.8658         18.0853

     Atom 89  Ca  pos: ( -0.114950  0.344247  1.160087)  bare sigma:         104.30
            97.0922          2.2853         -5.7007
             2.7619        106.9531         -5.5158
            -4.8615         -5.2816        108.8538

     Atom 90  Si  pos: (  0.354679  0.341304  1.328839)  bare sigma:         -28.43
           -28.2435          5.3814          0.4693
             5.3881        -30.6068          0.7802
             0.3093          0.2663        -26.4507

     Atom 91  O   pos: (  0.246335  0.192017  1.177583)  bare sigma:          34.04
            28.0432          0.2178          1.3517
             1.4265         44.5186          4.5651
            -0.1703         -0.1958         29.5673

     Atom 92  O   pos: ( -0.441609  0.459895  1.257024)  bare sigma:          38.82
            43.0729          1.9404          0.3768
             1.9980         37.6109         -1.9782
             0.1496         -1.3249         35.7792

     Atom 93  O   pos: (  0.190407  0.524915  1.360323)  bare sigma:          43.96
            44.8025         -1.8855         -1.7344
            -1.3743         42.5893          0.9426
            -1.4850          1.5853         44.4799

     Atom 94  O   pos: (  0.372328  0.253091  1.555422)  bare sigma:          35.86
            41.3867         -2.6261          3.5972
            -0.8771         35.1333         -2.0538
             2.3697          0.3597         31.0736

     Atom 95  Ca  pos: ( -0.559540  1.056450  0.301678)  bare sigma:         105.56
           100.9516          4.7987         -1.8113
             4.3279        106.4040         -7.2246
            -1.8809         -8.1435        109.3295

     Atom 96  Ca  pos: ( -0.338010  0.159747  1.720541)  bare sigma:         107.31
           104.6373         -2.6353          4.9582
            -3.1853        104.6343          3.6828
             4.9931          4.1013        112.6438

     Atom 97  Ca  pos: (  0.151005  0.540534  1.705004)  bare sigma:         102.75
            98.6853         -2.1019         -1.9730
            -2.7976         98.9734         -3.5255
            -1.9523         -3.8958        110.5863

     Atom 98  O   pos: (  0.247914 -0.401215  1.878474)  bare sigma:          41.21
            45.5867         -6.8452         14.2026
            -4.9836         60.1376          0.5619
             5.6717          3.3343         17.9183

     Atom 99  H   pos: (  0.255193 -0.422068  2.019982)  bare sigma:          17.65
            10.6717         -0.4572          3.6596
            -0.3444         15.3083         -3.2660
             2.4185         -3.1237         26.9829

     Atom100  O   pos: ( -0.308632  0.256640  2.061548)  bare sigma:          47.12
            38.4471        -15.7317         -8.5294
           -13.5915         39.9764         -3.7479
            -8.7309         -4.4629         62.9443

     Atom101  H   pos: ( -0.312573  1.269690  0.024591)  bare sigma:          17.61
            18.3683          7.7084         -0.1938
             8.0244         21.7928          1.0051
            -0.2927          1.0845         12.6646

     Atom102  O   pos: (  0.573431 -0.567753  1.559182)  bare sigma:          65.51
            66.7683          2.2375         -2.2707
             3.3048         72.2082         -1.9555
            -2.1695         -2.5503         57.5540

     Atom103  H   pos: (  0.592304 -0.418634  1.579857)  bare sigma:          10.48
             0.8203          6.3651         -0.8290
             4.6144         33.7089          2.1442
            -0.5554          2.5654         -3.1008

     Atom104  H   pos: (  0.711382 -0.610874  1.577611)  bare sigma:          16.37
            30.7981         -6.4251          0.1114
            -5.2817         12.1561         -0.5611
             0.6531         -0.8741          6.1410

     Atom105  O   pos: ( -0.229676  0.489692  1.592668)  bare sigma:          70.15
            65.7252          1.8781          5.1121
            -0.0338         70.6791          3.0080
             4.4664          2.7476         74.0537

     Atom106  H   pos: ( -0.304421  0.479262  1.463594)  bare sigma:          12.56
            10.1367          2.0690         14.0530
             0.9790          2.8855          2.3845
            13.4919          3.5013         24.6467

     Atom107  H   pos: ( -0.281498  0.615130  1.641276)  bare sigma:          17.93
            13.2352         -6.7496         -0.9738
            -6.3583         26.0848          5.6566
            -0.4804          4.6960         14.4811

     Atom108  O   pos: ( -0.031743  0.713789  0.505066)  bare sigma:          58.66
            63.1442          1.4822         -3.3198
             0.8513         54.6817         -1.9068
            -3.1437         -1.5721         58.1599

     Atom109  H   pos: ( -0.073809  0.569406  0.499605)  bare sigma:          11.04
             4.0476         10.2616         -0.0202
             9.3562         30.2234         -0.9158
             0.1488         -0.2165         -1.1574

     Atom110  H   pos: ( -0.168460  0.773976  0.479960)  bare sigma:           9.94
            30.3487        -10.4393          3.2370
            -9.8745          1.5374         -0.9308
             3.9252         -0.9967         -2.0570

     Atom111  O   pos: ( -0.227014  0.804308 -0.044577)  bare sigma:          64.00
            61.5071         -1.2337         -8.3443
            -0.9719         64.8522         -0.9719
            -8.2136          0.0259         65.6386

     Atom112  H   pos: ( -0.281973  0.937787 -0.013252)  bare sigma:          13.51
             8.7394        -10.4088         -2.8883
            -8.8154         26.8661          2.8768
            -3.0173          3.9228          4.9368

     Atom113  H   pos: ( -0.309123  0.707497  0.033564)  bare sigma:          11.14
             9.0514         11.9729        -11.1442
            10.7223         13.3588        -12.9097
           -10.6367        -13.6988         11.0186

     Atom114  O   pos: (  0.051883  0.177728  1.770890)  bare sigma:          67.26
            68.2522          1.7687         -1.1333
             2.3875         61.7243         -2.9983
            -0.7741         -1.3996         71.8004

     Atom115  H   pos: (  0.174516  0.177909  1.688209)  bare sigma:          12.94
            21.6607          1.5761        -15.8315
             1.6096          3.6966         -1.4513
           -14.4031         -1.2633         13.4704

     Atom116  H   pos: (  0.101091  0.182990  1.910116)  bare sigma:          13.20
             7.2360          0.7266          9.0429
             0.7699          2.4866          2.1687
             7.3530          2.0781         29.8921

     Diamagnetic contribution in ppm:

     Atom  1  O   pos: ( -0.365636  1.599072  0.255977)  dia sigma:          17.93
            18.6228          0.1579         -0.1073
             0.1579         17.3404          0.3087
            -0.1073          0.3087         17.8385

     Atom  2  H   pos: ( -1.239009  1.662433  0.323981)  dia sigma:           1.05
             1.0524         -0.0000         -0.0000
            -0.0000          1.0524         -0.0000
            -0.0000         -0.0000          1.0524

     Atom  3  H   pos: ( -0.462753  1.634788  0.360223)  dia sigma:           0.98
             0.9806         -0.0000         -0.0000
            -0.0000          0.9806         -0.0000
            -0.0000         -0.0000          0.9806

     Atom  4  O   pos: (  0.174626  0.306566  0.254259)  dia sigma:          18.10
            18.7295         -0.0556         -0.0251
            -0.0556         17.3903         -0.0513
            -0.0251         -0.0513         18.1665

     Atom  5  H   pos: (  0.052050  0.299705  0.330500)  dia sigma:           1.02
             1.0159         -0.0000         -0.0000
            -0.0000          1.0159         -0.0000
            -0.0000         -0.0000          1.0159

     Atom  6  H   pos: (  0.280456  0.286573  0.355367)  dia sigma:           0.95
             0.9524         -0.0000         -0.0000
            -0.0000          0.9524         -0.0000
            -0.0000         -0.0000          0.9524

     Atom  7  O   pos: (  0.712938  0.157554  0.175102)  dia sigma:          18.01
            17.6491          0.5329          0.1260
             0.5329         18.3355         -0.0318
             0.1260         -0.0318         18.0540

     Atom  8  H   pos: (  0.771400  0.224233  0.298026)  dia sigma:           0.90
             0.8958         -0.0000         -0.0000
            -0.0000          0.8958         -0.0000
            -0.0000         -0.0000          0.8958

     Atom  9  H   pos: (  0.660547  0.036255  0.233087)  dia sigma:           1.03
             1.0282         -0.0000         -0.0000
            -0.0000          1.0282         -0.0000
            -0.0000         -0.0000          1.0282

     Atom 10  O   pos: (  0.421159 -0.048892  1.895653)  dia sigma:          18.19
            17.7664          0.0678         -0.4531
             0.0678         18.4941          0.3637
            -0.4531          0.3637         18.2998

     Atom 11  H   pos: (  0.389316 -0.192729  1.879125)  dia sigma:           0.95
             0.9451         -0.0000         -0.0000
            -0.0000          0.9451         -0.0000
            -0.0000         -0.0000          0.9451

     Atom 12  H   pos: (  0.352293 -0.017349  2.018041)  dia sigma:           1.03
             1.0278         -0.0000         -0.0000
            -0.0000          1.0278         -0.0000
            -0.0000         -0.0000          1.0278

     Atom 13  O   pos: (  0.451817  0.230657  0.520366)  dia sigma:          18.14
            18.2329          0.1598         -0.0470
             0.1598         18.6675          0.0128
            -0.0470          0.0128         17.5079

     Atom 14  H   pos: (  0.583947  0.298669  0.509040)  dia sigma:           0.94
             0.9353         -0.0000         -0.0000
            -0.0000          0.9353         -0.0000
            -0.0000         -0.0000          0.9353

     Atom 15  H   pos: (  0.490410  0.088898  0.512731)  dia sigma:           0.97
             0.9694         -0.0000         -0.0000
            -0.0000          0.9694         -0.0000
            -0.0000         -0.0000          0.9694

     Atom 16  O   pos: ( -0.437297  0.861652  1.542474)  dia sigma:          17.99
            18.6222          0.1835         -0.0120
             0.1835         18.0655          0.0609
            -0.0120          0.0609         17.2836

     Atom 17  H   pos: ( -0.578456  0.892942  1.546232)  dia sigma:           1.02
             1.0207         -0.0000         -0.0000
            -0.0000          1.0207         -0.0000
            -0.0000         -0.0000          1.0207

     Atom 18  H   pos: ( -0.366866  0.991590  1.550128)  dia sigma:           0.95
             0.9502         -0.0000         -0.0000
            -0.0000          0.9502         -0.0000
            -0.0000         -0.0000          0.9502

     Atom 19  O   pos: ( -0.338306  1.267586  0.516804)  dia sigma:          18.05
            18.5720         -0.1124         -0.4187
            -0.1124         18.1208         -0.0080
            -0.4187         -0.0080         17.4513

     Atom 20  H   pos: ( -0.441248  1.365539  0.542416)  dia sigma:           1.03
             1.0298         -0.0000         -0.0000
            -0.0000          1.0298         -0.0000
            -0.0000         -0.0000          1.0298

     Atom 21  H   pos: ( -0.229313  1.352654  0.471642)  dia sigma:           0.99
             0.9899         -0.0000         -0.0000
            -0.0000          0.9899         -0.0000
            -0.0000         -0.0000          0.9899

     Atom 22  O   pos: (  1.007794 -0.890027  1.912309)  dia sigma:          18.16
            18.2947          0.2849          0.1228
             0.2849         17.7383          0.5222
             0.1228          0.5222         18.4458

     Atom 23  H   pos: ( -0.356899  0.879534  1.862723)  dia sigma:           1.03
             1.0264         -0.0000         -0.0000
            -0.0000          1.0264         -0.0000
            -0.0000         -0.0000          1.0264

     Atom 24  H   pos: (  0.956260 -0.844906  2.043003)  dia sigma:           0.94
             0.9432         -0.0000         -0.0000
            -0.0000          0.9432         -0.0000
            -0.0000         -0.0000          0.9432

     Atom 25  Ca  pos: ( -0.259685  1.225382  0.885377)  dia sigma:          -4.21
            -4.2162          0.0077          0.0158
             0.0077         -4.2314         -0.0017
             0.0158         -0.0017         -4.1848

     Atom 26  Si  pos: ( -0.751100  1.196965  0.726232)  dia sigma:           1.98
             1.9468         -0.0384          0.0193
            -0.0384          2.0005         -0.0130
             0.0193         -0.0130          1.9840

     Atom 27  O   pos: ( -0.948030  1.148633  0.845526)  dia sigma:          17.79
            17.8372          0.0441         -0.1174
             0.0441         17.7192         -0.0840
            -0.1174         -0.0840         17.8059

     Atom 28  O   pos: ( -0.601781  1.328671  0.856292)  dia sigma:          17.83
            17.8343          0.0806          0.1155
             0.0806         17.8298          0.0757
             0.1155          0.0757         17.8247

     Atom 29  O   pos: ( -0.650667  0.986108  0.660068)  dia sigma:          18.41
            18.4070         -0.2929         -0.0020
            -0.2929         18.5902          0.0315
            -0.0020          0.0315         18.2318

     Atom 30  O   pos: ( -0.777016  1.295912  0.501359)  dia sigma:          18.22
            17.9667         -0.1183         -0.0080
            -0.1183         18.3605         -0.2211
            -0.0080         -0.2211         18.3357

     Atom 31  Ca  pos: (  0.670434 -0.161190  0.845513)  dia sigma:          -4.22
            -4.2247          0.0100         -0.0023
             0.0100         -4.2405          0.0032
            -0.0023          0.0032         -4.2047

     Atom 32  Si  pos: (  0.150410 -0.120532  0.729673)  dia sigma:           1.96
             1.9306         -0.0206         -0.0032
            -0.0206          1.9745          0.0163
            -0.0032          0.0163          1.9660

     Atom 33  O   pos: (  0.008221 -0.241226  0.878576)  dia sigma:          17.76
            17.7389          0.0657         -0.1121
             0.0657         17.6977         -0.0725
            -0.1121         -0.0725         17.8472

     Atom 34  O   pos: (  0.347452 -0.058502  0.847013)  dia sigma:          17.91
            17.9933          0.0446          0.1642
             0.0446         17.8568          0.0379
             0.1642          0.0379         17.8670

     Atom 35  O   pos: ( -1.045085  1.576885  0.545959)  dia sigma:          18.26
            18.3255         -0.0996         -0.2443
            -0.0996         18.1205          0.2275
            -0.2443          0.2275         18.3288

     Atom 36  Ca  pos: ( -0.416149  0.800759  1.157869)  dia sigma:          -4.22
            -4.2389          0.0117          0.0122
             0.0117         -4.2076          0.0133
             0.0122          0.0133         -4.2044

     Atom 37  Si  pos: (  0.103294  0.755895  1.311259)  dia sigma:           1.92
             1.9143         -0.0467         -0.0051
            -0.0467          1.9783         -0.0081
            -0.0051         -0.0081          1.8774

     Atom 38  O   pos: ( -0.742874  0.896283  1.183982)  dia sigma:          17.77
            17.7534          0.0838         -0.1461
             0.0838         17.7443         -0.0944
            -0.1461         -0.0944         17.8046

     Atom 39  O   pos: ( -0.095114  0.708310  1.186316)  dia sigma:          17.80
            17.8455          0.0726          0.1504
             0.0726         17.7266          0.1135
             0.1504          0.1135         17.8236

     Atom 40  O   pos: ( -0.908186  0.860890  1.551279)  dia sigma:          17.71
            17.6305          0.0031          0.0483
             0.0031         17.5529          0.0641
             0.0483          0.0641         17.9363

     Atom 41  Ca  pos: ( -0.725599  1.242004  1.181343)  dia sigma:          -4.21
            -4.2438          0.0119          0.0150
             0.0119         -4.2086          0.0021
             0.0150          0.0021         -4.1843

     Atom 42  Si  pos: (  0.004552 -0.512680  1.336791)  dia sigma:           1.96
             1.9393         -0.0378          0.0106
            -0.0378          2.0060         -0.0053
             0.0106         -0.0053          1.9283

     Atom 43  O   pos: ( -0.392683  1.163719  1.202494)  dia sigma:          17.84
            17.8109          0.0963          0.1099
             0.0963         17.8919          0.1328
             0.1099          0.1328         17.8063

     Atom 44  O   pos: (  0.221527 -0.497500  1.240793)  dia sigma:          17.82
            17.9389          0.0451         -0.1061
             0.0451         17.6960         -0.0698
            -0.1061         -0.0698         17.8194

     Atom 45  O   pos: ( -0.062446 -0.271483  1.339268)  dia sigma:          18.30
            18.2837         -0.2489         -0.0256
            -0.2489         18.5474          0.0146
            -0.0256          0.0146         18.0548

     Atom 46  O   pos: ( -0.007966 -0.580906  1.568063)  dia sigma:          17.64
            17.5451          0.0489         -0.0633
             0.0489         17.6031         -0.0609
            -0.0633         -0.0609         17.7568

     Atom 47  Ca  pos: (  0.276472 -0.697492  1.721197)  dia sigma:          -4.23
            -4.2241          0.0172         -0.0119
             0.0172         -4.2457         -0.0340
            -0.0119         -0.0340         -4.2247

     Atom 48  Ca  pos: (  0.016119 -0.233360  1.723520)  dia sigma:          -4.22
            -4.2287          0.0277         -0.0171
             0.0277         -4.1969          0.0046
            -0.0171          0.0046         -4.2226

     Atom 49  Si  pos: ( -0.830998  1.528726  0.434087)  dia sigma:           1.93
             1.9352         -0.0371         -0.0283
            -0.0371          1.9518         -0.0257
            -0.0283         -0.0257          1.8957

     Atom 50  O   pos: ( -0.868354  1.512778  0.200500)  dia sigma:          17.84
            17.7326          0.0287          0.0610
             0.0287         17.7292          0.0787
             0.0610          0.0787         18.0678

     Atom 51  O   pos: (  0.591712 -0.155484  0.494147)  dia sigma:          17.59
            17.6567          0.1160          0.0863
             0.1160         17.6164          0.0481
             0.0863          0.0481         17.4904

     Atom 52  O   pos: (  0.284136 -0.122997  1.518123)  dia sigma:          18.20
            18.3444         -0.2008          0.1669
            -0.2008         18.6305         -0.0641
             0.1669         -0.0641         17.6210

     Atom 53  H   pos: (  0.418949 -0.174590  1.553465)  dia sigma:           0.94
             0.9429         -0.0000         -0.0000
            -0.0000          0.9429         -0.0000
            -0.0000         -0.0000          0.9429

     Atom 54  H   pos: (  0.309877  0.023505  1.527949)  dia sigma:           0.94
             0.9434         -0.0000         -0.0000
            -0.0000          0.9434         -0.0000
            -0.0000         -0.0000          0.9434

     Atom 55  O   pos: ( -0.033600  0.606919  1.973548)  dia sigma:          18.28
            18.2822         -0.4422          0.3967
            -0.4422         18.3024          0.0528
             0.3967          0.0528         18.2549

     Atom 56  H   pos: ( -1.041549  1.543557  0.052531)  dia sigma:           0.92
             0.9173         -0.0000         -0.0000
            -0.0000          0.9173         -0.0000
            -0.0000         -0.0000          0.9173

     Atom 57  H   pos: ( -0.214164  1.632180 -0.077278)  dia sigma:           0.97
             0.9722         -0.0000         -0.0000
            -0.0000          0.9722         -0.0000
            -0.0000         -0.0000          0.9722

     Atom 58  O   pos: (  0.226065  0.767875  0.229053)  dia sigma:          18.28
            18.3168         -0.3253         -0.5174
            -0.3253         18.4625          0.0094
            -0.5174          0.0094         18.0583

     Atom 59  H   pos: (  0.302886  0.646241  0.211205)  dia sigma:           1.00
             0.9957         -0.0000         -0.0000
            -0.0000          0.9957         -0.0000
            -0.0000         -0.0000          0.9957

     Atom 60  H   pos: (  0.124213  0.741232  0.335500)  dia sigma:           0.91
             0.9110         -0.0000         -0.0000
            -0.0000          0.9110         -0.0000
            -0.0000         -0.0000          0.9110

     Atom 61  O   pos: ( -0.567800  0.586722  1.932526)  dia sigma:          18.09
            18.0414         -0.6302         -0.1475
            -0.6302         18.0492          0.0440
            -0.1475          0.0440         18.1847

     Atom 62  H   pos: ( -0.628159  0.617615  2.066167)  dia sigma:           0.92
             0.9179         -0.0000         -0.0000
            -0.0000          0.9179         -0.0000
            -0.0000         -0.0000          0.9179

     Atom 63  H   pos: ( -0.474714  0.479811  1.966101)  dia sigma:           1.00
             0.9958         -0.0000         -0.0000
            -0.0000          0.9958         -0.0000
            -0.0000         -0.0000          0.9958

     Atom 64  O   pos: (  0.103230  1.127975  0.085049)  dia sigma:          18.02
            17.8343          0.4012         -0.4100
             0.4012         18.3611         -0.1158
            -0.4100         -0.1158         17.8703

     Atom 65  H   pos: (  0.103314  1.272933  0.132318)  dia sigma:           0.88
             0.8819         -0.0000         -0.0000
            -0.0000          0.8819         -0.0000
            -0.0000         -0.0000          0.8819

     Atom 66  H   pos: (  0.013252  1.053361  0.167816)  dia sigma:           1.05
             1.0523         -0.0000         -0.0000
            -0.0000          1.0523         -0.0000
            -0.0000         -0.0000          1.0523

     Atom 67  O   pos: ( -0.442813  0.571224  0.176396)  dia sigma:          18.12
            17.5678         -0.1504          0.1117
            -0.1504         18.6358          0.2357
             0.1117          0.2357         18.1485

     Atom 68  H   pos: (  0.592283  0.409125  0.169723)  dia sigma:           1.02
             1.0216         -0.0000         -0.0000
            -0.0000          1.0216         -0.0000
            -0.0000         -0.0000          1.0216

     Atom 69  H   pos: ( -0.411948  0.636802  0.309140)  dia sigma:           0.90
             0.8956         -0.0000         -0.0000
            -0.0000          0.8956         -0.0000
            -0.0000         -0.0000          0.8956

     Atom 70  O   pos: (  0.441439 -0.794330  2.014408)  dia sigma:          18.17
            18.8388          0.0184         -0.1312
             0.0184         17.5536          0.3305
            -0.1312          0.3305         18.1109

     Atom 71  H   pos: (  0.263327  0.166758  0.071071)  dia sigma:           0.94
             0.9439         -0.0000         -0.0000
            -0.0000          0.9439         -0.0000
            -0.0000         -0.0000          0.9439

     Atom 72  H   pos: (  0.479050  0.141127 -0.000773)  dia sigma:           1.03
             1.0295         -0.0000         -0.0000
            -0.0000          1.0295         -0.0000
            -0.0000         -0.0000          1.0295

     Atom 73  Ca  pos: (  0.381324  0.293970  0.862691)  dia sigma:          -4.22
            -4.2038          0.0030          0.0186
             0.0030         -4.2472          0.0156
             0.0186          0.0156         -4.2086

     Atom 74  Si  pos: ( -0.098747  0.268756  0.717837)  dia sigma:           1.93
             1.9392         -0.0255         -0.0122
            -0.0255          1.9559          0.0075
            -0.0122          0.0075          1.8930

     Atom 75  O   pos: ( -0.271994  0.199916  0.872735)  dia sigma:          17.73
            17.7633          0.0041         -0.1718
             0.0041         17.6304         -0.0665
            -0.1718         -0.0665         17.8071

     Atom 76  O   pos: (  0.040811  0.416628  0.846155)  dia sigma:          17.77
            17.7404          0.0532          0.1304
             0.0532         17.7907          0.1437
             0.1304          0.1437         17.7763

     Atom 77  O   pos: (  0.032617  0.072797  0.645771)  dia sigma:          18.33
            18.2981         -0.2985         -0.0028
            -0.2985         18.5719          0.0168
            -0.0028          0.0168         18.1187

     Atom 78  O   pos: ( -0.176260  0.360055  0.508813)  dia sigma:          17.69
            17.6278          0.0391          0.0851
             0.0391         17.5521         -0.0726
             0.0851         -0.0726         17.8894

     Atom 79  Ca  pos: (  0.049989  0.763876  0.846720)  dia sigma:          -4.24
            -4.2173          0.0030         -0.0007
             0.0030         -4.2534         -0.0029
            -0.0007         -0.0029         -4.2352

     Atom 80  Si  pos: ( -0.473144  0.812686  0.695365)  dia sigma:           1.93
             1.9409         -0.0550          0.0121
            -0.0550          1.9528          0.0201
             0.0121          0.0201          1.8839

     Atom 81  O   pos: ( -0.586693  0.636889  0.807685)  dia sigma:          17.71
            17.6606          0.0598         -0.1384
             0.0598         17.6969         -0.1127
            -0.1384         -0.1127         17.7578

     Atom 82  O   pos: ( -0.302312  0.893287  0.844451)  dia sigma:          17.81
            17.8877         -0.0141          0.1663
            -0.0141         17.7249          0.1016
             0.1663          0.1016         17.8266

     Atom 83  O   pos: ( -0.393067  0.799930  0.467840)  dia sigma:          17.81
            17.7048          0.0271         -0.1310
             0.0271         17.6866         -0.0267
            -0.1310         -0.0267         18.0282

     Atom 84  Ca  pos: (  0.242628 -0.149424  1.168283)  dia sigma:          -4.20
            -4.1882         -0.0094          0.0038
            -0.0094         -4.2103          0.0137
             0.0038          0.0137         -4.2066

     Atom 85  Si  pos: ( -0.264038 -0.129245  1.363541)  dia sigma:           1.95
             1.9796         -0.0377         -0.0263
            -0.0377          1.9266         -0.0118
            -0.0263         -0.0118          1.9433

     Atom 86  O   pos: ( -0.196217  0.098106  1.369085)  dia sigma:          17.68
            17.5860          0.0899         -0.0115
             0.0899         17.8358          0.0863
            -0.0115          0.0863         17.6037

     Atom 87  O   pos: (  0.580707 -0.223335  1.182380)  dia sigma:          17.80
            17.8090          0.1079          0.1521
             0.1079         17.7333          0.0791
             0.1521          0.0791         17.8494

     Atom 88  O   pos: ( -0.337932 -0.177243  1.592845)  dia sigma:          17.65
            17.6267          0.0534         -0.0363
             0.0534         17.5560         -0.0637
            -0.0363         -0.0637         17.7559

     Atom 89  Ca  pos: ( -0.114950  0.344247  1.160087)  dia sigma:          -4.21
            -4.1964         -0.0133          0.0165
            -0.0133         -4.2144          0.0183
             0.0165          0.0183         -4.2113

     Atom 90  Si  pos: (  0.354679  0.341304  1.328839)  dia sigma:           1.92
             1.9247         -0.0506         -0.0047
            -0.0506          1.9452         -0.0043
            -0.0047         -0.0043          1.9027

     Atom 91  O   pos: (  0.246335  0.192017  1.177583)  dia sigma:          17.75
            17.7671          0.1107          0.1304
             0.1107         17.7358          0.1002
             0.1304          0.1002         17.7414

     Atom 92  O   pos: ( -0.441609  0.459895  1.257024)  dia sigma:          17.69
            17.8312          0.1470         -0.0489
             0.1470         17.5601         -0.0555
            -0.0489         -0.0555         17.6897

     Atom 93  O   pos: (  0.190407  0.524915  1.360323)  dia sigma:          18.38
            18.3539         -0.2618         -0.0166
            -0.2618         18.6139         -0.0528
            -0.0166         -0.0528         18.1604

     Atom 94  O   pos: (  0.372328  0.253091  1.555422)  dia sigma:          17.71
            17.5752          0.0199         -0.0509
             0.0199         17.6769         -0.1130
            -0.0509         -0.1130         17.8799

     Atom 95  Ca  pos: ( -0.559540  1.056450  0.301678)  dia sigma:          -4.23
            -4.2154         -0.0089          0.0001
            -0.0089         -4.2306          0.0256
             0.0001          0.0256         -4.2309

     Atom 96  Ca  pos: ( -0.338010  0.159747  1.720541)  dia sigma:          -4.23
            -4.2173         -0.0032         -0.0025
            -0.0032         -4.2300         -0.0046
            -0.0025         -0.0046         -4.2454

     Atom 97  Ca  pos: (  0.151005  0.540534  1.705004)  dia sigma:          -4.21
            -4.1859          0.0201          0.0118
             0.0201         -4.1978          0.0052
             0.0118          0.0052         -4.2373

     Atom 98  O   pos: (  0.247914 -0.401215  1.878474)  dia sigma:          17.89
            17.5603          0.0567          0.0381
             0.0567         17.5715         -0.1651
             0.0381         -0.1651         18.5333

     Atom 99  H   pos: (  0.255193 -0.422068  2.019982)  dia sigma:           1.05
             1.0470         -0.0000         -0.0000
            -0.0000          1.0470         -0.0000
            -0.0000         -0.0000          1.0470

     Atom100  O   pos: ( -0.308632  0.256640  2.061548)  dia sigma:          17.66
            17.7247          0.3954          0.1121
             0.3954         17.9098          0.0585
             0.1121          0.0585         17.3367

     Atom101  H   pos: ( -0.312573  1.269690  0.024591)  dia sigma:           1.04
             1.0373         -0.0000         -0.0000
            -0.0000          1.0373         -0.0000
            -0.0000         -0.0000          1.0373

     Atom102  O   pos: (  0.573431 -0.567753  1.559182)  dia sigma:          18.06
            18.3510         -0.2825          0.1391
            -0.2825         18.3575          0.0611
             0.1391          0.0611         17.4753

     Atom103  H   pos: (  0.592304 -0.418634  1.579857)  dia sigma:           0.90
             0.8984         -0.0000         -0.0000
            -0.0000          0.8984         -0.0000
            -0.0000         -0.0000          0.8984

     Atom104  H   pos: (  0.711382 -0.610874  1.577611)  dia sigma:           1.00
             0.9987         -0.0000         -0.0000
            -0.0000          0.9987         -0.0000
            -0.0000         -0.0000          0.9987

     Atom105  O   pos: ( -0.229676  0.489692  1.592668)  dia sigma:          18.06
            17.7066         -0.2883          0.2609
            -0.2883         18.2305          0.4635
             0.2609          0.4635         18.2522

     Atom106  H   pos: ( -0.304421  0.479262  1.463594)  dia sigma:           0.93
             0.9326         -0.0000         -0.0000
            -0.0000          0.9326         -0.0000
            -0.0000         -0.0000          0.9326

     Atom107  H   pos: ( -0.281498  0.615130  1.641276)  dia sigma:           1.03
             1.0265         -0.0000         -0.0000
            -0.0000          1.0265         -0.0000
            -0.0000         -0.0000          1.0265

     Atom108  O   pos: ( -0.031743  0.713789  0.505066)  dia sigma:          18.11
            18.1925         -0.1355          0.0878
            -0.1355         18.5036         -0.0463
             0.0878         -0.0463         17.6359

     Atom109  H   pos: ( -0.073809  0.569406  0.499605)  dia sigma:           0.92
             0.9165         -0.0000         -0.0000
            -0.0000          0.9165         -0.0000
            -0.0000         -0.0000          0.9165

     Atom110  H   pos: ( -0.168460  0.773976  0.479960)  dia sigma:           0.90
             0.9014         -0.0000         -0.0000
            -0.0000          0.9014         -0.0000
            -0.0000         -0.0000          0.9014

     Atom111  O   pos: ( -0.227014  0.804308 -0.044577)  dia sigma:          18.18
            17.8814         -0.0160         -0.3577
            -0.0160         18.7784         -0.0945
            -0.3577         -0.0945         17.8841

     Atom112  H   pos: ( -0.281973  0.937787 -0.013252)  dia sigma:           0.96
             0.9586         -0.0000         -0.0000
            -0.0000          0.9586         -0.0000
            -0.0000         -0.0000          0.9586

     Atom113  H   pos: ( -0.309123  0.707497  0.033564)  dia sigma:           0.93
             0.9263         -0.0000         -0.0000
            -0.0000          0.9263         -0.0000
            -0.0000         -0.0000          0.9263

     Atom114  O   pos: (  0.051883  0.177728  1.770890)  dia sigma:          18.09
            18.1681          0.0382         -0.1664
             0.0382         17.4918          0.0496
            -0.1664          0.0496         18.6009

     Atom115  H   pos: (  0.174516  0.177909  1.688209)  dia sigma:           0.96
             0.9564         -0.0000         -0.0000
            -0.0000          0.9564         -0.0000
            -0.0000         -0.0000          0.9564

     Atom116  H   pos: (  0.101091  0.182990  1.910116)  dia sigma:           0.95
             0.9529         -0.0000         -0.0000
            -0.0000          0.9529         -0.0000
            -0.0000         -0.0000          0.9529

     Paramagnetic contribution in ppm:

     Atom  1  O   pos: ( -0.365636  1.599072  0.255977)  para sigma:         -17.10
             4.5641         -2.7760        -11.5387
            -6.7756        -34.4102         -0.7288
           -19.1806         -0.8191        -21.4652

     Atom  2  H   pos: ( -1.239009  1.662433  0.323981)  para sigma:           0.00
             0.0000          0.0000          0.0000
             0.0000          0.0000          0.0000
             0.0000          0.0000          0.0000

     Atom  3  H   pos: ( -0.462753  1.634788  0.360223)  para sigma:           0.00
             0.0000          0.0000          0.0000
             0.0000          0.0000          0.0000
             0.0000          0.0000          0.0000

     Atom  4  O   pos: (  0.174626  0.306566  0.254259)  para sigma:         -13.71
             5.9149         -4.4043          3.3990
            -5.2765        -35.3552          4.2851
            -0.2374          2.0460        -11.6860

     Atom  5  H   pos: (  0.052050  0.299705  0.330500)  para sigma:           0.00
             0.0000          0.0000          0.0000
             0.0000          0.0000          0.0000
             0.0000          0.0000          0.0000

     Atom  6  H   pos: (  0.280456  0.286573  0.355367)  para sigma:           0.00
             0.0000          0.0000          0.0000
             0.0000          0.0000          0.0000
             0.0000          0.0000          0.0000

     Atom  7  O   pos: (  0.712938  0.157554  0.175102)  para sigma:         -30.44
           -38.7244          5.3268          2.1476
             7.3800        -23.0354         10.8439
             6.0467         12.5099        -29.5686

     Atom  8  H   pos: (  0.771400  0.224233  0.298026)  para sigma:           0.00
             0.0000          0.0000          0.0000
             0.0000          0.0000          0.0000
             0.0000          0.0000          0.0000

     Atom  9  H   pos: (  0.660547  0.036255  0.233087)  para sigma:           0.00
             0.0000          0.0000          0.0000
             0.0000          0.0000          0.0000
             0.0000          0.0000          0.0000

     Atom 10  O   pos: (  0.421159 -0.048892  1.895653)  para sigma:         -36.68
           -49.6744          6.2131        -11.8224
            11.5293        -22.2161         -0.3209
           -10.5966          1.2319        -38.1433

     Atom 11  H   pos: (  0.389316 -0.192729  1.879125)  para sigma:           0.00
             0.0000          0.0000          0.0000
             0.0000          0.0000          0.0000
             0.0000          0.0000          0.0000

     Atom 12  H   pos: (  0.352293 -0.017349  2.018041)  para sigma:           0.00
             0.0000          0.0000          0.0000
             0.0000          0.0000          0.0000
             0.0000          0.0000          0.0000

     Atom 13  O   pos: (  0.451817  0.230657  0.520366)  para sigma:         -41.38
           -32.3666          1.8129          2.6571
             2.8677        -40.7434          2.0132
             2.4161          3.0446        -51.0370

     Atom 14  H   pos: (  0.583947  0.298669  0.509040)  para sigma:           0.00
             0.0000          0.0000          0.0000
             0.0000          0.0000          0.0000
             0.0000          0.0000          0.0000

     Atom 15  H   pos: (  0.490410  0.088898  0.512731)  para sigma:           0.00
             0.0000          0.0000          0.0000
             0.0000          0.0000          0.0000
             0.0000          0.0000          0.0000

     Atom 16  O   pos: ( -0.437297  0.861652  1.542474)  para sigma:         -16.05
            -4.7103         11.3422          1.2332
            10.5459         -9.9364          1.2973
             3.8554          0.2378        -33.4982

     Atom 17  H   pos: ( -0.578456  0.892942  1.546232)  para sigma:           0.00
             0.0000          0.0000          0.0000
             0.0000          0.0000          0.0000
             0.0000          0.0000          0.0000

     Atom 18  H   pos: ( -0.366866  0.991590  1.550128)  para sigma:           0.00
             0.0000          0.0000          0.0000
             0.0000          0.0000          0.0000
             0.0000          0.0000          0.0000

     Atom 19  O   pos: ( -0.338306  1.267586  0.516804)  para sigma:         -28.33
           -17.6280          1.5329        -10.1986
             1.7119        -29.0990         -6.6850
           -11.4247         -9.4711        -38.2556

     Atom 20  H   pos: ( -0.441248  1.365539  0.542416)  para sigma:           0.00
             0.0000          0.0000          0.0000
             0.0000          0.0000          0.0000
             0.0000          0.0000          0.0000

     Atom 21  H   pos: ( -0.229313  1.352654  0.471642)  para sigma:           0.00
             0.0000          0.0000          0.0000
             0.0000          0.0000          0.0000
             0.0000          0.0000          0.0000

     Atom 22  O   pos: (  1.007794 -0.890027  1.912309)  para sigma:         -18.49
           -22.9986          2.3183          0.6125
             2.9078        -28.5958          8.9764
            -3.7103         10.6826         -3.8692

     Atom 23  H   pos: ( -0.356899  0.879534  1.862723)  para sigma:           0.00
             0.0000          0.0000          0.0000
             0.0000          0.0000          0.0000
             0.0000          0.0000          0.0000

     Atom 24  H   pos: (  0.956260 -0.844906  2.043003)  para sigma:           0.00
             0.0000          0.0000          0.0000
             0.0000          0.0000          0.0000
             0.0000          0.0000          0.0000

     Atom 25  Ca  pos: ( -0.259685  1.225382  0.885377)  para sigma:        -493.38
          -501.7434        -11.6257        -18.5086
           -11.7465       -465.3687         -2.6706
           -17.1561         -3.4579       -513.0341

     Atom 26  Si  pos: ( -0.751100  1.196965  0.726232)  para sigma:        -402.59
          -370.4984         25.2095         -9.1078
            25.3479       -423.1397          5.2109
            -7.0634          5.1367       -414.1289

     Atom 27  O   pos: ( -0.948030  1.148633  0.845526)  para sigma:         -90.58
           -59.7849         -7.4487        -17.2209
            -6.9885       -100.7227         -3.0191
            -7.6192         -5.5143       -111.2384

     Atom 28  O   pos: ( -0.601781  1.328671  0.856292)  para sigma:        -104.14
          -110.0003          5.8124          1.8752
             6.5792        -86.8463          2.9982
            -2.5466          1.4605       -115.5736

     Atom 29  O   pos: ( -0.650667  0.986108  0.660068)  para sigma:         -64.90
           -68.8758        -14.0652         -1.9194
           -15.5448        -55.0610          3.9212
            -2.6520          4.4256        -70.7764

     Atom 30  O   pos: ( -0.777016  1.295912  0.501359)  para sigma:         -71.11
           -79.2627         -9.4980          4.8537
            -4.7157        -65.3956        -12.4895
             3.1311        -11.1444        -68.6586

     Atom 31  Ca  pos: (  0.670434 -0.161190  0.845513)  para sigma:        -493.50
          -497.9241         -3.3229          4.1779
            -2.6186       -478.1336         -0.5042
             4.8081         -1.0394       -504.4565

     Atom 32  Si  pos: (  0.150410 -0.120532  0.729673)  para sigma:        -401.26
          -387.9640         18.7639          2.5292
            21.6547       -408.6356        -16.0658
            -0.3828         -4.3932       -407.1903

     Atom 33  O   pos: (  0.008221 -0.241226  0.878576)  para sigma:         -96.69
           -95.4426         -1.3267          0.2493
             2.1103        -78.1436         -2.1838
             4.7661          1.9745       -116.4920

     Atom 34  O   pos: (  0.347452 -0.058502  0.847013)  para sigma:        -108.93
           -92.9642         -5.6300         -0.8375
           -10.2201       -107.0784          0.6709
            -7.6342         -1.7788       -126.7488

     Atom 35  O   pos: ( -1.045085  1.576885  0.545959)  para sigma:         -64.24
           -60.7763         -6.1408        -13.3782
            -6.3616        -72.9208         13.6419
           -10.5545         12.6273        -59.0238

     Atom 36  Ca  pos: ( -0.416149  0.800759  1.157869)  para sigma:        -482.67
          -459.6964        -24.6841        -11.8179
           -25.4820       -493.4292        -15.7990
           -13.3833        -13.5594       -494.8874

     Atom 37  Si  pos: (  0.103294  0.755895  1.311259)  para sigma:        -405.18
          -387.3364         28.2912         -1.2448
            29.5345       -447.0592         13.1107
            -1.9623         12.6031       -381.1583

     Atom 38  O   pos: ( -0.742874  0.896283  1.183982)  para sigma:        -102.01
           -91.0446          3.8407        -17.0830
            -1.0482        -90.8712         -6.7343
            -8.9260         -3.4175       -124.1160

     Atom 39  O   pos: ( -0.095114  0.708310  1.186316)  para sigma:         -98.53
           -74.7834         -5.7808         12.7243
            -9.8711       -106.1731          1.9480
             0.3130          2.3211       -114.6400

     Atom 40  O   pos: ( -0.908186  0.860890  1.551279)  para sigma:        -104.27
          -123.8729         -9.0921         -3.7141
            -9.4614        -74.4461         22.2118
            -0.2318          7.2990       -114.4824

     Atom 41  Ca  pos: ( -0.725599  1.242004  1.181343)  para sigma:        -484.07
          -460.7070        -22.6532        -19.4006
           -19.7712       -477.7739         -1.6663
           -18.8131         -1.6176       -513.7282

     Atom 42  Si  pos: (  0.004552 -0.512680  1.336791)  para sigma:        -408.25
          -391.5040         18.3256          0.4999
            21.4962       -445.0670          0.3323
            -1.1907          2.3968       -388.1938

     Atom 43  O   pos: ( -0.392683  1.163719  1.202494)  para sigma:        -106.22
           -99.8203          3.5632          6.8061
             3.2161       -109.5921          4.8891
             2.0931          4.0879       -109.2490

     Atom 44  O   pos: (  0.221527 -0.497500  1.240793)  para sigma:         -95.96
           -66.1113         -8.8993        -21.6256
           -12.1280       -101.6183         -0.3479
           -15.4231         -3.6955       -120.1575

     Atom 45  O   pos: ( -0.062446 -0.271483  1.339268)  para sigma:         -73.84
           -70.8169        -17.5971         -3.9102
           -14.9278        -65.5341          0.7348
            -4.3870          1.8739        -85.1628

     Atom 46  O   pos: ( -0.007966 -0.580906  1.568063)  para sigma:         -97.50
           -86.1108         -0.0798         13.4929
             2.9940       -101.1080         -7.6153
             9.8105         -6.1378       -105.2727

     Atom 47  Ca  pos: (  0.276472 -0.697492  1.721197)  para sigma:        -489.33
          -504.2494        -20.4435          6.2790
           -24.0016       -476.9393         28.3968
             5.6545         27.3613       -486.8022

     Atom 48  Ca  pos: (  0.016119 -0.233360  1.723520)  para sigma:        -470.94
          -450.2916        -26.0777         -2.5746
           -27.1020       -484.5266        -10.5614
             1.5135        -14.0342       -478.0090

     Atom 49  Si  pos: ( -0.830998  1.528726  0.434087)  para sigma:        -407.87
          -408.8127         31.3310         27.0605
            28.9877       -425.9926         19.2148
            23.7878         12.4999       -388.8112

     Atom 50  O   pos: ( -0.868354  1.512778  0.200500)  para sigma:         -64.67
           -83.2847         -0.1162          8.1233
             0.1096        -74.1421          7.2183
             7.0284          7.9006        -36.5851

     Atom 51  O   pos: (  0.591712 -0.155484  0.494147)  para sigma:         -77.12
           -80.9657          9.7738         -0.4368
            10.1130        -77.2938          5.5187
             3.3166          5.8737        -73.1102

     Atom 52  O   pos: (  0.284136 -0.122997  1.518123)  para sigma:         -54.87
           -51.6317          1.9886         -3.0282
             0.1975        -50.0420          0.0607
            -1.0616          0.4449        -62.9461

     Atom 53  H   pos: (  0.418949 -0.174590  1.553465)  para sigma:           0.00
             0.0000          0.0000          0.0000
             0.0000          0.0000          0.0000
             0.0000          0.0000          0.0000

     Atom 54  H   pos: (  0.309877  0.023505  1.527949)  para sigma:           0.00
             0.0000          0.0000          0.0000
             0.0000          0.0000          0.0000
             0.0000          0.0000          0.0000

     Atom 55  O   pos: ( -0.033600  0.606919  1.973548)  para sigma:         -47.06
           -46.7443        -11.9388         -9.0084
            -5.2187        -58.4596          3.9856
            -9.9498          9.2554        -35.9901

     Atom 56  H   pos: ( -1.041549  1.543557  0.052531)  para sigma:           0.00
             0.0000          0.0000          0.0000
             0.0000          0.0000          0.0000
             0.0000          0.0000          0.0000

     Atom 57  H   pos: ( -0.214164  1.632180 -0.077278)  para sigma:           0.00
             0.0000          0.0000          0.0000
             0.0000          0.0000          0.0000
             0.0000          0.0000          0.0000

     Atom 58  O   pos: (  0.226065  0.767875  0.229053)  para sigma:         -39.71
           -37.6955          8.8631        -16.1751
             6.4560        -37.6576         -3.1343
           -18.5156          2.7396        -43.7645

     Atom 59  H   pos: (  0.302886  0.646241  0.211205)  para sigma:           0.00
             0.0000          0.0000          0.0000
             0.0000          0.0000          0.0000
             0.0000          0.0000          0.0000

     Atom 60  H   pos: (  0.124213  0.741232  0.335500)  para sigma:           0.00
             0.0000          0.0000          0.0000
             0.0000          0.0000          0.0000
             0.0000          0.0000          0.0000

     Atom 61  O   pos: ( -0.567800  0.586722  1.932526)  para sigma:         -28.62
           -24.0270        -10.8186          0.6691
            -5.1586        -41.5155          1.3726
             1.2346         -2.0528        -20.3126

     Atom 62  H   pos: ( -0.628159  0.617615  2.066167)  para sigma:           0.00
             0.0000          0.0000          0.0000
             0.0000          0.0000          0.0000
             0.0000          0.0000          0.0000

     Atom 63  H   pos: ( -0.474714  0.479811  1.966101)  para sigma:           0.00
             0.0000          0.0000          0.0000
             0.0000          0.0000          0.0000
             0.0000          0.0000          0.0000

     Atom 64  O   pos: (  0.103230  1.127975  0.085049)  para sigma:         -26.63
           -36.6701          1.5668         -2.7527
             7.5179         -6.4518          2.8204
            -3.9749          6.0972        -36.7811

     Atom 65  H   pos: (  0.103314  1.272933  0.132318)  para sigma:           0.00
             0.0000          0.0000          0.0000
             0.0000          0.0000          0.0000
             0.0000          0.0000          0.0000

     Atom 66  H   pos: (  0.013252  1.053361  0.167816)  para sigma:           0.00
             0.0000          0.0000          0.0000
             0.0000          0.0000          0.0000
             0.0000          0.0000          0.0000

     Atom 67  O   pos: ( -0.442813  0.571224  0.176396)  para sigma:         -23.53
           -42.3333          1.9487         -2.0799
            -1.6146         -7.7733          9.3902
            -2.3799         12.5424        -20.4764

     Atom 68  H   pos: (  0.592283  0.409125  0.169723)  para sigma:           0.00
             0.0000          0.0000          0.0000
             0.0000          0.0000          0.0000
             0.0000          0.0000          0.0000

     Atom 69  H   pos: ( -0.411948  0.636802  0.309140)  para sigma:           0.00
             0.0000          0.0000          0.0000
             0.0000          0.0000          0.0000
             0.0000          0.0000          0.0000

     Atom 70  O   pos: (  0.441439 -0.794330  2.014408)  para sigma:         -15.67
            -7.4066         -5.5924          0.3192
            -5.4690        -32.9216          6.2785
             6.4416          7.5329         -6.6682

     Atom 71  H   pos: (  0.263327  0.166758  0.071071)  para sigma:           0.00
             0.0000          0.0000          0.0000
             0.0000          0.0000          0.0000
             0.0000          0.0000          0.0000

     Atom 72  H   pos: (  0.479050  0.141127 -0.000773)  para sigma:           0.00
             0.0000          0.0000          0.0000
             0.0000          0.0000          0.0000
             0.0000          0.0000          0.0000

     Atom 73  Ca  pos: (  0.381324  0.293970  0.862691)  para sigma:        -475.55
          -492.9065         -3.2983        -18.2269
            -5.1508       -451.6870        -12.8629
           -17.9990        -14.6664       -482.0549

     Atom 74  Si  pos: ( -0.098747  0.268756  0.717837)  para sigma:        -409.43
          -409.4015         14.4420          8.1158
            17.0112       -425.5330         -7.8302
            15.2898        -18.5805       -393.3468

     Atom 75  O   pos: ( -0.271994  0.199916  0.872735)  para sigma:        -107.77
          -110.1122          3.8021         11.8950
             1.7333        -84.0154          6.2423
            19.7382         10.7141       -129.1785

     Atom 76  O   pos: (  0.040811  0.416628  0.846155)  para sigma:        -107.36
          -108.6281          0.3779         -1.9374
             3.2507        -90.9755          0.7869
            -5.5049         -5.5010       -122.4809

     Atom 77  O   pos: (  0.032617  0.072797  0.645771)  para sigma:         -58.64
           -65.5713        -26.9245          2.4519
           -25.6281        -37.5217         -5.7591
             2.1541         -5.2458        -72.8234

     Atom 78  O   pos: ( -0.176260  0.360055  0.508813)  para sigma:         -73.93
           -77.0861          7.1710          7.1889
             2.9884        -76.2667         -4.5586
             7.8808         -1.3149        -68.4240

     Atom 79  Ca  pos: (  0.049989  0.763876  0.846720)  para sigma:        -447.56
          -477.0455         -1.0028         10.8673
            -2.3084       -427.7303          5.0497
            10.2375          7.9745       -437.9046

     Atom 80  Si  pos: ( -0.473144  0.812686  0.695365)  para sigma:        -406.65
          -420.0760         39.1198        -11.3775
            41.5023       -411.8617         -4.4754
           -15.8627         -2.8699       -388.0182

     Atom 81  O   pos: ( -0.586693  0.636889  0.807685)  para sigma:         -90.35
          -112.6614         16.7290         -6.5083
            19.9984        -42.5808        -22.4775
            -3.8269         -8.3578       -115.7983

     Atom 82  O   pos: ( -0.302312  0.893287  0.844451)  para sigma:        -114.35
          -128.2657          8.0150         -0.8265
            13.4260        -96.2322          6.2509
            -5.8394          1.1614       -118.5542

     Atom 83  O   pos: ( -0.393067  0.799930  0.467840)  para sigma:         -90.59
           -92.5465        -14.9466          6.8011
           -13.0058        -90.8434         -3.9245
             7.7129         -6.4845        -88.3905

     Atom 84  Ca  pos: (  0.242628 -0.149424  1.168283)  para sigma:        -482.33
          -502.3823          1.5135          7.5218
            -0.0018       -460.7454         -5.3547
             5.3241         -0.5519       -483.8717

     Atom 85  Si  pos: ( -0.264038 -0.129245  1.363541)  para sigma:        -411.48
          -424.1512         37.9948         19.7410
            29.9076       -395.3582          7.1538
            17.5003          0.7903       -414.9387

     Atom 86  O   pos: ( -0.196217  0.098106  1.369085)  para sigma:         -92.95
          -110.3099         20.7434         -7.2171
            17.5677        -76.0810        -28.6227
           -10.8215        -42.4548        -92.4506

     Atom 87  O   pos: (  0.580707 -0.223335  1.182380)  para sigma:         -98.60
           -88.7222          5.0465         16.7275
             4.5028       -111.6528          4.2795
            11.4685          6.5602        -95.4117

     Atom 88  O   pos: ( -0.337932 -0.177243  1.592845)  para sigma:         -97.15
           -85.7352          4.7274          8.9729
             3.5318        -77.6596         -1.0998
            12.1149         -0.8402       -128.0649

     Atom 89  Ca  pos: ( -0.114950  0.344247  1.160087)  para sigma:        -471.53
          -507.5540          3.5769        -19.2426
             4.4884       -455.2353        -18.5461
           -15.7869        -21.0997       -451.8024

     Atom 90  Si  pos: (  0.354679  0.341304  1.328839)  para sigma:        -409.08
          -407.6664         38.0481          3.1732
            36.9880       -423.1801          5.4825
             6.9462          0.7357       -396.3798

     Atom 91  O   pos: (  0.246335  0.192017  1.177583)  para sigma:         -97.98
          -111.9923          2.6737          4.1232
             5.1032        -73.7966         13.0700
             1.4191          1.7158       -108.1419

     Atom 92  O   pos: ( -0.441609  0.459895  1.257024)  para sigma:         -85.66
           -74.2452          5.3961         -3.0143
             6.1193        -88.9985         -5.1869
            -3.0572         -3.9885        -93.7239

     Atom 93  O   pos: (  0.190407  0.524915  1.360323)  para sigma:         -81.31
           -79.3457         -4.7540         -4.1648
            -3.6084        -83.3456          0.6913
            -3.6410          3.3796        -81.2312

     Atom 94  O   pos: (  0.372328  0.253091  1.555422)  para sigma:         -92.95
           -82.8099         -6.5576         10.6963
            -2.1174        -96.4535         -5.6274
             6.7672         -0.2658        -99.5862

     Atom 95  Ca  pos: ( -0.559540  1.056450  0.301678)  para sigma:        -465.32
          -477.9167         24.9182        -17.8598
            23.2623       -464.9664        -17.7856
           -20.7952        -22.0093       -453.0770

     Atom 96  Ca  pos: ( -0.338010  0.159747  1.720541)  para sigma:        -461.59
          -473.5030        -12.7406         19.4464
           -16.0055       -467.2038         16.6429
            19.2449         17.2654       -444.0593

     Atom 97  Ca  pos: (  0.151005  0.540534  1.705004)  para sigma:        -480.36
          -483.9994         -1.5312         -1.7978
            -3.9438       -500.6685        -13.0220
            -4.0749        -12.6215       -456.4212

     Atom 98  O   pos: (  0.247914 -0.401215  1.878474)  para sigma:         -79.80
           -67.9371        -15.5409         29.8903
           -11.2007        -42.8212          0.9556
            10.5129          7.6074       -128.6475

     Atom 99  H   pos: (  0.255193 -0.422068  2.019982)  para sigma:           0.00
             0.0000          0.0000          0.0000
             0.0000          0.0000          0.0000
             0.0000          0.0000          0.0000

     Atom100  O   pos: ( -0.308632  0.256640  2.061548)  para sigma:         -64.13
           -82.7842        -30.7769        -18.1505
           -26.5340        -78.1911         -8.7419
           -18.2222        -11.1064        -31.4197

     Atom101  H   pos: ( -0.312573  1.269690  0.024591)  para sigma:           0.00
             0.0000          0.0000          0.0000
             0.0000          0.0000          0.0000
             0.0000          0.0000          0.0000

     Atom102  O   pos: (  0.573431 -0.567753  1.559182)  para sigma:         -33.81
           -31.2205          3.0620         -1.7903
             6.2454        -17.7627         -3.1877
            -2.1158         -4.3125        -52.4334

     Atom103  H   pos: (  0.592304 -0.418634  1.579857)  para sigma:           0.00
             0.0000          0.0000          0.0000
             0.0000          0.0000          0.0000
             0.0000          0.0000          0.0000

     Atom104  H   pos: (  0.711382 -0.610874  1.577611)  para sigma:           0.00
             0.0000          0.0000          0.0000
             0.0000          0.0000          0.0000
             0.0000          0.0000          0.0000

     Atom105  O   pos: ( -0.229676  0.489692  1.592668)  para sigma:         -21.87
           -34.0663          1.6145         13.1117
            -2.7724        -19.9278          9.6306
            11.2492          8.8625        -11.6245

     Atom106  H   pos: ( -0.304421  0.479262  1.463594)  para sigma:           0.00
             0.0000          0.0000          0.0000
             0.0000          0.0000          0.0000
             0.0000          0.0000          0.0000

     Atom107  H   pos: ( -0.281498  0.615130  1.641276)  para sigma:           0.00
             0.0000          0.0000          0.0000
             0.0000          0.0000          0.0000
             0.0000          0.0000          0.0000

     Atom108  O   pos: ( -0.031743  0.713789  0.505066)  para sigma:         -50.76
           -42.1068          0.9714         -4.6566
            -0.6137        -55.1734         -4.0353
            -4.5753         -3.7479        -55.0017

     Atom109  H   pos: ( -0.073809  0.569406  0.499605)  para sigma:           0.00
             0.0000          0.0000          0.0000
             0.0000          0.0000          0.0000
             0.0000          0.0000          0.0000

     Atom110  H   pos: ( -0.168460  0.773976  0.479960)  para sigma:           0.00
             0.0000          0.0000          0.0000
             0.0000          0.0000          0.0000
             0.0000          0.0000          0.0000

     Atom111  O   pos: ( -0.227014  0.804308 -0.044577)  para sigma:         -37.03
           -45.7314         -2.5186        -18.9482
            -2.5793        -28.6184         -1.5003
           -19.0325          0.9859        -36.7382

     Atom112  H   pos: ( -0.281973  0.937787 -0.013252)  para sigma:           0.00
             0.0000          0.0000          0.0000
             0.0000          0.0000          0.0000
             0.0000          0.0000          0.0000

     Atom113  H   pos: ( -0.309123  0.707497  0.033564)  para sigma:           0.00
             0.0000          0.0000          0.0000
             0.0000          0.0000          0.0000
             0.0000          0.0000          0.0000

     Atom114  O   pos: (  0.051883  0.177728  1.770890)  para sigma:         -30.03
           -29.3950          4.1706         -2.1754
             4.8177        -45.3147         -6.1623
            -1.6656         -2.5336        -15.3661

     Atom115  H   pos: (  0.174516  0.177909  1.688209)  para sigma:           0.00
             0.0000          0.0000          0.0000
             0.0000          0.0000          0.0000
             0.0000          0.0000          0.0000

     Atom116  H   pos: (  0.101091  0.182990  1.910116)  para sigma:           0.00
             0.0000          0.0000          0.0000
             0.0000          0.0000          0.0000
             0.0000          0.0000          0.0000

     Paramagnetic US occ-occ contribution in ppm:

     Atom  1  O   pos: ( -0.365636  1.599072  0.255977)  para_oo sigma:          -0.95
            -0.9444         -0.1079         -0.1246
            -0.1442         -0.9610         -0.1085
            -0.1670         -0.0906         -0.9361

     Atom  2  H   pos: ( -1.239009  1.662433  0.323981)  para_oo sigma:           0.00
             0.0000          0.0000          0.0000
             0.0000          0.0000          0.0000
             0.0000          0.0000          0.0000

     Atom  3  H   pos: ( -0.462753  1.634788  0.360223)  para_oo sigma:           0.00
             0.0000          0.0000          0.0000
             0.0000          0.0000          0.0000
             0.0000          0.0000          0.0000

     Atom  4  O   pos: (  0.174626  0.306566  0.254259)  para_oo sigma:          -0.89
            -0.9461         -0.0767          0.0308
            -0.1314         -0.9521          0.0623
            -0.0358          0.0155         -0.7816

     Atom  5  H   pos: (  0.052050  0.299705  0.330500)  para_oo sigma:           0.00
             0.0000          0.0000          0.0000
             0.0000          0.0000          0.0000
             0.0000          0.0000          0.0000

     Atom  6  H   pos: (  0.280456  0.286573  0.355367)  para_oo sigma:           0.00
             0.0000          0.0000          0.0000
             0.0000          0.0000          0.0000
             0.0000          0.0000          0.0000

     Atom  7  O   pos: (  0.712938  0.157554  0.175102)  para_oo sigma:          -1.01
            -1.0428         -0.0725          0.0716
            -0.0513         -1.0347          0.1312
             0.0917          0.1191         -0.9387

     Atom  8  H   pos: (  0.771400  0.224233  0.298026)  para_oo sigma:           0.00
             0.0000          0.0000          0.0000
             0.0000          0.0000          0.0000
             0.0000          0.0000          0.0000

     Atom  9  H   pos: (  0.660547  0.036255  0.233087)  para_oo sigma:           0.00
             0.0000          0.0000          0.0000
             0.0000          0.0000          0.0000
             0.0000          0.0000          0.0000

     Atom 10  O   pos: (  0.421159 -0.048892  1.895653)  para_oo sigma:          -0.70
            -0.8437         -0.0790          0.0615
            -0.1008         -0.5260          0.3769
             0.0892          0.3319         -0.7388

     Atom 11  H   pos: (  0.389316 -0.192729  1.879125)  para_oo sigma:           0.00
             0.0000          0.0000          0.0000
             0.0000          0.0000          0.0000
             0.0000          0.0000          0.0000

     Atom 12  H   pos: (  0.352293 -0.017349  2.018041)  para_oo sigma:           0.00
             0.0000          0.0000          0.0000
             0.0000          0.0000          0.0000
             0.0000          0.0000          0.0000

     Atom 13  O   pos: (  0.451817  0.230657  0.520366)  para_oo sigma:          -0.68
            -0.5710          0.0377          0.1461
             0.0467         -0.4234         -0.0517
             0.1269         -0.0213         -1.0552

     Atom 14  H   pos: (  0.583947  0.298669  0.509040)  para_oo sigma:           0.00
             0.0000          0.0000          0.0000
             0.0000          0.0000          0.0000
             0.0000          0.0000          0.0000

     Atom 15  H   pos: (  0.490410  0.088898  0.512731)  para_oo sigma:           0.00
             0.0000          0.0000          0.0000
             0.0000          0.0000          0.0000
             0.0000          0.0000          0.0000

     Atom 16  O   pos: ( -0.437297  0.861652  1.542474)  para_oo sigma:          -0.67
            -0.5751          0.0654          0.0379
             0.0749         -0.5793         -0.0244
             0.0334         -0.0069         -0.8645

     Atom 17  H   pos: ( -0.578456  0.892942  1.546232)  para_oo sigma:           0.00
             0.0000          0.0000          0.0000
             0.0000          0.0000          0.0000
             0.0000          0.0000          0.0000

     Atom 18  H   pos: ( -0.366866  0.991590  1.550128)  para_oo sigma:           0.00
             0.0000          0.0000          0.0000
             0.0000          0.0000          0.0000
             0.0000          0.0000          0.0000

     Atom 19  O   pos: ( -0.338306  1.267586  0.516804)  para_oo sigma:          -0.38
            -0.1475         -0.0581         -0.2044
            -0.0898         -0.4125         -0.0463
            -0.2386         -0.1136         -0.5847

     Atom 20  H   pos: ( -0.441248  1.365539  0.542416)  para_oo sigma:           0.00
             0.0000          0.0000          0.0000
             0.0000          0.0000          0.0000
             0.0000          0.0000          0.0000

     Atom 21  H   pos: ( -0.229313  1.352654  0.471642)  para_oo sigma:           0.00
             0.0000          0.0000          0.0000
             0.0000          0.0000          0.0000
             0.0000          0.0000          0.0000

     Atom 22  O   pos: (  1.007794 -0.890027  1.912309)  para_oo sigma:          -0.67
            -0.7654         -0.0910          0.0873
            -0.1662         -0.7051          0.1441
             0.0815          0.1313         -0.5316

     Atom 23  H   pos: ( -0.356899  0.879534  1.862723)  para_oo sigma:           0.00
             0.0000          0.0000          0.0000
             0.0000          0.0000          0.0000
             0.0000          0.0000          0.0000

     Atom 24  H   pos: (  0.956260 -0.844906  2.043003)  para_oo sigma:           0.00
             0.0000          0.0000          0.0000
             0.0000          0.0000          0.0000
             0.0000          0.0000          0.0000

     Atom 25  Ca  pos: ( -0.259685  1.225382  0.885377)  para_oo sigma:          -3.51
            -3.4725         -0.3821         -0.3409
            -0.3728         -2.9131         -0.0479
            -0.3501         -0.0254         -4.1379

     Atom 26  Si  pos: ( -0.751100  1.196965  0.726232)  para_oo sigma:          -6.14
            -5.3598          0.6592         -0.2515
             0.6347         -6.6503          0.1684
            -0.3034          0.1800         -6.4109

     Atom 27  O   pos: ( -0.948030  1.148633  0.845526)  para_oo sigma:          -2.19
            -0.9144          0.8810         -1.5126
             1.0521         -3.5305         -0.6034
            -1.6197         -0.6175         -2.1372

     Atom 28  O   pos: ( -0.601781  1.328671  0.856292)  para_oo sigma:          -1.76
            -1.3348          1.3320          1.4724
             1.2615         -2.0753          1.0988
             1.4953          1.1473         -1.8675

     Atom 29  O   pos: ( -0.650667  0.986108  0.660068)  para_oo sigma:          -3.38
            -3.4457         -1.6028         -0.0063
            -1.6743         -2.0300          0.4425
             0.0187          0.4275         -4.6505

     Atom 30  O   pos: ( -0.777016  1.295912  0.501359)  para_oo sigma:          -3.44
            -4.2687         -0.2995          0.3483
            -0.3506         -2.9156         -1.4057
             0.4467         -1.4906         -3.1370

     Atom 31  Ca  pos: (  0.670434 -0.161190  0.845513)  para_oo sigma:          -3.56
            -3.6286         -0.3222          0.0072
            -0.3183         -3.0828         -0.0596
             0.1100          0.0244         -3.9610

     Atom 32  Si  pos: (  0.150410 -0.120532  0.729673)  para_oo sigma:          -6.11
            -5.9685          0.4161          0.2842
             0.3835         -6.2241         -0.3071
             0.2641         -0.3632         -6.1380

     Atom 33  O   pos: (  0.008221 -0.241226  0.878576)  para_oo sigma:          -1.75
            -1.8060          1.2514         -1.6057
             1.2853         -2.2654         -1.0925
            -1.6677         -1.1942         -1.1883

     Atom 34  O   pos: (  0.347452 -0.058502  0.847013)  para_oo sigma:          -1.60
            -0.3561          0.8900          1.6278
             0.9191         -2.5789          0.7523
             1.7674          0.7191         -1.8552

     Atom 35  O   pos: ( -1.045085  1.576885  0.545959)  para_oo sigma:          -3.83
            -3.7545         -0.6426         -1.0648
            -0.6070         -4.2301          0.6630
            -1.0560          0.7452         -3.5034

     Atom 36  Ca  pos: ( -0.416149  0.800759  1.157869)  para_oo sigma:          -3.22
            -2.7816         -0.5887         -0.2832
            -0.5810         -3.2063         -0.2481
            -0.2186         -0.1587         -3.6673

     Atom 37  Si  pos: (  0.103294  0.755895  1.311259)  para_oo sigma:          -6.08
            -5.8215          0.5221         -0.1206
             0.5630         -6.7912          0.2108
            -0.0899          0.1784         -5.6126

     Atom 38  O   pos: ( -0.742874  0.896283  1.183982)  para_oo sigma:          -1.69
            -1.5217          1.1950         -1.4979
             1.1247         -2.1992         -1.0691
            -1.6023         -1.1328         -1.3530

     Atom 39  O   pos: ( -0.095114  0.708310  1.186316)  para_oo sigma:          -1.76
            -0.6811          0.7262          1.5813
             0.8772         -2.7473          0.5701
             1.7818          0.5131         -1.8467

     Atom 40  O   pos: ( -0.908186  0.860890  1.551279)  para_oo sigma:          -1.58
            -2.1366          0.1494         -0.0136
             0.1432         -3.0101          0.8767
            -0.1705          1.2179          0.4072

     Atom 41  Ca  pos: ( -0.725599  1.242004  1.181343)  para_oo sigma:          -3.36
            -2.7147         -0.5938         -0.4484
            -0.5810         -3.2969         -0.0890
            -0.4089         -0.1085         -4.0692

     Atom 42  Si  pos: (  0.004552 -0.512680  1.336791)  para_oo sigma:          -6.00
            -5.5417          0.4501          0.0010
             0.4268         -6.6536          0.1118
            -0.0391          0.1109         -5.8121

     Atom 43  O   pos: ( -0.392683  1.163719  1.202494)  para_oo sigma:          -1.56
            -1.5853          1.2622          1.5535
             1.1838         -1.5020          1.1138
             1.6111          1.1831         -1.5952

     Atom 44  O   pos: (  0.221527 -0.497500  1.240793)  para_oo sigma:          -1.76
            -0.3253          0.3201         -1.0278
             0.5525         -3.0276         -0.1345
            -1.1226         -0.1220         -1.9134

     Atom 45  O   pos: ( -0.062446 -0.271483  1.339268)  para_oo sigma:          -3.15
            -3.1062         -1.3866          0.0141
            -1.5627         -2.1335          0.1101
             0.1285          0.1008         -4.2124

     Atom 46  O   pos: ( -0.007966 -0.580906  1.568063)  para_oo sigma:          -2.17
            -3.3245          0.2144         -0.5769
             0.2392         -3.0587         -0.8129
            -0.5079         -0.9415         -0.1402

     Atom 47  Ca  pos: (  0.276472 -0.697492  1.721197)  para_oo sigma:          -3.54
            -3.6664         -0.2779          0.2275
            -0.3024         -2.9941          0.5968
             0.1336          0.6015         -3.9575

     Atom 48  Ca  pos: (  0.016119 -0.233360  1.723520)  para_oo sigma:          -2.82
            -2.1610         -0.4855          0.3990
            -0.4702         -3.2298          0.0306
             0.2703         -0.0558         -3.0685

     Atom 49  Si  pos: ( -0.830998  1.528726  0.434087)  para_oo sigma:          -5.85
            -5.6668          0.5527          0.4637
             0.6069         -6.2765          0.2055
             0.4158          0.2174         -5.6072

     Atom 50  O   pos: ( -0.868354  1.512778  0.200500)  para_oo sigma:          -3.86
            -4.8453          0.0167          0.6170
             0.0135         -5.0329          0.3379
             0.5541          0.2505         -1.7088

     Atom 51  O   pos: (  0.591712 -0.155484  0.494147)  para_oo sigma:          -3.19
            -2.3686          1.4196          0.4869
             1.4416         -2.7192          0.6394
             0.5332          0.6634         -4.4749

     Atom 52  O   pos: (  0.284136 -0.122997  1.518123)  para_oo sigma:          -0.39
            -0.2653         -0.2254          0.1895
            -0.2381          0.0489          0.0030
             0.1587         -0.0161         -0.9632

     Atom 53  H   pos: (  0.418949 -0.174590  1.553465)  para_oo sigma:           0.00
             0.0000          0.0000          0.0000
             0.0000          0.0000          0.0000
             0.0000          0.0000          0.0000

     Atom 54  H   pos: (  0.309877  0.023505  1.527949)  para_oo sigma:           0.00
             0.0000          0.0000          0.0000
             0.0000          0.0000          0.0000
             0.0000          0.0000          0.0000

     Atom 55  O   pos: ( -0.033600  0.606919  1.973548)  para_oo sigma:          -0.33
            -0.1900         -0.1938          0.5946
            -0.2222         -0.2491         -0.3271
             0.7034         -0.4032         -0.5630

     Atom 56  H   pos: ( -1.041549  1.543557  0.052531)  para_oo sigma:           0.00
             0.0000          0.0000          0.0000
             0.0000          0.0000          0.0000
             0.0000          0.0000          0.0000

     Atom 57  H   pos: ( -0.214164  1.632180 -0.077278)  para_oo sigma:           0.00
             0.0000          0.0000          0.0000
             0.0000          0.0000          0.0000
             0.0000          0.0000          0.0000

     Atom 58  O   pos: (  0.226065  0.767875  0.229053)  para_oo sigma:          -0.53
            -0.3467         -0.3910         -0.3382
            -0.4004         -0.8586         -0.0075
            -0.3622         -0.0440         -0.3932

     Atom 59  H   pos: (  0.302886  0.646241  0.211205)  para_oo sigma:           0.00
             0.0000          0.0000          0.0000
             0.0000          0.0000          0.0000
             0.0000          0.0000          0.0000

     Atom 60  H   pos: (  0.124213  0.741232  0.335500)  para_oo sigma:           0.00
             0.0000          0.0000          0.0000
             0.0000          0.0000          0.0000
             0.0000          0.0000          0.0000

     Atom 61  O   pos: ( -0.567800  0.586722  1.932526)  para_oo sigma:          -0.43
            -0.5651         -0.1838         -0.4221
            -0.2771         -0.3344          0.0790
            -0.4969          0.1611         -0.3975

     Atom 62  H   pos: ( -0.628159  0.617615  2.066167)  para_oo sigma:           0.00
             0.0000          0.0000          0.0000
             0.0000          0.0000          0.0000
             0.0000          0.0000          0.0000

     Atom 63  H   pos: ( -0.474714  0.479811  1.966101)  para_oo sigma:           0.00
             0.0000          0.0000          0.0000
             0.0000          0.0000          0.0000
             0.0000          0.0000          0.0000

     Atom 64  O   pos: (  0.103230  1.127975  0.085049)  para_oo sigma:          -0.85
            -0.9848          0.0140          0.0630
             0.0472         -0.5835          0.0914
             0.0760          0.1025         -0.9801

     Atom 65  H   pos: (  0.103314  1.272933  0.132318)  para_oo sigma:           0.00
             0.0000          0.0000          0.0000
             0.0000          0.0000          0.0000
             0.0000          0.0000          0.0000

     Atom 66  H   pos: (  0.013252  1.053361  0.167816)  para_oo sigma:           0.00
             0.0000          0.0000          0.0000
             0.0000          0.0000          0.0000
             0.0000          0.0000          0.0000

     Atom 67  O   pos: ( -0.442813  0.571224  0.176396)  para_oo sigma:          -1.08
            -1.1012          0.0443         -0.0319
             0.0405         -1.0616          0.0644
            -0.0344          0.0672         -1.0747

     Atom 68  H   pos: (  0.592283  0.409125  0.169723)  para_oo sigma:           0.00
             0.0000          0.0000          0.0000
             0.0000          0.0000          0.0000
             0.0000          0.0000          0.0000

     Atom 69  H   pos: ( -0.411948  0.636802  0.309140)  para_oo sigma:           0.00
             0.0000          0.0000          0.0000
             0.0000          0.0000          0.0000
             0.0000          0.0000          0.0000

     Atom 70  O   pos: (  0.441439 -0.794330  2.014408)  para_oo sigma:          -0.44
            -0.1899         -0.0680         -0.3312
             0.0079         -0.4853          0.1567
            -0.4361          0.1450         -0.6334

     Atom 71  H   pos: (  0.263327  0.166758  0.071071)  para_oo sigma:           0.00
             0.0000          0.0000          0.0000
             0.0000          0.0000          0.0000
             0.0000          0.0000          0.0000

     Atom 72  H   pos: (  0.479050  0.141127 -0.000773)  para_oo sigma:           0.00
             0.0000          0.0000          0.0000
             0.0000          0.0000          0.0000
             0.0000          0.0000          0.0000

     Atom 73  Ca  pos: (  0.381324  0.293970  0.862691)  para_oo sigma:          -3.08
            -3.4095         -0.1946         -0.2485
            -0.2198         -2.3982         -0.3395
            -0.2247         -0.3727         -3.4437

     Atom 74  Si  pos: ( -0.098747  0.268756  0.717837)  para_oo sigma:          -5.82
            -5.7862          0.3174          0.0552
             0.2912         -6.0175          0.0168
             0.0365          0.0070         -5.6530

     Atom 75  O   pos: ( -0.271994  0.199916  0.872735)  para_oo sigma:          -1.31
            -0.5655          0.5521         -1.7209
             0.5612         -2.3980         -0.9070
            -1.8778         -0.9525         -0.9722

     Atom 76  O   pos: (  0.040811  0.416628  0.846155)  para_oo sigma:          -1.55
            -1.2907          1.3336          1.3322
             1.3597         -1.5812          1.1284
             1.4449          1.2678         -1.7873

     Atom 77  O   pos: (  0.032617  0.072797  0.645771)  para_oo sigma:          -3.99
            -4.2868         -1.5639          0.1788
            -1.5940         -2.6805         -0.2209
             0.1516         -0.2224         -4.9948

     Atom 78  O   pos: ( -0.176260  0.360055  0.508813)  para_oo sigma:          -3.58
            -4.1674         -0.2761          0.7444
            -0.3541         -4.1262         -0.8474
             0.8118         -0.8413         -2.4543

     Atom 79  Ca  pos: (  0.049989  0.763876  0.846720)  para_oo sigma:          -2.34
            -2.7490         -0.1237          0.0305
            -0.1212         -1.8631          0.0298
             0.0694          0.0694         -2.4022

     Atom 80  Si  pos: ( -0.473144  0.812686  0.695365)  para_oo sigma:          -6.00
            -6.2111          0.8588         -0.2739
             0.7732         -6.0350         -0.1543
            -0.2353         -0.2040         -5.7504

     Atom 81  O   pos: ( -0.586693  0.636889  0.807685)  para_oo sigma:          -2.15
            -2.1502          1.4142         -1.0146
             1.2383         -1.9299         -0.9203
            -1.0444         -1.0816         -2.3763

     Atom 82  O   pos: ( -0.302312  0.893287  0.844451)  para_oo sigma:          -1.34
            -0.4142          0.7294          1.7795
             0.7472         -2.2539          0.9205
             1.8120          0.9757         -1.3453

     Atom 83  O   pos: ( -0.393067  0.799930  0.467840)  para_oo sigma:          -2.75
            -3.2931          0.0568         -1.1639
             0.2173         -4.0370          0.6121
            -1.2614          0.7858         -0.9303

     Atom 84  Ca  pos: (  0.242628 -0.149424  1.168283)  para_oo sigma:          -3.01
            -3.2723         -0.1439         -0.0811
            -0.0924         -2.4512         -0.1557
            -0.0243         -0.0775         -3.3096

     Atom 85  Si  pos: ( -0.264038 -0.129245  1.363541)  para_oo sigma:          -5.88
            -5.9630          0.6650          0.6002
             0.6468         -5.5214          0.3111
             0.6330          0.3120         -6.1634

     Atom 86  O   pos: ( -0.196217  0.098106  1.369085)  para_oo sigma:          -2.29
            -2.7108          0.7658          0.3073
             0.8274         -0.1153          0.4496
             0.3864          0.7559         -4.0390

     Atom 87  O   pos: (  0.580707 -0.223335  1.182380)  para_oo sigma:          -1.63
            -1.3945          0.7573          1.6781
             0.8779         -2.4845          0.8824
             1.6858          0.8532         -1.0115

     Atom 88  O   pos: ( -0.337932 -0.177243  1.592845)  para_oo sigma:          -2.31
            -2.8386          0.2557         -0.8471
             0.2163         -3.2581         -0.8279
            -0.9961         -0.9253         -0.8329

     Atom 89  Ca  pos: ( -0.114950  0.344247  1.160087)  para_oo sigma:          -2.88
            -3.3542         -0.1314         -0.3301
            -0.1153         -2.6467         -0.5316
            -0.3235         -0.5211         -2.6484

     Atom 90  Si  pos: (  0.354679  0.341304  1.328839)  para_oo sigma:          -5.90
            -5.7231          0.6735          0.0540
             0.6168         -6.1125          0.1663
             0.0720          0.1785         -5.8556

     Atom 91  O   pos: (  0.246335  0.192017  1.177583)  para_oo sigma:          -1.94
            -2.1295          1.0596          1.3021
             1.0277         -2.0839          1.5792
             1.3287          1.6922         -1.5928

     Atom 92  O   pos: ( -0.441609  0.459895  1.257024)  para_oo sigma:          -2.27
            -0.9637          1.2527         -0.7566
             1.2600         -3.0211         -0.4294
            -0.7622         -0.3928         -2.8286

     Atom 93  O   pos: (  0.190407  0.524915  1.360323)  para_oo sigma:          -2.82
            -2.7697         -1.5389          0.0198
            -1.5635         -1.3208         -0.0433
             0.0223         -0.1297         -4.3816

     Atom 94  O   pos: (  0.372328  0.253091  1.555422)  para_oo sigma:          -2.30
            -3.4800          0.2821         -0.3624
             0.2508         -2.6357         -0.9774
            -0.1920         -1.0550         -0.7810

     Atom 95  Ca  pos: ( -0.559540  1.056450  0.301678)  para_oo sigma:          -2.45
            -2.5921          0.2795         -0.0542
             0.2313         -2.5183         -0.3892
            -0.1245         -0.4064         -2.2489

     Atom 96  Ca  pos: ( -0.338010  0.159747  1.720541)  para_oo sigma:          -2.60
            -2.3064         -0.3632          0.3913
            -0.3945         -2.8229          0.0253
             0.4524          0.0461         -2.6747

     Atom 97  Ca  pos: (  0.151005  0.540534  1.705004)  para_oo sigma:          -2.79
            -2.6284          0.4817         -0.0599
             0.4606         -3.0689         -0.2244
            -0.1011         -0.2321         -2.6641

     Atom 98  O   pos: (  0.247914 -0.401215  1.878474)  para_oo sigma:           1.03
             0.6465          0.5173         -0.4238
             0.4889          0.5616         -0.1965
            -0.3346         -0.3022          1.8747

     Atom 99  H   pos: (  0.255193 -0.422068  2.019982)  para_oo sigma:           0.00
             0.0000          0.0000          0.0000
             0.0000          0.0000          0.0000
             0.0000          0.0000          0.0000

     Atom100  O   pos: ( -0.308632  0.256640  2.061548)  para_oo sigma:           0.35
             0.5560          0.2250          0.3136
             0.2662          1.0576          0.1585
             0.3327          0.1546         -0.5570

     Atom101  H   pos: ( -0.312573  1.269690  0.024591)  para_oo sigma:           0.00
             0.0000          0.0000          0.0000
             0.0000          0.0000          0.0000
             0.0000          0.0000          0.0000

     Atom102  O   pos: (  0.573431 -0.567753  1.559182)  para_oo sigma:          -0.50
            -0.5890         -0.1698          0.0903
            -0.2063         -0.0499          0.0657
             0.1196          0.0729         -0.8583

     Atom103  H   pos: (  0.592304 -0.418634  1.579857)  para_oo sigma:           0.00
             0.0000          0.0000          0.0000
             0.0000          0.0000          0.0000
             0.0000          0.0000          0.0000

     Atom104  H   pos: (  0.711382 -0.610874  1.577611)  para_oo sigma:           0.00
             0.0000          0.0000          0.0000
             0.0000          0.0000          0.0000
             0.0000          0.0000          0.0000

     Atom105  O   pos: ( -0.229676  0.489692  1.592668)  para_oo sigma:          -0.50
            -0.6620         -0.1561          0.0823
            -0.1459         -0.5890          0.2085
             0.1060          0.3063         -0.2377

     Atom106  H   pos: ( -0.304421  0.479262  1.463594)  para_oo sigma:           0.00
             0.0000          0.0000          0.0000
             0.0000          0.0000          0.0000
             0.0000          0.0000          0.0000

     Atom107  H   pos: ( -0.281498  0.615130  1.641276)  para_oo sigma:           0.00
             0.0000          0.0000          0.0000
             0.0000          0.0000          0.0000
             0.0000          0.0000          0.0000

     Atom108  O   pos: ( -0.031743  0.713789  0.505066)  para_oo sigma:          -0.80
            -0.4937         -0.0205         -0.2008
            -0.0316         -0.6349         -0.1282
            -0.2612         -0.1367         -1.2781

     Atom109  H   pos: ( -0.073809  0.569406  0.499605)  para_oo sigma:           0.00
             0.0000          0.0000          0.0000
             0.0000          0.0000          0.0000
             0.0000          0.0000          0.0000

     Atom110  H   pos: ( -0.168460  0.773976  0.479960)  para_oo sigma:           0.00
             0.0000          0.0000          0.0000
             0.0000          0.0000          0.0000
             0.0000          0.0000          0.0000

     Atom111  O   pos: ( -0.227014  0.804308 -0.044577)  para_oo sigma:          -0.46
            -0.6406          0.2204          0.0516
             0.1635          0.0442         -0.3875
             0.0551         -0.4275         -0.7818

     Atom112  H   pos: ( -0.281973  0.937787 -0.013252)  para_oo sigma:           0.00
             0.0000          0.0000          0.0000
             0.0000          0.0000          0.0000
             0.0000          0.0000          0.0000

     Atom113  H   pos: ( -0.309123  0.707497  0.033564)  para_oo sigma:           0.00
             0.0000          0.0000          0.0000
             0.0000          0.0000          0.0000
             0.0000          0.0000          0.0000

     Atom114  O   pos: (  0.051883  0.177728  1.770890)  para_oo sigma:          -0.53
            -0.5617          0.0087         -0.1857
            -0.0078         -0.9191         -0.0023
            -0.2028         -0.0184         -0.1017

     Atom115  H   pos: (  0.174516  0.177909  1.688209)  para_oo sigma:           0.00
             0.0000          0.0000          0.0000
             0.0000          0.0000          0.0000
             0.0000          0.0000          0.0000

     Atom116  H   pos: (  0.101091  0.182990  1.910116)  para_oo sigma:           0.00
             0.0000          0.0000          0.0000
             0.0000          0.0000          0.0000
             0.0000          0.0000          0.0000

     Paramagnetic US L_R Q_R contribution in ppm:

     Atom  1  O   pos: ( -0.365636  1.599072  0.255977)  para_lq sigma:        -103.40
          -107.3397         -1.0164          1.1524
            -1.2283        -97.2703         -5.2553
             0.8470         -5.1752       -105.5854

     Atom  2  H   pos: ( -1.239009  1.662433  0.323981)  para_lq sigma:           0.00
             0.0000          0.0000          0.0000
             0.0000          0.0000          0.0000
             0.0000          0.0000          0.0000

     Atom  3  H   pos: ( -0.462753  1.634788  0.360223)  para_lq sigma:           0.00
             0.0000          0.0000          0.0000
             0.0000          0.0000          0.0000
             0.0000          0.0000          0.0000

     Atom  4  O   pos: (  0.174626  0.306566  0.254259)  para_lq sigma:        -100.90
          -105.5052          0.4774         -1.0621
             0.3844        -93.3913          1.3708
            -1.4677          1.2053       -103.8145

     Atom  5  H   pos: (  0.052050  0.299705  0.330500)  para_lq sigma:           0.00
             0.0000          0.0000          0.0000
             0.0000          0.0000          0.0000
             0.0000          0.0000          0.0000

     Atom  6  H   pos: (  0.280456  0.286573  0.355367)  para_lq sigma:           0.00
             0.0000          0.0000          0.0000
             0.0000          0.0000          0.0000
             0.0000          0.0000          0.0000

     Atom  7  O   pos: (  0.712938  0.157554  0.175102)  para_lq sigma:        -101.99
           -97.4202         -4.5190         -1.9511
            -4.5293       -103.0977          0.1346
            -1.7300          0.4657       -105.4642

     Atom  8  H   pos: (  0.771400  0.224233  0.298026)  para_lq sigma:           0.00
             0.0000          0.0000          0.0000
             0.0000          0.0000          0.0000
             0.0000          0.0000          0.0000

     Atom  9  H   pos: (  0.660547  0.036255  0.233087)  para_lq sigma:           0.00
             0.0000          0.0000          0.0000
             0.0000          0.0000          0.0000
             0.0000          0.0000          0.0000

     Atom 10  O   pos: (  0.421159 -0.048892  1.895653)  para_lq sigma:        -100.71
           -96.4569         -2.3405          4.8465
            -2.2242       -104.3823         -1.6364
             5.0897         -1.7087       -101.2826

     Atom 11  H   pos: (  0.389316 -0.192729  1.879125)  para_lq sigma:           0.00
             0.0000          0.0000          0.0000
             0.0000          0.0000          0.0000
             0.0000          0.0000          0.0000

     Atom 12  H   pos: (  0.352293 -0.017349  2.018041)  para_lq sigma:           0.00
             0.0000          0.0000          0.0000
             0.0000          0.0000          0.0000
             0.0000          0.0000          0.0000

     Atom 13  O   pos: (  0.451817  0.230657  0.520366)  para_lq sigma:        -100.37
          -103.0522         -0.8086          1.3828
            -0.6996       -103.5180         -0.1662
             1.1819          0.0939        -94.5417

     Atom 14  H   pos: (  0.583947  0.298669  0.509040)  para_lq sigma:           0.00
             0.0000          0.0000          0.0000
             0.0000          0.0000          0.0000
             0.0000          0.0000          0.0000

     Atom 15  H   pos: (  0.490410  0.088898  0.512731)  para_lq sigma:           0.00
             0.0000          0.0000          0.0000
             0.0000          0.0000          0.0000
             0.0000          0.0000          0.0000

     Atom 16  O   pos: ( -0.437297  0.861652  1.542474)  para_lq sigma:        -101.90
          -105.1779         -1.1423          0.0676
            -1.1470       -105.6617         -0.9803
             0.2155         -0.9780        -94.8569

     Atom 17  H   pos: ( -0.578456  0.892942  1.546232)  para_lq sigma:           0.00
             0.0000          0.0000          0.0000
             0.0000          0.0000          0.0000
             0.0000          0.0000          0.0000

     Atom 18  H   pos: ( -0.366866  0.991590  1.550128)  para_lq sigma:           0.00
             0.0000          0.0000          0.0000
             0.0000          0.0000          0.0000
             0.0000          0.0000          0.0000

     Atom 19  O   pos: ( -0.338306  1.267586  0.516804)  para_lq sigma:        -100.55
          -103.2530         -1.1643          3.1347
            -1.1878       -103.9809          0.9547
             3.1202          0.6958        -94.4022

     Atom 20  H   pos: ( -0.441248  1.365539  0.542416)  para_lq sigma:           0.00
             0.0000          0.0000          0.0000
             0.0000          0.0000          0.0000
             0.0000          0.0000          0.0000

     Atom 21  H   pos: ( -0.229313  1.352654  0.471642)  para_lq sigma:           0.00
             0.0000          0.0000          0.0000
             0.0000          0.0000          0.0000
             0.0000          0.0000          0.0000

     Atom 22  O   pos: (  1.007794 -0.890027  1.912309)  para_lq sigma:        -100.38
          -102.5522         -2.1205          2.1885
            -2.1920        -95.1423         -4.4807
             1.8571         -4.6010       -103.4379

     Atom 23  H   pos: ( -0.356899  0.879534  1.862723)  para_lq sigma:           0.00
             0.0000          0.0000          0.0000
             0.0000          0.0000          0.0000
             0.0000          0.0000          0.0000

     Atom 24  H   pos: (  0.956260 -0.844906  2.043003)  para_lq sigma:           0.00
             0.0000          0.0000          0.0000
             0.0000          0.0000          0.0000
             0.0000          0.0000          0.0000

     Atom 25  Ca  pos: ( -0.259685  1.225382  0.885377)  para_lq sigma:         201.72
           200.9192         -0.5173         -0.9532
            -0.6904        203.2147         -0.2414
            -1.0365         -0.3894        201.0206

     Atom 26  Si  pos: ( -0.751100  1.196965  0.726232)  para_lq sigma:          -0.49
             3.0817          3.2353         -1.2764
             3.4266         -3.1956          0.5709
            -1.0593          0.8827         -1.3569

     Atom 27  O   pos: ( -0.948030  1.148633  0.845526)  para_lq sigma:        -109.65
          -112.2331         -1.0827          3.7262
            -0.8726       -107.1149          0.5669
             4.7982          0.7401       -109.5935

     Atom 28  O   pos: ( -0.601781  1.328671  0.856292)  para_lq sigma:        -109.52
          -109.5650         -2.4796         -2.5646
            -2.7002       -109.0347         -2.9956
            -3.2625         -3.2197       -109.9489

     Atom 29  O   pos: ( -0.650667  0.986108  0.660068)  para_lq sigma:        -102.02
          -101.8950          4.1363          0.2125
             4.0128       -104.9690         -0.4797
             0.3638         -0.1987        -99.1905

     Atom 30  O   pos: ( -0.777016  1.295912  0.501359)  para_lq sigma:        -103.25
          -100.2365          2.0557         -0.4610
             1.9762       -105.2383          2.9185
            -0.4458          2.8929       -104.2746

     Atom 31  Ca  pos: (  0.670434 -0.161190  0.845513)  para_lq sigma:         201.58
           201.1921         -0.2085          0.3306
            -0.1913        202.4983          0.0939
             0.1916          0.0097        201.0506

     Atom 32  Si  pos: (  0.150410 -0.120532  0.729673)  para_lq sigma:          -0.54
             0.4335          1.9786          0.8062
             2.4692         -1.4183         -1.9137
             0.6899         -0.7006         -0.6486

     Atom 33  O   pos: (  0.008221 -0.241226  0.878576)  para_lq sigma:        -109.65
          -110.0530         -2.9650          2.9797
            -2.5858       -108.2418          2.7185
             3.4719          3.3060       -110.6602

     Atom 34  O   pos: (  0.347452 -0.058502  0.847013)  para_lq sigma:        -109.00
          -111.2622         -2.0580         -3.3416
            -2.3851       -106.3301         -0.7004
            -4.1855         -1.0355       -109.4192

     Atom 35  O   pos: ( -1.045085  1.576885  0.545959)  para_lq sigma:        -103.23
          -103.9148          1.5053          3.0977
             1.6255       -101.9160         -3.2389
             3.0612         -2.9259       -103.8736

     Atom 36  Ca  pos: ( -0.416149  0.800759  1.157869)  para_lq sigma:         201.85
           202.2540         -1.4996         -0.7180
            -1.5772        201.5810         -0.8089
            -0.9475         -0.6263        201.7158

     Atom 37  Si  pos: (  0.103294  0.755895  1.311259)  para_lq sigma:          -0.91
             0.4237          2.9066         -0.2245
             3.1819         -4.9020          0.9590
            -0.1898          1.0394          1.7613

     Atom 38  O   pos: ( -0.742874  0.896283  1.183982)  para_lq sigma:        -110.62
          -110.5385         -2.2544          2.3778
            -2.8282       -110.5503          2.6006
             2.8341          2.5975       -110.7834

     Atom 39  O   pos: ( -0.095114  0.708310  1.186316)  para_lq sigma:        -110.33
          -113.0266         -0.7667         -3.3284
            -0.6093       -107.7274          0.0119
            -3.9380         -0.4083       -110.2393

     Atom 40  O   pos: ( -0.908186  0.860890  1.551279)  para_lq sigma:        -112.12
          -108.6345          0.1684          0.9274
             0.3087       -110.6523         -3.5588
             0.8964         -3.3379       -117.0711

     Atom 41  Ca  pos: ( -0.725599  1.242004  1.181343)  para_lq sigma:         201.86
           202.7556         -1.4027         -1.0853
            -1.1925        202.1324         -0.1845
            -1.0901         -0.3379        200.6996

     Atom 42  Si  pos: (  0.004552 -0.512680  1.336791)  para_lq sigma:          -0.90
             0.6158          1.9475          0.2634
             2.5925         -4.3619          0.1345
            -0.0569          0.4688          1.0437

     Atom 43  O   pos: ( -0.392683  1.163719  1.202494)  para_lq sigma:        -109.88
          -110.0705         -2.3989         -2.2011
            -2.6938       -109.8086         -2.6391
            -2.8294         -2.6289       -109.7678

     Atom 44  O   pos: (  0.221527 -0.497500  1.240793)  para_lq sigma:        -110.09
          -114.3298         -0.2407          3.0204
             0.1836       -107.1831         -0.0899
             3.4865          0.0019       -108.7655

     Atom 45  O   pos: ( -0.062446 -0.271483  1.339268)  para_lq sigma:        -103.25
          -104.0468          2.7971          0.6711
             2.3792       -105.2465         -0.3072
             0.8231         -0.3672       -100.4630

     Atom 46  O   pos: ( -0.007966 -0.580906  1.568063)  para_lq sigma:        -111.42
          -108.0709          0.2787         -0.1646
             0.4247       -109.8053          2.7348
             0.0249          2.5719       -116.3962

     Atom 47  Ca  pos: (  0.276472 -0.697492  1.721197)  para_lq sigma:         202.48
           201.9350         -0.8471          0.6327
            -1.2580        203.9368          1.7306
             0.2832          2.1642        201.5718

     Atom 48  Ca  pos: (  0.016119 -0.233360  1.723520)  para_lq sigma:         202.34
           204.2492         -0.9659          0.8528
            -1.1205        201.5945          0.0222
             2.2035         -1.0487        201.1716

     Atom 49  Si  pos: ( -0.830998  1.528726  0.434087)  para_lq sigma:          -0.65
            -0.1435          3.4992          2.9397
             3.1816         -2.5290          2.1039
             2.2730          1.1461          0.7100

     Atom 50  O   pos: ( -0.868354  1.512778  0.200500)  para_lq sigma:        -107.39
          -105.0538          0.2995         -0.4005
             0.0325       -104.9706          0.5516
            -0.9264         -0.3297       -112.1339

     Atom 51  O   pos: (  0.591712 -0.155484  0.494147)  para_lq sigma:        -111.54
          -113.2415         -4.5276         -2.7065
            -4.3304       -111.5202         -2.2532
            -1.9549         -2.0566       -109.8657

     Atom 52  O   pos: (  0.284136 -0.122997  1.518123)  para_lq sigma:        -100.04
          -102.1512          0.3493         -2.3478
             0.3680       -102.6558          0.0722
            -2.4601         -0.1710        -95.3076

     Atom 53  H   pos: (  0.418949 -0.174590  1.553465)  para_lq sigma:           0.00
             0.0000          0.0000          0.0000
             0.0000          0.0000          0.0000
             0.0000          0.0000          0.0000

     Atom 54  H   pos: (  0.309877  0.023505  1.527949)  para_lq sigma:           0.00
             0.0000          0.0000          0.0000
             0.0000          0.0000          0.0000
             0.0000          0.0000          0.0000

     Atom 55  O   pos: ( -0.033600  0.606919  1.973548)  para_lq sigma:         -99.93
           -99.2214          4.2081         -4.3992
             4.4819       -100.2498         -2.1472
            -4.2483         -1.8975       -100.3291

     Atom 56  H   pos: ( -1.041549  1.543557  0.052531)  para_lq sigma:           0.00
             0.0000          0.0000          0.0000
             0.0000          0.0000          0.0000
             0.0000          0.0000          0.0000

     Atom 57  H   pos: ( -0.214164  1.632180 -0.077278)  para_lq sigma:           0.00
             0.0000          0.0000          0.0000
             0.0000          0.0000          0.0000
             0.0000          0.0000          0.0000

     Atom 58  O   pos: (  0.226065  0.767875  0.229053)  para_lq sigma:        -100.16
          -100.2505          2.3984          5.4995
             1.9923       -102.3353          0.9459
             5.3873          1.4098        -97.8972

     Atom 59  H   pos: (  0.302886  0.646241  0.211205)  para_lq sigma:           0.00
             0.0000          0.0000          0.0000
             0.0000          0.0000          0.0000
             0.0000          0.0000          0.0000

     Atom 60  H   pos: (  0.124213  0.741232  0.335500)  para_lq sigma:           0.00
             0.0000          0.0000          0.0000
             0.0000          0.0000          0.0000
             0.0000          0.0000          0.0000

     Atom 61  O   pos: ( -0.567800  0.586722  1.932526)  para_lq sigma:        -101.29
           -99.3576          5.2890          1.3986
             5.3517        -99.2127         -0.0869
             1.2628         -0.1637       -105.2902

     Atom 62  H   pos: ( -0.628159  0.617615  2.066167)  para_lq sigma:           0.00
             0.0000          0.0000          0.0000
             0.0000          0.0000          0.0000
             0.0000          0.0000          0.0000

     Atom 63  H   pos: ( -0.474714  0.479811  1.966101)  para_lq sigma:           0.00
             0.0000          0.0000          0.0000
             0.0000          0.0000          0.0000
             0.0000          0.0000          0.0000

     Atom 64  O   pos: (  0.103230  1.127975  0.085049)  para_lq sigma:        -102.05
           -98.8413         -1.6961          3.2882
            -1.4130       -106.3884         -1.7830
             3.3437         -1.4133       -100.9189

     Atom 65  H   pos: (  0.103314  1.272933  0.132318)  para_lq sigma:           0.00
             0.0000          0.0000          0.0000
             0.0000          0.0000          0.0000
             0.0000          0.0000          0.0000

     Atom 66  H   pos: (  0.013252  1.053361  0.167816)  para_lq sigma:           0.00
             0.0000          0.0000          0.0000
             0.0000          0.0000          0.0000
             0.0000          0.0000          0.0000

     Atom 67  O   pos: ( -0.442813  0.571224  0.176396)  para_lq sigma:        -100.53
           -95.1900          1.7100         -2.2068
             1.4391       -103.6187         -1.7891
            -2.1959         -1.4421       -102.7705

     Atom 68  H   pos: (  0.592283  0.409125  0.169723)  para_lq sigma:           0.00
             0.0000          0.0000          0.0000
             0.0000          0.0000          0.0000
             0.0000          0.0000          0.0000

     Atom 69  H   pos: ( -0.411948  0.636802  0.309140)  para_lq sigma:           0.00
             0.0000          0.0000          0.0000
             0.0000          0.0000          0.0000
             0.0000          0.0000          0.0000

     Atom 70  O   pos: (  0.441439 -0.794330  2.014408)  para_lq sigma:        -100.76
          -104.3000         -0.2386          0.6469
             0.1070        -94.9142         -5.0109
             1.1582         -4.8490       -103.0561

     Atom 71  H   pos: (  0.263327  0.166758  0.071071)  para_lq sigma:           0.00
             0.0000          0.0000          0.0000
             0.0000          0.0000          0.0000
             0.0000          0.0000          0.0000

     Atom 72  H   pos: (  0.479050  0.141127 -0.000773)  para_lq sigma:           0.00
             0.0000          0.0000          0.0000
             0.0000          0.0000          0.0000
             0.0000          0.0000          0.0000

     Atom 73  Ca  pos: (  0.381324  0.293970  0.862691)  para_lq sigma:         202.40
           201.5921         -0.2936         -0.7291
            -0.6456        203.6511         -0.6295
            -0.7674         -1.0424        201.9627

     Atom 74  Si  pos: ( -0.098747  0.268756  0.717837)  para_lq sigma:          -1.01
            -1.1914          1.4653          0.4677
             1.7065         -2.6444         -0.2675
             1.1982         -1.4930          0.7917

     Atom 75  O   pos: ( -0.271994  0.199916  0.872735)  para_lq sigma:        -111.41
          -112.8362         -1.8869          4.0703
            -1.9853       -108.4592          1.2844
             4.5405          1.5218       -112.9455

     Atom 76  O   pos: (  0.040811  0.416628  0.846155)  para_lq sigma:        -110.97
          -110.5868         -3.1489         -2.4775
            -2.7278       -110.9612         -2.9261
            -2.6396         -3.1479       -111.3741

     Atom 77  O   pos: (  0.032617  0.072797  0.645771)  para_lq sigma:        -102.88
          -102.9165          3.4923         -0.0678
             3.5356       -105.7759          0.1328
            -0.0479          0.1205        -99.9341

     Atom 78  O   pos: ( -0.176260  0.360055  0.508813)  para_lq sigma:        -109.58
          -108.0005          0.8412         -2.8409
             0.5607       -108.6275          3.2957
            -2.4787          2.9309       -112.1039

     Atom 79  Ca  pos: (  0.049989  0.763876  0.846720)  para_lq sigma:         203.20
           202.0105          0.1258          0.3894
            -0.0651        204.1519          0.1346
             0.1943          0.2713        203.4321

     Atom 80  Si  pos: ( -0.473144  0.812686  0.695365)  para_lq sigma:          -0.81
            -2.1301          4.1965         -1.3083
             4.0545         -1.5447         -0.7916
            -1.5446         -0.8054          1.2405

     Atom 81  O   pos: ( -0.586693  0.636889  0.807685)  para_lq sigma:        -111.54
          -110.2265         -2.5791          1.7848
            -2.5316       -113.4259          3.1420
             2.1915          3.8730       -110.9753

     Atom 82  O   pos: ( -0.302312  0.893287  0.844451)  para_lq sigma:        -110.98
          -112.6734         -1.4060         -3.8839
            -0.8646       -108.2109         -1.1855
            -4.2440         -1.7470       -112.0649

     Atom 83  O   pos: ( -0.393067  0.799930  0.467840)  para_lq sigma:        -109.61
          -108.0885         -0.1339          2.7402
             0.4620       -107.5654         -1.8674
             2.6105         -1.8200       -113.1794

     Atom 84  Ca  pos: (  0.242628 -0.149424  1.168283)  para_lq sigma:         201.73
           200.7141         -0.1581          0.3667
            -0.1647        203.3362         -0.2814
             0.3319          0.0251        201.1342

     Atom 85  Si  pos: ( -0.264038 -0.129245  1.363541)  para_lq sigma:          -0.98
            -1.8554          3.6253          2.6312
             2.7571          0.5563          1.3837
             2.5609          0.6782         -1.6499

     Atom 86  O   pos: ( -0.196217  0.098106  1.369085)  para_lq sigma:        -112.29
          -109.1819         -1.5650          0.3824
            -2.1615       -118.5118         -0.6046
             0.3715         -0.8590       -109.1621

     Atom 87  O   pos: (  0.580707 -0.223335  1.182380)  para_lq sigma:        -110.28
          -110.7579         -1.3365         -3.2552
            -0.8506       -108.2084         -0.8228
            -3.5445         -1.2995       -111.8698

     Atom 88  O   pos: ( -0.337932 -0.177243  1.592845)  para_lq sigma:        -110.87
          -108.9894         -0.1783          2.8437
            -0.1194       -108.1291          0.2004
             2.8642          0.4750       -115.4822

     Atom 89  Ca  pos: ( -0.114950  0.344247  1.160087)  para_lq sigma:         201.58
           199.1787         -0.4644         -1.0390
            -0.2811        202.3519         -1.1561
            -0.7256         -0.9239        203.1984

     Atom 90  Si  pos: (  0.354679  0.341304  1.328839)  para_lq sigma:          -0.98
            -0.5244          3.9862          0.2588
             3.5689         -2.4161          0.8986
             0.5289          0.4636          0.0038

     Atom 91  O   pos: (  0.246335  0.192017  1.177583)  para_lq sigma:        -110.47
          -108.3783         -1.8158         -1.5067
            -1.8343       -111.1902         -3.0151
            -1.9915         -3.5914       -111.8304

     Atom 92  O   pos: ( -0.441609  0.459895  1.257024)  para_lq sigma:        -110.56
          -113.5687         -2.2473          2.7704
            -2.1805       -109.3627          1.1735
             2.9329          1.4684       -108.7622

     Atom 93  O   pos: (  0.190407  0.524915  1.360323)  para_lq sigma:        -103.51
          -102.3640          3.9970          0.1105
             3.9091       -106.9517          0.7502
             0.2442          0.5797       -101.2034

     Atom 94  O   pos: (  0.372328  0.253091  1.555422)  para_lq sigma:        -110.25
          -107.5690          0.4069         -0.8349
             0.6570       -109.1264          3.0065
            -0.7665          2.9007       -114.0509

     Atom 95  Ca  pos: ( -0.559540  1.056450  0.301678)  para_lq sigma:         202.62
           201.6955         -0.0099         -1.0292
            -0.0788        202.3892         -1.8764
            -0.7459         -2.0459        203.7644

     Atom 96  Ca  pos: ( -0.338010  0.159747  1.720541)  para_lq sigma:         202.87
           202.9865         -1.9893          2.0892
            -2.2711        201.9579          1.2484
             1.8556          1.0829        203.6805

     Atom 97  Ca  pos: (  0.151005  0.540534  1.705004)  para_lq sigma:         201.72
           201.6301          1.5456          0.0466
             0.9089        201.4109         -1.3003
             0.0182         -1.5386        202.1088

     Atom 98  O   pos: (  0.247914 -0.401215  1.878474)  para_lq sigma:        -110.97
          -107.1552         -0.7584          0.9806
            -0.3473       -107.4079          0.6161
            -0.5249          1.1082       -118.3456

     Atom 99  H   pos: (  0.255193 -0.422068  2.019982)  para_lq sigma:           0.00
             0.0000          0.0000          0.0000
             0.0000          0.0000          0.0000
             0.0000          0.0000          0.0000

     Atom100  O   pos: ( -0.308632  0.256640  2.061548)  para_lq sigma:        -111.36
          -112.4348         -6.7969         -0.7875
            -6.5761       -114.0384         -1.1418
            -0.8789         -1.2569       -107.6207

     Atom101  H   pos: ( -0.312573  1.269690  0.024591)  para_lq sigma:           0.00
             0.0000          0.0000          0.0000
             0.0000          0.0000          0.0000
             0.0000          0.0000          0.0000

     Atom102  O   pos: (  0.573431 -0.567753  1.559182)  para_lq sigma:        -101.09
          -103.6719          0.2948         -1.4550
             0.2956       -104.2840         -1.4123
            -1.4453         -1.4992        -95.3236

     Atom103  H   pos: (  0.592304 -0.418634  1.579857)  para_lq sigma:           0.00
             0.0000          0.0000          0.0000
             0.0000          0.0000          0.0000
             0.0000          0.0000          0.0000

     Atom104  H   pos: (  0.711382 -0.610874  1.577611)  para_lq sigma:           0.00
             0.0000          0.0000          0.0000
             0.0000          0.0000          0.0000
             0.0000          0.0000          0.0000

     Atom105  O   pos: ( -0.229676  0.489692  1.592668)  para_lq sigma:        -100.69
           -98.6337          3.9028         -3.9869
             3.7186       -101.6007         -1.8909
            -4.0937         -1.9389       -101.8208

     Atom106  H   pos: ( -0.304421  0.479262  1.463594)  para_lq sigma:           0.00
             0.0000          0.0000          0.0000
             0.0000          0.0000          0.0000
             0.0000          0.0000          0.0000

     Atom107  H   pos: ( -0.281498  0.615130  1.641276)  para_lq sigma:           0.00
             0.0000          0.0000          0.0000
             0.0000          0.0000          0.0000
             0.0000          0.0000          0.0000

     Atom108  O   pos: ( -0.031743  0.713789  0.505066)  para_lq sigma:        -100.41
          -102.0829          0.6226         -1.7556
             0.3871       -103.7738         -0.1013
            -1.8215         -0.1839        -95.3731

     Atom109  H   pos: ( -0.073809  0.569406  0.499605)  para_lq sigma:           0.00
             0.0000          0.0000          0.0000
             0.0000          0.0000          0.0000
             0.0000          0.0000          0.0000

     Atom110  H   pos: ( -0.168460  0.773976  0.479960)  para_lq sigma:           0.00
             0.0000          0.0000          0.0000
             0.0000          0.0000          0.0000
             0.0000          0.0000          0.0000

     Atom111  O   pos: ( -0.227014  0.804308 -0.044577)  para_lq sigma:        -101.06
           -99.2380         -0.4479          5.1614
            -0.4887       -105.4766          1.1228
             4.9761          1.4677        -98.4706

     Atom112  H   pos: ( -0.281973  0.937787 -0.013252)  para_lq sigma:           0.00
             0.0000          0.0000          0.0000
             0.0000          0.0000          0.0000
             0.0000          0.0000          0.0000

     Atom113  H   pos: ( -0.309123  0.707497  0.033564)  para_lq sigma:           0.00
             0.0000          0.0000          0.0000
             0.0000          0.0000          0.0000
             0.0000          0.0000          0.0000

     Atom114  O   pos: (  0.051883  0.177728  1.770890)  para_lq sigma:         -99.77
          -101.9382         -0.2107          0.4590
            -0.1029        -93.7195         -0.5473
             0.4597         -0.4132       -103.6583

     Atom115  H   pos: (  0.174516  0.177909  1.688209)  para_lq sigma:           0.00
             0.0000          0.0000          0.0000
             0.0000          0.0000          0.0000
             0.0000          0.0000          0.0000

     Atom116  H   pos: (  0.101091  0.182990  1.910116)  para_lq sigma:           0.00
             0.0000          0.0000          0.0000
             0.0000          0.0000          0.0000
             0.0000          0.0000          0.0000


     Total NMR chemical shifts in ppm: ---------------------------------------
     (adopting the Simpson convention for anisotropy and asymmetry)-----------

     Atom  1  O   pos: ( -0.365636  1.599072  0.255977)  Total sigma:         246.86
           272.6871         -5.9351        -15.5867
           -11.5881        228.7173         -7.6467
           -26.6061         -7.3776        239.1745

     O    1    anisotropy:     54.63    eta:   -0.5788
     O    1    sigma_11=    239.19    axis=(  0.246061 -0.692397  0.678262)
     O    1    sigma_22=    218.11    axis=( -0.348671 -0.716164 -0.604597)
     O    1    sigma_33=    283.28    axis=( -0.904368  0.087723  0.417639)

     Atom  2  H   pos: ( -1.239009  1.662433  0.323981)  Total sigma:          28.21
            37.9764          1.7013          4.9319
             2.7642         20.8134          1.2765
             6.4483          1.3135         25.8294

     H    2    anisotropy:     18.52    eta:   -0.2582
     H    2    sigma_11=     23.63    axis=(  0.381911 -0.118820 -0.916529)
     H    2    sigma_22=     20.44    axis=(  0.073934 -0.984595  0.158452)
     H    2    sigma_33=     40.56    axis=(  0.921237  0.128277  0.367243)

     Atom  3  H   pos: ( -0.462753  1.634788  0.360223)  Total sigma:          23.54
            31.9192         -4.0703        -13.4274
            -4.7519         13.6004          3.6926
           -15.4882          3.5737         25.0948

     H    3    anisotropy:     31.32    eta:   -0.0542
     H    3    sigma_11=     13.66    axis=( -0.632058 -0.095395 -0.769027)
     H    3    sigma_22=     12.53    axis=(  0.081917  0.978608 -0.188720)
     H    3    sigma_33=     44.42    axis=( -0.770579  0.182278  0.610723)

     Atom  4  O   pos: (  0.174626  0.306566  0.254259)  Total sigma:         254.82
           277.0236         -5.7061          2.4394
            -7.1088        231.9039          7.9405
            -3.6363          4.5765        255.5449

     O    4    anisotropy:    -37.88    eta:   -0.8364
     O    4    sigma_11=    256.89    axis=(  0.098245  0.218022  0.970986)
     O    4    sigma_22=    278.01    axis=( -0.986975  0.146247  0.067025)
     O    4    sigma_33=    229.57    axis=(  0.127391  0.964924 -0.229550)

     Atom  5  H   pos: (  0.052050  0.299705  0.330500)  Total sigma:          25.56
            36.3450         -0.3615        -10.0430
             0.2759         16.0287          0.0641
           -11.6084          0.5174         24.2920

     H    5    anisotropy:     25.73    eta:   -0.1140
     H    5    sigma_11=     17.96    axis=( -0.503977 -0.117924 -0.855629)
     H    5    sigma_22=     16.00    axis=( -0.053856  0.992999 -0.105135)
     H    5    sigma_33=     42.71    axis=( -0.862036  0.006905  0.506800)

     Atom  6  H   pos: (  0.280456  0.286573  0.355367)  Total sigma:          21.82
            29.8408         -3.9099         14.1271
            -3.8769         10.3770         -4.0492
            15.2472         -4.2581         25.2358

     H    6    anisotropy:     32.34    eta:   -0.1619
     H    6    sigma_11=     12.78    axis=( -0.665085 -0.176398  0.725635)
     H    6    sigma_22=      9.29    axis=(  0.009211  0.969689  0.244169)
     H    6    sigma_33=     43.38    axis=(  0.746711 -0.169077  0.643301)

     Atom  7  O   pos: (  0.712938  0.157554  0.175102)  Total sigma:         229.53
           222.6752          1.3013          0.2152
             4.1749        238.5253         16.5365
             6.4841         19.3921        227.3940

     O    7    anisotropy:     34.24    eta:   -0.3597
     O    7    sigma_11=    222.22    axis=(  0.981635 -0.189458  0.022311)
     O    7    sigma_22=    214.01    axis=(  0.129632  0.576668 -0.806629)
     O    7    sigma_33=    252.36    axis=(  0.139956  0.794708  0.590637)

     Atom  8  H   pos: (  0.771400  0.224233  0.298026)  Total sigma:          19.15
            12.1409          5.8837          8.8979
             5.4950         15.1144         12.8146
             9.6123         14.2005         30.1895

     H    8    anisotropy:     34.37    eta:   -0.0478
     H    8    sigma_11=      8.24    axis=(  0.922263 -0.003751 -0.386545)
     H    8    sigma_22=      7.14    axis=( -0.181648  0.878470 -0.441922)
     H    8    sigma_33=     42.06    axis=(  0.341226  0.477783  0.809499)

     Atom  9  H   pos: (  0.660547  0.036255  0.233087)  Total sigma:          26.96
            21.9311          4.7410         -2.3522
             4.4890         34.2795         -5.6808
            -2.2820         -6.0450         24.6637

     H    9    anisotropy:     17.54    eta:   -0.1343
     H    9    sigma_11=     21.90    axis=( -0.069663  0.448014  0.891308)
     H    9    sigma_22=     20.33    axis=(  0.952928 -0.234408  0.192303)
     H    9    sigma_33=     38.65    axis=( -0.295084 -0.862749  0.410596)

     Atom 10  O   pos: (  0.421159 -0.048892  1.895653)  Total sigma:         223.07
           209.1087          6.6439        -11.3989
            14.2140        238.2007         -1.8985
            -9.2823          0.1694        221.8869

     O   10    anisotropy:    -32.76    eta:   -0.7739
     O   10    sigma_11=    225.53    axis=( -0.338071  0.338303  0.878214)
     O   10    sigma_22=    242.43    axis=( -0.351908 -0.910907  0.215429)
     O   10    sigma_33=    201.23    axis=( -0.872851  0.236220 -0.427003)

     Atom 11  H   pos: (  0.389316 -0.192729  1.879125)  Total sigma:          21.59
            13.9708          9.5523          0.1386
             9.3601         36.6068          3.4221
             0.2585          2.2860         14.1817

     H   11    anisotropy:     28.11    eta:   -0.1974
     H   11    sigma_11=     14.07    axis=(  0.238703  0.022785 -0.970825)
     H   11    sigma_22=     10.37    axis=(  0.910909 -0.351727  0.215716)
     H   11    sigma_33=     40.33    axis=(  0.336550  0.935825  0.104713)

     Atom 12  H   pos: (  0.352293 -0.017349  2.018041)  Total sigma:          25.58
            20.7702         -2.9519         -7.9386
            -2.8489         20.7513          3.0780
            -7.2893          4.0757         35.2150

     H   12    anisotropy:     20.94    eta:   -0.2358
     H   12    sigma_11=     20.25    axis=(  0.286862 -0.888479  0.358210)
     H   12    sigma_22=     16.95    axis=( -0.872197 -0.396884 -0.285930)
     H   12    sigma_33=     39.54    axis=( -0.396211  0.230407  0.888780)

     Atom 13  O   pos: (  0.451817  0.230657  0.520366)  Total sigma:         217.07
           227.8470          1.4271          5.7268
             2.9130        213.5792          2.2047
             5.2874          4.0635        209.7890

     O   13    anisotropy:     19.29    eta:   -0.5280
     O   13    sigma_11=    214.04    axis=( -0.270206  0.908165  0.319727)
     O   13    sigma_22=    207.25    axis=( -0.201720 -0.378108  0.903517)
     O   13    sigma_33=    229.93    axis=( -0.941434 -0.179641 -0.285362)

     Atom 14  H   pos: (  0.583947  0.298669  0.509040)  Total sigma:          20.75
            36.7419         10.8492         -1.6337
             9.6354         15.1061         -0.8045
            -1.6821         -0.8147         10.4038

     H   14    anisotropy:     30.27    eta:   -0.0389
     H   14    sigma_11=     11.05    axis=( -0.374304  0.909854 -0.179059)
     H   14    sigma_22=     10.27    axis=( -0.011449  0.188547  0.981997)
     H   14    sigma_33=     40.93    axis=( -0.927235 -0.369616  0.060157)

     Atom 15  H   pos: (  0.490410  0.088898  0.512731)  Total sigma:          23.21
            16.8761         -6.3024         -1.2758
            -5.6244         38.7940          1.0955
            -1.2248          1.3849         13.9452

     H   15    anisotropy:     25.79    eta:   -0.1367
     H   15    sigma_11=     15.78    axis=( -0.870654 -0.248519  0.424499)
     H   15    sigma_22=     13.43    axis=(  0.424684  0.055673  0.903628)
     H   15    sigma_33=     40.40    axis=(  0.248201 -0.967026 -0.057070)

     Atom 16  O   pos: ( -0.437297  0.861652  1.542474)  Total sigma:         250.33
           261.8342         14.3415          2.4458
            12.9871        255.9185          0.3382
             6.6576         -1.4458        233.2454

     O   16    anisotropy:     34.17    eta:   -0.5965
     O   16    sigma_11=    245.74    axis=( -0.585355  0.772065 -0.247537)
     O   16    sigma_22=    232.15    axis=( -0.215360  0.146282  0.965516)
     O   16    sigma_33=    273.12    axis=( -0.781652 -0.618480 -0.080645)

     Atom 17  H   pos: ( -0.578456  0.892942  1.546232)  Total sigma:          26.79
            40.0034         -0.5412          0.6500
            -2.3223         21.8305          0.0263
             0.3968         -0.1288         18.5487

     H   17    anisotropy:     20.00    eta:   -0.2387
     H   17    sigma_11=     21.72    axis=( -0.078154 -0.996936  0.003215)
     H   17    sigma_22=     18.54    axis=( -0.024034  0.005108  0.999698)
     H   17    sigma_33=     40.13    axis=(  0.996652 -0.078053  0.024360)

     Atom 18  H   pos: ( -0.366866  0.991590  1.550128)  Total sigma:          22.37
            19.8577         11.7301          1.1005
            13.2220         35.2973          0.1961
             1.5490          0.0626         11.9642

     H   18    anisotropy:     29.84    eta:   -0.1201
     H   18    sigma_11=     13.62    axis=(  0.724377 -0.420176  0.546562)
     H   18    sigma_22=     11.23    axis=( -0.487570  0.248258  0.837044)
     H   18    sigma_33=     42.27    axis=(  0.487395  0.872823  0.025033)

     Atom 19  O   pos: ( -0.338306  1.267586  0.516804)  Total sigma:         235.43
           247.7986          1.8315        -10.9389
             2.0334        230.6574         -8.6578
           -12.4780        -13.0190        227.8365

     O   19    anisotropy:     29.38    eta:   -0.9540
     O   19    sigma_11=    234.98    axis=( -0.480900  0.781503 -0.397476)
     O   19    sigma_22=    216.29    axis=(  0.258362  0.559520  0.787519)
     O   19    sigma_33=    255.02    axis=( -0.837845 -0.276025  0.470984)

     Atom 20  H   pos: ( -0.441248  1.365539  0.542416)  Total sigma:          27.27
            32.6042         -5.6995         -3.4071
            -7.0684         27.8147          1.1308
            -2.8421          0.7144         21.3766

     H   20    anisotropy:     15.53    eta:   -0.3173
     H   20    sigma_11=     23.73    axis=( -0.478910 -0.819606  0.314470)
     H   20    sigma_22=     20.45    axis=(  0.326419  0.166280  0.930485)
     H   20    sigma_33=     37.62    axis=(  0.814921 -0.548267 -0.187901)

     Atom 21  H   pos: ( -0.229313  1.352654  0.471642)  Total sigma:          24.39
            31.2440         10.1301         -3.4878
            11.9552         24.5930         -3.2814
            -3.9221         -3.2668         17.3294

     H   21    anisotropy:     24.17    eta:   -0.0511
     H   21    sigma_11=     16.75    axis=( -0.560098  0.518636 -0.645993)
     H   21    sigma_22=     15.92    axis=(  0.270875 -0.622267 -0.734446)
     H   21    sigma_33=     40.50    axis=( -0.782890 -0.586345  0.208045)

     Atom 22  O   pos: (  1.007794 -0.890027  1.912309)  Total sigma:         249.08
           240.0348          0.9284          3.3058
             1.3757        240.2898          6.8790
            -3.2279          8.9876        266.9117

     O   22    anisotropy:     30.03    eta:   -0.1461
     O   22    sigma_11=    240.53    axis=(  0.910585  0.395441 -0.120259)
     O   22    sigma_22=    237.61    axis=( -0.413154  0.879161 -0.237445)
     O   22    sigma_33=    269.10    axis=(  0.011831  0.265899  0.963928)

     Atom 23  H   pos: ( -0.356899  0.879534  1.862723)  Total sigma:          26.88
            29.2276          6.7901          7.2032
             5.9955         22.9466          4.0630
             6.1549          3.3222         28.4738

     H   23    anisotropy:     17.91    eta:   -0.3308
     H   23    sigma_11=     22.89    axis=(  0.459584  0.381899 -0.801833)
     H   23    sigma_22=     18.94    axis=(  0.559727 -0.825512 -0.072360)
     H   23    sigma_33=     38.83    axis=(  0.689556  0.415552  0.593151)

     Atom 24  H   pos: (  0.956260 -0.844906  2.043003)  Total sigma:          21.66
            16.0518         -3.8017        -10.6908
            -3.4523         14.1053          8.6425
            -9.5824          9.1968         34.8310

     H   24    anisotropy:     31.29    eta:   -0.0436
     H   24    sigma_11=     11.69    axis=(  0.918397  0.251750  0.305237)
     H   24    sigma_22=     10.78    axis=( -0.120819  0.913052 -0.389537)
     H   24    sigma_33=     42.52    axis=( -0.376763  0.320871  0.868960)

     Atom 25  Ca  pos: ( -0.259685  1.225382  0.885377)  Total sigma:        1075.47
          1065.2771        -14.8599        -24.5839
           -15.3956       1113.8933         -3.0255
           -23.4806         -4.5216       1047.2255

     Ca  25    anisotropy:    -69.81    eta:   -0.8434
     Ca  25    sigma_11=   1079.11    axis=(  0.755150  0.263286 -0.600358)
     Ca  25    sigma_22=   1118.36    axis=( -0.294076  0.954540  0.048714)
     Ca  25    sigma_33=   1028.93    axis=(  0.585891  0.139764  0.798246)

     Atom 26  Si  pos: ( -0.751100  1.196965  0.726232)  Total sigma:         410.02
           449.7371         32.8368        -13.4441
            33.3559        383.7755          6.6241
           -10.9219          6.9369        396.5461

     Si  26    anisotropy:     81.87    eta:   -0.6124
     Si  26    sigma_11=    399.44    axis=( -0.016559  0.367464  0.929890)
     Si  26    sigma_22=    366.02    axis=( -0.388055  0.854755 -0.344683)
     Si  26    sigma_33=    464.60    axis=( -0.921487 -0.366557  0.128443)

     Atom 27  O   pos: ( -0.948030  1.148633  0.845526)  Total sigma:         131.72
           174.6915        -11.3879        -21.1227
           -10.0743        119.7421         -4.2983
            -6.5956         -7.5951        100.7229

     O   27    anisotropy:     70.55    eta:   -0.5361
     O   27    sigma_11=    120.81    axis=(  0.097574  0.933955 -0.343814)
     O   27    sigma_22=     95.59    axis=(  0.205405  0.319126  0.925185)
     O   27    sigma_33=    178.75    axis=( -0.973801  0.160895  0.160701)

     Atom 28  O   pos: ( -0.601781  1.328671  0.856292)  Total sigma:         113.30
           105.3071          6.8055          0.5712
             7.3211        138.0840          1.0819
            -6.6818         -1.1825         96.5002

     O   28    anisotropy:     39.38    eta:   -0.3608
     O   28    sigma_11=    104.91    axis=(  0.921849 -0.196761 -0.333885)
     O   28    sigma_22=     95.43    axis=(  0.329934 -0.053528  0.942485)
     O   28    sigma_33=    139.55    axis=(  0.203316  0.978989 -0.015574)

     Atom 29  O   pos: ( -0.650667  0.986108  0.660068)  Total sigma:         178.33
           172.1375        -16.7482         -3.5076
           -19.1255        190.7031          4.9780
            -4.0100          5.9776        172.1533

     O   29    anisotropy:     37.07    eta:   -0.3857
     O   29    sigma_11=    170.74    axis=( -0.077211  0.198733 -0.977008)
     O   29    sigma_22=    161.21    axis=(  0.856841  0.514259  0.036891)
     O   29    sigma_33=    203.04    axis=( -0.509767  0.834292  0.209989)

     Atom 30  O   pos: ( -0.777016  1.295912  0.501359)  Total sigma:         167.54
           157.7309        -12.4405          7.0902
            -5.7397        174.1820        -15.9398
             4.9456        -14.0382        170.7193

     O   30    anisotropy:     35.25    eta:   -0.1830
     O   30    sigma_11=    157.94    axis=( -0.348163  0.523163  0.777871)
     O   30    sigma_22=    153.65    axis=(  0.885138  0.456739  0.088991)
     O   30    sigma_33=    191.04    axis=(  0.308728 -0.719507  0.622091)

     Atom 31  Ca  pos: (  0.670434 -0.161190  0.845513)  Total sigma:        1075.03
          1069.3948         -5.8577          5.8241
            -5.0491       1096.9945         -0.8779
             6.1701         -1.7442       1058.6860

     Ca  31    anisotropy:     34.74    eta:   -0.6453
     Ca  31    sigma_11=   1070.92    axis=( -0.887133 -0.206280 -0.412848)
     Ca  31    sigma_22=   1055.97    axis=( -0.416731 -0.026361  0.908648)
     Ca  31    sigma_33=   1098.18    axis=(  0.198319 -0.978138  0.062578)

     Atom 32  Si  pos: (  0.150410 -0.120532  0.729673)  Total sigma:         411.30
           428.3088         23.0892          3.8934
            26.8358        401.3015        -19.9049
             0.6864         -6.2194        404.2918

     Si  32    anisotropy:     48.74    eta:   -0.9263
     Si  32    sigma_11=    410.10    axis=(  0.343250 -0.330959  0.879003)
     Si  32    sigma_22=    380.01    axis=( -0.424857  0.779934  0.459564)
     Si  32    sigma_33=    443.79    axis=( -0.837661 -0.531196  0.127102)

     Atom 33  O   pos: (  0.008221 -0.241226  0.878576)  Total sigma:         123.77
           125.5760         -3.9519          3.2647
             1.4147        151.5146         -0.6155
            10.0502          5.6031         94.2073

     O   33    anisotropy:    -46.56    eta:   -0.7975
     O   33    sigma_11=    126.91    axis=(  0.979006  0.030041  0.201603)
     O   33    sigma_22=    151.66    axis=( -0.038641  0.998497  0.038862)
     O   33    sigma_33=     92.73    axis=( -0.200133 -0.045836  0.978696)

     Atom 34  O   pos: (  0.347452 -0.058502  0.847013)  Total sigma:         107.60
           128.9970         -9.8816         -4.4221
           -16.6915        112.4605          0.9287
           -14.9278         -3.2220         81.3490

     O   34    anisotropy:     44.86    eta:   -0.9118
     O   34    sigma_11=    106.28    axis=(  0.427126  0.880361 -0.206222)
     O   34    sigma_22=     79.01    axis=(  0.219398  0.120349  0.968184)
     O   34    sigma_33=    137.51    axis=( -0.877171  0.458781  0.141745)

     Atom 35  O   pos: ( -1.045085  1.576885  0.545959)  Total sigma:         177.04
           182.8314         -7.2418        -16.2999
            -7.1568        164.6619         16.8551
           -11.9563         16.0685        183.6221

     O   35    anisotropy:     41.40    eta:   -0.5887
     O   35    sigma_11=    171.36    axis=(  0.808092  0.330219  0.487794)
     O   35    sigma_22=    155.11    axis=( -0.039629  0.856694 -0.514301)
     O   35    sigma_33=    204.64    axis=( -0.587722  0.396271  0.705373)

     Atom 36  Ca  pos: ( -0.416149  0.800759  1.157869)  Total sigma:        1088.01
          1118.2258        -32.5996        -16.5582
           -33.8201       1074.7933        -21.6818
           -19.0577        -18.8043       1071.0078

     Ca  36    anisotropy:    -77.16    eta:   -0.8979
     Ca  36    sigma_11=   1090.64    axis=( -0.198944 -0.586352  0.785247)
     Ca  36    sigma_22=   1136.83    axis=( -0.890583  0.442572  0.104842)
     Ca  36    sigma_33=   1036.57    axis=(  0.409003  0.678470  0.610242)

     Atom 37  Si  pos: (  0.103294  0.755895  1.311259)  Total sigma:         407.24
           428.1731         36.8161         -1.1572
            38.5837        355.0095         15.3320
            -1.8432         14.3037        438.5367

     Si  37    anisotropy:   -105.27    eta:   -0.1341
     Si  37    sigma_11=    437.62    axis=( -0.558303 -0.107216  0.822680)
     Si  37    sigma_22=    447.03    axis=( -0.737199 -0.390764 -0.551218)
     Si  37    sigma_33=    337.06    axis=(  0.380574 -0.914225  0.139125)

     Atom 38  O   pos: ( -0.742874  0.896283  1.183982)  Total sigma:         114.69
           131.0990          4.1145        -22.1704
            -3.6344        130.2697         -7.2141
           -10.3541         -2.9212         82.7118

     O   38    anisotropy:    -56.06    eta:   -0.1698
     O   38    sigma_11=    130.21    axis=( -0.292371  0.956303 -0.001928)
     O   38    sigma_22=    136.55    axis=( -0.911933 -0.278198  0.301636)
     O   38    sigma_33=     77.32    axis=(  0.287919  0.089948  0.953421)

     Atom 39  O   pos: ( -0.095114  0.708310  1.186316)  Total sigma:         119.76
           152.2348         -8.4410         15.1599
           -13.8477        111.0283          3.0717
            -2.9559          2.6044         96.0204

     O   39    anisotropy:     53.63    eta:   -0.4255
     O   39    sigma_11=    109.49    axis=(  0.202691  0.935640  0.288954)
     O   39    sigma_22=     94.28    axis=( -0.150698 -0.261760  0.953295)
     O   39    sigma_33=    155.52    axis=( -0.967578  0.236770 -0.087942)

     Atom 40  O   pos: ( -0.908186  0.860890  1.551279)  Total sigma:         109.09
            84.3011        -12.7751         -4.5883
           -13.0351        153.5454         27.9300
             0.0195          7.2895         89.4252

     O   40    anisotropy:     76.83    eta:   -0.0676
     O   40    sigma_11=     85.21    axis=( -0.291822  0.186634 -0.938087)
     O   40    sigma_22=     81.75    axis=(  0.941340  0.229815 -0.247112)
     O   40    sigma_33=    160.31    axis=( -0.169468  0.955172  0.242751)

     Atom 41  Ca  pos: ( -0.725599  1.242004  1.181343)  Total sigma:        1086.44
          1118.8253        -29.7433        -25.5809
           -26.3241       1094.8737         -2.1860
           -25.1787         -2.6417       1045.6245

     Ca  41    anisotropy:     82.76    eta:   -0.8468
     Ca  41    sigma_11=   1082.22    axis=(  0.411084  0.845458 -0.340897)
     Ca  41    sigma_22=   1035.49    axis=(  0.346634  0.200893  0.916235)
     Ca  41    sigma_33=   1141.61    axis=( -0.843122  0.494816  0.210480)

     Atom 42  Si  pos: (  0.004552 -0.512680  1.336791)  Total sigma:         403.91
           425.0070         24.5434          0.0493
            28.7109        358.2314          0.9077
            -2.3870          3.3890        428.4789

     Si  42    anisotropy:    -82.60    eta:   -0.1058
     Si  42    sigma_11=    428.53    axis=(  0.053914  0.050900  0.997247)
     Si  42    sigma_22=    434.35    axis=( -0.942345 -0.327728  0.067673)
     Si  42    sigma_33=    348.84    axis=( -0.330270  0.943400 -0.030297)

     Atom 43  O   pos: ( -0.392683  1.163719  1.202494)  Total sigma:         109.98
           119.0487          3.6207          8.4084
             2.8045        104.8758          4.5819
             0.6795          3.2323        106.0055

     O   43    anisotropy:     17.40    eta:   -0.4661
     O   43    sigma_11=    106.88    axis=(  0.412299 -0.627290 -0.660694)
     O   43    sigma_22=    101.47    axis=(  0.039768  0.736903 -0.674828)
     O   43    sigma_33=    121.58    axis=( -0.910180 -0.251957 -0.328770)

     Atom 44  O   pos: (  0.221527 -0.497500  1.240793)  Total sigma:         123.96
           163.5717        -12.9661        -27.9715
           -16.7149        118.4175         -0.5253
           -18.7611         -5.2281         89.8785

     O   44    anisotropy:     74.56    eta:   -0.6994
     O   44    sigma_11=    116.49    axis=(  0.173272  0.951285 -0.255018)
     O   44    sigma_22=     81.72    axis=(  0.301788  0.195196  0.933179)
     O   44    sigma_33=    173.66    axis=( -0.937497  0.238655  0.253264)

     Atom 45  O   pos: ( -0.062446 -0.271483  1.339268)  Total sigma:         163.86
           168.3790        -23.2513         -4.8352
           -20.4201        173.9797          1.1874
            -5.2221          2.7082        149.2185

     O   45    anisotropy:     44.78    eta:   -0.1665
     O   45    sigma_11=    151.42    axis=(  0.504184  0.545753 -0.669292)
     O   45    sigma_22=    146.45    axis=( -0.555434 -0.388519 -0.735219)
     O   45    sigma_33=    193.71    axis=(  0.661280 -0.742433 -0.107244)

     Atom 46  O   pos: ( -0.007966 -0.580906  1.568063)  Total sigma:         118.86
           138.8577          0.8922         19.4491
             5.7569        115.6708         -8.7012
            14.5384         -7.0173        102.0504

     O   46    anisotropy:     39.97    eta:   -0.9941
     O   46    sigma_11=    118.78    axis=(  0.117197  0.939379 -0.322229)
     O   46    sigma_22=     92.29    axis=( -0.343555  0.342781  0.874340)
     O   46    sigma_33=    145.51    axis=( -0.931791 -0.008234 -0.362901)

     Atom 47  Ca  pos: (  0.276472 -0.697492  1.721197)  Total sigma:        1081.75
          1062.0904        -26.7254         10.1330
           -31.4215       1101.5874         40.2387
             8.8918         39.6555       1081.5786

     Ca  47    anisotropy:     82.99    eta:   -0.9045
     Ca  47    sigma_11=   1079.11    axis=(  0.728713 -0.213726  0.650614)
     Ca  47    sigma_22=   1029.07    axis=( -0.639749 -0.551421  0.535403)
     Ca  47    sigma_33=   1137.08    axis=( -0.244332  0.806385  0.538558)

     Atom 48  Ca  pos: (  0.016119 -0.233360  1.723520)  Total sigma:        1101.31
          1130.8970        -36.3955          2.9439
           -38.0494       1081.8730        -11.8719
            10.2620        -17.8361       1091.1706

     Ca  48    anisotropy:     78.50    eta:   -0.6322
     Ca  48    sigma_11=   1091.69    axis=( -0.324255 -0.176681  0.929324)
     Ca  48    sigma_22=   1058.60    axis=(  0.413306  0.857216  0.307180)
     Ca  48    sigma_33=   1153.65    axis=( -0.850904  0.483699 -0.204933)

     Atom 49  Si  pos: ( -0.830998  1.528726  0.434087)  Total sigma:         404.80
           404.2619         39.4152         33.5858
            36.7112        381.2838         25.0174
            29.5517         16.9706        428.8676

     Si  49    anisotropy:     95.73    eta:   -0.6252
     Si  49    sigma_11=    392.85    axis=(  0.532478  0.440009 -0.723090)
     Si  49    sigma_22=    352.95    axis=(  0.608808 -0.792590 -0.033978)
     Si  49    sigma_33=    468.62    axis=(  0.588065  0.422130  0.689917)

     Atom 50  O   pos: ( -0.868354  1.512778  0.200500)  Total sigma:         169.75
           144.6988          0.1568         12.4398
             0.1123        157.2597         12.1375
            10.0369         12.0552        207.2772

     O   50    anisotropy:     63.15    eta:   -0.2969
     O   50    sigma_11=    154.94    axis=(  0.187790 -0.965061  0.182734)
     O   50    sigma_22=    142.44    axis=( -0.968813 -0.151374  0.196180)
     O   50    sigma_33=    211.85    axis=(  0.161664  0.213876  0.963391)

     Atom 51  O   pos: (  0.591712 -0.155484  0.494147)  Total sigma:         146.64
           139.7473          8.9248         -4.7949
             9.6743        147.0689          5.8458
             1.7557          6.6392        153.1164

     O   51    anisotropy:    -21.55    eta:   -0.5857
     O   51    sigma_11=    149.62    axis=( -0.572727 -0.502211  0.647895)
     O   51    sigma_22=    158.04    axis=(  0.263072  0.635953  0.725505)
     O   51    sigma_33=    132.27    axis=(  0.776387 -0.585959  0.232110)

     Atom 52  O   pos: (  0.284136 -0.122997  1.518123)  Total sigma:         198.91
           201.9295          3.8902         -6.8108
             1.4987        202.4002          1.0045
            -4.1144          1.3964        192.4062

     O   52    anisotropy:    -14.07    eta:   -0.4467
     O   52    sigma_11=    201.51    axis=( -0.436976  0.819651  0.370438)
     O   52    sigma_22=    205.70    axis=( -0.790905 -0.546281  0.275764)
     O   52    sigma_33=    189.53    axis=(  0.428394 -0.172479  0.886978)

     Atom 53  H   pos: (  0.418949 -0.174590  1.553465)  Total sigma:          20.93
            37.4072         -8.3908          4.1644
            -7.2401         13.6337         -0.7432
             4.6859         -0.7706         11.7633

     H   53    anisotropy:     29.26    eta:   -0.0563
     H   53    sigma_11=     11.73    axis=( -0.127473 -0.771629 -0.623169)
     H   53    sigma_22=     10.63    axis=(  0.293383  0.570845 -0.766853)
     H   53    sigma_33=     40.44    axis=(  0.947458 -0.280580  0.153615)

     Atom 54  H   pos: (  0.309877  0.023505  1.527949)  Total sigma:          20.57
            11.4031          5.6954          0.3430
             4.6816         40.1965          2.2617
             0.4435          2.7092         10.1049

     H   54    anisotropy:     31.11    eta:   -0.0289
     H   54    sigma_11=     10.50    axis=( -0.983802  0.166279  0.066975)
     H   54    sigma_22=      9.90    axis=(  0.052398 -0.090560  0.994512)
     H   54    sigma_33=     41.31    axis=( -0.171431 -0.981912 -0.080380)

     Atom 55  O   pos: ( -0.033600  0.606919  1.973548)  Total sigma:         210.09
           211.3052        -12.7748        -17.6584
            -2.9283        192.8076          3.5626
           -18.6568         11.4234        226.1476

     O   55    anisotropy:     45.91    eta:   -0.3194
     O   55    sigma_11=    199.67    axis=( -0.770140  0.232534 -0.593980)
     O   55    sigma_22=    189.89    axis=(  0.315538  0.948155 -0.037931)
     O   55    sigma_33=    240.69    axis=( -0.554365  0.216635  0.803585)

     Atom 56  H   pos: ( -1.041549  1.543557  0.052531)  Total sigma:          19.28
            22.9627         -2.5964         15.9490
            -1.8641          7.5075          0.2599
            17.1844         -0.5587         27.3761

     H   56    anisotropy:     34.01    eta:   -0.1463
     H   56    sigma_11=      9.60    axis=( -0.589439  0.587542  0.554397)
     H   56    sigma_22=      6.29    axis=(  0.466208  0.807887 -0.360511)
     H   56    sigma_33=     41.96    axis=(  0.659706 -0.045965  0.750117)

     Atom 57  H   pos: ( -0.214164  1.632180 -0.077278)  Total sigma:          21.91
            21.5815        -13.3873          0.9993
           -13.9444         30.7202         -1.6709
             0.3316         -0.3306         13.4248

     H   57    anisotropy:     28.06    eta:   -0.0873
     H   57    sigma_11=     13.37    axis=( -0.048000  0.019798  0.998651)
     H   57    sigma_22=     11.74    axis=(  0.810542  0.585041  0.027361)
     H   57    sigma_33=     40.61    axis=(  0.583710 -0.810762  0.044129)

     Atom 58  O   pos: (  0.226065  0.767875  0.229053)  Total sigma:         219.79
           221.6708         15.5230        -16.9737
            11.2961        220.4250         -4.3436
           -20.7479          4.5608        217.2864

     O   58    anisotropy:     35.11    eta:   -0.9734
     O   58    sigma_11=    219.48    axis=( -0.062069  0.816822  0.573540)
     O   58    sigma_22=    196.70    axis=(  0.678991 -0.386620  0.624096)
     O   58    sigma_33=    243.20    axis=( -0.731518 -0.428166  0.530618)

     Atom 59  H   pos: (  0.302886  0.646241  0.211205)  Total sigma:          24.02
            25.7352         -8.8070         -2.3399
           -10.6532         29.6656          2.3550
            -2.7880          1.7775         16.6498

     H   59    anisotropy:     21.14    eta:   -0.1483
     H   59    sigma_11=     18.01    axis=( -0.692933 -0.638200  0.335476)
     H   59    sigma_22=     15.92    axis=(  0.350571  0.108357  0.930247)
     H   59    sigma_33=     38.11    axis=(  0.630035 -0.762207 -0.148650)

     Atom 60  H   pos: (  0.124213  0.741232  0.335500)  Total sigma:          18.96
            24.1583          3.4424        -18.0340
             4.5129          8.0728         -4.4975
           -18.5446         -3.4368         24.6529

     H   60    anisotropy:     36.94    eta:   -0.0436
     H   60    sigma_11=      7.19    axis=(  0.079871 -0.986853 -0.140506)
     H   60    sigma_22=      6.11    axis=(  0.715706 -0.041337  0.697177)
     H   60    sigma_33=     43.59    axis=( -0.693819 -0.156246  0.702995)

     Atom 61  O   pos: ( -0.567800  0.586722  1.932526)  Total sigma:         233.94
           242.9055         -8.8239          2.2429
            -1.3047        217.1313          1.5957
             2.5878         -2.9893        241.7931

     O   61    anisotropy:    -26.66    eta:   -0.3047
     O   61    sigma_11=    240.12    axis=( -0.547634  0.095438  0.831257)
     O   61    sigma_22=    245.54    axis=(  0.815943 -0.159098  0.555811)
     O   61    sigma_33=    216.17    axis=(  0.185296  0.982639  0.009255)

     Atom 62  H   pos: ( -0.628159  0.617615  2.066167)  Total sigma:          20.22
            17.2092         -2.0812        -12.7476
            -2.2277          9.3043          3.5883
           -14.4781          4.5910         34.1466

     H   62    anisotropy:     33.20    eta:   -0.0456
     H   62    sigma_11=      9.66    axis=( -0.876655 -0.100609 -0.470483)
     H   62    sigma_22=      8.65    axis=( -0.021971  0.985243 -0.169747)
     H   62    sigma_33=     42.36    axis=( -0.480618  0.138473  0.865928)

     Atom 63  H   pos: ( -0.474714  0.479811  1.966101)  Total sigma:          25.15
            27.2205        -11.1294          2.6136
           -11.6412         29.1500         -3.3203
             3.2918         -3.8571         19.0665

     H   63    anisotropy:     23.20    eta:   -0.0905
     H   63    sigma_11=     18.11    axis=( -0.273218  0.030783  0.961460)
     H   63    sigma_22=     16.71    axis=(  0.700038  0.691879  0.176778)
     H   63    sigma_33=     40.61    axis=(  0.659772 -0.721357  0.210583)

     Atom 64  O   pos: (  0.103230  1.127975  0.085049)  Total sigma:         234.66
           222.8375         -0.1063          1.0246
             8.4918        258.6243          3.0077
            -0.9833          8.0976        222.5082

     O   64    anisotropy:     37.90    eta:   -0.0549
     O   64    sigma_11=    222.72    axis=( -0.861803  0.022265  0.506754)
     O   64    sigma_22=    221.33    axis=(  0.494900 -0.182140  0.849646)
     O   64    sigma_33=    259.92    axis=( -0.111217 -0.983021 -0.145949)

     Atom 65  H   pos: (  0.103314  1.272933  0.132318)  Total sigma:          17.81
             4.3520          1.7494          1.1648
             3.1126         39.7265          9.4159
             1.3948         11.1114          9.3388

     H   65    anisotropy:     37.88    eta:   -0.0901
     H   65    sigma_11=      6.32    axis=( -0.230135  0.301052 -0.925422)
     H   65    sigma_22=      4.04    axis=(  0.970668  0.003019 -0.240405)
     H   65    sigma_33=     43.06    axis=(  0.069581  0.953603  0.292916)

     Atom 66  H   pos: (  0.013252  1.053361  0.167816)  Total sigma:          28.39
            28.2777          5.6083         -3.4767
             4.7326         29.4149         -3.8113
            -3.6458         -4.6780         27.4658

     H   66    anisotropy:     13.22    eta:   -0.0840
     H   66    sigma_11=     24.35    axis=(  0.484552  0.215780  0.847731)
     H   66    sigma_22=     23.61    axis=(  0.659153 -0.727173 -0.191669)
     H   66    sigma_33=     37.20    axis=( -0.575089 -0.651658  0.494585)

     Atom 67  O   pos: ( -0.442813  0.571224  0.176396)  Total sigma:         241.23
           220.0987          4.6371         -5.5616
            -0.7573        260.9279          9.9463
            -5.8565         14.5888        242.6636

     O   67    anisotropy:     38.81    eta:   -0.7847
     O   67    sigma_11=    238.44    axis=(  0.309186  0.434799 -0.845786)
     O   67    sigma_22=    218.14    axis=(  0.950830 -0.124430  0.283619)
     O   67    sigma_33=    267.10    axis=( -0.018076  0.891890  0.451892)

     Atom 68  H   pos: (  0.592283  0.409125  0.169723)  Total sigma:          25.24
            17.6387         -6.5352          0.9583
            -6.5743         41.1183          0.0051
             1.4577         -0.8930         16.9757

     H   68    anisotropy:     26.40    eta:   -0.1334
     H   68    sigma_11=     17.62    axis=(  0.508007  0.157689  0.846796)
     H   68    sigma_22=     15.27    axis=( -0.823406 -0.199681  0.531159)
     H   68    sigma_33=     42.85    axis=(  0.252847 -0.967089  0.028403)

     Atom 69  H   pos: ( -0.411948  0.636802  0.309140)  Total sigma:          18.94
             7.0640          1.6982          5.3231
             1.4526         19.5968         14.9303
             5.1374         15.8005         30.1669

     H   69    anisotropy:     34.44    eta:   -0.1823
     H   69    sigma_11=      9.56    axis=(  0.463990 -0.762582  0.450758)
     H   69    sigma_22=      5.37    axis=( -0.873517 -0.309289  0.375911)
     H   69    sigma_33=     41.90    axis=(  0.147248  0.568163  0.809635)

     Atom 70  O   pos: (  0.441439 -0.794330  2.014408)  Total sigma:         253.14
           260.3835         -8.5705          2.4717
            -7.5121        235.2123          3.3562
            11.7686          5.2868        263.8334

     O   70    anisotropy:    -32.24    eta:   -0.5241
     O   70    sigma_11=    258.26    axis=(  0.700793 -0.360018 -0.615854)
     O   70    sigma_22=    269.52    axis=(  0.643178 -0.054546  0.763772)
     O   70    sigma_33=    231.65    axis=(  0.308564  0.931349 -0.193330)

     Atom 71  H   pos: (  0.263327  0.166758  0.071071)  Total sigma:          21.74
            19.5826         -6.2091        -10.3107
            -6.5413         16.3441         10.5627
           -11.1869         10.5936         29.2880

     H   71    anisotropy:     30.60    eta:   -0.1133
     H   71    sigma_11=     12.69    axis=(  0.868519  0.133876  0.477233)
     H   71    sigma_22=     10.38    axis=( -0.104201 -0.891998  0.439865)
     H   71    sigma_33=     42.14    axis=( -0.484578  0.431760  0.760768)

     Atom 72  H   pos: (  0.479050  0.141127 -0.000773)  Total sigma:          26.73
            38.8477          1.7786          6.7212
             3.1505         18.5393          2.0433
             8.3678          1.7380         22.7991

     H   72    anisotropy:     23.23    eta:   -0.1522
     H   72    sigma_11=     20.16    axis=(  0.388801 -0.384533 -0.837238)
     H   72    sigma_22=     17.81    axis=( -0.037283 -0.914558  0.402732)
     H   72    sigma_33=     42.21    axis=(  0.920567  0.125368  0.369918)

     Atom 73  Ca  pos: (  0.381324  0.293970  0.862691)  Total sigma:        1097.64
          1074.7772         -5.0411        -24.6991
            -7.8097       1131.1928        -17.5447
           -24.5833        -20.4686       1086.9585

     Ca  73    anisotropy:    -68.71    eta:   -0.7778
     Ca  73    sigma_11=   1102.73    axis=(  0.668426 -0.302782 -0.679360)
     Ca  73    sigma_22=   1138.36    axis=(  0.048206  0.929105 -0.366661)
     Ca  73    sigma_33=   1051.84    axis=(  0.742215  0.212336  0.635634)

     Atom 74  Si  pos: ( -0.098747  0.268756  0.717837)  Total sigma:         402.57
           401.8510         18.2354         10.1421
            21.2872        382.2247         -8.8264
            18.6319        -21.4356        423.6363

     Si  74    anisotropy:    -59.30    eta:   -0.4622
     Si  74    sigma_11=    413.20    axis=(  0.776186  0.595859 -0.206125)
     Si  74    sigma_22=    431.47    axis=( -0.354323  0.141808 -0.924308)
     Si  74    sigma_33=    363.04    axis=(  0.521527 -0.790469 -0.321196)

     Atom 75  O   pos: ( -0.271994  0.199916  0.872735)  Total sigma:         105.64
           101.7272          4.1854         21.0763
             0.8657        142.0271         10.3715
            32.5075         17.0332         73.1686

     O   75    anisotropy:    -74.76    eta:   -0.6292
     O   75    sigma_11=    114.88    axis=(  0.844121 -0.302115  0.442929)
     O   75    sigma_22=    146.24    axis=(  0.205756  0.945407  0.252725)
     O   75    sigma_33=     55.80    axis=( -0.495101 -0.122195  0.860200)

     Atom 76  O   pos: (  0.040811  0.416628  0.846155)  Total sigma:         106.56
           105.7290         -2.2733         -4.6096
             2.8714        130.3433         -1.8495
            -9.5764        -10.4361         83.6091

     O   76    anisotropy:    -38.57    eta:   -0.9161
     O   76    sigma_11=    107.64    axis=(  0.961333 -0.083649 -0.262377)
     O   76    sigma_22=    131.20    axis=(  0.049241  0.989610 -0.135082)
     O   76    sigma_33=     80.85    axis=(  0.270951  0.116939  0.955464)

     Atom 77  O   pos: (  0.032617  0.072797  0.645771)  Total sigma:         185.58
           175.7204        -36.2405          3.9918
           -34.1325        213.5196         -8.6394
             3.3760         -7.6142        167.4986

     O   77    anisotropy:     75.20    eta:   -0.2361
     O   77    sigma_11=    166.43    axis=( -0.138807  0.066803  0.988064)
     O   77    sigma_22=    154.59    axis=(  0.850356  0.519405  0.084344)
     O   77    sigma_33=    235.71    axis=(  0.507571 -0.851913  0.128904)

     Atom 78  O   pos: ( -0.176260  0.360055  0.508813)  Total sigma:         153.70
           151.1087         12.1889          7.8091
             5.2942        151.3546         -2.5437
             9.5533          1.7121        158.6463

     O   78    anisotropy:    -20.53    eta:   -0.7976
     O   78    sigma_11=    155.09    axis=( -0.285992 -0.737632  0.611644)
     O   78    sigma_22=    166.00    axis=(  0.615943  0.347456  0.707028)
     O   78    sigma_33=    140.02    axis=(  0.734046 -0.578942 -0.354969)

     Atom 79  Ca  pos: (  0.049989  0.763876  0.846720)  Total sigma:        1131.23
          1092.7637         -1.3519         13.3095
            -3.1816       1158.7542          6.3029
            12.3486          9.9281       1142.1579

     Ca  79    anisotropy:    -62.77    eta:   -0.4797
     Ca  79    sigma_11=   1142.11    axis=( -0.247966  0.397102 -0.883642)
     Ca  79    sigma_22=   1162.18    axis=(  0.043878  0.915796  0.399239)
     Ca  79    sigma_33=   1089.38    axis=(  0.967775  0.060226 -0.244510)

     Atom 80  Si  pos: ( -0.473144  0.812686  0.695365)  Total sigma:         405.79
           388.6071         49.2458        -14.5011
            51.8559        398.4316         -7.5286
           -19.4215         -5.7514        430.3459

     Si  80    anisotropy:    -95.74    eta:   -0.5497
     Si  80    sigma_11=    420.17    axis=(  0.310978  0.471104  0.825441)
     Si  80    sigma_22=    455.25    axis=( -0.587328 -0.587563  0.556611)
     Si  80    sigma_33=    341.97    axis=(  0.747220 -0.657899  0.093974)

     Atom 81  O   pos: ( -0.586693  0.636889  0.807685)  Total sigma:         129.04
            98.7516         22.1748         -8.1507
            26.6365        196.3055        -28.6533
            -3.8711         -8.2195         92.0521

     O   81    anisotropy:    114.50    eta:   -0.0693
     O   81    sigma_11=     93.52    axis=(  0.910395 -0.272066 -0.311707)
     O   81    sigma_22=     88.23    axis=(  0.344612  0.081708  0.935183)
     O   81    sigma_33=    205.37    axis=(  0.228963  0.958803 -0.168144)

     Atom 82  O   pos: ( -0.302312  0.893287  0.844451)  Total sigma:          96.90
            75.8488         10.7925         -4.3656
            18.9682        125.8095          8.2188
           -11.8749          0.3798         89.0282

     O   82    anisotropy:     49.67    eta:   -0.7498
     O   82    sigma_11=     92.75    axis=( -0.391318  0.056690  0.918508)
     O   82    sigma_22=     67.93    axis=( -0.883465  0.256255 -0.392204)
     O   82    sigma_33=    130.01    axis=( -0.257606 -0.964945 -0.050193)

     Atom 83  O   pos: ( -0.393067  0.799930  0.467840)  Total sigma:         130.84
           129.4660        -23.5992         12.9109
           -19.6187        131.5927         -6.4936
            14.2660        -10.0041        131.4703

     O   83    anisotropy:     44.33    eta:   -0.5494
     O   83    sigma_11=    124.18    axis=( -0.154676  0.498557  0.852945)
     O   83    sigma_22=    107.95    axis=(  0.757104  0.614466 -0.221867)
     O   83    sigma_33=    160.40    axis=(  0.634720 -0.611451  0.472503)

     Atom 84  Ca  pos: (  0.242628 -0.149424  1.168283)  Total sigma:        1087.99
          1061.6317          2.7654          8.6603
             1.0806       1117.1853         -8.7905
             6.3412         -2.5878       1085.1484

     Ca  84    anisotropy:     45.28    eta:   -0.9052
     Ca  84    sigma_11=   1086.56    axis=(  0.295663  0.156483  0.942389)
     Ca  84    sigma_22=   1059.24    axis=( -0.955225  0.060139  0.289704)
     Ca  84    sigma_33=   1118.17    axis=( -0.011341 -0.985848  0.167258)

     Atom 85  Si  pos: ( -0.264038 -0.129245  1.363541)  Total sigma:         400.67
           385.1194         46.5102         26.2744
            36.9707        421.4298         10.8187
            23.6853          2.9630        395.4558

     Si  85    anisotropy:     82.15    eta:   -0.8279
     Si  85    sigma_11=    395.96    axis=( -0.149450  0.478897 -0.865056)
     Si  85    sigma_22=    350.61    axis=( -0.811254  0.440774  0.384168)
     Si  85    sigma_33=    455.44    axis=(  0.565272  0.759194  0.322633)

     Atom 86  O   pos: ( -0.196217  0.098106  1.369085)  Total sigma:         124.25
           102.6297         28.1586        -10.1277
            23.0428        142.7610        -41.7355
           -15.0913        -60.9444        127.3532

     O   86    anisotropy:    106.51    eta:   -0.2500
     O   86    sigma_11=     97.62    axis=( -0.864011 -0.076038 -0.497698)
     O   86    sigma_22=     79.87    axis=(  0.413606 -0.670859 -0.615531)
     O   86    sigma_33=    195.25    axis=( -0.287081 -0.737677  0.611079)

     Atom 87  O   pos: (  0.580707 -0.223335  1.182380)  Total sigma:         119.91
           133.9465          5.8933         21.4090
             5.9817        102.6397          6.3101
            13.3214          8.6443        123.1313

     O   87    anisotropy:     43.01    eta:   -0.3745
     O   87    sigma_11=    110.94    axis=(  0.623351 -0.227951 -0.747978)
     O   87    sigma_22=    100.20    axis=(  0.012760 -0.953472  0.301211)
     O   87    sigma_33=    148.58    axis=(  0.781838  0.197305  0.591439)

     Atom 88  O   pos: ( -0.337932 -0.177243  1.592845)  Total sigma:         120.08
           138.9811          6.6265         15.3700
             4.8669        151.0503         -1.1435
            19.7161         -0.4884         70.2192

     O   88    anisotropy:    -81.20    eta:   -0.2471
     O   88    sigma_11=    140.46    axis=( -0.864174  0.452028 -0.221074)
     O   88    sigma_22=    153.84    axis=( -0.444754 -0.891648 -0.084607)
     O   88    sigma_33=     65.95    axis=( -0.235364  0.025209  0.971580)

     Atom 89  Ca  pos: ( -0.114950  0.344247  1.160087)  Total sigma:        1100.07
          1054.0030          5.2530        -26.2960
             6.8407       1120.0813        -25.7314
           -21.6809        -27.8081       1126.1276

     Ca  89    anisotropy:     82.26    eta:   -0.9465
     Ca  89    sigma_11=   1098.60    axis=( -0.207232  0.785390  0.583282)
     Ca  89    sigma_22=   1046.69    axis=(  0.954001  0.030199  0.298280)
     Ca  89    sigma_33=   1154.91    axis=( -0.216652 -0.618265  0.755520)

     Atom 90  Si  pos: (  0.354679  0.341304  1.328839)  Total sigma:         403.09
           405.3438         48.0386          3.9505
            46.5113        385.2424          7.3233
             7.8517          1.6398        418.6977

     Si  90    anisotropy:    -84.20    eta:   -0.5165
     Si  90    sigma_11=    416.66    axis=(  0.203857  0.169179 -0.964272)
     Si  90    sigma_22=    445.66    axis=(  0.749787  0.606342  0.264894)
     Si  90    sigma_33=    346.96    axis=(  0.629493 -0.776999 -0.003241)

     Atom 91  O   pos: (  0.246335  0.192017  1.177583)  Total sigma:         120.25
           102.1674          2.2459          5.4007
             5.8338        154.0770         16.2993
             0.7164         -0.2790        104.5016

     O   91    anisotropy:     53.20    eta:   -0.1405
     O   91    sigma_11=    105.01    axis=( -0.593576  0.177025 -0.785067)
     O   91    sigma_22=    100.03    axis=( -0.800455 -0.028898  0.598695)
     O   91    sigma_33=    155.71    axis=(  0.083297  0.983782  0.158854)

     Atom 92  O   pos: ( -0.441609  0.459895  1.257024)  Total sigma:         136.86
           150.9837          6.4889         -0.6726
             7.3437        132.6821         -6.4765
            -0.7858         -4.2932        126.9121

     O   92    anisotropy:     25.00    eta:   -0.6222
     O   92    sigma_11=    133.71    axis=( -0.327167  0.757520 -0.564911)
     O   92    sigma_22=    123.34    axis=( -0.118522  0.560195  0.819838)
     O   92    sigma_33=    153.53    axis=( -0.937504 -0.335179  0.093494)

     Atom 93  O   pos: (  0.190407  0.524915  1.360323)  Total sigma:         153.53
           157.5342         -4.4432         -5.7855
            -2.8989        148.4783          2.2880
            -4.8761          5.3620        154.5820

     O   93    anisotropy:     14.85    eta:   -0.4219
     O   93    sigma_11=    150.67    axis=( -0.659861 -0.171468 -0.731562)
     O   93    sigma_22=    146.49    axis=(  0.141749  0.927725 -0.345302)
     O   93    sigma_33=    163.43    axis=( -0.737897  0.331549  0.587864)

     Atom 94  O   pos: (  0.372328  0.253091  1.555422)  Total sigma:         126.91
           143.9602         -8.4748         13.0453
            -2.0669        123.4879         -5.7650
             8.1276          1.8266        113.2933

     O   94    anisotropy:     32.41    eta:   -0.5669
     O   94    sigma_11=    122.23    axis=( -0.216447 -0.975414 -0.041450)
     O   94    sigma_22=    109.99    axis=( -0.293922  0.024618  0.955512)
     O   94    sigma_33=    148.52    axis=(  0.931000 -0.219001  0.292024)

     Atom 95  Ca  pos: ( -0.559540  1.056450  0.301678)  Total sigma:        1108.99
          1090.7595         29.9776        -20.7543
            27.7338       1109.9507        -27.2502
           -23.5463        -32.5796       1126.2746

     Ca  95    anisotropy:     85.22    eta:   -0.3749
     Ca  95    sigma_11=   1091.24    axis=(  0.388113  0.565214  0.727943)
     Ca  95    sigma_22=   1069.94    axis=(  0.815879 -0.578057  0.013837)
     Ca  95    sigma_33=   1165.81    axis=( -0.428613 -0.588543  0.685498)

     Atom 96  Ca  pos: ( -0.338010  0.159747  1.720541)  Total sigma:        1114.57
          1100.4339        -17.7317         26.8828
           -21.8596       1105.2082         21.5947
            26.5436         22.4911       1138.0824

     Ca  96    anisotropy:    -72.55    eta:   -0.6629
     Ca  96    sigma_11=   1122.73    axis=(  0.645429 -0.763341 -0.027039)
     Ca  96    sigma_22=   1154.79    axis=( -0.347248 -0.261711 -0.900515)
     Ca  96    sigma_33=   1066.21    axis=( -0.680323 -0.590608  0.433984)

     Atom 97  Ca  pos: (  0.151005  0.540534  1.705004)  Total sigma:        1089.92
          1082.3383         -1.5857         -3.7723
            -5.3517       1065.3220        -18.0670
            -6.0983        -18.2830       1122.1099

     Ca  97    anisotropy:     56.73    eta:   -0.6332
     Ca  97    sigma_11=   1082.99    axis=(  0.976246 -0.215431  0.023071)
     Ca  97    sigma_22=   1059.04    axis=(  0.200061  0.937195  0.285730)
     Ca  97    sigma_33=   1127.74    axis=( -0.083177 -0.274327  0.958032)

     Atom 98  O   pos: (  0.247914 -0.401215  1.878474)  Total sigma:         148.19
           167.5584        -22.5704         44.6878
           -15.9860        206.9349          1.7720
            15.3633         11.5826         70.0912

     O   98    anisotropy:   -131.34    eta:   -0.5262
     O   98    sigma_11=    168.94    axis=(  0.872737  0.391572  0.291549)
     O   98    sigma_22=    215.01    axis=( -0.397819  0.916583 -0.040191)
     O   98    sigma_33=     60.64    axis=( -0.282967 -0.080907  0.955711)

     Atom 99  H   pos: (  0.255193 -0.422068  2.019982)  Total sigma:          26.46
            19.5010         -0.4572          3.6596
            -0.3444         24.1736         -3.2660
             2.4185         -3.1237         35.7129

     H   99    anisotropy:     15.90    eta:   -0.4183
     H   99    sigma_11=     23.38    axis=(  0.080971  0.969536  0.231179)
     H   99    sigma_22=     18.94    axis=(  0.981977 -0.037857 -0.185170)
     H   99    sigma_33=     37.07    axis=(  0.170777 -0.242006  0.955127)

     Atom100  O   pos: ( -0.308632  0.256640  2.061548)  Total sigma:         168.47
           140.3660        -52.6850        -27.0417
           -46.0400        145.6075        -13.4147
           -27.3871        -16.6132        219.4415

     O  100    anisotropy:   -122.64    eta:   -0.4538
     O  100    sigma_11=    190.80    axis=(  0.627304 -0.752184  0.201766)
     O  100    sigma_22=    227.90    axis=(  0.299857 -0.005819 -0.953966)
     O  100    sigma_33=     86.71    axis=( -0.718732 -0.658928 -0.221897)

     Atom101  H   pos: ( -0.312573  1.269690  0.024591)  Total sigma:          26.41
            27.1879          7.7084         -0.1938
             8.0244         30.6485          1.0051
            -0.2927          1.0845         21.3849

     H  101    anisotropy:     15.89    eta:   -0.1659
     H  101    sigma_11=     21.99    axis=( -0.489542  0.348259  0.799415)
     H  101    sigma_22=     20.23    axis=( -0.608798  0.519839 -0.599277)
     H  101    sigma_33=     37.00    axis=( -0.624271 -0.780053 -0.042463)

     Atom102  O   pos: (  0.573431 -0.567753  1.559182)  Total sigma:         227.01
           228.4952          5.1420         -5.2865
             9.3569        247.3624         -6.4287
            -5.4719         -8.2280        205.1720

     O  102    anisotropy:     36.68    eta:   -0.9451
     O  102    sigma_11=    226.34    axis=(  0.926872 -0.358450 -0.111450)
     O  102    sigma_22=    203.23    axis=(  0.169344  0.134313  0.976362)
     O  102    sigma_33=    251.46    axis=(  0.335008  0.923836 -0.185193)

     Atom103  H   pos: (  0.592304 -0.418634  1.579857)  Total sigma:          19.14
             9.5010          6.3651         -0.8290
             4.6144         42.4257          2.1442
            -0.5554          2.5654          5.4806

     H  103    anisotropy:     36.47    eta:   -0.1598
     H  103    sigma_11=      8.92    axis=( -0.949299  0.135620  0.283617)
     H  103    sigma_22=      5.04    axis=(  0.271656 -0.100174  0.957167)
     H  103    sigma_33=     43.45    axis=( -0.158222 -0.985684 -0.058253)

     Atom104  H   pos: (  0.711382 -0.610874  1.577611)  Total sigma:          25.12
            39.5791         -6.4251          0.1114
            -5.2817         20.9732         -0.5611
             0.6531         -0.8741         14.8227

     H  104    anisotropy:     24.23    eta:   -0.2862
     H  104    sigma_11=     19.36    axis=(  0.278034  0.952116 -0.127168)
     H  104    sigma_22=     14.74    axis=(  0.014921  0.128091  0.991650)
     H  104    sigma_33=     41.28    axis=( -0.960455  0.277610 -0.021408)

     Atom105  O   pos: ( -0.229676  0.489692  1.592668)  Total sigma:         244.00
           228.9271          6.9510         14.5801
             0.4783        245.6854         11.4196
            11.9887         10.4410        257.3808

     O  105    anisotropy:     36.69    eta:   -0.6618
     O  105    sigma_11=    239.86    axis=(  0.194111 -0.891609  0.409089)
     O  105    sigma_22=    223.67    axis=( -0.926617 -0.029754  0.374829)
     O  105    sigma_33=    268.46    axis=(  0.322029  0.451827  0.831955)

     Atom106  H   pos: ( -0.304421  0.479262  1.463594)  Total sigma:          21.25
            18.8516          2.0690         14.0530
             0.9790         11.6364          2.3845
            13.4919          3.5013         33.2622

     H  106    anisotropy:     31.07    eta:   -0.0425
     H  106    sigma_11=     11.33    axis=(  0.274988 -0.960449 -0.043813)
     H  106    sigma_22=     10.45    axis=(  0.812394  0.256486 -0.523671)
     H  106    sigma_33=     41.96    axis=(  0.514197  0.108409  0.850793)

     Atom107  H   pos: ( -0.281498  0.615130  1.641276)  Total sigma:          26.72
            22.0440         -6.7496         -0.9738
            -6.3583         34.9296          5.6566
            -0.4804          4.6960         23.1907

     H  107    anisotropy:     18.83    eta:   -0.2736
     H  107    sigma_11=     22.16    axis=( -0.482095  0.105160 -0.869785)
     H  107    sigma_22=     18.73    axis=(  0.803138  0.449733 -0.390780)
     H  107    sigma_33=     39.27    axis=( -0.350077  0.886950  0.301272)

     Atom108  O   pos: ( -0.031743  0.713789  0.505066)  Total sigma:         203.64
           215.5105          2.9202         -9.8449
             0.4576        192.4964         -6.2179
            -9.7139         -5.6869        202.9008

     O  108    anisotropy:     26.81    eta:   -0.5838
     O  108    sigma_11=    199.92    axis=(  0.505575 -0.466916  0.725523)
     O  108    sigma_22=    189.48    axis=( -0.122149 -0.871176 -0.475534)
     O  108    sigma_33=    221.51    axis=( -0.854092 -0.151796  0.497478)

     Atom109  H   pos: ( -0.073809  0.569406  0.499605)  Total sigma:          19.72
            12.7465         10.2616         -0.0202
             9.3562         38.9583         -0.9158
             0.1488         -0.2165          7.4422

     H  109    anisotropy:     33.77    eta:   -0.0934
     H  109    sigma_11=      9.51    axis=( -0.943146  0.311945 -0.114740)
     H  109    sigma_22=      7.41    axis=( -0.104227  0.050227  0.993284)
     H  109    sigma_33=     42.23    axis=( -0.315614 -0.948771  0.014858)

     Atom110  H   pos: ( -0.168460  0.773976  0.479960)  Total sigma:          18.61
            39.0324        -10.4393          3.2370
            -9.8745         10.2572         -0.9308
             3.9252         -0.9967          6.5274

     H  110    anisotropy:     36.05    eta:   -0.0393
     H  110    sigma_11=      7.06    axis=( -0.280201 -0.943788 -0.175359)
     H  110    sigma_22=      6.12    axis=( -0.149027 -0.137694  0.979199)
     H  110    sigma_33=     42.64    axis=(  0.948303 -0.300506  0.102068)

     Atom111  O   pos: ( -0.227014  0.804308 -0.044577)  Total sigma:         222.47
           212.6357         -3.9958        -22.4372
            -3.8925        228.4730         -1.8314
           -22.5727          1.9575        226.2900

     O  111    anisotropy:    -40.23    eta:   -0.5590
     O  111    sigma_11=    228.38    axis=( -0.020048 -0.982310  0.186183)
     O  111    sigma_22=    243.37    axis=( -0.596414  0.161209  0.786322)
     O  111    sigma_33=    195.65    axis=( -0.802426 -0.095278 -0.589096)

     Atom112  H   pos: ( -0.281973  0.937787 -0.013252)  Total sigma:          22.23
            17.4803        -10.4088         -2.8883
            -8.8154         35.6430          2.8768
            -3.0173          3.9228         13.5784

     H  112    anisotropy:     27.36    eta:   -0.1499
     H  112    sigma_11=     14.48    axis=(  0.657102  0.401031 -0.638272)
     H  112    sigma_22=     11.75    axis=( -0.640116 -0.150296 -0.753434)
     H  112    sigma_33=     40.47    axis=(  0.398080 -0.903651 -0.157946)

     Atom113  H   pos: ( -0.309123  0.707497  0.033564)  Total sigma:          19.83
            17.7600         11.9729        -11.1442
            10.7223         22.1034        -12.9097
           -10.6367        -13.6988         19.6279

     H  113    anisotropy:     35.87    eta:   -0.0425
     H  113    sigma_11=      8.38    axis=(  0.794615 -0.604696  0.054128)
     H  113    sigma_22=      7.37    axis=(  0.317023  0.489316  0.812445)
     H  113    sigma_33=     43.74    axis=( -0.517768 -0.628421  0.580520)

     Atom114  O   pos: (  0.051883  0.177728  1.770890)  Total sigma:         233.86
           233.3827          5.7755         -3.2017
             7.1328        218.1561         -9.6606
            -2.3493         -4.3151        250.0332

     O  114    anisotropy:    -28.49    eta:   -0.9525
     O  114    sigma_11=    234.31    axis=(  0.927800  0.251532  0.275534)
     O  114    sigma_22=    252.40    axis=( -0.217819 -0.234386  0.947427)
     O  114    sigma_33=    214.86    axis=( -0.302890  0.939039  0.162675)

     Atom115  H   pos: (  0.174516  0.177909  1.688209)  Total sigma:          21.66
            30.3994          1.5761        -15.8315
             1.6096         12.4713         -1.4513
           -14.4031         -1.2633         22.1098

     H  115    anisotropy:     30.63    eta:   -0.0862
     H  115    sigma_11=     12.33    axis=(  0.094901 -0.995450  0.008541)
     H  115    sigma_22=     10.57    axis=(  0.601799  0.064203  0.796063)
     H  115    sigma_33=     42.08    axis=( -0.792989 -0.070407  0.605154)

     Atom116  H   pos: (  0.101091  0.182990  1.910116)  Total sigma:          21.92
            15.9712          0.7266          9.0429
             0.7699         11.2579          2.1687
             7.3530          2.0781         38.5281

     H  116    anisotropy:     29.16    eta:   -0.1142
     H  116    sigma_11=     13.31    axis=(  0.950114  0.024726 -0.310921)
     H  116    sigma_22=     11.09    axis=(  0.046630 -0.996910  0.063213)
     H  116    sigma_33=     41.36    axis=(  0.308398  0.074558  0.948331)

     Initialization:
     gipaw_setup  :      0.29s CPU      0.39s WALL (       1 calls)

     Linear response
     greenf       :  18151.83s CPU  18366.76s WALL (      96 calls)
     cgsolve      :  18061.11s CPU  18274.58s WALL (      96 calls)
     ch_psi       :  17553.45s CPU  17752.91s WALL (    6699 calls)
     h_psiq       :  12827.22s CPU  12961.63s WALL (    6699 calls)

     Apply operators
     h_psi        :  10398.49s CPU  10499.84s WALL (    7325 calls)
     apply_vel    :    233.83s CPU    243.29s WALL (      84 calls)

     Induced current
     j_para       :    576.67s CPU    581.35s WALL (     108 calls)
     biot_savart  :      0.07s CPU      0.10s WALL (       1 calls)

     Other routines

     General routines
     calbec       :   4999.57s CPU   5092.80s WALL (   21535 calls)
     fft          :      0.29s CPU      0.32s WALL (      32 calls)
     fftw         :   7164.02s CPU   7220.47s WALL ( 4095866 calls)
     davcio       :      0.01s CPU      2.22s WALL (      64 calls)

     Parallel routines
     fft_scatter  :   2126.71s CPU   2147.56s WALL ( 4095898 calls)

     Plugins


     GIPAW        :      5h45m CPU      5h49m WALL


   This run was terminated on:   9: 8:39   6Nov2023            

=------------------------------------------------------------------------------=
   JOB DONE.
=------------------------------------------------------------------------------=
