# Supplementary material for: Is there a future for 43Ca nuclear magnetic resonance in cement science?
Source: Phys Chem Chem Phys. 2025 Apr 9;27(17):9159–68. doi: 10.1039/d5cp00491h (PMC11997747; doi:10.1039/d5cp00491h)
Supplement: CP-027-D5CP00491H-s001 [file CP-027-D5CP00491H-s001.zip › QE-Files/CSH-bulk-structures/CONFIG_caion17]

Caion 17
0 3
   8.160964722  -0.618370422  -0.297277178
  -0.530917594   8.719522798   0.491124025
  -0.287297950   0.558385905   8.308081119
Ca 1
-2.0784743732 1.0144347934 -3.5229882219
O 2
-4.0670197864 -0.293485047 -2.8030609673
O 3
-2.9602990196 1.6675105726 2.4975418386
O 4
3.278116054 3.0248390306 3.1064639135
O 5
1.9095418073 -3.169635056 -0.1799155007
O 6
-0.8396462413 -1.8215641634 2.3378239458
O 7
3.5804671287 1.5920151896 0.0339319446
O 8
1.2483034586 3.0399373963 -0.7694569193
O 9
-1.7257765159 -4.5268472101 -1.2729630745
O 10
-3.3628527396 -3.0339028018 -2.9299956135
O 11
-1.2110975724 3.6208996661 1.5511246006
O 12
-3.3983684205 -2.7592981612 2.0742490945
O 13
-0.1790677056 -1.7147873943 -1.2298131144
O 14
3.8318833222 -1.1974142415 -0.5010595747
O 15
2.9534908539 -0.3550465686 2.7248191382
O 16
-1.0613686666 1.532909308 -1.4037713097
O 17
1.001148962 3.6618029201 -3.340019225
O 18
-3.8814427987 2.4207526798 -2.4407718724
O 19
-1.4061926064 -1.3894232721 -3.6899708687
O 20
1.0733956749 1.2648242773 1.725685927
O 21
0.2652475585 1.2477780977 -4.2188471741
O 22
1.6400409102 -0.0772874187 -2.4695322016
O 23
-1.853275623 0.0466673181 0.6930929501
O 24
-1.6680090831 3.4514238605 -4.091866485
O 25
1.6783330747 -2.6933116382 2.4696184199
H 26
-3.9616370066 -1.268691914 -2.8921610331
H 27
-2.339480826 2.372224376 2.1865461454
H 28
-4.2510512456 2.9643545903 3.0605544373
H 29
-4.5075824216 4.5050370724 3.0547883747
H 30
2.6570218932 -2.5624211595 -0.4336335204
H 31
2.0272702982 -4.0681612665 -0.595708418
H 32
0.1136377202 -2.1431764021 2.3455267031
H 33
-0.9652993644 -1.0923407955 1.6751091021
H 34
-3.9930099988 2.1087434029 1.1382891678
H 35
-4.0269308286 2.6271534678 -0.3608957793
H 36
1.2896438218 3.3188671824 -1.7331277178
H 37
2.0385713551 2.4785293501 -0.5817268079
H 38
-2.1224667104 3.3614601678 -1.2828892471
H 39
-2.3716976052 -3.98972177 -1.80717247
H 40
-3.717556038 -3.6045478124 -3.6333732614
H 41
-2.6148736535 -2.5217659864 -3.362825579
H 42
-0.4213207647 3.1617994699 1.206564682
H 43
-1.6706183198 3.9717101893 0.7289788866
H 44
-3.7154905327 -2.2861315324 1.2867969455
H 45
-2.4227637143 -2.5986495619 2.1296952084
H 46
0.4389756222 -2.3571435791 -0.7817509554
H 47
-0.6513629149 -1.224272476 -0.5270514783
H 48
3.4886912517 -0.3030473847 -0.243585866
H 49
3.9563674945 -1.0682432541 -1.51313472
H 50
3.1770128032 -0.3029028415 3.7208405512
H 51
3.7935233126 -0.0133186528 2.326683384
H 52
-0.2014304275 1.9663871494 -1.1778853606
H 53
-1.3290404557 1.0247415744 -0.5825258148
H 54
1.8395269994 -4.4439676575 -4.5459442209
H 55
0.864469413 2.7652400901 -3.7665415778
H 56
3.917799593 2.2269566199 -3.5779856761
H 57
3.6314783169 1.0991447598 -2.5396536601
H 58
-1.2769673948 -1.1776640226 3.7623419532
H 59
-0.8172461471 -1.6340014818 -2.9338575952
H 60
1.6774888923 2.00912678 1.5450259905
H 61
1.7260821604 0.5886597211 2.0840494005
H 62
0.3355310563 1.6227344039 3.1708071912
H 63
0.8227828553 0.6791057896 -3.5855692318
H 64
1.0598162408 -0.6808129064 -1.9354511679
H 65
2.4733185028 -0.5733673188 -2.7415462031
H 66
-2.1936001939 0.6550997605 1.4430588177
H 67
-2.7182776101 -0.2926183335 0.3225365727
H 68
-1.6343718487 3.9820075914 3.2805930791
H 69
-0.8610255565 3.7390137973 -3.5921926406
H 70
2.2828315547 -1.8985283993 2.5561297149
H 71
1.8102578322 -3.0309765554 1.5423093747
