# Supplementary material for: Is there a future for 43Ca nuclear magnetic resonance in cement science?
Source: Phys Chem Chem Phys. 2025 Apr 9;27(17):9159–68. doi: 10.1039/d5cp00491h (PMC11997747; doi:10.1039/d5cp00491h)
Supplement: CP-027-D5CP00491H-s001 [file CP-027-D5CP00491H-s001.zip › QE-Files/CSH-bulk-structures/CONFIG_15]

15 -56015.186631 eV
0 3
   6.677206752  -0.123659399   0.076231542
  -8.300870154  12.404433781   0.302106943
   0.961476118  -5.697459173  13.413207513
O 1
-4.7823457963 5.8825327065 12.7207196223
H 2
-4.5754832822 5.4606568845 13.631299332
H 3
-5.2284997169 5.186442186 12.1676060829
O 4
1.5197754099 2.4049847939 1.6779933191
H 5
0.7946692207 2.6850552107 2.3244598775
H 6
1.9493735584 1.6395320201 2.1025491034
O 7
-1.9083794993 4.2173752897 13.6634226591
H 8
-3.7461696304 10.0618376947 0.7657907846
H 9
-2.1992269066 10.4572969232 0.7607787805
O 10
-3.9390708489 1.8434666783 13.5757200711
H 11
-5.1982685595 8.4207233891 0.483083716
H 12
-4.2308976891 7.2551607949 0.8512433582
O 13
2.2560074049 -1.3645597366 12.8012251507
H 14
2.9849264077 -1.897212735 13.2231595374
H 15
1.5377337387 -1.1190746069 13.4412494024
O 16
-2.5274773209 6.1222053963 11.1944393977
H 17
-2.6990215073 6.7502422364 10.426063904
H 18
-3.3565967561 6.1323237083 11.7626852307
O 19
-1.6857113961 9.2980311209 3.7140321664
H 20
-0.9261616703 9.8767817408 3.4886617592
H 21
-2.4458629826 9.9672250553 3.7351729922
O 22
-0.1012577541 2.0380769017 11.8695926753
H 23
0.6978751735 2.5736888023 11.6686429154
H 24
0.0569606407 1.1727241358 11.4031933635
Ca 25
-1.2701762978 8.8079429858 6.1788931968
Si 26
-4.5268467784 8.581478674 5.3908790616
O 27
-5.7270954038 8.0115181802 6.3276691112
O 28
-3.555779014 9.5375377138 6.2575653142
O 29
-3.7108235307 7.3184559887 4.7211680407
O 30
-5.1921089764 9.268100308 4.0241995901
Ca 31
4.9077570943 -0.5232490755 5.7856499596
Si 32
1.4999374648 -0.1640120051 4.7153594289
O 33
0.5549302098 -1.171959945 5.5614769592
O 34
2.7032007966 0.3496431562 5.6780559803
O 35
2.0484218883 -0.8118238922 3.2636388479
Ca 36
-2.436472071 5.5574833919 8.0936247557
Si 37
0.7576572147 5.3074113304 9.5545652323
O 38
-5.6491100512 7.0179043084 9.6641600052
O 39
-0.2150720163 4.9007282403 8.2868827421
O 40
0.1108727691 4.7571726141 10.970518418
Ca 41
-4.9870090772 8.8593400479 8.4813691683
Si 42
6.6242734154 -3.5064042898 9.0743690874
O 43
-2.5851398031 7.6408935359 8.8655686253
O 44
1.019093271 -2.8362873278 7.9003920829
O 45
5.4961394724 -2.3015842735 9.3900066744
O 46
0.6365780628 -3.56467861 10.4535675104
Ca 47
-6.8776508067 7.1043923605 11.7972658857
Ca 48
-0.1652755306 -1.7957918429 11.5797475665
Si 49
-4.9313633906 10.6506183362 3.0989818774
O 50
-5.0894675093 10.3087468821 1.5314284108
O 51
4.7601393813 -1.0700274344 3.2946624068
O 52
-0.0614216775 7.0789830449 3.2951838182
H 53
-0.8050466464 7.7129777021 3.4411456891
H 54
0.7226433893 7.6812480918 3.3349065016
O 55
-3.0369191589 6.8824468132 1.9455788486
H 56
-2.9007811479 7.7265307429 2.4227173746
H 57
-3.2717442392 6.2218214982 2.6779412582
O 58
-1.5147272014 11.6360421345 1.6818735166
H 59
6.0825348568 -0.7621753594 2.0857196131
H 60
-7.348308609 11.6968203672 2.1090945755
O 61
4.6128423248 -2.476312074 13.2930443381
H 62
3.7242201856 2.5056222784 0.5571028557
H 63
-2.5034928821 4.1127543446 0.1827173409
O 64
0.6657068021 -3.8145551262 13.2515112766
H 65
-0.9931570415 1.5575933791 0.4724943478
H 66
0.474943766 2.0358036037 0.4746847855
O 67
4.5327025089 1.4378236555 1.8986561773
H 68
4.5701227912 0.5763224643 2.3902058779
H 69
-1.5843224509 2.1885983292 2.3774056298
Ca 70
2.9519265565 2.6514802543 6.0900721613
Si 71
-0.2381854933 2.4675485111 4.6442190844
O 72
-1.5460214785 2.0303934764 5.5295988758
O 73
0.7040221695 3.3265663259 5.6706538391
O 74
0.578826478 1.0882421317 4.1985402073
O 75
-0.4915342984 3.1866164699 3.2060365182
Ca 76
0.5973310576 5.5831509682 6.2376844185
Si 77
-2.9147744211 5.9248547263 5.1716396338
O 78
-3.8196996698 5.1469047757 6.2902987273
O 79
-1.5386622603 6.3687940692 5.9464423364
O 80
-2.7810092542 5.0659084881 3.8173710459
Ca 81
1.4433166427 -0.4836982157 7.8086950488
Si 82
4.8466216369 -0.7689972998 9.0844564465
O 83
-0.8255987697 0.2080301879 8.0140297395
O 84
3.4851159241 -1.1468912839 8.2833957029
O 85
-1.9586216297 -0.0388787382 10.5117559867
Ca 86
-0.509648595 2.5126727877 7.6948226111
Si 87
-3.9871053382 3.0523442545 9.1122038014
O 88
1.639900741 2.0102528053 8.347799417
O 89
-2.5835646145 3.1679292396 8.264023243
O 90
-4.4655275819 4.6741963583 9.1510370297
O 91
-3.7180074919 2.6962915086 10.6757843217
Ca 92
2.8474214002 0.4950613605 11.5365119925
Ca 93
-1.8124022428 3.6918568839 11.4897021975
Ca 94
-1.0391948958 5.154305229 2.4851730917
O 95
-1.1013223605 5.1105492607 0.2376930083
H 96
-1.2229036467 6.0495030598 0.0072432744
O 97
0.9616040886 -0.1091008943 10.4619628736
H 98
0.379612748 0.4120393186 9.8796349206
