# Supplementary material for: Is there a future for 43Ca nuclear magnetic resonance in cement science?
Source: Phys Chem Chem Phys. 2025 Apr 9;27(17):9159–68. doi: 10.1039/d5cp00491h (PMC11997747; doi:10.1039/d5cp00491h)
Supplement: CP-027-D5CP00491H-s001 [file CP-027-D5CP00491H-s001.zip › QE-Files/CSH-bulk-structures/CONFIG_surf7]

Surf 7
0 3
  13.318283442  -0.123535907  -0.032332641
  -4.060439645   6.150768648  -0.071282456
  -0.049074943  -0.291058141  22.831569290
Ca 1
6.3012007439 0.1611637598 6.7860729949
Ca 2
-2.0587031422 5.9480616755 3.934798203
Ca 3
-0.0774941938 3.0282804197 4.0172794051
Ca 4
3.5115658152 2.3596475772 6.3973388567
Ca 5
-1.8845075252 3.0207361051 9.6006857642
Ca 6
1.5758415736 0.8513583712 9.7380321901
Ca 7
11.9622266333 -0.5103589414 16.4233045133
Ca 8
13.0501219214 0.0614088919 6.6592211676
Ca 9
8.8254607822 -0.1164716976 4.3085753121
Ca 10
6.4963351352 2.8266111499 4.3044193352
Ca 11
9.8569961351 2.8857916876 6.0838283645
Ca 12
4.3799562156 4.1439924705 9.5355069546
Ca 13
7.4071303808 1.7622686274 10.4835103138
Ca 14
2.5238864598 0.445268204 17.3973898429
Si 15
11.4764495906 1.7723854714 1.3544752073
Si 16
6.6673867529 3.5572875459 7.5320459463
Si 17
9.6951358666 3.1631958467 3.1026454205
Si 18
5.0183730037 1.8348210107 1.4508282918
Si 19
0.985157403 3.2266742281 7.9399269868
Si 20
3.090099604 3.0770350967 3.5160703849
Si 21
-1.1521162596 5.2029047136 7.2525445668
Si 22
1.4407314515 5.7019821786 3.4237436421
Si 23
9.4422386398 0.3386406274 7.8219993903
Si 24
8.0274786243 5.7888260949 3.5025389855
O 25
2.0666308662 4.2326228398 2.9224438025
O 26
3.9872365252 0.2881044063 7.3017060194
O 27
6.5339330365 0.3445005376 4.4666588366
O 28
-2.3872681028 5.2221131225 6.183966444
O 29
0.0790988234 5.3614419382 4.2130028738
O 30
4.7913242604 1.4587565536 22.6986467233
O 31
-0.5909574384 2.8427107543 1.7480223616
O 32
0.4551084097 3.197816114 9.499840916
O 33
3.5371305766 2.2553074105 2.1543358696
O 34
8.5659520237 0.2527645969 9.2021184152
O 35
11.4400512695 0.4476919018 2.3156350822
O 36
5.6794051325 4.9026956075 7.3629087161
O 37
9.044055098 4.6606687298 2.805260763
O 38
10.8528919418 1.2251536824 7.9476749873
O 39
-0.2744779686 0.751094168 4.49526088
O 40
8.6102474613 0.9030176211 6.5439043574
O 41
6.8939688779 5.1158436844 4.4259508634
O 42
11.3754699308 0.9643181695 22.6186702401
O 43
6.1295206248 2.8547287051 2.0388985181
O 44
6.4069158687 3.1534169782 9.0906692496
O 45
10.0356501003 2.5768591841 1.5852373209
O 46
5.9658365002 2.4294586177 6.5735677244
O 47
8.7050811848 2.2602233 4.0096110257
O 48
8.2008315567 4.0047023574 7.1763245032
O 49
-2.3015748486 3.4826485212 4.0684892122
O 50
1.2831885746 1.6764586274 7.5085018485
O 51
2.1902082787 2.0838178109 4.4508640388
O 52
2.3751515122 4.0813915614 7.6411218049
O 53
4.2718532886 3.6490801818 4.4682032888
O 54
-1.8204498032 5.0622783513 8.7515763054
O 55
5.2709914964 0.2966838446 2.0446571845
O 56
-0.2918797698 3.7620304801 6.9655926973
O 57
5.363999709 0.2355860809 9.6444635805
H 58
1.0940450249 5.4708280422 9.8506629333
H 59
4.739201147 0.3724023164 8.8688670732
O 60
2.6671885923 4.6363560009 19.0797785118
H 61
2.0744100213 4.9702158026 19.8051237413
H 62
3.4796930012 4.1768366245 19.5129529919
O 63
8.5699583695 5.9839163421 9.1968321204
H 64
8.4727034844 5.0385873829 8.9167293304
H 65
7.7945095979 6.469026845 8.7605075421
O 66
4.8828513274 5.263516849 2.065272162
H 67
4.4803795629 5.3574716008 1.1718886724
H 68
5.4530713355 4.4385325736 2.0097392132
O 69
-1.7000687006 5.8249582203 19.5317532807
H 70
2.5736756909 0.4648949883 20.198407838
H 71
-1.5274419639 5.0147009506 20.0882774377
O 72
1.3244546207 5.4746096011 21.3301749048
H 73
5.0822630688 0.1565213856 21.9463140372
H 74
1.9751716769 5.0043211986 21.9302470294
O 75
-2.0516159007 2.8961775741 18.4723105922
H 76
-1.6057053289 3.0986940467 19.3229970312
H 77
11.0404118433 1.8226733744 18.5098673746
O 78
11.9319328371 -0.1626655142 18.6275746176
H 79
8.0314058504 5.1375995124 19.0528128858
H 80
12.4853003747 0.556361825 19.2472389833
O 81
1.8549005493 2.9176194367 13.0506938774
H 82
2.3967740529 2.770523145 12.2309978554
H 83
2.4040263418 2.7724343111 13.8804063754
O 84
-1.4942327931 5.4126665004 1.6320947791
H 85
-0.6338950902 5.861780354 1.4905909338
H 86
-1.2313086513 4.4478355261 1.5563329267
O 87
-0.6854231184 4.3591667893 16.7989058397
H 88
-1.1792613374 3.6508874476 17.3032590188
H 89
0.2399682768 4.051028158 16.8352740596
O 90
-0.1648599665 1.1436004643 13.8311015768
H 91
0.2855606166 0.6224206509 14.5614973293
H 92
0.4455315376 1.9075845295 13.659517197
O 93
-0.93050024 3.804668157 21.1828743504
H 94
-0.5932345511 2.8748547528 20.9737751385
H 95
-0.1088818021 4.3376846491 21.3308442029
O 96
0.8994486734 5.2693749086 13.8391726722
H 97
1.1884884604 5.2130393752 14.770980722
H 98
1.3085803029 4.4534008875 13.4241272389
O 99
-1.6473848089 5.0024023516 13.6335456926
H 100
-2.0422580409 5.5069224863 14.390845936
H 101
-0.6324869211 5.0466491877 13.7601052622
O 102
7.1212378172 1.3211175738 20.6893128993
H 103
7.1555706782 1.8939312585 21.5095900804
H 104
6.5322748276 0.5565166147 20.9183887663
O 105
5.3954145312 2.7975160417 11.7503386341
H 106
5.4324972163 2.6466854255 12.7384254453
H 107
4.5130440492 2.4389393813 11.4855051934
O 108
1.0253700962 -0.1098210229 11.771906612
H 109
-2.3511916497 5.6363151748 12.3255822747
H 110
0.4371223376 0.3711211832 12.4308906132
O 111
-0.1265454185 1.5229972849 20.1013059628
H 112
-1.1430971758 0.5284916553 22.4131372871
H 113
0.4246962121 0.8910348009 20.5988822337
O 114
1.3790418901 2.2992843705 18.2210749768
H 115
0.7692741203 2.010265466 19.0396427285
H 116
1.8707600579 3.093979734 18.5395083384
O 117
7.7459123094 2.7532870672 22.8806345708
H 118
8.7047165288 2.8428479325 0.362685255
H 119
7.2045988507 2.9654736444 0.8760422651
O 120
9.7320839517 1.3349904958 20.3482382364
H 121
10.3935734766 1.256447631 21.0762991931
H 122
8.8165858776 1.1553258214 20.7027267353
O 123
3.1408599095 4.3558596885 22.8873929217
H 124
3.7040726203 3.6452357804 22.5187450052
H 125
2.7662241845 4.2755742395 0.8631226681
O 126
1.4062273669 1.9714571846 0.3389585121
H 127
2.1846957405 2.0036244699 0.9361094284
H 128
0.6509822425 2.41878714 0.8552550874
O 129
8.7832190729 3.9584208446 20.0693595405
H 130
9.1650591188 4.4901679673 20.8062259216
H 131
9.2226124179 3.0739669583 20.1136465529
O 132
4.6708535863 6.1470158586 18.1344158791
H 133
9.3180907726 0.3865962873 18.9100153867
H 134
3.981408017 5.6387836238 18.6447573817
O 135
6.0476075827 4.6449618228 21.9848474532
H 136
6.3441768034 5.5653393983 22.1503347496
H 137
6.8318094075 4.0871392999 22.2263149408
O 138
2.6458807234 2.6300679879 15.5135550667
H 139
2.4773697431 3.5203036609 15.8852935658
H 140
3.5286246905 2.2973106421 15.8812976084
O 141
2.1352633374 5.3840266716 16.4070837166
H 142
5.5450320198 0.0376262334 16.5095901445
H 143
2.3365310027 5.1623218658 17.3487343746
O 144
9.7769182358 2.9641732659 13.4051235596
H 145
10.5470203267 3.5988616251 13.4633072244
H 146
9.6256285024 2.8590879751 12.4103060616
O 147
2.924059057 1.816147291 20.9950338743
H 148
3.6273741373 1.6079467167 21.7119870655
H 149
2.1299340564 1.9902870016 21.5566798346
O 150
5.9480944428 4.322073833 16.740174839
H 151
5.4335258654 4.9474085413 17.3461153085
H 152
6.1041888775 3.4886414883 17.2412401982
O 153
5.9087908237 2.1356757202 14.2945296681
H 154
6.4714446756 2.8870051424 14.5915465231
H 155
5.375730644 1.7962665884 15.0741227521
O 156
4.904302763 3.6103971518 19.8698126069
H 157
4.6198182497 2.783759832 20.3123567277
H 158
5.4229903732 4.1027843129 20.5868831841
O 159
7.703655859 4.3098598993 14.2908111454
H 160
8.5180403352 3.7957712097 13.9305629531
H 161
7.3771979895 4.8569042667 13.554912209
O 162
4.2981185602 5.3656480137 14.6027312802
H 163
4.8998202263 4.7918630018 15.1142106007
H 164
3.5485733129 5.5364221543 15.2254151267
O 165
10.9141774877 1.579690416 15.734796466
H 166
10.8580760241 1.7472805347 14.771939744
H 167
10.160795219 2.1067822903 16.087348361
O 168
7.4818813797 0.6321508611 12.554095589
H 169
6.8095954396 1.0142848225 13.1774719934
H 170
8.0106266136 0.0446419885 13.1555369381
O 171
6.8674344196 1.9896603463 18.0780304122
H 172
6.835331187 1.9439827678 19.0809034086
H 173
7.4484432187 1.2116843064 17.8474292616
O 174
8.9401968595 3.4091556644 17.03692143
H 175
8.1561240656 2.9421447736 17.4457079729
H 176
9.5675948582 3.5066127531 17.7972135168
O 177
9.4214963939 5.4763207379 22.3475617234
H 178
0.8705598828 0.4130340411 -0.0278171001
H 179
9.3579150642 5.1077434164 0.232457621
O 180
2.9513791102 2.6475452571 10.4987128951
H 181
2.1031000522 3.1378956625 10.3429774736
O 182
4.5552456271 1.2517093514 16.5733224779
H 183
5.1450690638 1.689184355 17.2255767031
O 184
-3.1351406176 5.8927408995 15.8294649786
H 185
-3.0793054169 4.9230886773 15.814644719
O 186
9.4333157777 3.0083220679 10.7173717897
H 187
9.2733062536 3.972020777 10.773641628
