# Supplementary material for: Is there a future for 43Ca nuclear magnetic resonance in cement science?
Source: Phys Chem Chem Phys. 2025 Apr 9;27(17):9159–68. doi: 10.1039/d5cp00491h (PMC11997747; doi:10.1039/d5cp00491h)
Supplement: CP-027-D5CP00491H-s001 [file CP-027-D5CP00491H-s001.zip › QE-Files/CSH-bulk-structures/CONFIG_12]

12 -56015.034148 eV
0 3
   6.594716382  -0.058379077   0.074962546
  -8.081043438  12.194387790  -0.102843099
   0.893839979  -6.083278882  13.784286353
O 1
-4.8816708682 5.699425121 12.8085218721
H 2
-4.6102743915 5.3973650397 13.71923067
H 3
-4.2615018984 5.2832159531 12.1805681223
O 4
1.0017626282 0.7483918528 1.9147693539
H 5
0.9370528739 0.7568546182 2.9095787278
H 6
1.577556344 -0.0334057945 1.7095491068
O 7
-2.509136942 3.5233430307 13.6303312762
H 8
-4.0514756048 10.0485070474 0.4705532673
H 9
-2.4877153976 9.7382552476 0.2141361625
O 10
2.8397084982 0.7913220783 13.4233982911
H 11
2.161530756 1.450246849 13.6657056602
H 12
-4.1913375239 6.6779446997 0.442492834
O 13
2.7365904575 -2.7479278656 13.0613708473
H 14
2.5959247687 2.9328104575 -0.1129208364
H 15
1.1426567396 3.6514566858 -0.0855229287
O 16
-2.842285801 6.1008477526 10.6919867481
H 17
-2.3258009482 6.9605321032 10.7818372471
H 18
-3.7859800477 6.3902369803 10.5265446682
O 19
-1.663711784 9.1749014341 3.6208772392
H 20
-0.8391086459 9.7129594754 3.7282668925
H 21
-2.36179527 9.8836507982 3.5860934242
O 22
-0.6567132848 3.63760579 11.3375100626
H 23
-1.0642005553 4.5256154802 11.3417521257
H 24
0.2288229808 3.7376245666 10.8784083569
Ca 25
-1.5129319342 8.5365755804 6.2094629158
Si 26
-4.5826259312 8.3521299447 4.9309400103
O 27
-6.0108111419 7.8732328062 5.5152873365
O 28
-3.8449284916 9.3275589772 6.0064919336
O 29
-3.6686691961 7.011927356 4.6493317887
O 30
-4.7268451454 8.9874913763 3.3851129363
Ca 31
4.609661125 -0.5550413681 6.1229499459
Si 32
1.2616565047 -0.3583102758 5.275766628
O 33
0.2043042569 -1.2337638024 6.1249069706
O 34
2.4266501082 0.1300609455 6.2852933501
O 35
1.8585253059 -1.1739861563 3.9771856644
Ca 36
-2.5486490482 5.5865703692 8.2856043444
Si 37
0.9415229055 5.3473512433 9.0483929249
O 38
-4.7701578025 5.8067181596 7.6399073322
O 39
-0.4962431553 4.8076504788 8.5558239269
O 40
-5.5120996818 6.6952363499 9.9735798644
Ca 41
-4.8485103728 8.3403814913 8.1063052928
Si 42
6.4929887806 -3.3434328916 9.3550090404
O 43
-2.6485725325 7.9255932375 8.4316371357
O 44
1.1734518097 -3.0568798712 8.2794609703
O 45
-0.6977456026 -1.7239456963 9.335912083
O 46
0.1741439375 -3.7470267407 10.8104934981
Ca 47
1.7177422115 -4.8245554963 12.0837353236
Ca 48
5.1326452783 0.6938917172 1.7902832052
Si 49
-4.8432706444 10.6058078461 3.019418304
O 50
-5.1598879248 10.8692399963 1.4483017224
O 51
4.5564188006 -0.7975426964 3.6236483226
O 52
0.48874763 6.6257020713 2.5364721858
H 53
-0.3623236415 6.3002238064 3.0354816762
H 54
0.6577535846 7.5594739561 2.7871353479
O 55
-3.6622169156 6.1207555939 1.7774596229
H 56
-3.0641301153 6.6546027882 2.3464731661
H 57
-4.5769330301 6.1954104885 2.2231400895
O 58
-0.9262871645 9.1824378004 0.8896201189
H 59
-1.2196980314 8.9912434248 1.8164617461
H 60
-6.7540498564 9.8542117643 0.9271284591
O 61
-0.0609973243 4.3187431788 1.1257780065
H 62
0.516504912 4.1298602983 1.923253849
H 63
0.0375956812 5.28955834 1.0332399181
O 64
1.8193206327 3.6484540473 2.9561247356
H 65
2.1529622754 3.9753743282 3.8862736397
H 66
1.3901674453 2.7848479065 3.1010089139
O 67
0.3819818766 -1.2526079418 11.9367157669
H 68
0.2122781162 -2.1952909915 11.6263269582
H 69
-0.4382347203 -0.7451601724 11.6184059535
Ca 70
2.5915624088 2.4916414805 6.3314815029
Si 71
-0.587136017 2.2353389427 4.7773853969
O 72
-1.8131144221 1.8048254999 5.7567640407
O 73
0.3194492306 3.2876778749 5.6426884638
O 74
0.5214344232 0.9383572733 4.5608450284
O 75
-1.0387257717 2.5085334528 3.2476262144
Ca 76
0.5372664409 5.5167373301 5.7955559383
Si 77
-2.6078538346 5.7460144774 4.8905294353
O 78
-3.5857953617 4.4347649811 4.9915280043
O 79
-1.7256606467 6.0893403731 6.2136635292
O 80
-1.5895392136 5.6455058394 3.6202546308
Ca 81
1.2232891938 -0.5703911897 8.2326279006
Si 82
4.7126847625 -0.6246807982 9.542471481
O 83
-1.477537481 0.4236698939 8.2593920543
O 84
3.207146118 -1.2969764635 9.419148973
O 85
-1.742994062 0.0153947116 11.0204064469
Ca 86
-0.8796199804 2.5726068601 7.8482313826
Si 87
2.2805073346 2.5983570915 9.3619540713
O 88
1.2388219966 1.8298486575 8.354129315
O 89
-3.0431239083 3.1686377034 8.3694645395
O 90
1.5951917907 4.0401937072 9.9276770487
O 91
2.593443797 1.6756560998 10.6657596153
Ca 92
2.5676806935 -0.649644844 11.540604661
Ca 93
-2.2189702823 2.0744533071 11.8513197582
Ca 94
-2.3311171722 3.9942259795 2.2250108196
O 95
3.4715704305 2.2038787981 0.9885116668
H 96
2.660142179 1.8506202199 1.4082642948
O 97
6.6783456103 -5.6429818416 13.4530427463
H 98
5.8383093691 -5.6192721319 12.9604192471
