# Supplementary material for: Is there a future for 43Ca nuclear magnetic resonance in cement science?
Source: Phys Chem Chem Phys. 2025 Apr 9;27(17):9159–68. doi: 10.1039/d5cp00491h (PMC11997747; doi:10.1039/d5cp00491h)
Supplement: CP-027-D5CP00491H-s001 [file CP-027-D5CP00491H-s001.zip › QE-Files/CSH-bulk-structures/CONFIG_caion10]

Caion 10
0 3
   8.648175605  -0.241986362   0.231359956
  -0.216436108   8.936635998   0.014108842
   0.236283994   0.040876172   8.406365981
Ca 1
-4.3516628616 -2.0074251131 0.3722869231
O 2
-4.2685015002 -4.4190290856 0.0902481547
O 3
-2.0752725018 -1.6238171459 -0.349904397
O 4
-3.8001966175 2.0208237395 -3.7366801205
O 5
1.7612935961 -0.5735470097 -2.413873467
O 6
-1.8819782468 -1.3919957284 -4.2488960592
O 7
0.4699079103 -2.332477316 -0.9562568948
O 8
-3.8961176583 -1.812486695 2.6411340047
O 9
0.1769062611 3.5430745888 -0.1783044849
O 10
3.3049560699 0.0339362983 3.8059380545
O 11
-3.2607765957 1.971633523 0.1429119657
O 12
1.5519551878 0.8133809336 1.9681778756
O 13
-1.6656368382 2.5192792372 2.7484289263
O 14
1.786330865 3.5754867039 1.9392573411
O 15
-0.7009531598 -3.5312484762 -3.0732745806
O 16
-2.2103755096 0.4341047644 -2.0931591556
O 17
3.4731874462 -0.1253631882 0.3641796002
O 18
-3.1625760683 4.3030941131 -2.3050320192
O 19
-1.7342221731 -4.1604953289 0.8965116881
O 20
2.354178531 4.2170459657 -1.6465364375
O 21
2.028458614 -2.6139606135 1.2307696986
O 22
0.428598644 3.2873074797 4.2518698774
O 23
-1.0211300565 0.0050654712 1.9278108956
O 24
3.8708277546 -2.2143910109 -1.7472859805
O 25
0.2022823723 1.5969199099 -2.0378029055
H 26
3.5608281456 3.9475360359 1.0334063208
H 27
-2.1928104843 -2.2052470302 -1.1238652998
H 28
-3.3236933977 1.3937726687 -3.1303280403
H 29
-3.1487402677 2.2169498177 -4.4675793671
H 30
1.3217580047 0.2861518264 -2.1808779077
H 31
2.1744050486 -0.4278186347 -3.3188200467
H 32
-1.3993161779 -2.1726743937 -3.8478645814
H 33
-2.0528713526 -0.7582497778 -3.5064001912
H 34
-0.3821080116 -1.8917696204 -0.6624061596
H 35
0.9636016466 -1.6748323165 -1.5273618673
H 36
-4.4564186939 -1.062512089 2.9872474704
H 37
-3.1096903782 -1.818915354 3.2403145616
H 38
0.7955146699 4.0728151795 -0.7493555826
H 39
-0.653211432 4.0590520667 0.0317762201
H 40
3.885111183 0.775412585 4.127362723
H 41
2.6555610921 0.3766775936 3.1253097365
H 42
-3.6787573898 2.8625760554 0.0076897347
H 43
-2.8494330751 1.7053899017 -0.7088125602
H 44
0.600602004 0.5113091535 1.9318000735
H 45
1.5923260893 1.8022263966 1.9462534593
H 46
-1.8020014846 3.2314930779 2.0829759904
H 47
-1.5622912377 1.6558775405 2.2594304053
H 48
1.0855360847 3.5536902947 1.2188131374
H 49
1.3283928505 3.6005396473 2.828541336
H 50
-1.5193020867 -3.9829901842 -2.6963920284
H 51
-0.1821328817 -3.1880640144 -2.291770022
H 52
-1.2978293792 0.8527958265 -2.0787043322
H 53
-2.1930502723 -0.2939045468 -1.3888507985
H 54
4.1422326462 0.6158709896 0.4019255034
H 55
2.6711523907 0.1816676607 0.8645936754
H 56
-3.6201446597 4.3078507689 -1.433612531
H 57
-3.4818236901 3.5130364254 -2.8110157242
H 58
-1.6398324942 -3.1916668553 0.7104434589
H 59
-2.6975653429 -4.3337101404 0.6437806359
H 60
3.256677603 -4.7745302981 -0.915500058
H 61
2.545780116 3.4774186414 -2.2488542584
H 62
1.92906836 -3.5148130968 1.6133318302
H 63
1.4021758882 -2.5522093084 0.453445505
H 64
-0.3608384785 2.9626747105 3.7259733571
H 65
-0.1269525287 4.1074242566 -3.7410414299
H 66
-1.3768617768 -0.4800259346 1.1534140599
H 67
-1.2077308457 -0.5596786227 2.7390938326
H 68
3.1912625181 -1.5059504216 -1.8858638153
H 69
3.4674424532 -3.0426653991 -2.0882396933
H 70
0.1586085907 2.2318078983 -1.2691291226
H 71
0.2517019908 2.1864905496 -2.8488225753
