# Supplementary material for: Is there a future for 43Ca nuclear magnetic resonance in cement science?
Source: Phys Chem Chem Phys. 2025 Apr 9;27(17):9159–68. doi: 10.1039/d5cp00491h (PMC11997747; doi:10.1039/d5cp00491h)
Supplement: CP-027-D5CP00491H-s001 [file CP-027-D5CP00491H-s001.zip › QE-Files/CSH-bulk-structures/pair3-13.vc-relax.nmr.out]

     Program GIPAW v.7.2 starts on  4Nov2023 at  9:10:47 

     This program is part of the open-source Quantum ESPRESSO suite
     for quantum simulation of materials; please cite
         "P. Giannozzi et al., J. Phys.:Condens. Matter 21 395502 (2009);
         "P. Giannozzi et al., J. Phys.:Condens. Matter 29 465901 (2017);
         "P. Giannozzi et al., J. Chem. Phys. 152 154105 (2020);
          URL http://www.quantum-espresso.org", 
     in publications or presentations arising from this work. More details at
     http://www.quantum-espresso.org/quote

     Parallel version (MPI), running on   112 processors

     MPI processes distributed on     1 nodes
     R & G space division:  proc/nbgrp/npool/nimage =     112
     233677 MiB available memory on the printing compute node when the environment starts


     ***** This is GIPAW git revision                                          *****
     ***** you can cite: N. Varini et al., Comp. Phys. Comm. 184, 1827 (2013)  *****
     ***** in publications or presentations arising from this work.            *****

     Parallelizing q-star over 1 images
     Reading input from pair3-13.vc-relax.nmr.in

     ------------------- Input file: --------------------
&inputgipaw
	job = 'nmr'
	prefix = 'pair3-13.vc-relax_nmr'
	tmp_dir = './tmpPair3-13/',
	verbosity = 'high'
	diagonalization = 'david'
/


     Reading xml data from directory:

     ./tmpPair3-13/pair3-13.vc-relax_nmr.save/
     file Ca.pbe-spn-kjpaw_psl.1.0.0.UPF: wavefunction(s)  3S renormalized
     file O.pbe-n-kjpaw_psl.1.0.0.UPF: wavefunction(s)  2S 2P renormalized
     file Si.pbe-nl-kjpaw_psl.1.0.0.UPF: wavefunction(s)  3S 3P renormalized
     file H.pbe-kjpaw_psl.1.0.0.UPF: wavefunction(s)  1S renormalized

     IMPORTANT: XC functional enforced from input :
     Exchange-correlation= PBE
                           (   1   4   3   4   0   0   0)
     Any further DFT definition will be discarded
     Please, verify this is what you really want


     Parallelization info
     --------------------
     sticks:   dense  smooth     PW     G-vecs:    dense   smooth      PW
     Min         127     127     43                17387    17387    3506
     Max         128     128     44                17397    17397    3518
     Sum       14277   14277   4923              1947795  1947795  393643

     Using Slab Decomposition

     Reading collected, re-writing distributed wavefunctions
     Subspace diagonalization in iterative solution of the eigenvalue problem:
     a serial algorithm will be used

     GIPAW projectors -----------------------------------------------
     atom=  Ca   l=0  rc=    1.3000  rs=    0.8667
     atom=  Ca   l=0  rc=    1.3000  rs=    0.8667
     atom=  Ca   l=1  rc=    1.6000  rs=    1.0667
     atom=  Ca   l=1  rc=    1.6000  rs=    1.0667
     atom=  Ca   l=2  rc=    1.7000  rs=    1.1333
     atom=  Ca   l=2  rc=    1.7000  rs=    1.1333
     projs nearly linearly dependent: l=0  n1,n2= 1, 2  s=  0.99170013
     projs nearly linearly dependent: l=2  n1,n2= 1, 2  s=  0.99334936

     atom=  O    l=0  rc=    1.3000  rs=    0.8667
     atom=  O    l=0  rc=    1.3000  rs=    0.8667
     atom=  O    l=1  rc=    1.3500  rs=    0.9000
     atom=  O    l=1  rc=    1.3500  rs=    0.9000
     projs nearly linearly dependent: l=1  n1,n2= 1, 2  s=  0.99790099

     atom=  Si   l=0  rc=    1.8000  rs=    1.2000
     atom=  Si   l=0  rc=    1.8000  rs=    1.2000
     atom=  Si   l=1  rc=    1.8000  rs=    1.2000
     atom=  Si   l=1  rc=    1.8000  rs=    1.2000
     atom=  Si   l=2  rc=    1.8000  rs=    1.2000
     atom=  Si   l=2  rc=    1.8000  rs=    1.2000
     projs nearly linearly dependent: l=2  n1,n2= 1, 2  s=  0.99992180

     atom=  H    l=0  rc=    1.0000  rs=    0.6667
     atom=  H    l=0  rc=    1.0000  rs=    0.6667
     projs nearly linearly dependent: l=0  n1,n2= 1, 2  s=  0.99968852
     -----------------------------------------------------------------

     GIPAW integrals: -------------------------------------------
     Atom  i/j   nmr_para   nmr_dia   epr_rmc  epr_para   epr_dia
       Ca  1 1   0.25E+04 -0.66E+00  0.13E+02  0.81E+09  0.75E+03
       Ca  2 1   0.26E+04 -0.73E+00  0.13E+02  0.86E+09  0.79E+03
       Ca  2 2   0.28E+04 -0.80E+00  0.13E+02  0.92E+09  0.84E+03
       Ca  3 3   0.30E+02  0.22E+00  0.11E+02  0.47E+05  0.19E+03
       Ca  4 3   0.33E+02  0.20E+00  0.12E+02  0.54E+05  0.22E+03
       Ca  4 4   0.37E+02  0.17E+00  0.13E+02  0.60E+05  0.24E+03
       Ca  5 5   0.29E+01  0.74E+00  0.81E+01  0.47E+03  0.66E+02
       Ca  6 5   0.36E+01  0.91E+00  0.10E+02  0.59E+03  0.81E+02
       Ca  6 6   0.45E+01  0.11E+01  0.13E+02  0.74E+03  0.10E+03
       O   1 1   0.81E+03 -0.32E+00  0.65E+01  0.43E+08  0.24E+03
       O   2 1   0.91E+03 -0.39E+00  0.71E+01  0.48E+08  0.27E+03
       O   2 2   0.10E+04 -0.48E+00  0.78E+01  0.55E+08  0.31E+03
       O   3 3   0.99E+01  0.87E+00  0.58E+01  0.24E+04  0.75E+02
       O   4 3   0.11E+02  0.97E+00  0.67E+01  0.27E+04  0.83E+02
       O   4 4   0.12E+02  0.11E+01  0.76E+01  0.31E+04  0.93E+02
       Si  1 1   0.12E+04 -0.54E-01  0.93E+01  0.18E+09  0.37E+03
       Si  2 1   0.17E+04  0.68E-01  0.12E+02  0.26E+09  0.52E+03
       Si  2 2   0.24E+04  0.31E+00  0.19E+02  0.37E+09  0.74E+03
       Si  3 3   0.18E+02  0.34E+00  0.10E+02  0.13E+05  0.11E+03
       Si  4 3   0.21E+02  0.27E+00  0.11E+02  0.15E+05  0.13E+03
       Si  4 4   0.23E+02  0.18E+00  0.12E+02  0.18E+05  0.14E+03
       Si  5 5   0.26E+00  0.79E-01  0.58E+00  0.29E+02  0.79E+01
       Si  6 5   0.27E+00  0.84E-01  0.62E+00  0.30E+02  0.81E+01
       Si  6 6   0.29E+00  0.89E-01  0.66E+00  0.31E+02  0.84E+01
       H   1 1   0.39E+02  0.19E+00  0.29E+00  0.78E+05  0.13E+02
       H   2 1   0.41E+02  0.21E+00  0.32E+00  0.82E+05  0.14E+02
       H   2 2   0.43E+02  0.22E+00  0.36E+00  0.86E+05  0.15E+02
     ------------------------------------------------------------

     alpha_pv=     76.6539 eV

     Number of occupied bands for each k-point:
     k-point:     1    nbnd_occ= 260
     k-point:     2    nbnd_occ= 260
     k-point:     3    nbnd_occ= 260
     k-point:     4    nbnd_occ= 260


     q-space interpolation up to   240.00 Rydberg

     GIPAW job: nmr                                                                             
     NMR macroscopic correction: yes
             0.6667          0.0000          0.0000
             0.0000          0.6667          0.0000
             0.0000          0.0000          0.6667


     Largest allocated arrays     est. size (Mb)     dimensions
        KS wavefunctions at k          13.26 Mb     (    3343,  260)
        KS wavefunctions at k+q        13.26 Mb     (    3343,  260)
        First-order wavefunctions     132.63 Mb     (    3343,  260, 10)
        First-order wavefunct (US)     79.58 Mb     (    3343,  260,  6)
        Charge/spin density             0.51 Mb     (   67500,    1)
        Induced current                 4.63 Mb     (   67500,    3,3,1)
        Induced magnetic field          4.63 Mb     (   67500,    3,3,1)
        NL pseudopotentials            45.71 Mb     (    3343,  896)
        GIPAW NL terms                 45.71 Mb     (    3343,  896)

     Computing the magnetic susceptibility     isolve=0    ethr=  0.1000E-13
     k-point #    1 of     4      pool #  1    cpu time:      10.4
     compute_u_kq: q = (    0.0000,    0.0000,    0.0000)
     Rotating WFCS
     ethr =  1.00E-14,  avg # of iterations =  5.0
     eigenvalues at k:
 -35.0186 -34.9994 -34.8544 -34.6187 -34.5753 -34.5676 -34.5659 -34.4446
 -34.2982 -34.2587 -34.2419 -34.2207 -33.9367 -16.9583 -16.8518 -16.6544
 -16.5594 -16.4968 -16.4676 -16.4245 -16.4139 -16.3491 -16.2979 -16.2513
 -16.2006 -16.1772 -16.1639 -16.1461 -16.1208 -16.1081 -16.0810 -16.0507
 -15.9848 -15.9642 -15.9554 -15.9205 -15.8904 -15.8805 -15.8319 -15.7955
 -15.7741 -15.7606 -15.7245 -15.7085 -15.6941 -15.6894 -15.6530 -15.6124
 -15.6088 -15.5792 -15.5736 -15.5421 -15.5143 -15.4794 -15.4521 -15.4369
 -15.4194 -15.4062 -15.3978 -15.3635 -15.3448 -15.3157 -15.3034 -15.2717
 -15.2480 -15.2297 -15.2213 -15.2027 -15.1814 -15.1530 -15.1374 -15.0994
 -15.0678 -15.0514 -14.9911 -14.8776 -14.8506 -14.5806 -13.9936 -13.8109
 -13.7763 -13.7393 -13.6377 -13.6107 -13.4758 -13.3876 -13.3251 -13.2870
 -13.1436 -13.1080 -13.0287 -12.9876 -12.9781 -12.9426 -12.9145 -12.8310
 -12.8059 -12.7374 -12.7184 -12.6943 -12.6690 -12.6295 -12.5666 -12.5191
  -4.7897  -4.7503  -4.5949  -4.4913  -4.1736  -4.1169  -4.0844  -3.9950
  -3.9755  -3.9096  -3.8774  -3.8281  -3.7876  -3.7499  -3.6543  -3.6216
  -3.5856  -3.5492  -3.5116  -3.4432  -3.3982  -3.2895  -3.2183  -3.0816
  -2.9211  -2.2893  -2.0110  -1.9534  -1.8152  -1.7822  -1.7065  -1.6130
  -1.5682  -1.5481  -1.4261  -1.4000  -1.3690  -1.2498  -1.2326  -1.1245
  -1.1111  -1.0543  -1.0238  -0.9290  -0.8997  -0.7936  -0.7403  -0.6882
  -0.6468  -0.5996  -0.5755  -0.5183  -0.4729  -0.4104  -0.3751  -0.3592
  -0.2783  -0.2560  -0.2054  -0.1486  -0.0676  -0.0421   0.0293   0.1145
   0.1477   0.1984   0.2320   0.2950   0.3358   0.3725   0.4217   0.4762
   0.5640   0.6204   0.6613   0.6948   0.7805   0.8315   0.8576   0.8772
   0.9232   0.9732   1.0217   1.0404   1.0977   1.1342   1.1967   1.2162
   1.2441   1.2687   1.3352   1.3561   1.3724   1.3946   1.4297   1.4799
   1.4896   1.5174   1.5340   1.5843   1.6271   1.6520   1.6708   1.6847
   1.7154   1.7383   1.7679   1.7902   1.8144   1.8360   1.8530   1.8646
   1.8912   1.9321   1.9531   1.9712   2.0025   2.0217   2.0283   2.0573
   2.0866   2.1001   2.1275   2.1805   2.1932   2.2222   2.2547   2.2728
   2.3142   2.3618   2.3970   2.4314   2.4545   2.4683   2.5043   2.5479
   2.5885   2.6225   2.6450   2.6724   2.6971   2.7225   2.7486   2.7740
   2.8375   2.8604   2.8753   2.9033   2.9479   2.9594   3.0099   3.0379
   3.0841   3.1628   3.1736   3.3083
     eigenvalues at k+q:
 -35.0186 -34.9994 -34.8544 -34.6188 -34.5753 -34.5676 -34.5659 -34.4446
 -34.2982 -34.2587 -34.2419 -34.2207 -33.9367 -16.9583 -16.8518 -16.6544
 -16.5595 -16.4968 -16.4676 -16.4245 -16.4139 -16.3491 -16.2979 -16.2513
 -16.2006 -16.1772 -16.1639 -16.1461 -16.1208 -16.1081 -16.0810 -16.0507
 -15.9848 -15.9642 -15.9554 -15.9205 -15.8904 -15.8805 -15.8319 -15.7955
 -15.7741 -15.7606 -15.7245 -15.7085 -15.6941 -15.6894 -15.6530 -15.6124
 -15.6088 -15.5792 -15.5736 -15.5421 -15.5143 -15.4794 -15.4521 -15.4369
 -15.4194 -15.4062 -15.3978 -15.3635 -15.3448 -15.3157 -15.3034 -15.2717
 -15.2480 -15.2297 -15.2213 -15.2027 -15.1814 -15.1530 -15.1374 -15.0994
 -15.0678 -15.0514 -14.9911 -14.8776 -14.8506 -14.5806 -13.9936 -13.8109
 -13.7763 -13.7393 -13.6377 -13.6107 -13.4758 -13.3876 -13.3251 -13.2870
 -13.1436 -13.1080 -13.0287 -12.9876 -12.9781 -12.9426 -12.9145 -12.8310
 -12.8059 -12.7374 -12.7184 -12.6943 -12.6690 -12.6295 -12.5666 -12.5191
  -4.7897  -4.7503  -4.5949  -4.4913  -4.1736  -4.1169  -4.0844  -3.9950
  -3.9755  -3.9096  -3.8774  -3.8281  -3.7876  -3.7499  -3.6543  -3.6216
  -3.5856  -3.5492  -3.5116  -3.4432  -3.3982  -3.2895  -3.2183  -3.0816
  -2.9211  -2.2893  -2.0110  -1.9534  -1.8152  -1.7822  -1.7065  -1.6130
  -1.5683  -1.5481  -1.4261  -1.4000  -1.3690  -1.2498  -1.2326  -1.1245
  -1.1111  -1.0543  -1.0238  -0.9290  -0.8997  -0.7936  -0.7403  -0.6882
  -0.6468  -0.5996  -0.5755  -0.5183  -0.4729  -0.4104  -0.3751  -0.3592
  -0.2783  -0.2560  -0.2054  -0.1486  -0.0676  -0.0421   0.0293   0.1145
   0.1477   0.1984   0.2320   0.2950   0.3358   0.3725   0.4217   0.4762
   0.5640   0.6204   0.6613   0.6948   0.7805   0.8315   0.8576   0.8772
   0.9232   0.9732   1.0217   1.0404   1.0977   1.1342   1.1967   1.2162
   1.2441   1.2687   1.3352   1.3561   1.3724   1.3946   1.4297   1.4799
   1.4896   1.5174   1.5340   1.5843   1.6271   1.6520   1.6708   1.6847
   1.7154   1.7383   1.7679   1.7902   1.8144   1.8360   1.8530   1.8646
   1.8912   1.9321   1.9531   1.9712   2.0025   2.0217   2.0283   2.0573
   2.0866   2.1001   2.1275   2.1805   2.1932   2.2222   2.2547   2.2728
   2.3142   2.3618   2.3970   2.4314   2.4545   2.4683   2.5043   2.5479
   2.5885   2.6225   2.6450   2.6724   2.6971   2.7225   2.7486   2.7740
   2.8375   2.8604   2.8753   2.9033   2.9479   2.9594   3.0099   3.0379
   3.0841   3.1628   3.1736   3.3083
     cgsolve_all iterations  62    anorm=    0.72E-07
PARA_AUG  1     -26.2295917        -0.9700418        -0.0354508
     cgsolve_all iterations  64    anorm=    0.72E-07
PARA_AUG  2      -0.9605499       -24.3328806        -0.4493071
     cgsolve_all iterations  64    anorm=    0.71E-07
PARA_AUG  3       0.1116833        -0.4401393       -26.2782095
     cgsolve_all iterations  69    anorm=    0.74E-07
     cgsolve_all iterations  69    anorm=    0.75E-07
     cgsolve_all iterations  69    anorm=    0.74E-07
     compute_u_kq: q = (    0.0203,    0.0000,    0.0000)
     Rotating WFCS
     ethr =  1.00E-14,  avg # of iterations = 23.0
     eigenvalues at k:
 -35.0186 -34.9994 -34.8544 -34.6187 -34.5753 -34.5676 -34.5659 -34.4446
 -34.2982 -34.2587 -34.2419 -34.2207 -33.9367 -16.9583 -16.8518 -16.6544
 -16.5594 -16.4968 -16.4676 -16.4245 -16.4139 -16.3491 -16.2979 -16.2513
 -16.2006 -16.1772 -16.1639 -16.1461 -16.1208 -16.1081 -16.0810 -16.0507
 -15.9848 -15.9642 -15.9554 -15.9205 -15.8904 -15.8805 -15.8319 -15.7955
 -15.7741 -15.7606 -15.7245 -15.7085 -15.6941 -15.6894 -15.6530 -15.6124
 -15.6088 -15.5792 -15.5736 -15.5421 -15.5143 -15.4794 -15.4521 -15.4369
 -15.4194 -15.4062 -15.3978 -15.3635 -15.3448 -15.3157 -15.3034 -15.2717
 -15.2480 -15.2297 -15.2213 -15.2027 -15.1814 -15.1530 -15.1374 -15.0994
 -15.0678 -15.0514 -14.9911 -14.8776 -14.8506 -14.5806 -13.9936 -13.8109
 -13.7763 -13.7393 -13.6377 -13.6107 -13.4758 -13.3876 -13.3251 -13.2870
 -13.1436 -13.1080 -13.0287 -12.9876 -12.9781 -12.9426 -12.9145 -12.8310
 -12.8059 -12.7374 -12.7184 -12.6943 -12.6690 -12.6295 -12.5666 -12.5191
  -4.7897  -4.7503  -4.5949  -4.4913  -4.1736  -4.1169  -4.0844  -3.9950
  -3.9755  -3.9096  -3.8774  -3.8281  -3.7876  -3.7499  -3.6543  -3.6216
  -3.5856  -3.5492  -3.5116  -3.4432  -3.3982  -3.2895  -3.2183  -3.0816
  -2.9211  -2.2893  -2.0110  -1.9534  -1.8152  -1.7822  -1.7065  -1.6130
  -1.5682  -1.5481  -1.4261  -1.4000  -1.3690  -1.2498  -1.2326  -1.1245
  -1.1111  -1.0543  -1.0238  -0.9290  -0.8997  -0.7936  -0.7403  -0.6882
  -0.6468  -0.5996  -0.5755  -0.5183  -0.4729  -0.4104  -0.3751  -0.3592
  -0.2783  -0.2560  -0.2054  -0.1486  -0.0676  -0.0421   0.0293   0.1145
   0.1477   0.1984   0.2320   0.2950   0.3358   0.3725   0.4217   0.4762
   0.5640   0.6204   0.6613   0.6948   0.7805   0.8315   0.8576   0.8772
   0.9232   0.9732   1.0217   1.0404   1.0977   1.1342   1.1967   1.2162
   1.2441   1.2687   1.3352   1.3561   1.3724   1.3946   1.4297   1.4799
   1.4896   1.5174   1.5340   1.5843   1.6271   1.6520   1.6708   1.6847
   1.7154   1.7383   1.7679   1.7902   1.8144   1.8360   1.8530   1.8646
   1.8912   1.9321   1.9531   1.9712   2.0025   2.0217   2.0283   2.0573
   2.0866   2.1001   2.1275   2.1805   2.1932   2.2222   2.2547   2.2728
   2.3142   2.3618   2.3970   2.4314   2.4545   2.4683   2.5043   2.5479
   2.5885   2.6225   2.6450   2.6724   2.6971   2.7225   2.7486   2.7740
   2.8375   2.8604   2.8753   2.9033   2.9479   2.9594   3.0099   3.0379
   3.0841   3.1628   3.1736   3.3083
     eigenvalues at k+q:
 -35.0186 -34.9994 -34.8544 -34.6188 -34.5753 -34.5676 -34.5659 -34.4446
 -34.2982 -34.2587 -34.2418 -34.2207 -33.9367 -16.9584 -16.8577 -16.6565
 -16.5559 -16.4981 -16.4665 -16.4258 -16.4116 -16.3470 -16.2949 -16.2506
 -16.2005 -16.1769 -16.1641 -16.1455 -16.1211 -16.1072 -16.0814 -16.0535
 -15.9870 -15.9664 -15.9599 -15.9214 -15.8912 -15.8815 -15.8334 -15.7971
 -15.7756 -15.7607 -15.7244 -15.7089 -15.6966 -15.6889 -15.6537 -15.6129
 -15.6075 -15.5786 -15.5730 -15.5413 -15.5151 -15.4787 -15.4504 -15.4371
 -15.4190 -15.4067 -15.3963 -15.3644 -15.3432 -15.3150 -15.3016 -15.2719
 -15.2466 -15.2291 -15.2217 -15.2025 -15.1813 -15.1501 -15.1363 -15.0980
 -15.0682 -15.0508 -14.9898 -14.8763 -14.8489 -14.5797 -13.9855 -13.8110
 -13.7701 -13.7348 -13.6375 -13.6100 -13.4748 -13.3752 -13.3171 -13.2800
 -13.1426 -13.1067 -13.0299 -12.9891 -12.9767 -12.9473 -12.9164 -12.8399
 -12.8130 -12.7449 -12.7278 -12.6974 -12.6710 -12.6301 -12.5739 -12.5239
  -4.7904  -4.7491  -4.5922  -4.4909  -4.1740  -4.1178  -4.0872  -3.9969
  -3.9778  -3.9091  -3.8774  -3.8315  -3.7852  -3.7504  -3.6541  -3.6242
  -3.5815  -3.5489  -3.5101  -3.4452  -3.3958  -3.2842  -3.2158  -3.0818
  -2.9313  -2.2838  -2.0097  -1.9539  -1.8150  -1.7772  -1.6986  -1.6081
  -1.5633  -1.5431  -1.4226  -1.3970  -1.3624  -1.2396  -1.2237  -1.1220
  -1.1064  -1.0497  -1.0244  -0.9241  -0.8999  -0.7992  -0.7399  -0.6903
  -0.6442  -0.6004  -0.5810  -0.5185  -0.4752  -0.4096  -0.3757  -0.3581
  -0.2823  -0.2599  -0.2090  -0.1527  -0.0660  -0.0452   0.0305   0.1120
   0.1500   0.1989   0.2312   0.2968   0.3350   0.3738   0.4183   0.4765
   0.5619   0.6212   0.6603   0.6943   0.7774   0.8290   0.8568   0.8728
   0.9206   0.9667   1.0202   1.0382   1.0946   1.1267   1.1987   1.2133
   1.2392   1.2617   1.3297   1.3503   1.3723   1.3881   1.4318   1.4758
   1.4868   1.5158   1.5338   1.5796   1.6272   1.6508   1.6689   1.6826
   1.7169   1.7357   1.7644   1.7819   1.8117   1.8327   1.8495   1.8609
   1.8941   1.9277   1.9547   1.9704   2.0002   2.0217   2.0277   2.0565
   2.0861   2.0962   2.1271   2.1813   2.1929   2.2197   2.2535   2.2753
   2.3153   2.3609   2.3998   2.4338   2.4578   2.4708   2.5087   2.5520
   2.5876   2.6282   2.6492   2.6724   2.6988   2.7256   2.7533   2.7799
   2.8429   2.8609   2.8805   2.9043   2.9484   2.9622   3.0072   3.0401
   3.0819   3.1642   3.1724   3.3030
     cgsolve_all iterations  69    anorm=    0.75E-07
     cgsolve_all iterations  69    anorm=    0.73E-07
     cgsolve_all iterations  69    anorm=    0.74E-07
     compute_u_kq: q = (   -0.0203,    0.0000,    0.0000)
     Rotating WFCS
     ethr =  1.00E-14,  avg # of iterations = 23.0
     eigenvalues at k:
 -35.0186 -34.9994 -34.8544 -34.6187 -34.5753 -34.5676 -34.5659 -34.4446
 -34.2982 -34.2587 -34.2419 -34.2207 -33.9367 -16.9583 -16.8518 -16.6544
 -16.5594 -16.4968 -16.4676 -16.4245 -16.4139 -16.3491 -16.2979 -16.2513
 -16.2006 -16.1772 -16.1639 -16.1461 -16.1208 -16.1081 -16.0810 -16.0507
 -15.9848 -15.9642 -15.9554 -15.9205 -15.8904 -15.8805 -15.8319 -15.7955
 -15.7741 -15.7606 -15.7245 -15.7085 -15.6941 -15.6894 -15.6530 -15.6124
 -15.6088 -15.5792 -15.5736 -15.5421 -15.5143 -15.4794 -15.4521 -15.4369
 -15.4194 -15.4062 -15.3978 -15.3635 -15.3448 -15.3157 -15.3034 -15.2717
 -15.2480 -15.2297 -15.2213 -15.2027 -15.1814 -15.1530 -15.1374 -15.0994
 -15.0678 -15.0514 -14.9911 -14.8776 -14.8506 -14.5806 -13.9936 -13.8109
 -13.7763 -13.7393 -13.6377 -13.6107 -13.4758 -13.3876 -13.3251 -13.2870
 -13.1436 -13.1080 -13.0287 -12.9876 -12.9781 -12.9426 -12.9145 -12.8310
 -12.8059 -12.7374 -12.7184 -12.6943 -12.6690 -12.6295 -12.5666 -12.5191
  -4.7897  -4.7503  -4.5949  -4.4913  -4.1736  -4.1169  -4.0844  -3.9950
  -3.9755  -3.9096  -3.8774  -3.8281  -3.7876  -3.7499  -3.6543  -3.6216
  -3.5856  -3.5492  -3.5116  -3.4432  -3.3982  -3.2895  -3.2183  -3.0816
  -2.9211  -2.2893  -2.0110  -1.9534  -1.8152  -1.7822  -1.7065  -1.6130
  -1.5682  -1.5481  -1.4261  -1.4000  -1.3690  -1.2498  -1.2326  -1.1245
  -1.1111  -1.0543  -1.0238  -0.9290  -0.8997  -0.7936  -0.7403  -0.6882
  -0.6468  -0.5996  -0.5755  -0.5183  -0.4729  -0.4104  -0.3751  -0.3592
  -0.2783  -0.2560  -0.2054  -0.1486  -0.0676  -0.0421   0.0293   0.1145
   0.1477   0.1984   0.2320   0.2950   0.3358   0.3725   0.4217   0.4762
   0.5640   0.6204   0.6613   0.6948   0.7805   0.8315   0.8576   0.8772
   0.9232   0.9732   1.0217   1.0404   1.0977   1.1342   1.1967   1.2162
   1.2441   1.2687   1.3352   1.3561   1.3724   1.3946   1.4297   1.4799
   1.4896   1.5174   1.5340   1.5843   1.6271   1.6520   1.6708   1.6847
   1.7154   1.7383   1.7679   1.7902   1.8144   1.8360   1.8530   1.8646
   1.8912   1.9321   1.9531   1.9712   2.0025   2.0217   2.0283   2.0573
   2.0866   2.1001   2.1275   2.1805   2.1932   2.2222   2.2547   2.2728
   2.3142   2.3618   2.3970   2.4314   2.4545   2.4683   2.5043   2.5479
   2.5885   2.6225   2.6450   2.6724   2.6971   2.7225   2.7486   2.7740
   2.8375   2.8604   2.8753   2.9033   2.9479   2.9594   3.0099   3.0379
   3.0841   3.1628   3.1736   3.3083
     eigenvalues at k+q:
 -35.0186 -34.9994 -34.8544 -34.6188 -34.5753 -34.5676 -34.5659 -34.4445
 -34.2982 -34.2587 -34.2419 -34.2207 -33.9367 -16.9582 -16.8458 -16.6522
 -16.5629 -16.4956 -16.4689 -16.4242 -16.4155 -16.3509 -16.3003 -16.2518
 -16.2011 -16.1774 -16.1633 -16.1468 -16.1209 -16.1086 -16.0805 -16.0474
 -15.9826 -15.9634 -15.9503 -15.9197 -15.8896 -15.8789 -15.8304 -15.7943
 -15.7738 -15.7589 -15.7251 -15.7080 -15.6923 -15.6890 -15.6521 -15.6120
 -15.6097 -15.5800 -15.5741 -15.5432 -15.5136 -15.4802 -15.4539 -15.4368
 -15.4201 -15.4054 -15.3994 -15.3623 -15.3460 -15.3168 -15.3049 -15.2717
 -15.2496 -15.2301 -15.2207 -15.2027 -15.1814 -15.1562 -15.1387 -15.1011
 -15.0675 -15.0518 -14.9925 -14.8788 -14.8522 -14.5816 -14.0015 -13.8107
 -13.7827 -13.7436 -13.6381 -13.6114 -13.4768 -13.3993 -13.3327 -13.2936
 -13.1446 -13.1091 -13.0277 -12.9869 -12.9792 -12.9380 -12.9128 -12.8235
 -12.7979 -12.7330 -12.7082 -12.6899 -12.6664 -12.6289 -12.5594 -12.5143
  -4.7890  -4.7516  -4.5974  -4.4918  -4.1734  -4.1158  -4.0819  -3.9926
  -3.9729  -3.9101  -3.8775  -3.8248  -3.7898  -3.7492  -3.6551  -3.6195
  -3.5894  -3.5496  -3.5130  -3.4413  -3.4002  -3.2946  -3.2208  -3.0816
  -2.9111  -2.2949  -2.0123  -1.9529  -1.8153  -1.7871  -1.7146  -1.6183
  -1.5737  -1.5527  -1.4308  -1.4056  -1.3718  -1.2598  -1.2409  -1.1278
  -1.1153  -1.0597  -1.0222  -0.9337  -0.8988  -0.7878  -0.7409  -0.6863
  -0.6493  -0.5993  -0.5696  -0.5194  -0.4705  -0.4122  -0.3755  -0.3572
  -0.2744  -0.2520  -0.2020  -0.1440  -0.0692  -0.0389   0.0283   0.1152
   0.1461   0.1985   0.2326   0.2938   0.3368   0.3708   0.4249   0.4762
   0.5663   0.6198   0.6616   0.6960   0.7834   0.8336   0.8579   0.8816
   0.9266   0.9788   1.0225   1.0421   1.1022   1.1420   1.1936   1.2200
   1.2476   1.2760   1.3403   1.3607   1.3737   1.4021   1.4275   1.4804
   1.4946   1.5185   1.5355   1.5891   1.6268   1.6519   1.6729   1.6871
   1.7146   1.7409   1.7707   1.7982   1.8168   1.8389   1.8571   1.8693
   1.8887   1.9363   1.9510   1.9723   2.0044   2.0220   2.0294   2.0584
   2.0868   2.1039   2.1284   2.1788   2.1943   2.2246   2.2560   2.2704
   2.3130   2.3630   2.3941   2.4290   2.4506   2.4664   2.5007   2.5438
   2.5889   2.6164   2.6414   2.6712   2.6951   2.7199   2.7444   2.7682
   2.8319   2.8572   2.8732   2.9026   2.9474   2.9574   3.0124   3.0360
   3.0859   3.1606   3.1750   3.3133
     cgsolve_all iterations  69    anorm=    0.75E-07
     cgsolve_all iterations  69    anorm=    0.74E-07
     cgsolve_all iterations  69    anorm=    0.73E-07
     compute_u_kq: q = (    0.0000,    0.0203,    0.0000)
     Rotating WFCS
     ethr =  1.00E-14,  avg # of iterations = 23.0
     eigenvalues at k:
 -35.0186 -34.9994 -34.8544 -34.6187 -34.5753 -34.5676 -34.5659 -34.4446
 -34.2982 -34.2587 -34.2419 -34.2207 -33.9367 -16.9583 -16.8518 -16.6544
 -16.5594 -16.4968 -16.4676 -16.4245 -16.4139 -16.3491 -16.2979 -16.2513
 -16.2006 -16.1772 -16.1639 -16.1461 -16.1208 -16.1081 -16.0810 -16.0507
 -15.9848 -15.9642 -15.9554 -15.9205 -15.8904 -15.8805 -15.8319 -15.7955
 -15.7741 -15.7606 -15.7245 -15.7085 -15.6941 -15.6894 -15.6530 -15.6124
 -15.6088 -15.5792 -15.5736 -15.5421 -15.5143 -15.4794 -15.4521 -15.4369
 -15.4194 -15.4062 -15.3978 -15.3635 -15.3448 -15.3157 -15.3034 -15.2717
 -15.2480 -15.2297 -15.2213 -15.2027 -15.1814 -15.1530 -15.1374 -15.0994
 -15.0678 -15.0514 -14.9911 -14.8776 -14.8506 -14.5806 -13.9936 -13.8109
 -13.7763 -13.7393 -13.6377 -13.6107 -13.4758 -13.3876 -13.3251 -13.2870
 -13.1436 -13.1080 -13.0287 -12.9876 -12.9781 -12.9426 -12.9145 -12.8310
 -12.8059 -12.7374 -12.7184 -12.6943 -12.6690 -12.6295 -12.5666 -12.5191
  -4.7897  -4.7503  -4.5949  -4.4913  -4.1736  -4.1169  -4.0844  -3.9950
  -3.9755  -3.9096  -3.8774  -3.8281  -3.7876  -3.7499  -3.6543  -3.6216
  -3.5856  -3.5492  -3.5116  -3.4432  -3.3982  -3.2895  -3.2183  -3.0816
  -2.9211  -2.2893  -2.0110  -1.9534  -1.8152  -1.7822  -1.7065  -1.6130
  -1.5682  -1.5481  -1.4261  -1.4000  -1.3690  -1.2498  -1.2326  -1.1245
  -1.1111  -1.0543  -1.0238  -0.9290  -0.8997  -0.7936  -0.7403  -0.6882
  -0.6468  -0.5996  -0.5755  -0.5183  -0.4729  -0.4104  -0.3751  -0.3592
  -0.2783  -0.2560  -0.2054  -0.1486  -0.0676  -0.0421   0.0293   0.1145
   0.1477   0.1984   0.2320   0.2950   0.3358   0.3725   0.4217   0.4762
   0.5640   0.6204   0.6613   0.6948   0.7805   0.8315   0.8576   0.8772
   0.9232   0.9732   1.0217   1.0404   1.0977   1.1342   1.1967   1.2162
   1.2441   1.2687   1.3352   1.3561   1.3724   1.3946   1.4297   1.4799
   1.4896   1.5174   1.5340   1.5843   1.6271   1.6520   1.6708   1.6847
   1.7154   1.7383   1.7679   1.7902   1.8144   1.8360   1.8530   1.8646
   1.8912   1.9321   1.9531   1.9712   2.0025   2.0217   2.0283   2.0573
   2.0866   2.1001   2.1275   2.1805   2.1932   2.2222   2.2547   2.2728
   2.3142   2.3618   2.3970   2.4314   2.4545   2.4683   2.5043   2.5479
   2.5885   2.6225   2.6450   2.6724   2.6971   2.7225   2.7486   2.7740
   2.8375   2.8604   2.8753   2.9033   2.9479   2.9594   3.0099   3.0379
   3.0841   3.1628   3.1736   3.3083
     eigenvalues at k+q:
 -35.0186 -34.9994 -34.8544 -34.6188 -34.5753 -34.5676 -34.5659 -34.4446
 -34.2982 -34.2587 -34.2419 -34.2207 -33.9367 -16.9583 -16.8518 -16.6544
 -16.5597 -16.4963 -16.4681 -16.4248 -16.4140 -16.3472 -16.2977 -16.2524
 -16.2008 -16.1778 -16.1625 -16.1455 -16.1212 -16.1073 -16.0835 -16.0509
 -15.9852 -15.9644 -15.9552 -15.9213 -15.8901 -15.8808 -15.8303 -15.7962
 -15.7721 -15.7603 -15.7246 -15.7091 -15.6950 -15.6895 -15.6509 -15.6130
 -15.6074 -15.5777 -15.5754 -15.5421 -15.5159 -15.4767 -15.4522 -15.4354
 -15.4202 -15.4074 -15.4000 -15.3631 -15.3438 -15.3163 -15.3031 -15.2715
 -15.2480 -15.2314 -15.2218 -15.2034 -15.1792 -15.1540 -15.1377 -15.0988
 -15.0683 -15.0510 -14.9915 -14.8777 -14.8516 -14.5790 -13.9942 -13.8113
 -13.7815 -13.7388 -13.6326 -13.6098 -13.4766 -13.3887 -13.3241 -13.2855
 -13.1432 -13.1083 -13.0263 -12.9868 -12.9754 -12.9427 -12.9155 -12.8371
 -12.8122 -12.7382 -12.7215 -12.6926 -12.6644 -12.6291 -12.5656 -12.5165
  -4.7898  -4.7503  -4.5966  -4.4906  -4.1722  -4.1131  -4.0838  -3.9965
  -3.9761  -3.9080  -3.8775  -3.8261  -3.7904  -3.7507  -3.6552  -3.6225
  -3.5857  -3.5491  -3.5131  -3.4449  -3.4003  -3.2933  -3.2187  -3.0816
  -2.9066  -2.2989  -2.0100  -1.9525  -1.8156  -1.7836  -1.7038  -1.6132
  -1.5689  -1.5490  -1.4256  -1.4017  -1.3664  -1.2491  -1.2357  -1.1263
  -1.1106  -1.0539  -1.0211  -0.9240  -0.9016  -0.7893  -0.7419  -0.6891
  -0.6504  -0.6005  -0.5772  -0.5193  -0.4729  -0.4093  -0.3706  -0.3600
  -0.2760  -0.2571  -0.2019  -0.1472  -0.0737  -0.0419   0.0275   0.1151
   0.1466   0.2001   0.2292   0.2905   0.3423   0.3735   0.4222   0.4790
   0.5633   0.6202   0.6606   0.6930   0.7813   0.8338   0.8561   0.8792
   0.9238   0.9738   1.0181   1.0411   1.0994   1.1304   1.1921   1.2173
   1.2421   1.2652   1.3339   1.3573   1.3715   1.4016   1.4243   1.4808
   1.4878   1.5151   1.5332   1.5858   1.6248   1.6528   1.6681   1.6852
   1.7160   1.7410   1.7677   1.7949   1.8167   1.8366   1.8575   1.8664
   1.8917   1.9313   1.9530   1.9723   2.0029   2.0201   2.0278   2.0543
   2.0893   2.1002   2.1302   2.1800   2.1944   2.2203   2.2571   2.2719
   2.3146   2.3631   2.3948   2.4326   2.4540   2.4693   2.5028   2.5471
   2.5878   2.6215   2.6439   2.6746   2.6975   2.7206   2.7483   2.7733
   2.8410   2.8571   2.8760   2.9029   2.9473   2.9623   3.0104   3.0373
   3.0854   3.1618   3.1735   3.3067
     cgsolve_all iterations  69    anorm=    0.73E-07
     cgsolve_all iterations  69    anorm=    0.75E-07
     cgsolve_all iterations  69    anorm=    0.74E-07
     compute_u_kq: q = (    0.0000,   -0.0203,    0.0000)
     Rotating WFCS
     ethr =  1.00E-14,  avg # of iterations = 23.0
     eigenvalues at k:
 -35.0186 -34.9994 -34.8544 -34.6187 -34.5753 -34.5676 -34.5659 -34.4446
 -34.2982 -34.2587 -34.2419 -34.2207 -33.9367 -16.9583 -16.8518 -16.6544
 -16.5594 -16.4968 -16.4676 -16.4245 -16.4139 -16.3491 -16.2979 -16.2513
 -16.2006 -16.1772 -16.1639 -16.1461 -16.1208 -16.1081 -16.0810 -16.0507
 -15.9848 -15.9642 -15.9554 -15.9205 -15.8904 -15.8805 -15.8319 -15.7955
 -15.7741 -15.7606 -15.7245 -15.7085 -15.6941 -15.6894 -15.6530 -15.6124
 -15.6088 -15.5792 -15.5736 -15.5421 -15.5143 -15.4794 -15.4521 -15.4369
 -15.4194 -15.4062 -15.3978 -15.3635 -15.3448 -15.3157 -15.3034 -15.2717
 -15.2480 -15.2297 -15.2213 -15.2027 -15.1814 -15.1530 -15.1374 -15.0994
 -15.0678 -15.0514 -14.9911 -14.8776 -14.8506 -14.5806 -13.9936 -13.8109
 -13.7763 -13.7393 -13.6377 -13.6107 -13.4758 -13.3876 -13.3251 -13.2870
 -13.1436 -13.1080 -13.0287 -12.9876 -12.9781 -12.9426 -12.9145 -12.8310
 -12.8059 -12.7374 -12.7184 -12.6943 -12.6690 -12.6295 -12.5666 -12.5191
  -4.7897  -4.7503  -4.5949  -4.4913  -4.1736  -4.1169  -4.0844  -3.9950
  -3.9755  -3.9096  -3.8774  -3.8281  -3.7876  -3.7499  -3.6543  -3.6216
  -3.5856  -3.5492  -3.5116  -3.4432  -3.3982  -3.2895  -3.2183  -3.0816
  -2.9211  -2.2893  -2.0110  -1.9534  -1.8152  -1.7822  -1.7065  -1.6130
  -1.5682  -1.5481  -1.4261  -1.4000  -1.3690  -1.2498  -1.2326  -1.1245
  -1.1111  -1.0543  -1.0238  -0.9290  -0.8997  -0.7936  -0.7403  -0.6882
  -0.6468  -0.5996  -0.5755  -0.5183  -0.4729  -0.4104  -0.3751  -0.3592
  -0.2783  -0.2560  -0.2054  -0.1486  -0.0676  -0.0421   0.0293   0.1145
   0.1477   0.1984   0.2320   0.2950   0.3358   0.3725   0.4217   0.4762
   0.5640   0.6204   0.6613   0.6948   0.7805   0.8315   0.8576   0.8772
   0.9232   0.9732   1.0217   1.0404   1.0977   1.1342   1.1967   1.2162
   1.2441   1.2687   1.3352   1.3561   1.3724   1.3946   1.4297   1.4799
   1.4896   1.5174   1.5340   1.5843   1.6271   1.6520   1.6708   1.6847
   1.7154   1.7383   1.7679   1.7902   1.8144   1.8360   1.8530   1.8646
   1.8912   1.9321   1.9531   1.9712   2.0025   2.0217   2.0283   2.0573
   2.0866   2.1001   2.1275   2.1805   2.1932   2.2222   2.2547   2.2728
   2.3142   2.3618   2.3970   2.4314   2.4545   2.4683   2.5043   2.5479
   2.5885   2.6225   2.6450   2.6724   2.6971   2.7225   2.7486   2.7740
   2.8375   2.8604   2.8753   2.9033   2.9479   2.9594   3.0099   3.0379
   3.0841   3.1628   3.1736   3.3083
     eigenvalues at k+q:
 -35.0186 -34.9994 -34.8544 -34.6188 -34.5753 -34.5676 -34.5659 -34.4446
 -34.2982 -34.2587 -34.2419 -34.2207 -33.9367 -16.9583 -16.8519 -16.6545
 -16.5591 -16.4976 -16.4669 -16.4240 -16.4134 -16.3513 -16.2988 -16.2496
 -16.2005 -16.1766 -16.1653 -16.1466 -16.1203 -16.1087 -16.0783 -16.0504
 -15.9846 -15.9644 -15.9554 -15.9199 -15.8908 -15.8795 -15.8334 -15.7950
 -15.7766 -15.7607 -15.7252 -15.7078 -15.6937 -15.6888 -15.6546 -15.6132
 -15.6088 -15.5811 -15.5710 -15.5421 -15.5123 -15.4819 -15.4525 -15.4386
 -15.4185 -15.4050 -15.3955 -15.3638 -15.3457 -15.3149 -15.3034 -15.2721
 -15.2480 -15.2285 -15.2210 -15.2015 -15.1837 -15.1521 -15.1371 -15.0998
 -15.0672 -15.0517 -14.9910 -14.8777 -14.8499 -14.5824 -13.9928 -13.8105
 -13.7710 -13.7396 -13.6428 -13.6109 -13.4754 -13.3874 -13.3257 -13.2888
 -13.1438 -13.1077 -13.0305 -12.9881 -12.9803 -12.9427 -12.9133 -12.8264
 -12.7984 -12.7385 -12.7149 -12.6961 -12.6737 -12.6298 -12.5674 -12.5214
  -4.7897  -4.7503  -4.5930  -4.4920  -4.1752  -4.1209  -4.0849  -3.9935
  -3.9748  -3.9107  -3.8777  -3.8296  -3.7851  -3.7490  -3.6535  -3.6206
  -3.5856  -3.5493  -3.5097  -3.4421  -3.3963  -3.2849  -3.2180  -3.0817
  -2.9368  -2.2793  -2.0118  -1.9543  -1.8149  -1.7801  -1.7093  -1.6130
  -1.5675  -1.5477  -1.4270  -1.3975  -1.3712  -1.2516  -1.2292  -1.1233
  -1.1119  -1.0548  -1.0261  -0.9339  -0.8972  -0.7981  -0.7372  -0.6877
  -0.6434  -0.5982  -0.5735  -0.5175  -0.4734  -0.4121  -0.3788  -0.3578
  -0.2807  -0.2559  -0.2092  -0.1492  -0.0627  -0.0413   0.0312   0.1132
   0.1493   0.1965   0.2350   0.2993   0.3295   0.3713   0.4208   0.4739
   0.5649   0.6208   0.6623   0.6969   0.7802   0.8283   0.8573   0.8771
   0.9219   0.9725   1.0221   1.0421   1.0958   1.1385   1.1998   1.2159
   1.2460   1.2721   1.3353   1.3539   1.3722   1.3900   1.4355   1.4788
   1.4906   1.5183   1.5370   1.5831   1.6289   1.6512   1.6731   1.6852
   1.7142   1.7360   1.7676   1.7857   1.8125   1.8344   1.8495   1.8630
   1.8911   1.9329   1.9536   1.9706   2.0022   2.0225   2.0294   2.0596
   2.0842   2.1003   2.1247   2.1814   2.1921   2.2248   2.2522   2.2740
   2.3138   2.3607   2.3995   2.4304   2.4552   2.4679   2.5051   2.5483
   2.5892   2.6216   2.6465   2.6706   2.6965   2.7244   2.7490   2.7752
   2.8334   2.8622   2.8762   2.9040   2.9484   2.9569   3.0099   3.0383
   3.0826   3.1638   3.1738   3.3098
     cgsolve_all iterations  69    anorm=    0.74E-07
     cgsolve_all iterations  69    anorm=    0.75E-07
     cgsolve_all iterations  69    anorm=    0.74E-07
     compute_u_kq: q = (    0.0000,    0.0000,    0.0203)
     Rotating WFCS
     ethr =  1.00E-14,  avg # of iterations = 23.0
     eigenvalues at k:
 -35.0186 -34.9994 -34.8544 -34.6187 -34.5753 -34.5676 -34.5659 -34.4446
 -34.2982 -34.2587 -34.2419 -34.2207 -33.9367 -16.9583 -16.8518 -16.6544
 -16.5594 -16.4968 -16.4676 -16.4245 -16.4139 -16.3491 -16.2979 -16.2513
 -16.2006 -16.1772 -16.1639 -16.1461 -16.1208 -16.1081 -16.0810 -16.0507
 -15.9848 -15.9642 -15.9554 -15.9205 -15.8904 -15.8805 -15.8319 -15.7955
 -15.7741 -15.7606 -15.7245 -15.7085 -15.6941 -15.6894 -15.6530 -15.6124
 -15.6088 -15.5792 -15.5736 -15.5421 -15.5143 -15.4794 -15.4521 -15.4369
 -15.4194 -15.4062 -15.3978 -15.3635 -15.3448 -15.3157 -15.3034 -15.2717
 -15.2480 -15.2297 -15.2213 -15.2027 -15.1814 -15.1530 -15.1374 -15.0994
 -15.0678 -15.0514 -14.9911 -14.8776 -14.8506 -14.5806 -13.9936 -13.8109
 -13.7763 -13.7393 -13.6377 -13.6107 -13.4758 -13.3876 -13.3251 -13.2870
 -13.1436 -13.1080 -13.0287 -12.9876 -12.9781 -12.9426 -12.9145 -12.8310
 -12.8059 -12.7374 -12.7184 -12.6943 -12.6690 -12.6295 -12.5666 -12.5191
  -4.7897  -4.7503  -4.5949  -4.4913  -4.1736  -4.1169  -4.0844  -3.9950
  -3.9755  -3.9096  -3.8774  -3.8281  -3.7876  -3.7499  -3.6543  -3.6216
  -3.5856  -3.5492  -3.5116  -3.4432  -3.3982  -3.2895  -3.2183  -3.0816
  -2.9211  -2.2893  -2.0110  -1.9534  -1.8152  -1.7822  -1.7065  -1.6130
  -1.5682  -1.5481  -1.4261  -1.4000  -1.3690  -1.2498  -1.2326  -1.1245
  -1.1111  -1.0543  -1.0238  -0.9290  -0.8997  -0.7936  -0.7403  -0.6882
  -0.6468  -0.5996  -0.5755  -0.5183  -0.4729  -0.4104  -0.3751  -0.3592
  -0.2783  -0.2560  -0.2054  -0.1486  -0.0676  -0.0421   0.0293   0.1145
   0.1477   0.1984   0.2320   0.2950   0.3358   0.3725   0.4217   0.4762
   0.5640   0.6204   0.6613   0.6948   0.7805   0.8315   0.8576   0.8772
   0.9232   0.9732   1.0217   1.0404   1.0977   1.1342   1.1967   1.2162
   1.2441   1.2687   1.3352   1.3561   1.3724   1.3946   1.4297   1.4799
   1.4896   1.5174   1.5340   1.5843   1.6271   1.6520   1.6708   1.6847
   1.7154   1.7383   1.7679   1.7902   1.8144   1.8360   1.8530   1.8646
   1.8912   1.9321   1.9531   1.9712   2.0025   2.0217   2.0283   2.0573
   2.0866   2.1001   2.1275   2.1805   2.1932   2.2222   2.2547   2.2728
   2.3142   2.3618   2.3970   2.4314   2.4545   2.4683   2.5043   2.5479
   2.5885   2.6225   2.6450   2.6724   2.6971   2.7225   2.7486   2.7740
   2.8375   2.8604   2.8753   2.9033   2.9479   2.9594   3.0099   3.0379
   3.0841   3.1628   3.1736   3.3083
     eigenvalues at k+q:
 -35.0186 -34.9994 -34.8544 -34.6188 -34.5753 -34.5676 -34.5659 -34.4446
 -34.2982 -34.2587 -34.2419 -34.2207 -33.9367 -16.9583 -16.8517 -16.6545
 -16.5594 -16.4968 -16.4675 -16.4246 -16.4136 -16.3482 -16.2983 -16.2532
 -16.2021 -16.1746 -16.1638 -16.1464 -16.1206 -16.1089 -16.0794 -16.0510
 -15.9844 -15.9653 -15.9559 -15.9184 -15.8942 -15.8799 -15.8296 -15.7941
 -15.7755 -15.7616 -15.7227 -15.7044 -15.6934 -15.6914 -15.6552 -15.6130
 -15.6084 -15.5793 -15.5747 -15.5416 -15.5145 -15.4801 -15.4528 -15.4370
 -15.4185 -15.4068 -15.3981 -15.3635 -15.3439 -15.3165 -15.3025 -15.2723
 -15.2476 -15.2306 -15.2210 -15.2023 -15.1811 -15.1528 -15.1378 -15.0996
 -15.0681 -15.0511 -14.9895 -14.8788 -14.8508 -14.5805 -13.9936 -13.8107
 -13.7791 -13.7354 -13.6370 -13.6136 -13.4756 -13.3870 -13.3252 -13.2875
 -13.1439 -13.1081 -13.0280 -12.9873 -12.9783 -12.9427 -12.9149 -12.8308
 -12.8057 -12.7373 -12.7182 -12.6942 -12.6690 -12.6295 -12.5664 -12.5190
  -4.7896  -4.7503  -4.5952  -4.4912  -4.1736  -4.1167  -4.0845  -3.9947
  -3.9755  -3.9095  -3.8771  -3.8282  -3.7879  -3.7499  -3.6544  -3.6216
  -3.5856  -3.5490  -3.5118  -3.4433  -3.3982  -3.2897  -3.2183  -3.0816
  -2.9208  -2.2894  -2.0110  -1.9534  -1.8150  -1.7817  -1.7069  -1.6151
  -1.5671  -1.5484  -1.4247  -1.3974  -1.3725  -1.2513  -1.2337  -1.1244
  -1.1112  -1.0544  -1.0218  -0.9280  -0.8992  -0.7939  -0.7394  -0.6867
  -0.6494  -0.5983  -0.5768  -0.5234  -0.4698  -0.4115  -0.3770  -0.3606
  -0.2763  -0.2511  -0.2050  -0.1483  -0.0684  -0.0426   0.0249   0.1175
   0.1488   0.1965   0.2344   0.2947   0.3349   0.3716   0.4238   0.4753
   0.5665   0.6181   0.6634   0.6944   0.7807   0.8340   0.8534   0.8792
   0.9228   0.9703   1.0217   1.0427   1.0994   1.1344   1.1963   1.2153
   1.2418   1.2672   1.3363   1.3602   1.3739   1.3975   1.4259   1.4790
   1.4881   1.5171   1.5368   1.5858   1.6260   1.6498   1.6693   1.6844
   1.7135   1.7381   1.7693   1.7897   1.8151   1.8368   1.8510   1.8658
   1.8913   1.9343   1.9540   1.9709   2.0015   2.0243   2.0290   2.0524
   2.0883   2.0975   2.1271   2.1815   2.1950   2.2213   2.2522   2.2737
   2.3154   2.3613   2.3987   2.4337   2.4544   2.4678   2.5038   2.5479
   2.5889   2.6219   2.6459   2.6697   2.6976   2.7218   2.7489   2.7751
   2.8378   2.8609   2.8742   2.9030   2.9485   2.9598   3.0094   3.0377
   3.0839   3.1629   3.1733   3.3086
     cgsolve_all iterations  69    anorm=    0.74E-07
     cgsolve_all iterations  69    anorm=    0.74E-07
     cgsolve_all iterations  69    anorm=    0.75E-07
     compute_u_kq: q = (    0.0000,    0.0000,   -0.0203)
     Rotating WFCS
     ethr =  1.00E-14,  avg # of iterations = 23.0
     eigenvalues at k:
 -35.0186 -34.9994 -34.8544 -34.6187 -34.5753 -34.5676 -34.5659 -34.4446
 -34.2982 -34.2587 -34.2419 -34.2207 -33.9367 -16.9583 -16.8518 -16.6544
 -16.5594 -16.4968 -16.4676 -16.4245 -16.4139 -16.3491 -16.2979 -16.2513
 -16.2006 -16.1772 -16.1639 -16.1461 -16.1208 -16.1081 -16.0810 -16.0507
 -15.9848 -15.9642 -15.9554 -15.9205 -15.8904 -15.8805 -15.8319 -15.7955
 -15.7741 -15.7606 -15.7245 -15.7085 -15.6941 -15.6894 -15.6530 -15.6124
 -15.6088 -15.5792 -15.5736 -15.5421 -15.5143 -15.4794 -15.4521 -15.4369
 -15.4194 -15.4062 -15.3978 -15.3635 -15.3448 -15.3157 -15.3034 -15.2717
 -15.2480 -15.2297 -15.2213 -15.2027 -15.1814 -15.1530 -15.1374 -15.0994
 -15.0678 -15.0514 -14.9911 -14.8776 -14.8506 -14.5806 -13.9936 -13.8109
 -13.7763 -13.7393 -13.6377 -13.6107 -13.4758 -13.3876 -13.3251 -13.2870
 -13.1436 -13.1080 -13.0287 -12.9876 -12.9781 -12.9426 -12.9145 -12.8310
 -12.8059 -12.7374 -12.7184 -12.6943 -12.6690 -12.6295 -12.5666 -12.5191
  -4.7897  -4.7503  -4.5949  -4.4913  -4.1736  -4.1169  -4.0844  -3.9950
  -3.9755  -3.9096  -3.8774  -3.8281  -3.7876  -3.7499  -3.6543  -3.6216
  -3.5856  -3.5492  -3.5116  -3.4432  -3.3982  -3.2895  -3.2183  -3.0816
  -2.9211  -2.2893  -2.0110  -1.9534  -1.8152  -1.7822  -1.7065  -1.6130
  -1.5682  -1.5481  -1.4261  -1.4000  -1.3690  -1.2498  -1.2326  -1.1245
  -1.1111  -1.0543  -1.0238  -0.9290  -0.8997  -0.7936  -0.7403  -0.6882
  -0.6468  -0.5996  -0.5755  -0.5183  -0.4729  -0.4104  -0.3751  -0.3592
  -0.2783  -0.2560  -0.2054  -0.1486  -0.0676  -0.0421   0.0293   0.1145
   0.1477   0.1984   0.2320   0.2950   0.3358   0.3725   0.4217   0.4762
   0.5640   0.6204   0.6613   0.6948   0.7805   0.8315   0.8576   0.8772
   0.9232   0.9732   1.0217   1.0404   1.0977   1.1342   1.1967   1.2162
   1.2441   1.2687   1.3352   1.3561   1.3724   1.3946   1.4297   1.4799
   1.4896   1.5174   1.5340   1.5843   1.6271   1.6520   1.6708   1.6847
   1.7154   1.7383   1.7679   1.7902   1.8144   1.8360   1.8530   1.8646
   1.8912   1.9321   1.9531   1.9712   2.0025   2.0217   2.0283   2.0573
   2.0866   2.1001   2.1275   2.1805   2.1932   2.2222   2.2547   2.2728
   2.3142   2.3618   2.3970   2.4314   2.4545   2.4683   2.5043   2.5479
   2.5885   2.6225   2.6450   2.6724   2.6971   2.7225   2.7486   2.7740
   2.8375   2.8604   2.8753   2.9033   2.9479   2.9594   3.0099   3.0379
   3.0841   3.1628   3.1736   3.3083
     eigenvalues at k+q:
 -35.0186 -34.9994 -34.8544 -34.6188 -34.5753 -34.5676 -34.5659 -34.4446
 -34.2982 -34.2587 -34.2419 -34.2207 -33.9367 -16.9583 -16.8519 -16.6544
 -16.5595 -16.4966 -16.4676 -16.4245 -16.4142 -16.3501 -16.2974 -16.2492
 -16.1999 -16.1794 -16.1639 -16.1457 -16.1207 -16.1070 -16.0823 -16.0507
 -15.9853 -15.9635 -15.9548 -15.9227 -15.8866 -15.8805 -15.8343 -15.7974
 -15.7726 -15.7598 -15.7261 -15.7125 -15.6954 -15.6865 -15.6511 -15.6125
 -15.6083 -15.5795 -15.5721 -15.5425 -15.5138 -15.4790 -15.4518 -15.4371
 -15.4204 -15.4053 -15.3976 -15.3636 -15.3455 -15.3145 -15.3043 -15.2709
 -15.2486 -15.2291 -15.2216 -15.2028 -15.1817 -15.1531 -15.1370 -15.0995
 -15.0677 -15.0515 -14.9928 -14.8767 -14.8500 -14.5808 -13.9934 -13.8111
 -13.7735 -13.7429 -13.6389 -13.6075 -13.4759 -13.3882 -13.3250 -13.2866
 -13.1432 -13.1078 -13.0293 -12.9882 -12.9779 -12.9425 -12.9141 -12.8311
 -12.8061 -12.7375 -12.7185 -12.6944 -12.6691 -12.6294 -12.5667 -12.5192
  -4.7899  -4.7503  -4.5945  -4.4914  -4.1735  -4.1170  -4.0844  -3.9952
  -3.9755  -3.9096  -3.8777  -3.8280  -3.7873  -3.7499  -3.6543  -3.6214
  -3.5858  -3.5495  -3.5113  -3.4431  -3.3982  -3.2894  -3.2183  -3.0816
  -2.9213  -2.2891  -2.0109  -1.9535  -1.8160  -1.7824  -1.7058  -1.6109
  -1.5697  -1.5472  -1.4282  -1.4022  -1.3654  -1.2491  -1.2306  -1.1242
  -1.1115  -1.0544  -1.0256  -0.9303  -0.9000  -0.7931  -0.7408  -0.6894
  -0.6445  -0.6008  -0.5739  -0.5131  -0.4764  -0.4103  -0.3728  -0.3577
  -0.2824  -0.2579  -0.2057  -0.1495  -0.0665  -0.0412   0.0333   0.1109
   0.1468   0.2000   0.2288   0.2954   0.3376   0.3738   0.4196   0.4764
   0.5621   0.6231   0.6594   0.6953   0.7801   0.8283   0.8613   0.8750
   0.9243   0.9760   1.0215   1.0386   1.0958   1.1335   1.1973   1.2174
   1.2461   1.2708   1.3336   1.3498   1.3724   1.3925   1.4333   1.4801
   1.4924   1.5177   1.5321   1.5829   1.6279   1.6533   1.6727   1.6845
   1.7173   1.7392   1.7662   1.7909   1.8132   1.8349   1.8553   1.8638
   1.8912   1.9291   1.9518   1.9713   2.0032   2.0188   2.0279   2.0618
   2.0855   2.1025   2.1280   2.1795   2.1920   2.2236   2.2569   2.2722
   2.3130   2.3617   2.3957   2.4292   2.4547   2.4689   2.5046   2.5482
   2.5878   2.6230   2.6438   2.6751   2.6967   2.7234   2.7485   2.7732
   2.8373   2.8599   2.8765   2.9035   2.9473   2.9591   3.0104   3.0380
   3.0839   3.1626   3.1740   3.3080
     cgsolve_all iterations  69    anorm=    0.75E-07
     cgsolve_all iterations  69    anorm=    0.75E-07
     cgsolve_all iterations  69    anorm=    0.75E-07

     k-point #    2 of     4      pool #  1    cpu time:    5280.8
     compute_u_kq: q = (    0.0000,    0.0000,    0.0000)
     Rotating WFCS
     ethr =  1.00E-14,  avg # of iterations =  5.0
     eigenvalues at k:
 -35.0186 -34.9994 -34.8544 -34.6187 -34.5753 -34.5676 -34.5659 -34.4446
 -34.2982 -34.2587 -34.2419 -34.2207 -33.9367 -16.9583 -16.8518 -16.6557
 -16.5582 -16.4954 -16.4654 -16.4260 -16.4154 -16.3529 -16.2921 -16.2475
 -16.2250 -16.1717 -16.1639 -16.1378 -16.1180 -16.0980 -16.0719 -16.0572
 -15.9884 -15.9714 -15.9612 -15.9198 -15.8931 -15.8644 -15.8386 -15.7995
 -15.7744 -15.7660 -15.7301 -15.7075 -15.6957 -15.6774 -15.6471 -15.6225
 -15.5998 -15.5847 -15.5659 -15.5345 -15.5078 -15.4892 -15.4641 -15.4448
 -15.4213 -15.4026 -15.3980 -15.3651 -15.3413 -15.3129 -15.2956 -15.2652
 -15.2582 -15.2322 -15.2195 -15.1979 -15.1825 -15.1508 -15.1371 -15.1028
 -15.0715 -15.0472 -14.9933 -14.8825 -14.8451 -14.5809 -13.9928 -13.8166
 -13.7850 -13.7189 -13.6538 -13.5990 -13.4767 -13.3879 -13.3254 -13.2892
 -13.1434 -13.1059 -13.0264 -12.9938 -12.9779 -12.9392 -12.9166 -12.8294
 -12.8061 -12.7371 -12.7180 -12.6952 -12.6698 -12.6284 -12.5668 -12.5190
  -4.7898  -4.7501  -4.5950  -4.4912  -4.1737  -4.1160  -4.0855  -3.9935
  -3.9765  -3.9100  -3.8777  -3.8287  -3.7883  -3.7478  -3.6543  -3.6181
  -3.5886  -3.5503  -3.5115  -3.4427  -3.3985  -3.2898  -3.2182  -3.0815
  -2.9208  -2.2884  -2.0089  -1.9555  -1.8298  -1.7775  -1.6980  -1.6129
  -1.5737  -1.5337  -1.4404  -1.4085  -1.3516  -1.2577  -1.2179  -1.1395
  -1.1108  -1.0549  -1.0183  -0.9424  -0.8925  -0.7917  -0.7255  -0.6827
  -0.6473  -0.6138  -0.5562  -0.5316  -0.4692  -0.4302  -0.3796  -0.3527
  -0.2944  -0.2210  -0.2005  -0.1592  -0.0559  -0.0370   0.0199   0.0919
   0.1503   0.1853   0.2190   0.2972   0.3574   0.3843   0.4160   0.4643
   0.5717   0.6404   0.6628   0.7056   0.7708   0.8059   0.8513   0.8801
   0.9428   0.9596   1.0224   1.0520   1.0897   1.1292   1.1914   1.2101
   1.2639   1.2766   1.3215   1.3363   1.3532   1.4175   1.4567   1.4678
   1.4973   1.5343   1.5641   1.5935   1.6078   1.6297   1.6609   1.6917
   1.7189   1.7402   1.7754   1.7847   1.7997   1.8348   1.8579   1.8745
   1.8841   1.9236   1.9403   1.9725   1.9907   2.0096   2.0202   2.0671
   2.0881   2.1108   2.1295   2.1826   2.2033   2.2288   2.2540   2.2877
   2.3091   2.3422   2.4041   2.4347   2.4601   2.4695   2.5021   2.5521
   2.5798   2.6142   2.6357   2.6699   2.7014   2.7287   2.7539   2.7840
   2.8376   2.8574   2.8779   2.9001   2.9462   2.9612   3.0117   3.0365
   3.0770   3.1614   3.1771   3.3073
     eigenvalues at k+q:
 -35.0186 -34.9994 -34.8544 -34.6188 -34.5753 -34.5676 -34.5659 -34.4446
 -34.2982 -34.2587 -34.2419 -34.2207 -33.9367 -16.9583 -16.8518 -16.6557
 -16.5582 -16.4954 -16.4654 -16.4260 -16.4155 -16.3529 -16.2921 -16.2475
 -16.2250 -16.1717 -16.1639 -16.1379 -16.1181 -16.0980 -16.0719 -16.0572
 -15.9884 -15.9714 -15.9612 -15.9198 -15.8931 -15.8644 -15.8386 -15.7995
 -15.7744 -15.7660 -15.7301 -15.7075 -15.6957 -15.6775 -15.6471 -15.6225
 -15.5998 -15.5847 -15.5659 -15.5345 -15.5078 -15.4892 -15.4641 -15.4448
 -15.4213 -15.4026 -15.3980 -15.3651 -15.3413 -15.3129 -15.2956 -15.2652
 -15.2582 -15.2322 -15.2195 -15.1979 -15.1825 -15.1508 -15.1371 -15.1028
 -15.0715 -15.0472 -14.9933 -14.8825 -14.8451 -14.5809 -13.9928 -13.8166
 -13.7850 -13.7189 -13.6538 -13.5990 -13.4767 -13.3879 -13.3254 -13.2891
 -13.1434 -13.1059 -13.0264 -12.9938 -12.9779 -12.9392 -12.9166 -12.8294
 -12.8061 -12.7371 -12.7180 -12.6952 -12.6698 -12.6284 -12.5668 -12.5190
  -4.7898  -4.7501  -4.5950  -4.4912  -4.1737  -4.1160  -4.0855  -3.9936
  -3.9765  -3.9100  -3.8777  -3.8287  -3.7883  -3.7479  -3.6543  -3.6181
  -3.5886  -3.5503  -3.5115  -3.4427  -3.3985  -3.2898  -3.2182  -3.0815
  -2.9208  -2.2884  -2.0089  -1.9556  -1.8298  -1.7775  -1.6981  -1.6129
  -1.5737  -1.5337  -1.4404  -1.4085  -1.3516  -1.2577  -1.2179  -1.1395
  -1.1108  -1.0549  -1.0183  -0.9424  -0.8925  -0.7917  -0.7255  -0.6827
  -0.6473  -0.6138  -0.5562  -0.5316  -0.4692  -0.4302  -0.3796  -0.3527
  -0.2944  -0.2210  -0.2005  -0.1592  -0.0559  -0.0370   0.0199   0.0919
   0.1503   0.1853   0.2190   0.2972   0.3574   0.3843   0.4160   0.4643
   0.5717   0.6404   0.6628   0.7056   0.7708   0.8059   0.8513   0.8801
   0.9428   0.9596   1.0224   1.0520   1.0897   1.1292   1.1914   1.2101
   1.2639   1.2766   1.3215   1.3363   1.3532   1.4175   1.4567   1.4678
   1.4973   1.5343   1.5641   1.5935   1.6078   1.6297   1.6609   1.6917
   1.7189   1.7402   1.7754   1.7847   1.7997   1.8348   1.8579   1.8745
   1.8841   1.9236   1.9403   1.9725   1.9907   2.0096   2.0202   2.0671
   2.0881   2.1108   2.1295   2.1826   2.2033   2.2288   2.2540   2.2877
   2.3091   2.3422   2.4041   2.4347   2.4601   2.4695   2.5021   2.5521
   2.5798   2.6142   2.6357   2.6699   2.7014   2.7287   2.7539   2.7840
   2.8376   2.8574   2.8779   2.9001   2.9462   2.9612   3.0117   3.0365
   3.0770   3.1614   3.1771   3.3073
     cgsolve_all iterations  62    anorm=    0.70E-07
PARA_AUG  1     -26.2303137        -0.9700323        -0.0354380
     cgsolve_all iterations  64    anorm=    0.71E-07
PARA_AUG  2      -0.9600099       -24.3332246        -0.4491156
     cgsolve_all iterations  62    anorm=    0.71E-07
PARA_AUG  3       0.1114210        -0.4400460       -26.2783955
     cgsolve_all iterations  69    anorm=    0.74E-07
     cgsolve_all iterations  69    anorm=    0.74E-07
     cgsolve_all iterations  69    anorm=    0.74E-07
     compute_u_kq: q = (    0.0203,    0.0000,    0.0000)
     Rotating WFCS
     ethr =  1.00E-14,  avg # of iterations = 23.0
     eigenvalues at k:
 -35.0186 -34.9994 -34.8544 -34.6187 -34.5753 -34.5676 -34.5659 -34.4446
 -34.2982 -34.2587 -34.2419 -34.2207 -33.9367 -16.9583 -16.8518 -16.6557
 -16.5582 -16.4954 -16.4654 -16.4260 -16.4154 -16.3529 -16.2921 -16.2475
 -16.2250 -16.1717 -16.1639 -16.1378 -16.1180 -16.0980 -16.0719 -16.0572
 -15.9884 -15.9714 -15.9612 -15.9198 -15.8931 -15.8644 -15.8386 -15.7995
 -15.7744 -15.7660 -15.7301 -15.7075 -15.6957 -15.6774 -15.6471 -15.6225
 -15.5998 -15.5847 -15.5659 -15.5345 -15.5078 -15.4892 -15.4641 -15.4448
 -15.4213 -15.4026 -15.3980 -15.3651 -15.3413 -15.3129 -15.2956 -15.2652
 -15.2582 -15.2322 -15.2195 -15.1979 -15.1825 -15.1508 -15.1371 -15.1028
 -15.0715 -15.0472 -14.9933 -14.8825 -14.8451 -14.5809 -13.9928 -13.8166
 -13.7850 -13.7189 -13.6538 -13.5990 -13.4767 -13.3879 -13.3254 -13.2892
 -13.1434 -13.1059 -13.0264 -12.9938 -12.9779 -12.9392 -12.9166 -12.8294
 -12.8061 -12.7371 -12.7180 -12.6952 -12.6698 -12.6284 -12.5668 -12.5190
  -4.7898  -4.7501  -4.5950  -4.4912  -4.1737  -4.1160  -4.0855  -3.9935
  -3.9765  -3.9100  -3.8777  -3.8287  -3.7883  -3.7478  -3.6543  -3.6181
  -3.5886  -3.5503  -3.5115  -3.4427  -3.3985  -3.2898  -3.2182  -3.0815
  -2.9208  -2.2884  -2.0089  -1.9555  -1.8298  -1.7775  -1.6980  -1.6129
  -1.5737  -1.5337  -1.4404  -1.4085  -1.3516  -1.2577  -1.2179  -1.1395
  -1.1108  -1.0549  -1.0183  -0.9424  -0.8925  -0.7917  -0.7255  -0.6827
  -0.6473  -0.6138  -0.5562  -0.5316  -0.4692  -0.4302  -0.3796  -0.3527
  -0.2944  -0.2210  -0.2005  -0.1592  -0.0559  -0.0370   0.0199   0.0919
   0.1503   0.1853   0.2190   0.2972   0.3574   0.3843   0.4160   0.4643
   0.5717   0.6404   0.6628   0.7056   0.7708   0.8059   0.8513   0.8801
   0.9428   0.9596   1.0224   1.0520   1.0897   1.1292   1.1914   1.2101
   1.2639   1.2766   1.3215   1.3363   1.3532   1.4175   1.4567   1.4678
   1.4973   1.5343   1.5641   1.5935   1.6078   1.6297   1.6609   1.6917
   1.7189   1.7402   1.7754   1.7847   1.7997   1.8348   1.8579   1.8745
   1.8841   1.9236   1.9403   1.9725   1.9907   2.0096   2.0202   2.0671
   2.0881   2.1108   2.1295   2.1826   2.2033   2.2288   2.2540   2.2877
   2.3091   2.3422   2.4041   2.4347   2.4601   2.4695   2.5021   2.5521
   2.5798   2.6142   2.6357   2.6699   2.7014   2.7287   2.7539   2.7840
   2.8376   2.8574   2.8779   2.9001   2.9462   2.9612   3.0117   3.0365
   3.0770   3.1614   3.1771   3.3073
     eigenvalues at k+q:
 -35.0186 -34.9994 -34.8544 -34.6188 -34.5753 -34.5676 -34.5659 -34.4446
 -34.2982 -34.2587 -34.2418 -34.2207 -33.9367 -16.9583 -16.8577 -16.6578
 -16.5546 -16.4969 -16.4644 -16.4267 -16.4135 -16.3508 -16.2885 -16.2472
 -16.2253 -16.1710 -16.1637 -16.1395 -16.1181 -16.0962 -16.0704 -16.0611
 -15.9918 -15.9741 -15.9635 -15.9207 -15.8960 -15.8657 -15.8388 -15.8011
 -15.7764 -15.7645 -15.7321 -15.7077 -15.6979 -15.6781 -15.6461 -15.6210
 -15.6008 -15.5838 -15.5655 -15.5337 -15.5094 -15.4873 -15.4626 -15.4459
 -15.4203 -15.4019 -15.3974 -15.3655 -15.3399 -15.3126 -15.2938 -15.2643
 -15.2579 -15.2330 -15.2193 -15.1971 -15.1826 -15.1482 -15.1354 -15.1011
 -15.0726 -15.0463 -14.9923 -14.8804 -14.8440 -14.5799 -13.9848 -13.8156
 -13.7807 -13.7122 -13.6544 -13.5992 -13.4754 -13.3756 -13.3173 -13.2820
 -13.1425 -13.1045 -13.0277 -12.9951 -12.9766 -12.9436 -12.9185 -12.8387
 -12.8129 -12.7447 -12.7274 -12.6981 -12.6719 -12.6289 -12.5742 -12.5238
  -4.7905  -4.7489  -4.5924  -4.4908  -4.1742  -4.1169  -4.0885  -3.9956
  -3.9787  -3.9095  -3.8775  -3.8322  -3.7860  -3.7483  -3.6540  -3.6214
  -3.5837  -3.5502  -3.5099  -3.4447  -3.3962  -3.2845  -3.2157  -3.0817
  -2.9310  -2.2829  -2.0076  -1.9558  -1.8275  -1.7750  -1.6910  -1.6059
  -1.5694  -1.5290  -1.4385  -1.4025  -1.3454  -1.2454  -1.2147  -1.1345
  -1.1052  -1.0518  -1.0206  -0.9355  -0.8931  -0.7963  -0.7254  -0.6839
  -0.6464  -0.6158  -0.5620  -0.5306  -0.4652  -0.4331  -0.3805  -0.3526
  -0.2976  -0.2261  -0.2057  -0.1604  -0.0567  -0.0376   0.0196   0.0885
   0.1489   0.1868   0.2210   0.2991   0.3598   0.3828   0.4130   0.4655
   0.5693   0.6396   0.6655   0.7022   0.7681   0.8033   0.8500   0.8750
   0.9379   0.9565   1.0212   1.0523   1.0857   1.1246   1.1894   1.2073
   1.2612   1.2735   1.3116   1.3304   1.3521   1.4107   1.4523   1.4659
   1.4982   1.5310   1.5617   1.5926   1.6054   1.6317   1.6559   1.6907
   1.7153   1.7392   1.7708   1.7797   1.7984   1.8309   1.8563   1.8735
   1.8823   1.9223   1.9379   1.9741   1.9883   2.0073   2.0205   2.0663
   2.0865   2.1090   2.1292   2.1849   2.2012   2.2285   2.2549   2.2861
   2.3091   2.3419   2.4066   2.4382   2.4614   2.4750   2.5052   2.5549
   2.5811   2.6183   2.6391   2.6720   2.7038   2.7326   2.7578   2.7886
   2.8436   2.8600   2.8810   2.9013   2.9464   2.9638   3.0087   3.0387
   3.0748   3.1628   3.1760   3.3020
     cgsolve_all iterations  69    anorm=    0.74E-07
     cgsolve_all iterations  69    anorm=    0.73E-07
     cgsolve_all iterations  68    anorm=    0.73E-07
     compute_u_kq: q = (   -0.0203,    0.0000,    0.0000)
     Rotating WFCS
     ethr =  1.00E-14,  avg # of iterations = 23.0
     eigenvalues at k:
 -35.0186 -34.9994 -34.8544 -34.6187 -34.5753 -34.5676 -34.5659 -34.4446
 -34.2982 -34.2587 -34.2419 -34.2207 -33.9367 -16.9583 -16.8518 -16.6557
 -16.5582 -16.4954 -16.4654 -16.4260 -16.4154 -16.3529 -16.2921 -16.2475
 -16.2250 -16.1717 -16.1639 -16.1378 -16.1180 -16.0980 -16.0719 -16.0572
 -15.9884 -15.9714 -15.9612 -15.9198 -15.8931 -15.8644 -15.8386 -15.7995
 -15.7744 -15.7660 -15.7301 -15.7075 -15.6957 -15.6774 -15.6471 -15.6225
 -15.5998 -15.5847 -15.5659 -15.5345 -15.5078 -15.4892 -15.4641 -15.4448
 -15.4213 -15.4026 -15.3980 -15.3651 -15.3413 -15.3129 -15.2956 -15.2652
 -15.2582 -15.2322 -15.2195 -15.1979 -15.1825 -15.1508 -15.1371 -15.1028
 -15.0715 -15.0472 -14.9933 -14.8825 -14.8451 -14.5809 -13.9928 -13.8166
 -13.7850 -13.7189 -13.6538 -13.5990 -13.4767 -13.3879 -13.3254 -13.2892
 -13.1434 -13.1059 -13.0264 -12.9938 -12.9779 -12.9392 -12.9166 -12.8294
 -12.8061 -12.7371 -12.7180 -12.6952 -12.6698 -12.6284 -12.5668 -12.5190
  -4.7898  -4.7501  -4.5950  -4.4912  -4.1737  -4.1160  -4.0855  -3.9935
  -3.9765  -3.9100  -3.8777  -3.8287  -3.7883  -3.7478  -3.6543  -3.6181
  -3.5886  -3.5503  -3.5115  -3.4427  -3.3985  -3.2898  -3.2182  -3.0815
  -2.9208  -2.2884  -2.0089  -1.9555  -1.8298  -1.7775  -1.6980  -1.6129
  -1.5737  -1.5337  -1.4404  -1.4085  -1.3516  -1.2577  -1.2179  -1.1395
  -1.1108  -1.0549  -1.0183  -0.9424  -0.8925  -0.7917  -0.7255  -0.6827
  -0.6473  -0.6138  -0.5562  -0.5316  -0.4692  -0.4302  -0.3796  -0.3527
  -0.2944  -0.2210  -0.2005  -0.1592  -0.0559  -0.0370   0.0199   0.0919
   0.1503   0.1853   0.2190   0.2972   0.3574   0.3843   0.4160   0.4643
   0.5717   0.6404   0.6628   0.7056   0.7708   0.8059   0.8513   0.8801
   0.9428   0.9596   1.0224   1.0520   1.0897   1.1292   1.1914   1.2101
   1.2639   1.2766   1.3215   1.3363   1.3532   1.4175   1.4567   1.4678
   1.4973   1.5343   1.5641   1.5935   1.6078   1.6297   1.6609   1.6917
   1.7189   1.7402   1.7754   1.7847   1.7997   1.8348   1.8579   1.8745
   1.8841   1.9236   1.9403   1.9725   1.9907   2.0096   2.0202   2.0671
   2.0881   2.1108   2.1295   2.1826   2.2033   2.2288   2.2540   2.2877
   2.3091   2.3422   2.4041   2.4347   2.4601   2.4695   2.5021   2.5521
   2.5798   2.6142   2.6357   2.6699   2.7014   2.7287   2.7539   2.7840
   2.8376   2.8574   2.8779   2.9001   2.9462   2.9612   3.0117   3.0365
   3.0770   3.1614   3.1771   3.3073
     eigenvalues at k+q:
 -35.0186 -34.9994 -34.8544 -34.6188 -34.5753 -34.5676 -34.5659 -34.4445
 -34.2982 -34.2587 -34.2419 -34.2207 -33.9367 -16.9582 -16.8457 -16.6535
 -16.5617 -16.4940 -16.4668 -16.4263 -16.4166 -16.3544 -16.2952 -16.2478
 -16.2247 -16.1726 -16.1640 -16.1361 -16.1187 -16.0994 -16.0734 -16.0530
 -15.9850 -15.9700 -15.9584 -15.9187 -15.8900 -15.8627 -15.8386 -15.7980
 -15.7746 -15.7656 -15.7283 -15.7072 -15.6932 -15.6767 -15.6482 -15.6239
 -15.5985 -15.5856 -15.5665 -15.5357 -15.5064 -15.4910 -15.4656 -15.4435
 -15.4224 -15.4040 -15.3976 -15.3648 -15.3424 -15.3136 -15.2973 -15.2666
 -15.2583 -15.2313 -15.2197 -15.1986 -15.1825 -15.1537 -15.1391 -15.1046
 -15.0705 -15.0479 -14.9944 -14.8845 -14.8463 -14.5818 -14.0007 -13.8178
 -13.7889 -13.7255 -13.6533 -13.5992 -13.4780 -13.3994 -13.3329 -13.2957
 -13.1443 -13.1071 -13.0253 -12.9930 -12.9789 -12.9348 -12.9148 -12.8218
 -12.7983 -12.7325 -12.7079 -12.6911 -12.6671 -12.6279 -12.5596 -12.5142
  -4.7891  -4.7513  -4.5975  -4.4917  -4.1736  -4.1151  -4.0830  -3.9911
  -3.9740  -3.9104  -3.8780  -3.8253  -3.7904  -3.7472  -3.6552  -3.6151
  -3.5934  -3.5504  -3.5131  -3.4409  -3.4006  -3.2948  -3.2207  -3.0815
  -2.9109  -2.2941  -2.0103  -1.9551  -1.8323  -1.7797  -1.7053  -1.6207
  -1.5779  -1.5385  -1.4440  -1.4142  -1.3564  -1.2690  -1.2215  -1.1452
  -1.1154  -1.0586  -1.0160  -0.9481  -0.8917  -0.7870  -0.7259  -0.6818
  -0.6486  -0.6116  -0.5506  -0.5325  -0.4736  -0.4272  -0.3784  -0.3526
  -0.2905  -0.2164  -0.1967  -0.1563  -0.0560  -0.0356   0.0202   0.0947
   0.1520   0.1840   0.2178   0.2953   0.3542   0.3849   0.4197   0.4638
   0.5741   0.6407   0.6608   0.7085   0.7743   0.8079   0.8524   0.8852
   0.9466   0.9636   1.0222   1.0521   1.0938   1.1348   1.1918   1.2134
   1.2655   1.2798   1.3314   1.3427   1.3550   1.4236   1.4597   1.4707
   1.4966   1.5371   1.5664   1.5925   1.6114   1.6283   1.6658   1.6924
   1.7221   1.7418   1.7782   1.7906   1.8020   1.8388   1.8597   1.8740
   1.8870   1.9255   1.9426   1.9712   1.9924   2.0123   2.0213   2.0674
   2.0899   2.1123   2.1300   2.1800   2.2055   2.2289   2.2531   2.2883
   2.3103   2.3429   2.4012   2.4315   2.4581   2.4645   2.4999   2.5493
   2.5778   2.6104   2.6325   2.6673   2.6983   2.7252   2.7503   2.7794
   2.8310   2.8525   2.8774   2.8994   2.9466   2.9592   3.0142   3.0347
   3.0790   3.1595   3.1782   3.3123
     cgsolve_all iterations  69    anorm=    0.75E-07
     cgsolve_all iterations  69    anorm=    0.74E-07
     cgsolve_all iterations  69    anorm=    0.72E-07
     compute_u_kq: q = (    0.0000,    0.0203,    0.0000)
     Rotating WFCS
     ethr =  1.00E-14,  avg # of iterations = 23.0
     eigenvalues at k:
 -35.0186 -34.9994 -34.8544 -34.6187 -34.5753 -34.5676 -34.5659 -34.4446
 -34.2982 -34.2587 -34.2419 -34.2207 -33.9367 -16.9583 -16.8518 -16.6557
 -16.5582 -16.4954 -16.4654 -16.4260 -16.4154 -16.3529 -16.2921 -16.2475
 -16.2250 -16.1717 -16.1639 -16.1378 -16.1180 -16.0980 -16.0719 -16.0572
 -15.9884 -15.9714 -15.9612 -15.9198 -15.8931 -15.8644 -15.8386 -15.7995
 -15.7744 -15.7660 -15.7301 -15.7075 -15.6957 -15.6774 -15.6471 -15.6225
 -15.5998 -15.5847 -15.5659 -15.5345 -15.5078 -15.4892 -15.4641 -15.4448
 -15.4213 -15.4026 -15.3980 -15.3651 -15.3413 -15.3129 -15.2956 -15.2652
 -15.2582 -15.2322 -15.2195 -15.1979 -15.1825 -15.1508 -15.1371 -15.1028
 -15.0715 -15.0472 -14.9933 -14.8825 -14.8451 -14.5809 -13.9928 -13.8166
 -13.7850 -13.7189 -13.6538 -13.5990 -13.4767 -13.3879 -13.3254 -13.2892
 -13.1434 -13.1059 -13.0264 -12.9938 -12.9779 -12.9392 -12.9166 -12.8294
 -12.8061 -12.7371 -12.7180 -12.6952 -12.6698 -12.6284 -12.5668 -12.5190
  -4.7898  -4.7501  -4.5950  -4.4912  -4.1737  -4.1160  -4.0855  -3.9935
  -3.9765  -3.9100  -3.8777  -3.8287  -3.7883  -3.7478  -3.6543  -3.6181
  -3.5886  -3.5503  -3.5115  -3.4427  -3.3985  -3.2898  -3.2182  -3.0815
  -2.9208  -2.2884  -2.0089  -1.9555  -1.8298  -1.7775  -1.6980  -1.6129
  -1.5737  -1.5337  -1.4404  -1.4085  -1.3516  -1.2577  -1.2179  -1.1395
  -1.1108  -1.0549  -1.0183  -0.9424  -0.8925  -0.7917  -0.7255  -0.6827
  -0.6473  -0.6138  -0.5562  -0.5316  -0.4692  -0.4302  -0.3796  -0.3527
  -0.2944  -0.2210  -0.2005  -0.1592  -0.0559  -0.0370   0.0199   0.0919
   0.1503   0.1853   0.2190   0.2972   0.3574   0.3843   0.4160   0.4643
   0.5717   0.6404   0.6628   0.7056   0.7708   0.8059   0.8513   0.8801
   0.9428   0.9596   1.0224   1.0520   1.0897   1.1292   1.1914   1.2101
   1.2639   1.2766   1.3215   1.3363   1.3532   1.4175   1.4567   1.4678
   1.4973   1.5343   1.5641   1.5935   1.6078   1.6297   1.6609   1.6917
   1.7189   1.7402   1.7754   1.7847   1.7997   1.8348   1.8579   1.8745
   1.8841   1.9236   1.9403   1.9725   1.9907   2.0096   2.0202   2.0671
   2.0881   2.1108   2.1295   2.1826   2.2033   2.2288   2.2540   2.2877
   2.3091   2.3422   2.4041   2.4347   2.4601   2.4695   2.5021   2.5521
   2.5798   2.6142   2.6357   2.6699   2.7014   2.7287   2.7539   2.7840
   2.8376   2.8574   2.8779   2.9001   2.9462   2.9612   3.0117   3.0365
   3.0770   3.1614   3.1771   3.3073
     eigenvalues at k+q:
 -35.0186 -34.9994 -34.8544 -34.6188 -34.5753 -34.5676 -34.5659 -34.4446
 -34.2982 -34.2587 -34.2419 -34.2207 -33.9367 -16.9582 -16.8517 -16.6556
 -16.5586 -16.4948 -16.4660 -16.4269 -16.4151 -16.3517 -16.2927 -16.2472
 -16.2245 -16.1694 -16.1645 -16.1381 -16.1188 -16.0987 -16.0725 -16.0575
 -15.9893 -15.9736 -15.9605 -15.9196 -15.8931 -15.8631 -15.8389 -15.7965
 -15.7740 -15.7667 -15.7292 -15.7069 -15.6957 -15.6795 -15.6462 -15.6222
 -15.6016 -15.5863 -15.5652 -15.5331 -15.5098 -15.4868 -15.4638 -15.4430
 -15.4216 -15.4051 -15.3984 -15.3645 -15.3404 -15.3130 -15.2956 -15.2648
 -15.2586 -15.2335 -15.2206 -15.1986 -15.1809 -15.1510 -15.1368 -15.1027
 -15.0711 -15.0471 -14.9930 -14.8846 -14.8454 -14.5792 -13.9934 -13.8176
 -13.7872 -13.7223 -13.6501 -13.5958 -13.4765 -13.3890 -13.3239 -13.2882
 -13.1430 -13.1060 -13.0247 -12.9933 -12.9752 -12.9392 -12.9171 -12.8363
 -12.8116 -12.7380 -12.7211 -12.6936 -12.6651 -12.6280 -12.5659 -12.5164
  -4.7899  -4.7501  -4.5965  -4.4905  -4.1723  -4.1123  -4.0849  -3.9951
  -3.9770  -3.9084  -3.8777  -3.8266  -3.7910  -3.7488  -3.6551  -3.6190
  -3.5886  -3.5505  -3.5129  -3.4442  -3.4007  -3.2935  -3.2185  -3.0815
  -2.9064  -2.2981  -2.0078  -1.9551  -1.8296  -1.7789  -1.6948  -1.6151
  -1.5741  -1.5339  -1.4396  -1.4103  -1.3488  -1.2563  -1.2204  -1.1415
  -1.1120  -1.0555  -1.0163  -0.9338  -0.8957  -0.7891  -0.7282  -0.6840
  -0.6477  -0.6131  -0.5539  -0.5354  -0.4711  -0.4274  -0.3813  -0.3497
  -0.2937  -0.2189  -0.2001  -0.1567  -0.0583  -0.0393   0.0183   0.0886
   0.1503   0.1889   0.2185   0.2910   0.3593   0.3871   0.4200   0.4643
   0.5708   0.6395   0.6583   0.7067   0.7693   0.8063   0.8550   0.8818
   0.9430   0.9608   1.0164   1.0534   1.0889   1.1268   1.1865   1.2093
   1.2665   1.2770   1.3210   1.3341   1.3516   1.4209   1.4539   1.4695
   1.5026   1.5325   1.5626   1.5901   1.6120   1.6290   1.6581   1.6924
   1.7194   1.7415   1.7764   1.7892   1.8028   1.8338   1.8615   1.8743
   1.8842   1.9233   1.9434   1.9718   1.9885   2.0084   2.0189   2.0670
   2.0887   2.1131   2.1300   2.1833   2.2008   2.2298   2.2556   2.2872
   2.3111   2.3423   2.4039   2.4336   2.4600   2.4692   2.4995   2.5530
   2.5797   2.6150   2.6295   2.6708   2.7030   2.7281   2.7552   2.7830
   2.8398   2.8536   2.8797   2.8999   2.9451   2.9641   3.0117   3.0363
   3.0788   3.1609   3.1764   3.3059
     cgsolve_all iterations  69    anorm=    0.74E-07
     cgsolve_all iterations  69    anorm=    0.74E-07
     cgsolve_all iterations  69    anorm=    0.73E-07
     compute_u_kq: q = (    0.0000,   -0.0203,    0.0000)
     Rotating WFCS
     ethr =  1.00E-14,  avg # of iterations = 23.0
     eigenvalues at k:
 -35.0186 -34.9994 -34.8544 -34.6187 -34.5753 -34.5676 -34.5659 -34.4446
 -34.2982 -34.2587 -34.2419 -34.2207 -33.9367 -16.9583 -16.8518 -16.6557
 -16.5582 -16.4954 -16.4654 -16.4260 -16.4154 -16.3529 -16.2921 -16.2475
 -16.2250 -16.1717 -16.1639 -16.1378 -16.1180 -16.0980 -16.0719 -16.0572
 -15.9884 -15.9714 -15.9612 -15.9198 -15.8931 -15.8644 -15.8386 -15.7995
 -15.7744 -15.7660 -15.7301 -15.7075 -15.6957 -15.6774 -15.6471 -15.6225
 -15.5998 -15.5847 -15.5659 -15.5345 -15.5078 -15.4892 -15.4641 -15.4448
 -15.4213 -15.4026 -15.3980 -15.3651 -15.3413 -15.3129 -15.2956 -15.2652
 -15.2582 -15.2322 -15.2195 -15.1979 -15.1825 -15.1508 -15.1371 -15.1028
 -15.0715 -15.0472 -14.9933 -14.8825 -14.8451 -14.5809 -13.9928 -13.8166
 -13.7850 -13.7189 -13.6538 -13.5990 -13.4767 -13.3879 -13.3254 -13.2892
 -13.1434 -13.1059 -13.0264 -12.9938 -12.9779 -12.9392 -12.9166 -12.8294
 -12.8061 -12.7371 -12.7180 -12.6952 -12.6698 -12.6284 -12.5668 -12.5190
  -4.7898  -4.7501  -4.5950  -4.4912  -4.1737  -4.1160  -4.0855  -3.9935
  -3.9765  -3.9100  -3.8777  -3.8287  -3.7883  -3.7478  -3.6543  -3.6181
  -3.5886  -3.5503  -3.5115  -3.4427  -3.3985  -3.2898  -3.2182  -3.0815
  -2.9208  -2.2884  -2.0089  -1.9555  -1.8298  -1.7775  -1.6980  -1.6129
  -1.5737  -1.5337  -1.4404  -1.4085  -1.3516  -1.2577  -1.2179  -1.1395
  -1.1108  -1.0549  -1.0183  -0.9424  -0.8925  -0.7917  -0.7255  -0.6827
  -0.6473  -0.6138  -0.5562  -0.5316  -0.4692  -0.4302  -0.3796  -0.3527
  -0.2944  -0.2210  -0.2005  -0.1592  -0.0559  -0.0370   0.0199   0.0919
   0.1503   0.1853   0.2190   0.2972   0.3574   0.3843   0.4160   0.4643
   0.5717   0.6404   0.6628   0.7056   0.7708   0.8059   0.8513   0.8801
   0.9428   0.9596   1.0224   1.0520   1.0897   1.1292   1.1914   1.2101
   1.2639   1.2766   1.3215   1.3363   1.3532   1.4175   1.4567   1.4678
   1.4973   1.5343   1.5641   1.5935   1.6078   1.6297   1.6609   1.6917
   1.7189   1.7402   1.7754   1.7847   1.7997   1.8348   1.8579   1.8745
   1.8841   1.9236   1.9403   1.9725   1.9907   2.0096   2.0202   2.0671
   2.0881   2.1108   2.1295   2.1826   2.2033   2.2288   2.2540   2.2877
   2.3091   2.3422   2.4041   2.4347   2.4601   2.4695   2.5021   2.5521
   2.5798   2.6142   2.6357   2.6699   2.7014   2.7287   2.7539   2.7840
   2.8376   2.8574   2.8779   2.9001   2.9462   2.9612   3.0117   3.0365
   3.0770   3.1614   3.1771   3.3073
     eigenvalues at k+q:
 -35.0186 -34.9994 -34.8544 -34.6188 -34.5753 -34.5676 -34.5659 -34.4446
 -34.2982 -34.2587 -34.2419 -34.2207 -33.9367 -16.9583 -16.8519 -16.6559
 -16.5577 -16.4963 -16.4648 -16.4246 -16.4156 -16.3543 -16.2923 -16.2473
 -16.2251 -16.1744 -16.1636 -16.1377 -16.1174 -16.0971 -16.0712 -16.0567
 -15.9876 -15.9696 -15.9615 -15.9200 -15.8928 -15.8661 -15.8379 -15.8027
 -15.7747 -15.7653 -15.7318 -15.7090 -15.6955 -15.6744 -15.6482 -15.6225
 -15.5987 -15.5830 -15.5660 -15.5358 -15.5056 -15.4913 -15.4645 -15.4469
 -15.4209 -15.4001 -15.3976 -15.3656 -15.3423 -15.3126 -15.2957 -15.2658
 -15.2578 -15.2312 -15.2187 -15.1971 -15.1841 -15.1509 -15.1372 -15.1026
 -15.0717 -15.0473 -14.9937 -14.8807 -14.8453 -14.5826 -13.9922 -13.8155
 -13.7829 -13.7153 -13.6570 -13.6020 -13.4772 -13.3879 -13.3261 -13.2904
 -13.1436 -13.1059 -13.0275 -12.9939 -12.9800 -12.9394 -12.9158 -12.8243
 -12.7992 -12.7381 -12.7146 -12.6969 -12.6746 -12.6287 -12.5677 -12.5213
  -4.7898  -4.7500  -4.5934  -4.4918  -4.1753  -4.1200  -4.0860  -3.9921
  -3.9758  -3.9110  -3.8781  -3.8304  -3.7858  -3.7467  -3.6535  -3.6171
  -3.5886  -3.5501  -3.5097  -3.4418  -3.3966  -3.2852  -3.2180  -3.0816
  -2.9364  -2.2785  -2.0100  -1.9560  -1.8297  -1.7759  -1.7014  -1.6109
  -1.5732  -1.5341  -1.4411  -1.4063  -1.3541  -1.2597  -1.2157  -1.1376
  -1.1103  -1.0540  -1.0202  -0.9500  -0.8896  -0.7947  -0.7222  -0.6815
  -0.6466  -0.6138  -0.5586  -0.5279  -0.4673  -0.4334  -0.3780  -0.3546
  -0.2953  -0.2241  -0.2024  -0.1595  -0.0567  -0.0320   0.0218   0.0948
   0.1508   0.1814   0.2199   0.3031   0.3549   0.3811   0.4124   0.4647
   0.5725   0.6416   0.6677   0.7048   0.7725   0.8055   0.8476   0.8781
   0.9414   0.9587   1.0268   1.0517   1.0904   1.1316   1.1963   1.2106
   1.2605   1.2758   1.3209   1.3365   1.3569   1.4145   1.4584   1.4660
   1.4935   1.5350   1.5656   1.5963   1.6041   1.6307   1.6640   1.6910
   1.7182   1.7395   1.7721   1.7814   1.7981   1.8360   1.8543   1.8752
   1.8842   1.9237   1.9375   1.9732   1.9922   2.0110   2.0221   2.0674
   2.0877   2.1085   2.1291   2.1819   2.2063   2.2276   2.2524   2.2883
   2.3072   2.3427   2.4046   2.4360   2.4600   2.4705   2.5045   2.5503
   2.5804   2.6121   2.6424   2.6691   2.6989   2.7294   2.7528   2.7852
   2.8348   2.8610   2.8763   2.9004   2.9478   2.9584   3.0120   3.0365
   3.0752   3.1620   3.1779   3.3087
     cgsolve_all iterations  69    anorm=    0.74E-07
     cgsolve_all iterations  69    anorm=    0.75E-07
     cgsolve_all iterations  69    anorm=    0.73E-07
     compute_u_kq: q = (    0.0000,    0.0000,    0.0203)
     Rotating WFCS
     ethr =  1.00E-14,  avg # of iterations = 23.0
     eigenvalues at k:
 -35.0186 -34.9994 -34.8544 -34.6187 -34.5753 -34.5676 -34.5659 -34.4446
 -34.2982 -34.2587 -34.2419 -34.2207 -33.9367 -16.9583 -16.8518 -16.6557
 -16.5582 -16.4954 -16.4654 -16.4260 -16.4154 -16.3529 -16.2921 -16.2475
 -16.2250 -16.1717 -16.1639 -16.1378 -16.1180 -16.0980 -16.0719 -16.0572
 -15.9884 -15.9714 -15.9612 -15.9198 -15.8931 -15.8644 -15.8386 -15.7995
 -15.7744 -15.7660 -15.7301 -15.7075 -15.6957 -15.6774 -15.6471 -15.6225
 -15.5998 -15.5847 -15.5659 -15.5345 -15.5078 -15.4892 -15.4641 -15.4448
 -15.4213 -15.4026 -15.3980 -15.3651 -15.3413 -15.3129 -15.2956 -15.2652
 -15.2582 -15.2322 -15.2195 -15.1979 -15.1825 -15.1508 -15.1371 -15.1028
 -15.0715 -15.0472 -14.9933 -14.8825 -14.8451 -14.5809 -13.9928 -13.8166
 -13.7850 -13.7189 -13.6538 -13.5990 -13.4767 -13.3879 -13.3254 -13.2892
 -13.1434 -13.1059 -13.0264 -12.9938 -12.9779 -12.9392 -12.9166 -12.8294
 -12.8061 -12.7371 -12.7180 -12.6952 -12.6698 -12.6284 -12.5668 -12.5190
  -4.7898  -4.7501  -4.5950  -4.4912  -4.1737  -4.1160  -4.0855  -3.9935
  -3.9765  -3.9100  -3.8777  -3.8287  -3.7883  -3.7478  -3.6543  -3.6181
  -3.5886  -3.5503  -3.5115  -3.4427  -3.3985  -3.2898  -3.2182  -3.0815
  -2.9208  -2.2884  -2.0089  -1.9555  -1.8298  -1.7775  -1.6980  -1.6129
  -1.5737  -1.5337  -1.4404  -1.4085  -1.3516  -1.2577  -1.2179  -1.1395
  -1.1108  -1.0549  -1.0183  -0.9424  -0.8925  -0.7917  -0.7255  -0.6827
  -0.6473  -0.6138  -0.5562  -0.5316  -0.4692  -0.4302  -0.3796  -0.3527
  -0.2944  -0.2210  -0.2005  -0.1592  -0.0559  -0.0370   0.0199   0.0919
   0.1503   0.1853   0.2190   0.2972   0.3574   0.3843   0.4160   0.4643
   0.5717   0.6404   0.6628   0.7056   0.7708   0.8059   0.8513   0.8801
   0.9428   0.9596   1.0224   1.0520   1.0897   1.1292   1.1914   1.2101
   1.2639   1.2766   1.3215   1.3363   1.3532   1.4175   1.4567   1.4678
   1.4973   1.5343   1.5641   1.5935   1.6078   1.6297   1.6609   1.6917
   1.7189   1.7402   1.7754   1.7847   1.7997   1.8348   1.8579   1.8745
   1.8841   1.9236   1.9403   1.9725   1.9907   2.0096   2.0202   2.0671
   2.0881   2.1108   2.1295   2.1826   2.2033   2.2288   2.2540   2.2877
   2.3091   2.3422   2.4041   2.4347   2.4601   2.4695   2.5021   2.5521
   2.5798   2.6142   2.6357   2.6699   2.7014   2.7287   2.7539   2.7840
   2.8376   2.8574   2.8779   2.9001   2.9462   2.9612   3.0117   3.0365
   3.0770   3.1614   3.1771   3.3073
     eigenvalues at k+q:
 -35.0186 -34.9994 -34.8544 -34.6188 -34.5753 -34.5676 -34.5659 -34.4446
 -34.2982 -34.2587 -34.2419 -34.2207 -33.9367 -16.9583 -16.8517 -16.6556
 -16.5584 -16.4952 -16.4655 -16.4258 -16.4159 -16.3537 -16.2919 -16.2453
 -16.2246 -16.1724 -16.1656 -16.1377 -16.1178 -16.0965 -16.0744 -16.0565
 -15.9886 -15.9699 -15.9614 -15.9210 -15.8905 -15.8642 -15.8400 -15.8009
 -15.7731 -15.7653 -15.7331 -15.7079 -15.6979 -15.6768 -15.6452 -15.6222
 -15.5991 -15.5849 -15.5648 -15.5347 -15.5080 -15.4887 -15.4631 -15.4454
 -15.4216 -15.4023 -15.3978 -15.3649 -15.3422 -15.3125 -15.2961 -15.2643
 -15.2591 -15.2309 -15.2202 -15.1983 -15.1828 -15.1512 -15.1369 -15.1023
 -15.0718 -15.0473 -14.9949 -14.8815 -14.8448 -14.5810 -13.9930 -13.8165
 -13.7837 -13.7223 -13.6531 -13.5972 -13.4769 -13.3889 -13.3255 -13.2889
 -13.1431 -13.1059 -13.0270 -12.9940 -12.9778 -12.9391 -12.9160 -12.8294
 -12.8061 -12.7370 -12.7178 -12.6952 -12.6697 -12.6284 -12.5667 -12.5189
  -4.7899  -4.7502  -4.5947  -4.4913  -4.1737  -4.1161  -4.0854  -3.9938
  -3.9764  -3.9100  -3.8780  -3.8284  -3.7881  -3.7479  -3.6543  -3.6179
  -3.5889  -3.5506  -3.5113  -3.4426  -3.3986  -3.2899  -3.2184  -3.0815
  -2.9205  -2.2886  -2.0089  -1.9556  -1.8301  -1.7780  -1.6981  -1.6107
  -1.5751  -1.5337  -1.4423  -1.4087  -1.3505  -1.2572  -1.2164  -1.1396
  -1.1108  -1.0552  -1.0204  -0.9431  -0.8932  -0.7911  -0.7268  -0.6847
  -0.6446  -0.6140  -0.5552  -0.5267  -0.4707  -0.4319  -0.3771  -0.3507
  -0.2971  -0.2240  -0.2009  -0.1604  -0.0553  -0.0351   0.0250   0.0877
   0.1493   0.1861   0.2182   0.2973   0.3592   0.3842   0.4135   0.4653
   0.5706   0.6417   0.6608   0.7044   0.7730   0.8047   0.8527   0.8785
   0.9426   0.9629   1.0234   1.0496   1.0884   1.1288   1.1924   1.2104
   1.2647   1.2810   1.3203   1.3320   1.3533   1.4173   1.4577   1.4670
   1.4968   1.5355   1.5616   1.5907   1.6107   1.6326   1.6598   1.6984
   1.7177   1.7399   1.7751   1.7849   1.7990   1.8350   1.8567   1.8760
   1.8841   1.9220   1.9385   1.9720   1.9910   2.0113   2.0190   2.0670
   2.0917   2.1109   2.1300   2.1815   2.2011   2.2303   2.2570   2.2866
   2.3078   2.3421   2.4029   2.4321   2.4606   2.4694   2.5028   2.5521
   2.5792   2.6149   2.6351   2.6710   2.7020   2.7290   2.7533   2.7827
   2.8373   2.8570   2.8789   2.9004   2.9457   2.9608   3.0121   3.0366
   3.0773   3.1614   3.1773   3.3072
     cgsolve_all iterations  69    anorm=    0.74E-07
     cgsolve_all iterations  67    anorm=    0.74E-07
     cgsolve_all iterations  69    anorm=    0.73E-07
     compute_u_kq: q = (    0.0000,    0.0000,   -0.0203)
     Rotating WFCS
     ethr =  1.00E-14,  avg # of iterations = 23.0
     eigenvalues at k:
 -35.0186 -34.9994 -34.8544 -34.6187 -34.5753 -34.5676 -34.5659 -34.4446
 -34.2982 -34.2587 -34.2419 -34.2207 -33.9367 -16.9583 -16.8518 -16.6557
 -16.5582 -16.4954 -16.4654 -16.4260 -16.4154 -16.3529 -16.2921 -16.2475
 -16.2250 -16.1717 -16.1639 -16.1378 -16.1180 -16.0980 -16.0719 -16.0572
 -15.9884 -15.9714 -15.9612 -15.9198 -15.8931 -15.8644 -15.8386 -15.7995
 -15.7744 -15.7660 -15.7301 -15.7075 -15.6957 -15.6774 -15.6471 -15.6225
 -15.5998 -15.5847 -15.5659 -15.5345 -15.5078 -15.4892 -15.4641 -15.4448
 -15.4213 -15.4026 -15.3980 -15.3651 -15.3413 -15.3129 -15.2956 -15.2652
 -15.2582 -15.2322 -15.2195 -15.1979 -15.1825 -15.1508 -15.1371 -15.1028
 -15.0715 -15.0472 -14.9933 -14.8825 -14.8451 -14.5809 -13.9928 -13.8166
 -13.7850 -13.7189 -13.6538 -13.5990 -13.4767 -13.3879 -13.3254 -13.2892
 -13.1434 -13.1059 -13.0264 -12.9938 -12.9779 -12.9392 -12.9166 -12.8294
 -12.8061 -12.7371 -12.7180 -12.6952 -12.6698 -12.6284 -12.5668 -12.5190
  -4.7898  -4.7501  -4.5950  -4.4912  -4.1737  -4.1160  -4.0855  -3.9935
  -3.9765  -3.9100  -3.8777  -3.8287  -3.7883  -3.7478  -3.6543  -3.6181
  -3.5886  -3.5503  -3.5115  -3.4427  -3.3985  -3.2898  -3.2182  -3.0815
  -2.9208  -2.2884  -2.0089  -1.9555  -1.8298  -1.7775  -1.6980  -1.6129
  -1.5737  -1.5337  -1.4404  -1.4085  -1.3516  -1.2577  -1.2179  -1.1395
  -1.1108  -1.0549  -1.0183  -0.9424  -0.8925  -0.7917  -0.7255  -0.6827
  -0.6473  -0.6138  -0.5562  -0.5316  -0.4692  -0.4302  -0.3796  -0.3527
  -0.2944  -0.2210  -0.2005  -0.1592  -0.0559  -0.0370   0.0199   0.0919
   0.1503   0.1853   0.2190   0.2972   0.3574   0.3843   0.4160   0.4643
   0.5717   0.6404   0.6628   0.7056   0.7708   0.8059   0.8513   0.8801
   0.9428   0.9596   1.0224   1.0520   1.0897   1.1292   1.1914   1.2101
   1.2639   1.2766   1.3215   1.3363   1.3532   1.4175   1.4567   1.4678
   1.4973   1.5343   1.5641   1.5935   1.6078   1.6297   1.6609   1.6917
   1.7189   1.7402   1.7754   1.7847   1.7997   1.8348   1.8579   1.8745
   1.8841   1.9236   1.9403   1.9725   1.9907   2.0096   2.0202   2.0671
   2.0881   2.1108   2.1295   2.1826   2.2033   2.2288   2.2540   2.2877
   2.3091   2.3422   2.4041   2.4347   2.4601   2.4695   2.5021   2.5521
   2.5798   2.6142   2.6357   2.6699   2.7014   2.7287   2.7539   2.7840
   2.8376   2.8574   2.8779   2.9001   2.9462   2.9612   3.0117   3.0365
   3.0770   3.1614   3.1771   3.3073
     eigenvalues at k+q:
 -35.0186 -34.9994 -34.8544 -34.6188 -34.5753 -34.5676 -34.5659 -34.4446
 -34.2982 -34.2587 -34.2419 -34.2207 -33.9367 -16.9583 -16.8519 -16.6558
 -16.5580 -16.4956 -16.4653 -16.4261 -16.4149 -16.3519 -16.2925 -16.2498
 -16.2247 -16.1712 -16.1622 -16.1386 -16.1182 -16.0997 -16.0697 -16.0579
 -15.9880 -15.9725 -15.9609 -15.9186 -15.8958 -15.8648 -15.8370 -15.7985
 -15.7754 -15.7664 -15.7268 -15.7074 -15.6933 -15.6783 -15.6498 -15.6223
 -15.6006 -15.5845 -15.5672 -15.5349 -15.5075 -15.4893 -15.4646 -15.4441
 -15.4210 -15.4028 -15.3982 -15.3654 -15.3405 -15.3133 -15.2955 -15.2663
 -15.2569 -15.2335 -15.2191 -15.1976 -15.1822 -15.1505 -15.1372 -15.1033
 -15.0711 -15.0472 -14.9917 -14.8834 -14.8456 -14.5807 -13.9926 -13.8164
 -13.7860 -13.7160 -13.6541 -13.6013 -13.4765 -13.3868 -13.3252 -13.2894
 -13.1437 -13.1060 -13.0258 -12.9934 -12.9780 -12.9395 -12.9170 -12.8295
 -12.8061 -12.7372 -12.7182 -12.6952 -12.6699 -12.6285 -12.5669 -12.5191
  -4.7898  -4.7500  -4.5952  -4.4911  -4.1738  -4.1160  -4.0857  -3.9934
  -3.9765  -3.9099  -3.8774  -3.8289  -3.7884  -3.7479  -3.6543  -3.6184
  -3.5882  -3.5500  -3.5116  -3.4429  -3.3984  -3.2897  -3.2181  -3.0815
  -2.9210  -2.2883  -2.0090  -1.9555  -1.8291  -1.7771  -1.6982  -1.6150
  -1.5723  -1.5342  -1.4380  -1.4080  -1.3532  -1.2582  -1.2200  -1.1384
  -1.1109  -1.0549  -1.0163  -0.9412  -0.8920  -0.7924  -0.7249  -0.6805
  -0.6506  -0.6129  -0.5581  -0.5356  -0.4680  -0.4279  -0.3820  -0.3548
  -0.2915  -0.2188  -0.1999  -0.1579  -0.0570  -0.0389   0.0153   0.0968
   0.1513   0.1848   0.2201   0.2970   0.3550   0.3838   0.4190   0.4635
   0.5727   0.6383   0.6649   0.7064   0.7691   0.8075   0.8500   0.8815
   0.9423   0.9569   1.0214   1.0540   1.0912   1.1297   1.1907   1.2107
   1.2605   1.2737   1.3230   1.3404   1.3543   1.4172   1.4534   1.4696
   1.4983   1.5323   1.5656   1.5946   1.6069   1.6276   1.6624   1.6853
   1.7192   1.7405   1.7750   1.7852   1.8007   1.8345   1.8590   1.8728
   1.8843   1.9253   1.9424   1.9729   1.9912   2.0080   2.0217   2.0670
   2.0844   2.1103   2.1290   2.1836   2.2056   2.2272   2.2506   2.2881
   2.3108   2.3430   2.4053   2.4372   2.4593   2.4696   2.5015   2.5520
   2.5807   2.6138   2.6364   2.6688   2.7008   2.7281   2.7545   2.7849
   2.8378   2.8581   2.8769   2.9000   2.9469   2.9615   3.0111   3.0364
   3.0770   3.1615   3.1767   3.3075
     cgsolve_all iterations  69    anorm=    0.74E-07
     cgsolve_all iterations  69    anorm=    0.74E-07
     cgsolve_all iterations  68    anorm=    0.75E-07

     k-point #    3 of     4      pool #  1    cpu time:   10534.5
     compute_u_kq: q = (    0.0000,    0.0000,    0.0000)
     Rotating WFCS
     ethr =  1.00E-14,  avg # of iterations =  5.0
     eigenvalues at k:
 -35.0186 -34.9994 -34.8544 -34.6187 -34.5753 -34.5676 -34.5659 -34.4446
 -34.2982 -34.2587 -34.2419 -34.2207 -33.9367 -16.9582 -16.8517 -16.6551
 -16.5550 -16.5062 -16.4657 -16.4157 -16.4004 -16.3611 -16.3208 -16.2341
 -16.2026 -16.1874 -16.1668 -16.1370 -16.1234 -16.1030 -16.0704 -16.0465
 -15.9960 -15.9735 -15.9432 -15.9328 -15.8968 -15.8602 -15.8252 -15.7980
 -15.7766 -15.7669 -15.7491 -15.7153 -15.7072 -15.6662 -15.6356 -15.6247
 -15.6102 -15.5859 -15.5601 -15.5222 -15.5007 -15.4801 -15.4699 -15.4322
 -15.4252 -15.4078 -15.3991 -15.3641 -15.3388 -15.3107 -15.2909 -15.2819
 -15.2507 -15.2382 -15.2195 -15.2026 -15.1845 -15.1489 -15.1338 -15.0989
 -15.0591 -15.0473 -14.9934 -14.8946 -14.8587 -14.5830 -13.9889 -13.8092
 -13.7985 -13.7244 -13.6199 -13.5860 -13.4913 -13.4180 -13.3175 -13.2935
 -13.1378 -13.1076 -13.0061 -12.9866 -12.9552 -12.9445 -12.9007 -12.8554
 -12.8385 -12.7593 -12.7219 -12.6963 -12.6592 -12.6253 -12.5603 -12.5082
  -4.7903  -4.7502  -4.5959  -4.4889  -4.1760  -4.1320  -4.0818  -3.9979
  -3.9701  -3.8993  -3.8794  -3.8302  -3.7817  -3.7350  -3.6542  -3.6181
  -3.5866  -3.5481  -3.4914  -3.4716  -3.4010  -3.2817  -3.2232  -3.0829
  -2.9532  -2.2752  -2.0056  -1.9503  -1.8212  -1.7580  -1.7056  -1.6164
  -1.5799  -1.5506  -1.4415  -1.3817  -1.3507  -1.2753  -1.2216  -1.1673
  -1.1200  -1.0575  -1.0080  -0.9247  -0.8753  -0.7856  -0.7092  -0.6904
  -0.6526  -0.6004  -0.5640  -0.5153  -0.4907  -0.4169  -0.3692  -0.3347
  -0.2915  -0.2433  -0.2156  -0.1574  -0.0715  -0.0329   0.0258   0.0887
   0.1602   0.1946   0.2312   0.2784   0.3410   0.3796   0.4170   0.4869
   0.5631   0.6384   0.6858   0.7090   0.7645   0.8132   0.8465   0.8811
   0.9241   0.9494   0.9881   1.0459   1.1009   1.1328   1.1721   1.2111
   1.2320   1.2779   1.2941   1.3311   1.3696   1.4083   1.4369   1.4732
   1.5028   1.5324   1.5652   1.5842   1.6143   1.6368   1.6557   1.6973
   1.7217   1.7427   1.7620   1.8139   1.8177   1.8336   1.8596   1.8842
   1.9085   1.9283   1.9367   1.9707   1.9843   2.0094   2.0437   2.0565
   2.0923   2.1122   2.1403   2.1822   2.2081   2.2337   2.2734   2.2811
   2.3136   2.3584   2.4118   2.4298   2.4591   2.4742   2.5070   2.5393
   2.5478   2.6112   2.6238   2.6714   2.6920   2.7254   2.7575   2.8029
   2.8131   2.8388   2.8881   2.9021   2.9418   2.9748   3.0247   3.0443
   3.0746   3.1636   3.1817   3.3030
     eigenvalues at k+q:
 -35.0186 -34.9994 -34.8544 -34.6188 -34.5753 -34.5676 -34.5659 -34.4446
 -34.2982 -34.2587 -34.2419 -34.2207 -33.9367 -16.9582 -16.8517 -16.6551
 -16.5550 -16.5062 -16.4657 -16.4157 -16.4004 -16.3611 -16.3208 -16.2341
 -16.2026 -16.1874 -16.1668 -16.1370 -16.1234 -16.1030 -16.0704 -16.0465
 -15.9960 -15.9736 -15.9432 -15.9328 -15.8968 -15.8602 -15.8252 -15.7980
 -15.7766 -15.7669 -15.7491 -15.7153 -15.7072 -15.6662 -15.6356 -15.6247
 -15.6102 -15.5859 -15.5601 -15.5222 -15.5007 -15.4801 -15.4699 -15.4322
 -15.4252 -15.4078 -15.3991 -15.3641 -15.3388 -15.3107 -15.2909 -15.2820
 -15.2507 -15.2382 -15.2195 -15.2026 -15.1845 -15.1489 -15.1338 -15.0989
 -15.0591 -15.0473 -14.9934 -14.8946 -14.8588 -14.5830 -13.9889 -13.8092
 -13.7985 -13.7244 -13.6199 -13.5860 -13.4913 -13.4179 -13.3175 -13.2935
 -13.1378 -13.1076 -13.0061 -12.9866 -12.9553 -12.9445 -12.9007 -12.8554
 -12.8385 -12.7593 -12.7219 -12.6964 -12.6592 -12.6253 -12.5603 -12.5082
  -4.7903  -4.7502  -4.5959  -4.4889  -4.1760  -4.1320  -4.0818  -3.9979
  -3.9701  -3.8993  -3.8795  -3.8302  -3.7817  -3.7350  -3.6542  -3.6181
  -3.5866  -3.5481  -3.4914  -3.4716  -3.4010  -3.2817  -3.2232  -3.0829
  -2.9532  -2.2752  -2.0056  -1.9503  -1.8212  -1.7580  -1.7056  -1.6164
  -1.5799  -1.5506  -1.4416  -1.3817  -1.3507  -1.2753  -1.2216  -1.1673
  -1.1200  -1.0575  -1.0080  -0.9247  -0.8753  -0.7856  -0.7092  -0.6904
  -0.6526  -0.6004  -0.5640  -0.5154  -0.4907  -0.4169  -0.3692  -0.3347
  -0.2915  -0.2433  -0.2156  -0.1574  -0.0715  -0.0329   0.0258   0.0887
   0.1602   0.1946   0.2312   0.2784   0.3410   0.3796   0.4170   0.4869
   0.5631   0.6384   0.6858   0.7090   0.7645   0.8132   0.8465   0.8811
   0.9241   0.9494   0.9881   1.0459   1.1009   1.1328   1.1721   1.2111
   1.2320   1.2779   1.2941   1.3311   1.3696   1.4083   1.4369   1.4732
   1.5028   1.5324   1.5652   1.5842   1.6143   1.6368   1.6557   1.6973
   1.7217   1.7427   1.7620   1.8139   1.8176   1.8336   1.8596   1.8842
   1.9085   1.9283   1.9367   1.9707   1.9843   2.0094   2.0437   2.0565
   2.0923   2.1122   2.1403   2.1822   2.2081   2.2337   2.2734   2.2811
   2.3136   2.3584   2.4118   2.4298   2.4591   2.4742   2.5070   2.5393
   2.5478   2.6112   2.6238   2.6714   2.6920   2.7254   2.7575   2.8029
   2.8131   2.8388   2.8881   2.9021   2.9418   2.9748   3.0247   3.0443
   3.0746   3.1636   3.1817   3.3030
     cgsolve_all iterations  64    anorm=    0.72E-07
PARA_AUG  1     -26.2246405        -0.9678540        -0.0346878
     cgsolve_all iterations  64    anorm=    0.72E-07
PARA_AUG  2      -0.9597770       -24.3347945        -0.4501408
     cgsolve_all iterations  62    anorm=    0.73E-07
PARA_AUG  3       0.1098969        -0.4411177       -26.2759061
     cgsolve_all iterations  71    anorm=    0.74E-07
     cgsolve_all iterations  69    anorm=    0.74E-07
     cgsolve_all iterations  69    anorm=    0.74E-07
     compute_u_kq: q = (    0.0203,    0.0000,    0.0000)
     Rotating WFCS
     ethr =  1.00E-14,  avg # of iterations = 23.0
     eigenvalues at k:
 -35.0186 -34.9994 -34.8544 -34.6187 -34.5753 -34.5676 -34.5659 -34.4446
 -34.2982 -34.2587 -34.2419 -34.2207 -33.9367 -16.9582 -16.8517 -16.6551
 -16.5550 -16.5062 -16.4657 -16.4157 -16.4004 -16.3611 -16.3208 -16.2341
 -16.2026 -16.1874 -16.1668 -16.1370 -16.1234 -16.1030 -16.0704 -16.0465
 -15.9960 -15.9735 -15.9432 -15.9328 -15.8968 -15.8602 -15.8252 -15.7980
 -15.7766 -15.7669 -15.7491 -15.7153 -15.7072 -15.6662 -15.6356 -15.6247
 -15.6102 -15.5859 -15.5601 -15.5222 -15.5007 -15.4801 -15.4699 -15.4322
 -15.4252 -15.4078 -15.3991 -15.3641 -15.3388 -15.3107 -15.2909 -15.2819
 -15.2507 -15.2382 -15.2195 -15.2026 -15.1845 -15.1489 -15.1338 -15.0989
 -15.0591 -15.0473 -14.9934 -14.8946 -14.8587 -14.5830 -13.9889 -13.8092
 -13.7985 -13.7244 -13.6199 -13.5860 -13.4913 -13.4180 -13.3175 -13.2935
 -13.1378 -13.1076 -13.0061 -12.9866 -12.9552 -12.9445 -12.9007 -12.8554
 -12.8385 -12.7593 -12.7219 -12.6963 -12.6592 -12.6253 -12.5603 -12.5082
  -4.7903  -4.7502  -4.5959  -4.4889  -4.1760  -4.1320  -4.0818  -3.9979
  -3.9701  -3.8993  -3.8794  -3.8302  -3.7817  -3.7350  -3.6542  -3.6181
  -3.5866  -3.5481  -3.4914  -3.4716  -3.4010  -3.2817  -3.2232  -3.0829
  -2.9532  -2.2752  -2.0056  -1.9503  -1.8212  -1.7580  -1.7056  -1.6164
  -1.5799  -1.5506  -1.4415  -1.3817  -1.3507  -1.2753  -1.2216  -1.1673
  -1.1200  -1.0575  -1.0080  -0.9247  -0.8753  -0.7856  -0.7092  -0.6904
  -0.6526  -0.6004  -0.5640  -0.5153  -0.4907  -0.4169  -0.3692  -0.3347
  -0.2915  -0.2433  -0.2156  -0.1574  -0.0715  -0.0329   0.0258   0.0887
   0.1602   0.1946   0.2312   0.2784   0.3410   0.3796   0.4170   0.4869
   0.5631   0.6384   0.6858   0.7090   0.7645   0.8132   0.8465   0.8811
   0.9241   0.9494   0.9881   1.0459   1.1009   1.1328   1.1721   1.2111
   1.2320   1.2779   1.2941   1.3311   1.3696   1.4083   1.4369   1.4732
   1.5028   1.5324   1.5652   1.5842   1.6143   1.6368   1.6557   1.6973
   1.7217   1.7427   1.7620   1.8139   1.8177   1.8336   1.8596   1.8842
   1.9085   1.9283   1.9367   1.9707   1.9843   2.0094   2.0437   2.0565
   2.0923   2.1122   2.1403   2.1822   2.2081   2.2337   2.2734   2.2811
   2.3136   2.3584   2.4118   2.4298   2.4591   2.4742   2.5070   2.5393
   2.5478   2.6112   2.6238   2.6714   2.6920   2.7254   2.7575   2.8029
   2.8131   2.8388   2.8881   2.9021   2.9418   2.9748   3.0247   3.0443
   3.0746   3.1636   3.1817   3.3030
     eigenvalues at k+q:
 -35.0186 -34.9994 -34.8544 -34.6188 -34.5753 -34.5676 -34.5659 -34.4446
 -34.2982 -34.2587 -34.2418 -34.2207 -33.9367 -16.9582 -16.8576 -16.6571
 -16.5514 -16.5070 -16.4664 -16.4138 -16.4000 -16.3586 -16.3188 -16.2345
 -16.2023 -16.1860 -16.1671 -16.1375 -16.1247 -16.1014 -16.0726 -16.0463
 -15.9979 -15.9762 -15.9462 -15.9334 -15.8996 -15.8619 -15.8267 -15.7982
 -15.7773 -15.7674 -15.7512 -15.7141 -15.7078 -15.6655 -15.6378 -15.6251
 -15.6091 -15.5861 -15.5607 -15.5215 -15.5016 -15.4790 -15.4681 -15.4311
 -15.4254 -15.4095 -15.3972 -15.3627 -15.3378 -15.3119 -15.2905 -15.2797
 -15.2490 -15.2373 -15.2201 -15.2021 -15.1846 -15.1472 -15.1327 -15.0981
 -15.0568 -15.0470 -14.9920 -14.8939 -14.8588 -14.5798 -13.9808 -13.8094
 -13.7953 -13.7202 -13.6183 -13.5839 -13.4904 -13.4077 -13.3092 -13.2862
 -13.1370 -13.1061 -13.0089 -12.9887 -12.9572 -12.9464 -12.9021 -12.8604
 -12.8410 -12.7713 -12.7254 -12.6993 -12.6642 -12.6265 -12.5685 -12.5150
  -4.7911  -4.7490  -4.5956  -4.4874  -4.1758  -4.1271  -4.0844  -4.0012
  -3.9719  -3.8981  -3.8799  -3.8308  -3.7812  -3.7386  -3.6545  -3.6208
  -3.5813  -3.5480  -3.4946  -3.4728  -3.4023  -3.2841  -3.2206  -3.0828
  -2.9434  -2.2821  -2.0032  -1.9494  -1.8210  -1.7494  -1.6980  -1.6112
  -1.5771  -1.5418  -1.4402  -1.3757  -1.3454  -1.2633  -1.2173  -1.1590
  -1.1176  -1.0591  -1.0081  -0.9242  -0.8711  -0.7902  -0.7079  -0.6929
  -0.6531  -0.6006  -0.5651  -0.5132  -0.4944  -0.4178  -0.3714  -0.3353
  -0.2945  -0.2464  -0.2170  -0.1625  -0.0725  -0.0348   0.0248   0.0898
   0.1551   0.1981   0.2308   0.2811   0.3455   0.3778   0.4124   0.4902
   0.5630   0.6415   0.6860   0.7063   0.7636   0.8092   0.8384   0.8778
   0.9216   0.9433   0.9827   1.0468   1.0979   1.1313   1.1646   1.2069
   1.2269   1.2768   1.2934   1.3289   1.3697   1.4000   1.4345   1.4713
   1.5008   1.5283   1.5650   1.5837   1.6129   1.6317   1.6561   1.6942
   1.7185   1.7433   1.7615   1.8077   1.8136   1.8300   1.8570   1.8783
   1.9083   1.9279   1.9367   1.9706   1.9817   2.0100   2.0416   2.0538
   2.0904   2.1128   2.1401   2.1819   2.2086   2.2331   2.2692   2.2825
   2.3154   2.3593   2.4150   2.4330   2.4611   2.4769   2.5101   2.5452
   2.5503   2.6124   2.6247   2.6736   2.6915   2.7269   2.7645   2.8055
   2.8178   2.8436   2.8918   2.9074   2.9409   2.9750   3.0215   3.0450
   3.0719   3.1658   3.1812   3.2996
     cgsolve_all iterations  69    anorm=    0.74E-07
     cgsolve_all iterations  69    anorm=    0.73E-07
     cgsolve_all iterations  69    anorm=    0.73E-07
     compute_u_kq: q = (   -0.0203,    0.0000,    0.0000)
     Rotating WFCS
     ethr =  1.00E-14,  avg # of iterations = 23.0
     eigenvalues at k:
 -35.0186 -34.9994 -34.8544 -34.6187 -34.5753 -34.5676 -34.5659 -34.4446
 -34.2982 -34.2587 -34.2419 -34.2207 -33.9367 -16.9582 -16.8517 -16.6551
 -16.5550 -16.5062 -16.4657 -16.4157 -16.4004 -16.3611 -16.3208 -16.2341
 -16.2026 -16.1874 -16.1668 -16.1370 -16.1234 -16.1030 -16.0704 -16.0465
 -15.9960 -15.9735 -15.9432 -15.9328 -15.8968 -15.8602 -15.8252 -15.7980
 -15.7766 -15.7669 -15.7491 -15.7153 -15.7072 -15.6662 -15.6356 -15.6247
 -15.6102 -15.5859 -15.5601 -15.5222 -15.5007 -15.4801 -15.4699 -15.4322
 -15.4252 -15.4078 -15.3991 -15.3641 -15.3388 -15.3107 -15.2909 -15.2819
 -15.2507 -15.2382 -15.2195 -15.2026 -15.1845 -15.1489 -15.1338 -15.0989
 -15.0591 -15.0473 -14.9934 -14.8946 -14.8587 -14.5830 -13.9889 -13.8092
 -13.7985 -13.7244 -13.6199 -13.5860 -13.4913 -13.4180 -13.3175 -13.2935
 -13.1378 -13.1076 -13.0061 -12.9866 -12.9552 -12.9445 -12.9007 -12.8554
 -12.8385 -12.7593 -12.7219 -12.6963 -12.6592 -12.6253 -12.5603 -12.5082
  -4.7903  -4.7502  -4.5959  -4.4889  -4.1760  -4.1320  -4.0818  -3.9979
  -3.9701  -3.8993  -3.8794  -3.8302  -3.7817  -3.7350  -3.6542  -3.6181
  -3.5866  -3.5481  -3.4914  -3.4716  -3.4010  -3.2817  -3.2232  -3.0829
  -2.9532  -2.2752  -2.0056  -1.9503  -1.8212  -1.7580  -1.7056  -1.6164
  -1.5799  -1.5506  -1.4415  -1.3817  -1.3507  -1.2753  -1.2216  -1.1673
  -1.1200  -1.0575  -1.0080  -0.9247  -0.8753  -0.7856  -0.7092  -0.6904
  -0.6526  -0.6004  -0.5640  -0.5153  -0.4907  -0.4169  -0.3692  -0.3347
  -0.2915  -0.2433  -0.2156  -0.1574  -0.0715  -0.0329   0.0258   0.0887
   0.1602   0.1946   0.2312   0.2784   0.3410   0.3796   0.4170   0.4869
   0.5631   0.6384   0.6858   0.7090   0.7645   0.8132   0.8465   0.8811
   0.9241   0.9494   0.9881   1.0459   1.1009   1.1328   1.1721   1.2111
   1.2320   1.2779   1.2941   1.3311   1.3696   1.4083   1.4369   1.4732
   1.5028   1.5324   1.5652   1.5842   1.6143   1.6368   1.6557   1.6973
   1.7217   1.7427   1.7620   1.8139   1.8177   1.8336   1.8596   1.8842
   1.9085   1.9283   1.9367   1.9707   1.9843   2.0094   2.0437   2.0565
   2.0923   2.1122   2.1403   2.1822   2.2081   2.2337   2.2734   2.2811
   2.3136   2.3584   2.4118   2.4298   2.4591   2.4742   2.5070   2.5393
   2.5478   2.6112   2.6238   2.6714   2.6920   2.7254   2.7575   2.8029
   2.8131   2.8388   2.8881   2.9021   2.9418   2.9748   3.0247   3.0443
   3.0746   3.1636   3.1817   3.3030
     eigenvalues at k+q:
 -35.0186 -34.9994 -34.8544 -34.6188 -34.5753 -34.5676 -34.5659 -34.4445
 -34.2982 -34.2587 -34.2419 -34.2207 -33.9367 -16.9581 -16.8456 -16.6530
 -16.5586 -16.5053 -16.4654 -16.4184 -16.4017 -16.3624 -16.3222 -16.2337
 -16.2029 -16.1889 -16.1663 -16.1365 -16.1224 -16.1046 -16.0684 -16.0463
 -15.9944 -15.9710 -15.9401 -15.9320 -15.8939 -15.8585 -15.8235 -15.7982
 -15.7776 -15.7650 -15.7464 -15.7176 -15.7056 -15.6670 -15.6336 -15.6241
 -15.6109 -15.5857 -15.5593 -15.5232 -15.5003 -15.4812 -15.4714 -15.4336
 -15.4253 -15.4062 -15.4003 -15.3654 -15.3395 -15.3097 -15.2916 -15.2842
 -15.2525 -15.2392 -15.2187 -15.2031 -15.1843 -15.1508 -15.1348 -15.1000
 -15.0615 -15.0474 -14.9948 -14.8952 -14.8586 -14.5862 -13.9969 -13.8092
 -13.8015 -13.7287 -13.6217 -13.5884 -13.4926 -13.4269 -13.3255 -13.3002
 -13.1386 -13.1089 -13.0039 -12.9846 -12.9551 -12.9413 -12.8995 -12.8509
 -12.8355 -12.7478 -12.7186 -12.6934 -12.6541 -12.6239 -12.5523 -12.5015
  -4.7895  -4.7515  -4.5962  -4.4903  -4.1763  -4.1368  -4.0796  -3.9939
  -3.9682  -3.9005  -3.8792  -3.8296  -3.7819  -3.7313  -3.6543  -3.6154
  -3.5920  -3.5483  -3.4894  -3.4695  -3.3992  -3.2790  -3.2256  -3.0831
  -2.9634  -2.2684  -2.0081  -1.9512  -1.8212  -1.7666  -1.7138  -1.6226
  -1.5816  -1.5599  -1.4431  -1.3884  -1.3547  -1.2869  -1.2261  -1.1749
  -1.1228  -1.0560  -1.0071  -0.9252  -0.8795  -0.7815  -0.7104  -0.6883
  -0.6520  -0.6005  -0.5625  -0.5188  -0.4860  -0.4167  -0.3669  -0.3330
  -0.2885  -0.2413  -0.2137  -0.1524  -0.0703  -0.0307   0.0268   0.0876
   0.1652   0.1915   0.2316   0.2767   0.3355   0.3816   0.4210   0.4841
   0.5638   0.6352   0.6848   0.7126   0.7654   0.8156   0.8532   0.8837
   0.9265   0.9579   0.9942   1.0456   1.1032   1.1340   1.1792   1.2158
   1.2358   1.2786   1.2972   1.3338   1.3693   1.4161   1.4391   1.4749
   1.5041   1.5346   1.5669   1.5850   1.6162   1.6419   1.6554   1.7006
   1.7247   1.7423   1.7619   1.8155   1.8254   1.8381   1.8618   1.8893
   1.9084   1.9296   1.9371   1.9710   1.9872   2.0092   2.0454   2.0596
   2.0937   2.1118   2.1409   2.1817   2.2081   2.2341   2.2757   2.2814
   2.3118   2.3578   2.4085   2.4266   2.4569   2.4718   2.5044   2.5328
   2.5459   2.6088   2.6236   2.6679   2.6930   2.7241   2.7515   2.7998
   2.8068   2.8357   2.8840   2.8978   2.9432   2.9747   3.0278   3.0440
   3.0771   3.1605   3.1823   3.3063
     cgsolve_all iterations  71    anorm=    0.74E-07
     cgsolve_all iterations  69    anorm=    0.73E-07
     cgsolve_all iterations  69    anorm=    0.74E-07
     compute_u_kq: q = (    0.0000,    0.0203,    0.0000)
     Rotating WFCS
     ethr =  1.00E-14,  avg # of iterations = 23.0
     eigenvalues at k:
 -35.0186 -34.9994 -34.8544 -34.6187 -34.5753 -34.5676 -34.5659 -34.4446
 -34.2982 -34.2587 -34.2419 -34.2207 -33.9367 -16.9582 -16.8517 -16.6551
 -16.5550 -16.5062 -16.4657 -16.4157 -16.4004 -16.3611 -16.3208 -16.2341
 -16.2026 -16.1874 -16.1668 -16.1370 -16.1234 -16.1030 -16.0704 -16.0465
 -15.9960 -15.9735 -15.9432 -15.9328 -15.8968 -15.8602 -15.8252 -15.7980
 -15.7766 -15.7669 -15.7491 -15.7153 -15.7072 -15.6662 -15.6356 -15.6247
 -15.6102 -15.5859 -15.5601 -15.5222 -15.5007 -15.4801 -15.4699 -15.4322
 -15.4252 -15.4078 -15.3991 -15.3641 -15.3388 -15.3107 -15.2909 -15.2819
 -15.2507 -15.2382 -15.2195 -15.2026 -15.1845 -15.1489 -15.1338 -15.0989
 -15.0591 -15.0473 -14.9934 -14.8946 -14.8587 -14.5830 -13.9889 -13.8092
 -13.7985 -13.7244 -13.6199 -13.5860 -13.4913 -13.4180 -13.3175 -13.2935
 -13.1378 -13.1076 -13.0061 -12.9866 -12.9552 -12.9445 -12.9007 -12.8554
 -12.8385 -12.7593 -12.7219 -12.6963 -12.6592 -12.6253 -12.5603 -12.5082
  -4.7903  -4.7502  -4.5959  -4.4889  -4.1760  -4.1320  -4.0818  -3.9979
  -3.9701  -3.8993  -3.8794  -3.8302  -3.7817  -3.7350  -3.6542  -3.6181
  -3.5866  -3.5481  -3.4914  -3.4716  -3.4010  -3.2817  -3.2232  -3.0829
  -2.9532  -2.2752  -2.0056  -1.9503  -1.8212  -1.7580  -1.7056  -1.6164
  -1.5799  -1.5506  -1.4415  -1.3817  -1.3507  -1.2753  -1.2216  -1.1673
  -1.1200  -1.0575  -1.0080  -0.9247  -0.8753  -0.7856  -0.7092  -0.6904
  -0.6526  -0.6004  -0.5640  -0.5153  -0.4907  -0.4169  -0.3692  -0.3347
  -0.2915  -0.2433  -0.2156  -0.1574  -0.0715  -0.0329   0.0258   0.0887
   0.1602   0.1946   0.2312   0.2784   0.3410   0.3796   0.4170   0.4869
   0.5631   0.6384   0.6858   0.7090   0.7645   0.8132   0.8465   0.8811
   0.9241   0.9494   0.9881   1.0459   1.1009   1.1328   1.1721   1.2111
   1.2320   1.2779   1.2941   1.3311   1.3696   1.4083   1.4369   1.4732
   1.5028   1.5324   1.5652   1.5842   1.6143   1.6368   1.6557   1.6973
   1.7217   1.7427   1.7620   1.8139   1.8177   1.8336   1.8596   1.8842
   1.9085   1.9283   1.9367   1.9707   1.9843   2.0094   2.0437   2.0565
   2.0923   2.1122   2.1403   2.1822   2.2081   2.2337   2.2734   2.2811
   2.3136   2.3584   2.4118   2.4298   2.4591   2.4742   2.5070   2.5393
   2.5478   2.6112   2.6238   2.6714   2.6920   2.7254   2.7575   2.8029
   2.8131   2.8388   2.8881   2.9021   2.9418   2.9748   3.0247   3.0443
   3.0746   3.1636   3.1817   3.3030
     eigenvalues at k+q:
 -35.0186 -34.9994 -34.8544 -34.6188 -34.5753 -34.5676 -34.5659 -34.4446
 -34.2982 -34.2587 -34.2419 -34.2207 -33.9367 -16.9582 -16.8515 -16.6551
 -16.5549 -16.5065 -16.4653 -16.4164 -16.3990 -16.3630 -16.3217 -16.2320
 -16.2026 -16.1880 -16.1679 -16.1371 -16.1233 -16.1031 -16.0695 -16.0454
 -15.9955 -15.9726 -15.9429 -15.9329 -15.8955 -15.8601 -15.8266 -15.8015
 -15.7775 -15.7654 -15.7497 -15.7151 -15.7080 -15.6638 -15.6377 -15.6234
 -15.6107 -15.5858 -15.5598 -15.5224 -15.4999 -15.4811 -15.4708 -15.4330
 -15.4249 -15.4064 -15.3968 -15.3656 -15.3400 -15.3106 -15.2920 -15.2811
 -15.2503 -15.2366 -15.2189 -15.2024 -15.1854 -15.1490 -15.1339 -15.0993
 -15.0593 -15.0472 -14.9946 -14.8923 -14.8585 -14.5847 -13.9887 -13.8090
 -13.7951 -13.7243 -13.6220 -13.5885 -13.4915 -13.4180 -13.3181 -13.2952
 -13.1381 -13.1074 -13.0099 -12.9870 -12.9583 -12.9439 -12.9003 -12.8458
 -12.8356 -12.7534 -12.7218 -12.6982 -12.6627 -12.6259 -12.5605 -12.5105
  -4.7902  -4.7503  -4.5942  -4.4896  -4.1775  -4.1353  -4.0824  -3.9963
  -3.9693  -3.9001  -3.8814  -3.8305  -3.7804  -3.7345  -3.6531  -3.6168
  -3.5869  -3.5481  -3.4892  -3.4704  -3.3990  -3.2755  -3.2238  -3.0834
  -2.9680  -2.2664  -2.0063  -1.9513  -1.8210  -1.7555  -1.7111  -1.6151
  -1.5796  -1.5494  -1.4437  -1.3812  -1.3506  -1.2748  -1.2212  -1.1686
  -1.1190  -1.0569  -1.0105  -0.9255  -0.8803  -0.7891  -0.7059  -0.6883
  -0.6507  -0.5981  -0.5647  -0.5130  -0.4915  -0.4155  -0.3719  -0.3355
  -0.2938  -0.2476  -0.2172  -0.1545  -0.0712  -0.0291   0.0302   0.0862
   0.1603   0.1924   0.2326   0.2835   0.3391   0.3773   0.4151   0.4845
   0.5634   0.6393   0.6876   0.7123   0.7608   0.8154   0.8405   0.8833
   0.9195   0.9540   0.9915   1.0454   1.0980   1.1383   1.1776   1.2134
   1.2312   1.2796   1.2944   1.3297   1.3682   1.4090   1.4363   1.4760
   1.5021   1.5308   1.5659   1.5818   1.6168   1.6422   1.6554   1.6961
   1.7220   1.7397   1.7617   1.8121   1.8170   1.8282   1.8623   1.8819
   1.9076   1.9268   1.9362   1.9697   1.9852   2.0119   2.0417   2.0593
   2.0941   2.1102   2.1390   2.1814   2.2081   2.2356   2.2726   2.2792
   2.3131   2.3560   2.4119   2.4309   2.4592   2.4755   2.5059   2.5383
   2.5509   2.6093   2.6263   2.6716   2.6919   2.7279   2.7565   2.8012
   2.8139   2.8371   2.8901   2.9008   2.9410   2.9742   3.0253   3.0439
   3.0727   3.1640   3.1826   3.3047
     cgsolve_all iterations  71    anorm=    0.74E-07
     cgsolve_all iterations  69    anorm=    0.74E-07
     cgsolve_all iterations  69    anorm=    0.74E-07
     compute_u_kq: q = (    0.0000,   -0.0203,    0.0000)
     Rotating WFCS
     ethr =  1.00E-14,  avg # of iterations = 23.0
     eigenvalues at k:
 -35.0186 -34.9994 -34.8544 -34.6187 -34.5753 -34.5676 -34.5659 -34.4446
 -34.2982 -34.2587 -34.2419 -34.2207 -33.9367 -16.9582 -16.8517 -16.6551
 -16.5550 -16.5062 -16.4657 -16.4157 -16.4004 -16.3611 -16.3208 -16.2341
 -16.2026 -16.1874 -16.1668 -16.1370 -16.1234 -16.1030 -16.0704 -16.0465
 -15.9960 -15.9735 -15.9432 -15.9328 -15.8968 -15.8602 -15.8252 -15.7980
 -15.7766 -15.7669 -15.7491 -15.7153 -15.7072 -15.6662 -15.6356 -15.6247
 -15.6102 -15.5859 -15.5601 -15.5222 -15.5007 -15.4801 -15.4699 -15.4322
 -15.4252 -15.4078 -15.3991 -15.3641 -15.3388 -15.3107 -15.2909 -15.2819
 -15.2507 -15.2382 -15.2195 -15.2026 -15.1845 -15.1489 -15.1338 -15.0989
 -15.0591 -15.0473 -14.9934 -14.8946 -14.8587 -14.5830 -13.9889 -13.8092
 -13.7985 -13.7244 -13.6199 -13.5860 -13.4913 -13.4180 -13.3175 -13.2935
 -13.1378 -13.1076 -13.0061 -12.9866 -12.9552 -12.9445 -12.9007 -12.8554
 -12.8385 -12.7593 -12.7219 -12.6963 -12.6592 -12.6253 -12.5603 -12.5082
  -4.7903  -4.7502  -4.5959  -4.4889  -4.1760  -4.1320  -4.0818  -3.9979
  -3.9701  -3.8993  -3.8794  -3.8302  -3.7817  -3.7350  -3.6542  -3.6181
  -3.5866  -3.5481  -3.4914  -3.4716  -3.4010  -3.2817  -3.2232  -3.0829
  -2.9532  -2.2752  -2.0056  -1.9503  -1.8212  -1.7580  -1.7056  -1.6164
  -1.5799  -1.5506  -1.4415  -1.3817  -1.3507  -1.2753  -1.2216  -1.1673
  -1.1200  -1.0575  -1.0080  -0.9247  -0.8753  -0.7856  -0.7092  -0.6904
  -0.6526  -0.6004  -0.5640  -0.5153  -0.4907  -0.4169  -0.3692  -0.3347
  -0.2915  -0.2433  -0.2156  -0.1574  -0.0715  -0.0329   0.0258   0.0887
   0.1602   0.1946   0.2312   0.2784   0.3410   0.3796   0.4170   0.4869
   0.5631   0.6384   0.6858   0.7090   0.7645   0.8132   0.8465   0.8811
   0.9241   0.9494   0.9881   1.0459   1.1009   1.1328   1.1721   1.2111
   1.2320   1.2779   1.2941   1.3311   1.3696   1.4083   1.4369   1.4732
   1.5028   1.5324   1.5652   1.5842   1.6143   1.6368   1.6557   1.6973
   1.7217   1.7427   1.7620   1.8139   1.8177   1.8336   1.8596   1.8842
   1.9085   1.9283   1.9367   1.9707   1.9843   2.0094   2.0437   2.0565
   2.0923   2.1122   2.1403   2.1822   2.2081   2.2337   2.2734   2.2811
   2.3136   2.3584   2.4118   2.4298   2.4591   2.4742   2.5070   2.5393
   2.5478   2.6112   2.6238   2.6714   2.6920   2.7254   2.7575   2.8029
   2.8131   2.8388   2.8881   2.9021   2.9418   2.9748   3.0247   3.0443
   3.0746   3.1636   3.1817   3.3030
     eigenvalues at k+q:
 -35.0186 -34.9994 -34.8544 -34.6188 -34.5753 -34.5676 -34.5659 -34.4446
 -34.2982 -34.2587 -34.2419 -34.2207 -33.9367 -16.9582 -16.8519 -16.6551
 -16.5553 -16.5057 -16.4661 -16.4153 -16.4022 -16.3592 -16.3193 -16.2366
 -16.2023 -16.1867 -16.1658 -16.1367 -16.1236 -16.1027 -16.0714 -16.0479
 -15.9961 -15.9746 -15.9437 -15.9323 -15.8979 -15.8606 -15.8238 -15.7950
 -15.7756 -15.7680 -15.7481 -15.7154 -15.7061 -15.6686 -15.6343 -15.6259
 -15.6094 -15.5861 -15.5606 -15.5226 -15.5019 -15.4788 -15.4686 -15.4325
 -15.4248 -15.4091 -15.4010 -15.3628 -15.3378 -15.3109 -15.2913 -15.2811
 -15.2515 -15.2395 -15.2201 -15.2028 -15.1836 -15.1489 -15.1337 -15.0983
 -15.0593 -15.0476 -14.9922 -14.8964 -14.8587 -14.5812 -13.9892 -13.8098
 -13.8013 -13.7244 -13.6190 -13.5840 -13.4906 -13.4172 -13.3169 -13.2918
 -13.1376 -13.1078 -13.0023 -12.9864 -12.9531 -12.9451 -12.9015 -12.8644
 -12.8399 -12.7646 -12.7221 -12.6945 -12.6562 -12.6248 -12.5603 -12.5063
  -4.7903  -4.7502  -4.5976  -4.4882  -4.1746  -4.1281  -4.0814  -3.9994
  -3.9710  -3.8985  -3.8776  -3.8297  -3.7833  -3.7362  -3.6553  -3.6195
  -3.5863  -3.5482  -3.4948  -3.4713  -3.4031  -3.2870  -3.2226  -3.0825
  -2.9379  -2.2845  -2.0051  -1.9495  -1.8212  -1.7608  -1.7003  -1.6180
  -1.5796  -1.5515  -1.4394  -1.3825  -1.3512  -1.2752  -1.2223  -1.1648
  -1.1209  -1.0578  -1.0062  -0.9244  -0.8705  -0.7825  -0.7135  -0.6916
  -0.6550  -0.6022  -0.5639  -0.5182  -0.4895  -0.4181  -0.3672  -0.3332
  -0.2908  -0.2384  -0.2128  -0.1599  -0.0723  -0.0370   0.0216   0.0913
   0.1600   0.1968   0.2299   0.2738   0.3436   0.3814   0.4190   0.4889
   0.5625   0.6375   0.6820   0.7069   0.7686   0.8103   0.8540   0.8790
   0.9276   0.9454   0.9857   1.0471   1.1036   1.1273   1.1673   1.2093
   1.2328   1.2750   1.2951   1.3324   1.3710   1.4076   1.4375   1.4713
   1.5033   1.5338   1.5645   1.5872   1.6117   1.6316   1.6564   1.6985
   1.7203   1.7457   1.7629   1.8141   1.8187   1.8384   1.8569   1.8856
   1.9099   1.9294   1.9374   1.9719   1.9838   2.0068   2.0453   2.0537
   2.0902   2.1143   2.1410   2.1833   2.2079   2.2320   2.2739   2.2820
   2.3139   2.3608   2.4112   2.4291   2.4595   2.4724   2.5083   2.5357
   2.5503   2.6122   2.6223   2.6714   2.6920   2.7235   2.7580   2.8015
   2.8147   2.8414   2.8858   2.9034   2.9426   2.9751   3.0238   3.0443
   3.0767   3.1632   3.1808   3.3014
     cgsolve_all iterations  71    anorm=    0.73E-07
     cgsolve_all iterations  69    anorm=    0.75E-07
     cgsolve_all iterations  69    anorm=    0.73E-07
     compute_u_kq: q = (    0.0000,    0.0000,    0.0203)
     Rotating WFCS
     ethr =  1.00E-14,  avg # of iterations = 23.0
     eigenvalues at k:
 -35.0186 -34.9994 -34.8544 -34.6187 -34.5753 -34.5676 -34.5659 -34.4446
 -34.2982 -34.2587 -34.2419 -34.2207 -33.9367 -16.9582 -16.8517 -16.6551
 -16.5550 -16.5062 -16.4657 -16.4157 -16.4004 -16.3611 -16.3208 -16.2341
 -16.2026 -16.1874 -16.1668 -16.1370 -16.1234 -16.1030 -16.0704 -16.0465
 -15.9960 -15.9735 -15.9432 -15.9328 -15.8968 -15.8602 -15.8252 -15.7980
 -15.7766 -15.7669 -15.7491 -15.7153 -15.7072 -15.6662 -15.6356 -15.6247
 -15.6102 -15.5859 -15.5601 -15.5222 -15.5007 -15.4801 -15.4699 -15.4322
 -15.4252 -15.4078 -15.3991 -15.3641 -15.3388 -15.3107 -15.2909 -15.2819
 -15.2507 -15.2382 -15.2195 -15.2026 -15.1845 -15.1489 -15.1338 -15.0989
 -15.0591 -15.0473 -14.9934 -14.8946 -14.8587 -14.5830 -13.9889 -13.8092
 -13.7985 -13.7244 -13.6199 -13.5860 -13.4913 -13.4180 -13.3175 -13.2935
 -13.1378 -13.1076 -13.0061 -12.9866 -12.9552 -12.9445 -12.9007 -12.8554
 -12.8385 -12.7593 -12.7219 -12.6963 -12.6592 -12.6253 -12.5603 -12.5082
  -4.7903  -4.7502  -4.5959  -4.4889  -4.1760  -4.1320  -4.0818  -3.9979
  -3.9701  -3.8993  -3.8794  -3.8302  -3.7817  -3.7350  -3.6542  -3.6181
  -3.5866  -3.5481  -3.4914  -3.4716  -3.4010  -3.2817  -3.2232  -3.0829
  -2.9532  -2.2752  -2.0056  -1.9503  -1.8212  -1.7580  -1.7056  -1.6164
  -1.5799  -1.5506  -1.4415  -1.3817  -1.3507  -1.2753  -1.2216  -1.1673
  -1.1200  -1.0575  -1.0080  -0.9247  -0.8753  -0.7856  -0.7092  -0.6904
  -0.6526  -0.6004  -0.5640  -0.5153  -0.4907  -0.4169  -0.3692  -0.3347
  -0.2915  -0.2433  -0.2156  -0.1574  -0.0715  -0.0329   0.0258   0.0887
   0.1602   0.1946   0.2312   0.2784   0.3410   0.3796   0.4170   0.4869
   0.5631   0.6384   0.6858   0.7090   0.7645   0.8132   0.8465   0.8811
   0.9241   0.9494   0.9881   1.0459   1.1009   1.1328   1.1721   1.2111
   1.2320   1.2779   1.2941   1.3311   1.3696   1.4083   1.4369   1.4732
   1.5028   1.5324   1.5652   1.5842   1.6143   1.6368   1.6557   1.6973
   1.7217   1.7427   1.7620   1.8139   1.8177   1.8336   1.8596   1.8842
   1.9085   1.9283   1.9367   1.9707   1.9843   2.0094   2.0437   2.0565
   2.0923   2.1122   2.1403   2.1822   2.2081   2.2337   2.2734   2.2811
   2.3136   2.3584   2.4118   2.4298   2.4591   2.4742   2.5070   2.5393
   2.5478   2.6112   2.6238   2.6714   2.6920   2.7254   2.7575   2.8029
   2.8131   2.8388   2.8881   2.9021   2.9418   2.9748   3.0247   3.0443
   3.0746   3.1636   3.1817   3.3030
     eigenvalues at k+q:
 -35.0186 -34.9994 -34.8544 -34.6188 -34.5753 -34.5676 -34.5659 -34.4446
 -34.2982 -34.2587 -34.2419 -34.2207 -33.9367 -16.9582 -16.8516 -16.6550
 -16.5551 -16.5063 -16.4657 -16.4155 -16.4009 -16.3615 -16.3214 -16.2330
 -16.2013 -16.1887 -16.1652 -16.1377 -16.1238 -16.1029 -16.0693 -16.0478
 -15.9952 -15.9752 -15.9442 -15.9328 -15.8946 -15.8599 -15.8247 -15.7981
 -15.7782 -15.7657 -15.7488 -15.7164 -15.7039 -15.6659 -15.6391 -15.6270
 -15.6099 -15.5864 -15.5598 -15.5208 -15.5014 -15.4805 -15.4696 -15.4317
 -15.4247 -15.4072 -15.3997 -15.3638 -15.3386 -15.3093 -15.2920 -15.2824
 -15.2514 -15.2384 -15.2194 -15.2024 -15.1849 -15.1480 -15.1330 -15.0990
 -15.0580 -15.0482 -14.9928 -14.8978 -14.8570 -14.5831 -13.9890 -13.8094
 -13.7972 -13.7269 -13.6206 -13.5852 -13.4899 -13.4181 -13.3175 -13.2940
 -13.1377 -13.1075 -13.0069 -12.9867 -12.9551 -12.9448 -12.9003 -12.8550
 -12.8385 -12.7591 -12.7219 -12.6962 -12.6591 -12.6254 -12.5602 -12.5081
  -4.7903  -4.7503  -4.5957  -4.4890  -4.1760  -4.1323  -4.0817  -3.9978
  -3.9701  -3.8993  -3.8794  -3.8304  -3.7815  -3.7349  -3.6541  -3.6180
  -3.5867  -3.5485  -3.4913  -3.4713  -3.4010  -3.2816  -3.2232  -3.0828
  -2.9537  -2.2750  -2.0056  -1.9506  -1.8210  -1.7587  -1.7044  -1.6181
  -1.5808  -1.5495  -1.4425  -1.3823  -1.3484  -1.2739  -1.2232  -1.1686
  -1.1199  -1.0580  -1.0080  -0.9233  -0.8754  -0.7858  -0.7125  -0.6898
  -0.6504  -0.5961  -0.5637  -0.5168  -0.4918  -0.4172  -0.3713  -0.3341
  -0.2910  -0.2453  -0.2120  -0.1586  -0.0697  -0.0333   0.0231   0.0891
   0.1607   0.1957   0.2303   0.2788   0.3403   0.3785   0.4215   0.4822
   0.5620   0.6381   0.6861   0.7082   0.7640   0.8120   0.8473   0.8801
   0.9260   0.9507   0.9877   1.0450   1.1002   1.1328   1.1751   1.2087
   1.2339   1.2801   1.2920   1.3308   1.3699   1.4079   1.4396   1.4750
   1.5040   1.5373   1.5639   1.5839   1.6127   1.6381   1.6542   1.6972
   1.7234   1.7416   1.7631   1.8135   1.8165   1.8333   1.8592   1.8849
   1.9076   1.9290   1.9360   1.9701   1.9845   2.0085   2.0432   2.0578
   2.0923   2.1113   2.1408   2.1817   2.2085   2.2337   2.2751   2.2812
   2.3115   2.3584   2.4124   2.4285   2.4587   2.4739   2.5077   2.5383
   2.5460   2.6114   2.6236   2.6706   2.6930   2.7259   2.7575   2.8031
   2.8135   2.8372   2.8893   2.9022   2.9420   2.9741   3.0245   3.0442
   3.0753   3.1639   3.1812   3.3033
     cgsolve_all iterations  71    anorm=    0.75E-07
     cgsolve_all iterations  69    anorm=    0.73E-07
     cgsolve_all iterations  69    anorm=    0.74E-07
     compute_u_kq: q = (    0.0000,    0.0000,   -0.0203)
     Rotating WFCS
     ethr =  1.00E-14,  avg # of iterations = 23.0
     eigenvalues at k:
 -35.0186 -34.9994 -34.8544 -34.6187 -34.5753 -34.5676 -34.5659 -34.4446
 -34.2982 -34.2587 -34.2419 -34.2207 -33.9367 -16.9582 -16.8517 -16.6551
 -16.5550 -16.5062 -16.4657 -16.4157 -16.4004 -16.3611 -16.3208 -16.2341
 -16.2026 -16.1874 -16.1668 -16.1370 -16.1234 -16.1030 -16.0704 -16.0465
 -15.9960 -15.9735 -15.9432 -15.9328 -15.8968 -15.8602 -15.8252 -15.7980
 -15.7766 -15.7669 -15.7491 -15.7153 -15.7072 -15.6662 -15.6356 -15.6247
 -15.6102 -15.5859 -15.5601 -15.5222 -15.5007 -15.4801 -15.4699 -15.4322
 -15.4252 -15.4078 -15.3991 -15.3641 -15.3388 -15.3107 -15.2909 -15.2819
 -15.2507 -15.2382 -15.2195 -15.2026 -15.1845 -15.1489 -15.1338 -15.0989
 -15.0591 -15.0473 -14.9934 -14.8946 -14.8587 -14.5830 -13.9889 -13.8092
 -13.7985 -13.7244 -13.6199 -13.5860 -13.4913 -13.4180 -13.3175 -13.2935
 -13.1378 -13.1076 -13.0061 -12.9866 -12.9552 -12.9445 -12.9007 -12.8554
 -12.8385 -12.7593 -12.7219 -12.6963 -12.6592 -12.6253 -12.5603 -12.5082
  -4.7903  -4.7502  -4.5959  -4.4889  -4.1760  -4.1320  -4.0818  -3.9979
  -3.9701  -3.8993  -3.8794  -3.8302  -3.7817  -3.7350  -3.6542  -3.6181
  -3.5866  -3.5481  -3.4914  -3.4716  -3.4010  -3.2817  -3.2232  -3.0829
  -2.9532  -2.2752  -2.0056  -1.9503  -1.8212  -1.7580  -1.7056  -1.6164
  -1.5799  -1.5506  -1.4415  -1.3817  -1.3507  -1.2753  -1.2216  -1.1673
  -1.1200  -1.0575  -1.0080  -0.9247  -0.8753  -0.7856  -0.7092  -0.6904
  -0.6526  -0.6004  -0.5640  -0.5153  -0.4907  -0.4169  -0.3692  -0.3347
  -0.2915  -0.2433  -0.2156  -0.1574  -0.0715  -0.0329   0.0258   0.0887
   0.1602   0.1946   0.2312   0.2784   0.3410   0.3796   0.4170   0.4869
   0.5631   0.6384   0.6858   0.7090   0.7645   0.8132   0.8465   0.8811
   0.9241   0.9494   0.9881   1.0459   1.1009   1.1328   1.1721   1.2111
   1.2320   1.2779   1.2941   1.3311   1.3696   1.4083   1.4369   1.4732
   1.5028   1.5324   1.5652   1.5842   1.6143   1.6368   1.6557   1.6973
   1.7217   1.7427   1.7620   1.8139   1.8177   1.8336   1.8596   1.8842
   1.9085   1.9283   1.9367   1.9707   1.9843   2.0094   2.0437   2.0565
   2.0923   2.1122   2.1403   2.1822   2.2081   2.2337   2.2734   2.2811
   2.3136   2.3584   2.4118   2.4298   2.4591   2.4742   2.5070   2.5393
   2.5478   2.6112   2.6238   2.6714   2.6920   2.7254   2.7575   2.8029
   2.8131   2.8388   2.8881   2.9021   2.9418   2.9748   3.0247   3.0443
   3.0746   3.1636   3.1817   3.3030
     eigenvalues at k+q:
 -35.0186 -34.9994 -34.8544 -34.6188 -34.5753 -34.5676 -34.5659 -34.4446
 -34.2982 -34.2587 -34.2419 -34.2207 -33.9367 -16.9582 -16.8518 -16.6553
 -16.5548 -16.5063 -16.4657 -16.4159 -16.4000 -16.3608 -16.3200 -16.2357
 -16.2039 -16.1863 -16.1678 -16.1363 -16.1230 -16.1032 -16.0712 -16.0451
 -15.9969 -15.9719 -15.9434 -15.9316 -15.8985 -15.8607 -15.8263 -15.7981
 -15.7748 -15.7682 -15.7487 -15.7148 -15.7098 -15.6670 -15.6322 -15.6227
 -15.6100 -15.5852 -15.5606 -15.5239 -15.5000 -15.4798 -15.4702 -15.4330
 -15.4259 -15.4077 -15.3983 -15.3643 -15.3392 -15.3120 -15.2899 -15.2815
 -15.2503 -15.2382 -15.2196 -15.2027 -15.1837 -15.1503 -15.1343 -15.0984
 -15.0606 -15.0464 -14.9940 -14.8911 -14.8607 -14.5828 -13.9888 -13.8091
 -13.7993 -13.7226 -13.6190 -13.5870 -13.4927 -13.4179 -13.3175 -13.2928
 -13.1379 -13.1078 -13.0054 -12.9863 -12.9555 -12.9443 -12.9011 -12.8558
 -12.8386 -12.7596 -12.7219 -12.6965 -12.6592 -12.6254 -12.5604 -12.5084
  -4.7902  -4.7502  -4.5961  -4.4888  -4.1760  -4.1317  -4.0819  -3.9980
  -3.9701  -3.8993  -3.8795  -3.8302  -3.7819  -3.7351  -3.6542  -3.6181
  -3.5865  -3.5478  -3.4915  -3.4718  -3.4011  -3.2817  -3.2231  -3.0830
  -2.9528  -2.2755  -2.0056  -1.9499  -1.8215  -1.7576  -1.7066  -1.6146
  -1.5789  -1.5519  -1.4403  -1.3821  -1.3521  -1.2770  -1.2200  -1.1658
  -1.1201  -1.0568  -1.0077  -0.9269  -0.8752  -0.7858  -0.7057  -0.6912
  -0.6548  -0.6041  -0.5641  -0.5137  -0.4898  -0.4169  -0.3670  -0.3362
  -0.2919  -0.2420  -0.2184  -0.1567  -0.0732  -0.0315   0.0292   0.0875
   0.1593   0.1931   0.2323   0.2780   0.3423   0.3804   0.4129   0.4911
   0.5646   0.6386   0.6854   0.7103   0.7651   0.8146   0.8454   0.8817
   0.9221   0.9477   0.9887   1.0470   1.1015   1.1330   1.1685   1.2131
   1.2312   1.2759   1.2964   1.3312   1.3693   1.4080   1.4349   1.4713
   1.5012   1.5271   1.5659   1.5852   1.6149   1.6366   1.6574   1.6974
   1.7206   1.7432   1.7607   1.8128   1.8197   1.8350   1.8596   1.8832
   1.9074   1.9280   1.9389   1.9722   1.9847   2.0104   2.0436   2.0554
   2.0922   2.1122   2.1399   2.1824   2.2083   2.2331   2.2708   2.2815
   2.3157   2.3585   2.4109   2.4315   2.4592   2.4747   2.5066   2.5401
   2.5494   2.6110   2.6244   2.6719   2.6911   2.7254   2.7572   2.8027
   2.8130   2.8403   2.8868   2.9019   2.9415   2.9757   3.0250   3.0442
   3.0739   3.1634   3.1821   3.3028
     cgsolve_all iterations  71    anorm=    0.73E-07
     cgsolve_all iterations  69    anorm=    0.73E-07
     cgsolve_all iterations  69    anorm=    0.74E-07

     k-point #    4 of     4      pool #  1    cpu time:   15841.5
     compute_u_kq: q = (    0.0000,    0.0000,    0.0000)
     Rotating WFCS
     ethr =  1.00E-14,  avg # of iterations =  5.0
     eigenvalues at k:
 -35.0186 -34.9994 -34.8544 -34.6187 -34.5753 -34.5676 -34.5659 -34.4446
 -34.2982 -34.2587 -34.2419 -34.2207 -33.9367 -16.9582 -16.8517 -16.6553
 -16.5529 -16.5085 -16.4670 -16.4148 -16.3998 -16.3621 -16.3128 -16.2432
 -16.2030 -16.1951 -16.1573 -16.1391 -16.1270 -16.0981 -16.0670 -16.0428
 -15.9987 -15.9737 -15.9556 -15.9230 -15.8858 -15.8709 -15.8228 -15.8065
 -15.7792 -15.7649 -15.7436 -15.7173 -15.6971 -15.6772 -15.6361 -15.6202
 -15.6040 -15.5868 -15.5600 -15.5305 -15.5016 -15.4817 -15.4708 -15.4355
 -15.4274 -15.4012 -15.3926 -15.3610 -15.3431 -15.3063 -15.2892 -15.2807
 -15.2574 -15.2412 -15.2228 -15.2006 -15.1754 -15.1572 -15.1286 -15.0952
 -15.0672 -15.0460 -14.9943 -14.8959 -14.8566 -14.5829 -13.9895 -13.8098
 -13.7827 -13.7428 -13.6143 -13.5874 -13.4899 -13.4220 -13.3167 -13.2911
 -13.1400 -13.1066 -13.0090 -12.9807 -12.9572 -12.9446 -12.8996 -12.8565
 -12.8398 -12.7594 -12.7216 -12.6957 -12.6574 -12.6275 -12.5601 -12.5083
  -4.7903  -4.7503  -4.5955  -4.4893  -4.1755  -4.1321  -4.0819  -3.9973
  -3.9700  -3.9009  -3.8780  -3.8334  -3.7814  -3.7335  -3.6528  -3.6173
  -3.5875  -3.5497  -3.4915  -3.4714  -3.4008  -3.2814  -3.2234  -3.0818
  -2.9539  -2.2759  -2.0031  -1.9491  -1.8239  -1.7680  -1.6981  -1.6153
  -1.5800  -1.5463  -1.4344  -1.4041  -1.3298  -1.2885  -1.2216  -1.1533
  -1.1241  -1.0545  -0.9996  -0.9423  -0.8755  -0.7948  -0.7138  -0.6933
  -0.6462  -0.5933  -0.5459  -0.5133  -0.4831  -0.4329  -0.3647  -0.3535
  -0.2973  -0.2650  -0.2004  -0.1566  -0.0699  -0.0021   0.0375   0.0781
   0.1497   0.1750   0.2311   0.2791   0.3539   0.3686   0.4204   0.4851
   0.5797   0.6287   0.6894   0.7207   0.7792   0.8030   0.8457   0.8757
   0.9218   0.9410   0.9882   1.0578   1.0936   1.1355   1.1778   1.1911
   1.2459   1.2972   1.3063   1.3231   1.3608   1.3997   1.4448   1.4715
   1.4874   1.5131   1.5487   1.5797   1.6256   1.6530   1.6697   1.7056
   1.7128   1.7339   1.7572   1.8095   1.8155   1.8490   1.8660   1.8778
   1.8945   1.9131   1.9584   1.9941   2.0080   2.0185   2.0300   2.0545
   2.0796   2.0919   2.1442   2.1806   2.2041   2.2289   2.2521   2.2852
   2.3199   2.3697   2.4057   2.4416   2.4520   2.4724   2.5139   2.5336
   2.5453   2.6143   2.6341   2.6620   2.6967   2.7361   2.7500   2.8049
   2.8155   2.8383   2.8832   2.9036   2.9401   2.9802   3.0269   3.0392
   3.0760   3.1645   3.1773   3.3041
     eigenvalues at k+q:
 -35.0186 -34.9994 -34.8544 -34.6188 -34.5753 -34.5676 -34.5659 -34.4446
 -34.2982 -34.2587 -34.2419 -34.2207 -33.9367 -16.9582 -16.8517 -16.6553
 -16.5529 -16.5086 -16.4670 -16.4148 -16.3998 -16.3621 -16.3128 -16.2432
 -16.2030 -16.1951 -16.1573 -16.1391 -16.1270 -16.0981 -16.0670 -16.0428
 -15.9987 -15.9737 -15.9556 -15.9230 -15.8858 -15.8709 -15.8228 -15.8065
 -15.7792 -15.7649 -15.7436 -15.7173 -15.6971 -15.6772 -15.6361 -15.6202
 -15.6040 -15.5868 -15.5600 -15.5305 -15.5016 -15.4817 -15.4708 -15.4355
 -15.4274 -15.4012 -15.3926 -15.3610 -15.3431 -15.3063 -15.2892 -15.2807
 -15.2574 -15.2412 -15.2228 -15.2006 -15.1754 -15.1572 -15.1286 -15.0952
 -15.0672 -15.0460 -14.9943 -14.8959 -14.8566 -14.5829 -13.9895 -13.8098
 -13.7827 -13.7428 -13.6143 -13.5874 -13.4899 -13.4220 -13.3167 -13.2911
 -13.1400 -13.1066 -13.0090 -12.9807 -12.9572 -12.9446 -12.8996 -12.8565
 -12.8398 -12.7594 -12.7216 -12.6957 -12.6574 -12.6275 -12.5601 -12.5083
  -4.7903  -4.7503  -4.5955  -4.4893  -4.1755  -4.1321  -4.0819  -3.9973
  -3.9700  -3.9009  -3.8780  -3.8334  -3.7814  -3.7335  -3.6528  -3.6173
  -3.5875  -3.5497  -3.4915  -3.4714  -3.4008  -3.2814  -3.2234  -3.0818
  -2.9539  -2.2759  -2.0031  -1.9491  -1.8239  -1.7680  -1.6981  -1.6153
  -1.5801  -1.5463  -1.4344  -1.4041  -1.3298  -1.2885  -1.2216  -1.1533
  -1.1241  -1.0545  -0.9996  -0.9423  -0.8755  -0.7948  -0.7138  -0.6933
  -0.6462  -0.5933  -0.5459  -0.5133  -0.4831  -0.4329  -0.3647  -0.3535
  -0.2973  -0.2650  -0.2004  -0.1566  -0.0699  -0.0021   0.0375   0.0781
   0.1497   0.1750   0.2311   0.2791   0.3539   0.3686   0.4204   0.4851
   0.5797   0.6287   0.6894   0.7207   0.7792   0.8030   0.8457   0.8757
   0.9218   0.9410   0.9882   1.0578   1.0936   1.1354   1.1778   1.1911
   1.2459   1.2972   1.3063   1.3231   1.3608   1.3997   1.4448   1.4715
   1.4874   1.5131   1.5487   1.5797   1.6256   1.6530   1.6697   1.7056
   1.7128   1.7339   1.7572   1.8095   1.8155   1.8490   1.8660   1.8778
   1.8945   1.9131   1.9584   1.9941   2.0080   2.0185   2.0300   2.0545
   2.0796   2.0919   2.1442   2.1806   2.2041   2.2289   2.2521   2.2852
   2.3199   2.3697   2.4057   2.4416   2.4520   2.4724   2.5139   2.5336
   2.5453   2.6143   2.6341   2.6620   2.6967   2.7361   2.7500   2.8049
   2.8155   2.8383   2.8832   2.9036   2.9401   2.9802   3.0269   3.0392
   3.0760   3.1645   3.1773   3.3041
     cgsolve_all iterations  62    anorm=    0.72E-07
PARA_AUG  1     -26.2242976        -0.9679874        -0.0367771
     cgsolve_all iterations  64    anorm=    0.72E-07
PARA_AUG  2      -0.9599546       -24.3346975        -0.4498534
     cgsolve_all iterations  62    anorm=    0.73E-07
PARA_AUG  3       0.1079863        -0.4419878       -26.2751664
     cgsolve_all iterations  71    anorm=    0.75E-07
     cgsolve_all iterations  69    anorm=    0.73E-07
     cgsolve_all iterations  69    anorm=    0.74E-07
     compute_u_kq: q = (    0.0203,    0.0000,    0.0000)
     Rotating WFCS
     ethr =  1.00E-14,  avg # of iterations = 23.0
     eigenvalues at k:
 -35.0186 -34.9994 -34.8544 -34.6187 -34.5753 -34.5676 -34.5659 -34.4446
 -34.2982 -34.2587 -34.2419 -34.2207 -33.9367 -16.9582 -16.8517 -16.6553
 -16.5529 -16.5085 -16.4670 -16.4148 -16.3998 -16.3621 -16.3128 -16.2432
 -16.2030 -16.1951 -16.1573 -16.1391 -16.1270 -16.0981 -16.0670 -16.0428
 -15.9987 -15.9737 -15.9556 -15.9230 -15.8858 -15.8709 -15.8228 -15.8065
 -15.7792 -15.7649 -15.7436 -15.7173 -15.6971 -15.6772 -15.6361 -15.6202
 -15.6040 -15.5868 -15.5600 -15.5305 -15.5016 -15.4817 -15.4708 -15.4355
 -15.4274 -15.4012 -15.3926 -15.3610 -15.3431 -15.3063 -15.2892 -15.2807
 -15.2574 -15.2412 -15.2228 -15.2006 -15.1754 -15.1572 -15.1286 -15.0952
 -15.0672 -15.0460 -14.9943 -14.8959 -14.8566 -14.5829 -13.9895 -13.8098
 -13.7827 -13.7428 -13.6143 -13.5874 -13.4899 -13.4220 -13.3167 -13.2911
 -13.1400 -13.1066 -13.0090 -12.9807 -12.9572 -12.9446 -12.8996 -12.8565
 -12.8398 -12.7594 -12.7216 -12.6957 -12.6574 -12.6275 -12.5601 -12.5083
  -4.7903  -4.7503  -4.5955  -4.4893  -4.1755  -4.1321  -4.0819  -3.9973
  -3.9700  -3.9009  -3.8780  -3.8334  -3.7814  -3.7335  -3.6528  -3.6173
  -3.5875  -3.5497  -3.4915  -3.4714  -3.4008  -3.2814  -3.2234  -3.0818
  -2.9539  -2.2759  -2.0031  -1.9491  -1.8239  -1.7680  -1.6981  -1.6153
  -1.5800  -1.5463  -1.4344  -1.4041  -1.3298  -1.2885  -1.2216  -1.1533
  -1.1241  -1.0545  -0.9996  -0.9423  -0.8755  -0.7948  -0.7138  -0.6933
  -0.6462  -0.5933  -0.5459  -0.5133  -0.4831  -0.4329  -0.3647  -0.3535
  -0.2973  -0.2650  -0.2004  -0.1566  -0.0699  -0.0021   0.0375   0.0781
   0.1497   0.1750   0.2311   0.2791   0.3539   0.3686   0.4204   0.4851
   0.5797   0.6287   0.6894   0.7207   0.7792   0.8030   0.8457   0.8757
   0.9218   0.9410   0.9882   1.0578   1.0936   1.1355   1.1778   1.1911
   1.2459   1.2972   1.3063   1.3231   1.3608   1.3997   1.4448   1.4715
   1.4874   1.5131   1.5487   1.5797   1.6256   1.6530   1.6697   1.7056
   1.7128   1.7339   1.7572   1.8095   1.8155   1.8490   1.8660   1.8778
   1.8945   1.9131   1.9584   1.9941   2.0080   2.0185   2.0300   2.0545
   2.0796   2.0919   2.1442   2.1806   2.2041   2.2289   2.2521   2.2852
   2.3199   2.3697   2.4057   2.4416   2.4520   2.4724   2.5139   2.5336
   2.5453   2.6143   2.6341   2.6620   2.6967   2.7361   2.7500   2.8049
   2.8155   2.8383   2.8832   2.9036   2.9401   2.9802   3.0269   3.0392
   3.0760   3.1645   3.1773   3.3041
     eigenvalues at k+q:
 -35.0186 -34.9994 -34.8544 -34.6188 -34.5753 -34.5676 -34.5659 -34.4446
 -34.2982 -34.2587 -34.2418 -34.2207 -33.9367 -16.9582 -16.8576 -16.6573
 -16.5493 -16.5091 -16.4678 -16.4129 -16.3992 -16.3606 -16.3098 -16.2439
 -16.2028 -16.1936 -16.1578 -16.1409 -16.1279 -16.0951 -16.0672 -16.0449
 -16.0002 -15.9759 -15.9596 -15.9237 -15.8883 -15.8730 -15.8226 -15.8070
 -15.7804 -15.7677 -15.7444 -15.7178 -15.6966 -15.6769 -15.6366 -15.6203
 -15.6030 -15.5867 -15.5609 -15.5308 -15.5015 -15.4802 -15.4693 -15.4351
 -15.4271 -15.4012 -15.3931 -15.3598 -15.3418 -15.3063 -15.2873 -15.2800
 -15.2571 -15.2401 -15.2237 -15.1995 -15.1758 -15.1550 -15.1274 -15.0936
 -15.0665 -15.0447 -14.9931 -14.8952 -14.8566 -14.5798 -13.9813 -13.8100
 -13.7793 -13.7393 -13.6118 -13.5855 -13.4897 -13.4111 -13.3083 -13.2841
 -13.1395 -13.1049 -13.0115 -12.9830 -12.9599 -12.9457 -12.9008 -12.8619
 -12.8422 -12.7713 -12.7251 -12.6987 -12.6623 -12.6286 -12.5683 -12.5151
  -4.7911  -4.7491  -4.5951  -4.4878  -4.1753  -4.1270  -4.0847  -4.0006
  -3.9719  -3.8998  -3.8785  -3.8339  -3.7809  -3.7370  -3.6532  -3.6200
  -3.5820  -3.5496  -3.4947  -3.4726  -3.4020  -3.2839  -3.2209  -3.0818
  -2.9440  -2.2827  -2.0006  -1.9488  -1.8230  -1.7594  -1.6908  -1.6099
  -1.5783  -1.5379  -1.4281  -1.4001  -1.3262  -1.2795  -1.2127  -1.1471
  -1.1216  -1.0547  -1.0000  -0.9430  -0.8713  -0.7987  -0.7141  -0.6950
  -0.6453  -0.5932  -0.5470  -0.5127  -0.4822  -0.4380  -0.3639  -0.3575
  -0.3007  -0.2701  -0.2027  -0.1571  -0.0708  -0.0062   0.0399   0.0776
   0.1474   0.1755   0.2302   0.2820   0.3585   0.3661   0.4185   0.4855
   0.5791   0.6313   0.6906   0.7186   0.7783   0.8011   0.8360   0.8736
   0.9184   0.9336   0.9831   1.0583   1.0897   1.1325   1.1733   1.1866
   1.2436   1.2911   1.3072   1.3206   1.3575   1.3970   1.4408   1.4691
   1.4836   1.5139   1.5480   1.5775   1.6236   1.6526   1.6665   1.7036
   1.7088   1.7307   1.7548   1.8040   1.8132   1.8460   1.8635   1.8781
   1.8910   1.9112   1.9593   1.9931   2.0040   2.0177   2.0290   2.0544
   2.0767   2.0913   2.1453   2.1812   2.2045   2.2276   2.2523   2.2833
   2.3216   2.3710   2.4076   2.4422   2.4565   2.4748   2.5164   2.5368
   2.5520   2.6156   2.6344   2.6654   2.6946   2.7369   2.7573   2.8083
   2.8176   2.8449   2.8869   2.9090   2.9398   2.9804   3.0234   3.0404
   3.0729   3.1658   3.1778   3.3006
     cgsolve_all iterations  71    anorm=    0.75E-07
     cgsolve_all iterations  68    anorm=    0.74E-07
     cgsolve_all iterations  69    anorm=    0.73E-07
     compute_u_kq: q = (   -0.0203,    0.0000,    0.0000)
     Rotating WFCS
     ethr =  1.00E-14,  avg # of iterations = 23.0
     eigenvalues at k:
 -35.0186 -34.9994 -34.8544 -34.6187 -34.5753 -34.5676 -34.5659 -34.4446
 -34.2982 -34.2587 -34.2419 -34.2207 -33.9367 -16.9582 -16.8517 -16.6553
 -16.5529 -16.5085 -16.4670 -16.4148 -16.3998 -16.3621 -16.3128 -16.2432
 -16.2030 -16.1951 -16.1573 -16.1391 -16.1270 -16.0981 -16.0670 -16.0428
 -15.9987 -15.9737 -15.9556 -15.9230 -15.8858 -15.8709 -15.8228 -15.8065
 -15.7792 -15.7649 -15.7436 -15.7173 -15.6971 -15.6772 -15.6361 -15.6202
 -15.6040 -15.5868 -15.5600 -15.5305 -15.5016 -15.4817 -15.4708 -15.4355
 -15.4274 -15.4012 -15.3926 -15.3610 -15.3431 -15.3063 -15.2892 -15.2807
 -15.2574 -15.2412 -15.2228 -15.2006 -15.1754 -15.1572 -15.1286 -15.0952
 -15.0672 -15.0460 -14.9943 -14.8959 -14.8566 -14.5829 -13.9895 -13.8098
 -13.7827 -13.7428 -13.6143 -13.5874 -13.4899 -13.4220 -13.3167 -13.2911
 -13.1400 -13.1066 -13.0090 -12.9807 -12.9572 -12.9446 -12.8996 -12.8565
 -12.8398 -12.7594 -12.7216 -12.6957 -12.6574 -12.6275 -12.5601 -12.5083
  -4.7903  -4.7503  -4.5955  -4.4893  -4.1755  -4.1321  -4.0819  -3.9973
  -3.9700  -3.9009  -3.8780  -3.8334  -3.7814  -3.7335  -3.6528  -3.6173
  -3.5875  -3.5497  -3.4915  -3.4714  -3.4008  -3.2814  -3.2234  -3.0818
  -2.9539  -2.2759  -2.0031  -1.9491  -1.8239  -1.7680  -1.6981  -1.6153
  -1.5800  -1.5463  -1.4344  -1.4041  -1.3298  -1.2885  -1.2216  -1.1533
  -1.1241  -1.0545  -0.9996  -0.9423  -0.8755  -0.7948  -0.7138  -0.6933
  -0.6462  -0.5933  -0.5459  -0.5133  -0.4831  -0.4329  -0.3647  -0.3535
  -0.2973  -0.2650  -0.2004  -0.1566  -0.0699  -0.0021   0.0375   0.0781
   0.1497   0.1750   0.2311   0.2791   0.3539   0.3686   0.4204   0.4851
   0.5797   0.6287   0.6894   0.7207   0.7792   0.8030   0.8457   0.8757
   0.9218   0.9410   0.9882   1.0578   1.0936   1.1355   1.1778   1.1911
   1.2459   1.2972   1.3063   1.3231   1.3608   1.3997   1.4448   1.4715
   1.4874   1.5131   1.5487   1.5797   1.6256   1.6530   1.6697   1.7056
   1.7128   1.7339   1.7572   1.8095   1.8155   1.8490   1.8660   1.8778
   1.8945   1.9131   1.9584   1.9941   2.0080   2.0185   2.0300   2.0545
   2.0796   2.0919   2.1442   2.1806   2.2041   2.2289   2.2521   2.2852
   2.3199   2.3697   2.4057   2.4416   2.4520   2.4724   2.5139   2.5336
   2.5453   2.6143   2.6341   2.6620   2.6967   2.7361   2.7500   2.8049
   2.8155   2.8383   2.8832   2.9036   2.9401   2.9802   3.0269   3.0392
   3.0760   3.1645   3.1773   3.3041
     eigenvalues at k+q:
 -35.0186 -34.9994 -34.8544 -34.6188 -34.5753 -34.5676 -34.5659 -34.4445
 -34.2982 -34.2587 -34.2419 -34.2207 -33.9367 -16.9581 -16.8457 -16.6532
 -16.5566 -16.5079 -16.4665 -16.4174 -16.4015 -16.3622 -16.3152 -16.2425
 -16.2032 -16.1965 -16.1569 -16.1374 -16.1265 -16.1007 -16.0672 -16.0406
 -15.9976 -15.9714 -15.9516 -15.9221 -15.8834 -15.8684 -15.8233 -15.8060
 -15.7784 -15.7619 -15.7423 -15.7177 -15.6969 -15.6772 -15.6361 -15.6191
 -15.6049 -15.5869 -15.5591 -15.5303 -15.5026 -15.4827 -15.4720 -15.4364
 -15.4272 -15.4022 -15.3912 -15.3623 -15.3439 -15.3067 -15.2912 -15.2811
 -15.2578 -15.2425 -15.2217 -15.2016 -15.1752 -15.1593 -15.1299 -15.0973
 -15.0677 -15.0469 -14.9955 -14.8967 -14.8566 -14.5861 -13.9974 -13.8097
 -13.7862 -13.7462 -13.6169 -13.5897 -13.4905 -13.4315 -13.3248 -13.2978
 -13.1406 -13.1080 -13.0069 -12.9788 -12.9560 -12.9422 -12.8986 -12.8517
 -12.8369 -12.7478 -12.7183 -12.6926 -12.6524 -12.6261 -12.5522 -12.5015
  -4.7895  -4.7516  -4.5959  -4.4908  -4.1757  -4.1370  -4.0796  -3.9933
  -3.9682  -3.9021  -3.8778  -3.8328  -3.7816  -3.7298  -3.6528  -3.6146
  -3.5932  -3.5498  -3.4894  -3.4694  -3.3989  -3.2786  -3.2259  -3.0819
  -2.9642  -2.2690  -2.0057  -1.9494  -1.8246  -1.7766  -1.7057  -1.6217
  -1.5809  -1.5553  -1.4410  -1.4077  -1.3334  -1.2970  -1.2301  -1.1595
  -1.1269  -1.0541  -0.9986  -0.9413  -0.8797  -0.7915  -0.7136  -0.6917
  -0.6472  -0.5928  -0.5461  -0.5143  -0.4832  -0.4282  -0.3643  -0.3493
  -0.2941  -0.2598  -0.1992  -0.1549  -0.0689   0.0016   0.0348   0.0786
   0.1515   0.1756   0.2322   0.2765   0.3481   0.3720   0.4220   0.4849
   0.5805   0.6263   0.6881   0.7231   0.7789   0.8050   0.8522   0.8783
   0.9253   0.9506   0.9935   1.0582   1.0970   1.1372   1.1820   1.1964
   1.2483   1.3006   1.3074   1.3256   1.3648   1.4019   1.4482   1.4736
   1.4914   1.5116   1.5505   1.5818   1.6279   1.6526   1.6720   1.7075
   1.7176   1.7360   1.7602   1.8126   1.8195   1.8525   1.8671   1.8791
   1.8973   1.9158   1.9583   1.9946   2.0110   2.0189   2.0330   2.0540
   2.0821   2.0933   2.1432   2.1799   2.2027   2.2299   2.2525   2.2878
   2.3183   2.3683   2.4040   2.4398   2.4488   2.4699   2.5121   2.5297
   2.5394   2.6121   2.6340   2.6578   2.6988   2.7343   2.7447   2.8010
   2.8115   2.8341   2.8783   2.8998   2.9408   2.9799   3.0303   3.0384
   3.0788   3.1619   3.1774   3.3075
     cgsolve_all iterations  71    anorm=    0.75E-07
     cgsolve_all iterations  69    anorm=    0.74E-07
     cgsolve_all iterations  71    anorm=    0.73E-07
     compute_u_kq: q = (    0.0000,    0.0203,    0.0000)
     Rotating WFCS
     ethr =  1.00E-14,  avg # of iterations = 23.0
     eigenvalues at k:
 -35.0186 -34.9994 -34.8544 -34.6187 -34.5753 -34.5676 -34.5659 -34.4446
 -34.2982 -34.2587 -34.2419 -34.2207 -33.9367 -16.9582 -16.8517 -16.6553
 -16.5529 -16.5085 -16.4670 -16.4148 -16.3998 -16.3621 -16.3128 -16.2432
 -16.2030 -16.1951 -16.1573 -16.1391 -16.1270 -16.0981 -16.0670 -16.0428
 -15.9987 -15.9737 -15.9556 -15.9230 -15.8858 -15.8709 -15.8228 -15.8065
 -15.7792 -15.7649 -15.7436 -15.7173 -15.6971 -15.6772 -15.6361 -15.6202
 -15.6040 -15.5868 -15.5600 -15.5305 -15.5016 -15.4817 -15.4708 -15.4355
 -15.4274 -15.4012 -15.3926 -15.3610 -15.3431 -15.3063 -15.2892 -15.2807
 -15.2574 -15.2412 -15.2228 -15.2006 -15.1754 -15.1572 -15.1286 -15.0952
 -15.0672 -15.0460 -14.9943 -14.8959 -14.8566 -14.5829 -13.9895 -13.8098
 -13.7827 -13.7428 -13.6143 -13.5874 -13.4899 -13.4220 -13.3167 -13.2911
 -13.1400 -13.1066 -13.0090 -12.9807 -12.9572 -12.9446 -12.8996 -12.8565
 -12.8398 -12.7594 -12.7216 -12.6957 -12.6574 -12.6275 -12.5601 -12.5083
  -4.7903  -4.7503  -4.5955  -4.4893  -4.1755  -4.1321  -4.0819  -3.9973
  -3.9700  -3.9009  -3.8780  -3.8334  -3.7814  -3.7335  -3.6528  -3.6173
  -3.5875  -3.5497  -3.4915  -3.4714  -3.4008  -3.2814  -3.2234  -3.0818
  -2.9539  -2.2759  -2.0031  -1.9491  -1.8239  -1.7680  -1.6981  -1.6153
  -1.5800  -1.5463  -1.4344  -1.4041  -1.3298  -1.2885  -1.2216  -1.1533
  -1.1241  -1.0545  -0.9996  -0.9423  -0.8755  -0.7948  -0.7138  -0.6933
  -0.6462  -0.5933  -0.5459  -0.5133  -0.4831  -0.4329  -0.3647  -0.3535
  -0.2973  -0.2650  -0.2004  -0.1566  -0.0699  -0.0021   0.0375   0.0781
   0.1497   0.1750   0.2311   0.2791   0.3539   0.3686   0.4204   0.4851
   0.5797   0.6287   0.6894   0.7207   0.7792   0.8030   0.8457   0.8757
   0.9218   0.9410   0.9882   1.0578   1.0936   1.1355   1.1778   1.1911
   1.2459   1.2972   1.3063   1.3231   1.3608   1.3997   1.4448   1.4715
   1.4874   1.5131   1.5487   1.5797   1.6256   1.6530   1.6697   1.7056
   1.7128   1.7339   1.7572   1.8095   1.8155   1.8490   1.8660   1.8778
   1.8945   1.9131   1.9584   1.9941   2.0080   2.0185   2.0300   2.0545
   2.0796   2.0919   2.1442   2.1806   2.2041   2.2289   2.2521   2.2852
   2.3199   2.3697   2.4057   2.4416   2.4520   2.4724   2.5139   2.5336
   2.5453   2.6143   2.6341   2.6620   2.6967   2.7361   2.7500   2.8049
   2.8155   2.8383   2.8832   2.9036   2.9401   2.9802   3.0269   3.0392
   3.0760   3.1645   3.1773   3.3041
     eigenvalues at k+q:
 -35.0186 -34.9994 -34.8544 -34.6188 -34.5753 -34.5676 -34.5659 -34.4446
 -34.2982 -34.2587 -34.2419 -34.2207 -33.9367 -16.9582 -16.8515 -16.6554
 -16.5526 -16.5089 -16.4666 -16.4151 -16.3984 -16.3637 -16.3137 -16.2423
 -16.2037 -16.1967 -16.1572 -16.1383 -16.1260 -16.0990 -16.0651 -16.0437
 -15.9963 -15.9736 -15.9557 -15.9221 -15.8866 -15.8730 -15.8215 -15.8069
 -15.7808 -15.7652 -15.7433 -15.7164 -15.6962 -15.6760 -15.6382 -15.6206
 -15.6039 -15.5873 -15.5592 -15.5309 -15.5006 -15.4830 -15.4717 -15.4376
 -15.4263 -15.4001 -15.3907 -15.3621 -15.3436 -15.3067 -15.2896 -15.2808
 -15.2568 -15.2401 -15.2224 -15.2000 -15.1763 -15.1567 -15.1289 -15.0955
 -15.0671 -15.0465 -14.9937 -14.8947 -14.8568 -14.5845 -13.9892 -13.8095
 -13.7802 -13.7406 -13.6166 -13.5922 -13.4895 -13.4213 -13.3173 -13.2930
 -13.1406 -13.1065 -13.0123 -12.9810 -12.9599 -12.9443 -12.8996 -12.8483
 -12.8356 -12.7534 -12.7215 -12.6976 -12.6609 -12.6281 -12.5603 -12.5105
  -4.7901  -4.7504  -4.5940  -4.4900  -4.1770  -4.1353  -4.0824  -3.9956
  -3.9693  -3.9015  -3.8799  -3.8338  -3.7802  -3.7329  -3.6518  -3.6160
  -3.5877  -3.5495  -3.4894  -3.4702  -3.3987  -3.2752  -3.2241  -3.0820
  -2.9689  -2.2671  -2.0040  -1.9496  -1.8236  -1.7659  -1.7032  -1.6160
  -1.5776  -1.5461  -1.4356  -1.4011  -1.3337  -1.2888  -1.2207  -1.1548
  -1.1229  -1.0535  -1.0008  -0.9423  -0.8806  -0.7988  -0.7078  -0.6889
  -0.6472  -0.5917  -0.5485  -0.5157  -0.4811  -0.4332  -0.3646  -0.3565
  -0.2981  -0.2664  -0.1991  -0.1589  -0.0651   0.0012   0.0327   0.0817
   0.1498   0.1735   0.2352   0.2812   0.3519   0.3650   0.4191   0.4834
   0.5810   0.6296   0.6910   0.7269   0.7733   0.8024   0.8434   0.8784
   0.9141   0.9449   0.9910   1.0614   1.0926   1.1418   1.1821   1.1881
   1.2460   1.2974   1.3046   1.3232   1.3620   1.3996   1.4461   1.4725
   1.4883   1.5093   1.5503   1.5819   1.6273   1.6538   1.6674   1.7066
   1.7121   1.7316   1.7560   1.8053   1.8141   1.8492   1.8660   1.8736
   1.8951   1.9133   1.9597   1.9936   2.0059   2.0208   2.0299   2.0555
   2.0793   2.0919   2.1421   2.1818   2.2025   2.2288   2.2517   2.2869
   2.3168   2.3681   2.4070   2.4423   2.4554   2.4731   2.5114   2.5307
   2.5505   2.6129   2.6371   2.6607   2.6962   2.7377   2.7498   2.8029
   2.8159   2.8380   2.8837   2.9033   2.9400   2.9795   3.0271   3.0386
   3.0740   3.1648   3.1781   3.3060
     cgsolve_all iterations  71    anorm=    0.76E-07
     cgsolve_all iterations  69    anorm=    0.74E-07
     cgsolve_all iterations  69    anorm=    0.74E-07
     compute_u_kq: q = (    0.0000,   -0.0203,    0.0000)
     Rotating WFCS
     ethr =  1.00E-14,  avg # of iterations = 23.0
     eigenvalues at k:
 -35.0186 -34.9994 -34.8544 -34.6187 -34.5753 -34.5676 -34.5659 -34.4446
 -34.2982 -34.2587 -34.2419 -34.2207 -33.9367 -16.9582 -16.8517 -16.6553
 -16.5529 -16.5085 -16.4670 -16.4148 -16.3998 -16.3621 -16.3128 -16.2432
 -16.2030 -16.1951 -16.1573 -16.1391 -16.1270 -16.0981 -16.0670 -16.0428
 -15.9987 -15.9737 -15.9556 -15.9230 -15.8858 -15.8709 -15.8228 -15.8065
 -15.7792 -15.7649 -15.7436 -15.7173 -15.6971 -15.6772 -15.6361 -15.6202
 -15.6040 -15.5868 -15.5600 -15.5305 -15.5016 -15.4817 -15.4708 -15.4355
 -15.4274 -15.4012 -15.3926 -15.3610 -15.3431 -15.3063 -15.2892 -15.2807
 -15.2574 -15.2412 -15.2228 -15.2006 -15.1754 -15.1572 -15.1286 -15.0952
 -15.0672 -15.0460 -14.9943 -14.8959 -14.8566 -14.5829 -13.9895 -13.8098
 -13.7827 -13.7428 -13.6143 -13.5874 -13.4899 -13.4220 -13.3167 -13.2911
 -13.1400 -13.1066 -13.0090 -12.9807 -12.9572 -12.9446 -12.8996 -12.8565
 -12.8398 -12.7594 -12.7216 -12.6957 -12.6574 -12.6275 -12.5601 -12.5083
  -4.7903  -4.7503  -4.5955  -4.4893  -4.1755  -4.1321  -4.0819  -3.9973
  -3.9700  -3.9009  -3.8780  -3.8334  -3.7814  -3.7335  -3.6528  -3.6173
  -3.5875  -3.5497  -3.4915  -3.4714  -3.4008  -3.2814  -3.2234  -3.0818
  -2.9539  -2.2759  -2.0031  -1.9491  -1.8239  -1.7680  -1.6981  -1.6153
  -1.5800  -1.5463  -1.4344  -1.4041  -1.3298  -1.2885  -1.2216  -1.1533
  -1.1241  -1.0545  -0.9996  -0.9423  -0.8755  -0.7948  -0.7138  -0.6933
  -0.6462  -0.5933  -0.5459  -0.5133  -0.4831  -0.4329  -0.3647  -0.3535
  -0.2973  -0.2650  -0.2004  -0.1566  -0.0699  -0.0021   0.0375   0.0781
   0.1497   0.1750   0.2311   0.2791   0.3539   0.3686   0.4204   0.4851
   0.5797   0.6287   0.6894   0.7207   0.7792   0.8030   0.8457   0.8757
   0.9218   0.9410   0.9882   1.0578   1.0936   1.1355   1.1778   1.1911
   1.2459   1.2972   1.3063   1.3231   1.3608   1.3997   1.4448   1.4715
   1.4874   1.5131   1.5487   1.5797   1.6256   1.6530   1.6697   1.7056
   1.7128   1.7339   1.7572   1.8095   1.8155   1.8490   1.8660   1.8778
   1.8945   1.9131   1.9584   1.9941   2.0080   2.0185   2.0300   2.0545
   2.0796   2.0919   2.1442   2.1806   2.2041   2.2289   2.2521   2.2852
   2.3199   2.3697   2.4057   2.4416   2.4520   2.4724   2.5139   2.5336
   2.5453   2.6143   2.6341   2.6620   2.6967   2.7361   2.7500   2.8049
   2.8155   2.8383   2.8832   2.9036   2.9401   2.9802   3.0269   3.0392
   3.0760   3.1645   3.1773   3.3041
     eigenvalues at k+q:
 -35.0186 -34.9994 -34.8544 -34.6188 -34.5753 -34.5676 -34.5659 -34.4446
 -34.2982 -34.2587 -34.2419 -34.2207 -33.9367 -16.9582 -16.8519 -16.6553
 -16.5533 -16.5078 -16.4674 -16.4147 -16.4017 -16.3602 -16.3114 -16.2441
 -16.2034 -16.1923 -16.1574 -16.1408 -16.1271 -16.0973 -16.0691 -16.0424
 -16.0006 -15.9738 -15.9556 -15.9239 -15.8849 -15.8691 -15.8246 -15.8058
 -15.7773 -15.7642 -15.7440 -15.7180 -15.6977 -15.6783 -15.6346 -15.6198
 -15.6038 -15.5862 -15.5607 -15.5306 -15.5029 -15.4802 -15.4698 -15.4337
 -15.4279 -15.4025 -15.3947 -15.3599 -15.3426 -15.3059 -15.2891 -15.2804
 -15.2580 -15.2422 -15.2234 -15.2011 -15.1747 -15.1575 -15.1285 -15.0949
 -15.0674 -15.0455 -14.9952 -14.8963 -14.8564 -14.5813 -13.9898 -13.8104
 -13.7850 -13.7446 -13.6129 -13.5834 -13.4901 -13.4217 -13.3161 -13.2893
 -13.1396 -13.1067 -13.0057 -12.9807 -12.9554 -12.9447 -12.9002 -12.8647
 -12.8419 -12.7647 -12.7218 -12.6938 -12.6544 -12.6269 -12.5601 -12.5063
  -4.7904  -4.7503  -4.5969  -4.4887  -4.1740  -4.1282  -4.0815  -3.9989
  -3.9710  -3.9003  -3.8763  -3.8326  -3.7828  -3.7347  -3.6538  -3.6188
  -3.5873  -3.5499  -3.4947  -3.4711  -3.4028  -3.2867  -3.2228  -3.0817
  -2.9385  -2.2851  -2.0024  -1.9488  -1.8240  -1.7703  -1.6932  -1.6145
  -1.5818  -1.5469  -1.4329  -1.4071  -1.3266  -1.2877  -1.2224  -1.1509
  -1.1252  -1.0553  -0.9992  -0.9422  -0.8706  -0.7903  -0.7218  -0.6965
  -0.6450  -0.5951  -0.5442  -0.5110  -0.4850  -0.4326  -0.3656  -0.3496
  -0.2959  -0.2636  -0.2017  -0.1538  -0.0753  -0.0054   0.0425   0.0745
   0.1494   0.1770   0.2271   0.2771   0.3555   0.3730   0.4213   0.4864
   0.5779   0.6281   0.6866   0.7151   0.7845   0.8035   0.8488   0.8743
   0.9263   0.9400   0.9860   1.0544   1.0944   1.1298   1.1740   1.1936
   1.2459   1.2971   1.3073   1.3234   1.3594   1.4010   1.4438   1.4698
   1.4871   1.5168   1.5467   1.5779   1.6240   1.6516   1.6715   1.7045
   1.7131   1.7363   1.7592   1.8118   1.8183   1.8487   1.8660   1.8806
   1.8948   1.9129   1.9568   1.9939   2.0082   2.0179   2.0299   2.0537
   2.0802   2.0927   2.1454   2.1797   2.2048   2.2294   2.2522   2.2839
   2.3223   2.3711   2.4044   2.4411   2.4488   2.4720   2.5161   2.5359
   2.5417   2.6151   2.6317   2.6636   2.6973   2.7347   2.7500   2.8029
   2.8178   2.8395   2.8827   2.9040   2.9402   2.9805   3.0264   3.0395
   3.0781   3.1641   3.1766   3.3023
     cgsolve_all iterations  71    anorm=    0.75E-07
     cgsolve_all iterations  69    anorm=    0.74E-07
     cgsolve_all iterations  69    anorm=    0.75E-07
     compute_u_kq: q = (    0.0000,    0.0000,    0.0203)
     Rotating WFCS
     ethr =  1.00E-14,  avg # of iterations = 23.0
     eigenvalues at k:
 -35.0186 -34.9994 -34.8544 -34.6187 -34.5753 -34.5676 -34.5659 -34.4446
 -34.2982 -34.2587 -34.2419 -34.2207 -33.9367 -16.9582 -16.8517 -16.6553
 -16.5529 -16.5085 -16.4670 -16.4148 -16.3998 -16.3621 -16.3128 -16.2432
 -16.2030 -16.1951 -16.1573 -16.1391 -16.1270 -16.0981 -16.0670 -16.0428
 -15.9987 -15.9737 -15.9556 -15.9230 -15.8858 -15.8709 -15.8228 -15.8065
 -15.7792 -15.7649 -15.7436 -15.7173 -15.6971 -15.6772 -15.6361 -15.6202
 -15.6040 -15.5868 -15.5600 -15.5305 -15.5016 -15.4817 -15.4708 -15.4355
 -15.4274 -15.4012 -15.3926 -15.3610 -15.3431 -15.3063 -15.2892 -15.2807
 -15.2574 -15.2412 -15.2228 -15.2006 -15.1754 -15.1572 -15.1286 -15.0952
 -15.0672 -15.0460 -14.9943 -14.8959 -14.8566 -14.5829 -13.9895 -13.8098
 -13.7827 -13.7428 -13.6143 -13.5874 -13.4899 -13.4220 -13.3167 -13.2911
 -13.1400 -13.1066 -13.0090 -12.9807 -12.9572 -12.9446 -12.8996 -12.8565
 -12.8398 -12.7594 -12.7216 -12.6957 -12.6574 -12.6275 -12.5601 -12.5083
  -4.7903  -4.7503  -4.5955  -4.4893  -4.1755  -4.1321  -4.0819  -3.9973
  -3.9700  -3.9009  -3.8780  -3.8334  -3.7814  -3.7335  -3.6528  -3.6173
  -3.5875  -3.5497  -3.4915  -3.4714  -3.4008  -3.2814  -3.2234  -3.0818
  -2.9539  -2.2759  -2.0031  -1.9491  -1.8239  -1.7680  -1.6981  -1.6153
  -1.5800  -1.5463  -1.4344  -1.4041  -1.3298  -1.2885  -1.2216  -1.1533
  -1.1241  -1.0545  -0.9996  -0.9423  -0.8755  -0.7948  -0.7138  -0.6933
  -0.6462  -0.5933  -0.5459  -0.5133  -0.4831  -0.4329  -0.3647  -0.3535
  -0.2973  -0.2650  -0.2004  -0.1566  -0.0699  -0.0021   0.0375   0.0781
   0.1497   0.1750   0.2311   0.2791   0.3539   0.3686   0.4204   0.4851
   0.5797   0.6287   0.6894   0.7207   0.7792   0.8030   0.8457   0.8757
   0.9218   0.9410   0.9882   1.0578   1.0936   1.1355   1.1778   1.1911
   1.2459   1.2972   1.3063   1.3231   1.3608   1.3997   1.4448   1.4715
   1.4874   1.5131   1.5487   1.5797   1.6256   1.6530   1.6697   1.7056
   1.7128   1.7339   1.7572   1.8095   1.8155   1.8490   1.8660   1.8778
   1.8945   1.9131   1.9584   1.9941   2.0080   2.0185   2.0300   2.0545
   2.0796   2.0919   2.1442   2.1806   2.2041   2.2289   2.2521   2.2852
   2.3199   2.3697   2.4057   2.4416   2.4520   2.4724   2.5139   2.5336
   2.5453   2.6143   2.6341   2.6620   2.6967   2.7361   2.7500   2.8049
   2.8155   2.8383   2.8832   2.9036   2.9401   2.9802   3.0269   3.0392
   3.0760   3.1645   3.1773   3.3041
     eigenvalues at k+q:
 -35.0186 -34.9994 -34.8544 -34.6188 -34.5753 -34.5676 -34.5659 -34.4446
 -34.2982 -34.2587 -34.2419 -34.2207 -33.9367 -16.9582 -16.8516 -16.6554
 -16.5528 -16.5085 -16.4669 -16.4151 -16.3994 -16.3618 -16.3122 -16.2445
 -16.2034 -16.1953 -16.1586 -16.1380 -16.1269 -16.0976 -16.0683 -16.0413
 -15.9999 -15.9717 -15.9553 -15.9227 -15.8869 -15.8708 -15.8252 -15.8060
 -15.7782 -15.7651 -15.7432 -15.7175 -15.6980 -15.6780 -15.6333 -15.6195
 -15.6030 -15.5855 -15.5608 -15.5315 -15.5013 -15.4815 -15.4712 -15.4363
 -15.4274 -15.4010 -15.3927 -15.3612 -15.3434 -15.3080 -15.2887 -15.2797
 -15.2568 -15.2413 -15.2229 -15.2006 -15.1743 -15.1589 -15.1295 -15.0954
 -15.0674 -15.0458 -14.9949 -14.8928 -14.8584 -14.5829 -13.9897 -13.8098
 -13.7849 -13.7396 -13.6133 -13.5887 -13.4915 -13.4220 -13.3171 -13.2908
 -13.1401 -13.1068 -13.0083 -12.9803 -12.9574 -12.9442 -12.8999 -12.8566
 -12.8397 -12.7591 -12.7215 -12.6957 -12.6573 -12.6274 -12.5600 -12.5082
  -4.7902  -4.7503  -4.5957  -4.4893  -4.1755  -4.1320  -4.0819  -3.9973
  -3.9700  -3.9009  -3.8781  -3.8332  -3.7815  -3.7334  -3.6528  -3.6173
  -3.5876  -3.5493  -3.4915  -3.4716  -3.4008  -3.2812  -3.2235  -3.0819
  -2.9540  -2.2758  -2.0033  -1.9487  -1.8241  -1.7677  -1.6997  -1.6136
  -1.5787  -1.5481  -1.4343  -1.4037  -1.3312  -1.2903  -1.2209  -1.1524
  -1.1239  -1.0536  -0.9998  -0.9441  -0.8756  -0.7944  -0.7112  -0.6921
  -0.6494  -0.5971  -0.5486  -0.5104  -0.4803  -0.4335  -0.3642  -0.3521
  -0.2980  -0.2643  -0.2024  -0.1551  -0.0714  -0.0021   0.0410   0.0769
   0.1498   0.1737   0.2315   0.2796   0.3542   0.3692   0.4165   0.4895
   0.5808   0.6289   0.6889   0.7213   0.7810   0.8044   0.8438   0.8775
   0.9192   0.9405   0.9886   1.0583   1.0949   1.1357   1.1773   1.1898
   1.2446   1.2991   1.3063   1.3221   1.3604   1.3998   1.4422   1.4712
   1.4840   1.5131   1.5496   1.5788   1.6239   1.6527   1.6727   1.7056
   1.7128   1.7334   1.7572   1.8089   1.8181   1.8464   1.8675   1.8785
   1.8949   1.9122   1.9601   1.9948   2.0071   2.0190   2.0292   2.0548
   2.0812   2.0917   2.1436   2.1815   2.2030   2.2302   2.2501   2.2854
   2.3204   2.3700   2.4055   2.4429   2.4511   2.4736   2.5130   2.5348
   2.5462   2.6138   2.6349   2.6622   2.6957   2.7358   2.7496   2.8047
   2.8151   2.8397   2.8816   2.9036   2.9399   2.9807   3.0273   3.0392
   3.0753   3.1640   3.1780   3.3040
     cgsolve_all iterations  71    anorm=    0.75E-07
     cgsolve_all iterations  69    anorm=    0.73E-07
     cgsolve_all iterations  69    anorm=    0.75E-07
     compute_u_kq: q = (    0.0000,    0.0000,   -0.0203)
     Rotating WFCS
     ethr =  1.00E-14,  avg # of iterations = 23.0
     eigenvalues at k:
 -35.0186 -34.9994 -34.8544 -34.6187 -34.5753 -34.5676 -34.5659 -34.4446
 -34.2982 -34.2587 -34.2419 -34.2207 -33.9367 -16.9582 -16.8517 -16.6553
 -16.5529 -16.5085 -16.4670 -16.4148 -16.3998 -16.3621 -16.3128 -16.2432
 -16.2030 -16.1951 -16.1573 -16.1391 -16.1270 -16.0981 -16.0670 -16.0428
 -15.9987 -15.9737 -15.9556 -15.9230 -15.8858 -15.8709 -15.8228 -15.8065
 -15.7792 -15.7649 -15.7436 -15.7173 -15.6971 -15.6772 -15.6361 -15.6202
 -15.6040 -15.5868 -15.5600 -15.5305 -15.5016 -15.4817 -15.4708 -15.4355
 -15.4274 -15.4012 -15.3926 -15.3610 -15.3431 -15.3063 -15.2892 -15.2807
 -15.2574 -15.2412 -15.2228 -15.2006 -15.1754 -15.1572 -15.1286 -15.0952
 -15.0672 -15.0460 -14.9943 -14.8959 -14.8566 -14.5829 -13.9895 -13.8098
 -13.7827 -13.7428 -13.6143 -13.5874 -13.4899 -13.4220 -13.3167 -13.2911
 -13.1400 -13.1066 -13.0090 -12.9807 -12.9572 -12.9446 -12.8996 -12.8565
 -12.8398 -12.7594 -12.7216 -12.6957 -12.6574 -12.6275 -12.5601 -12.5083
  -4.7903  -4.7503  -4.5955  -4.4893  -4.1755  -4.1321  -4.0819  -3.9973
  -3.9700  -3.9009  -3.8780  -3.8334  -3.7814  -3.7335  -3.6528  -3.6173
  -3.5875  -3.5497  -3.4915  -3.4714  -3.4008  -3.2814  -3.2234  -3.0818
  -2.9539  -2.2759  -2.0031  -1.9491  -1.8239  -1.7680  -1.6981  -1.6153
  -1.5800  -1.5463  -1.4344  -1.4041  -1.3298  -1.2885  -1.2216  -1.1533
  -1.1241  -1.0545  -0.9996  -0.9423  -0.8755  -0.7948  -0.7138  -0.6933
  -0.6462  -0.5933  -0.5459  -0.5133  -0.4831  -0.4329  -0.3647  -0.3535
  -0.2973  -0.2650  -0.2004  -0.1566  -0.0699  -0.0021   0.0375   0.0781
   0.1497   0.1750   0.2311   0.2791   0.3539   0.3686   0.4204   0.4851
   0.5797   0.6287   0.6894   0.7207   0.7792   0.8030   0.8457   0.8757
   0.9218   0.9410   0.9882   1.0578   1.0936   1.1355   1.1778   1.1911
   1.2459   1.2972   1.3063   1.3231   1.3608   1.3997   1.4448   1.4715
   1.4874   1.5131   1.5487   1.5797   1.6256   1.6530   1.6697   1.7056
   1.7128   1.7339   1.7572   1.8095   1.8155   1.8490   1.8660   1.8778
   1.8945   1.9131   1.9584   1.9941   2.0080   2.0185   2.0300   2.0545
   2.0796   2.0919   2.1442   2.1806   2.2041   2.2289   2.2521   2.2852
   2.3199   2.3697   2.4057   2.4416   2.4520   2.4724   2.5139   2.5336
   2.5453   2.6143   2.6341   2.6620   2.6967   2.7361   2.7500   2.8049
   2.8155   2.8383   2.8832   2.9036   2.9401   2.9802   3.0269   3.0392
   3.0760   3.1645   3.1773   3.3041
     eigenvalues at k+q:
 -35.0186 -34.9994 -34.8544 -34.6188 -34.5753 -34.5676 -34.5659 -34.4446
 -34.2982 -34.2587 -34.2419 -34.2207 -33.9367 -16.9582 -16.8518 -16.6553
 -16.5530 -16.5085 -16.4671 -16.4146 -16.4003 -16.3623 -16.3136 -16.2417
 -16.2031 -16.1942 -16.1560 -16.1403 -16.1270 -16.0989 -16.0655 -16.0446
 -15.9975 -15.9756 -15.9558 -15.9236 -15.8848 -15.8707 -15.8214 -15.8063
 -15.7801 -15.7646 -15.7437 -15.7173 -15.6967 -15.6755 -15.6392 -15.6213
 -15.6050 -15.5876 -15.5594 -15.5293 -15.5019 -15.4818 -15.4703 -15.4347
 -15.4273 -15.4016 -15.3927 -15.3609 -15.3425 -15.3048 -15.2896 -15.2820
 -15.2578 -15.2412 -15.2225 -15.2007 -15.1767 -15.1555 -15.1278 -15.0949
 -15.0670 -15.0460 -14.9937 -14.8989 -14.8552 -14.5829 -13.9892 -13.8098
 -13.7810 -13.7454 -13.6154 -13.5863 -13.4885 -13.4217 -13.3164 -13.2915
 -13.1399 -13.1064 -13.0096 -12.9813 -12.9569 -12.9449 -12.8993 -12.8563
 -12.8399 -12.7596 -12.7217 -12.6956 -12.6575 -12.6275 -12.5603 -12.5084
  -4.7904  -4.7503  -4.5952  -4.4893  -4.1754  -4.1322  -4.0819  -3.9974
  -3.9701  -3.9008  -3.8779  -3.8335  -3.7812  -3.7336  -3.6528  -3.6174
  -3.5874  -3.5500  -3.4915  -3.4712  -3.4008  -3.2815  -3.2234  -3.0818
  -2.9538  -2.2760  -2.0030  -1.9494  -1.8235  -1.7680  -1.6967  -1.6169
  -1.5812  -1.5450  -1.4346  -1.4037  -1.3291  -1.2863  -1.2223  -1.1548
  -1.1240  -1.0556  -0.9997  -0.9400  -0.8753  -0.7949  -0.7163  -0.6940
  -0.6435  -0.5896  -0.5430  -0.5170  -0.4867  -0.4313  -0.3657  -0.3540
  -0.2962  -0.2651  -0.1983  -0.1586  -0.0686  -0.0030   0.0343   0.0788
   0.1500   0.1771   0.2308   0.2784   0.3533   0.3684   0.4246   0.4802
   0.5778   0.6292   0.6897   0.7199   0.7758   0.8033   0.8473   0.8740
   0.9245   0.9416   0.9879   1.0567   1.0928   1.1352   1.1765   1.1941
   1.2472   1.2935   1.3066   1.3239   1.3621   1.3995   1.4473   1.4715
   1.4920   1.5133   1.5481   1.5812   1.6268   1.6529   1.6653   1.7055
   1.7133   1.7351   1.7572   1.8099   1.8135   1.8519   1.8635   1.8771
   1.8940   1.9148   1.9562   1.9932   2.0072   2.0179   2.0310   2.0544
   2.0791   2.0926   2.1445   2.1794   2.2062   2.2273   2.2545   2.2852
   2.3191   2.3688   2.4062   2.4400   2.4533   2.4713   2.5149   2.5324
   2.5444   2.6146   2.6329   2.6621   2.6974   2.7360   2.7507   2.8050
   2.8159   2.8368   2.8851   2.9034   2.9403   2.9795   3.0265   3.0393
   3.0765   3.1650   3.1768   3.3042
     cgsolve_all iterations  71    anorm=    0.75E-07
     cgsolve_all iterations  69    anorm=    0.73E-07
     cgsolve_all iterations  69    anorm=    0.75E-07

     End of magnetic susceptibility calculation

     f-sum rule (1st term):
          -500.8854         -0.0396         -0.0053
            -0.0416       -501.1030         -0.0315
            -0.0058         -0.0321       -501.0313

     f-sum rule (2nd term):
           -12.3433          0.0381          0.0028
             0.0380        -12.2918          0.0316
             0.0028          0.0321        -12.3630

     f-sum rule (should be  -513.3936):
          -513.2287         -0.0015         -0.0025
            -0.0035       -513.3948          0.0000
            -0.0029          0.0000       -513.3943

     chi_bare pGv (HH) in paratec units:
      -137.107850      1.022737     -0.073621
         1.070946   -136.754743      0.159364
        -0.073482      0.154358   -134.842485

      -137.107850      1.022737     -0.073621
         1.070946   -136.754743      0.159364
        -0.073482      0.154358   -134.842485

     chi_bare vGv (VV) in paratec units:
      -134.875262      0.926901     -0.128541
         0.926942   -134.698936      0.059193
        -0.128612      0.059077   -133.174576

      -134.875262      0.926901     -0.128541
         0.926942   -134.698936      0.059193
        -0.128612      0.059077   -133.174576

     chi_bare pGv (HH) in 10^{-6} cm^3/mol:
          -651.5494          4.8601         -0.3499
             5.0892       -649.8714          0.7573
            -0.3492          0.7335       -640.7842

     chi_bare vGv (VV) in 10^{-6} cm^3/mol:
          -640.9400          4.4047         -0.6108
             4.4049       -640.1020          0.2813
            -0.6112          0.2807       -632.8581

     Contributions to the NMR chemical shifts: -------------------------------

     Macroscopic shape contribution in ppm:                    7.74
             7.7935         -0.0000          0.0000
            -0.0000          7.7735         -0.0000
             0.0000         -0.0000          7.6648


     Core contribution in ppm:

     Atom  1  O   pos: ( -0.230724  1.481638  0.102560)  core sigma:         271.07
     Atom  2  H   pos: ( -0.098496  1.532579  0.159509)  core sigma:           0.00
     Atom  3  H   pos: ( -0.311980  1.457793  0.219441)  core sigma:           0.00
     Atom  4  O   pos: (  0.183650  0.179278  0.276865)  core sigma:         271.07
     Atom  5  H   pos: (  0.142716  0.061810  0.351606)  core sigma:           0.00
     Atom  6  H   pos: (  0.287368  0.245043  0.364865)  core sigma:           0.00
     Atom  7  O   pos: (  0.708290  0.022566  0.162086)  core sigma:         271.07
     Atom  8  H   pos: (  0.740757  0.103065  0.285016)  core sigma:           0.00
     Atom  9  H   pos: ( -0.600445  1.765848  0.248488)  core sigma:           0.00
     Atom 10  O   pos: (  0.199135 -0.044098  1.935618)  core sigma:         271.07
     Atom 11  H   pos: (  0.285799 -0.067107  1.822362)  core sigma:           0.00
     Atom 12  H   pos: (  0.176962  0.800116  0.001270)  core sigma:           0.00
     Atom 13  O   pos: (  0.432378  0.359809  0.504544)  core sigma:         271.07
     Atom 14  H   pos: (  0.449363  0.506675  0.489777)  core sigma:           0.00
     Atom 15  H   pos: (  0.576489  0.311469  0.473389)  core sigma:           0.00
     Atom 16  O   pos: ( -0.477764  0.874098  1.533734)  core sigma:         271.07
     Atom 17  H   pos: ( -0.603183  0.925451  1.478034)  core sigma:           0.00
     Atom 18  H   pos: ( -0.404004  0.988004  1.588965)  core sigma:           0.00
     Atom 19  O   pos: ( -0.359941  1.397407  0.531895)  core sigma:         271.07
     Atom 20  H   pos: ( -0.474984  1.501265  0.542423)  core sigma:           0.00
     Atom 21  H   pos: ( -0.238739  1.479472  0.522312)  core sigma:           0.00
     Atom 22  O   pos: ( -0.231912  0.914718  1.918010)  core sigma:         271.07
     Atom 23  H   pos: ( -0.299173  0.932909  2.048018)  core sigma:           0.00
     Atom 24  H   pos: ( -0.204546  0.772468  1.914452)  core sigma:           0.00
     Atom 25  Ca  pos: ( -0.290456  1.270349  0.884249)  core sigma:        1265.05
     Atom 26  Si  pos: ( -0.786896  1.236746  0.777930)  core sigma:         837.79
     Atom 27  O   pos: ( -0.964600  1.184212  0.931560)  core sigma:         271.07
     Atom 28  O   pos: ( -0.622928  1.365066  0.894882)  core sigma:         271.07
     Atom 29  O   pos: ( -0.697050  1.025142  0.695785)  core sigma:         271.07
     Atom 30  O   pos: ( -0.878150  1.337643  0.575689)  core sigma:         271.07
     Atom 31  Ca  pos: (  0.659154 -0.156272  0.864789)  core sigma:        1265.05
     Atom 32  Si  pos: (  0.152728 -0.089694  0.756409)  core sigma:         837.79
     Atom 33  O   pos: (  0.000344 -0.222167  0.885906)  core sigma:         271.07
     Atom 34  O   pos: (  0.348188 -0.043721  0.885407)  core sigma:         271.07
     Atom 35  O   pos: (  0.203929 -0.184610  0.532577)  core sigma:         271.07
     Atom 36  Ca  pos: ( -0.435551  0.810702  1.164566)  core sigma:        1265.05
     Atom 37  Si  pos: (  0.077110  0.756172  1.344650)  core sigma:         837.79
     Atom 38  O   pos: ( -0.761430  0.925924  1.257771)  core sigma:         271.07
     Atom 39  O   pos: ( -0.100537  0.705375  1.185615)  core sigma:         271.07
     Atom 40  O   pos: ( -0.003073  0.831563  1.558679)  core sigma:         271.07
     Atom 41  Ca  pos: ( -0.745444  1.273236  1.219165)  core sigma:        1265.05
     Atom 42  Si  pos: (  0.980047 -0.548769  1.343696)  core sigma:         837.79
     Atom 43  O   pos: ( -0.391159  1.188913  1.213050)  core sigma:         271.07
     Atom 44  O   pos: (  0.219784 -0.518988  1.339917)  core sigma:         271.07
     Atom 45  O   pos: ( -0.080521 -0.282930  1.346009)  core sigma:         271.07
     Atom 46  O   pos: (  0.932935 -0.612924  1.574619)  core sigma:         271.07
     Atom 47  Ca  pos: (  0.257340 -0.723422  1.708911)  core sigma:        1265.05
     Atom 48  Ca  pos: ( -0.049178 -0.283092  1.784683)  core sigma:        1265.05
     Atom 49  Si  pos: ( -0.844915  1.561908  0.472762)  core sigma:         837.79
     Atom 50  O   pos: ( -0.871447  1.539572  0.237795)  core sigma:         271.07
     Atom 51  O   pos: (  0.610829 -0.211067  0.522157)  core sigma:         271.07
     Atom 52  O   pos: (  0.269243 -0.226472  1.574534)  core sigma:         271.07
     Atom 53  H   pos: (  0.265529 -0.352927  1.486539)  core sigma:           0.00
     Atom 54  H   pos: (  0.413756 -0.191533  1.586764)  core sigma:           0.00
     Atom 55  O   pos: ( -0.806914  0.666920  1.879330)  core sigma:         271.07
     Atom 56  H   pos: ( -0.859295  0.725905  1.754444)  core sigma:           0.00
     Atom 57  H   pos: ( -0.798127  0.780979  1.970510)  core sigma:           0.00
     Atom 58  O   pos: (  0.280248  0.645560  0.179047)  core sigma:         271.07
     Atom 59  H   pos: (  0.369584  0.562917  0.100589)  core sigma:           0.00
     Atom 60  H   pos: (  0.363543  0.698921  0.295805)  core sigma:           0.00
     Atom 61  O   pos: ( -0.536494  0.358388  1.970866)  core sigma:         271.07
     Atom 62  H   pos: ( -0.574413  1.239510  0.057191)  core sigma:           0.00
     Atom 63  H   pos: ( -0.534243  0.501964  1.951448)  core sigma:           0.00
     Atom 64  O   pos: (  0.053432  1.054975  0.268949)  core sigma:         271.07
     Atom 65  H   pos: ( -0.911803  1.166674  0.398200)  core sigma:           0.00
     Atom 66  H   pos: (  0.010074  0.931560  0.334751)  core sigma:           0.00
     Atom 67  O   pos: (  0.052274  0.278802  1.684647)  core sigma:         271.07
     Atom 68  H   pos: (  0.062764  0.407605  1.616741)  core sigma:           0.00
     Atom 69  H   pos: (  0.175621  0.216286  1.620287)  core sigma:           0.00
     Atom 70  O   pos: (  0.464558 -0.809534  1.990316)  core sigma:         271.07
     Atom 71  H   pos: (  0.291315  0.120923  0.060606)  core sigma:           0.00
     Atom 72  H   pos: (  0.598922 -0.821534  2.048920)  core sigma:           0.00
     Atom 73  Ca  pos: (  0.367396  0.323817  0.855673)  core sigma:        1265.05
     Atom 74  Si  pos: ( -0.128157  0.285502  0.693534)  core sigma:         837.79
     Atom 75  O   pos: ( -0.290370  0.215864  0.859692)  core sigma:         271.07
     Atom 76  O   pos: ( -0.034920  0.498571  0.760609)  core sigma:         271.07
     Atom 77  O   pos: (  0.062628  0.129819  0.697545)  core sigma:         271.07
     Atom 78  O   pos: ( -0.211049  0.294430  0.465677)  core sigma:         271.07
     Atom 79  Ca  pos: (  0.023697  0.810918  0.883800)  core sigma:        1265.05
     Atom 80  Si  pos: ( -0.525566  0.846647  0.716246)  core sigma:         837.79
     Atom 81  O   pos: ( -0.630696  0.687913  0.864906)  core sigma:         271.07
     Atom 82  O   pos: ( -0.327469  0.930343  0.828737)  core sigma:         271.07
     Atom 83  O   pos: ( -0.486825  0.772909  0.486308)  core sigma:         271.07
     Atom 84  Ca  pos: (  0.221575 -0.087824  1.217817)  core sigma:        1265.05
     Atom 85  Si  pos: (  0.723641 -0.153209  1.362266)  core sigma:         837.79
     Atom 86  O   pos: ( -0.195141  0.091998  1.346682)  core sigma:         271.07
     Atom 87  O   pos: (  0.547313 -0.227782  1.216540)  core sigma:         271.07
     Atom 88  O   pos: ( -0.333961 -0.151836  1.619466)  core sigma:         271.07
     Atom 89  Ca  pos: ( -0.155961  0.357037  1.150755)  core sigma:        1265.05
     Atom 90  Si  pos: (  0.326443  0.358423  1.308413)  core sigma:         837.79
     Atom 91  O   pos: (  0.181178  0.250239  1.143992)  core sigma:         271.07
     Atom 92  O   pos: ( -0.479000  0.468418  1.212741)  core sigma:         271.07
     Atom 93  O   pos: (  0.188960  0.541783  1.403607)  core sigma:         271.07
     Atom 94  O   pos: (  0.374675  0.201398  1.487053)  core sigma:         271.07
     Atom 95  Ca  pos: ( -0.033573  0.469660  0.230859)  core sigma:        1265.05
     Atom 96  Ca  pos: ( -0.322248  0.217674  1.665680)  core sigma:        1265.05
     Atom 97  Ca  pos: (  0.023609  1.244422 -0.015929)  core sigma:        1265.05
     Atom 98  O   pos: (  0.114806 -0.519967  1.956647)  core sigma:         271.07
     Atom 99  H   pos: (  0.012546 -0.621921  1.949157)  core sigma:           0.00
     Atom100  O   pos: ( -0.265520  0.656813  0.052994)  core sigma:         271.07
     Atom101  H   pos: ( -0.349355  0.703588  0.160096)  core sigma:           0.00
     Atom102  O   pos: (  0.557805 -0.573443  1.588445)  core sigma:         271.07
     Atom103  H   pos: (  0.568109 -0.427406  1.605469)  core sigma:           0.00
     Atom104  H   pos: (  0.704779 -0.611158  1.597961)  core sigma:           0.00
     Atom105  O   pos: ( -0.274208  0.561981  1.649122)  core sigma:         271.07
     Atom106  H   pos: ( -0.388670  0.649204  1.618479)  core sigma:           0.00
     Atom107  H   pos: ( -0.162061  0.658320  1.618991)  core sigma:           0.00
     Atom108  O   pos: ( -0.087138  0.731264  0.467953)  core sigma:         271.07
     Atom109  H   pos: ( -0.066338  0.631045  0.583581)  core sigma:           0.00
     Atom110  H   pos: ( -0.234471  0.755743  0.471235)  core sigma:           0.00
     Atom111  O   pos: ( -0.184489  0.128037  2.000126)  core sigma:         271.07
     Atom112  H   pos: ( -0.251017  0.892328 -0.015206)  core sigma:           0.00
     Atom113  H   pos: ( -0.341859  1.081750  0.075042)  core sigma:           0.00
     Atom114  O   pos: ( -0.471637  1.129710  0.271597)  core sigma:         271.07
     Atom115  H   pos: ( -0.420436  1.225903  0.372880)  core sigma:           0.00
     Atom116  H   pos: ( -0.500356  1.005855  0.346279)  core sigma:           0.00

     Bare contribution in ppm:

     Atom  1  O   pos: ( -0.230724  1.481638  0.102560)  bare sigma:          69.60
            76.8632          2.0523         -0.1066
             0.8057         64.8722         -1.7109
             1.7302         -2.5155         67.0786

     Atom  2  H   pos: ( -0.098496  1.532579  0.159509)  bare sigma:          10.82
            28.7409          5.6150          8.8801
             6.3319         -0.6895          2.6803
            10.9072          2.7256          4.4166

     Atom  3  H   pos: ( -0.311980  1.457793  0.219441)  bare sigma:          19.07
            19.1839          3.3971         -8.1058
             3.3767         12.6055         -2.5256
            -9.3421         -3.2798         25.4228

     Atom  4  O   pos: (  0.183650  0.179278  0.276865)  bare sigma:          67.77
            67.0064          2.1218          1.9879
             2.2633         67.6581          2.5373
             2.0651          3.1366         68.6564

     Atom  5  H   pos: (  0.142716  0.061810  0.351606)  bare sigma:          17.00
            10.8831          3.1950         -1.8342
             3.8750         23.4944         -8.0448
            -2.4260         -8.6330         16.6205

     Atom  6  H   pos: (  0.287368  0.245043  0.364865)  bare sigma:          10.79
            14.1544         12.3869         13.3213
            11.9379          7.5301          8.8210
            14.0213          9.8647         10.6790

     Atom  7  O   pos: (  0.708290  0.022566  0.162086)  bare sigma:          69.77
            65.6604          5.5056         -0.4713
             4.6652         69.3779          1.8203
             1.7491          5.8315         74.2812

     Atom  8  H   pos: (  0.740757  0.103065  0.285016)  bare sigma:          11.53
             1.4268          5.9487          5.1433
             5.6819         12.9657         15.0610
             5.5525         16.6875         20.2054

     Atom  9  H   pos: ( -0.600445  1.765848  0.248488)  bare sigma:          17.16
            13.5177          8.3674         -3.0806
             8.1418         23.2130         -6.1855
            -3.1263         -6.9146         14.7543

     Atom 10  O   pos: (  0.199135 -0.044098  1.935618)  bare sigma:          72.68
            68.8238         -1.5242          1.9924
            -0.7496         70.4961          0.1599
             0.9181         -2.1465         78.7084

     Atom 11  H   pos: (  0.285799 -0.067107  1.822362)  bare sigma:          18.41
            15.1351         -1.2250         -9.0927
            -1.3319         12.2289          5.1240
            -7.4922          4.2439         27.8545

     Atom 12  H   pos: (  0.176962  0.800116  0.001270)  bare sigma:          13.75
             8.1864         -6.3730         10.3269
            -5.5428         10.0577        -10.8039
             8.8524        -10.6245         22.9975

     Atom 13  O   pos: (  0.432378  0.359809  0.504544)  bare sigma:          59.35
            64.5940          0.1262          1.9998
            -0.2865         56.4911          2.2253
             1.6959          2.2912         56.9646

     Atom 14  H   pos: (  0.449363  0.506675  0.489777)  bare sigma:          13.32
             4.0095          4.2793          0.1132
             3.7720         32.4039         -2.3197
            -0.0656         -2.4001          3.5607

     Atom 15  H   pos: (  0.576489  0.311469  0.473389)  bare sigma:           8.30
            31.1079        -10.8229         -4.9259
            -9.4497         -1.4696          1.7657
            -5.6388          2.1770         -4.7509

     Atom 16  O   pos: ( -0.477764  0.874098  1.533734)  bare sigma:          67.52
            69.9921          2.0531          8.0491
            -2.7559         68.0075         -2.3396
             9.6634          0.1047         64.5518

     Atom 17  H   pos: ( -0.603183  0.925451  1.478034)  bare sigma:          15.03
            23.9149         -3.2211         11.8160
            -4.8100          8.4172         -2.3565
            10.9926         -1.6846         12.7572

     Atom 18  H   pos: ( -0.404004  0.988004  1.588965)  bare sigma:          15.04
            13.0554          8.5109          5.8486
             9.4615         23.3345          5.2194
             6.1520          4.9991          8.7287

     Atom 19  O   pos: ( -0.359941  1.397407  0.531895)  bare sigma:          62.81
            65.4163         -2.2285          0.5098
            -2.1288         60.5051          4.2419
             0.3772          5.2847         62.5206

     Atom 20  H   pos: ( -0.474984  1.501265  0.542423)  bare sigma:           8.60
            19.2815        -17.1739         -1.9158
           -18.1861         10.7810          2.0872
            -1.9053          1.7293         -4.2622

     Atom 21  H   pos: ( -0.238739  1.479472  0.522312)  bare sigma:          14.69
            24.8030         12.2305         -0.1347
            12.9741         13.1192          1.3061
            -0.5803          0.8569          6.1617

     Atom 22  O   pos: ( -0.231912  0.914718  1.918010)  bare sigma:          70.83
            63.7141         -2.1776         -3.6576
            -1.7654         73.5339         -0.4391
            -5.2848          0.6136         75.2488

     Atom 23  H   pos: ( -0.299173  0.932909  2.048018)  bare sigma:          13.96
            10.7436         -3.4026        -13.3815
            -2.7164          5.2553          3.3821
           -14.4329          4.3074         25.8910

     Atom 24  H   pos: ( -0.204546  0.772468  1.914452)  bare sigma:          17.48
             9.7679         -3.7800         -0.6584
            -4.3730         28.5189          1.1379
             0.1041         -0.3497         14.1585

     Atom 25  Ca  pos: ( -0.290456  1.270349  0.884249)  bare sigma:         103.00
           104.7336         -2.7748         -1.0390
            -3.4642        109.0613         -1.2973
            -1.9079         -1.8879         95.2120

     Atom 26  Si  pos: ( -0.786896  1.236746  0.777930)  bare sigma:         -28.51
           -27.6267          3.0040          0.1139
             2.9815        -30.0116          0.0981
             0.5412         -0.0267        -27.8799

     Atom 27  O   pos: ( -0.964600  1.184212  0.931560)  bare sigma:          31.00
            38.3848         -3.7666          4.3426
            -5.7546         32.7568          1.8427
             7.3162          1.6799         21.8556

     Atom 28  O   pos: ( -0.622928  1.365066  0.894882)  bare sigma:          31.30
            33.8592          0.7268         -2.0410
             0.6176         40.3257         -0.3801
            -4.1612         -2.2570         19.7173

     Atom 29  O   pos: ( -0.697050  1.025142  0.695785)  bare sigma:          52.24
            49.4012         -9.0957          0.1485
            -8.6360         56.7295          2.4805
             0.3100          2.2414         50.5780

     Atom 30  O   pos: ( -0.878150  1.337643  0.575689)  bare sigma:          50.68
            42.8516         -2.1815          2.5715
            -0.6792         54.5772         -5.4610
             1.8761         -5.4075         54.5970

     Atom 31  Ca  pos: (  0.659154 -0.156272  0.864789)  bare sigma:         101.80
           105.7354         -3.3847          0.0561
            -3.7323        103.2395          1.3368
            -0.6452          1.3001         96.4236

     Atom 32  Si  pos: (  0.152728 -0.089694  0.756409)  bare sigma:         -28.18
           -26.1792          3.3433         -0.3243
             4.0688        -29.7785         -1.1319
             0.2041         -1.0639        -28.5941

     Atom 33  O   pos: (  0.000344 -0.222167  0.885906)  bare sigma:          37.34
            43.7657          2.3780         -0.6946
             2.4656         42.8410          1.3490
             2.2374          1.9610         25.4115

     Atom 34  O   pos: (  0.348188 -0.043721  0.885407)  bare sigma:          29.85
            38.3199         -2.7220         -1.1891
            -3.9912         26.0523          0.3914
            -3.7655          1.2365         25.1908

     Atom 35  O   pos: (  0.203929 -0.184610  0.532577)  bare sigma:          48.83
            46.7996         -3.7951         -5.6127
            -3.9532         48.9625          5.6808
            -4.8593          5.5317         50.7286

     Atom 36  Ca  pos: ( -0.435551  0.810702  1.164566)  bare sigma:         104.94
           106.7366         -3.4773         -2.3291
            -3.7939        106.2216         -0.8524
            -2.9962         -0.1095        101.8660

     Atom 37  Si  pos: (  0.077110  0.756172  1.344650)  bare sigma:         -28.48
           -28.5287          2.9957         -1.1391
             2.9333        -31.6273          0.9027
            -1.9545          0.7467        -25.2951

     Atom 38  O   pos: ( -0.761430  0.925924  1.257771)  bare sigma:          35.49
            36.3880          0.5779         -2.0587
             1.3160         41.4534         -3.2498
            -1.5883         -3.0376         28.6278

     Atom 39  O   pos: ( -0.100537  0.705375  1.185615)  bare sigma:          27.33
            29.4940         -0.8657         -3.4803
            -2.5097         25.1980         -4.3806
            -5.7685         -4.7106         27.2955

     Atom 40  O   pos: ( -0.003073  0.831563  1.558679)  bare sigma:          35.17
            25.5169         -0.2939         -1.1079
             0.2590         44.5402         14.0200
            -0.1343         12.1217         35.4464

     Atom 41  Ca  pos: ( -0.745444  1.273236  1.219165)  bare sigma:         103.63
           105.0017         -2.2040         -5.8981
            -2.6201        105.5916          0.8400
            -5.1566          0.4377        100.2863

     Atom 42  Si  pos: (  0.980047 -0.548769  1.343696)  bare sigma:         -28.57
           -25.5456          3.7485          2.4356
             4.0840        -33.1102          2.6112
             1.9274          2.5394        -27.0556

     Atom 43  O   pos: ( -0.391159  1.188913  1.213050)  bare sigma:          37.42
            35.2148          2.7173          1.9288
             3.4835         34.5200          2.3115
             1.6566          3.3782         42.5229

     Atom 44  O   pos: (  0.219784 -0.518988  1.339917)  bare sigma:          38.14
            45.9527         -0.8617         -7.8982
            -2.4890         33.8225          5.7869
           -10.7307          6.1352         34.6320

     Atom 45  O   pos: ( -0.080521 -0.282930  1.346009)  bare sigma:          46.24
            48.2674         -5.6927         -1.0652
            -5.9578         50.4905         -0.7628
            -0.5397         -0.5614         39.9611

     Atom 46  O   pos: (  0.932935 -0.612924  1.574619)  bare sigma:          33.26
            40.7793          3.7042         -0.8336
             4.6195         32.6137          5.2220
            -0.6409          3.9849         26.3917

     Atom 47  Ca  pos: (  0.257340 -0.723422  1.708911)  bare sigma:         106.51
           102.6009         -1.3126         -1.1664
            -1.8462        111.3916          9.7273
            -1.8662          9.6135        105.5481

     Atom 48  Ca  pos: ( -0.049178 -0.283092  1.784683)  bare sigma:         103.23
           102.6707         -7.9833          6.6730
            -8.1635        103.9085         -2.9459
             8.7001         -3.2834        103.1021

     Atom 49  Si  pos: ( -0.844915  1.561908  0.472762)  bare sigma:         -27.96
           -27.2890          3.2356          5.1514
             3.1229        -34.4398          2.5743
             4.4158          2.0958        -22.1487

     Atom 50  O   pos: ( -0.871447  1.539572  0.237795)  bare sigma:          48.22
            46.4843          4.7632          8.5470
             4.2256         40.3917          6.1847
             9.3782          5.8121         57.7795

     Atom 51  O   pos: (  0.610829 -0.211067  0.522157)  bare sigma:          41.45
            41.5237          0.7280          4.3579
             0.9045         34.5168          2.7517
             5.6055          2.8210         48.3198

     Atom 52  O   pos: (  0.269243 -0.226472  1.574534)  bare sigma:          60.54
            60.7112          3.1064         -0.6914
             5.4235         60.7001          6.2130
            -0.7137          6.4656         60.2087

     Atom 53  H   pos: (  0.265529 -0.352927  1.486539)  bare sigma:           9.40
             0.4195          3.8104          2.8093
             4.6895         18.9898         17.4378
             3.6201         17.1960          8.7976

     Atom 54  H   pos: (  0.413756 -0.191533  1.586764)  bare sigma:          12.99
            31.4133          6.4001          1.2778
             5.5311          5.0313          1.7770
             1.3262          1.6885          2.5270

     Atom 55  O   pos: ( -0.806914  0.666920  1.879330)  bare sigma:          67.78
            58.8615         -0.8217          3.7361
            -1.5981         72.1206         -4.3741
             5.6127         -3.4416         72.3500

     Atom 56  H   pos: ( -0.859295  0.725905  1.754444)  bare sigma:          14.05
             7.4170         -4.6076          9.2080
            -5.2763          9.5751         -9.6615
             9.7205         -8.0730         25.1678

     Atom 57  H   pos: ( -0.798127  0.780979  1.970510)  bare sigma:          15.45
             5.1064          0.8199          1.8045
             1.6802         24.2153         10.4781
             2.1536          8.7775         17.0296

     Atom 58  O   pos: (  0.280248  0.645560  0.179047)  bare sigma:          67.69
            72.1021          1.7129          7.7892
             1.0524         61.8796          1.0221
             6.6568          1.3179         69.0929

     Atom 59  H   pos: (  0.369584  0.562917  0.100589)  bare sigma:          19.00
            20.7354         -4.2477         -5.0028
            -3.4067         17.8493          5.5314
            -3.7746          5.2241         18.4082

     Atom 60  H   pos: (  0.363543  0.698921  0.295805)  bare sigma:           9.82
             9.0140          6.3665         16.3947
             5.5528          1.4923          8.4104
            15.0796          8.7544         18.9576

     Atom 61  O   pos: ( -0.536494  0.358388  1.970866)  bare sigma:          71.34
            73.7870         -3.1972          2.4450
            -2.6112         69.5586         -3.1819
             1.6311         -3.8171         70.6710

     Atom 62  H   pos: ( -0.574413  1.239510  0.057191)  bare sigma:          14.16
             9.8958         -4.0499          8.9937
            -3.8371          6.4962         -6.7912
             8.9234         -8.4223         26.1021

     Atom 63  H   pos: ( -0.534243  0.501964  1.951448)  bare sigma:          17.71
            13.9830         -1.4408          0.0064
            -2.4821         26.9509         -5.2219
             0.3142         -3.6710         12.1813

     Atom 64  O   pos: (  0.053432  1.054975  0.268949)  bare sigma:          70.13
            63.9603          0.9380          0.4400
             2.3455         71.7031         -4.2773
            -0.6913         -5.7106         74.7310

     Atom 65  H   pos: ( -0.911803  1.166674  0.398200)  bare sigma:          13.72
             3.5983          4.3204          5.2763
             4.5410         17.0091         13.0593
             5.7782         14.1891         20.5639

     Atom 66  H   pos: (  0.010074  0.931560  0.334751)  bare sigma:          14.75
             7.0137          7.9110         -3.6513
             8.5063         25.3750        -10.0017
            -4.4405        -11.6809         11.8700

     Atom 67  O   pos: (  0.052274  0.278802  1.684647)  bare sigma:          63.42
            66.0345         -3.1178         -3.9477
            -3.3455         58.1112          1.3566
            -4.1985         -0.0947         66.1071

     Atom 68  H   pos: (  0.062764  0.407605  1.616741)  bare sigma:          16.40
             9.9606          1.2415         -3.8188
             0.9150         23.6719         -9.0590
            -3.1326         -9.3780         15.5729

     Atom 69  H   pos: (  0.175621  0.216286  1.620287)  bare sigma:          10.85
            20.7374         -9.0194        -14.1724
            -8.2959          4.0371          2.3170
           -14.2462          3.4761          7.7903

     Atom 70  O   pos: (  0.464558 -0.809534  1.990316)  bare sigma:          69.14
            70.5299         -2.5541          3.0214
            -2.8293         64.4192          0.6222
             4.8593         -0.4672         72.4775

     Atom 71  H   pos: (  0.291315  0.120923  0.060606)  bare sigma:          12.91
            11.9906         -4.0023        -12.0137
            -4.2712          2.3109          4.9178
           -13.0172          4.7318         24.4280

     Atom 72  H   pos: (  0.598922 -0.821534  2.048920)  bare sigma:          14.67
            27.7936         -3.5565         10.3513
            -3.1702          4.0555         -1.4121
            11.8263         -2.5401         12.1699

     Atom 73  Ca  pos: (  0.367396  0.323817  0.855673)  bare sigma:         106.70
           100.2810          0.6341         -6.6420
             0.6344        111.5143         -2.8121
            -6.9138         -3.3866        108.3012

     Atom 74  Si  pos: ( -0.128157  0.285502  0.693534)  bare sigma:         -28.44
           -29.9624          2.3585         -0.2557
             2.2712        -29.1422         -0.6548
             0.1926         -0.4213        -26.2217

     Atom 75  O   pos: ( -0.290370  0.215864  0.859692)  bare sigma:          30.26
            29.4678          2.1676          2.5103
             3.4608         32.8062          4.2791
             5.0687          5.0918         28.4995

     Atom 76  O   pos: ( -0.034920  0.498571  0.760609)  bare sigma:          38.15
            28.9630          4.6272          0.8217
             4.7709         51.0763          0.7277
             2.7088          1.1910         34.4225

     Atom 77  O   pos: (  0.062628  0.129819  0.697545)  bare sigma:          52.78
            52.6350         -8.9063          0.2890
            -8.6430         56.6156         -1.7726
            -0.4073         -0.9270         49.0842

     Atom 78  O   pos: ( -0.211049  0.294430  0.465677)  bare sigma:          37.89
            40.0550          5.3632         -4.4748
             5.7542         31.7484         -1.7171
            -3.8003         -0.9371         41.8559

     Atom 79  Ca  pos: (  0.023697  0.810918  0.883800)  bare sigma:         106.04
           100.9495          0.3189         -3.2016
             0.6026        112.8717          0.8698
            -3.8655          0.3343        104.2961

     Atom 80  Si  pos: ( -0.525566  0.846647  0.716246)  bare sigma:         -28.49
           -29.6342          3.4220         -0.0810
             3.2882        -31.0285          0.3849
            -0.7809          1.0487        -24.8016

     Atom 81  O   pos: ( -0.630696  0.687913  0.864906)  bare sigma:          30.85
            29.4028         -2.6925          0.8958
            -1.1517         41.7920         -1.2407
             1.9339          3.1873         21.3647

     Atom 82  O   pos: ( -0.327469  0.930343  0.828737)  bare sigma:          32.44
            30.4351          1.8650         -1.4796
             2.5675         38.4242          2.0581
            -3.0801          0.4816         28.4571

     Atom 83  O   pos: ( -0.486825  0.772909  0.486308)  bare sigma:          44.43
            41.3979          2.8712          3.3473
             1.8640         42.9352          2.7769
             1.7839          1.8113         48.9437

     Atom 84  Ca  pos: (  0.221575 -0.087824  1.217817)  bare sigma:         108.19
           106.9713         -3.0101         -1.5540
            -2.7636        111.8460         -5.4471
            -1.3945         -5.4571        105.7390

     Atom 85  Si  pos: (  0.723641 -0.153209  1.362266)  bare sigma:         -28.38
           -29.2916          4.5852          2.8286
             4.3423        -26.5923          0.4943
             2.1438         -0.2323        -29.2551

     Atom 86  O   pos: ( -0.195141  0.091998  1.346682)  bare sigma:          32.58
            19.6855          6.0114         -4.7917
             5.4075         40.3058         -9.5312
            -5.6143        -12.0199         37.7524

     Atom 87  O   pos: (  0.547313 -0.227782  1.216540)  bare sigma:          34.64
            39.9576         -0.3713          6.5492
            -1.1843         34.7146          2.7792
             4.2876          1.7323         29.2485

     Atom 88  O   pos: ( -0.333961 -0.151836  1.619466)  bare sigma:          32.24
            40.2077          0.0388          9.5416
             0.1246         37.7937         -3.6274
             9.0482         -2.6945         18.7236

     Atom 89  Ca  pos: ( -0.155961  0.357037  1.150755)  bare sigma:         101.26
           101.0875         -1.6069          0.6207
            -1.1275        105.5083         -1.5157
             1.4703         -0.9318         97.1760

     Atom 90  Si  pos: (  0.326443  0.358423  1.308413)  bare sigma:         -28.64
           -28.6207          1.5732         -0.5318
             1.6790        -29.8809         -2.8555
            -0.6988         -3.6360        -27.4135

     Atom 91  O   pos: (  0.181178  0.250239  1.143992)  bare sigma:          23.08
            28.7038         -6.9772         -4.2268
            -6.9870         26.3149         -4.8023
            -6.4366         -5.3674         14.2282

     Atom 92  O   pos: ( -0.479000  0.468418  1.212741)  bare sigma:          32.40
            38.4132          0.3447         -4.0364
            -2.4337         36.1492         -1.7535
            -1.6351         -1.5299         22.6228

     Atom 93  O   pos: (  0.188960  0.541783  1.403607)  bare sigma:          49.64
            45.0923         -7.3641         -4.8578
            -8.3681         58.7665          0.6556
            -3.8954          0.9756         45.0691

     Atom 94  O   pos: (  0.374675  0.201398  1.487053)  bare sigma:          36.52
            49.1900         -6.3230          7.4188
            -1.9209         25.0304         -2.3392
             5.7384         -1.4154         35.3453

     Atom 95  Ca  pos: ( -0.033573  0.469660  0.230859)  bare sigma:          97.86
            92.0812         -1.9144         -4.5289
            -2.5257         95.0303         -3.8547
            -3.7462         -3.9271        106.4777

     Atom 96  Ca  pos: ( -0.322248  0.217674  1.665680)  bare sigma:         106.80
           107.3149          0.3815          7.1491
            -1.2616        107.4739          3.2609
             7.0051          3.5328        105.6056

     Atom 97  Ca  pos: (  0.023609  1.244422 -0.015929)  bare sigma:         109.90
           109.1072          1.5314         -1.7430
             1.9984        107.8280         -2.0129
            -1.0468         -0.2351        112.7619

     Atom 98  O   pos: (  0.114806 -0.519967  1.956647)  bare sigma:          31.86
            15.7308        -19.7727         -2.5852
           -16.1530         28.8199          0.6938
            -3.2560          0.6746         51.0389

     Atom 99  H   pos: (  0.012546 -0.621921  1.949157)  bare sigma:          20.55
            16.9251          2.8972          0.4200
             2.9418         26.0905          1.2318
             0.2115          0.7358         18.6488

     Atom100  O   pos: ( -0.265520  0.656813  0.052994)  bare sigma:          48.87
            48.1816          0.5419          2.1895
             1.7273         51.0685        -10.7653
             0.3029         -8.7526         47.3591

     Atom101  H   pos: ( -0.349355  0.703588  0.160096)  bare sigma:          20.52
            21.5351         -2.0212         -7.3656
            -2.0488         15.7281          2.5547
            -7.0398          3.0129         24.2993

     Atom102  O   pos: (  0.557805 -0.573443  1.588445)  bare sigma:          61.96
            72.7926          1.3828         -2.3126
             0.7842         60.5710         -1.1425
            -3.2891         -1.7485         52.5030

     Atom103  H   pos: (  0.568109 -0.427406  1.605469)  bare sigma:          15.55
            10.2993          3.3471          0.1816
             1.6880         31.7469          0.7889
             0.0756          1.1693          4.6053

     Atom104  H   pos: (  0.704779 -0.611158  1.597961)  bare sigma:          10.57
            33.6346         -7.0491         -1.1983
            -5.1882          1.3796         -0.1435
            -0.6858         -0.0227         -3.3180

     Atom105  O   pos: ( -0.274208  0.561981  1.649122)  bare sigma:          64.49
            59.6928          2.6590         -0.9791
             5.5648         75.5134         -3.1667
            -1.1433         -2.3068         58.2660

     Atom106  H   pos: ( -0.388670  0.649204  1.618479)  bare sigma:          14.11
            17.8474        -10.8085          4.3917
           -11.7337         18.5714         -5.3444
             4.5545         -5.3962          5.9191

     Atom107  H   pos: ( -0.162061  0.658320  1.618991)  bare sigma:          11.68
            18.4327         13.5463         -4.8155
            15.4434         14.7779         -5.0908
            -5.0670         -4.6027          1.8439

     Atom108  O   pos: ( -0.087138  0.731264  0.467953)  bare sigma:          60.93
            58.6222         -2.5254         -0.5615
            -1.9691         61.3474         -5.7686
            -0.7022         -4.1875         62.8165

     Atom109  H   pos: ( -0.066338  0.631045  0.583581)  bare sigma:           9.38
            -2.8014         -3.0751          4.3592
            -3.8410         12.3965        -18.2339
             5.2158        -17.9083         18.5434

     Atom110  H   pos: ( -0.234471  0.755743  0.471235)  bare sigma:          12.70
            31.9108         -5.1519         -0.7489
            -4.9778          2.6878         -0.6844
            -1.6205         -0.4288          3.5131

     Atom111  O   pos: ( -0.184489  0.128037  2.000126)  bare sigma:          62.84
            59.8066         -1.9365         -2.0509
            -1.0012         67.1901         -0.2351
            -2.0109         -1.5798         61.5106

     Atom112  H   pos: ( -0.251017  0.892328 -0.015206)  bare sigma:          12.39
             0.9703         -3.2724         -0.9683
            -3.0988         32.3975         -6.5937
            -0.8245         -7.6204          3.7949

     Atom113  H   pos: ( -0.341859  1.081750  0.075042)  bare sigma:          12.09
             8.9970         -5.6687        -13.1941
            -5.3565          4.4520          6.7883
           -13.5704          7.3445         22.8229

     Atom114  O   pos: ( -0.471637  1.129710  0.271597)  bare sigma:          68.24
            60.6212          3.6481         -1.2285
             2.7038         71.9220         -0.5821
            -0.5912          0.9975         72.1836

     Atom115  H   pos: ( -0.420436  1.225903  0.372880)  bare sigma:          11.87
             2.6493          8.3499          5.6236
             7.8369         17.2871         14.0708
             5.7671         15.3964         15.6650

     Atom116  H   pos: ( -0.500356  1.005855  0.346279)  bare sigma:          14.24
             4.6416          3.7642         -2.1870
             3.5404         25.2480        -11.2062
            -2.3611        -12.2538         12.8246

     Diamagnetic contribution in ppm:

     Atom  1  O   pos: ( -0.230724  1.481638  0.102560)  dia sigma:          18.00
            18.3688          0.3940         -0.3018
             0.3940         17.4549         -0.0091
            -0.3018         -0.0091         18.1703

     Atom  2  H   pos: ( -0.098496  1.532579  0.159509)  dia sigma:           0.90
             0.9003         -0.0000         -0.0000
            -0.0000          0.9003         -0.0000
            -0.0000         -0.0000          0.9003

     Atom  3  H   pos: ( -0.311980  1.457793  0.219441)  dia sigma:           1.05
             1.0506         -0.0000         -0.0000
            -0.0000          1.0506         -0.0000
            -0.0000         -0.0000          1.0506

     Atom  4  O   pos: (  0.183650  0.179278  0.276865)  dia sigma:          18.18
            18.0267          0.5293          0.1719
             0.5293         18.4444         -0.2194
             0.1719         -0.2194         18.0731

     Atom  5  H   pos: (  0.142716  0.061810  0.351606)  dia sigma:           1.02
             1.0158         -0.0000         -0.0000
            -0.0000          1.0158         -0.0000
            -0.0000         -0.0000          1.0158

     Atom  6  H   pos: (  0.287368  0.245043  0.364865)  dia sigma:           0.92
             0.9152         -0.0000         -0.0000
            -0.0000          0.9152         -0.0000
            -0.0000         -0.0000          0.9152

     Atom  7  O   pos: (  0.708290  0.022566  0.162086)  dia sigma:          18.13
            17.6677          0.4872          0.0074
             0.4872         18.5209          0.0664
             0.0074          0.0664         18.2063

     Atom  8  H   pos: (  0.740757  0.103065  0.285016)  dia sigma:           0.92
             0.9185         -0.0000         -0.0000
            -0.0000          0.9185         -0.0000
            -0.0000         -0.0000          0.9185

     Atom  9  H   pos: ( -0.600445  1.765848  0.248488)  dia sigma:           1.01
             1.0079         -0.0000         -0.0000
            -0.0000          1.0079         -0.0000
            -0.0000         -0.0000          1.0079

     Atom 10  O   pos: (  0.199135 -0.044098  1.935618)  dia sigma:          18.09
            18.0177         -0.2676         -0.1991
            -0.2676         17.5678         -0.2113
            -0.1991         -0.2113         18.6971

     Atom 11  H   pos: (  0.285799 -0.067107  1.822362)  dia sigma:           1.04
             1.0429         -0.0000         -0.0000
            -0.0000          1.0429         -0.0000
            -0.0000         -0.0000          1.0429

     Atom 12  H   pos: (  0.176962  0.800116  0.001270)  dia sigma:           0.96
             0.9622         -0.0000         -0.0000
            -0.0000          0.9622         -0.0000
            -0.0000         -0.0000          0.9622

     Atom 13  O   pos: (  0.432378  0.359809  0.504544)  dia sigma:          18.14
            18.1945         -0.1448         -0.1097
            -0.1448         18.5916         -0.0030
            -0.1097         -0.0030         17.6466

     Atom 14  H   pos: (  0.449363  0.506675  0.489777)  dia sigma:           0.96
             0.9604         -0.0000         -0.0000
            -0.0000          0.9604         -0.0000
            -0.0000         -0.0000          0.9604

     Atom 15  H   pos: (  0.576489  0.311469  0.473389)  dia sigma:           0.87
             0.8687         -0.0000         -0.0000
            -0.0000          0.8687         -0.0000
            -0.0000         -0.0000          0.8687

     Atom 16  O   pos: ( -0.477764  0.874098  1.533734)  dia sigma:          18.16
            18.5130          0.0563          0.5327
             0.0563         18.2385          0.2014
             0.5327          0.2014         17.7299

     Atom 17  H   pos: ( -0.603183  0.925451  1.478034)  dia sigma:           1.00
             0.9957         -0.0000         -0.0000
            -0.0000          0.9957         -0.0000
            -0.0000         -0.0000          0.9957

     Atom 18  H   pos: ( -0.404004  0.988004  1.588965)  dia sigma:           0.98
             0.9845         -0.0000         -0.0000
            -0.0000          0.9845         -0.0000
            -0.0000         -0.0000          0.9845

     Atom 19  O   pos: ( -0.359941  1.397407  0.531895)  dia sigma:          18.08
            18.5997          0.0757         -0.0888
             0.0757         18.0995          0.0139
            -0.0888          0.0139         17.5381

     Atom 20  H   pos: ( -0.474984  1.501265  0.542423)  dia sigma:           0.86
             0.8599         -0.0000         -0.0000
            -0.0000          0.8599         -0.0000
            -0.0000         -0.0000          0.8599

     Atom 21  H   pos: ( -0.238739  1.479472  0.522312)  dia sigma:           0.99
             0.9931         -0.0000         -0.0000
            -0.0000          0.9931         -0.0000
            -0.0000         -0.0000          0.9931

     Atom 22  O   pos: ( -0.231912  0.914718  1.918010)  dia sigma:          18.20
            17.7110         -0.2663         -0.4770
            -0.2663         18.6348          0.1790
            -0.4770          0.1790         18.2420

     Atom 23  H   pos: ( -0.299173  0.932909  2.048018)  dia sigma:           0.97
             0.9718         -0.0000         -0.0000
            -0.0000          0.9718         -0.0000
            -0.0000         -0.0000          0.9718

     Atom 24  H   pos: ( -0.204546  0.772468  1.914452)  dia sigma:           1.02
             1.0215         -0.0000         -0.0000
            -0.0000          1.0215         -0.0000
            -0.0000         -0.0000          1.0215

     Atom 25  Ca  pos: ( -0.290456  1.270349  0.884249)  dia sigma:          -4.23
            -4.2396          0.0129          0.0025
             0.0129         -4.2444          0.0058
             0.0025          0.0058         -4.2025

     Atom 26  Si  pos: ( -0.786896  1.236746  0.777930)  dia sigma:           1.98
             1.9643         -0.0279         -0.0009
            -0.0279          1.9982         -0.0031
            -0.0009         -0.0031          1.9700

     Atom 27  O   pos: ( -0.964600  1.184212  0.931560)  dia sigma:          17.78
            17.8250          0.0316         -0.1355
             0.0316         17.7014         -0.0389
            -0.1355         -0.0389         17.8234

     Atom 28  O   pos: ( -0.622928  1.365066  0.894882)  dia sigma:          17.89
            17.9136          0.0908          0.1355
             0.0908         17.8885          0.0964
             0.1355          0.0964         17.8664

     Atom 29  O   pos: ( -0.697050  1.025142  0.695785)  dia sigma:          18.40
            18.4483         -0.2674         -0.0448
            -0.2674         18.6152          0.0998
            -0.0448          0.0998         18.1505

     Atom 30  O   pos: ( -0.878150  1.337643  0.575689)  dia sigma:          18.34
            18.0978          0.0190          0.1274
             0.0190         18.4551         -0.2424
             0.1274         -0.2424         18.4555

     Atom 31  Ca  pos: (  0.659154 -0.156272  0.864789)  dia sigma:          -4.22
            -4.2351          0.0139          0.0016
             0.0139         -4.2318         -0.0003
             0.0016         -0.0003         -4.2027

     Atom 32  Si  pos: (  0.152728 -0.089694  0.756409)  dia sigma:           1.95
             1.9253         -0.0331         -0.0049
            -0.0331          1.9688          0.0144
            -0.0049          0.0144          1.9511

     Atom 33  O   pos: (  0.000344 -0.222167  0.885906)  dia sigma:          17.70
            17.6726          0.0783         -0.1288
             0.0783         17.6890         -0.1009
            -0.1288         -0.1009         17.7414

     Atom 34  O   pos: (  0.348188 -0.043721  0.885407)  dia sigma:          17.89
            17.9253          0.0737          0.1428
             0.0737         17.8176          0.0539
             0.1428          0.0539         17.9163

     Atom 35  O   pos: (  0.203929 -0.184610  0.532577)  dia sigma:          18.17
            18.2228         -0.1414         -0.2006
            -0.1414         17.9886          0.2056
            -0.2006          0.2056         18.3096

     Atom 36  Ca  pos: ( -0.435551  0.810702  1.164566)  dia sigma:          -4.22
            -4.2289          0.0008          0.0023
             0.0008         -4.2253          0.0018
             0.0023          0.0018         -4.2176

     Atom 37  Si  pos: (  0.077110  0.756172  1.344650)  dia sigma:           1.93
             1.9330         -0.0267          0.0134
            -0.0267          1.9642         -0.0092
             0.0134         -0.0092          1.8997

     Atom 38  O   pos: ( -0.761430  0.925924  1.257771)  dia sigma:          17.73
            17.7477          0.1599         -0.0844
             0.1599         17.7134         -0.0702
            -0.0844         -0.0702         17.7369

     Atom 39  O   pos: ( -0.100537  0.705375  1.185615)  dia sigma:          17.84
            17.9015          0.0353          0.1801
             0.0353         17.7431          0.0594
             0.1801          0.0594         17.8694

     Atom 40  O   pos: ( -0.003073  0.831563  1.558679)  dia sigma:          17.78
            17.6891          0.0261         -0.0851
             0.0261         17.6960          0.0365
            -0.0851          0.0365         17.9513

     Atom 41  Ca  pos: ( -0.745444  1.273236  1.219165)  dia sigma:          -4.22
            -4.2286          0.0012          0.0199
             0.0012         -4.2129          0.0026
             0.0199          0.0026         -4.2064

     Atom 42  Si  pos: (  0.980047 -0.548769  1.343696)  dia sigma:           1.95
             1.9260         -0.0320         -0.0128
            -0.0320          1.9993         -0.0189
            -0.0128         -0.0189          1.9309

     Atom 43  O   pos: ( -0.391159  1.188913  1.213050)  dia sigma:          17.73
            17.7149          0.0994          0.0924
             0.0994         17.7287          0.1549
             0.0924          0.1549         17.7411

     Atom 44  O   pos: (  0.219784 -0.518988  1.339917)  dia sigma:          17.80
            17.9598          0.0698          0.0411
             0.0698         17.7278          0.0198
             0.0411          0.0198         17.7195

     Atom 45  O   pos: ( -0.080521 -0.282930  1.346009)  dia sigma:          18.25
            18.2409         -0.2324         -0.0704
            -0.2324         18.5125         -0.0028
            -0.0704         -0.0028         17.9883

     Atom 46  O   pos: (  0.932935 -0.612924  1.574619)  dia sigma:          17.71
            17.6517          0.0153         -0.0818
             0.0153         17.6292         -0.0617
            -0.0818         -0.0617         17.8461

     Atom 47  Ca  pos: (  0.257340 -0.723422  1.708911)  dia sigma:          -4.23
            -4.2234          0.0047          0.0032
             0.0047         -4.2312         -0.0275
             0.0032         -0.0275         -4.2299

     Atom 48  Ca  pos: ( -0.049178 -0.283092  1.784683)  dia sigma:          -4.20
            -4.1984          0.0313         -0.0212
             0.0313         -4.2017          0.0053
            -0.0212          0.0053         -4.2120

     Atom 49  Si  pos: ( -0.844915  1.561908  0.472762)  dia sigma:           1.93
             1.9221         -0.0334         -0.0383
            -0.0334          1.9775         -0.0170
            -0.0383         -0.0170          1.8768

     Atom 50  O   pos: ( -0.871447  1.539572  0.237795)  dia sigma:          17.62
            17.5750         -0.0031          0.0820
            -0.0031         17.4780          0.0857
             0.0820          0.0857         17.7946

     Atom 51  O   pos: (  0.610829 -0.211067  0.522157)  dia sigma:          17.65
            17.8592          0.0200          0.1200
             0.0200         17.5457          0.0704
             0.1200          0.0704         17.5588

     Atom 52  O   pos: (  0.269243 -0.226472  1.574534)  dia sigma:          18.07
            18.3441          0.2585          0.0845
             0.2585         18.0823          0.3998
             0.0845          0.3998         17.7812

     Atom 53  H   pos: (  0.265529 -0.352927  1.486539)  dia sigma:           0.89
             0.8877         -0.0000         -0.0000
            -0.0000          0.8877         -0.0000
            -0.0000         -0.0000          0.8877

     Atom 54  H   pos: (  0.413756 -0.191533  1.586764)  dia sigma:           0.95
             0.9482         -0.0000         -0.0000
            -0.0000          0.9482         -0.0000
            -0.0000         -0.0000          0.9482

     Atom 55  O   pos: ( -0.806914  0.666920  1.879330)  dia sigma:          18.16
            17.5853         -0.0668          0.3600
            -0.0668         18.2556          0.1742
             0.3600          0.1742         18.6372

     Atom 56  H   pos: ( -0.859295  0.725905  1.754444)  dia sigma:           0.97
             0.9724         -0.0000         -0.0000
            -0.0000          0.9724         -0.0000
            -0.0000         -0.0000          0.9724

     Atom 57  H   pos: ( -0.798127  0.780979  1.970510)  dia sigma:           0.99
             0.9942         -0.0000         -0.0000
            -0.0000          0.9942         -0.0000
            -0.0000         -0.0000          0.9942

     Atom 58  O   pos: (  0.280248  0.645560  0.179047)  dia sigma:          18.10
            18.1262         -0.2665         -0.0418
            -0.2665         17.9132          0.6028
            -0.0418          0.6028         18.2748

     Atom 59  H   pos: (  0.369584  0.562917  0.100589)  dia sigma:           1.04
             1.0367         -0.0000         -0.0000
            -0.0000          1.0367         -0.0000
            -0.0000         -0.0000          1.0367

     Atom 60  H   pos: (  0.363543  0.698921  0.295805)  dia sigma:           0.88
             0.8793         -0.0000         -0.0000
            -0.0000          0.8793         -0.0000
            -0.0000         -0.0000          0.8793

     Atom 61  O   pos: ( -0.536494  0.358388  1.970866)  dia sigma:          18.14
            17.5194         -0.0226          0.3008
            -0.0226         18.5692         -0.3189
             0.3008         -0.3189         18.3274

     Atom 62  H   pos: ( -0.574413  1.239510  0.057191)  dia sigma:           0.97
             0.9678         -0.0000         -0.0000
            -0.0000          0.9678         -0.0000
            -0.0000         -0.0000          0.9678

     Atom 63  H   pos: ( -0.534243  0.501964  1.951448)  dia sigma:           1.02
             1.0211         -0.0000         -0.0000
            -0.0000          1.0211         -0.0000
            -0.0000         -0.0000          1.0211

     Atom 64  O   pos: (  0.053432  1.054975  0.268949)  dia sigma:          18.30
            17.7301          0.4229          0.0573
             0.4229         18.7753          0.0593
             0.0573          0.0593         18.3973

     Atom 65  H   pos: ( -0.911803  1.166674  0.398200)  dia sigma:           0.98
             0.9776         -0.0000         -0.0000
            -0.0000          0.9776         -0.0000
            -0.0000         -0.0000          0.9776

     Atom 66  H   pos: (  0.010074  0.931560  0.334751)  dia sigma:           0.98
             0.9843         -0.0000         -0.0000
            -0.0000          0.9843         -0.0000
            -0.0000         -0.0000          0.9843

     Atom 67  O   pos: (  0.052274  0.278802  1.684647)  dia sigma:          18.12
            18.0322         -0.3254         -0.2802
            -0.3254         18.5265         -0.2653
            -0.2802         -0.2653         17.7890

     Atom 68  H   pos: (  0.062764  0.407605  1.616741)  dia sigma:           1.01
             1.0134         -0.0000         -0.0000
            -0.0000          1.0134         -0.0000
            -0.0000         -0.0000          1.0134

     Atom 69  H   pos: (  0.175621  0.216286  1.620287)  dia sigma:           0.90
             0.8966         -0.0000         -0.0000
            -0.0000          0.8966         -0.0000
            -0.0000         -0.0000          0.8966

     Atom 70  O   pos: (  0.464558 -0.809534  1.990316)  dia sigma:          18.19
            18.7490         -0.1474         -0.0888
            -0.1474         17.5525          0.0947
            -0.0888          0.0947         18.2574

     Atom 71  H   pos: (  0.291315  0.120923  0.060606)  dia sigma:           0.96
             0.9553         -0.0000         -0.0000
            -0.0000          0.9553         -0.0000
            -0.0000         -0.0000          0.9553

     Atom 72  H   pos: (  0.598922 -0.821534  2.048920)  dia sigma:           0.98
             0.9771         -0.0000         -0.0000
            -0.0000          0.9771         -0.0000
            -0.0000         -0.0000          0.9771

     Atom 73  Ca  pos: (  0.367396  0.323817  0.855673)  dia sigma:          -4.22
            -4.1974         -0.0046          0.0174
            -0.0046         -4.2334          0.0077
             0.0174          0.0077         -4.2200

     Atom 74  Si  pos: ( -0.128157  0.285502  0.693534)  dia sigma:           1.94
             1.9597         -0.0271          0.0031
            -0.0271          1.9485          0.0005
             0.0031          0.0005          1.9134

     Atom 75  O   pos: ( -0.290370  0.215864  0.859692)  dia sigma:          17.76
            17.7878          0.0187         -0.1603
             0.0187         17.6533         -0.0667
            -0.1603         -0.0667         17.8438

     Atom 76  O   pos: ( -0.034920  0.498571  0.760609)  dia sigma:          17.75
            17.5997          0.0972          0.0548
             0.0972         17.9116          0.0032
             0.0548          0.0032         17.7485

     Atom 77  O   pos: (  0.062628  0.129819  0.697545)  dia sigma:          18.47
            18.5355         -0.2591          0.0512
            -0.2591         18.7017         -0.0826
             0.0512         -0.0826         18.1859

     Atom 78  O   pos: ( -0.211049  0.294430  0.465677)  dia sigma:          17.86
            17.8367          0.0092          0.1220
             0.0092         17.6733          0.0200
             0.1220          0.0200         18.0791

     Atom 79  Ca  pos: (  0.023697  0.810918  0.883800)  dia sigma:          -4.21
            -4.1991         -0.0037          0.0130
            -0.0037         -4.2371         -0.0023
             0.0130         -0.0023         -4.1935

     Atom 80  Si  pos: ( -0.525566  0.846647  0.716246)  dia sigma:           1.92
             1.9248         -0.0355          0.0026
            -0.0355          1.9464          0.0020
             0.0026          0.0020          1.8879

     Atom 81  O   pos: ( -0.630696  0.687913  0.864906)  dia sigma:          17.72
            17.6853          0.0642         -0.1297
             0.0642         17.6945         -0.1043
            -0.1297         -0.1043         17.7838

     Atom 82  O   pos: ( -0.327469  0.930343  0.828737)  dia sigma:          17.70
            17.8031          0.0417          0.1615
             0.0417         17.6044          0.0530
             0.1615          0.0530         17.6989

     Atom 83  O   pos: ( -0.486825  0.772909  0.486308)  dia sigma:          17.63
            17.5008          0.0367          0.0054
             0.0367         17.5181          0.0845
             0.0054          0.0845         17.8689

     Atom 84  Ca  pos: (  0.221575 -0.087824  1.217817)  dia sigma:          -4.22
            -4.2141          0.0093          0.0093
             0.0093         -4.2256          0.0208
             0.0093          0.0208         -4.2215

     Atom 85  Si  pos: (  0.723641 -0.153209  1.362266)  dia sigma:           1.94
             1.9591         -0.0425         -0.0231
            -0.0425          1.9286         -0.0024
            -0.0231         -0.0024          1.9380

     Atom 86  O   pos: ( -0.195141  0.091998  1.346682)  dia sigma:          17.74
            17.6422          0.0935         -0.0495
             0.0935         17.9285          0.0257
            -0.0495          0.0257         17.6579

     Atom 87  O   pos: (  0.547313 -0.227782  1.216540)  dia sigma:          17.72
            17.7954          0.0865          0.1367
             0.0865         17.6550          0.0679
             0.1367          0.0679         17.7230

     Atom 88  O   pos: ( -0.333961 -0.151836  1.619466)  dia sigma:          17.60
            17.5443          0.0274         -0.0594
             0.0274         17.4969         -0.0200
            -0.0594         -0.0200         17.7517

     Atom 89  Ca  pos: ( -0.155961  0.357037  1.150755)  dia sigma:          -4.22
            -4.2230          0.0019          0.0012
             0.0019         -4.2312          0.0072
             0.0012          0.0072         -4.1926

     Atom 90  Si  pos: (  0.326443  0.358423  1.308413)  dia sigma:           1.93
             1.9286         -0.0200         -0.0026
            -0.0200          1.9471          0.0286
            -0.0026          0.0286          1.9231

     Atom 91  O   pos: (  0.181178  0.250239  1.143992)  dia sigma:          17.78
            17.8079          0.0790          0.1627
             0.0790         17.7439          0.0653
             0.1627          0.0653         17.7877

     Atom 92  O   pos: ( -0.479000  0.468418  1.212741)  dia sigma:          17.78
            17.8639          0.1002         -0.1554
             0.1002         17.7040         -0.0378
            -0.1554         -0.0378         17.7672

     Atom 93  O   pos: (  0.188960  0.541783  1.403607)  dia sigma:          18.29
            18.2643         -0.3012         -0.0732
            -0.3012         18.5079         -0.0264
            -0.0732         -0.0264         18.0988

     Atom 94  O   pos: (  0.374675  0.201398  1.487053)  dia sigma:          17.64
            17.5390         -0.0115          0.0107
            -0.0115         17.6530         -0.1710
             0.0107         -0.1710         17.7156

     Atom 95  Ca  pos: ( -0.033573  0.469660  0.230859)  dia sigma:          -4.21
            -4.1900          0.0208          0.0193
             0.0208         -4.2027          0.0072
             0.0193          0.0072         -4.2365

     Atom 96  Ca  pos: ( -0.322248  0.217674  1.665680)  dia sigma:          -4.24
            -4.2362          0.0029         -0.0165
             0.0029         -4.2348         -0.0092
            -0.0165         -0.0092         -4.2354

     Atom 97  Ca  pos: (  0.023609  1.244422 -0.015929)  dia sigma:          -4.24
            -4.2307         -0.0112          0.0037
            -0.0112         -4.2368          0.0058
             0.0037          0.0058         -4.2469

     Atom 98  O   pos: (  0.114806 -0.519967  1.956647)  dia sigma:          17.78
            17.9918          0.5902         -0.0226
             0.5902         17.9427          0.0378
            -0.0226          0.0378         17.3991

     Atom 99  H   pos: (  0.012546 -0.621921  1.949157)  dia sigma:           1.07
             1.0708         -0.0000         -0.0000
            -0.0000          1.0708         -0.0000
            -0.0000         -0.0000          1.0708

     Atom100  O   pos: ( -0.265520  0.656813  0.052994)  dia sigma:          17.74
            17.7080         -0.1729         -0.5205
            -0.1729         17.5410          0.2022
            -0.5205          0.2022         17.9586

     Atom101  H   pos: ( -0.349355  0.703588  0.160096)  dia sigma:           1.07
             1.0695         -0.0000         -0.0000
            -0.0000          1.0695         -0.0000
            -0.0000         -0.0000          1.0695

     Atom102  O   pos: (  0.557805 -0.573443  1.588445)  dia sigma:          18.10
            18.2218         -0.2028          0.0556
            -0.2028         18.5726          0.1181
             0.0556          0.1181         17.5150

     Atom103  H   pos: (  0.568109 -0.427406  1.605469)  dia sigma:           0.99
             0.9861         -0.0000         -0.0000
            -0.0000          0.9861         -0.0000
            -0.0000         -0.0000          0.9861

     Atom104  H   pos: (  0.704779 -0.611158  1.597961)  dia sigma:           0.91
             0.9058         -0.0000         -0.0000
            -0.0000          0.9058         -0.0000
            -0.0000         -0.0000          0.9058

     Atom105  O   pos: ( -0.274208  0.561981  1.649122)  dia sigma:          18.19
            18.7714         -0.0101          0.0185
            -0.0101         18.2087         -0.1965
             0.0185         -0.1965         17.5754

     Atom106  H   pos: ( -0.388670  0.649204  1.618479)  dia sigma:           0.98
             0.9760         -0.0000         -0.0000
            -0.0000          0.9760         -0.0000
            -0.0000         -0.0000          0.9760

     Atom107  H   pos: ( -0.162061  0.658320  1.618991)  dia sigma:           0.92
             0.9211         -0.0000         -0.0000
            -0.0000          0.9211         -0.0000
            -0.0000         -0.0000          0.9211

     Atom108  O   pos: ( -0.087138  0.731264  0.467953)  dia sigma:          18.09
            18.4057         -0.2536          0.0903
            -0.2536         17.8704         -0.3852
             0.0903         -0.3852         17.9804

     Atom109  H   pos: ( -0.066338  0.631045  0.583581)  dia sigma:           0.89
             0.8857         -0.0000         -0.0000
            -0.0000          0.8857         -0.0000
            -0.0000         -0.0000          0.8857

     Atom110  H   pos: ( -0.234471  0.755743  0.471235)  dia sigma:           0.94
             0.9420         -0.0000         -0.0000
            -0.0000          0.9420         -0.0000
            -0.0000         -0.0000          0.9420

     Atom111  O   pos: ( -0.184489  0.128037  2.000126)  dia sigma:          18.18
            17.7502         -0.2830         -0.3041
            -0.2830         18.5444          0.0914
            -0.3041          0.0914         18.2404

     Atom112  H   pos: ( -0.251017  0.892328 -0.015206)  dia sigma:           0.94
             0.9395         -0.0000         -0.0000
            -0.0000          0.9395         -0.0000
            -0.0000         -0.0000          0.9395

     Atom113  H   pos: ( -0.341859  1.081750  0.075042)  dia sigma:           0.95
             0.9483         -0.0000         -0.0000
            -0.0000          0.9483         -0.0000
            -0.0000         -0.0000          0.9483

     Atom114  O   pos: ( -0.471637  1.129710  0.271597)  dia sigma:          18.24
            17.6767          0.3964          0.0974
             0.3964         18.7008         -0.0338
             0.0974         -0.0338         18.3417

     Atom115  H   pos: ( -0.420436  1.225903  0.372880)  dia sigma:           0.94
             0.9438         -0.0000         -0.0000
            -0.0000          0.9438         -0.0000
            -0.0000         -0.0000          0.9438

     Atom116  H   pos: ( -0.500356  1.005855  0.346279)  dia sigma:           0.97
             0.9667         -0.0000         -0.0000
            -0.0000          0.9667         -0.0000
            -0.0000         -0.0000          0.9667

     Paramagnetic contribution in ppm:

     Atom  1  O   pos: ( -0.230724  1.481638  0.102560)  para sigma:         -22.09
            -3.2789          7.8143         -0.5561
             4.3836        -35.0313         -2.3384
             3.3165         -3.3937        -27.9501

     Atom  2  H   pos: ( -0.098496  1.532579  0.159509)  para sigma:           0.00
             0.0000          0.0000          0.0000
             0.0000          0.0000          0.0000
             0.0000          0.0000          0.0000

     Atom  3  H   pos: ( -0.311980  1.457793  0.219441)  para sigma:           0.00
             0.0000          0.0000          0.0000
             0.0000          0.0000          0.0000
             0.0000          0.0000          0.0000

     Atom  4  O   pos: (  0.183650  0.179278  0.276865)  para sigma:         -28.88
           -29.2139          9.1327          7.5378
             8.9699        -27.1171          4.6368
             8.0008          6.4500        -30.3078

     Atom  5  H   pos: (  0.142716  0.061810  0.351606)  para sigma:           0.00
             0.0000          0.0000          0.0000
             0.0000          0.0000          0.0000
             0.0000          0.0000          0.0000

     Atom  6  H   pos: (  0.287368  0.245043  0.364865)  para sigma:           0.00
             0.0000          0.0000          0.0000
             0.0000          0.0000          0.0000
             0.0000          0.0000          0.0000

     Atom  7  O   pos: (  0.708290  0.022566  0.162086)  para sigma:         -22.72
           -36.8124         14.5872          0.0498
            12.9837        -18.5535          4.2160
             4.7732         14.2724        -12.7804

     Atom  8  H   pos: (  0.740757  0.103065  0.285016)  para sigma:           0.00
             0.0000          0.0000          0.0000
             0.0000          0.0000          0.0000
             0.0000          0.0000          0.0000

     Atom  9  H   pos: ( -0.600445  1.765848  0.248488)  para sigma:           0.00
             0.0000          0.0000          0.0000
             0.0000          0.0000          0.0000
             0.0000          0.0000          0.0000

     Atom 10  O   pos: (  0.199135 -0.044098  1.935618)  para sigma:         -16.50
           -24.5473         -5.4781          5.5173
            -3.9940        -25.4744         -2.9335
             2.9206         -7.7398          0.5287

     Atom 11  H   pos: (  0.285799 -0.067107  1.822362)  para sigma:           0.00
             0.0000          0.0000          0.0000
             0.0000          0.0000          0.0000
             0.0000          0.0000          0.0000

     Atom 12  H   pos: (  0.176962  0.800116  0.001270)  para sigma:           0.00
             0.0000          0.0000          0.0000
             0.0000          0.0000          0.0000
             0.0000          0.0000          0.0000

     Atom 13  O   pos: (  0.432378  0.359809  0.504544)  para sigma:         -49.57
           -38.3452         -2.0693          1.8171
            -3.7086        -54.0068          4.2200
             1.1785          4.0465        -56.3616

     Atom 14  H   pos: (  0.449363  0.506675  0.489777)  para sigma:           0.00
             0.0000          0.0000          0.0000
             0.0000          0.0000          0.0000
             0.0000          0.0000          0.0000

     Atom 15  H   pos: (  0.576489  0.311469  0.473389)  para sigma:           0.00
             0.0000          0.0000          0.0000
             0.0000          0.0000          0.0000
             0.0000          0.0000          0.0000

     Atom 16  O   pos: ( -0.477764  0.874098  1.533734)  para sigma:         -28.12
           -20.3974          6.5359         18.7945
            -4.0862        -28.5076         -2.4174
            22.6726          3.7675        -35.4479

     Atom 17  H   pos: ( -0.603183  0.925451  1.478034)  para sigma:           0.00
             0.0000          0.0000          0.0000
             0.0000          0.0000          0.0000
             0.0000          0.0000          0.0000

     Atom 18  H   pos: ( -0.404004  0.988004  1.588965)  para sigma:           0.00
             0.0000          0.0000          0.0000
             0.0000          0.0000          0.0000
             0.0000          0.0000          0.0000

     Atom 19  O   pos: ( -0.359941  1.397407  0.531895)  para sigma:         -39.27
           -30.7656         -6.4892          1.1211
            -6.6143        -42.4767          6.5963
             1.0214          9.4172        -44.5810

     Atom 20  H   pos: ( -0.474984  1.501265  0.542423)  para sigma:           0.00
             0.0000          0.0000          0.0000
             0.0000          0.0000          0.0000
             0.0000          0.0000          0.0000

     Atom 21  H   pos: ( -0.238739  1.479472  0.522312)  para sigma:           0.00
             0.0000          0.0000          0.0000
             0.0000          0.0000          0.0000
             0.0000          0.0000          0.0000

     Atom 22  O   pos: ( -0.231912  0.914718  1.918010)  para sigma:         -20.73
           -37.6584         -6.1570        -11.1478
            -5.2208        -13.1953         -0.2161
           -15.3170          3.1456        -11.3278

     Atom 23  H   pos: ( -0.299173  0.932909  2.048018)  para sigma:           0.00
             0.0000          0.0000          0.0000
             0.0000          0.0000          0.0000
             0.0000          0.0000          0.0000

     Atom 24  H   pos: ( -0.204546  0.772468  1.914452)  para sigma:           0.00
             0.0000          0.0000          0.0000
             0.0000          0.0000          0.0000
             0.0000          0.0000          0.0000

     Atom 25  Ca  pos: ( -0.290456  1.270349  0.884249)  para sigma:        -486.18
          -484.2649         -8.5678         -4.0866
           -11.2959       -466.7014         -3.4635
            -6.4364         -4.6775       -507.5663

     Atom 26  Si  pos: ( -0.786896  1.236746  0.777930)  para sigma:        -400.56
          -385.5521         21.8036         -3.4686
            21.8703       -415.0009          2.6066
             0.8565          0.7302       -401.1403

     Atom 27  O   pos: ( -0.964600  1.184212  0.931560)  para sigma:        -106.13
           -90.0299         -7.4228          6.1124
           -11.9970       -103.9046          3.5277
            13.4201          2.6537       -124.4653

     Atom 28  O   pos: ( -0.622928  1.365066  0.894882)  para sigma:        -106.63
           -99.6811          3.5491         -1.8062
             3.5662        -86.0528          1.9976
            -7.2993         -1.7833       -134.1471

     Atom 29  O   pos: ( -0.697050  1.025142  0.695785)  para sigma:         -62.68
           -68.0030        -22.9694          0.2788
           -21.3398        -50.6345          7.2784
             0.5855          6.4504        -69.4064

     Atom 30  O   pos: ( -0.878150  1.337643  0.575689)  para sigma:         -67.06
           -84.5080         -4.3309          5.6336
            -1.1711        -58.3240        -15.9418
             4.0580        -15.6301        -58.3476

     Atom 31  Ca  pos: (  0.659154 -0.156272  0.864789)  para sigma:        -493.07
          -477.8086         -8.7970         -0.5988
            -9.8805       -491.4140          4.7485
            -2.7498          4.4642       -509.9797

     Atom 32  Si  pos: (  0.152728 -0.089694  0.756409)  para sigma:        -401.08
          -382.4128         25.0270         -1.4237
            31.4445       -413.5112        -10.2812
             4.0131         -8.3100       -407.3292

     Atom 33  O   pos: (  0.000344 -0.222167  0.885906)  para sigma:         -90.46
           -75.8778          6.2815         -4.7992
             6.5562        -77.8043         -0.6750
             2.2672          1.7980       -117.7005

     Atom 34  O   pos: (  0.348188 -0.043721  0.885407)  para sigma:        -109.45
           -88.9533         -4.4244          0.6501
            -7.8447       -120.1414          0.7913
            -4.9810          3.0869       -119.2551

     Atom 35  O   pos: (  0.203929 -0.184610  0.532577)  para sigma:         -68.84
           -73.4065         -9.6403        -12.8334
           -11.1066        -69.7816         14.2185
           -11.5541         13.5181        -63.3380

     Atom 36  Ca  pos: ( -0.435551  0.810702  1.164566)  para sigma:        -469.69
          -463.3393        -18.1909        -10.2974
           -19.0891       -465.9847         -0.9342
           -13.1582          3.0750       -479.7373

     Atom 37  Si  pos: (  0.077110  0.756172  1.344650)  para sigma:        -407.85
          -404.5537         18.9514         -8.0664
            18.5987       -430.4357          8.0139
           -13.6857         11.6717       -388.5734

     Atom 38  O   pos: ( -0.761430  0.925924  1.257771)  para sigma:         -93.73
           -91.7500          3.9052         -8.1446
             5.2760        -78.9791         -9.5366
            -6.9768         -8.0943       -110.4658

     Atom 39  O   pos: ( -0.100537  0.705375  1.185615)  para sigma:        -113.88
          -109.2352         -1.9111         -5.4683
            -5.8774       -118.6575         -9.1436
           -10.0492         -9.2528       -113.7594

     Atom 40  O   pos: ( -0.003073  0.831563  1.558679)  para sigma:         -95.62
          -117.8668         -1.0206         -2.8843
            -1.1203        -76.4318         35.0454
            -0.6787         28.9380        -92.5750

     Atom 41  Ca  pos: ( -0.745444  1.273236  1.219165)  para sigma:        -483.33
          -480.4249        -13.5842        -20.1331
           -14.4955       -472.8185          5.0279
           -17.2545          4.4312       -496.7566

     Atom 42  Si  pos: (  0.980047 -0.548769  1.343696)  para sigma:        -413.01
          -396.6980         19.2534         11.4970
            25.6840       -444.2780         14.0962
            12.5368         16.3922       -398.0478

     Atom 43  O   pos: ( -0.391159  1.188913  1.213050)  para sigma:         -89.50
           -94.8582          7.3659          6.4326
             8.5897        -95.8964          7.8726
             6.5884         10.9586        -77.7531

     Atom 44  O   pos: (  0.219784 -0.518988  1.339917)  para sigma:         -89.58
           -68.7480         -2.4192        -18.3033
            -6.0191       -101.1717         11.4476
           -25.0869         12.1019        -98.8207

     Atom 45  O   pos: ( -0.080521 -0.282930  1.346009)  para sigma:         -75.17
           -73.4164        -15.5418         -3.9159
           -15.6037        -63.0719         -1.0715
            -1.9216         -1.0678        -89.0195

     Atom 46  O   pos: (  0.932935 -0.612924  1.574619)  para sigma:         -99.15
           -86.2794          8.6766         -5.1218
             9.9515       -100.8149         10.8747
            -4.0590          8.1762       -110.3518

     Atom 47  Ca  pos: (  0.257340 -0.723422  1.708911)  para sigma:        -472.46
          -482.5904          0.4059         -9.7405
            -0.9203       -449.8755         37.1227
           -11.0274         38.2914       -484.9024

     Atom 48  Ca  pos: ( -0.049178 -0.283092  1.784683)  para sigma:        -473.47
          -459.4641        -15.7335         22.8216
           -17.8890       -470.4285        -16.6073
            28.7720        -17.9013       -490.5120

     Atom 49  Si  pos: ( -0.844915  1.561908  0.472762)  para sigma:        -408.35
          -406.4674         22.1881         38.4084
            21.5650       -448.6552         21.5809
            27.7132         18.8632       -369.9382

     Atom 50  O   pos: ( -0.871447  1.539572  0.237795)  para sigma:         -63.35
           -69.8362          9.6096         17.5090
             8.8014        -82.5451         13.5796
            20.4467         13.4447        -37.6615

     Atom 51  O   pos: (  0.610829 -0.211067  0.522157)  para sigma:         -79.65
           -76.2049          4.9671         11.8024
             5.9000        -96.4856          8.1116
            14.0823          8.3921        -66.2725

     Atom 52  O   pos: (  0.269243 -0.226472  1.574534)  para sigma:         -44.67
           -43.7311          7.0397         -0.1599
            12.9363        -43.2198         13.8087
            -0.0906         14.3693        -47.0646

     Atom 53  H   pos: (  0.265529 -0.352927  1.486539)  para sigma:           0.00
             0.0000          0.0000          0.0000
             0.0000          0.0000          0.0000
             0.0000          0.0000          0.0000

     Atom 54  H   pos: (  0.413756 -0.191533  1.586764)  para sigma:           0.00
             0.0000          0.0000          0.0000
             0.0000          0.0000          0.0000
             0.0000          0.0000          0.0000

     Atom 55  O   pos: ( -0.806914  0.666920  1.879330)  para sigma:         -28.02
           -48.9173         -0.8889         10.1406
            -3.1785        -18.3160         -7.4279
            14.1670         -5.0021        -16.8392

     Atom 56  H   pos: ( -0.859295  0.725905  1.754444)  para sigma:           0.00
             0.0000          0.0000          0.0000
             0.0000          0.0000          0.0000
             0.0000          0.0000          0.0000

     Atom 57  H   pos: ( -0.798127  0.780979  1.970510)  para sigma:           0.00
             0.0000          0.0000          0.0000
             0.0000          0.0000          0.0000
             0.0000          0.0000          0.0000

     Atom 58  O   pos: (  0.280248  0.645560  0.179047)  para sigma:         -26.78
           -17.7147          3.3785         15.9368
             1.3378        -40.7495          7.0008
            12.6516          7.7280        -21.8732

     Atom 59  H   pos: (  0.369584  0.562917  0.100589)  para sigma:           0.00
             0.0000          0.0000          0.0000
             0.0000          0.0000          0.0000
             0.0000          0.0000          0.0000

     Atom 60  H   pos: (  0.363543  0.698921  0.295805)  para sigma:           0.00
             0.0000          0.0000          0.0000
             0.0000          0.0000          0.0000
             0.0000          0.0000          0.0000

     Atom 61  O   pos: ( -0.536494  0.358388  1.970866)  para sigma:         -20.00
           -22.4430         -6.5471          8.5480
            -4.2953        -18.3346         -9.2266
             6.5422        -10.9069        -19.2267

     Atom 62  H   pos: ( -0.574413  1.239510  0.057191)  para sigma:           0.00
             0.0000          0.0000          0.0000
             0.0000          0.0000          0.0000
             0.0000          0.0000          0.0000

     Atom 63  H   pos: ( -0.534243  0.501964  1.951448)  para sigma:           0.00
             0.0000          0.0000          0.0000
             0.0000          0.0000          0.0000
             0.0000          0.0000          0.0000

     Atom 64  O   pos: (  0.053432  1.054975  0.268949)  para sigma:         -24.06
           -39.2555          4.3541          0.2252
             7.2081        -18.1368         -8.9665
            -2.6467        -12.3938        -14.7932

     Atom 65  H   pos: ( -0.911803  1.166674  0.398200)  para sigma:           0.00
             0.0000          0.0000          0.0000
             0.0000          0.0000          0.0000
             0.0000          0.0000          0.0000

     Atom 66  H   pos: (  0.010074  0.931560  0.334751)  para sigma:           0.00
             0.0000          0.0000          0.0000
             0.0000          0.0000          0.0000
             0.0000          0.0000          0.0000

     Atom 67  O   pos: (  0.052274  0.278802  1.684647)  para sigma:         -38.76
           -32.2923         -8.7603         -9.2710
            -9.3835        -47.9464          3.5572
           -11.2541         -0.5579        -36.0374

     Atom 68  H   pos: (  0.062764  0.407605  1.616741)  para sigma:           0.00
             0.0000          0.0000          0.0000
             0.0000          0.0000          0.0000
             0.0000          0.0000          0.0000

     Atom 69  H   pos: (  0.175621  0.216286  1.620287)  para sigma:           0.00
             0.0000          0.0000          0.0000
             0.0000          0.0000          0.0000
             0.0000          0.0000          0.0000

     Atom 70  O   pos: (  0.464558 -0.809534  1.990316)  para sigma:         -25.77
           -18.5428         -5.5838          4.3601
            -6.6039        -39.7072          1.4551
             8.2760          0.5730        -19.0561

     Atom 71  H   pos: (  0.291315  0.120923  0.060606)  para sigma:           0.00
             0.0000          0.0000          0.0000
             0.0000          0.0000          0.0000
             0.0000          0.0000          0.0000

     Atom 72  H   pos: (  0.598922 -0.821534  2.048920)  para sigma:           0.00
             0.0000          0.0000          0.0000
             0.0000          0.0000          0.0000
             0.0000          0.0000          0.0000

     Atom 73  Ca  pos: (  0.367396  0.323817  0.855673)  para sigma:        -462.06
          -484.1323         -0.5558        -25.9242
            -1.0216       -448.2726        -12.9404
           -26.9628        -16.3508       -453.7861

     Atom 74  Si  pos: ( -0.128157  0.285502  0.693534)  para sigma:        -406.84
          -415.2186         21.8455         -4.5979
            18.7804       -413.1749          0.2460
            -0.0186          0.3617       -392.1314

     Atom 75  O   pos: ( -0.290370  0.215864  0.859692)  para sigma:        -106.69
          -108.5169          5.0457          2.9513
             8.3388       -102.7245          8.4724
             9.1755          9.6189       -108.8262

     Atom 76  O   pos: ( -0.034920  0.498571  0.760609)  para sigma:         -88.53
          -108.8263         12.9351          0.7750
            12.6823        -57.7070          4.9318
             4.9658          5.1656        -99.0545

     Atom 77  O   pos: (  0.062628  0.129819  0.697545)  para sigma:         -62.15
           -61.7446        -22.4874          1.0020
           -21.7946        -52.4453         -4.3780
            -0.3275         -2.5996        -72.2616

     Atom 78  O   pos: ( -0.211049  0.294430  0.465677)  para sigma:         -90.96
           -88.7512         12.8543         -7.7911
            13.3881       -105.3569         -6.6518
            -5.8187         -4.9952        -78.7730

     Atom 79  Ca  pos: (  0.023697  0.810918  0.883800)  para sigma:        -463.37
          -486.7526         -0.0417        -11.4905
             0.6782       -439.1977          2.1156
           -11.4652          2.4280       -464.1571

     Atom 80  Si  pos: ( -0.525566  0.846647  0.716246)  para sigma:        -408.35
          -414.9872         29.0054          0.7323
            26.8616       -421.8015          0.3642
            -6.8592          5.8829       -388.2644

     Atom 81  O   pos: ( -0.630696  0.687913  0.864906)  para sigma:        -103.78
          -107.8701         -4.1992          0.0855
            -1.0506        -79.1236         -6.1071
             2.7299          4.2458       -124.3546

     Atom 82  O   pos: ( -0.327469  0.930343  0.828737)  para sigma:        -100.15
          -103.2745          5.5863         -0.7804
             7.7885        -87.8876          4.6812
            -4.6569          0.6188       -109.2803

     Atom 83  O   pos: ( -0.486825  0.772909  0.486308)  para sigma:         -71.59
           -79.3362          5.8596          5.3557
             4.0166        -77.1561          9.0202
             2.6755          6.0432        -58.2633

     Atom 84  Ca  pos: (  0.221575 -0.087824  1.217817)  para sigma:        -447.00
          -445.2131         -6.2496         -1.9232
            -4.9068       -431.1391        -13.2999
            -1.4380        -14.2601       -464.6338

     Atom 85  Si  pos: (  0.723641 -0.153209  1.362266)  para sigma:        -409.53
          -414.0203         34.3354         17.6070
            31.6324       -403.9722          1.1294
            14.7034         -5.5674       -410.5991

     Atom 86  O   pos: ( -0.195141  0.091998  1.346682)  para sigma:         -99.53
          -130.2840         15.1888        -10.2009
            13.6966        -78.2755        -22.3792
           -12.3624        -29.4342        -90.0338

     Atom 87  O   pos: (  0.547313 -0.227782  1.216540)  para sigma:         -95.62
           -82.4305          1.0190         18.1520
            -0.4748        -96.6419          7.2765
            13.2785          5.9118       -107.7755

     Atom 88  O   pos: ( -0.333961 -0.151836  1.619466)  para sigma:        -100.11
           -84.7367         -1.3267         18.6250
             0.2773        -90.5402         -9.0883
            17.1622         -6.3903       -125.0464

     Atom 89  Ca  pos: ( -0.155961  0.357037  1.150755)  para sigma:        -492.31
          -504.6874         -5.4347          8.3507
            -3.8994       -473.2278         -1.0393
            11.2042         -3.9390       -499.0101

     Atom 90  Si  pos: (  0.326443  0.358423  1.308413)  para sigma:        -408.19
          -409.1107         16.3122         -0.9893
            15.5666       -417.2206        -19.4759
             4.9544        -27.3482       -398.2306

     Atom 91  O   pos: (  0.181178  0.250239  1.143992)  para sigma:        -122.90
          -109.7789        -13.3409         -7.4588
           -14.7162       -116.3908         -9.5021
           -11.9541        -11.2496       -142.5223

     Atom 92  O   pos: ( -0.479000  0.468418  1.212741)  para sigma:        -100.51
           -84.5274          2.4560        -12.2181
            -3.1936        -94.0854         -4.8773
            -6.1998         -4.5867       -122.9212

     Atom 93  O   pos: (  0.188960  0.541783  1.403607)  para sigma:         -67.33
           -76.3990        -19.0116         -8.6109
           -21.4109        -45.3158          1.9138
            -7.1086          3.9980        -80.2804

     Atom 94  O   pos: (  0.374675  0.201398  1.487053)  para sigma:         -89.78
           -65.1969        -14.0737         19.0963
            -4.0336       -114.4486         -8.8166
            15.3202         -8.0880        -89.6937

     Atom 95  Ca  pos: ( -0.033573  0.469660  0.230859)  para sigma:        -509.07
          -526.7906         13.3330        -12.2513
             8.6364       -518.4505        -14.9800
           -10.0710        -15.0841       -481.9583

     Atom 96  Ca  pos: ( -0.322248  0.217674  1.665680)  para sigma:        -464.60
          -463.6658          3.7160         24.8546
            -2.3320       -457.9759          2.5048
            22.5708          3.5956       -472.1627

     Atom 97  Ca  pos: (  0.023609  1.244422 -0.015929)  para sigma:        -460.79
          -462.4484          1.6361         -4.6130
             3.1925       -468.4874         -9.1295
            -2.3177         -3.6021       -451.4250

     Atom 98  O   pos: (  0.114806 -0.519967  1.956647)  para sigma:        -101.54
          -133.5199        -41.1244         -6.7812
           -33.0107       -109.5060          0.9024
            -8.2704          1.5378        -61.5956

     Atom 99  H   pos: (  0.012546 -0.621921  1.949157)  para sigma:           0.00
             0.0000          0.0000          0.0000
             0.0000          0.0000          0.0000
             0.0000          0.0000          0.0000

     Atom100  O   pos: ( -0.265520  0.656813  0.052994)  para sigma:         -59.69
           -60.7109          0.6712          3.9729
             3.9424        -56.3446        -22.2555
            -0.8579        -17.5411        -62.0212

     Atom101  H   pos: ( -0.349355  0.703588  0.160096)  para sigma:           0.00
             0.0000          0.0000          0.0000
             0.0000          0.0000          0.0000
             0.0000          0.0000          0.0000

     Atom102  O   pos: (  0.557805 -0.573443  1.588445)  para sigma:         -43.04
           -20.0559          1.1295         -3.8059
            -0.1973        -44.5224         -0.2529
            -6.1472         -1.7806        -64.5295

     Atom103  H   pos: (  0.568109 -0.427406  1.605469)  para sigma:           0.00
             0.0000          0.0000          0.0000
             0.0000          0.0000          0.0000
             0.0000          0.0000          0.0000

     Atom104  H   pos: (  0.704779 -0.611158  1.597961)  para sigma:           0.00
             0.0000          0.0000          0.0000
             0.0000          0.0000          0.0000
             0.0000          0.0000          0.0000

     Atom105  O   pos: ( -0.274208  0.561981  1.649122)  para sigma:         -36.09
           -43.7303          5.7153         -2.3500
            12.5380        -12.1046         -7.1775
            -2.6827         -6.0960        -52.4301

     Atom106  H   pos: ( -0.388670  0.649204  1.618479)  para sigma:           0.00
             0.0000          0.0000          0.0000
             0.0000          0.0000          0.0000
             0.0000          0.0000          0.0000

     Atom107  H   pos: ( -0.162061  0.658320  1.618991)  para sigma:           0.00
             0.0000          0.0000          0.0000
             0.0000          0.0000          0.0000
             0.0000          0.0000          0.0000

     Atom108  O   pos: ( -0.087138  0.731264  0.467953)  para sigma:         -44.34
           -47.6153         -8.5221          0.5406
            -7.0171        -43.9989        -12.9624
             0.2678         -9.8123        -41.4007

     Atom109  H   pos: ( -0.066338  0.631045  0.583581)  para sigma:           0.00
             0.0000          0.0000          0.0000
             0.0000          0.0000          0.0000
             0.0000          0.0000          0.0000

     Atom110  H   pos: ( -0.234471  0.755743  0.471235)  para sigma:           0.00
             0.0000          0.0000          0.0000
             0.0000          0.0000          0.0000
             0.0000          0.0000          0.0000

     Atom111  O   pos: ( -0.184489  0.128037  2.000126)  para sigma:         -41.31
           -51.2814         -5.1078         -6.7249
            -3.1228        -28.8615          0.2042
            -6.2585         -2.1861        -43.7827

     Atom112  H   pos: ( -0.251017  0.892328 -0.015206)  para sigma:           0.00
             0.0000          0.0000          0.0000
             0.0000          0.0000          0.0000
             0.0000          0.0000          0.0000

     Atom113  H   pos: ( -0.341859  1.081750  0.075042)  para sigma:           0.00
             0.0000          0.0000          0.0000
             0.0000          0.0000          0.0000
             0.0000          0.0000          0.0000

     Atom114  O   pos: ( -0.471637  1.129710  0.271597)  para sigma:         -26.88
           -46.0877         10.5165          0.1438
             8.5746        -14.0276          0.0740
             1.8863          3.7096        -20.5300

     Atom115  H   pos: ( -0.420436  1.225903  0.372880)  para sigma:           0.00
             0.0000          0.0000          0.0000
             0.0000          0.0000          0.0000
             0.0000          0.0000          0.0000

     Atom116  H   pos: ( -0.500356  1.005855  0.346279)  para sigma:           0.00
             0.0000          0.0000          0.0000
             0.0000          0.0000          0.0000
             0.0000          0.0000          0.0000

     Paramagnetic US occ-occ contribution in ppm:

     Atom  1  O   pos: ( -0.230724  1.481638  0.102560)  para_oo sigma:          -0.64
            -0.3840          0.1929          0.1573
             0.3397         -0.7197         -0.1837
             0.2611         -0.0917         -0.8263

     Atom  2  H   pos: ( -0.098496  1.532579  0.159509)  para_oo sigma:           0.00
             0.0000          0.0000          0.0000
             0.0000          0.0000          0.0000
             0.0000          0.0000          0.0000

     Atom  3  H   pos: ( -0.311980  1.457793  0.219441)  para_oo sigma:           0.00
             0.0000          0.0000          0.0000
             0.0000          0.0000          0.0000
             0.0000          0.0000          0.0000

     Atom  4  O   pos: (  0.183650  0.179278  0.276865)  para_oo sigma:          -0.65
            -0.5924          0.3840          0.0026
             0.2865         -0.7978          0.1418
            -0.0031          0.1084         -0.5661

     Atom  5  H   pos: (  0.142716  0.061810  0.351606)  para_oo sigma:           0.00
             0.0000          0.0000          0.0000
             0.0000          0.0000          0.0000
             0.0000          0.0000          0.0000

     Atom  6  H   pos: (  0.287368  0.245043  0.364865)  para_oo sigma:           0.00
             0.0000          0.0000          0.0000
             0.0000          0.0000          0.0000
             0.0000          0.0000          0.0000

     Atom  7  O   pos: (  0.708290  0.022566  0.162086)  para_oo sigma:          -0.99
            -0.9874          0.0050          0.0419
            -0.0399         -1.1161          0.0849
             0.0933          0.1654         -0.8658

     Atom  8  H   pos: (  0.740757  0.103065  0.285016)  para_oo sigma:           0.00
             0.0000          0.0000          0.0000
             0.0000          0.0000          0.0000
             0.0000          0.0000          0.0000

     Atom  9  H   pos: ( -0.600445  1.765848  0.248488)  para_oo sigma:           0.00
             0.0000          0.0000          0.0000
             0.0000          0.0000          0.0000
             0.0000          0.0000          0.0000

     Atom 10  O   pos: (  0.199135 -0.044098  1.935618)  para_oo sigma:          -0.58
            -0.7129         -0.0924         -0.1096
            -0.0635         -0.7851         -0.1532
            -0.0556         -0.1357         -0.2293

     Atom 11  H   pos: (  0.285799 -0.067107  1.822362)  para_oo sigma:           0.00
             0.0000          0.0000          0.0000
             0.0000          0.0000          0.0000
             0.0000          0.0000          0.0000

     Atom 12  H   pos: (  0.176962  0.800116  0.001270)  para_oo sigma:           0.00
             0.0000          0.0000          0.0000
             0.0000          0.0000          0.0000
             0.0000          0.0000          0.0000

     Atom 13  O   pos: (  0.432378  0.359809  0.504544)  para_oo sigma:          -0.81
            -0.4597         -0.0893          0.0886
            -0.1216         -0.6376          0.1716
             0.1166          0.1924         -1.3250

     Atom 14  H   pos: (  0.449363  0.506675  0.489777)  para_oo sigma:           0.00
             0.0000          0.0000          0.0000
             0.0000          0.0000          0.0000
             0.0000          0.0000          0.0000

     Atom 15  H   pos: (  0.576489  0.311469  0.473389)  para_oo sigma:           0.00
             0.0000          0.0000          0.0000
             0.0000          0.0000          0.0000
             0.0000          0.0000          0.0000

     Atom 16  O   pos: ( -0.477764  0.874098  1.533734)  para_oo sigma:          -0.74
            -0.5753         -0.0484          0.2296
            -0.1615         -0.7387         -0.0910
             0.1391         -0.0168         -0.9149

     Atom 17  H   pos: ( -0.603183  0.925451  1.478034)  para_oo sigma:           0.00
             0.0000          0.0000          0.0000
             0.0000          0.0000          0.0000
             0.0000          0.0000          0.0000

     Atom 18  H   pos: ( -0.404004  0.988004  1.588965)  para_oo sigma:           0.00
             0.0000          0.0000          0.0000
             0.0000          0.0000          0.0000
             0.0000          0.0000          0.0000

     Atom 19  O   pos: ( -0.359941  1.397407  0.531895)  para_oo sigma:          -0.89
            -0.7257         -0.1162          0.0014
            -0.1084         -0.8802          0.1799
             0.0159          0.1443         -1.0667

     Atom 20  H   pos: ( -0.474984  1.501265  0.542423)  para_oo sigma:           0.00
             0.0000          0.0000          0.0000
             0.0000          0.0000          0.0000
             0.0000          0.0000          0.0000

     Atom 21  H   pos: ( -0.238739  1.479472  0.522312)  para_oo sigma:           0.00
             0.0000          0.0000          0.0000
             0.0000          0.0000          0.0000
             0.0000          0.0000          0.0000

     Atom 22  O   pos: ( -0.231912  0.914718  1.918010)  para_oo sigma:          -0.65
            -0.8117         -0.2509          0.0167
            -0.2706         -0.5626          0.2451
            -0.0469          0.2033         -0.5623

     Atom 23  H   pos: ( -0.299173  0.932909  2.048018)  para_oo sigma:           0.00
             0.0000          0.0000          0.0000
             0.0000          0.0000          0.0000
             0.0000          0.0000          0.0000

     Atom 24  H   pos: ( -0.204546  0.772468  1.914452)  para_oo sigma:           0.00
             0.0000          0.0000          0.0000
             0.0000          0.0000          0.0000
             0.0000          0.0000          0.0000

     Atom 25  Ca  pos: ( -0.290456  1.270349  0.884249)  para_oo sigma:          -3.34
            -3.2393         -0.3331         -0.0585
            -0.3426         -2.8563         -0.0235
            -0.1212         -0.0089         -3.9124

     Atom 26  Si  pos: ( -0.786896  1.236746  0.777930)  para_oo sigma:          -6.16
            -5.8957          0.3614          0.1107
             0.4201         -6.4878          0.2736
            -0.0055          0.2481         -6.0934

     Atom 27  O   pos: ( -0.964600  1.184212  0.931560)  para_oo sigma:          -1.60
            -0.9859          0.6731         -1.9479
             0.7817         -2.8457         -0.7561
            -2.0867         -0.6924         -0.9825

     Atom 28  O   pos: ( -0.622928  1.365066  0.894882)  para_oo sigma:          -1.59
            -1.1439          1.4630          1.4716
             1.4125         -1.8080          1.0046
             1.6140          1.0406         -1.8255

     Atom 29  O   pos: ( -0.697050  1.025142  0.695785)  para_oo sigma:          -3.71
            -3.9932         -1.6431         -0.1195
            -1.6896         -2.4161          0.5208
            -0.1288          0.5277         -4.7129

     Atom 30  O   pos: ( -0.878150  1.337643  0.575689)  para_oo sigma:          -3.90
            -4.6902         -0.3611          0.3375
            -0.3221         -3.5380         -1.2530
             0.3798         -1.3223         -3.4785

     Atom 31  Ca  pos: (  0.659154 -0.156272  0.864789)  para_oo sigma:          -3.54
            -3.3317         -0.3723         -0.1169
            -0.3692         -3.2696          0.0219
             0.0067          0.1160         -4.0288

     Atom 32  Si  pos: (  0.152728 -0.089694  0.756409)  para_oo sigma:          -6.14
            -6.0094          0.5896          0.0524
             0.6029         -6.2338         -0.2418
             0.0696         -0.3063         -6.1632

     Atom 33  O   pos: (  0.000344 -0.222167  0.885906)  para_oo sigma:          -1.95
            -1.8790          1.4183         -1.4082
             1.3696         -2.2455         -1.0974
            -1.5200         -1.1173         -1.7158

     Atom 34  O   pos: (  0.348188 -0.043721  0.885407)  para_oo sigma:          -1.71
            -0.6013          0.7477          1.8874
             0.8963         -2.6934          0.6229
             1.9255          0.6234         -1.8446

     Atom 35  O   pos: (  0.203929 -0.184610  0.532577)  para_oo sigma:          -3.67
            -3.8313         -0.6499         -0.9565
            -0.5944         -3.9443          0.7721
            -0.9601          0.8766         -3.2426

     Atom 36  Ca  pos: ( -0.435551  0.810702  1.164566)  para_oo sigma:          -2.79
            -2.6671         -0.4345         -0.1906
            -0.3855         -2.5029         -0.0544
            -0.1380         -0.0298         -3.2082

     Atom 37  Si  pos: (  0.077110  0.756172  1.344650)  para_oo sigma:          -5.97
            -5.8438          0.3460         -0.1220
             0.3683         -6.3151          0.0428
            -0.1159          0.0843         -5.7512

     Atom 38  O   pos: ( -0.761430  0.925924  1.257771)  para_oo sigma:          -1.98
            -1.4797          1.3888         -0.7767
             1.3564         -2.2581         -0.7690
            -0.7429         -0.8565         -2.2055

     Atom 39  O   pos: ( -0.100537  0.705375  1.185615)  para_oo sigma:          -1.07
            -0.4104          0.5301          1.8192
             0.5723         -2.0331          0.7575
             1.9393          0.6708         -0.7670

     Atom 40  O   pos: ( -0.003073  0.831563  1.558679)  para_oo sigma:          -2.60
            -2.8936         -0.3333         -1.0615
            -0.2140         -3.9484          0.0549
            -1.0886          0.2804         -0.9495

     Atom 41  Ca  pos: ( -0.745444  1.273236  1.219165)  para_oo sigma:          -3.14
            -3.1285         -0.4681         -0.5594
            -0.4477         -2.7992         -0.1123
            -0.5203         -0.1204         -3.4775

     Atom 42  Si  pos: (  0.980047 -0.548769  1.343696)  para_oo sigma:          -5.87
            -5.7173          0.4961          0.4376
             0.5221         -6.2390          0.4080
             0.4459          0.4109         -5.6560

     Atom 43  O   pos: ( -0.391159  1.188913  1.213050)  para_oo sigma:          -2.00
            -2.3577          1.0818          1.5911
             1.0093         -2.0664          1.4137
             1.5610          1.4749         -1.5697

     Atom 44  O   pos: (  0.219784 -0.518988  1.339917)  para_oo sigma:          -2.48
            -0.9482          0.3565          0.1329
             0.4829         -3.0911          0.0009
             0.3535          0.0269         -3.4136

     Atom 45  O   pos: ( -0.080521 -0.282930  1.346009)  para_oo sigma:          -3.30
            -3.4315         -1.4588         -0.0021
            -1.4879         -2.2485          0.0857
             0.0109          0.0978         -4.2052

     Atom 46  O   pos: (  0.932935 -0.612924  1.574619)  para_oo sigma:          -2.40
            -3.1526          0.2158         -0.6983
             0.2662         -3.4587         -0.8959
            -0.8363         -0.9510         -0.6000

     Atom 47  Ca  pos: (  0.257340 -0.723422  1.708911)  para_oo sigma:          -3.11
            -3.3724          0.0886          0.3452
             0.0090         -2.7465          0.5864
             0.2835          0.5163         -3.2215

     Atom 48  Ca  pos: ( -0.049178 -0.283092  1.784683)  para_oo sigma:          -3.11
            -3.0164         -0.5045          0.0416
            -0.4124         -3.3348         -0.1983
             0.0527         -0.1987         -2.9908

     Atom 49  Si  pos: ( -0.844915  1.561908  0.472762)  para_oo sigma:          -5.90
            -5.8677          0.5485          0.4940
             0.5647         -6.5210          0.3100
             0.4614          0.3242         -5.3170

     Atom 50  O   pos: ( -0.871447  1.539572  0.237795)  para_oo sigma:          -3.60
            -4.6246         -0.0784          0.5810
            -0.1470         -4.9078          0.1137
             0.4584          0.1201         -1.2651

     Atom 51  O   pos: (  0.610829 -0.211067  0.522157)  para_oo sigma:          -3.07
            -1.2984          0.9033          0.9116
             0.8025         -3.4576          0.2666
             0.9729          0.3602         -4.4408

     Atom 52  O   pos: (  0.269243 -0.226472  1.574534)  para_oo sigma:          -0.78
            -0.8925          0.1719          0.1267
             0.1992         -0.5539          0.3704
             0.2382          0.3329         -0.8819

     Atom 53  H   pos: (  0.265529 -0.352927  1.486539)  para_oo sigma:           0.00
             0.0000          0.0000          0.0000
             0.0000          0.0000          0.0000
             0.0000          0.0000          0.0000

     Atom 54  H   pos: (  0.413756 -0.191533  1.586764)  para_oo sigma:           0.00
             0.0000          0.0000          0.0000
             0.0000          0.0000          0.0000
             0.0000          0.0000          0.0000

     Atom 55  O   pos: ( -0.806914  0.666920  1.879330)  para_oo sigma:          -0.61
            -0.7252         -0.0462          0.2584
            -0.0167         -0.7452          0.2037
             0.1959          0.1353         -0.3523

     Atom 56  H   pos: ( -0.859295  0.725905  1.754444)  para_oo sigma:           0.00
             0.0000          0.0000          0.0000
             0.0000          0.0000          0.0000
             0.0000          0.0000          0.0000

     Atom 57  H   pos: ( -0.798127  0.780979  1.970510)  para_oo sigma:           0.00
             0.0000          0.0000          0.0000
             0.0000          0.0000          0.0000
             0.0000          0.0000          0.0000

     Atom 58  O   pos: (  0.280248  0.645560  0.179047)  para_oo sigma:          -0.64
            -0.7986         -0.0596          0.1942
            -0.0490         -0.7027          0.1550
             0.2138          0.1695         -0.4230

     Atom 59  H   pos: (  0.369584  0.562917  0.100589)  para_oo sigma:           0.00
             0.0000          0.0000          0.0000
             0.0000          0.0000          0.0000
             0.0000          0.0000          0.0000

     Atom 60  H   pos: (  0.363543  0.698921  0.295805)  para_oo sigma:           0.00
             0.0000          0.0000          0.0000
             0.0000          0.0000          0.0000
             0.0000          0.0000          0.0000

     Atom 61  O   pos: ( -0.536494  0.358388  1.970866)  para_oo sigma:          -0.39
            -0.6207         -0.1412          0.1705
            -0.1443         -0.2007         -0.3132
             0.1647         -0.2935         -0.3383

     Atom 62  H   pos: ( -0.574413  1.239510  0.057191)  para_oo sigma:           0.00
             0.0000          0.0000          0.0000
             0.0000          0.0000          0.0000
             0.0000          0.0000          0.0000

     Atom 63  H   pos: ( -0.534243  0.501964  1.951448)  para_oo sigma:           0.00
             0.0000          0.0000          0.0000
             0.0000          0.0000          0.0000
             0.0000          0.0000          0.0000

     Atom 64  O   pos: (  0.053432  1.054975  0.268949)  para_oo sigma:          -0.35
            -0.4297          0.3376         -0.0384
             0.3060          0.0152          0.4434
             0.0531          0.5843         -0.6324

     Atom 65  H   pos: ( -0.911803  1.166674  0.398200)  para_oo sigma:           0.00
             0.0000          0.0000          0.0000
             0.0000          0.0000          0.0000
             0.0000          0.0000          0.0000

     Atom 66  H   pos: (  0.010074  0.931560  0.334751)  para_oo sigma:           0.00
             0.0000          0.0000          0.0000
             0.0000          0.0000          0.0000
             0.0000          0.0000          0.0000

     Atom 67  O   pos: (  0.052274  0.278802  1.684647)  para_oo sigma:          -0.49
            -0.5065         -0.1269         -0.1687
            -0.2413         -0.1907         -0.0614
            -0.1494         -0.0789         -0.7713

     Atom 68  H   pos: (  0.062764  0.407605  1.616741)  para_oo sigma:           0.00
             0.0000          0.0000          0.0000
             0.0000          0.0000          0.0000
             0.0000          0.0000          0.0000

     Atom 69  H   pos: (  0.175621  0.216286  1.620287)  para_oo sigma:           0.00
             0.0000          0.0000          0.0000
             0.0000          0.0000          0.0000
             0.0000          0.0000          0.0000

     Atom 70  O   pos: (  0.464558 -0.809534  1.990316)  para_oo sigma:          -0.56
            -0.3534         -0.0967         -0.2375
            -0.0710         -0.6807          0.1110
            -0.3530          0.1237         -0.6580

     Atom 71  H   pos: (  0.291315  0.120923  0.060606)  para_oo sigma:           0.00
             0.0000          0.0000          0.0000
             0.0000          0.0000          0.0000
             0.0000          0.0000          0.0000

     Atom 72  H   pos: (  0.598922 -0.821534  2.048920)  para_oo sigma:           0.00
             0.0000          0.0000          0.0000
             0.0000          0.0000          0.0000
             0.0000          0.0000          0.0000

     Atom 73  Ca  pos: (  0.367396  0.323817  0.855673)  para_oo sigma:          -2.69
            -2.9348         -0.1781         -0.3421
            -0.1515         -2.2689         -0.1338
            -0.3535         -0.1911         -2.8738

     Atom 74  Si  pos: ( -0.128157  0.285502  0.693534)  para_oo sigma:          -5.99
            -5.9354          0.3116         -0.0701
             0.2768         -6.2862          0.0627
            -0.1049          0.0666         -5.7537

     Atom 75  O   pos: ( -0.290370  0.215864  0.859692)  para_oo sigma:          -1.46
            -0.9367          0.6744         -1.8024
             0.7320         -2.5197         -0.9035
            -1.8391         -0.9783         -0.9087

     Atom 76  O   pos: ( -0.034920  0.498571  0.760609)  para_oo sigma:          -2.41
            -2.6338          0.8828          0.2928
             0.7643         -1.4989          0.2458
             0.3166          0.2436         -3.0931

     Atom 77  O   pos: (  0.062628  0.129819  0.697545)  para_oo sigma:          -3.82
            -3.9125         -1.7334          0.1992
            -1.8443         -2.6814         -0.4399
             0.1702         -0.4544         -4.8526

     Atom 78  O   pos: ( -0.211049  0.294430  0.465677)  para_oo sigma:          -2.63
            -2.9593         -0.3633          1.3678
            -0.3599         -3.7509          0.4789
             1.4069          0.4841         -1.1900

     Atom 79  Ca  pos: (  0.023697  0.810918  0.883800)  para_oo sigma:          -2.88
            -3.3262         -0.1403         -0.1281
            -0.0886         -2.2719          0.1894
            -0.0760          0.1733         -3.0349

     Atom 80  Si  pos: ( -0.525566  0.846647  0.716246)  para_oo sigma:          -5.85
            -5.8178          0.4366          0.0340
             0.4176         -6.1017         -0.0237
             0.0174         -0.0568         -5.6394

     Atom 81  O   pos: ( -0.630696  0.687913  0.864906)  para_oo sigma:          -1.81
            -2.2056          1.1469         -1.1320
             1.0759         -1.8672         -1.4094
            -1.1598         -1.5831         -1.3641

     Atom 82  O   pos: ( -0.327469  0.930343  0.828737)  para_oo sigma:          -1.61
            -0.2415          0.9777          1.3363
             1.0172         -2.5486          0.7032
             1.4673          0.7618         -2.0261

     Atom 83  O   pos: ( -0.486825  0.772909  0.486308)  para_oo sigma:          -3.43
            -4.3256         -0.0626         -0.2589
            -0.1098         -3.9813          0.7219
            -0.3045          0.7518         -1.9892

     Atom 84  Ca  pos: (  0.221575 -0.087824  1.217817)  para_oo sigma:          -2.13
            -2.0111         -0.2623         -0.3235
            -0.2766         -1.8665         -0.2661
            -0.2899         -0.2649         -2.5086

     Atom 85  Si  pos: (  0.723641 -0.153209  1.362266)  para_oo sigma:          -5.88
            -5.8338          0.7064          0.4243
             0.6453         -5.6997          0.0529
             0.4635          0.0328         -6.1033

     Atom 86  O   pos: ( -0.195141  0.091998  1.346682)  para_oo sigma:          -1.97
            -2.1644          1.1587          0.0698
             1.1093         -0.2108         -0.2600
             0.1214         -0.0116         -3.5351

     Atom 87  O   pos: (  0.547313 -0.227782  1.216540)  para_oo sigma:          -1.88
            -1.2372          0.9982          1.6902
             1.0647         -2.8923          0.7094
             1.7228          0.7015         -1.5070

     Atom 88  O   pos: ( -0.333961 -0.151836  1.619466)  para_oo sigma:          -1.87
            -2.5590          0.2936         -0.9586
             0.2258         -3.0244         -0.2416
            -1.0358         -0.3873         -0.0187

     Atom 89  Ca  pos: ( -0.155961  0.357037  1.150755)  para_oo sigma:          -3.57
            -3.7623         -0.2772          0.0403
            -0.2814         -3.1513         -0.2414
            -0.0534         -0.2275         -3.7971

     Atom 90  Si  pos: (  0.326443  0.358423  1.308413)  para_oo sigma:          -5.89
            -5.7832          0.3344         -0.1787
             0.3197         -6.0952         -0.3189
            -0.1396         -0.3154         -5.7976

     Atom 91  O   pos: (  0.181178  0.250239  1.143992)  para_oo sigma:          -1.11
            -1.0522          0.9848          1.5876
             1.0970         -1.7563          1.3833
             1.6308          1.4225         -0.5189

     Atom 92  O   pos: ( -0.479000  0.468418  1.212741)  para_oo sigma:          -1.62
            -0.6724          1.1082         -1.2355
             1.1153         -2.4697         -0.6807
            -1.3847         -0.6692         -1.7124

     Atom 93  O   pos: (  0.188960  0.541783  1.403607)  para_oo sigma:          -3.78
            -3.9721         -1.2711         -0.1508
            -1.2840         -2.6895          0.2529
            -0.0942          0.2124         -4.6904

     Atom 94  O   pos: (  0.374675  0.201398  1.487053)  para_oo sigma:          -2.40
            -3.7941         -0.4076         -0.1720
            -0.4928         -1.9016         -1.6062
            -0.1904         -1.4776         -1.5168

     Atom 95  Ca  pos: ( -0.033573  0.469660  0.230859)  para_oo sigma:          -3.26
            -3.4687          0.0141         -0.1364
            -0.0598         -3.2755         -0.4239
            -0.1314         -0.4947         -3.0297

     Atom 96  Ca  pos: ( -0.322248  0.217674  1.665680)  para_oo sigma:          -2.74
            -2.7727          0.1566          0.4630
             0.1633         -2.7453          0.1676
             0.4057          0.1363         -2.6993

     Atom 97  Ca  pos: (  0.023609  1.244422 -0.015929)  para_oo sigma:          -2.61
            -2.3705         -0.1385         -0.1295
            -0.1649         -2.9408         -0.4382
            -0.1591         -0.4902         -2.5279

     Atom 98  O   pos: (  0.114806 -0.519967  1.956647)  para_oo sigma:           1.34
             2.1716          1.4732          0.2403
             1.4697          1.7134          0.0484
             0.1995         -0.0394          0.1491

     Atom 99  H   pos: (  0.012546 -0.621921  1.949157)  para_oo sigma:           0.00
             0.0000          0.0000          0.0000
             0.0000          0.0000          0.0000
             0.0000          0.0000          0.0000

     Atom100  O   pos: ( -0.265520  0.656813  0.052994)  para_oo sigma:           0.39
             0.4348          0.1022         -0.3486
            -0.0055          0.7039          0.2290
            -0.1451          0.0475          0.0180

     Atom101  H   pos: ( -0.349355  0.703588  0.160096)  para_oo sigma:           0.00
             0.0000          0.0000          0.0000
             0.0000          0.0000          0.0000
             0.0000          0.0000          0.0000

     Atom102  O   pos: (  0.557805 -0.573443  1.588445)  para_oo sigma:          -0.55
            -0.4118         -0.3309          0.0857
            -0.3547         -0.3671          0.0655
             0.1265          0.0360         -0.8571

     Atom103  H   pos: (  0.568109 -0.427406  1.605469)  para_oo sigma:           0.00
             0.0000          0.0000          0.0000
             0.0000          0.0000          0.0000
             0.0000          0.0000          0.0000

     Atom104  H   pos: (  0.704779 -0.611158  1.597961)  para_oo sigma:           0.00
             0.0000          0.0000          0.0000
             0.0000          0.0000          0.0000
             0.0000          0.0000          0.0000

     Atom105  O   pos: ( -0.274208  0.561981  1.649122)  para_oo sigma:          -0.50
             0.0158         -0.1833         -0.0126
            -0.1951         -0.8851         -0.0860
            -0.0269         -0.1175         -0.6429

     Atom106  H   pos: ( -0.388670  0.649204  1.618479)  para_oo sigma:           0.00
             0.0000          0.0000          0.0000
             0.0000          0.0000          0.0000
             0.0000          0.0000          0.0000

     Atom107  H   pos: ( -0.162061  0.658320  1.618991)  para_oo sigma:           0.00
             0.0000          0.0000          0.0000
             0.0000          0.0000          0.0000
             0.0000          0.0000          0.0000

     Atom108  O   pos: ( -0.087138  0.731264  0.467953)  para_oo sigma:          -0.69
            -0.5574         -0.0787          0.0776
            -0.1497         -0.7468         -0.5556
             0.1207         -0.5528         -0.7590

     Atom109  H   pos: ( -0.066338  0.631045  0.583581)  para_oo sigma:           0.00
             0.0000          0.0000          0.0000
             0.0000          0.0000          0.0000
             0.0000          0.0000          0.0000

     Atom110  H   pos: ( -0.234471  0.755743  0.471235)  para_oo sigma:           0.00
             0.0000          0.0000          0.0000
             0.0000          0.0000          0.0000
             0.0000          0.0000          0.0000

     Atom111  O   pos: ( -0.184489  0.128037  2.000126)  para_oo sigma:          -0.51
            -0.6472         -0.4059         -0.2307
            -0.3161         -0.2491          0.1708
            -0.1849          0.2042         -0.6325

     Atom112  H   pos: ( -0.251017  0.892328 -0.015206)  para_oo sigma:           0.00
             0.0000          0.0000          0.0000
             0.0000          0.0000          0.0000
             0.0000          0.0000          0.0000

     Atom113  H   pos: ( -0.341859  1.081750  0.075042)  para_oo sigma:           0.00
             0.0000          0.0000          0.0000
             0.0000          0.0000          0.0000
             0.0000          0.0000          0.0000

     Atom114  O   pos: ( -0.471637  1.129710  0.271597)  para_oo sigma:          -1.03
            -1.0937         -0.0159          0.0401
            -0.0014         -1.0939          0.0096
             0.0232          0.0318         -0.9118

     Atom115  H   pos: ( -0.420436  1.225903  0.372880)  para_oo sigma:           0.00
             0.0000          0.0000          0.0000
             0.0000          0.0000          0.0000
             0.0000          0.0000          0.0000

     Atom116  H   pos: ( -0.500356  1.005855  0.346279)  para_oo sigma:           0.00
             0.0000          0.0000          0.0000
             0.0000          0.0000          0.0000
             0.0000          0.0000          0.0000

     Paramagnetic US L_R Q_R contribution in ppm:

     Atom  1  O   pos: ( -0.230724  1.481638  0.102560)  para_lq sigma:        -102.45
          -104.9088         -3.8759         -0.1424
            -3.8403        -97.3356         -1.7984
             0.4410         -1.7633       -105.1077

     Atom  2  H   pos: ( -0.098496  1.532579  0.159509)  para_lq sigma:           0.00
             0.0000          0.0000          0.0000
             0.0000          0.0000          0.0000
             0.0000          0.0000          0.0000

     Atom  3  H   pos: ( -0.311980  1.457793  0.219441)  para_lq sigma:           0.00
             0.0000          0.0000          0.0000
             0.0000          0.0000          0.0000
             0.0000          0.0000          0.0000

     Atom  4  O   pos: (  0.183650  0.179278  0.276865)  para_lq sigma:         -99.73
           -98.3075         -3.7964         -3.5606
            -3.6818       -100.3008          2.0477
            -3.6689          1.9464       -100.5707

     Atom  5  H   pos: (  0.142716  0.061810  0.351606)  para_lq sigma:           0.00
             0.0000          0.0000          0.0000
             0.0000          0.0000          0.0000
             0.0000          0.0000          0.0000

     Atom  6  H   pos: (  0.287368  0.245043  0.364865)  para_lq sigma:           0.00
             0.0000          0.0000          0.0000
             0.0000          0.0000          0.0000
             0.0000          0.0000          0.0000

     Atom  7  O   pos: (  0.708290  0.022566  0.162086)  para_lq sigma:        -100.98
           -95.3641         -4.0380         -0.1113
            -4.3128       -102.9045         -1.2599
             0.1865         -0.7977       -104.6736

     Atom  8  H   pos: (  0.740757  0.103065  0.285016)  para_lq sigma:           0.00
             0.0000          0.0000          0.0000
             0.0000          0.0000          0.0000
             0.0000          0.0000          0.0000

     Atom  9  H   pos: ( -0.600445  1.765848  0.248488)  para_lq sigma:           0.00
             0.0000          0.0000          0.0000
             0.0000          0.0000          0.0000
             0.0000          0.0000          0.0000

     Atom 10  O   pos: (  0.199135 -0.044098  1.935618)  para_lq sigma:        -100.03
          -100.5324          3.9425          0.0297
             4.0922        -95.5878          2.3415
            -0.0442          2.0641       -103.9569

     Atom 11  H   pos: (  0.285799 -0.067107  1.822362)  para_lq sigma:           0.00
             0.0000          0.0000          0.0000
             0.0000          0.0000          0.0000
             0.0000          0.0000          0.0000

     Atom 12  H   pos: (  0.176962  0.800116  0.001270)  para_lq sigma:           0.00
             0.0000          0.0000          0.0000
             0.0000          0.0000          0.0000
             0.0000          0.0000          0.0000

     Atom 13  O   pos: (  0.432378  0.359809  0.504544)  para_lq sigma:        -100.50
          -101.8812          0.4951          2.0132
             0.6508       -103.5932          0.8210
             1.9512          0.8266        -96.0310

     Atom 14  H   pos: (  0.449363  0.506675  0.489777)  para_lq sigma:           0.00
             0.0000          0.0000          0.0000
             0.0000          0.0000          0.0000
             0.0000          0.0000          0.0000

     Atom 15  H   pos: (  0.576489  0.311469  0.473389)  para_lq sigma:           0.00
             0.0000          0.0000          0.0000
             0.0000          0.0000          0.0000
             0.0000          0.0000          0.0000

     Atom 16  O   pos: ( -0.477764  0.874098  1.533734)  para_lq sigma:        -100.82
          -102.5998          0.2134         -4.4483
            -0.4560       -103.5354         -2.6199
            -4.4495         -2.2249        -96.3238

     Atom 17  H   pos: ( -0.603183  0.925451  1.478034)  para_lq sigma:           0.00
             0.0000          0.0000          0.0000
             0.0000          0.0000          0.0000
             0.0000          0.0000          0.0000

     Atom 18  H   pos: ( -0.404004  0.988004  1.588965)  para_lq sigma:           0.00
             0.0000          0.0000          0.0000
             0.0000          0.0000          0.0000
             0.0000          0.0000          0.0000

     Atom 19  O   pos: ( -0.359941  1.397407  0.531895)  para_lq sigma:        -101.09
          -104.9594         -0.3189          0.8126
            -0.2846       -103.2028          0.2248
             0.9227          0.0274        -95.0954

     Atom 20  H   pos: ( -0.474984  1.501265  0.542423)  para_lq sigma:           0.00
             0.0000          0.0000          0.0000
             0.0000          0.0000          0.0000
             0.0000          0.0000          0.0000

     Atom 21  H   pos: ( -0.238739  1.479472  0.522312)  para_lq sigma:           0.00
             0.0000          0.0000          0.0000
             0.0000          0.0000          0.0000
             0.0000          0.0000          0.0000

     Atom 22  O   pos: ( -0.231912  0.914718  1.918010)  para_lq sigma:        -100.57
           -95.5072          1.0782          5.8153
             1.0491       -103.6494          0.6306
             5.7405          0.5900       -102.5614

     Atom 23  H   pos: ( -0.299173  0.932909  2.048018)  para_lq sigma:           0.00
             0.0000          0.0000          0.0000
             0.0000          0.0000          0.0000
             0.0000          0.0000          0.0000

     Atom 24  H   pos: ( -0.204546  0.772468  1.914452)  para_lq sigma:           0.00
             0.0000          0.0000          0.0000
             0.0000          0.0000          0.0000
             0.0000          0.0000          0.0000

     Atom 25  Ca  pos: ( -0.290456  1.270349  0.884249)  para_lq sigma:         202.02
           201.7383         -0.2940         -0.3102
            -0.5528        203.4347          0.0119
            -0.6991         -0.0756        200.8813

     Atom 26  Si  pos: ( -0.786896  1.236746  0.777930)  para_lq sigma:          -0.49
             0.8864          2.2073         -0.1381
             2.3161         -2.2695          0.6377
             0.3583          0.8158         -0.0818

     Atom 27  O   pos: ( -0.964600  1.184212  0.931560)  para_lq sigma:        -109.86
          -111.0506         -1.5697          3.9515
            -1.8222       -107.1840          0.9897
             4.7218          1.4851       -111.3417

     Atom 28  O   pos: ( -0.622928  1.365066  0.894882)  para_lq sigma:        -108.95
          -109.7587         -3.2577         -2.7003
            -3.1091       -107.6449         -2.0717
            -3.1153         -2.6339       -109.4342

     Atom 29  O   pos: ( -0.697050  1.025142  0.695785)  para_lq sigma:        -102.55
          -102.7654          3.3507          0.6107
             3.1549       -106.1122         -0.9238
             0.7744         -0.7765        -98.7873

     Atom 30  O   pos: ( -0.878150  1.337643  0.575689)  para_lq sigma:        -102.03
           -99.4801          0.3286         -1.8117
             0.3666       -103.8417          3.6722
            -1.7796          3.5605       -102.7640

     Atom 31  Ca  pos: (  0.659154 -0.156272  0.864789)  para_lq sigma:         201.75
           202.1239         -0.2877          0.1560
            -0.3264        201.9757          0.3974
            -0.1117          0.4645        201.1360

     Atom 32  Si  pos: (  0.152728 -0.089694  0.756409)  para_lq sigma:          -0.48
             0.4603          2.6746         -0.4001
             3.7547         -1.4123         -1.0833
             0.4793         -1.1698         -0.4801

     Atom 33  O   pos: (  0.000344 -0.222167  0.885906)  para_lq sigma:        -110.46
          -111.0416         -3.1448          2.7666
            -3.1332       -109.8814          2.7778
             3.4784          3.1070       -110.4476

     Atom 34  O   pos: (  0.348188 -0.043721  0.885407)  para_lq sigma:        -109.35
          -111.8418         -0.9516         -3.6652
            -0.8013       -106.6707         -0.2707
            -4.3943         -0.3885       -109.5358

     Atom 35  O   pos: (  0.203929 -0.184610  0.532577)  para_lq sigma:        -103.96
          -104.1266          2.0815          1.4869
             2.3856       -102.9104         -3.0738
             1.7145         -2.8922       -104.8328

     Atom 36  Ca  pos: ( -0.435551  0.810702  1.164566)  para_lq sigma:         202.08
           201.9563         -1.3774         -0.7212
            -1.4050        202.4422         -0.2525
            -0.7923         -0.0454        201.8265

     Atom 37  Si  pos: (  0.077110  0.756172  1.344650)  para_lq sigma:          -0.89
            -0.4637          1.9108         -0.3837
             2.0318         -3.0609          0.1898
            -1.0282          0.8510          0.8471

     Atom 38  O   pos: ( -0.761430  0.925924  1.257771)  para_lq sigma:        -110.71
          -111.4453         -3.3469          2.1424
            -3.1609       -111.2687          2.2121
             2.4205          2.0102       -109.4154

     Atom 39  O   pos: ( -0.100537  0.705375  1.185615)  para_lq sigma:        -110.50
          -111.6613         -1.0731         -3.8298
            -1.2200       -108.5504         -1.0082
            -4.3071         -1.3361       -111.2923

     Atom 40  O   pos: ( -0.003073  0.831563  1.558679)  para_lq sigma:        -109.88
          -108.3668          0.6950          2.4549
             1.1216       -108.0775         -2.3088
             2.5746         -2.0017       -113.1884

     Atom 41  Ca  pos: ( -0.745444  1.273236  1.219165)  para_lq sigma:         201.85
           201.2172         -1.2264         -1.1712
            -1.2034        202.6203         -0.0583
            -0.6523         -0.1644        201.7115

     Atom 42  Si  pos: (  0.980047 -0.548769  1.343696)  para_lq sigma:          -1.03
            -0.2034          2.1564          2.0929
             2.9117         -3.5460          1.7864
             2.1427          2.0181          0.6599

     Atom 43  O   pos: ( -0.391159  1.188913  1.213050)  para_lq sigma:        -110.46
          -110.1772         -2.0680         -2.5295
            -1.9515       -109.9705         -2.9056
            -2.7004         -2.8352       -111.2298

     Atom 44  O   pos: (  0.219784 -0.518988  1.339917)  para_lq sigma:        -109.09
          -114.9965          0.2617          0.5690
             0.3533       -106.0663         -0.2424
             0.3443         -0.0551       -106.1945

     Atom 45  O   pos: ( -0.080521 -0.282930  1.346009)  para_lq sigma:        -104.09
          -104.5195          3.1149          0.8317
             2.7964       -106.7022          0.0209
             0.8734          0.2371       -101.0575

     Atom 46  O   pos: (  0.932935 -0.612924  1.574619)  para_lq sigma:        -110.54
          -107.8862          0.2595          0.9614
             0.2526       -109.1928          2.5558
             1.0328          2.2261       -114.5285

     Atom 47  Ca  pos: (  0.257340 -0.723422  1.708911)  para_lq sigma:         202.87
           201.6536         -0.2269          0.6627
            -0.3566        204.4103          1.8708
             0.4765          2.1123        202.5432

     Atom 48  Ca  pos: ( -0.049178 -0.283092  1.784683)  para_lq sigma:         201.89
           202.3720         -0.9262          0.3490
            -1.2555        202.1012         -1.0750
             1.8111         -1.2759        201.1928

     Atom 49  Si  pos: ( -0.844915  1.561908  0.472762)  para_lq sigma:          -0.67
            -0.2815          2.7122          3.8807
             2.7005         -4.5011          1.8309
             2.4564          1.6207          2.7772

     Atom 50  O   pos: ( -0.871447  1.539572  0.237795)  para_lq sigma:        -110.57
          -107.4515          0.4863          0.5629
             0.3532       -107.5116         -0.0169
            -0.8761         -0.7017       -116.7354

     Atom 51  O   pos: (  0.610829 -0.211067  0.522157)  para_lq sigma:        -111.00
          -114.5851         -2.7276         -2.4954
            -2.6155       -109.9876         -1.3821
            -1.6847         -1.0298       -108.4334

     Atom 52  O   pos: (  0.269243 -0.226472  1.574534)  para_lq sigma:        -101.83
          -105.0275         -1.1464          0.0629
            -0.9138       -101.4847         -3.8491
             0.0782         -3.8727        -98.9766

     Atom 53  H   pos: (  0.265529 -0.352927  1.486539)  para_lq sigma:           0.00
             0.0000          0.0000          0.0000
             0.0000          0.0000          0.0000
             0.0000          0.0000          0.0000

     Atom 54  H   pos: (  0.413756 -0.191533  1.586764)  para_lq sigma:           0.00
             0.0000          0.0000          0.0000
             0.0000          0.0000          0.0000
             0.0000          0.0000          0.0000

     Atom 55  O   pos: ( -0.806914  0.666920  1.879330)  para_lq sigma:        -100.45
           -93.9479          1.3192         -2.9987
             1.2450       -103.6066         -1.0701
            -2.9208         -1.1444       -103.7860

     Atom 56  H   pos: ( -0.859295  0.725905  1.754444)  para_lq sigma:           0.00
             0.0000          0.0000          0.0000
             0.0000          0.0000          0.0000
             0.0000          0.0000          0.0000

     Atom 57  H   pos: ( -0.798127  0.780979  1.970510)  para_lq sigma:           0.00
             0.0000          0.0000          0.0000
             0.0000          0.0000          0.0000
             0.0000          0.0000          0.0000

     Atom 58  O   pos: (  0.280248  0.645560  0.179047)  para_lq sigma:        -101.63
          -103.3394          1.1433         -1.9682
             1.0307        -98.7547         -4.8295
            -2.0894         -4.9296       -102.7900

     Atom 59  H   pos: (  0.369584  0.562917  0.100589)  para_lq sigma:           0.00
             0.0000          0.0000          0.0000
             0.0000          0.0000          0.0000
             0.0000          0.0000          0.0000

     Atom 60  H   pos: (  0.363543  0.698921  0.295805)  para_lq sigma:           0.00
             0.0000          0.0000          0.0000
             0.0000          0.0000          0.0000
             0.0000          0.0000          0.0000

     Atom 61  O   pos: ( -0.536494  0.358388  1.970866)  para_lq sigma:         -99.63
           -93.6726         -0.3472         -3.7565
            -0.3565       -102.7456          1.1702
            -3.7301          1.1559       -102.4779

     Atom 62  H   pos: ( -0.574413  1.239510  0.057191)  para_lq sigma:           0.00
             0.0000          0.0000          0.0000
             0.0000          0.0000          0.0000
             0.0000          0.0000          0.0000

     Atom 63  H   pos: ( -0.534243  0.501964  1.951448)  para_lq sigma:           0.00
             0.0000          0.0000          0.0000
             0.0000          0.0000          0.0000
             0.0000          0.0000          0.0000

     Atom 64  O   pos: (  0.053432  1.054975  0.268949)  para_lq sigma:         -99.40
           -92.7804         -4.0346         -0.8256
            -3.7563       -102.4399         -0.2835
            -0.9673         -0.4924       -102.9739

     Atom 65  H   pos: ( -0.911803  1.166674  0.398200)  para_lq sigma:           0.00
             0.0000          0.0000          0.0000
             0.0000          0.0000          0.0000
             0.0000          0.0000          0.0000

     Atom 66  H   pos: (  0.010074  0.931560  0.334751)  para_lq sigma:           0.00
             0.0000          0.0000          0.0000
             0.0000          0.0000          0.0000
             0.0000          0.0000          0.0000

     Atom 67  O   pos: (  0.052274  0.278802  1.684647)  para_lq sigma:        -100.54
          -100.6304          1.6869          4.2090
             1.7007       -102.5405          2.6913
             4.1683          2.5459        -98.4428

     Atom 68  H   pos: (  0.062764  0.407605  1.616741)  para_lq sigma:           0.00
             0.0000          0.0000          0.0000
             0.0000          0.0000          0.0000
             0.0000          0.0000          0.0000

     Atom 69  H   pos: (  0.175621  0.216286  1.620287)  para_lq sigma:           0.00
             0.0000          0.0000          0.0000
             0.0000          0.0000          0.0000
             0.0000          0.0000          0.0000

     Atom 70  O   pos: (  0.464558 -0.809534  1.990316)  para_lq sigma:         -99.82
          -103.5732          1.3805          0.4962
             1.4617        -92.6073         -0.9284
             0.7590         -1.0450       -103.2728

     Atom 71  H   pos: (  0.291315  0.120923  0.060606)  para_lq sigma:           0.00
             0.0000          0.0000          0.0000
             0.0000          0.0000          0.0000
             0.0000          0.0000          0.0000

     Atom 72  H   pos: (  0.598922 -0.821534  2.048920)  para_lq sigma:           0.00
             0.0000          0.0000          0.0000
             0.0000          0.0000          0.0000
             0.0000          0.0000          0.0000

     Atom 73  Ca  pos: (  0.367396  0.323817  0.855673)  para_lq sigma:         202.59
           202.0778         -0.1388         -1.1084
            -0.1429        203.1283         -0.4623
            -1.1840         -0.7911        202.5605

     Atom 74  Si  pos: ( -0.128157  0.285502  0.693534)  para_lq sigma:          -0.85
            -1.3306          2.1225         -0.3865
             1.5307         -2.2044          0.1746
            -0.1080         -0.1128          0.9740

     Atom 75  O   pos: ( -0.290370  0.215864  0.859692)  para_lq sigma:        -110.66
          -111.6843         -1.5716          3.7839
            -1.3841       -108.6602          1.7351
             4.0691          1.8241       -111.6396

     Atom 76  O   pos: ( -0.034920  0.498571  0.760609)  para_lq sigma:        -110.02
          -107.9979         -2.7294         -1.0603
            -2.7584       -113.8486         -1.8654
            -1.0962         -1.9329       -108.2107

     Atom 77  O   pos: (  0.062628  0.129819  0.697545)  para_lq sigma:        -101.76
          -102.6119          3.5931         -0.7090
             3.4363       -104.3827          0.9288
            -0.8338          0.9571        -98.2976

     Atom 78  O   pos: ( -0.211049  0.294430  0.465677)  para_lq sigma:        -108.53
          -107.2329          0.1794         -2.4382
             0.0143       -106.6481          0.9922
            -2.2633          0.7369       -111.7110

     Atom 79  Ca  pos: (  0.023697  0.810918  0.883800)  para_lq sigma:         201.97
           200.4464         -0.1244         -0.4361
            -0.0750        203.0598          0.2319
            -0.7459         -0.0867        202.4139

     Atom 80  Si  pos: ( -0.525566  0.846647  0.716246)  para_lq sigma:          -0.96
            -1.4737          2.7697          0.1696
             2.3529         -2.6258         -0.0268
            -0.5888          0.4814          1.2274

     Atom 81  O   pos: ( -0.630696  0.687913  0.864906)  para_lq sigma:        -111.51
          -109.6328         -2.6390          1.6205
            -2.4190       -112.6532          3.5433
             1.9783          4.1016       -112.2295

     Atom 82  O   pos: ( -0.327469  0.930343  0.828737)  para_lq sigma:        -111.66
          -114.4308         -2.2393         -3.4629
            -2.1657       -109.6348         -0.9866
            -3.7787         -1.3977       -110.9095

     Atom 83  O   pos: ( -0.486825  0.772909  0.486308)  para_lq sigma:        -110.86
          -109.1975          0.6853          1.6647
             0.4393       -109.3546         -2.6686
             1.3226         -2.4581       -114.0287

     Atom 84  Ca  pos: (  0.221575 -0.087824  1.217817)  para_lq sigma:         202.64
           202.6756         -0.5544         -0.4544
            -0.5328        203.9641         -0.5642
            -0.3536         -0.6708        201.2870

     Atom 85  Si  pos: (  0.723641 -0.153209  1.362266)  para_lq sigma:          -0.96
            -1.1924          3.6359          2.1646
             3.1297         -0.5574          0.4244
             1.9936         -0.2322         -1.1351

     Atom 86  O   pos: ( -0.195141  0.091998  1.346682)  para_lq sigma:        -111.69
          -109.7311         -1.9258          0.6750
            -2.2672       -116.7844          0.8388
             0.6654          0.9370       -108.5694

     Atom 87  O   pos: (  0.547313 -0.227782  1.216540)  para_lq sigma:        -110.85
          -112.2401         -1.6510         -3.0210
            -1.5310       -108.7678         -1.0033
            -3.3467         -1.4731       -111.5448

     Atom 88  O   pos: ( -0.333961 -0.151836  1.619466)  para_lq sigma:        -112.08
          -109.5994          0.4930          2.4445
             0.4419       -109.4646         -0.0780
             2.2784         -0.0825       -117.1631

     Atom 89  Ca  pos: ( -0.155961  0.357037  1.150755)  para_lq sigma:         201.00
           199.6120         -0.5068          0.4036
            -0.3685        201.8913         -0.1846
             0.7529          0.2259        201.4876

     Atom 90  Si  pos: (  0.326443  0.358423  1.308413)  para_lq sigma:          -0.99
            -0.9769          1.5452         -0.5395
             1.5464         -2.0605         -1.3884
             0.0178         -2.4785          0.0779

     Atom 91  O   pos: (  0.181178  0.250239  1.143992)  para_lq sigma:        -111.47
          -110.6267         -2.4723         -2.7402
            -2.4436       -110.3574         -2.6262
            -3.2951         -2.7605       -113.4245

     Atom 92  O   pos: ( -0.479000  0.468418  1.212741)  para_lq sigma:        -111.00
          -113.4763         -2.5039          2.8977
            -2.6787       -108.9453          1.0925
             3.2104          1.2980       -110.5653

     Atom 93  O   pos: (  0.188960  0.541783  1.403607)  para_lq sigma:        -103.66
          -103.1376          3.4880          0.3191
             3.4097       -106.4934         -0.3316
             0.6038         -0.5333       -101.3502

     Atom 94  O   pos: (  0.374675  0.201398  1.487053)  para_lq sigma:        -111.68
          -108.6499          0.7612         -1.1912
             1.1680       -113.2431          4.4063
            -1.2695          4.3184       -113.1440

     Atom 95  Ca  pos: ( -0.033573  0.469660  0.230859)  para_lq sigma:         200.68
           199.6655          1.1278          0.1057
             0.4283        200.4284         -1.3473
            -0.1431         -1.7938        201.9332

     Atom 96  Ca  pos: ( -0.322248  0.217674  1.665680)  para_lq sigma:         203.01
           202.8948          0.4558          1.3433
            -0.1177        202.7531          0.7651
             1.3054          0.6102        203.3832

     Atom 97  Ca  pos: (  0.023609  1.244422 -0.015929)  para_lq sigma:         204.26
           205.1870         -0.5091         -0.4455
            -0.2386        203.1997         -0.5014
            -0.1079          0.4925        204.3930

     Atom 98  O   pos: (  0.114806 -0.519967  1.956647)  para_lq sigma:        -112.57
          -112.8816         -3.3430         -0.0468
            -2.8775       -114.0738         -1.2487
            -0.3583         -1.3616       -110.7434

     Atom 99  H   pos: (  0.012546 -0.621921  1.949157)  para_lq sigma:           0.00
             0.0000          0.0000          0.0000
             0.0000          0.0000          0.0000
             0.0000          0.0000          0.0000

     Atom100  O   pos: ( -0.265520  0.656813  0.052994)  para_lq sigma:        -112.73
          -111.6371          2.2210          3.3844
             2.2999       -111.4636         -2.2415
             3.2323         -1.8120       -115.0901

     Atom101  H   pos: ( -0.349355  0.703588  0.160096)  para_lq sigma:           0.00
             0.0000          0.0000          0.0000
             0.0000          0.0000          0.0000
             0.0000          0.0000          0.0000

     Atom102  O   pos: (  0.557805 -0.573443  1.588445)  para_lq sigma:        -101.05
          -104.3692          0.7566         -1.0001
             0.6686       -103.8120         -0.8863
            -1.3580         -1.0056        -94.9722

     Atom103  H   pos: (  0.568109 -0.427406  1.605469)  para_lq sigma:           0.00
             0.0000          0.0000          0.0000
             0.0000          0.0000          0.0000
             0.0000          0.0000          0.0000

     Atom104  H   pos: (  0.704779 -0.611158  1.597961)  para_lq sigma:           0.00
             0.0000          0.0000          0.0000
             0.0000          0.0000          0.0000
             0.0000          0.0000          0.0000

     Atom105  O   pos: ( -0.274208  0.561981  1.649122)  para_lq sigma:        -100.61
          -104.7537          0.0802         -0.4997
             0.6830       -103.0984          2.9070
            -0.5693          2.9896        -93.9798

     Atom106  H   pos: ( -0.388670  0.649204  1.618479)  para_lq sigma:           0.00
             0.0000          0.0000          0.0000
             0.0000          0.0000          0.0000
             0.0000          0.0000          0.0000

     Atom107  H   pos: ( -0.162061  0.658320  1.618991)  para_lq sigma:           0.00
             0.0000          0.0000          0.0000
             0.0000          0.0000          0.0000
             0.0000          0.0000          0.0000

     Atom108  O   pos: ( -0.087138  0.731264  0.467953)  para_lq sigma:        -101.30
          -104.0237          1.5802          0.0653
             1.5618        -99.1592          3.2555
             0.0217          3.5656       -100.7036

     Atom109  H   pos: ( -0.066338  0.631045  0.583581)  para_lq sigma:           0.00
             0.0000          0.0000          0.0000
             0.0000          0.0000          0.0000
             0.0000          0.0000          0.0000

     Atom110  H   pos: ( -0.234471  0.755743  0.471235)  para_lq sigma:           0.00
             0.0000          0.0000          0.0000
             0.0000          0.0000          0.0000
             0.0000          0.0000          0.0000

     Atom111  O   pos: ( -0.184489  0.128037  2.000126)  para_lq sigma:         -99.87
           -95.7301          2.1094          3.8606
             2.1898       -101.8327          0.3284
             3.7088          0.2074       -102.0446

     Atom112  H   pos: ( -0.251017  0.892328 -0.015206)  para_lq sigma:           0.00
             0.0000          0.0000          0.0000
             0.0000          0.0000          0.0000
             0.0000          0.0000          0.0000

     Atom113  H   pos: ( -0.341859  1.081750  0.075042)  para_lq sigma:           0.00
             0.0000          0.0000          0.0000
             0.0000          0.0000          0.0000
             0.0000          0.0000          0.0000

     Atom114  O   pos: ( -0.471637  1.129710  0.271597)  para_lq sigma:        -100.23
           -94.4948         -3.7407         -1.6063
            -3.9378       -103.4087         -0.5428
            -1.6292         -0.4103       -102.7900

     Atom115  H   pos: ( -0.420436  1.225903  0.372880)  para_lq sigma:           0.00
             0.0000          0.0000          0.0000
             0.0000          0.0000          0.0000
             0.0000          0.0000          0.0000

     Atom116  H   pos: ( -0.500356  1.005855  0.346279)  para_lq sigma:           0.00
             0.0000          0.0000          0.0000
             0.0000          0.0000          0.0000
             0.0000          0.0000          0.0000


     Total NMR chemical shifts in ppm: ---------------------------------------
     (adopting the Simpson convention for anisotropy and asymmetry)-----------

     Atom  1  O   pos: ( -0.230724  1.481638  0.102560)  Total sigma:         241.24
           265.5288          6.5775         -0.9496
             2.0826        228.0888         -6.0406
             5.4469         -7.7733        230.1045

     O    1    anisotropy:     37.26    eta:   -0.5810
     O    1    sigma_11=    236.04    axis=(  0.036333 -0.644215  0.763981)
     O    1    sigma_22=    221.60    axis=( -0.107635  0.757516  0.643882)
     O    1    sigma_33=    266.08    axis=( -0.993526 -0.105625 -0.041817)

     Atom  2  H   pos: ( -0.098496  1.532579  0.159509)  Total sigma:          19.47
            37.4347          5.6150          8.8801
             6.3319          7.9842          2.6803
            10.9072          2.7256         12.9817

     H    2    anisotropy:     34.08    eta:   -0.1300
     H    2    sigma_11=      9.58    axis=(  0.363851 -0.184104 -0.913082)
     H    2    sigma_22=      6.63    axis=(  0.110479 -0.964823  0.238561)
     H    2    sigma_33=     42.18    axis=(  0.924882  0.187677  0.330713)

     Atom  3  H   pos: ( -0.311980  1.457793  0.219441)  Total sigma:          27.87
            28.0280          3.3971         -8.1058
             3.3767         21.4296         -2.5256
            -9.3421         -3.2798         34.1382

     H    3    anisotropy:     20.11    eta:   -0.1873
     H    3    sigma_11=     22.42    axis=(  0.649915  0.467232  0.599420)
     H    3    sigma_22=     19.91    axis=(  0.497117 -0.857929  0.129739)
     H    3    sigma_33=     41.27    axis=( -0.574878 -0.213662  0.789850)

     Atom  4  O   pos: (  0.183650  0.179278  0.276865)  Total sigma:         235.52
           235.7877          8.3715          6.1395
             8.3671        236.7352          9.1441
             6.5657         11.4220        234.0246

     O    4    anisotropy:     25.30    eta:   -0.2578
     O    4    sigma_11=    229.26    axis=(  0.835018 -0.302886 -0.459353)
     O    4    sigma_22=    224.91    axis=( -0.130801  0.701645 -0.700418)
     O    4    sigma_33=    252.38    axis=(  0.534450  0.644945  0.546268)

     Atom  5  H   pos: (  0.142716  0.061810  0.351606)  Total sigma:          25.76
            19.6924          3.1950         -1.8342
             3.8750         32.2836         -8.0448
            -2.4260         -8.6330         25.3011

     H    5    anisotropy:     19.45    eta:   -0.0786
     H    5    sigma_11=     19.79    axis=(  0.175838  0.511460  0.841124)
     H    5    sigma_22=     18.77    axis=(  0.961380 -0.272993 -0.034980)
     H    5    sigma_33=     38.73    axis=( -0.211730 -0.814791  0.539710)

     Atom  6  H   pos: (  0.287368  0.245043  0.364865)  Total sigma:          19.45
            22.8632         12.3869         13.3213
            11.9379         16.2188          8.8210
            14.0213          9.8647         19.2589

     H    6    anisotropy:     36.02    eta:   -0.0736
     H    6    sigma_11=      8.33    axis=(  0.125976  0.670875 -0.730791)
     H    6    sigma_22=      6.56    axis=(  0.736891 -0.556479 -0.383827)
     H    6    sigma_33=     43.46    axis=(  0.664170  0.490161  0.564465)

     Atom  7  O   pos: (  0.708290  0.022566  0.162086)  Total sigma:         242.04
           229.0328         16.5470         -0.4835
            13.7835        244.1731          4.9277
             6.8095         19.5379        252.9074

     O    7    anisotropy:     35.12    eta:   -0.9527
     O    7    sigma_11=    241.48    axis=(  0.471625  0.533629 -0.702005)
     O    7    sigma_22=    219.18    axis=(  0.819647 -0.558880  0.125827)
     O    7    sigma_33=    265.45    axis=(  0.325191  0.634739  0.700968)

     Atom  8  H   pos: (  0.740757  0.103065  0.285016)  Total sigma:          20.20
            10.1388          5.9487          5.1433
             5.6819         21.6577         15.0610
             5.5525         16.6875         28.7886

     H    8    anisotropy:     34.71    eta:   -0.1047
     H    8    sigma_11=      9.84    axis=(  0.587326  0.531164 -0.610667)
     H    8    sigma_22=      7.42    axis=(  0.776198 -0.583401  0.239083)
     H    8    sigma_33=     43.33    axis=(  0.229271  0.614417  0.754934)

     Atom  9  H   pos: ( -0.600445  1.765848  0.248488)  Total sigma:          25.91
            22.3192          8.3674         -3.0806
             8.1418         31.9943         -6.1855
            -3.1263         -6.9146         23.4270

     H    9    anisotropy:     20.98    eta:   -0.2047
     H    9    sigma_11=     20.35    axis=(  0.356561  0.253167  0.899317)
     H    9    sigma_22=     17.49    axis=(  0.820732 -0.544795 -0.172038)
     H    9    sigma_33=     39.90    axis=( -0.446389 -0.799441  0.402035)

     Atom 10  O   pos: (  0.199135 -0.044098  1.935618)  Total sigma:         252.49
           239.9173         -3.4198          7.2307
            -0.9824        245.0650         -0.7966
             3.5398         -8.1693        272.4876

     O   10    anisotropy:     32.48    eta:   -0.2759
     O   10    sigma_11=    244.65    axis=( -0.220630  0.955351  0.196538)
     O   10    sigma_22=    238.68    axis=(  0.961545  0.246836 -0.120427)
     O   10    sigma_33=    274.14    axis=(  0.163563 -0.162410  0.973072)

     Atom 11  H   pos: (  0.285799 -0.067107  1.822362)  Total sigma:          27.19
            23.9716         -1.2250         -9.0927
            -1.3319         21.0453          5.1240
            -7.4922          4.2439         36.5622

     H   11    anisotropy:     21.87    eta:   -0.1255
     H   11    sigma_11=     20.82    axis=(  0.691598  0.705601  0.154334)
     H   11    sigma_22=     18.99    axis=( -0.584264  0.672149 -0.454810)
     H   11    sigma_33=     41.78    axis=( -0.424650  0.224374  0.877114)

     Atom 12  H   pos: (  0.176962  0.800116  0.001270)  Total sigma:          22.45
            16.9422         -6.3730         10.3269
            -5.5428         18.7935        -10.8039
             8.8524        -10.6245         31.6245

     H   12    anisotropy:     30.29    eta:   -0.0548
     H   12    sigma_11=     12.91    axis=( -0.376346  0.707678  0.597959)
     H   12    sigma_22=     11.80    axis=(  0.834761  0.538995 -0.112511)
     H   12    sigma_33=     42.65    axis=(  0.401919 -0.456810  0.793591)

     Atom 13  O   pos: (  0.432378  0.359809  0.504544)  Total sigma:         205.43
           220.9709         -1.6821          5.8090
            -3.6107        195.6936          7.4349
             4.8325          7.3537        199.6334

     O   13    anisotropy:     25.24    eta:   -0.9411
     O   13    sigma_11=    204.94    axis=(  0.143546 -0.642934 -0.752350)
     O   13    sigma_22=    189.10    axis=(  0.167364  0.765044 -0.621850)
     O   13    sigma_33=    222.26    axis=( -0.975389  0.036652 -0.217423)

     Atom 14  H   pos: (  0.449363  0.506675  0.489777)  Total sigma:          22.03
            12.7634          4.2793          0.1132
             3.7720         41.1378         -2.3197
            -0.0656         -2.4001         12.1860

     H   14    anisotropy:     29.78    eta:   -0.0365
     H   14    sigma_11=     12.46    axis=(  0.798173 -0.062750  0.599151)
     H   14    sigma_22=     11.74    axis=(  0.586768 -0.144318 -0.796791)
     H   14    sigma_33=     41.88    axis=( -0.136467 -0.987540  0.078371)

     Atom 15  H   pos: (  0.576489  0.311469  0.473389)  Total sigma:          16.91
            39.7702        -10.8229         -4.9259
            -9.4497          7.1726          1.7657
            -5.6388          2.1770          3.7827

     H   15    anisotropy:     39.83    eta:   -0.0589
     H   15    sigma_11=      4.41    axis=(  0.303626  0.906997  0.291833)
     H   15    sigma_22=      2.85    axis=(  0.047430 -0.320301  0.946128)
     H   15    sigma_33=     43.46    axis=( -0.951610  0.273428  0.140271)

     Atom 16  O   pos: ( -0.477764  0.874098  1.533734)  Total sigma:         234.82
           243.8010          8.8102         23.1577
            -7.4033        232.3127         -7.2664
            28.5584          1.8319        228.3349

     O   16    anisotropy:     42.42    eta:   -0.8407
     O   16    sigma_11=    232.56    axis=( -0.093331 -0.993339  0.067582)
     O   16    sigma_22=    208.79    axis=( -0.591934  0.109939  0.798453)
     O   16    sigma_33=    263.09    axis=(  0.800564 -0.034516  0.598252)

     Atom 17  H   pos: ( -0.603183  0.925451  1.478034)  Total sigma:          23.77
            32.7042         -3.2211         11.8160
            -4.8100         17.1864         -2.3565
            10.9926         -1.6846         21.4177

     H   17    anisotropy:     25.31    eta:   -0.1272
     H   17    sigma_11=     16.41    axis=(  0.058245  0.964794  0.256477)
     H   17    sigma_22=     14.26    axis=( -0.545644 -0.184375  0.817483)
     H   17    sigma_33=     40.64    axis=(  0.835991 -0.187559  0.515695)

     Atom 18  H   pos: ( -0.404004  0.988004  1.588965)  Total sigma:          23.77
            21.8334          8.5109          5.8486
             9.4615         32.0924          5.2194
             6.1520          4.9991         17.3780

     H   18    anisotropy:     24.06    eta:   -0.3274
     H   18    sigma_11=     18.37    axis=(  0.594530 -0.592089  0.544026)
     H   18    sigma_22=     13.12    axis=( -0.624233  0.086592  0.776424)
     H   18    sigma_33=     39.81    axis=(  0.506821  0.801207  0.318120)

     Atom 19  O   pos: ( -0.359941  1.397407  0.531895)  Total sigma:         218.46
           226.4338         -9.0772          2.3561
            -9.0604        210.8933         11.2568
             2.2484         14.8875        218.0553

     O   19    anisotropy:    -30.32    eta:   -0.3506
     O   19    sigma_11=    225.02    axis=( -0.617834 -0.282377 -0.733856)
     O   19    sigma_22=    232.11    axis=( -0.728384  0.557105  0.398862)
     O   19    sigma_33=    198.25    axis=( -0.296206 -0.780959  0.549877)

     Atom 20  H   pos: ( -0.474984  1.501265  0.542423)  Total sigma:          17.20
            27.9349        -17.1739         -1.9158
           -18.1861         19.4144          2.0872
            -1.9053          1.7293          4.2625

     H   20    anisotropy:     37.27    eta:   -0.0624
     H   20    sigma_11=      5.56    axis=(  0.617243  0.758842  0.207772)
     H   20    sigma_22=      4.00    axis=( -0.074620 -0.206429  0.975612)
     H   20    sigma_33=     42.05    axis=( -0.783226  0.617694  0.070792)

     Atom 21  H   pos: ( -0.238739  1.479472  0.522312)  Total sigma:          23.43
            33.5896         12.2305         -0.1347
            12.9741         21.8858          1.3061
            -0.5803          0.8569         14.8195

     H   21    anisotropy:     27.31    eta:   -0.1326
     H   21    sigma_11=     15.54    axis=(  0.301395 -0.455522 -0.837652)
     H   21    sigma_22=     13.12    axis=( -0.446134  0.709038 -0.546104)
     H   21    sigma_33=     41.64    axis=( -0.842689 -0.538298 -0.010476)

     Atom 22  O   pos: ( -0.231912  0.914718  1.918010)  Total sigma:         245.90
           226.3162         -7.7736         -9.4503
            -6.4739        253.6097          0.3995
           -15.3852          4.7314        257.7789

     O   22    anisotropy:    -37.46    eta:   -0.4788
     O   22    sigma_11=    252.41    axis=( -0.019202  0.884126 -0.466853)
     O   22    sigma_22=    264.37    axis=( -0.351849  0.431095  0.830879)
     O   22    sigma_33=    220.93    axis=( -0.935860 -0.180217 -0.302801)

     Atom 23  H   pos: ( -0.299173  0.932909  2.048018)  Total sigma:          22.68
            19.5090         -3.4026        -13.3815
            -2.7164         14.0006          3.3821
           -14.4329          4.3074         34.5276

     H   23    anisotropy:     31.42    eta:   -0.1133
     H   23    sigma_11=     13.39    axis=( -0.164913  0.945569 -0.280540)
     H   23    sigma_22=     11.02    axis=( -0.845227 -0.282079 -0.453897)
     H   23    sigma_33=     43.62    axis=( -0.508325  0.162266  0.845739)

     Atom 24  H   pos: ( -0.204546  0.772468  1.914452)  Total sigma:          26.25
            18.5829         -3.7800         -0.6584
            -4.3730         37.3139          1.1379
             0.1041         -0.3497         22.8448

     H   24    anisotropy:     17.89    eta:   -0.4286
     H   24    sigma_11=     22.84    axis=(  0.030709  0.035847 -0.998885)
     H   24    sigma_22=     17.73    axis=(  0.978487  0.202895  0.037363)
     H   24    sigma_33=     38.18    axis=( -0.204008  0.978544  0.028845)

     Atom 25  Ca  pos: ( -0.290456  1.270349  0.884249)  Total sigma:        1084.08
          1087.5761        -11.9568         -5.4918
           -15.6425       1111.5217         -4.7667
            -9.1622         -6.6441       1053.1313

     Ca  25    anisotropy:     50.72    eta:   -0.9907
     Ca  25    sigma_11=   1083.92    axis=(  0.880500  0.382238 -0.280383)
     Ca  25    sigma_22=   1050.42    axis=(  0.242781  0.144400  0.959274)
     Ca  25    sigma_33=   1117.89    axis=( -0.407158  0.912712 -0.034344)

     Atom 26  Si  pos: ( -0.786896  1.236746  0.777930)  Total sigma:         411.80
           429.3639         27.3484         -3.3830
            27.5600        393.7961          3.6130
             1.7497          1.7643        412.2336

     Si  26    anisotropy:    -49.73    eta:   -0.9607
     Si  26    sigma_11=    412.45    axis=( -0.054597  0.063279  0.996501)
     Si  26    sigma_22=    444.30    axis=( -0.878046 -0.478247 -0.017737)
     Si  26    sigma_33=    378.64    axis=( -0.475451  0.875943 -0.081673)

     Atom 27  O   pos: ( -0.964600  1.184212  0.931560)  Total sigma:         110.00
           133.0119        -12.0544         12.3230
           -18.7604        115.3724          5.5651
            23.2359          5.0875         81.6292

     O   27    anisotropy:    -54.49    eta:   -0.9111
     O   27    sigma_11=    111.62    axis=(  0.335006  0.873305  0.353708)
     O   27    sigma_22=    144.72    axis=( -0.880513  0.423787 -0.212373)
     O   27    sigma_33=     73.68    axis=( -0.335363 -0.240298  0.910927)

     Atom 28  O   pos: ( -0.622928  1.365066  0.894882)  Total sigma:         110.84
           120.0576          2.5719         -4.9404
             2.5781        141.5569          0.6468
           -12.8263         -5.5371         70.9165

     O   28    anisotropy:    -62.31    eta:   -0.5020
     O   28    sigma_11=    121.19    axis=(  0.975763 -0.143203 -0.165466)
     O   28    sigma_22=    142.04    axis=(  0.136532  0.989319 -0.051066)
     O   28    sigma_33=     69.31    axis=(  0.171011  0.027237  0.984893)

     Atom 29  O   pos: ( -0.697050  1.025142  0.695785)  Total sigma:         180.52
           171.9563        -30.6249          0.8738
           -28.7778        195.0303          9.4557
             1.4964          8.5428        174.5617

     O   29    anisotropy:     53.92    eta:   -0.6932
     O   29    sigma_11=    175.00    axis=(  0.294836  0.007894  0.955515)
     O   29    sigma_22=    150.09    axis=(  0.784984  0.568185 -0.246911)
     O   29    sigma_33=    216.46    axis=( -0.544859  0.822863  0.161325)

     Atom 30  O   pos: ( -0.878150  1.337643  0.575689)  Total sigma:         174.84
           151.1395         -6.5259          6.8582
            -1.7868        186.1770        -19.2260
             4.6617        -19.0419        187.2022

     O   30    anisotropy:     47.82    eta:   -0.5464
     O   30    sigma_11=    167.61    axis=(  0.058443  0.722741  0.688643)
     O   30    sigma_22=    150.19    axis=(  0.990373  0.044734 -0.130998)
     O   30    sigma_33=    206.72    axis=(  0.125484 -0.689669  0.713169)

     Atom 31  Ca  pos: (  0.659154 -0.156272  0.864789)  Total sigma:        1075.51
          1095.3319        -12.8279         -0.5021
           -14.2945       1079.1277          6.5042
            -3.4983          6.3444       1052.0676

     Ca  31    anisotropy:     41.99    eta:   -0.7802
     Ca  31    sigma_11=   1072.43    axis=(  0.511611  0.832555  0.212382)
     Ca  31    sigma_22=   1050.59    axis=( -0.026737 -0.231636  0.972435)
     Ca  31    sigma_33=   1103.50    axis=( -0.858801  0.503187  0.096248)

     Atom 32  Si  pos: (  0.152728 -0.089694  0.756409)  Total sigma:         411.61
           433.3719         31.6014         -2.1007
            39.8379        396.6007        -12.7238
             4.7611        -10.8356        404.8434

     Si  32    anisotropy:     66.09    eta:   -0.8280
     Si  32    sigma_11=    407.82    axis=(  0.245735 -0.211042  0.946084)
     Si  32    sigma_22=    371.33    axis=( -0.479683  0.821654  0.307878)
     Si  32    sigma_33=    455.67    axis=( -0.842329 -0.529477  0.100676)

     Atom 33  O   pos: (  0.000344 -0.222167  0.885906)  Total sigma:         130.99
           151.5083          7.0114         -4.2643
             7.3364        149.4472          2.2534
             6.3341          5.6479         92.0286

     O   33    anisotropy:    -58.86    eta:   -0.3712
     O   33    sigma_11=    143.33    axis=( -0.662060  0.748143  0.044255)
     O   33    sigma_22=    157.90    axis=( -0.749394 -0.660129 -0.051366)
     O   33    sigma_33=     91.75    axis=( -0.009215 -0.067172  0.997699)

     Atom 34  O   pos: (  0.348188 -0.043721  0.885407)  Total sigma:         106.05
           133.7173         -7.2765         -2.1740
           -11.6671         93.2127          1.5889
           -11.0725          4.6123         91.2114

     O   34    anisotropy:     46.34    eta:   -0.1068
     O   34    sigma_11=     92.25    axis=(  0.268315  0.768092  0.581413)
     O   34    sigma_22=     88.95    axis=( -0.009081 -0.601501  0.798820)
     O   34    sigma_33=    136.94    axis=( -0.963288  0.219616  0.154417)

     Atom 35  O   pos: (  0.203929 -0.184610  0.532577)  Total sigma:         169.35
           162.5265        -12.1452        -18.1164
           -13.4100        169.1632         17.8032
           -15.8596         17.2398        176.3644

     O   35    anisotropy:     49.07    eta:   -0.1233
     O   35    sigma_11=    155.01    axis=( -0.159098 -0.821524  0.547528)
     O   35    sigma_22=    150.98    axis=( -0.866384 -0.149728 -0.476404)
     O   35    sigma_33=    202.07    axis=( -0.473357  0.550164  0.687934)

     Atom 36  Ca  pos: ( -0.435551  0.810702  1.164566)  Total sigma:        1103.11
          1111.3056        -23.4793        -13.5360
           -24.6727       1108.7787         -2.0916
           -17.0824          2.8922       1089.2487

     Ca  36    anisotropy:     50.81    eta:   -0.5881
     Ca  36    sigma_11=   1096.13    axis=(  0.327371  0.645225 -0.690299)
     Ca  36    sigma_22=   1076.21    axis=( -0.592047 -0.429300 -0.682043)
     Ca  36    sigma_33=   1136.99    axis=(  0.736416 -0.631971 -0.241463)

     Atom 37  Si  pos: (  0.077110  0.756172  1.344650)  Total sigma:         404.27
           408.1308         24.1773         -9.6978
            23.9056        376.0929          9.1399
           -16.7709         13.3443        428.5861

     Si  37    anisotropy:    -67.29    eta:   -0.3742
     Si  37    sigma_11=    418.31    axis=(  0.752886  0.531980  0.387505)
     Si  37    sigma_22=    435.09    axis=( -0.450149 -0.013299  0.892855)
     Si  37    sigma_33=    359.41    axis=( -0.480134  0.846652 -0.229457)

     Atom 38  O   pos: ( -0.761430  0.925924  1.257771)  Total sigma:         125.62
           128.3292          2.6850         -8.9218
             4.9475        145.5093        -11.4135
            -6.9719        -10.0484        103.0177

     O   38    anisotropy:    -40.17    eta:   -0.7898
     O   38    sigma_11=    128.43    axis=(  0.936613 -0.310875 -0.161597)
     O   38    sigma_22=    149.58    axis=(  0.263693  0.929153 -0.259114)
     O   38    sigma_33=     98.84    axis=(  0.230701  0.200078  0.952232)

     Atom 39  O   pos: ( -0.100537  0.705375  1.185615)  Total sigma:          98.53
           104.9571         -3.2845        -10.7790
            -8.9995         92.5485        -13.7155
           -18.0053        -14.5693         98.0859

     O   39    anisotropy:    -36.35    eta:   -0.5419
     O   39    sigma_11=    104.08    axis=(  0.578476 -0.736933  0.349707)
     O   39    sigma_22=    117.21    axis=(  0.694396  0.219949 -0.685154)
     O   39    sigma_33=     74.30    axis=(  0.427995  0.639180  0.638959)

     Atom 40  O   pos: ( -0.003073  0.831563  1.558679)  Total sigma:         123.67
            92.9473         -0.9266         -2.6840
             0.0725        152.6269         46.8478
             0.5880         39.3748        125.4246

     O   40    anisotropy:     90.86    eta:   -0.0244
     O   40    sigma_11=     94.12    axis=(  0.448717  0.532239 -0.717896)
     O   40    sigma_22=     92.64    axis=(  0.893611 -0.257729  0.367470)
     O   40    sigma_33=    184.24    axis=( -0.010560  0.806410  0.591263)

     Atom 41  Ca  pos: ( -0.745444  1.273236  1.219165)  Total sigma:        1087.59
          1091.2848        -17.4814        -27.7418
           -18.7654       1101.2091          5.6998
           -23.5638          4.5867       1070.2766

     Ca  41    anisotropy:     53.61    eta:   -0.9761
     Ca  41    sigma_11=   1087.16    axis=( -0.457084 -0.759374  0.463061)
     Ca  41    sigma_22=   1052.27    axis=(  0.587078  0.133510  0.798445)
     Ca  41    sigma_33=   1123.33    axis=(  0.668141 -0.636809 -0.384787)

     Atom 42  Si  pos: (  0.980047 -0.548769  1.343696)  Total sigma:         399.01
           419.3495         25.6224         16.4502
            33.1698        360.3938         18.8828
            17.0401         21.3416        417.2903

     Si  42    anisotropy:    -79.58    eta:   -0.8902
     Si  42    sigma_11=    401.92    axis=(  0.628075  0.069216 -0.775068)
     Si  42    sigma_22=    449.15    axis=(  0.705167  0.370533  0.604520)
     Si  42    sigma_33=    345.96    axis=(  0.329030 -0.926237  0.183913)

     Atom 43  O   pos: ( -0.391159  1.188913  1.213050)  Total sigma:         132.01
           124.4050          9.1965          7.5154
            11.2304        123.1637          8.8471
             7.1981         13.1315        148.4512

     O   43    anisotropy:     36.23    eta:   -0.5548
     O   43    sigma_11=    126.63    axis=(  0.704540  0.509415 -0.494086)
     O   43    sigma_22=    113.23    axis=(  0.631077 -0.768184  0.107866)
     O   43    sigma_33=    156.16    axis=(  0.324600  0.387802  0.862696)

     Atom 44  O   pos: (  0.219784 -0.518988  1.339917)  Total sigma:         133.61
           158.0881         -2.5929        -25.4585
            -7.6021        120.0696         17.0128
           -35.0787         18.2287        122.6624

     O   44    anisotropy:     67.40    eta:   -0.6132
     O   44    sigma_11=    124.92    axis=(  0.450309  0.819021  0.355564)
     O   44    sigma_22=     97.37    axis=(  0.343476 -0.526480  0.777717)
     O   44    sigma_33=    178.54    axis=( -0.824164  0.228085  0.518393)

     Atom 45  O   pos: ( -0.080521 -0.282930  1.346009)  Total sigma:         160.75
           164.0093        -19.8107         -4.2219
           -20.4853        175.8288         -1.7306
            -1.6474         -1.2971        142.4067

     O   45    anisotropy:     45.26    eta:   -0.3054
     O   45    sigma_11=    150.27    axis=(  0.736545  0.557966 -0.382328)
     O   45    sigma_22=    141.05    axis=(  0.312141  0.221068  0.923957)
     O   45    sigma_33=    190.92    axis=( -0.600057  0.799877  0.011337)

     Atom 46  O   pos: (  0.932935 -0.612924  1.574619)  Total sigma:         117.70
           139.9813         12.8713         -5.7741
            15.1051        115.6249         17.6950
            -4.5852         13.3745         97.4971

     O   46    anisotropy:    -47.51    eta:   -0.8136
     O   46    sigma_11=    120.65    axis=( -0.374189  0.729204  0.572925)
     O   46    sigma_22=    146.42    axis=( -0.901719 -0.430356 -0.041185)
     O   46    sigma_33=     86.03    axis=(  0.216530 -0.532029  0.818572)

     Atom 47  Ca  pos: (  0.257340 -0.723422  1.708911)  Total sigma:        1102.38
          1086.9162         -1.0403         -9.8959
            -3.1093       1131.7766         49.2796
           -12.1304         50.5060       1088.4566

     Ca  47    anisotropy:     94.35    eta:   -0.5469
     Ca  47    sigma_11=   1088.13    axis=(  0.965666  0.214108 -0.147128)
     Ca  47    sigma_22=   1053.73    axis=( -0.239985  0.518338 -0.820812)
     Ca  47    sigma_33=   1165.29    axis=( -0.099480  0.827939  0.551924)

     Atom 48  Ca  pos: ( -0.049178 -0.283092  1.784683)  Total sigma:        1097.13
          1111.2118        -25.1162         29.8640
           -27.6892       1100.8725        -20.8212
            39.3147        -22.6539       1079.2993

     Ca  48    anisotropy:     86.50    eta:   -0.4057
     Ca  48    sigma_11=   1079.99    axis=( -0.527485 -0.834232 -0.160676)
     Ca  48    sigma_22=   1056.59    axis=( -0.481542  0.137776  0.865526)
     Ca  48    sigma_33=   1154.80    axis=(  0.699912 -0.533924  0.474393)

     Atom 49  Si  pos: ( -0.844915  1.561908  0.472762)  Total sigma:         404.58
           407.6042         28.6510         47.8962
            27.9197        353.4281         26.2791
            35.0085         22.8868        452.7090

     Si  49    anisotropy:    123.52    eta:   -0.5474
     Si  49    sigma_11=    385.95    axis=(  0.780828  0.244600 -0.574872)
     Si  49    sigma_22=    340.87    axis=(  0.348661 -0.934154  0.076103)
     Si  49    sigma_33=    486.93    axis=(  0.518405  0.259859  0.814696)

     Atom 50  O   pos: ( -0.871447  1.539572  0.237795)  Total sigma:         167.14
           161.0155         14.7776         27.2819
            13.2300        141.7536         19.9467
            29.4891         18.7609        198.6519

     O   50    anisotropy:     80.76    eta:   -0.2351
     O   50    sigma_11=    146.55    axis=(  0.814199  0.235034 -0.530885)
     O   50    sigma_22=    133.89    axis=(  0.349254 -0.928724  0.124472)
     O   50    sigma_33=    220.98    axis=(  0.463790  0.286758  0.838253)

     Atom 51  O   pos: (  0.610829 -0.211067  0.522157)  Total sigma:         144.20
           146.1631          3.8908         14.6966
             5.0115        120.9801          9.8182
            19.0960         10.6140        165.4715

     O   51    anisotropy:     49.87    eta:   -0.5332
     O   51    sigma_11=    136.45    axis=(  0.872503 -0.068464 -0.483788)
     O   51    sigma_22=    118.72    axis=(  0.034820 -0.978905  0.201329)
     O   51    sigma_33=    177.45    axis=(  0.487366  0.192505  0.851714)

     Atom 52  O   pos: (  0.269243 -0.226472  1.574534)  Total sigma:         210.15
           208.2725          9.4301         -0.5772
            17.9037        212.3723         16.9428
            -0.4034         17.6949        209.8065

     O   52    anisotropy:     33.84    eta:   -0.9284
     O   52    sigma_11=    209.34    axis=( -0.781109 -0.038805  0.623187)
     O   52    sigma_22=    188.40    axis=( -0.479322  0.676886 -0.558638)
     O   52    sigma_33=    232.71    axis=(  0.400149  0.735065  0.547322)

     Atom 53  H   pos: (  0.265529 -0.352927  1.486539)  Total sigma:          18.03
             9.1007          3.8104          2.8093
             4.6895         27.6509         17.4378
             3.6201         17.1960         17.3501

     H   53    anisotropy:     35.12    eta:   -0.1619
     H   53    sigma_11=      8.22    axis=(  0.986656 -0.135887 -0.089696)
     H   53    sigma_22=      4.43    axis=(  0.009247  0.596761 -0.802366)
     H   53    sigma_33=     41.45    axis=(  0.162558  0.790830  0.590054)

     Atom 54  H   pos: (  0.413756 -0.191533  1.586764)  Total sigma:          21.68
            40.1550          6.4001          1.2778
             5.5311         13.7529          1.7770
             1.3262          1.6885         11.1400

     H   54    anisotropy:     29.77    eta:   -0.1597
     H   54    sigma_11=     13.34    axis=( -0.209061  0.824973  0.525084)
     H   54    sigma_22=     10.18    axis=(  0.067292 -0.523540  0.849340)
     H   54    sigma_33=     41.53    axis=( -0.975585 -0.212898 -0.053938)

     Atom 55  O   pos: ( -0.806914  0.666920  1.879330)  Total sigma:         235.68
           211.7249         -0.5044         11.4964
            -3.6151        246.5568        -12.4942
            17.4148         -9.2787        248.7494

     O   55    anisotropy:    -43.49    eta:   -0.7944
     O   55    sigma_11=    238.66    axis=(  0.229529  0.807911  0.542767)
     O   55    sigma_22=    261.69    axis=( -0.247102  0.587754 -0.770380)
     O   55    sigma_33=    206.68    axis=(  0.941412 -0.042706 -0.334543)

     Atom 56  H   pos: ( -0.859295  0.725905  1.754444)  Total sigma:          22.77
            16.1829         -4.6076          9.2080
            -5.2763         18.3210         -9.6615
             9.7205         -8.0730         33.8050

     H   56    anisotropy:     29.15    eta:   -0.1389
     H   56    sigma_11=     14.40    axis=( -0.186140  0.856134  0.482065)
     H   56    sigma_22=     11.70    axis=(  0.906376  0.339012 -0.252096)
     H   56    sigma_33=     42.20    axis=(  0.379254 -0.390008  0.839083)

     Atom 57  H   pos: ( -0.798127  0.780979  1.970510)  Total sigma:          24.19
            13.8941          0.8199          1.8045
             1.6802         32.9830         10.4781
             2.1536          8.7775         25.6886

     H   57    anisotropy:     23.43    eta:   -0.3604
     H   57    sigma_11=     19.19    axis=( -0.163900  0.574658 -0.801813)
     H   57    sigma_22=     13.56    axis=(  0.982985  0.026814 -0.181716)
     H   57    sigma_33=     39.81    axis=(  0.082925  0.817954  0.569276)

     Atom 58  O   pos: (  0.280248  0.645560  0.179047)  Total sigma:         235.57
           247.2441          5.9084         21.9101
             3.1054        218.4344          3.9513
            17.3909          4.8885        241.0212

     O   58    anisotropy:     43.97    eta:   -0.2290
     O   58    sigma_11=    224.26    axis=(  0.655760 -0.063396 -0.752303)
     O   58    sigma_22=    217.55    axis=(  0.060217 -0.988901  0.135823)
     O   58    sigma_33=    264.88    axis=(  0.752564  0.134369  0.644664)

     Atom 59  H   pos: (  0.369584  0.562917  0.100589)  Total sigma:          27.78
            29.5656         -4.2477         -5.0028
            -3.4067         26.6594          5.5314
            -3.7746          5.2241         27.1096

     H   59    anisotropy:     13.67    eta:   -0.3810
     H   59    sigma_11=     24.96    axis=(  0.780931  0.475109  0.405485)
     H   59    sigma_22=     21.49    axis=( -0.055648  0.699513 -0.712450)
     H   59    sigma_33=     36.89    axis=( -0.622133  0.533810  0.572711)

     Atom 60  H   pos: (  0.363543  0.698921  0.295805)  Total sigma:          18.44
            17.6868          6.3665         16.3947
             5.5528         10.1452          8.4104
            15.0796          8.7544         27.5017

     H   60    anisotropy:     36.02    eta:   -0.0356
     H   60    sigma_11=      6.87    axis=(  0.443996 -0.895391  0.033794)
     H   60    sigma_22=      6.01    axis=(  0.697950  0.321948 -0.639699)
     H   60    sigma_33=     42.46    axis=(  0.561901  0.307611  0.767882)

     Atom 61  O   pos: ( -0.536494  0.358388  1.970866)  Total sigma:         248.28
           253.4387        -10.2554          7.7079
            -7.4300        245.6953        -11.8704
             4.9087        -14.1804        245.6952

     O   61    anisotropy:     28.31    eta:   -0.6744
     O   61    sigma_11=    245.20    axis=( -0.778821 -0.357745  0.515224)
     O   61    sigma_22=    232.48    axis=( -0.107299 -0.733314 -0.671370)
     O   61    sigma_33=    267.15    axis=(  0.618000 -0.578160  0.532735)

     Atom 62  H   pos: ( -0.574413  1.239510  0.057191)  Total sigma:          22.88
            18.6571         -4.0499          8.9937
            -3.8371         15.2374         -6.7912
             8.9234         -8.4223         34.7347

     H   62    anisotropy:     27.96    eta:   -0.1289
     H   62    sigma_11=     14.76    axis=( -0.866477  0.190939  0.461259)
     H   62    sigma_22=     12.35    axis=(  0.308147  0.931502  0.193259)
     H   62    sigma_33=     41.52    axis=(  0.392763 -0.309590  0.865963)

     Atom 63  H   pos: ( -0.534243  0.501964  1.951448)  Total sigma:          26.47
            22.7977         -1.4408          0.0064
            -2.4821         35.7455         -5.2219
             0.3142         -3.6710         20.8672

     H   63    anisotropy:     16.14    eta:   -0.2778
     H   63    sigma_11=     22.58    axis=(  0.983597  0.094720 -0.153506)
     H   63    sigma_22=     19.59    axis=(  0.122042  0.277196  0.953031)
     H   63    sigma_33=     37.23    axis=( -0.132822  0.956133 -0.261090)

     Atom 64  O   pos: (  0.053432  1.054975  0.268949)  Total sigma:         243.44
           228.0933          2.0180         -0.1416
             6.5262        248.7652        -13.0247
            -4.1950        -17.9533        253.4685

     O   64    anisotropy:     35.76    eta:   -0.3630
     O   64    sigma_11=    235.85    axis=(  0.212616  0.720780  0.659750)
     O   64    sigma_22=    227.19    axis=(  0.970627 -0.233590 -0.057603)
     O   64    sigma_33=    267.29    axis=( -0.112592 -0.652619  0.749274)

     Atom 65  H   pos: ( -0.911803  1.166674  0.398200)  Total sigma:          22.45
            12.3694          4.3204          5.2763
             4.5410         25.7601         13.0593
             5.7782         14.1891         29.2062

     H   65    anisotropy:     30.62    eta:   -0.1514
     H   65    sigma_11=     13.78    axis=( -0.101652  0.763352 -0.637935)
     H   65    sigma_22=     10.69    axis=(  0.968784 -0.069787 -0.237879)
     H   65    sigma_33=     42.86    axis=(  0.226105  0.642202  0.732429)

     Atom 66  H   pos: (  0.010074  0.931560  0.334751)  Total sigma:          23.48
            15.7916          7.9110         -3.6513
             8.5063         34.1328        -10.0017
            -4.4405        -11.6809         20.5191

     H   66    anisotropy:     29.55    eta:   -0.0996
     H   66    sigma_11=     14.61    axis=(  0.200862  0.409744  0.889811)
     H   66    sigma_22=     12.65    axis=(  0.927023 -0.373130 -0.037441)
     H   66    sigma_33=     43.18    axis=( -0.316674 -0.832396  0.454790)

     Atom 67  O   pos: (  0.052274  0.278802  1.684647)  Total sigma:         220.57
           229.5059        -10.6435         -9.4586
           -11.5950        204.8085          7.2784
           -11.7140          1.5492        227.3843

     O   67    anisotropy:     32.87    eta:   -0.8280
     O   67    sigma_11=    218.68    axis=( -0.569791  0.203370 -0.796228)
     O   67    sigma_22=    200.54    axis=(  0.353742  0.935234 -0.014269)
     O   67    sigma_33=    242.48    axis=( -0.741757  0.289790  0.604829)

     Atom 68  H   pos: (  0.062764  0.407605  1.616741)  Total sigma:          25.16
            18.7675          1.2415         -3.8188
             0.9150         32.4587         -9.0590
            -3.1326         -9.3780         24.2511

     H   68    anisotropy:     20.52    eta:   -0.3371
     H   68    sigma_11=     20.62    axis=( -0.707564  0.473244  0.524779)
     H   68    sigma_22=     16.01    axis=( -0.692681 -0.317563 -0.647570)
     H   68    sigma_33=     38.84    axis=( -0.139808 -0.821702  0.552504)

     Atom 69  H   pos: (  0.175621  0.216286  1.620287)  Total sigma:          19.50
            29.4276         -9.0194        -14.1724
            -8.2959         12.7071          2.3170
           -14.2462          3.4761         16.3517

     H   69    anisotropy:     32.69    eta:   -0.2322
     H   69    sigma_11=     11.13    axis=( -0.031790  0.834828 -0.549592)
     H   69    sigma_22=      6.07    axis=( -0.579553 -0.463389 -0.670364)
     H   69    sigma_33=     41.29    axis=( -0.814314  0.297207  0.498559)

     Atom 70  O   pos: (  0.464558 -0.809534  1.990316)  Total sigma:         240.00
           245.6780         -7.0015          7.5513
            -8.1900        227.8248          1.3544
            13.4525         -0.7208        246.4877

     O   70    anisotropy:     26.24    eta:   -0.8065
     O   70    sigma_11=    238.30    axis=(  0.563103 -0.429495 -0.706010)
     O   70    sigma_22=    224.19    axis=( -0.414839 -0.885802  0.208000)
     O   70    sigma_33=    257.49    axis=(  0.714719 -0.175755  0.676968)

     Atom 71  H   pos: (  0.291315  0.120923  0.060606)  Total sigma:          21.61
            20.7395         -4.0023        -12.0137
            -4.2712         11.0397          4.9178
           -13.0172          4.7318         33.0480

     H   71    anisotropy:     30.75    eta:   -0.1801
     H   71    sigma_11=     13.20    axis=( -0.787618  0.258091 -0.559505)
     H   71    sigma_22=      9.51    axis=(  0.324828  0.945538 -0.021101)
     H   71    sigma_33=     42.11    axis=( -0.523587  0.198363  0.828558)

     Atom 72  H   pos: (  0.598922 -0.821534  2.048920)  Total sigma:          23.39
            36.5643         -3.5565         10.3513
            -3.1702         12.8061         -1.4121
            11.8263         -2.5401         20.8118

     H   72    anisotropy:     29.10    eta:   -0.1453
     H   72    sigma_11=     15.10    axis=( -0.466932 -0.074384  0.881159)
     H   72    sigma_22=     12.28    axis=(  0.079594  0.988876  0.125655)
     H   72    sigma_33=     42.80    axis=(  0.880704 -0.128808  0.455818)

     Atom 73  Ca  pos: (  0.367396  0.323817  0.855673)  Total sigma:        1113.11
          1083.9422         -0.2432        -33.9993
            -0.6863       1132.6957        -16.3409
           -35.3967        -20.7121       1122.7010

     Ca  73    anisotropy:    -76.43    eta:   -0.6372
     Ca  73    sigma_11=   1122.36    axis=(  0.416889 -0.789205 -0.450953)
     Ca  73    sigma_22=   1154.82    axis=( -0.349512 -0.597160  0.721970)
     Ca  73    sigma_33=   1062.16    axis=(  0.839074  0.143369  0.524786)

     Atom 74  Si  pos: ( -0.128157  0.285502  0.693534)  Total sigma:         405.35
           395.1004         26.6109         -5.3070
            22.8321        396.7085         -0.1709
            -0.0358         -0.1052        424.2394

     Si  74    anisotropy:    -51.36    eta:   -0.1565
     Si  74    sigma_11=    419.79    axis=(  0.627399  0.669572  0.397547)
     Si  74    sigma_22=    425.15    axis=( -0.298949 -0.264297  0.916939)
     Si  74    sigma_33=    371.11    axis=(  0.719027 -0.694133  0.034347)

     Atom 75  O   pos: ( -0.290370  0.215864  0.859692)  Total sigma:         108.03
           104.9862          6.3348          7.2828
            11.1663        115.4034         13.5163
            16.3140         15.4897        103.7084

     O   75    anisotropy:     36.50    eta:   -0.3958
     O   75    sigma_11=    100.68    axis=(  0.737062 -0.643020  0.208001)
     O   75    sigma_22=     91.05    axis=(  0.496065  0.305732 -0.812679)
     O   75    sigma_33=    132.37    axis=(  0.458976  0.702177  0.544323)

     Atom 76  O   pos: ( -0.034920  0.498571  0.760609)  Total sigma:         133.77
           105.9732         15.8128          0.8840
            15.5562        174.7818          4.0430
             6.9498          4.6706        120.5524

     O   76    anisotropy:     67.30    eta:   -0.4117
     O   76    sigma_11=    120.57    axis=(  0.136529 -0.118544  0.983518)
     O   76    sigma_22=    102.10    axis=(  0.967093 -0.199213 -0.158261)
     O   76    sigma_33=    178.64    axis=(  0.214690  0.972760  0.087445)

     Atom 77  O   pos: (  0.062628  0.129819  0.697545)  Total sigma:         182.34
           181.7700        -29.7931          0.8324
           -29.1047        194.6563         -5.7443
            -1.3472         -3.1065        170.5980

     O   77    anisotropy:     54.36    eta:   -0.3770
     O   77    sigma_11=    171.05    axis=( -0.215959 -0.087102  0.972510)
     O   77    sigma_22=    157.39    axis=(  0.751901  0.620576  0.222552)
     O   77    sigma_33=    218.58    axis=( -0.622901  0.779293 -0.068527)

     Atom 78  O   pos: ( -0.211049  0.294430  0.465677)  Total sigma:         132.44
           137.8167         18.0428        -13.2143
            18.8059        112.5141         -6.8778
           -10.3534         -4.6913        147.0007

     O   78    anisotropy:    -44.45    eta:   -0.8858
     O   78    sigma_11=    134.14    axis=(  0.615650  0.333612  0.713918)
     O   78    sigma_22=    160.38    axis=( -0.633876 -0.328579  0.700170)
     O   78    sigma_33=    102.81    axis=(  0.468163 -0.883594  0.009178)

     Atom 79  Ca  pos: (  0.023697  0.810918  0.883800)  Total sigma:        1110.35
          1079.9660          0.0089        -15.2433
             1.1134       1143.0526          3.4044
           -16.1397          2.8466       1108.0436

     Ca  79    anisotropy:    -56.17    eta:   -0.7617
     Ca  79    sigma_11=   1114.82    axis=( -0.410038 -0.092292  0.907387)
     Ca  79    sigma_22=   1143.34    axis=(  0.014618 -0.995404 -0.094639)
     Ca  79    sigma_33=   1072.90    axis=( -0.911951  0.025541 -0.409503)

     Atom 80  Si  pos: ( -0.525566  0.846647  0.716246)  Total sigma:         403.81
           395.5997         35.5981          0.8575
            32.8848        385.9565          0.7007
            -8.2088          7.3583        429.8689

     Si  80    anisotropy:    -72.02    eta:   -0.1025
     Si  80    sigma_11=    425.35    axis=(  0.753158  0.657305  0.026523)
     Si  80    sigma_22=    430.27    axis=( -0.068218  0.037938  0.996949)
     Si  80    sigma_33=    355.80    axis=( -0.654293  0.752669 -0.073413)

     Atom 81  O   pos: ( -0.630696  0.687913  0.864906)  Total sigma:         110.29
           106.2481         -8.3197          1.3401
            -3.4813        144.6909         -5.3183
             5.3525          9.8472         79.9399

     O   81    anisotropy:     52.99    eta:   -0.7498
     O   81    sigma_11=    105.87    axis=(  0.980246  0.140908  0.138788)
     O   81    sigma_22=     79.38    axis=( -0.133496 -0.046387  0.989963)
     O   81    sigma_33=    145.62    axis=( -0.145931  0.988935  0.026660)

     Atom 82  O   pos: ( -0.327469  0.930343  0.828737)  Total sigma:         115.55
           109.1598          6.2313         -4.2251
             9.2491        134.8059          6.5089
            -9.8869          0.5175        102.6797

     O   82    anisotropy:     32.22    eta:   -0.7483
     O   82    sigma_11=    112.84    axis=( -0.778460  0.178079  0.601904)
     O   82    sigma_22=     96.77    axis=(  0.572908 -0.190227  0.797239)
     O   82    sigma_33=    137.03    axis=( -0.256470 -0.965454 -0.046061)

     Atom 83  O   pos: ( -0.486825  0.772909  0.486308)  Total sigma:         155.00
           144.9079          9.3901         10.1142
             6.2468        148.8097          9.9348
             5.4829          6.2326        171.2711

     O   83    anisotropy:     32.96    eta:   -0.4793
     O   83    sigma_11=    149.28    axis=(  0.509217  0.733531 -0.450146)
     O   83    sigma_22=    138.75    axis=(  0.806792 -0.588958 -0.047066)
     O   83    sigma_33=    176.97    axis=(  0.299641  0.339207  0.891714)

     Atom 84  Ca  pos: (  0.221575 -0.087824  1.217817)  Total sigma:        1130.28
          1131.0566        -10.0671         -4.2457
            -8.4704       1151.4068        -19.5563
            -3.4665        -20.6320       1108.3812

     Ca  84    anisotropy:    -47.08    eta:   -0.9644
     Ca  84    sigma_11=   1130.84    axis=(  0.946226  0.142840 -0.290263)
     Ca  84    sigma_22=   1161.11    axis=( -0.239196  0.913009 -0.330454)
     Ca  84    sigma_33=   1098.90    axis=(  0.217810  0.382114  0.898080)

     Atom 85  Si  pos: (  0.723641 -0.153209  1.362266)  Total sigma:         402.73
           397.2088         43.2204         23.0012
            39.7072        410.6747          2.0986
            19.2812         -6.0015        400.3044

     Si  85    anisotropy:    -71.56    eta:   -0.9494
     Si  85    sigma_11=    403.94    axis=(  0.112982 -0.436718  0.892475)
     Si  85    sigma_22=    449.23    axis=( -0.664210 -0.701227 -0.259049)
     Si  85    sigma_33=    355.02    axis=( -0.738959  0.563523  0.369299)

     Atom 86  O   pos: ( -0.195141  0.091998  1.346682)  Total sigma:         115.95
            74.0166         20.5267        -14.2973
            18.0397        141.8120        -31.3058
           -17.2394        -40.5029        132.0117

     O   86    anisotropy:     94.66    eta:   -0.5165
     O   86    sigma_11=    100.69    axis=(  0.022701  0.651496  0.758312)
     O   86    sigma_22=     68.10    axis=(  0.972770 -0.189396  0.133597)
     O   86    sigma_33=    179.05    axis=( -0.230659 -0.734631  0.638055)

     Atom 87  O   pos: (  0.547313 -0.227782  1.216540)  Total sigma:         122.84
           140.7136          0.0814         23.5071
            -2.0388        122.9160          9.8297
            16.0789          6.9403        104.8840

     O   87    anisotropy:    -43.47    eta:   -0.8566
     O   87    sigma_11=    124.92    axis=( -0.198062  0.958411  0.205474)
     O   87    sigma_22=    149.74    axis=( -0.903696 -0.097363 -0.416957)
     O   87    sigma_33=     93.86    axis=( -0.379611 -0.268269  0.885397)

     Atom 88  O   pos: ( -0.333961 -0.151836  1.619466)  Total sigma:         114.61
           139.7253         -0.4739         29.5932
             1.0971        131.1098        -13.0554
            27.3936         -9.5747         72.9867

     O   88    anisotropy:    -80.66    eta:   -0.3515
     O   88    sigma_11=    132.04    axis=( -0.232922 -0.969720  0.073418)
     O   88    sigma_22=    150.94    axis=(  0.912485 -0.191816  0.361356)
     O   88    sigma_33=     60.84    axis=( -0.336331  0.151161  0.929533)

     Atom 89  Ca  pos: ( -0.155961  0.357037  1.150755)  Total sigma:        1074.96
          1060.8747         -7.8238          9.4165
            -5.6749       1099.6172         -2.9737
            13.3753         -4.8652       1064.3831

     Ca  89    anisotropy:     40.14    eta:   -0.7939
     Ca  89    sigma_11=   1072.20    axis=(  0.605212  0.256714  0.753536)
     Ca  89    sigma_22=   1050.96    axis=(  0.769167  0.055405 -0.636642)
     Ca  89    sigma_33=   1101.72    axis=(  0.205185 -0.964898  0.163924)

     Atom 90  Si  pos: (  0.326443  0.358423  1.308413)  Total sigma:         403.77
           403.0249         19.7450         -2.2420
            19.0916        392.2576        -24.0102
             4.1312        -33.7495        416.0183

     Si  90    anisotropy:    -57.75    eta:   -0.8083
     Si  90    sigma_11=    407.46    axis=(  0.857025  0.172010  0.485717)
     Si  90    sigma_22=    438.57    axis=( -0.303867 -0.592567  0.746009)
     Si  90    sigma_33=    365.27    axis=( -0.416141  0.786941  0.455577)

     Atom 91  O   pos: (  0.181178  0.250239  1.143992)  Total sigma:          84.20
           103.9224        -21.7267        -12.6754
           -22.9709         94.4027        -15.4820
           -19.8922        -17.8897         54.2898

     O   91    anisotropy:    -66.96    eta:   -0.6977
     O   91    sigma_11=     90.95    axis=(  0.503018  0.680319 -0.533047)
     O   91    sigma_22=    122.10    axis=( -0.788828  0.613407  0.038491)
     O   91    sigma_33=     39.57    axis=(  0.353161  0.401121  0.845210)

     Atom 92  O   pos: ( -0.479000  0.468418  1.212741)  Total sigma:         115.87
           136.4695          1.5051        -14.7477
            -7.0904        127.2012         -6.2568
            -6.1645         -5.5256         83.9308

     O   92    anisotropy:    -52.21    eta:   -0.3132
     O   92    sigma_11=    127.82    axis=(  0.122111  0.979443 -0.160565)
     O   92    sigma_22=    138.72    axis=( -0.974097  0.149288  0.169845)
     O   92    sigma_33=     81.06    axis=(  0.190324  0.135666  0.972302)

     Atom 93  O   pos: (  0.188960  0.541783  1.403607)  Total sigma:         171.98
           158.7163        -24.4600        -13.3734
           -27.9545        201.6241          2.4644
           -10.5676          4.6263        155.5866

     O   93    anisotropy:     64.88    eta:   -0.4656
     O   93    sigma_11=    160.42    axis=( -0.437954 -0.349806  0.828150)
     O   93    sigma_22=    140.28    axis=( -0.783422 -0.303344 -0.542431)
     O   93    sigma_33=    215.23    axis=(  0.440960 -0.886351 -0.141195)

     Atom 94  O   pos: (  0.374675  0.201398  1.487053)  Total sigma:         129.11
           167.9565        -20.0547         25.1627
            -5.2908         91.9386         -8.5267
            19.6093         -6.8337        127.4461

     O   94    anisotropy:     76.83    eta:   -0.5517
     O   94    sigma_11=    117.63    axis=( -0.419025 -0.064056  0.905712)
     O   94    sigma_22=     89.37    axis=(  0.122734  0.984357  0.126400)
     O   94    sigma_33=    180.34    axis=(  0.899641 -0.164126  0.404609)

     Atom 95  Ca  pos: ( -0.033573  0.469660  0.230859)  Total sigma:        1054.80
          1030.1454         12.5813        -16.7915
             6.5000       1042.3579        -20.5987
           -14.0725        -21.2926       1091.9056

     Ca  95    anisotropy:     73.60    eta:   -0.2308
     Ca  95    sigma_11=   1035.93    axis=(  0.320562  0.854744  0.408231)
     Ca  95    sigma_22=   1024.61    axis=(  0.917638 -0.387106  0.089941)
     Ca  95    sigma_33=   1103.87    axis=( -0.234905 -0.345777  0.908437)

     Atom 96  Ca  pos: ( -0.322248  0.217674  1.665680)  Total sigma:        1111.03
          1112.3830          4.7128         33.7934
            -3.5452       1118.0988          6.6893
            31.2704          7.8658       1102.6106

     Ca  96    anisotropy:    -55.55    eta:   -0.6488
     Ca  96    sigma_11=   1117.53    axis=( -0.242252  0.968611 -0.055740)
     Ca  96    sigma_22=   1141.56    axis=( -0.728233 -0.219493 -0.649230)
     Ca  96    sigma_33=   1074.00    axis=( -0.641086 -0.116686  0.758547)

     Atom 97  Ca  pos: (  0.023609  1.244422 -0.015929)  Total sigma:        1119.32
          1118.0926          2.5087         -6.9272
             4.7762       1108.1905        -12.0763
            -3.6277         -3.8291       1131.6742

     Ca  97    anisotropy:     25.31    eta:   -0.6472
     Ca  97    sigma_11=   1116.34    axis=(  0.931813  0.068684  0.356381)
     Ca  97    sigma_22=   1105.42    axis=(  0.167647 -0.952352 -0.254794)
     Ca  97    sigma_33=   1136.19    axis=( -0.321900 -0.297167  0.898928)

     Atom 98  O   pos: (  0.114806 -0.519967  1.956647)  Total sigma:         115.70
            68.3612        -62.1768         -9.1956
           -49.9813        103.7446          0.4337
           -11.7078          0.8492        174.9878

     O   98    anisotropy:   -133.33    eta:   -0.3754
     O   98    sigma_11=    143.46    axis=( -0.567302  0.797769 -0.204288)
     O   98    sigma_22=    176.82    axis=(  0.163483 -0.134032 -0.977399)
     O   98    sigma_33=     26.81    axis=(  0.807119  0.587878  0.054385)

     Atom 99  H   pos: (  0.012546 -0.621921  1.949157)  Total sigma:          29.37
            25.7894          2.8972          0.4200
             2.9418         34.9348          1.2318
             0.2115          0.7358         27.3843

     H   99    anisotropy:      9.81    eta:   -0.3550
     H   99    sigma_11=     27.26    axis=(  0.022485  0.118686 -0.992677)
     H   99    sigma_22=     24.94    axis=(  0.960155 -0.279224 -0.011637)
     H   99    sigma_33=     35.91    axis=(  0.278561  0.952863  0.120235)

     Atom100  O   pos: ( -0.265520  0.656813  0.052994)  Total sigma:         173.39
           172.8450          3.3633          8.6778
             7.7911        180.3537        -34.8311
             2.0118        -27.8559        166.9640

     O  100    anisotropy:    -50.34    eta:   -0.9281
     O  100    sigma_11=    174.59    axis=( -0.973608 -0.118544 -0.195024)
     O  100    sigma_22=    205.74    axis=( -0.030460 -0.779382  0.625808)
     O  100    sigma_33=    139.83    axis=( -0.226184  0.615233  0.755202)

     Atom101  H   pos: ( -0.349355  0.703588  0.160096)  Total sigma:          29.33
            30.3982         -2.0212         -7.3656
            -2.0488         24.5711          2.5547
            -7.0398          3.0129         33.0335

     H  101    anisotropy:     15.72    eta:   -0.0703
     H  101    sigma_11=     24.46    axis=(  0.776351  0.297105  0.555885)
     H  101    sigma_22=     23.73    axis=(  0.100765 -0.929096  0.355848)
     H  101    sigma_33=     39.82    axis=( -0.622194  0.220249  0.751242)

     Atom102  O   pos: (  0.557805 -0.573443  1.588445)  Total sigma:         214.25
           245.0459          2.7353         -6.9772
             0.6980        209.2904         -2.0981
           -10.6122         -4.3806        188.3989

     O  102    anisotropy:     48.40    eta:   -0.7088
     O  102    sigma_11=    209.55    axis=( -0.077447  0.989820 -0.119408)
     O  102    sigma_22=    186.68    axis=(  0.144014  0.129619  0.981050)
     O  102    sigma_33=    246.51    axis=( -0.986540 -0.058783  0.152587)

     Atom103  H   pos: (  0.568109 -0.427406  1.605469)  Total sigma:          24.28
            19.0790          3.3471          0.1816
             1.6880         40.5066          0.7889
             0.0756          1.1693         13.2562

     H  103    anisotropy:     24.83    eta:   -0.3363
     H  103    sigma_11=     18.79    axis=( -0.993331  0.115263 -0.002698)
     H  103    sigma_22=     13.22    axis=( -0.006803 -0.035234  0.999356)
     H  103    sigma_33=     40.83    axis=( -0.115093 -0.992710 -0.035783)

     Atom104  H   pos: (  0.704779 -0.611158  1.597961)  Total sigma:          19.22
            42.3339         -7.0491         -1.1983
            -5.1882         10.0589         -0.1435
            -0.6858         -0.0227          5.2526

     H  104    anisotropy:     36.39    eta:   -0.1542
     H  104    sigma_11=      8.95    axis=(  0.178054  0.981714 -0.067344)
     H  104    sigma_22=      5.21    axis=(  0.035530  0.061979  0.997445)
     H  104    sigma_33=     43.48    axis=( -0.983379  0.179992  0.023845)

     Atom105  O   pos: ( -0.274208  0.561981  1.649122)  Total sigma:         224.29
           208.8645          8.2610         -3.8229
            18.5807        256.4824         -7.7198
            -4.4037         -5.7272        207.5283

     O  105    anisotropy:     55.17    eta:   -0.1261
     O  105    sigma_11=    208.22    axis=(  0.566476 -0.266182 -0.779905)
     O  105    sigma_22=    203.58    axis=( -0.783027  0.121118 -0.610081)
     O  105    sigma_33=    261.07    axis=(  0.256853  0.956283 -0.139818)

     Atom106  H   pos: ( -0.388670  0.649204  1.618479)  Total sigma:          22.83
            26.6170        -10.8085          4.3917
           -11.7337         27.3208         -5.3444
             4.5545         -5.3962         14.5599

     H  106    anisotropy:     25.97    eta:   -0.1846
     H  106    sigma_11=     15.77    axis=(  0.741873  0.652689 -0.153690)
     H  106    sigma_22=     12.58    axis=( -0.064533  0.297637  0.952496)
     H  106    sigma_33=     40.14    axis=( -0.667427  0.696713 -0.262929)

     Atom107  H   pos: ( -0.162061  0.658320  1.618991)  Total sigma:          20.35
            27.1474         13.5463         -4.8155
            15.4434         23.4725         -5.0908
            -5.0670         -4.6027         10.4298

     H  107    anisotropy:     31.67    eta:   -0.0922
     H  107    sigma_11=     10.77    axis=( -0.681926  0.708033 -0.183481)
     H  107    sigma_22=      8.82    axis=(  0.035186  0.282322  0.958674)
     H  107    sigma_33=     41.46    axis=( -0.730574 -0.647289  0.217435)

     Atom108  O   pos: ( -0.087138  0.731264  0.467953)  Total sigma:         211.51
           203.7001         -9.7995          0.2123
            -7.8277        214.1612        -16.4162
            -0.2017        -11.3721        216.6733

     O  108    anisotropy:     28.86    eta:   -0.6614
     O  108    sigma_11=    208.25    axis=( -0.707592  0.365992  0.604453)
     O  108    sigma_22=    195.53    axis=(  0.669501  0.620847  0.407820)
     O  108    sigma_33=    230.75    axis=(  0.226014 -0.693252  0.684338)

     Atom109  H   pos: ( -0.066338  0.631045  0.583581)  Total sigma:          18.01
             5.8778         -3.0751          4.3592
            -3.8410         21.0557        -18.2339
             5.2158        -17.9083         27.0939

     H  109    anisotropy:     37.97    eta:   -0.0476
     H  109    sigma_11=      5.95    axis=(  0.403754  0.738558  0.539920)
     H  109    sigma_22=      4.75    axis=(  0.901579 -0.220988 -0.371914)
     H  109    sigma_33=     43.32    axis=(  0.155365 -0.636943  0.755093)

     Atom110  H   pos: ( -0.234471  0.755743  0.471235)  Total sigma:          21.39
            40.6464         -5.1519         -0.7489
            -4.9778         11.4033         -0.6844
            -1.6205         -0.4288         12.1199

     H  110    anisotropy:     30.22    eta:   -0.1060
     H  110    sigma_11=     12.38    axis=( -0.028767 -0.377059  0.925742)
     H  110    sigma_22=     10.25    axis=(  0.166519  0.911377  0.376382)
     H  110    sigma_33=     41.54    axis=( -0.985619  0.164981  0.036570)

     Atom111  O   pos: ( -0.184489  0.128037  2.000126)  Total sigma:         218.15
           208.7667         -5.6238         -5.4499
            -2.5333        233.6396          0.5597
            -5.0496         -3.2629        212.0308

     O  111    anisotropy:     24.24    eta:   -0.7103
     O  111    sigma_11=    215.80    axis=( -0.570675 -0.068488  0.818315)
     O  111    sigma_22=    204.33    axis=(  0.806821  0.138750  0.574272)
     O  111    sigma_33=    234.30    axis=( -0.152872  0.987956 -0.023923)

     Atom112  H   pos: ( -0.251017  0.892328 -0.015206)  Total sigma:          21.07
             9.7033         -3.2724         -0.9683
            -3.0988         41.1105         -6.5937
            -0.8245         -7.6204         12.3992

     H  112    anisotropy:     32.93    eta:   -0.1564
     H  112    sigma_11=     11.81    axis=( -0.557054  0.138074  0.818918)
     H  112    sigma_22=      8.38    axis=(  0.825924  0.195209  0.528907)
     H  112    sigma_33=     43.03    axis=(  0.086832 -0.970994  0.222781)

     Atom113  H   pos: ( -0.341859  1.081750  0.075042)  Total sigma:          20.78
            17.7389         -5.6687        -13.1941
            -5.3565         13.1738          6.7883
           -13.5704          7.3445         31.4360

     H  113    anisotropy:     32.34    eta:   -0.0994
     H  113    sigma_11=     11.08    axis=(  0.327803 -0.804828  0.494769)
     H  113    sigma_22=      8.93    axis=( -0.797393 -0.516562 -0.311976)
     H  113    sigma_33=     42.34    axis=( -0.506666  0.292259  0.811095)

     Atom114  O   pos: ( -0.471637  1.129710  0.271597)  Total sigma:         237.15
           215.4900         10.8045         -2.5535
             7.7356        250.9410         -1.0751
            -0.2134          4.2948        245.0331

     O  114    anisotropy:    -36.05    eta:   -0.3519
     O  114    sigma_11=    244.94    axis=( -0.087337 -0.130102  0.987647)
     O  114    sigma_22=    253.40    axis=(  0.229869  0.962047  0.147057)
     O  114    sigma_33=    213.12    axis=( -0.969295  0.239872 -0.054116)

     Atom115  H   pos: ( -0.420436  1.225903  0.372880)  Total sigma:          20.55
            11.3866          8.3499          5.6236
             7.8369         26.0044         14.0708
             5.7671         15.3964         24.2736

     H  115    anisotropy:     33.58    eta:   -0.1505
     H  115    sigma_11=     11.05    axis=(  0.422528  0.509610 -0.749512)
     H  115    sigma_22=      7.67    axis=(  0.856324 -0.495398  0.145910)
     H  115    sigma_33=     42.94    axis=(  0.296949  0.703476  0.645710)

     Atom116  H   pos: ( -0.500356  1.005855  0.346279)  Total sigma:          22.95
            13.4018          3.7642         -2.1870
             3.5404         33.9882        -11.2062
            -2.3611        -12.2538         21.4561

     H  116    anisotropy:     28.09    eta:   -0.0898
     H  116    sigma_11=     14.43    axis=( -0.041975  0.519569  0.853397)
     H  116    sigma_22=     12.74    axis=(  0.987731 -0.107014  0.113736)
     H  116    sigma_33=     41.68    axis=( -0.150419 -0.847701  0.508702)

     Initialization:
     gipaw_setup  :      0.32s CPU      0.40s WALL (       1 calls)

     Linear response
     greenf       :  18259.72s CPU  18476.27s WALL (      96 calls)
     cgsolve      :  18162.69s CPU  18377.65s WALL (      96 calls)
     ch_psi       :  17529.37s CPU  17729.05s WALL (    6575 calls)
     h_psiq       :  12771.42s CPU  12907.07s WALL (    6575 calls)

     Apply operators
     h_psi        :  10220.49s CPU  10322.63s WALL (    7199 calls)
     apply_vel    :    241.97s CPU    251.83s WALL (      84 calls)

     Induced current
     j_para       :    566.44s CPU    571.24s WALL (     108 calls)
     biot_savart  :      0.07s CPU      0.08s WALL (       1 calls)

     Other routines

     General routines
     calbec       :   5287.10s CPU   5383.45s WALL (   21161 calls)
     fft          :      0.27s CPU      0.29s WALL (      32 calls)
     fftw         :   6922.90s CPU   6979.70s WALL ( 4030410 calls)
     davcio       :      0.01s CPU      2.10s WALL (      64 calls)

     Parallel routines
     fft_scatter  :   2093.88s CPU   2114.83s WALL ( 4030442 calls)

     Plugins


     GIPAW        :      5h47m CPU      5h52m WALL


   This run was terminated on:  15: 3:12   4Nov2023            

=------------------------------------------------------------------------------=
   JOB DONE.
=------------------------------------------------------------------------------=
