# Supplementary material for: Is there a future for 43Ca nuclear magnetic resonance in cement science?
Source: Phys Chem Chem Phys. 2025 Apr 9;27(17):9159–68. doi: 10.1039/d5cp00491h (PMC11997747; doi:10.1039/d5cp00491h)
Supplement: CP-027-D5CP00491H-s001 [file CP-027-D5CP00491H-s001.zip › QE-Files/CSH-bulk-structures/CONFIG_Pair25]

Pair 25 -56614.672206 eV
0 3
   6.671461784  -0.066768232   0.087806839
  -8.189476170  12.273997011  -0.082046896
   0.939582049  -6.078147258  13.795376740
H 1
6.2530504825 0.2494674127 1.2489204817
O 1
-1.6643253638 9.3225969691 3.3651785879
H 1
-1.10816776 10.1346567735 3.3296004198
H 1
-2.6166484623 9.6026713927 3.3758167038
O 1
-2.2093626512 10.0078406746 0.7736741832
H 1
-2.914442543 10.6636167414 1.1796728096
H 1
-1.8286974783 9.5379549047 1.5586297685
O 1
2.9785766968 -4.0029819691 11.9654063915
H 1
3.0285326563 -4.5895531262 11.1216376446
H 1
3.8388694242 -4.1355817778 12.4896753501
O 1
-0.0451750076 3.9887939091 0.8765873636
H 1
-0.0999531984 3.7169467078 1.8445623105
H 1
0.9015906589 4.1699604258 0.7107266343
O 1
-2.8185650379 6.144017767 10.7496343816
H 1
-3.7182164816 6.5217732065 10.4391561122
H 1
-3.0693110273 5.389629556 11.323065854
O 1
0.2679142343 7.1464310377 1.9762458187
H 1
0.3933867546 8.1360687521 1.8033548112
H 1
0.5502470301 7.0516813801 2.9083630508
O 1
-4.0284704805 5.5049980792 13.0987966324
H 1
-4.5759548292 11.4859481706 0.2482010149
H 1
4.4148385808 -5.8221558063 12.9936452265
Ca 1
-1.3292931836 8.7598070984 5.8283843691
Si 1
-4.5434369191 8.6719888328 4.8310502905
O 1
-5.9954905294 8.0147141678 5.0408342281
O 1
-3.8788156248 9.529784669 6.0484943621
O 1
-3.4463218441 7.444406327 4.4875135624
O 1
-4.3955223276 9.6470539433 3.4890206843
Ca 1
4.7978230297 -0.3960317175 6.0175524732
Si 1
1.3364641955 -0.1064032624 4.8100702817
O 1
0.3182896771 -1.0684895265 5.6430810219
O 1
2.5734912228 0.281756555 5.801550356
O 1
1.8462325856 -0.8011603328 3.384077649
Ca 1
-2.5122842714 5.7143082863 8.4284820259
Si 1
0.677464682 5.3753517912 9.8436809048
O 1
-5.1171210355 6.8460292412 9.686049382
O 1
-0.2799658626 5.1006512305 8.5255895206
O 1
-0.1178451776 5.3711650257 11.2802275
Ca 1
-4.6294710079 8.4548354557 8.039404894
Si 1
0.1837835392 -3.1723623994 8.9598915296
O 1
-2.4795393342 7.9510886725 8.6527980556
O 1
-6.8193646177 9.089083017 7.7439791908
O 1
-0.4910364107 -1.6708080343 8.598495602
O 1
0.7472292416 -3.1712370934 10.4873065551
Ca 1
7.1373318826 -4.897294271 12.0222806866
Ca 1
-6.0632501643 4.4420873311 13.1082795655
Si 1
-5.190597005 10.635377374 2.4120594679
O 1
-6.0074200885 9.7598689516 1.3090924248
O 1
-4.0452381282 11.5603312551 1.721137673
O 1
-0.3305588321 -0.0213905723 13.0755363441
H 1
-0.5449228271 -0.5774970947 12.28664782
H 1
-0.0657298036 -0.6337812075 13.8038172249
O 1
-2.299333132 6.5926522732 2.1543605734
H 1
-1.3426103835 6.9019403837 2.0633913435
H 1
-2.7054244722 7.1116058297 2.8912713975
O 1
3.4336163887 3.9716037045 0.5527835277
H 1
3.8384421784 -1.4701103366 13.7683794035
H 1
4.7354610126 -2.8585523854 13.7914813079
O 1
0.5815123642 2.2798747231 12.1388925333
H 1
0.4698219906 1.3892982089 12.5721093138
H 1
1.3943353029 2.2190641567 11.5532683974
O 1
-3.2595939201 2.5376186748 13.5898099528
H 1
-4.9581212293 8.9758389934 0.353917281
H 1
-3.4091676248 9.0737768601 0.1964953586
O 1
1.2269729262 -0.1480101854 10.2575820128
H 1
0.2622793735 -0.0486183616 10.4912044147
H 1
1.7824235371 0.7097077572 10.4003520649
O 1
2.260745636 2.9843786488 3.2006128071
H 1
1.9647374587 3.6709236086 3.8480191575
H 1
1.4867142065 2.4027932319 3.0539763876
Ca 1
2.8021960592 2.6577389465 6.1060523178
Si 1
-0.4145066668 2.58906248 4.7494547447
O 1
-1.6919038018 2.0311198769 5.5972274728
O 1
0.5165899703 3.4505996715 5.8093113909
O 1
0.4875955826 1.2198493186 4.298358376
O 1
-0.719247634 3.3729252515 3.3740744977
Ca 1
0.3853432375 5.6878401666 6.3093561984
Si 1
-3.2004729681 6.1465865663 5.5361011121
O 1
-4.2004776846 6.3027596474 6.8315904459
O 1
-1.6962905848 6.3422303336 6.1141773422
O 1
-3.4572270418 4.7614232348 4.744285729
Ca 1
1.5614163236 -0.5238755634 7.8943753629
Si 1
4.9360582693 -0.7450643749 9.1978410924
O 1
-1.5749892372 0.5357089491 8.039067898
O 1
3.4999001595 -1.5329221431 9.0056716348
O 1
-1.4812524456 -0.3156458359 10.6790556383
Ca 1
-0.7287123671 2.6392154875 7.8093266431
Si 1
2.4912071918 2.7744528464 9.1870012614
O 1
1.4858846002 1.9556626116 8.1701406589
O 1
-2.9107408789 3.3821477431 8.1889012325
O 1
1.810538448 4.1492713455 9.8420805812
O 1
2.8052359007 1.8460695575 10.5040371568
Ca 1
2.5107755943 -1.8756259907 11.100765599
Ca 1
-2.4555310348 1.1667717878 12.0042419476
Ca 1
-2.5267044357 4.3563222497 2.6364696817
O 1
5.2562362676 -4.3511933871 13.244177073
H 1
4.3164725312 1.4387547957 0.3806345777
O 1
2.8710775069 -0.5419579899 12.9003391771
H 1
2.2381882979 -0.1382071295 13.5203173355
