# Supplementary material for: Is there a future for 43Ca nuclear magnetic resonance in cement science?
Source: Phys Chem Chem Phys. 2025 Apr 9;27(17):9159–68. doi: 10.1039/d5cp00491h (PMC11997747; doi:10.1039/d5cp00491h)
Supplement: CP-027-D5CP00491H-s001 [file CP-027-D5CP00491H-s001.zip › QE-Files/CSH-bulk-structures/CONFIG_3-12]

3-12 -59616.052846 eV
0 3
   6.712699535  -0.067871895   0.075388537
  -8.245413532  12.490572161  -0.119939774
   0.919029185  -6.240722252  13.835219716
O 1.0 
-0.8449803115 9.6054201261 0.3616984614
H 2.0 
-0.0504222475 10.1733298005 0.6827804743
H 3.0 
-1.6463040613 10.116677925 0.6333980891
O 4.0 
1.2022887906 1.1322353405 1.9751717457
H 5.0 
0.7855697328 0.8996295149 2.8632767938
H 6.0 
1.0492411623 0.3824848984 1.3676646168
O 7.0 
-2.8900527317 11.4039730772 1.1382576891
H 8.0 
-2.9605801677 11.5102205541 2.1251836521
H 9.0 
-3.8518552629 11.184086214 0.9270764699
O 10.0 
2.2340316831 -0.0335428275 13.2199153969
H 11.0 
2.6749368103 -0.7833160945 13.7230786739
H 12.0 
1.0953274653 6.8547110389 0.0916960977
O 13.0 
2.4466516573 2.9731473078 3.6406020583
H 14.0 
1.6163352285 3.3938119391 3.9694978368
H 15.0 
3.1528993842 3.7833778903 3.573336142
O 16.0 
-2.5106105638 5.5816569816 10.3493723607
H 17.0 
-3.1755845337 5.7260908214 11.0691985004
H 18.0 
-1.7379515708 6.1755284837 10.519519019
O 19.0 
-1.7041036811 8.9262510344 3.4567527671
H 20.0 
-1.196549938 9.7871569691 3.4525654138
H 21.0 
-1.0652516673 8.2731160105 3.0937456482
O 22.0 
-0.4166072326 6.3516901448 13.1423258637
H 23.0 
-1.1039793246 6.0359905962 13.7845987226
H 24.0 
-0.4126000274 5.720889391 12.3853472085
Ca 25.0 
-1.646698138 8.6742314642 5.9216738048
Si 26.0 
-4.8494296925 8.4407724916 4.7789974161
O 27.0 
-6.1557779276 8.0089514845 5.6327941382
O 28.0 
-3.8956785123 9.3521383923 5.7149155995
O 29.0 
-4.0869930114 7.0906441211 4.185083209
O 30.0 
-5.1961341352 9.2054575114 3.3317875462
Ca 31.0 
4.4390315845 -0.7543724679 6.0021925865
Si 32.0 
0.9875936643 -0.4820687334 5.1745092399
O 33.0 
-0.0067167083 -1.3544868316 6.098452313
O 34.0 
2.2595102235 0.0114619126 6.0417122697
O 35.0 
1.3881699191 -1.340566891 3.7880558207
Ca 36.0 
-2.8097226888 5.6851520486 7.8895371405
Si 37.0 
0.6939692236 5.4373203016 9.149904405
O 38.0 
-4.9713109107 6.4201525527 8.222017482
O 39.0 
-0.52747571 5.0061250786 8.126504763
O 40.0 
0.2188562757 6.0805232284 10.5765666684
Ca 41.0 
-4.7497036721 8.6808511639 7.9118990798
Si 42.0 
-0.0617763555 -3.454654939 9.2203761762
O 43.0 
-2.4197732946 8.1293399073 8.0556352065
O 44.0 
1.5559983767 -3.3788031087 9.0131039941
O 45.0 
-0.481677396 -1.8322496415 9.0798635229
O 46.0 
6.3559917026 -4.0012579235 10.822578559
Ca 47.0 
1.7162995298 -4.2885650176 11.5941360153
Ca 48.0 
0.0409748819 -1.035656289 12.1355733584
Si 49.0 
-5.400484345 10.8039858556 2.9123845698
O 50.0 
-5.5373753319 10.9614844817 1.3005403178
O 51.0 
4.0111360255 -0.7140056994 3.6069990818
O 52.0 
1.898393698 -1.4928668983 10.7049866795
H 53.0 
1.9226056868 -2.2481566739 10.003294326
H 54.0 
2.837330707 -1.1776950231 10.8581101298
O 55.0 
-3.5148134389 3.0491488719 12.8879539694
H 56.0 
-3.9450554722 3.8656861998 12.5162825415
H 57.0 
-4.5703788574 9.3448498499 0.0182814706
O 58.0 
2.293774336 4.2479430178 0.96530887
H 59.0 
2.9910491951 3.461959408 0.6674111984
H 60.0 
2.744668239 4.7080309892 1.7037135931
O 61.0 
-1.0362372279 1.0273020558 13.3082242613
H 62.0 
-2.4976308983 7.3446449041 0.323228367
H 63.0 
-0.494015951 1.8540413713 13.2973600089
O 64.0 
0.1586935674 7.5512696335 1.7381319235
H 65.0 
-0.3208258396 8.2735625736 1.2201983974
H 66.0 
-5.8684974297 8.1313305008 2.1815823756
O 67.0 
0.2710437631 0.9469964302 10.9296937916
H 68.0 
-0.2225267591 0.9313420839 10.0404354298
H 69.0 
1.2288894995 1.2627803122 10.7208675932
O 70.0 
-4.4865801335 5.5101674291 12.1954042674
H 71.0 
-5.263201289 5.6540955335 11.5586083117
H 72.0 
-4.8058883048 5.6613938918 13.1070648144
Ca 73.0 
2.5239310961 2.4803338153 6.0641600459
Si 74.0 
-0.7836383097 2.1495000599 4.7162490834
O 75.0 
-1.9859578058 1.6771239323 5.7169818333
O 76.0 
0.1247744619 3.2678813516 5.4714685408
O 77.0 
0.2417776482 0.8139519351 4.458487197
O 78.0 
-1.2459456744 2.4707340797 3.1835542626
Ca 79.0 
0.3588650448 5.5583890244 5.9915787567
Si 80.0 
-3.1622268588 5.8031119425 4.7613650571
O 81.0 
-4.1154927972 4.9202256397 5.7363156159
O 82.0 
-1.9037416554 6.3539205302 5.6394153996
O 83.0 
-2.7174773645 4.9973548666 3.4013892433
Ca 84.0 
1.4425128648 -0.3473141313 8.3060136085
Si 85.0 
-1.7981162735 -0.8048062512 9.2238039444
O 86.0 
-1.1647562932 0.6269366805 8.7883846429
O 87.0 
3.7082941285 -1.3642767404 8.319075815
O 88.0 
-2.1692542809 -0.8262339768 10.8456363247
Ca 89.0 
-0.9871743313 2.6632244953 7.8189095519
Si 90.0 
2.2556926335 2.7331374516 8.986604847
O 91.0 
1.2461342597 1.9710327987 7.9314695871
O 92.0 
-3.1824130025 3.3491362152 8.0493212724
O 93.0 
1.4500127389 4.0167242876 9.6612726455
O 94.0 
2.5917701128 1.623463497 10.1234054881
Ca 95.0 
0.1435021779 3.3866260566 1.6318482719
Ca 96.0 
-2.5114056404 1.4237340392 11.4702192915
Ca 97.0 
3.6613813121 1.3197155342 2.4443342659
O 98.0 
0.7224014262 -2.972943234 13.2308951372
H 99.0 
-0.1694037497 -3.3853657129 13.3279854383
O 100.0 
3.8623431132 2.3486806717 0.4388281335
H 101.0 
4.566673375 -4.2559714057 13.3979454015
O 102.0 
3.9244303317 -3.6384226049 11.1421615054
H 103.0 
4.0567270415 -2.655673633 11.1924221721
H 104.0 
4.9394931002 -3.940984117 11.0462917757
O 105.0 
-1.2897742816 3.2302205098 10.5166552061
H 106.0 
-1.7289589782 4.1322486327 10.4534835753
H 107.0 
-0.3300765514 3.3852585819 10.6448690808
O 108.0 
0.081270121 5.2221383753 3.4665368205
H 109.0 
-0.8957679809 5.0103560709 3.5680912577
H 110.0 
0.0905830887 6.0694001432 2.9685548011
O 111.0 
-1.4625040621 5.1478015964 1.1529241292
H 112.0 
-2.024330709 5.1259198895 2.008817468
H 113.0 
-1.0627424216 6.0376446296 1.1790855464
O 114.0 
-3.3830075757 7.8367226797 1.5777403121
H 115.0 
-2.8751643782 8.5323235504 2.0633001968
H 116.0 
-3.6888963884 7.3008531208 2.3499551086
