# Supplementary material for: Is there a future for 43Ca nuclear magnetic resonance in cement science?
Source: Phys Chem Chem Phys. 2025 Apr 9;27(17):9159–68. doi: 10.1039/d5cp00491h (PMC11997747; doi:10.1039/d5cp00491h)
Supplement: CP-027-D5CP00491H-s001 [file CP-027-D5CP00491H-s001.zip › QE-Files/CSH-bulk-structures/CONFIG_Pair22]

Pair 22 -56614.637866 eV
0 3
   6.570529041  -0.067834047   0.089543206
  -8.069519133  12.368016094  -0.177548858
   0.932031625  -6.227165032  13.958260990
H 1
-1.2379368351 10.8571331445 0.0604208418
O 1
-1.1397012648 0.7511895019 1.7005372324
H 1
-1.5275064104 0.2532478904 2.525588194
H 1
5.100949609 0.1536238222 1.0116182957
O 1
-1.7194770745 10.2114386951 1.7889985597
H 1
-2.3500088792 10.5864825192 2.4840751426
H 1
-1.2748729346 9.4140481901 2.1992204268
O 1
3.034364488 -4.0543535669 12.1117255885
H 1
2.8875739679 -4.791653412 11.4175247801
H 1
3.3618601238 -4.4199556911 12.9843951705
O 1
-0.8972034479 2.7540285969 -0.0703328004
H 1
-0.8904758308 2.2600493951 0.7916948469
H 1
4.7369595791 3.0528378951 -0.0292770504
O 1
-2.7352660554 6.2498010468 10.6399199954
H 1
-2.9504024183 7.1601459032 10.1011022545
H 1
-3.5456442835 5.8348750411 10.9784555684
O 1
-0.6241556415 7.9977660873 2.8457182929
H 1
-6.2487007147 8.3080539033 2.8924518058
H 1
-0.8038870308 7.1560999236 3.3996076734
O 1
-2.6590494446 5.9000448566 13.2896231275
H 1
-2.7179464839 4.9060284051 13.3286043687
H 1
4.5425920338 -6.0921336426 13.7917146349
Ca 1
-1.2557373329 8.8530211106 6.1434370307
Si 1
-4.3844833219 8.5098865697 4.9097779903
O 1
-5.7352598629 7.934943621 5.5888749584
O 1
-3.6356391887 9.5135745857 5.959440819
O 1
-3.3478755517 7.3197903393 4.4352780664
O 1
-4.7429655502 9.1355563004 3.4081277012
Ca 1
4.7022955995 -0.4293345765 6.0081914409
Si 1
1.3397928852 -0.2210051215 5.2107442127
O 1
0.326308242 -1.1252147898 6.0864314593
O 1
2.503785776 0.2973735241 6.206388725
O 1
1.9257580099 -1.0268549948 3.8955904306
Ca 1
-2.5183070133 5.6335226351 8.3486879465
Si 1
0.8686871412 5.4812863471 9.2138280644
O 1
-4.7559331548 6.2399202908 7.9544871282
O 1
-0.3875247246 4.8322785812 8.3910361031
O 1
-6.0426483526 6.6163408622 10.2958963105
Ca 1
-4.7284049508 8.5868082448 8.0023541258
Si 1
-0.0315853197 -3.1612920381 9.4169889582
O 1
-2.7749669815 8.0956406716 9.0948368391
O 1
1.1502306869 -3.32747242 8.2983520256
O 1
-0.5963830985 -1.6632630351 8.9616121527
O 1
0.490164016 -3.1357222894 10.9509415883
Ca 1
-0.9716592211 7.16860308 11.949744793
Ca 1
1.1251537806 0.2123514628 1.9893078504
Si 1
3.2628601424 -1.6561577048 3.1004652996
O 1
-5.2265537921 10.8456194481 1.3778400827
O 1
4.6126716695 -0.8985962335 3.5961377748
O 1
-0.1314970453 -0.6653073341 13.1049595597
H 1
-0.6686206283 -0.7749128336 12.2705477843
H 1
0.0650288011 -1.5681396712 13.4257525977
O 1
-2.6905031469 6.7149195329 1.5858651608
H 1
-1.8201678086 7.1662106304 1.6973344685
H 1
-3.2060363494 7.0998393585 2.3306166211
O 1
3.3740648734 3.8792519251 0.5051021215
H 1
2.8467353127 4.6468574182 0.0509195184
H 1
2.780945252 3.0835975919 0.6086681963
O 1
-0.0586615789 2.0578455754 12.6643787392
H 1
0.2463007113 1.1412736696 12.8726985139
H 1
0.5963439052 2.415486027 12.0292615459
O 1
-3.6677760117 9.4609325361 -0.1072335587
H 1
-4.4131432342 9.8872939043 0.4854117298
H 1
-2.9062580141 9.4991349899 0.5249986138
O 1
1.1424174839 -0.0439395677 10.5948968705
H 1
0.1611881163 0.0779339449 10.7471873583
H 1
1.6838688495 0.8277836828 10.7286884934
O 1
2.1676191614 3.6048472704 3.17524327
H 1
2.2704608391 4.0880342804 4.0498496451
H 1
1.1737687781 3.479426159 3.0456509499
Ca 1
2.7375947884 2.6259211508 6.3261121495
Si 1
-0.3514386441 2.4319526816 4.7028410671
O 1
-1.7052701574 1.9827139379 5.5037141365
O 1
0.5256709191 3.2910204914 5.798949489
O 1
0.5579504182 0.9963856616 4.3949904628
O 1
-0.499890298 3.0802967414 3.228902619
Ca 1
0.5097266038 5.6056235119 6.1222060918
Si 1
-2.4768177861 6.0614920403 5.1082804291
O 1
-3.5092873166 4.8212000233 5.2942463508
O 1
-1.788392706 6.5991439589 6.483716505
O 1
-1.2595431759 5.758843796 4.0645211218
Ca 1
1.381503082 -0.3989059204 8.2503251002
Si 1
4.7328721063 -0.663007743 9.3934835877
O 1
-1.5781470609 0.5032973402 8.132976038
O 1
3.3047270039 -1.4835039778 9.2375368789
O 1
-1.5968806827 -0.1161560242 10.8534443293
Ca 1
-0.7496319716 2.6053006196 7.8326531422
Si 1
2.3988677449 2.8100937837 9.4274665343
O 1
1.3703326759 1.9698885213 8.4509248156
O 1
-2.9205129011 3.3214243866 8.3517464919
O 1
1.7286594294 4.2513518246 9.9512074564
O 1
2.6949824922 1.9853204575 10.8056149782
Ca 1
2.3751283483 -1.8743451463 11.3747052333
Ca 1
-2.4859066346 1.3446758661 12.3064145418
Ca 1
-2.174685864 4.3701329041 2.5251680018
O 1
2.5803023597 1.345923435 0.6730372937
H 1
3.4078526655 1.3958538841 1.1887464888
O 1
2.945993075 -0.568874288 13.182331679
H 1
2.1403799129 -0.361395233 13.684323284
