# Supplementary material for: Is there a future for 43Ca nuclear magnetic resonance in cement science?
Source: Phys Chem Chem Phys. 2025 Apr 9;27(17):9159–68. doi: 10.1039/d5cp00491h (PMC11997747; doi:10.1039/d5cp00491h)
Supplement: CP-027-D5CP00491H-s001 [file CP-027-D5CP00491H-s001.zip › QE-Files/CSH-bulk-structures/CONFIG_3-15]

3-15 -59616.029147 eV
0 3
   6.805050061  -0.154369942  -0.042506659
  -8.527045130  12.355098614  -0.055764563
   0.766339145  -6.213185334  14.035248216
O 1.0 
-1.6787454961 9.7421788835 0.5124762004
H 2.0 
-0.7578764397 10.1114356356 0.7359750322
H 3.0 
-1.9735352706 9.406794106 1.3896686586
O 4.0 
1.4441372691 0.8667128191 1.7377451848
H 5.0 
1.1333309823 0.0583079352 2.2045277023
H 6.0 
2.0751986164 1.2749193829 2.4185524743
O 7.0 
4.9428588186 0.4488197434 1.3833699224
H 8.0 
4.6754411371 -0.2219683297 2.1311140249
O 9.0 
2.2121784963 -0.5910114318 13.4087138175
H 10.0 
2.9256317142 -0.8821193136 12.8109492537
H 11.0 
1.5267417336 5.0814439588 0.2154526324
O 12.0 
3.0937887372 1.7136169241 3.5815784071
H 13.0 
3.8712414853 2.334320381 3.4783473704
H 14.0 
3.5366340249 0.8502886128 3.7677714968
O 15.0 
-3.1950869773 5.8558986838 10.2802176647
H 16.0 
-4.1383813808 6.057807893 10.4367679253
H 17.0 
-2.6735565055 6.7223671883 10.420745511
O 18.0 
-2.3291630779 9.1086351492 3.197317143
H 19.0 
-3.0692735738 9.7710524233 3.2743900371
H 20.0 
-1.5091102574 9.6778989059 3.2669871348
O 21.0 
-1.425919429 6.1430750822 13.0851390415
H 22.0 
-1.9362489588 6.1537421317 13.9344011045
H 23.0 
-1.4722680004 5.2089331941 12.7711813921
Ca 24.0 
-1.8409828126 8.3455538202 5.8183107121
Si 25.0 
-5.1584151273 8.1372911496 4.8230214583
O 26.0 
-6.4566882372 7.8561275324 5.7421076714
O 27.0 
-4.1138928363 9.0408345471 5.6635472605
O 28.0 
-4.5489336987 6.6678951867 4.423182058
O 29.0 
-5.51359067 8.8117154559 3.3500215515
Ca 30.0 
4.5893830385 -1.0088767403 5.8003300656
Si 31.0 
1.0674146729 -0.6331516941 4.9966167653
O 32.0 
0.0958588265 -1.5188462984 5.9482348246
O 33.0 
2.4047525372 -0.2558551027 5.8175866444
O 34.0 
1.4634072842 -1.4119737321 3.5580836106
Ca 35.0 
-2.9774999442 5.3996967943 7.8218092728
Si 36.0 
0.5141019786 5.1272922658 8.9532400097
O 37.0 
-5.2089441609 6.1034320024 8.0850638684
O 38.0 
-0.7608992571 4.7896789979 7.9742392595
O 39.0 
0.1477348847 5.766079091 10.3892211489
Ca 40.0 
-5.0309256059 8.4436133419 7.892824899
Si 41.0 
-0.0585392428 -3.4478470354 9.113994452
O 42.0 
-2.7065956896 7.908146356 7.9657547405
O 43.0 
1.4651055912 -3.2995127131 8.6033697721
O 44.0 
-0.4931509852 -1.7904723526 9.1642900525
O 45.0 
-0.2650449303 -3.9952112944 10.6477181944
Ca 46.0 
1.7239003606 -4.6524597773 11.7303057419
Ca 47.0 
0.0733811026 -1.1939902615 11.8162471989
Si 48.0 
-5.6534684193 10.364301142 2.747392862
O 49.0 
-5.9705439605 10.2490206019 1.1815321862
O 50.0 
4.1670245719 -1.1370323484 3.3028014605
O 51.0 
1.9270213025 -0.718894449 10.4872811568
H 52.0 
2.8553209271 -1.0620414274 10.6535838957
H 53.0 
2.1576486524 0.3268059147 10.5078090412
O 54.0 
-5.1560482962 4.0874231713 12.2750989582
H 55.0 
-5.3788216346 4.0742453437 11.3158382533
H 56.0 
-5.3174788441 5.0034561957 12.6010423098
O 57.0 
1.3641233522 4.2483365433 1.7448770083
H 58.0 
2.2534440678 4.3145692705 2.2838181076
H 59.0 
0.8118841021 4.8601240435 2.2993142764
O 60.0 
-2.9476873044 2.0631085342 13.5177827666
H 61.0 
-3.561749586 7.6517088619 0.2570805571
H 62.0 
-3.0860066159 9.0208716643 -0.3154131313
O 63.0 
0.0409379448 7.1108470533 1.5994432474
H 64.0 
-6.1933867499 7.8123996046 2.2582149425
H 65.0 
-0.3105911687 6.4275952683 2.2316061501
O 66.0 
-2.4682671724 3.3435539374 1.1033373134
H 67.0 
4.2568227991 1.148577623 1.4065102896
H 68.0 
-2.2169961712 4.0828297036 0.483208612
H 69.0 
-2.6999619225 3.8496676299 1.9538194753
O 70.0 
3.3173970436 -5.6740964672 13.3436892156
H 71.0 
2.1732364505 0.468991424 0.2329287333
H 72.0 
4.2812679837 -5.7130393764 13.478994717
Ca 73.0 
2.5994004401 2.1145973003 6.1060371334
Si 74.0 
-0.6238800862 2.0220302925 4.9054914144
O 75.0 
-1.8602980602 1.4905060966 5.85810342
O 76.0 
0.3274201738 2.9468883737 5.8486484953
O 77.0 
0.2550464488 0.6791046025 4.4275057881
O 78.0 
-1.0897842602 2.7804068538 3.5458994333
Ca 79.0 
0.4732095105 5.243818177 5.9288684796
Si 80.0 
-3.4174769309 5.4551061657 4.6120301452
O 81.0 
-4.0196127266 4.5140048154 5.7861205271
O 82.0 
-2.0401528528 6.1323917718 5.1848945118
O 83.0 
-3.2947678816 4.8223094354 3.1053478224
Ca 84.0 
1.5942795635 -0.9298269138 8.0752848211
Si 85.0 
4.9469162556 -0.9729588084 9.2691929275
O 86.0 
-1.4109267246 0.7306969031 9.2154991934
O 87.0 
3.8874320827 -1.4854510486 8.1439424712
O 88.0 
4.4995499003 -1.1959099526 10.8708519465
Ca 89.0 
-0.8962986279 2.4198354331 7.8550572536
Si 90.0 
2.2425808344 2.3837663692 9.0748551721
O 91.0 
1.4371909411 1.3653462248 8.0779646378
O 92.0 
-3.256317264 3.1258834175 8.324596656
O 93.0 
1.1480109752 3.6224876022 9.4019597969
O 94.0 
2.5779331421 1.6952075268 10.523229272
Ca 95.0 
-0.2484443064 2.4910748578 1.4512991287
Ca 96.0 
-2.0351756049 1.6750264591 11.2400619545
Ca 97.0 
1.4205491604 2.1203147086 13.6270356328
O 98.0 
0.56027353 -3.1117086591 13.1983594298
H 99.0 
-0.2398936388 -3.5810796651 12.8920709557
O 100.0 
0.0943821517 1.1496683829 11.9629942149
H 101.0 
0.7083236622 1.4578292363 11.2616528733
O 102.0 
3.8069972848 -3.7126060692 10.762417004
H 103.0 
3.9933243613 -2.7099600937 10.8684255047
H 104.0 
4.7486932892 -4.0389659023 10.8263743351
O 105.0 
-1.6339442261 4.0008518216 11.3510882794
H 106.0 
-2.4067966601 4.5439237874 11.0215951337
H 107.0 
-0.8607608392 4.5594332258 10.9981177722
O 108.0 
-0.3526110386 5.2566180824 3.5198080651
H 109.0 
-0.7215413118 4.2918407158 3.5247274172
H 110.0 
-1.0745420981 5.775581781 4.0388314618
O 111.0 
-1.5894528413 5.6069257181 -0.0538838953
H 112.0 
-0.6894779343 5.7417773223 0.3069561546
H 113.0 
-2.1407820222 6.2264552012 0.5366055876
O 114.0 
-3.1073822092 6.8668608392 1.6195289827
H 115.0 
-2.759634585 7.5755239295 2.2079409959
H 116.0 
-3.2426155228 6.0322690216 2.2481496717
