# Supplementary material for: Is there a future for 43Ca nuclear magnetic resonance in cement science?
Source: Phys Chem Chem Phys. 2025 Apr 9;27(17):9159–68. doi: 10.1039/d5cp00491h (PMC11997747; doi:10.1039/d5cp00491h)
Supplement: CP-027-D5CP00491H-s001 [file CP-027-D5CP00491H-s001.zip › QE-Files/CSH-bulk-structures/pair2-13.vc-relax.nmr.out]

     Program GIPAW v.7.2 starts on  3Nov2023 at 10:12: 0 

     This program is part of the open-source Quantum ESPRESSO suite
     for quantum simulation of materials; please cite
         "P. Giannozzi et al., J. Phys.:Condens. Matter 21 395502 (2009);
         "P. Giannozzi et al., J. Phys.:Condens. Matter 29 465901 (2017);
         "P. Giannozzi et al., J. Chem. Phys. 152 154105 (2020);
          URL http://www.quantum-espresso.org", 
     in publications or presentations arising from this work. More details at
     http://www.quantum-espresso.org/quote

     Parallel version (MPI), running on   112 processors

     MPI processes distributed on     1 nodes
     R & G space division:  proc/nbgrp/npool/nimage =     112
     232595 MiB available memory on the printing compute node when the environment starts


     ***** This is GIPAW git revision                                          *****
     ***** you can cite: N. Varini et al., Comp. Phys. Comm. 184, 1827 (2013)  *****
     ***** in publications or presentations arising from this work.            *****

     Parallelizing q-star over 1 images
     Reading input from pair2-13.vc-relax.nmr.in

     ------------------- Input file: --------------------
&inputgipaw
	job = 'nmr'
	prefix = 'pair2-13.vc-relax_nmr'
	tmp_dir = './tmpPair2-13/',
	verbosity = 'high'
	diagonalization = 'david'
/


     Reading xml data from directory:

     ./tmpPair2-13/pair2-13.vc-relax_nmr.save/
     file Ca.pbe-spn-kjpaw_psl.1.0.0.UPF: wavefunction(s)  3S renormalized
     file O.pbe-n-kjpaw_psl.1.0.0.UPF: wavefunction(s)  2S 2P renormalized
     file Si.pbe-nl-kjpaw_psl.1.0.0.UPF: wavefunction(s)  3S 3P renormalized
     file H.pbe-kjpaw_psl.1.0.0.UPF: wavefunction(s)  1S renormalized

     IMPORTANT: XC functional enforced from input :
     Exchange-correlation= PBE
                           (   1   4   3   4   0   0   0)
     Any further DFT definition will be discarded
     Please, verify this is what you really want


     Parallelization info
     --------------------
     sticks:   dense  smooth     PW     G-vecs:    dense   smooth      PW
     Min         122     122     42                16456    16456    3323
     Max         123     123     43                16464    16464    3329
     Sum       13709   13709   4715              1843497  1843497  372561

     Using Slab Decomposition

     Reading collected, re-writing distributed wavefunctions
     Subspace diagonalization in iterative solution of the eigenvalue problem:
     a serial algorithm will be used

     GIPAW projectors -----------------------------------------------
     atom=  Ca   l=0  rc=    1.3000  rs=    0.8667
     atom=  Ca   l=0  rc=    1.3000  rs=    0.8667
     atom=  Ca   l=1  rc=    1.6000  rs=    1.0667
     atom=  Ca   l=1  rc=    1.6000  rs=    1.0667
     atom=  Ca   l=2  rc=    1.7000  rs=    1.1333
     atom=  Ca   l=2  rc=    1.7000  rs=    1.1333
     projs nearly linearly dependent: l=0  n1,n2= 1, 2  s=  0.99170013
     projs nearly linearly dependent: l=2  n1,n2= 1, 2  s=  0.99334936

     atom=  O    l=0  rc=    1.3000  rs=    0.8667
     atom=  O    l=0  rc=    1.3000  rs=    0.8667
     atom=  O    l=1  rc=    1.3500  rs=    0.9000
     atom=  O    l=1  rc=    1.3500  rs=    0.9000
     projs nearly linearly dependent: l=1  n1,n2= 1, 2  s=  0.99790099

     atom=  Si   l=0  rc=    1.8000  rs=    1.2000
     atom=  Si   l=0  rc=    1.8000  rs=    1.2000
     atom=  Si   l=1  rc=    1.8000  rs=    1.2000
     atom=  Si   l=1  rc=    1.8000  rs=    1.2000
     atom=  Si   l=2  rc=    1.8000  rs=    1.2000
     atom=  Si   l=2  rc=    1.8000  rs=    1.2000
     projs nearly linearly dependent: l=2  n1,n2= 1, 2  s=  0.99992180

     atom=  H    l=0  rc=    1.0000  rs=    0.6667
     atom=  H    l=0  rc=    1.0000  rs=    0.6667
     projs nearly linearly dependent: l=0  n1,n2= 1, 2  s=  0.99968852
     -----------------------------------------------------------------

     GIPAW integrals: -------------------------------------------
     Atom  i/j   nmr_para   nmr_dia   epr_rmc  epr_para   epr_dia
       Ca  1 1   0.25E+04 -0.66E+00  0.13E+02  0.81E+09  0.75E+03
       Ca  2 1   0.26E+04 -0.73E+00  0.13E+02  0.86E+09  0.79E+03
       Ca  2 2   0.28E+04 -0.80E+00  0.13E+02  0.92E+09  0.84E+03
       Ca  3 3   0.30E+02  0.22E+00  0.11E+02  0.47E+05  0.19E+03
       Ca  4 3   0.33E+02  0.20E+00  0.12E+02  0.54E+05  0.22E+03
       Ca  4 4   0.37E+02  0.17E+00  0.13E+02  0.60E+05  0.24E+03
       Ca  5 5   0.29E+01  0.74E+00  0.81E+01  0.47E+03  0.66E+02
       Ca  6 5   0.36E+01  0.91E+00  0.10E+02  0.59E+03  0.81E+02
       Ca  6 6   0.45E+01  0.11E+01  0.13E+02  0.74E+03  0.10E+03
       O   1 1   0.81E+03 -0.32E+00  0.65E+01  0.43E+08  0.24E+03
       O   2 1   0.91E+03 -0.39E+00  0.71E+01  0.48E+08  0.27E+03
       O   2 2   0.10E+04 -0.48E+00  0.78E+01  0.55E+08  0.31E+03
       O   3 3   0.99E+01  0.87E+00  0.58E+01  0.24E+04  0.75E+02
       O   4 3   0.11E+02  0.97E+00  0.67E+01  0.27E+04  0.83E+02
       O   4 4   0.12E+02  0.11E+01  0.76E+01  0.31E+04  0.93E+02
       Si  1 1   0.12E+04 -0.54E-01  0.93E+01  0.18E+09  0.37E+03
       Si  2 1   0.17E+04  0.68E-01  0.12E+02  0.26E+09  0.52E+03
       Si  2 2   0.24E+04  0.31E+00  0.19E+02  0.37E+09  0.74E+03
       Si  3 3   0.18E+02  0.34E+00  0.10E+02  0.13E+05  0.11E+03
       Si  4 3   0.21E+02  0.27E+00  0.11E+02  0.15E+05  0.13E+03
       Si  4 4   0.23E+02  0.18E+00  0.12E+02  0.18E+05  0.14E+03
       Si  5 5   0.26E+00  0.79E-01  0.58E+00  0.29E+02  0.79E+01
       Si  6 5   0.27E+00  0.84E-01  0.62E+00  0.30E+02  0.81E+01
       Si  6 6   0.29E+00  0.89E-01  0.66E+00  0.31E+02  0.84E+01
       H   1 1   0.39E+02  0.19E+00  0.29E+00  0.78E+05  0.13E+02
       H   2 1   0.41E+02  0.21E+00  0.32E+00  0.82E+05  0.14E+02
       H   2 2   0.43E+02  0.22E+00  0.36E+00  0.86E+05  0.15E+02
     ------------------------------------------------------------

     alpha_pv=     77.5214 eV

     Number of occupied bands for each k-point:
     k-point:     1    nbnd_occ= 240
     k-point:     2    nbnd_occ= 240
     k-point:     3    nbnd_occ= 240
     k-point:     4    nbnd_occ= 240


     q-space interpolation up to   240.00 Rydberg

     GIPAW job: nmr                                                                             
     NMR macroscopic correction: yes
             0.6667          0.0000          0.0000
             0.0000          0.6667          0.0000
             0.0000          0.0000          0.6667


     Largest allocated arrays     est. size (Mb)     dimensions
        KS wavefunctions at k          11.69 Mb     (    3191,  240)
        KS wavefunctions at k+q        11.69 Mb     (    3191,  240)
        First-order wavefunctions     116.86 Mb     (    3191,  240, 10)
        First-order wavefunct (US)     70.11 Mb     (    3191,  240,  6)
        Charge/spin density             0.49 Mb     (   64800,    1)
        Induced current                 4.45 Mb     (   64800,    3,3,1)
        Induced magnetic field          4.45 Mb     (   64800,    3,3,1)
        NL pseudopotentials            40.71 Mb     (    3191,  836)
        GIPAW NL terms                 40.71 Mb     (    3191,  836)

     Computing the magnetic susceptibility     isolve=0    ethr=  0.1000E-13
     k-point #    1 of     4      pool #  1    cpu time:       9.0
     compute_u_kq: q = (    0.0000,    0.0000,    0.0000)
     Rotating WFCS
     ethr =  1.00E-14,  avg # of iterations =  6.0
     eigenvalues at k:
 -35.2601 -34.9123 -34.8274 -34.6503 -34.6348 -34.4312 -34.2832 -34.2659
 -34.2538 -34.1914 -34.1091 -34.0059 -33.9926 -17.1683 -16.9914 -16.7677
 -16.7228 -16.6503 -16.5564 -16.4938 -16.4342 -16.3811 -16.2936 -16.2440
 -16.1808 -16.1416 -16.0983 -16.0768 -16.0286 -15.9888 -15.9688 -15.9500
 -15.9050 -15.8926 -15.8359 -15.8222 -15.7997 -15.7574 -15.7466 -15.7306
 -15.7048 -15.6614 -15.6524 -15.6372 -15.6167 -15.5948 -15.5809 -15.5413
 -15.5212 -15.5061 -15.4719 -15.4385 -15.4212 -15.4104 -15.3880 -15.3701
 -15.3524 -15.3160 -15.3039 -15.2834 -15.2595 -15.2236 -15.1791 -15.1580
 -15.1407 -15.1008 -15.0869 -15.0375 -14.9654 -14.8752 -14.8237 -14.7781
 -14.5607 -13.8927 -13.8113 -13.7302 -13.6451 -13.5557 -13.4999 -13.4657
 -13.3346 -13.2751 -13.2320 -13.1685 -13.1509 -13.0746 -13.0045 -12.9557
 -12.8229 -12.7701 -12.7279 -12.6792 -12.6266 -12.5688 -12.5359 -12.4874
 -12.4630 -12.3709 -12.2230  -4.7873  -4.7719  -4.5906  -4.4501  -4.4351
  -4.3688  -4.3134  -4.2286  -4.1700  -4.1062  -3.9819  -3.9208  -3.8509
  -3.7993  -3.7031  -3.6142  -3.5940  -3.5678  -3.0933  -2.7794  -2.4065
  -2.3318  -2.1566  -1.7788  -1.6825  -1.6137  -1.5323  -1.4889  -1.3662
  -1.3435  -1.2851  -1.2065  -1.1444  -1.0867  -1.0577  -0.9589  -0.9119
  -0.8546  -0.7682  -0.7326  -0.6976  -0.6420  -0.6137  -0.5725  -0.5401
  -0.4964  -0.4179  -0.3496  -0.2714  -0.2414  -0.1631  -0.1498  -0.1161
  -0.0249   0.0854   0.1702   0.2220   0.3057   0.3107   0.3345   0.3878
   0.4505   0.5175   0.5744   0.6409   0.6908   0.7207   0.7747   0.7970
   0.8465   0.8909   0.9253   0.9722   1.0517   1.0663   1.1073   1.1387
   1.1575   1.1923   1.2429   1.2764   1.3390   1.3732   1.4298   1.4672
   1.5101   1.5303   1.5609   1.6077   1.6199   1.6563   1.6980   1.7183
   1.7349   1.7554   1.7856   1.8157   1.8545   1.8682   1.8816   1.9038
   1.9483   1.9610   1.9903   2.0078   2.0232   2.0587   2.1100   2.1349
   2.1558   2.1786   2.2152   2.2404   2.2809   2.3137   2.3740   2.4011
   2.4261   2.4489   2.5231   2.5497   2.5771   2.6020   2.6262   2.6698
   2.7090   2.7249   2.7385   2.7738   2.8188   2.8601   2.9318   2.9519
   2.9755   3.0278   3.0785   3.1374   3.1551   3.2597   3.3887   3.5005
     eigenvalues at k+q:
 -35.2600 -34.9122 -34.8274 -34.6503 -34.6348 -34.4312 -34.2832 -34.2659
 -34.2538 -34.1914 -34.1091 -34.0059 -33.9926 -17.1683 -16.9914 -16.7677
 -16.7228 -16.6503 -16.5563 -16.4938 -16.4342 -16.3811 -16.2936 -16.2440
 -16.1808 -16.1416 -16.0983 -16.0768 -16.0286 -15.9888 -15.9688 -15.9500
 -15.9050 -15.8926 -15.8359 -15.8222 -15.7997 -15.7574 -15.7466 -15.7306
 -15.7048 -15.6614 -15.6524 -15.6372 -15.6167 -15.5948 -15.5809 -15.5413
 -15.5212 -15.5062 -15.4719 -15.4385 -15.4212 -15.4104 -15.3880 -15.3701
 -15.3524 -15.3160 -15.3039 -15.2834 -15.2595 -15.2236 -15.1791 -15.1580
 -15.1407 -15.1008 -15.0869 -15.0374 -14.9654 -14.8752 -14.8237 -14.7781
 -14.5607 -13.8927 -13.8113 -13.7302 -13.6451 -13.5557 -13.4999 -13.4656
 -13.3346 -13.2750 -13.2320 -13.1685 -13.1509 -13.0746 -13.0045 -12.9557
 -12.8229 -12.7701 -12.7279 -12.6792 -12.6266 -12.5688 -12.5359 -12.4874
 -12.4630 -12.3709 -12.2230  -4.7873  -4.7719  -4.5906  -4.4501  -4.4351
  -4.3688  -4.3134  -4.2286  -4.1700  -4.1062  -3.9819  -3.9208  -3.8509
  -3.7993  -3.7031  -3.6142  -3.5940  -3.5678  -3.0933  -2.7794  -2.4065
  -2.3318  -2.1565  -1.7788  -1.6825  -1.6137  -1.5322  -1.4888  -1.3662
  -1.3435  -1.2850  -1.2065  -1.1443  -1.0867  -1.0577  -0.9589  -0.9119
  -0.8546  -0.7682  -0.7325  -0.6976  -0.6420  -0.6137  -0.5725  -0.5401
  -0.4964  -0.4179  -0.3496  -0.2713  -0.2414  -0.1631  -0.1498  -0.1161
  -0.0249   0.0854   0.1702   0.2220   0.3057   0.3107   0.3345   0.3878
   0.4505   0.5175   0.5744   0.6409   0.6908   0.7207   0.7747   0.7970
   0.8465   0.8909   0.9253   0.9722   1.0517   1.0663   1.1073   1.1387
   1.1575   1.1923   1.2429   1.2764   1.3390   1.3732   1.4298   1.4672
   1.5101   1.5303   1.5609   1.6077   1.6199   1.6563   1.6980   1.7184
   1.7349   1.7554   1.7856   1.8157   1.8545   1.8682   1.8816   1.9038
   1.9483   1.9610   1.9903   2.0078   2.0232   2.0587   2.1100   2.1349
   2.1558   2.1786   2.2152   2.2404   2.2809   2.3137   2.3740   2.4011
   2.4261   2.4489   2.5231   2.5497   2.5771   2.6020   2.6262   2.6698
   2.7090   2.7249   2.7385   2.7738   2.8188   2.8601   2.9318   2.9519
   2.9755   3.0278   3.0785   3.1374   3.1551   3.2597   3.3887   3.5005
     cgsolve_all iterations  65    anorm=    0.76E-07
PARA_AUG  1     -25.4151554        -0.4254694         0.9491129
     cgsolve_all iterations  66    anorm=    0.75E-07
PARA_AUG  2      -0.3175390       -25.3978768        -0.6388447
     cgsolve_all iterations  65    anorm=    0.74E-07
PARA_AUG  3       0.9274467        -0.6307428       -24.9143736
     cgsolve_all iterations  72    anorm=    0.70E-07
     cgsolve_all iterations  71    anorm=    0.69E-07
     cgsolve_all iterations  71    anorm=    0.70E-07
     compute_u_kq: q = (    0.0203,    0.0000,    0.0000)
     Rotating WFCS
     ethr =  1.00E-14,  avg # of iterations = 23.0
     eigenvalues at k:
 -35.2601 -34.9123 -34.8274 -34.6503 -34.6348 -34.4312 -34.2832 -34.2659
 -34.2538 -34.1914 -34.1091 -34.0059 -33.9926 -17.1683 -16.9914 -16.7677
 -16.7228 -16.6503 -16.5564 -16.4938 -16.4342 -16.3811 -16.2936 -16.2440
 -16.1808 -16.1416 -16.0983 -16.0768 -16.0286 -15.9888 -15.9688 -15.9500
 -15.9050 -15.8926 -15.8359 -15.8222 -15.7997 -15.7574 -15.7466 -15.7306
 -15.7048 -15.6614 -15.6524 -15.6372 -15.6167 -15.5948 -15.5809 -15.5413
 -15.5212 -15.5061 -15.4719 -15.4385 -15.4212 -15.4104 -15.3880 -15.3701
 -15.3524 -15.3160 -15.3039 -15.2834 -15.2595 -15.2236 -15.1791 -15.1580
 -15.1407 -15.1008 -15.0869 -15.0375 -14.9654 -14.8752 -14.8237 -14.7781
 -14.5607 -13.8927 -13.8113 -13.7302 -13.6451 -13.5557 -13.4999 -13.4657
 -13.3346 -13.2751 -13.2320 -13.1685 -13.1509 -13.0746 -13.0045 -12.9557
 -12.8229 -12.7701 -12.7279 -12.6792 -12.6266 -12.5688 -12.5359 -12.4874
 -12.4630 -12.3709 -12.2230  -4.7873  -4.7719  -4.5906  -4.4501  -4.4351
  -4.3688  -4.3134  -4.2286  -4.1700  -4.1062  -3.9819  -3.9208  -3.8509
  -3.7993  -3.7031  -3.6142  -3.5940  -3.5678  -3.0933  -2.7794  -2.4065
  -2.3318  -2.1566  -1.7788  -1.6825  -1.6137  -1.5323  -1.4889  -1.3662
  -1.3435  -1.2851  -1.2065  -1.1444  -1.0867  -1.0577  -0.9589  -0.9119
  -0.8546  -0.7682  -0.7326  -0.6976  -0.6420  -0.6137  -0.5725  -0.5401
  -0.4964  -0.4179  -0.3496  -0.2714  -0.2414  -0.1631  -0.1498  -0.1161
  -0.0249   0.0854   0.1702   0.2220   0.3057   0.3107   0.3345   0.3878
   0.4505   0.5175   0.5744   0.6409   0.6908   0.7207   0.7747   0.7970
   0.8465   0.8909   0.9253   0.9722   1.0517   1.0663   1.1073   1.1387
   1.1575   1.1923   1.2429   1.2764   1.3390   1.3732   1.4298   1.4672
   1.5101   1.5303   1.5609   1.6077   1.6199   1.6563   1.6980   1.7183
   1.7349   1.7554   1.7856   1.8157   1.8545   1.8682   1.8816   1.9038
   1.9483   1.9610   1.9903   2.0078   2.0232   2.0587   2.1100   2.1349
   2.1558   2.1786   2.2152   2.2404   2.2809   2.3137   2.3740   2.4011
   2.4261   2.4489   2.5231   2.5497   2.5771   2.6020   2.6262   2.6698
   2.7090   2.7249   2.7385   2.7738   2.8188   2.8601   2.9318   2.9519
   2.9755   3.0278   3.0785   3.1374   3.1551   3.2597   3.3887   3.5005
     eigenvalues at k+q:
 -35.2600 -34.9122 -34.8274 -34.6503 -34.6348 -34.4312 -34.2832 -34.2659
 -34.2538 -34.1914 -34.1091 -34.0059 -33.9926 -17.1723 -16.9913 -16.7613
 -16.7207 -16.6496 -16.5598 -16.4903 -16.4367 -16.3865 -16.2955 -16.2429
 -16.1774 -16.1434 -16.0973 -16.0776 -16.0303 -15.9915 -15.9708 -15.9539
 -15.9059 -15.8956 -15.8396 -15.8235 -15.8017 -15.7561 -15.7464 -15.7292
 -15.7031 -15.6621 -15.6545 -15.6367 -15.6191 -15.5941 -15.5780 -15.5412
 -15.5213 -15.5052 -15.4700 -15.4395 -15.4216 -15.4087 -15.3875 -15.3672
 -15.3529 -15.3151 -15.3019 -15.2830 -15.2601 -15.2233 -15.1798 -15.1577
 -15.1395 -15.0999 -15.0858 -15.0360 -14.9658 -14.8732 -14.8210 -14.7747
 -14.5589 -13.8893 -13.8122 -13.7262 -13.6376 -13.5537 -13.4911 -13.4640
 -13.3250 -13.2752 -13.2282 -13.1606 -13.1496 -13.0669 -13.0010 -12.9585
 -12.8327 -12.7803 -12.7306 -12.6912 -12.6369 -12.5737 -12.5384 -12.4890
 -12.4669 -12.3749 -12.2289  -4.7860  -4.7706  -4.5852  -4.4501  -4.4350
  -4.3686  -4.3132  -4.2284  -4.1729  -4.1087  -3.9872  -3.9229  -3.8510
  -3.8043  -3.7000  -3.6164  -3.5951  -3.5703  -3.0861  -2.7763  -2.4000
  -2.3303  -2.1611  -1.7756  -1.6755  -1.6097  -1.5240  -1.4802  -1.3604
  -1.3411  -1.2816  -1.2061  -1.1402  -1.0764  -1.0501  -0.9575  -0.9105
  -0.8553  -0.7684  -0.7312  -0.7001  -0.6424  -0.6153  -0.5725  -0.5414
  -0.4988  -0.4160  -0.3483  -0.2687  -0.2447  -0.1688  -0.1570  -0.1198
  -0.0212   0.0793   0.1650   0.2202   0.3016   0.3158   0.3365   0.3908
   0.4540   0.5140   0.5703   0.6437   0.6857   0.7239   0.7715   0.8016
   0.8480   0.8891   0.9291   0.9691   1.0507   1.0666   1.1020   1.1328
   1.1554   1.1881   1.2392   1.2739   1.3342   1.3683   1.4289   1.4651
   1.5025   1.5309   1.5603   1.6096   1.6193   1.6524   1.6971   1.7119
   1.7316   1.7531   1.7858   1.8086   1.8521   1.8636   1.8773   1.8997
   1.9488   1.9582   1.9858   2.0058   2.0248   2.0528   2.1066   2.1332
   2.1508   2.1779   2.2134   2.2426   2.2830   2.3163   2.3736   2.4019
   2.4272   2.4490   2.5251   2.5523   2.5832   2.6069   2.6329   2.6745
   2.7120   2.7268   2.7396   2.7768   2.8232   2.8578   2.9360   2.9506
   2.9764   3.0308   3.0782   3.1377   3.1628   3.2552   3.3856   3.4984
     cgsolve_all iterations  71    anorm=    0.71E-07
     cgsolve_all iterations  71    anorm=    0.68E-07
     cgsolve_all iterations  71    anorm=    0.71E-07
     compute_u_kq: q = (   -0.0203,    0.0000,    0.0000)
     Rotating WFCS
     ethr =  1.00E-14,  avg # of iterations = 23.0
     eigenvalues at k:
 -35.2601 -34.9123 -34.8274 -34.6503 -34.6348 -34.4312 -34.2832 -34.2659
 -34.2538 -34.1914 -34.1091 -34.0059 -33.9926 -17.1683 -16.9914 -16.7677
 -16.7228 -16.6503 -16.5564 -16.4938 -16.4342 -16.3811 -16.2936 -16.2440
 -16.1808 -16.1416 -16.0983 -16.0768 -16.0286 -15.9888 -15.9688 -15.9500
 -15.9050 -15.8926 -15.8359 -15.8222 -15.7997 -15.7574 -15.7466 -15.7306
 -15.7048 -15.6614 -15.6524 -15.6372 -15.6167 -15.5948 -15.5809 -15.5413
 -15.5212 -15.5061 -15.4719 -15.4385 -15.4212 -15.4104 -15.3880 -15.3701
 -15.3524 -15.3160 -15.3039 -15.2834 -15.2595 -15.2236 -15.1791 -15.1580
 -15.1407 -15.1008 -15.0869 -15.0375 -14.9654 -14.8752 -14.8237 -14.7781
 -14.5607 -13.8927 -13.8113 -13.7302 -13.6451 -13.5557 -13.4999 -13.4657
 -13.3346 -13.2751 -13.2320 -13.1685 -13.1509 -13.0746 -13.0045 -12.9557
 -12.8229 -12.7701 -12.7279 -12.6792 -12.6266 -12.5688 -12.5359 -12.4874
 -12.4630 -12.3709 -12.2230  -4.7873  -4.7719  -4.5906  -4.4501  -4.4351
  -4.3688  -4.3134  -4.2286  -4.1700  -4.1062  -3.9819  -3.9208  -3.8509
  -3.7993  -3.7031  -3.6142  -3.5940  -3.5678  -3.0933  -2.7794  -2.4065
  -2.3318  -2.1566  -1.7788  -1.6825  -1.6137  -1.5323  -1.4889  -1.3662
  -1.3435  -1.2851  -1.2065  -1.1444  -1.0867  -1.0577  -0.9589  -0.9119
  -0.8546  -0.7682  -0.7326  -0.6976  -0.6420  -0.6137  -0.5725  -0.5401
  -0.4964  -0.4179  -0.3496  -0.2714  -0.2414  -0.1631  -0.1498  -0.1161
  -0.0249   0.0854   0.1702   0.2220   0.3057   0.3107   0.3345   0.3878
   0.4505   0.5175   0.5744   0.6409   0.6908   0.7207   0.7747   0.7970
   0.8465   0.8909   0.9253   0.9722   1.0517   1.0663   1.1073   1.1387
   1.1575   1.1923   1.2429   1.2764   1.3390   1.3732   1.4298   1.4672
   1.5101   1.5303   1.5609   1.6077   1.6199   1.6563   1.6980   1.7183
   1.7349   1.7554   1.7856   1.8157   1.8545   1.8682   1.8816   1.9038
   1.9483   1.9610   1.9903   2.0078   2.0232   2.0587   2.1100   2.1349
   2.1558   2.1786   2.2152   2.2404   2.2809   2.3137   2.3740   2.4011
   2.4261   2.4489   2.5231   2.5497   2.5771   2.6020   2.6262   2.6698
   2.7090   2.7249   2.7385   2.7738   2.8188   2.8601   2.9318   2.9519
   2.9755   3.0278   3.0785   3.1374   3.1551   3.2597   3.3887   3.5005
     eigenvalues at k+q:
 -35.2600 -34.9123 -34.8274 -34.6503 -34.6348 -34.4312 -34.2832 -34.2659
 -34.2538 -34.1914 -34.1091 -34.0059 -33.9926 -17.1642 -16.9915 -16.7746
 -16.7242 -16.6509 -16.5530 -16.4972 -16.4316 -16.3759 -16.2916 -16.2450
 -16.1845 -16.1404 -16.0990 -16.0756 -16.0266 -15.9861 -15.9681 -15.9450
 -15.9045 -15.8892 -15.8324 -15.8204 -15.7976 -15.7600 -15.7458 -15.7320
 -15.7063 -15.6607 -15.6502 -15.6376 -15.6143 -15.5957 -15.5840 -15.5414
 -15.5227 -15.5053 -15.4736 -15.4375 -15.4208 -15.4121 -15.3888 -15.3726
 -15.3519 -15.3169 -15.3061 -15.2839 -15.2589 -15.2239 -15.1785 -15.1584
 -15.1418 -15.1019 -15.0879 -15.0386 -14.9651 -14.8771 -14.8265 -14.7816
 -14.5624 -13.8960 -13.8104 -13.7342 -13.6526 -13.5584 -13.5091 -13.4658
 -13.3437 -13.2747 -13.2356 -13.1771 -13.1510 -13.0819 -13.0083 -12.9532
 -12.8131 -12.7605 -12.7252 -12.6681 -12.6165 -12.5639 -12.5333 -12.4858
 -12.4589 -12.3673 -12.2170  -4.7887  -4.7732  -4.5958  -4.4513  -4.4345
  -4.3689  -4.3134  -4.2288  -4.1671  -4.1042  -3.9764  -3.9188  -3.8505
  -3.7945  -3.7062  -3.6120  -3.5929  -3.5650  -3.1007  -2.7825  -2.4127
  -2.3333  -2.1523  -1.7823  -1.6897  -1.6189  -1.5398  -1.4973  -1.3731
  -1.3441  -1.2882  -1.2078  -1.1478  -1.0986  -1.0647  -0.9590  -0.9132
  -0.8532  -0.7682  -0.7337  -0.6945  -0.6414  -0.6123  -0.5735  -0.5392
  -0.4931  -0.4197  -0.3510  -0.2747  -0.2378  -0.1596  -0.1434  -0.1100
  -0.0290   0.0917   0.1757   0.2240   0.3029   0.3094   0.3346   0.3852
   0.4464   0.5210   0.5785   0.6381   0.6963   0.7173   0.7763   0.7942
   0.8457   0.8927   0.9215   0.9753   1.0518   1.0662   1.1123   1.1447
   1.1592   1.1973   1.2464   1.2789   1.3437   1.3777   1.4301   1.4696
   1.5159   1.5286   1.5630   1.6060   1.6213   1.6605   1.6983   1.7230
   1.7396   1.7583   1.7851   1.8231   1.8560   1.8718   1.8859   1.9094
   1.9476   1.9638   1.9944   2.0103   2.0229   2.0642   2.1137   2.1365
   2.1612   2.1793   2.2165   2.2392   2.2782   2.3119   2.3743   2.4006
   2.4251   2.4488   2.5203   2.5469   2.5710   2.5971   2.6202   2.6653
   2.7057   2.7233   2.7376   2.7714   2.8145   2.8620   2.9276   2.9528
   2.9750   3.0248   3.0786   3.1365   3.1485   3.2638   3.3915   3.5024
     cgsolve_all iterations  73    anorm=    0.71E-07
     cgsolve_all iterations  71    anorm=    0.69E-07
     cgsolve_all iterations  71    anorm=    0.71E-07
     compute_u_kq: q = (    0.0000,    0.0203,    0.0000)
     Rotating WFCS
     ethr =  1.00E-14,  avg # of iterations = 23.0
     eigenvalues at k:
 -35.2601 -34.9123 -34.8274 -34.6503 -34.6348 -34.4312 -34.2832 -34.2659
 -34.2538 -34.1914 -34.1091 -34.0059 -33.9926 -17.1683 -16.9914 -16.7677
 -16.7228 -16.6503 -16.5564 -16.4938 -16.4342 -16.3811 -16.2936 -16.2440
 -16.1808 -16.1416 -16.0983 -16.0768 -16.0286 -15.9888 -15.9688 -15.9500
 -15.9050 -15.8926 -15.8359 -15.8222 -15.7997 -15.7574 -15.7466 -15.7306
 -15.7048 -15.6614 -15.6524 -15.6372 -15.6167 -15.5948 -15.5809 -15.5413
 -15.5212 -15.5061 -15.4719 -15.4385 -15.4212 -15.4104 -15.3880 -15.3701
 -15.3524 -15.3160 -15.3039 -15.2834 -15.2595 -15.2236 -15.1791 -15.1580
 -15.1407 -15.1008 -15.0869 -15.0375 -14.9654 -14.8752 -14.8237 -14.7781
 -14.5607 -13.8927 -13.8113 -13.7302 -13.6451 -13.5557 -13.4999 -13.4657
 -13.3346 -13.2751 -13.2320 -13.1685 -13.1509 -13.0746 -13.0045 -12.9557
 -12.8229 -12.7701 -12.7279 -12.6792 -12.6266 -12.5688 -12.5359 -12.4874
 -12.4630 -12.3709 -12.2230  -4.7873  -4.7719  -4.5906  -4.4501  -4.4351
  -4.3688  -4.3134  -4.2286  -4.1700  -4.1062  -3.9819  -3.9208  -3.8509
  -3.7993  -3.7031  -3.6142  -3.5940  -3.5678  -3.0933  -2.7794  -2.4065
  -2.3318  -2.1566  -1.7788  -1.6825  -1.6137  -1.5323  -1.4889  -1.3662
  -1.3435  -1.2851  -1.2065  -1.1444  -1.0867  -1.0577  -0.9589  -0.9119
  -0.8546  -0.7682  -0.7326  -0.6976  -0.6420  -0.6137  -0.5725  -0.5401
  -0.4964  -0.4179  -0.3496  -0.2714  -0.2414  -0.1631  -0.1498  -0.1161
  -0.0249   0.0854   0.1702   0.2220   0.3057   0.3107   0.3345   0.3878
   0.4505   0.5175   0.5744   0.6409   0.6908   0.7207   0.7747   0.7970
   0.8465   0.8909   0.9253   0.9722   1.0517   1.0663   1.1073   1.1387
   1.1575   1.1923   1.2429   1.2764   1.3390   1.3732   1.4298   1.4672
   1.5101   1.5303   1.5609   1.6077   1.6199   1.6563   1.6980   1.7183
   1.7349   1.7554   1.7856   1.8157   1.8545   1.8682   1.8816   1.9038
   1.9483   1.9610   1.9903   2.0078   2.0232   2.0587   2.1100   2.1349
   2.1558   2.1786   2.2152   2.2404   2.2809   2.3137   2.3740   2.4011
   2.4261   2.4489   2.5231   2.5497   2.5771   2.6020   2.6262   2.6698
   2.7090   2.7249   2.7385   2.7738   2.8188   2.8601   2.9318   2.9519
   2.9755   3.0278   3.0785   3.1374   3.1551   3.2597   3.3887   3.5005
     eigenvalues at k+q:
 -35.2600 -34.9122 -34.8274 -34.6503 -34.6348 -34.4312 -34.2832 -34.2659
 -34.2538 -34.1914 -34.1091 -34.0059 -33.9926 -17.1683 -16.9914 -16.7673
 -16.7229 -16.6507 -16.5565 -16.4934 -16.4328 -16.3831 -16.2943 -16.2429
 -16.1791 -16.1437 -16.0966 -16.0775 -16.0309 -15.9883 -15.9682 -15.9496
 -15.9045 -15.8923 -15.8373 -15.8213 -15.7998 -15.7575 -15.7461 -15.7313
 -15.7017 -15.6630 -15.6546 -15.6372 -15.6164 -15.5950 -15.5827 -15.5420
 -15.5201 -15.5050 -15.4705 -15.4376 -15.4191 -15.4094 -15.3875 -15.3693
 -15.3525 -15.3184 -15.3060 -15.2836 -15.2585 -15.2231 -15.1800 -15.1591
 -15.1405 -15.1017 -15.0852 -15.0379 -14.9658 -14.8747 -14.8250 -14.7779
 -14.5605 -13.8935 -13.8111 -13.7309 -13.6447 -13.5566 -13.4984 -13.4651
 -13.3366 -13.2753 -13.2313 -13.1643 -13.1504 -13.0732 -13.0021 -12.9528
 -12.8297 -12.7730 -12.7289 -12.6838 -12.6278 -12.5689 -12.5346 -12.4862
 -12.4599 -12.3699 -12.2228  -4.7870  -4.7727  -4.5901  -4.4524  -4.4318
  -4.3687  -4.3137  -4.2288  -4.1698  -4.1071  -3.9805  -3.9226  -3.8513
  -3.7985  -3.7035  -3.6146  -3.5929  -3.5683  -3.0934  -2.7782  -2.4069
  -2.3320  -2.1567  -1.7795  -1.6825  -1.6191  -1.5297  -1.4896  -1.3622
  -1.3411  -1.2855  -1.2112  -1.1436  -1.0826  -1.0547  -0.9611  -0.9129
  -0.8582  -0.7626  -0.7366  -0.6983  -0.6439  -0.6103  -0.5736  -0.5394
  -0.4969  -0.4195  -0.3475  -0.2676  -0.2423  -0.1658  -0.1474  -0.1161
  -0.0229   0.0882   0.1705   0.2261   0.3021   0.3058   0.3325   0.3886
   0.4453   0.5222   0.5757   0.6430   0.6914   0.7197   0.7741   0.7985
   0.8426   0.8912   0.9234   0.9722   1.0502   1.0644   1.1082   1.1386
   1.1579   1.1920   1.2385   1.2760   1.3340   1.3783   1.4229   1.4661
   1.5087   1.5340   1.5610   1.6059   1.6223   1.6565   1.6990   1.7163
   1.7381   1.7561   1.7872   1.8195   1.8554   1.8693   1.8821   1.9032
   1.9496   1.9624   1.9894   2.0121   2.0203   2.0588   2.1086   2.1368
   2.1557   2.1824   2.2132   2.2416   2.2818   2.3140   2.3746   2.4016
   2.4253   2.4500   2.5183   2.5493   2.5754   2.6021   2.6258   2.6669
   2.7123   2.7246   2.7377   2.7738   2.8196   2.8594   2.9317   2.9537
   2.9779   3.0289   3.0745   3.1362   3.1580   3.2586   3.3885   3.5003
     cgsolve_all iterations  72    anorm=    0.70E-07
     cgsolve_all iterations  71    anorm=    0.70E-07
     cgsolve_all iterations  71    anorm=    0.71E-07
     compute_u_kq: q = (    0.0000,   -0.0203,    0.0000)
     Rotating WFCS
     ethr =  1.00E-14,  avg # of iterations = 23.0
     eigenvalues at k:
 -35.2601 -34.9123 -34.8274 -34.6503 -34.6348 -34.4312 -34.2832 -34.2659
 -34.2538 -34.1914 -34.1091 -34.0059 -33.9926 -17.1683 -16.9914 -16.7677
 -16.7228 -16.6503 -16.5564 -16.4938 -16.4342 -16.3811 -16.2936 -16.2440
 -16.1808 -16.1416 -16.0983 -16.0768 -16.0286 -15.9888 -15.9688 -15.9500
 -15.9050 -15.8926 -15.8359 -15.8222 -15.7997 -15.7574 -15.7466 -15.7306
 -15.7048 -15.6614 -15.6524 -15.6372 -15.6167 -15.5948 -15.5809 -15.5413
 -15.5212 -15.5061 -15.4719 -15.4385 -15.4212 -15.4104 -15.3880 -15.3701
 -15.3524 -15.3160 -15.3039 -15.2834 -15.2595 -15.2236 -15.1791 -15.1580
 -15.1407 -15.1008 -15.0869 -15.0375 -14.9654 -14.8752 -14.8237 -14.7781
 -14.5607 -13.8927 -13.8113 -13.7302 -13.6451 -13.5557 -13.4999 -13.4657
 -13.3346 -13.2751 -13.2320 -13.1685 -13.1509 -13.0746 -13.0045 -12.9557
 -12.8229 -12.7701 -12.7279 -12.6792 -12.6266 -12.5688 -12.5359 -12.4874
 -12.4630 -12.3709 -12.2230  -4.7873  -4.7719  -4.5906  -4.4501  -4.4351
  -4.3688  -4.3134  -4.2286  -4.1700  -4.1062  -3.9819  -3.9208  -3.8509
  -3.7993  -3.7031  -3.6142  -3.5940  -3.5678  -3.0933  -2.7794  -2.4065
  -2.3318  -2.1566  -1.7788  -1.6825  -1.6137  -1.5323  -1.4889  -1.3662
  -1.3435  -1.2851  -1.2065  -1.1444  -1.0867  -1.0577  -0.9589  -0.9119
  -0.8546  -0.7682  -0.7326  -0.6976  -0.6420  -0.6137  -0.5725  -0.5401
  -0.4964  -0.4179  -0.3496  -0.2714  -0.2414  -0.1631  -0.1498  -0.1161
  -0.0249   0.0854   0.1702   0.2220   0.3057   0.3107   0.3345   0.3878
   0.4505   0.5175   0.5744   0.6409   0.6908   0.7207   0.7747   0.7970
   0.8465   0.8909   0.9253   0.9722   1.0517   1.0663   1.1073   1.1387
   1.1575   1.1923   1.2429   1.2764   1.3390   1.3732   1.4298   1.4672
   1.5101   1.5303   1.5609   1.6077   1.6199   1.6563   1.6980   1.7183
   1.7349   1.7554   1.7856   1.8157   1.8545   1.8682   1.8816   1.9038
   1.9483   1.9610   1.9903   2.0078   2.0232   2.0587   2.1100   2.1349
   2.1558   2.1786   2.2152   2.2404   2.2809   2.3137   2.3740   2.4011
   2.4261   2.4489   2.5231   2.5497   2.5771   2.6020   2.6262   2.6698
   2.7090   2.7249   2.7385   2.7738   2.8188   2.8601   2.9318   2.9519
   2.9755   3.0278   3.0785   3.1374   3.1551   3.2597   3.3887   3.5005
     eigenvalues at k+q:
 -35.2600 -34.9122 -34.8274 -34.6503 -34.6348 -34.4312 -34.2832 -34.2659
 -34.2538 -34.1914 -34.1091 -34.0059 -33.9926 -17.1683 -16.9915 -16.7681
 -16.7225 -16.6499 -16.5561 -16.4942 -16.4356 -16.3791 -16.2933 -16.2458
 -16.1824 -16.1397 -16.0995 -16.0756 -16.0264 -15.9885 -15.9700 -15.9497
 -15.9057 -15.8926 -15.8345 -15.8229 -15.7995 -15.7576 -15.7472 -15.7301
 -15.7079 -15.6601 -15.6502 -15.6375 -15.6175 -15.5950 -15.5782 -15.5406
 -15.5220 -15.5065 -15.4735 -15.4402 -15.4234 -15.4107 -15.3886 -15.3706
 -15.3524 -15.3139 -15.3019 -15.2831 -15.2612 -15.2238 -15.1783 -15.1566
 -15.1409 -15.0998 -15.0881 -15.0371 -14.9650 -14.8757 -14.8232 -14.7783
 -14.5608 -13.8915 -13.8114 -13.7289 -13.6456 -13.5561 -13.5009 -13.4664
 -13.3335 -13.2747 -13.2327 -13.1718 -13.1512 -13.0755 -13.0066 -12.9579
 -12.8169 -12.7675 -12.7269 -12.6748 -12.6257 -12.5697 -12.5368 -12.4881
 -12.4661 -12.3717 -12.2234  -4.7875  -4.7712  -4.5912  -4.4479  -4.4381
  -4.3688  -4.3132  -4.2284  -4.1700  -4.1055  -3.9833  -3.9194  -3.8505
  -3.8001  -3.7027  -3.6138  -3.5949  -3.5671  -3.0931  -2.7807  -2.4064
  -2.3312  -2.1573  -1.7778  -1.6814  -1.6088  -1.5344  -1.4879  -1.3726
  -1.3431  -1.2843  -1.2022  -1.1458  -1.0910  -1.0607  -0.9572  -0.9109
  -0.8505  -0.7740  -0.7282  -0.6960  -0.6402  -0.6171  -0.5718  -0.5418
  -0.4943  -0.4170  -0.3515  -0.2749  -0.2407  -0.1611  -0.1511  -0.1165
  -0.0267   0.0826   0.1695   0.2181   0.3092   0.3146   0.3385   0.3865
   0.4559   0.5124   0.5730   0.6391   0.6905   0.7210   0.7759   0.7952
   0.8502   0.8907   0.9273   0.9711   1.0523   1.0696   1.1059   1.1389
   1.1574   1.1931   1.2464   1.2768   1.3450   1.3672   1.4359   1.4677
   1.5110   1.5260   1.5603   1.6069   1.6202   1.6557   1.6977   1.7206
   1.7313   1.7553   1.7831   1.8128   1.8517   1.8682   1.8806   1.9052
   1.9465   1.9603   1.9896   2.0057   2.0258   2.0600   2.1111   2.1322
   2.1565   2.1760   2.2175   2.2398   2.2806   2.3137   2.3734   2.4001
   2.4274   2.4478   2.5275   2.5493   2.5793   2.6013   2.6278   2.6724
   2.7057   2.7245   2.7395   2.7741   2.8180   2.8606   2.9312   2.9499
   2.9733   3.0273   3.0825   3.1384   3.1530   3.2608   3.3886   3.5007
     cgsolve_all iterations  71    anorm=    0.70E-07
     cgsolve_all iterations  71    anorm=    0.70E-07
     cgsolve_all iterations  71    anorm=    0.71E-07
     compute_u_kq: q = (    0.0000,    0.0000,    0.0203)
     Rotating WFCS
     ethr =  1.00E-14,  avg # of iterations = 23.0
     eigenvalues at k:
 -35.2601 -34.9123 -34.8274 -34.6503 -34.6348 -34.4312 -34.2832 -34.2659
 -34.2538 -34.1914 -34.1091 -34.0059 -33.9926 -17.1683 -16.9914 -16.7677
 -16.7228 -16.6503 -16.5564 -16.4938 -16.4342 -16.3811 -16.2936 -16.2440
 -16.1808 -16.1416 -16.0983 -16.0768 -16.0286 -15.9888 -15.9688 -15.9500
 -15.9050 -15.8926 -15.8359 -15.8222 -15.7997 -15.7574 -15.7466 -15.7306
 -15.7048 -15.6614 -15.6524 -15.6372 -15.6167 -15.5948 -15.5809 -15.5413
 -15.5212 -15.5061 -15.4719 -15.4385 -15.4212 -15.4104 -15.3880 -15.3701
 -15.3524 -15.3160 -15.3039 -15.2834 -15.2595 -15.2236 -15.1791 -15.1580
 -15.1407 -15.1008 -15.0869 -15.0375 -14.9654 -14.8752 -14.8237 -14.7781
 -14.5607 -13.8927 -13.8113 -13.7302 -13.6451 -13.5557 -13.4999 -13.4657
 -13.3346 -13.2751 -13.2320 -13.1685 -13.1509 -13.0746 -13.0045 -12.9557
 -12.8229 -12.7701 -12.7279 -12.6792 -12.6266 -12.5688 -12.5359 -12.4874
 -12.4630 -12.3709 -12.2230  -4.7873  -4.7719  -4.5906  -4.4501  -4.4351
  -4.3688  -4.3134  -4.2286  -4.1700  -4.1062  -3.9819  -3.9208  -3.8509
  -3.7993  -3.7031  -3.6142  -3.5940  -3.5678  -3.0933  -2.7794  -2.4065
  -2.3318  -2.1566  -1.7788  -1.6825  -1.6137  -1.5323  -1.4889  -1.3662
  -1.3435  -1.2851  -1.2065  -1.1444  -1.0867  -1.0577  -0.9589  -0.9119
  -0.8546  -0.7682  -0.7326  -0.6976  -0.6420  -0.6137  -0.5725  -0.5401
  -0.4964  -0.4179  -0.3496  -0.2714  -0.2414  -0.1631  -0.1498  -0.1161
  -0.0249   0.0854   0.1702   0.2220   0.3057   0.3107   0.3345   0.3878
   0.4505   0.5175   0.5744   0.6409   0.6908   0.7207   0.7747   0.7970
   0.8465   0.8909   0.9253   0.9722   1.0517   1.0663   1.1073   1.1387
   1.1575   1.1923   1.2429   1.2764   1.3390   1.3732   1.4298   1.4672
   1.5101   1.5303   1.5609   1.6077   1.6199   1.6563   1.6980   1.7183
   1.7349   1.7554   1.7856   1.8157   1.8545   1.8682   1.8816   1.9038
   1.9483   1.9610   1.9903   2.0078   2.0232   2.0587   2.1100   2.1349
   2.1558   2.1786   2.2152   2.2404   2.2809   2.3137   2.3740   2.4011
   2.4261   2.4489   2.5231   2.5497   2.5771   2.6020   2.6262   2.6698
   2.7090   2.7249   2.7385   2.7738   2.8188   2.8601   2.9318   2.9519
   2.9755   3.0278   3.0785   3.1374   3.1551   3.2597   3.3887   3.5005
     eigenvalues at k+q:
 -35.2600 -34.9122 -34.8274 -34.6503 -34.6348 -34.4312 -34.2832 -34.2659
 -34.2538 -34.1914 -34.1091 -34.0059 -33.9926 -17.1685 -16.9914 -16.7674
 -16.7227 -16.6502 -16.5563 -16.4944 -16.4343 -16.3805 -16.2937 -16.2438
 -16.1804 -16.1421 -16.0985 -16.0772 -16.0280 -15.9900 -15.9692 -15.9494
 -15.9063 -15.8925 -15.8352 -15.8212 -15.7996 -15.7575 -15.7448 -15.7313
 -15.7043 -15.6620 -15.6533 -15.6373 -15.6177 -15.5945 -15.5808 -15.5419
 -15.5210 -15.5053 -15.4720 -15.4382 -15.4208 -15.4098 -15.3891 -15.3704
 -15.3519 -15.3165 -15.3038 -15.2832 -15.2593 -15.2240 -15.1789 -15.1583
 -15.1409 -15.1008 -15.0860 -15.0380 -14.9650 -14.8751 -14.8235 -14.7780
 -14.5606 -13.8922 -13.8114 -13.7305 -13.6445 -13.5560 -13.4997 -13.4658
 -13.3339 -13.2748 -13.2320 -13.1688 -13.1502 -13.0744 -13.0045 -12.9558
 -12.8230 -12.7703 -12.7281 -12.6794 -12.6270 -12.5690 -12.5361 -12.4875
 -12.4632 -12.3711 -12.2233  -4.7874  -4.7717  -4.5905  -4.4501  -4.4352
  -4.3688  -4.3134  -4.2285  -4.1701  -4.1062  -3.9820  -3.9209  -3.8510
  -3.7996  -3.7029  -3.6144  -3.5940  -3.5679  -3.0931  -2.7793  -2.4063
  -2.3315  -2.1570  -1.7782  -1.6819  -1.6141  -1.5307  -1.4907  -1.3645
  -1.3458  -1.2847  -1.2048  -1.1453  -1.0841  -1.0571  -0.9606  -0.9119
  -0.8558  -0.7679  -0.7313  -0.6939  -0.6440  -0.6147  -0.5712  -0.5431
  -0.4962  -0.4192  -0.3508  -0.2684  -0.2404  -0.1624  -0.1504  -0.1181
  -0.0253   0.0852   0.1699   0.2261   0.3053   0.3099   0.3319   0.3881
   0.4538   0.5148   0.5714   0.6436   0.6873   0.7217   0.7736   0.7976
   0.8483   0.8917   0.9248   0.9716   1.0525   1.0671   1.1061   1.1363
   1.1580   1.1955   1.2422   1.2767   1.3414   1.3707   1.4287   1.4662
   1.5106   1.5329   1.5611   1.6063   1.6200   1.6584   1.6989   1.7141
   1.7372   1.7551   1.7841   1.8149   1.8556   1.8665   1.8802   1.9049
   1.9485   1.9618   1.9872   2.0073   2.0231   2.0612   2.1108   2.1341
   2.1568   2.1774   2.2137   2.2419   2.2830   2.3094   2.3735   2.4014
   2.4254   2.4492   2.5256   2.5477   2.5784   2.6026   2.6286   2.6703
   2.7063   2.7250   2.7407   2.7728   2.8189   2.8605   2.9322   2.9514
   2.9754   3.0281   3.0785   3.1374   3.1554   3.2596   3.3886   3.5003
     cgsolve_all iterations  71    anorm=    0.70E-07
     cgsolve_all iterations  71    anorm=    0.69E-07
     cgsolve_all iterations  71    anorm=    0.72E-07
     compute_u_kq: q = (    0.0000,    0.0000,   -0.0203)
     Rotating WFCS
     ethr =  1.00E-14,  avg # of iterations = 23.0
     eigenvalues at k:
 -35.2601 -34.9123 -34.8274 -34.6503 -34.6348 -34.4312 -34.2832 -34.2659
 -34.2538 -34.1914 -34.1091 -34.0059 -33.9926 -17.1683 -16.9914 -16.7677
 -16.7228 -16.6503 -16.5564 -16.4938 -16.4342 -16.3811 -16.2936 -16.2440
 -16.1808 -16.1416 -16.0983 -16.0768 -16.0286 -15.9888 -15.9688 -15.9500
 -15.9050 -15.8926 -15.8359 -15.8222 -15.7997 -15.7574 -15.7466 -15.7306
 -15.7048 -15.6614 -15.6524 -15.6372 -15.6167 -15.5948 -15.5809 -15.5413
 -15.5212 -15.5061 -15.4719 -15.4385 -15.4212 -15.4104 -15.3880 -15.3701
 -15.3524 -15.3160 -15.3039 -15.2834 -15.2595 -15.2236 -15.1791 -15.1580
 -15.1407 -15.1008 -15.0869 -15.0375 -14.9654 -14.8752 -14.8237 -14.7781
 -14.5607 -13.8927 -13.8113 -13.7302 -13.6451 -13.5557 -13.4999 -13.4657
 -13.3346 -13.2751 -13.2320 -13.1685 -13.1509 -13.0746 -13.0045 -12.9557
 -12.8229 -12.7701 -12.7279 -12.6792 -12.6266 -12.5688 -12.5359 -12.4874
 -12.4630 -12.3709 -12.2230  -4.7873  -4.7719  -4.5906  -4.4501  -4.4351
  -4.3688  -4.3134  -4.2286  -4.1700  -4.1062  -3.9819  -3.9208  -3.8509
  -3.7993  -3.7031  -3.6142  -3.5940  -3.5678  -3.0933  -2.7794  -2.4065
  -2.3318  -2.1566  -1.7788  -1.6825  -1.6137  -1.5323  -1.4889  -1.3662
  -1.3435  -1.2851  -1.2065  -1.1444  -1.0867  -1.0577  -0.9589  -0.9119
  -0.8546  -0.7682  -0.7326  -0.6976  -0.6420  -0.6137  -0.5725  -0.5401
  -0.4964  -0.4179  -0.3496  -0.2714  -0.2414  -0.1631  -0.1498  -0.1161
  -0.0249   0.0854   0.1702   0.2220   0.3057   0.3107   0.3345   0.3878
   0.4505   0.5175   0.5744   0.6409   0.6908   0.7207   0.7747   0.7970
   0.8465   0.8909   0.9253   0.9722   1.0517   1.0663   1.1073   1.1387
   1.1575   1.1923   1.2429   1.2764   1.3390   1.3732   1.4298   1.4672
   1.5101   1.5303   1.5609   1.6077   1.6199   1.6563   1.6980   1.7183
   1.7349   1.7554   1.7856   1.8157   1.8545   1.8682   1.8816   1.9038
   1.9483   1.9610   1.9903   2.0078   2.0232   2.0587   2.1100   2.1349
   2.1558   2.1786   2.2152   2.2404   2.2809   2.3137   2.3740   2.4011
   2.4261   2.4489   2.5231   2.5497   2.5771   2.6020   2.6262   2.6698
   2.7090   2.7249   2.7385   2.7738   2.8188   2.8601   2.9318   2.9519
   2.9755   3.0278   3.0785   3.1374   3.1551   3.2597   3.3887   3.5005
     eigenvalues at k+q:
 -35.2600 -34.9122 -34.8274 -34.6503 -34.6348 -34.4312 -34.2832 -34.2659
 -34.2538 -34.1914 -34.1091 -34.0059 -33.9926 -17.1682 -16.9914 -16.7679
 -16.7228 -16.6503 -16.5563 -16.4932 -16.4342 -16.3818 -16.2934 -16.2442
 -16.1811 -16.1411 -16.0981 -16.0765 -16.0292 -15.9876 -15.9683 -15.9505
 -15.9037 -15.8929 -15.8368 -15.8230 -15.8000 -15.7578 -15.7478 -15.7302
 -15.7047 -15.6610 -15.6514 -15.6369 -15.6154 -15.5955 -15.5807 -15.5412
 -15.5213 -15.5068 -15.4717 -15.4393 -15.4220 -15.4101 -15.3870 -15.3696
 -15.3532 -15.3155 -15.3042 -15.2837 -15.2596 -15.2233 -15.1794 -15.1576
 -15.1405 -15.1009 -15.0878 -15.0369 -14.9657 -14.8752 -14.8238 -14.7783
 -14.5607 -13.8931 -13.8110 -13.7300 -13.6459 -13.5553 -13.5002 -13.4655
 -13.3352 -13.2753 -13.2320 -13.1682 -13.1517 -13.0748 -13.0045 -12.9556
 -12.8227 -12.7699 -12.7276 -12.6789 -12.6263 -12.5686 -12.5358 -12.4873
 -12.4627 -12.3708 -12.2228  -4.7872  -4.7722  -4.5908  -4.4502  -4.4350
  -4.3689  -4.3134  -4.2286  -4.1698  -4.1062  -3.9818  -3.9207  -3.8509
  -3.7990  -3.7032  -3.6139  -3.5941  -3.5677  -3.0935  -2.7795  -2.4067
  -2.3321  -2.1561  -1.7795  -1.6833  -1.6128  -1.5341  -1.4868  -1.3693
  -1.3399  -1.2855  -1.2082  -1.1436  -1.0892  -1.0583  -0.9568  -0.9120
  -0.8537  -0.7684  -0.7337  -0.7009  -0.6407  -0.6128  -0.5739  -0.5375
  -0.4957  -0.4169  -0.3487  -0.2737  -0.2425  -0.1639  -0.1488  -0.1144
  -0.0244   0.0853   0.1701   0.2180   0.3053   0.3115   0.3380   0.3873
   0.4473   0.5202   0.5771   0.6393   0.6942   0.7194   0.7755   0.7963
   0.8447   0.8900   0.9256   0.9730   1.0511   1.0658   1.1084   1.1408
   1.1572   1.1891   1.2437   1.2760   1.3369   1.3761   1.4306   1.4680
   1.5085   1.5289   1.5611   1.6075   1.6215   1.6540   1.6964   1.7214
   1.7337   1.7565   1.7872   1.8170   1.8531   1.8692   1.8825   1.9031
   1.9471   1.9606   1.9939   2.0079   2.0241   2.0558   2.1091   2.1355
   2.1553   2.1799   2.2168   2.2391   2.2792   2.3179   2.3743   2.4011
   2.4269   2.4487   2.5199   2.5521   2.5760   2.6014   2.6238   2.6692
   2.7114   2.7248   2.7363   2.7746   2.8192   2.8596   2.9313   2.9525
   2.9757   3.0273   3.0786   3.1374   3.1549   3.2597   3.3888   3.5007
     cgsolve_all iterations  72    anorm=    0.70E-07
     cgsolve_all iterations  71    anorm=    0.69E-07
     cgsolve_all iterations  71    anorm=    0.72E-07

     k-point #    2 of     4      pool #  1    cpu time:    4642.1
     compute_u_kq: q = (    0.0000,    0.0000,    0.0000)
     Rotating WFCS
     ethr =  1.00E-14,  avg # of iterations =  6.0
     eigenvalues at k:
 -35.2601 -34.9123 -34.8274 -34.6503 -34.6348 -34.4312 -34.2832 -34.2659
 -34.2538 -34.1914 -34.1091 -34.0059 -33.9926 -17.1683 -16.9914 -16.7674
 -16.7237 -16.6498 -16.5551 -16.4943 -16.4351 -16.3828 -16.2928 -16.2454
 -16.1787 -16.1392 -16.0977 -16.0751 -16.0312 -15.9869 -15.9653 -15.9480
 -15.9125 -15.8919 -15.8427 -15.8165 -15.8064 -15.7687 -15.7431 -15.7293
 -15.6909 -15.6667 -15.6497 -15.6304 -15.6174 -15.6000 -15.5760 -15.5532
 -15.5196 -15.5002 -15.4680 -15.4468 -15.4285 -15.3994 -15.3799 -15.3692
 -15.3527 -15.3220 -15.3068 -15.2837 -15.2595 -15.2220 -15.1825 -15.1553
 -15.1398 -15.1008 -15.0902 -15.0366 -14.9654 -14.8743 -14.8223 -14.7796
 -14.5604 -13.8921 -13.8042 -13.7371 -13.6513 -13.5519 -13.5007 -13.4643
 -13.3326 -13.2738 -13.2334 -13.1703 -13.1492 -13.0747 -13.0044 -12.9567
 -12.8226 -12.7701 -12.7279 -12.6791 -12.6264 -12.5689 -12.5361 -12.4874
 -12.4629 -12.3709 -12.2230  -4.7878  -4.7712  -4.5906  -4.4504  -4.4353
  -4.3699  -4.3126  -4.2284  -4.1701  -4.1054  -3.9820  -3.9205  -3.8515
  -3.7998  -3.7034  -3.6115  -3.5944  -3.5692  -3.0934  -2.7795  -2.4067
  -2.3313  -2.1572  -1.7782  -1.6880  -1.5918  -1.5517  -1.4779  -1.3955
  -1.3147  -1.2915  -1.2070  -1.1472  -1.0890  -1.0551  -0.9381  -0.9288
  -0.8600  -0.7629  -0.7339  -0.6908  -0.6623  -0.6106  -0.5799  -0.5344
  -0.4677  -0.4393  -0.3559  -0.2589  -0.2276  -0.1756  -0.1430  -0.1207
  -0.0201   0.0760   0.1594   0.2182   0.2941   0.3242   0.3453   0.3868
   0.4466   0.5310   0.5571   0.6767   0.6869   0.7094   0.7624   0.7911
   0.8549   0.8829   0.9192   0.9802   1.0550   1.0765   1.1064   1.1322
   1.1595   1.1997   1.2323   1.2795   1.3465   1.3826   1.4186   1.4630
   1.4942   1.5516   1.5645   1.5991   1.6219   1.6594   1.6819   1.7052
   1.7366   1.7769   1.8015   1.8265   1.8411   1.8610   1.8724   1.9040
   1.9346   1.9568   1.9817   2.0103   2.0353   2.0771   2.0881   2.1300
   2.1597   2.1865   2.2142   2.2471   2.2789   2.3217   2.3708   2.4078
   2.4272   2.4581   2.4975   2.5554   2.5912   2.5981   2.6279   2.6666
   2.6939   2.7265   2.7400   2.7678   2.8325   2.8562   2.9278   2.9555
   2.9781   3.0244   3.0810   3.1379   3.1555   3.2582   3.3896   3.5006
     eigenvalues at k+q:
 -35.2600 -34.9122 -34.8274 -34.6503 -34.6348 -34.4312 -34.2832 -34.2659
 -34.2538 -34.1914 -34.1091 -34.0059 -33.9926 -17.1683 -16.9914 -16.7674
 -16.7237 -16.6498 -16.5551 -16.4943 -16.4351 -16.3828 -16.2928 -16.2454
 -16.1787 -16.1392 -16.0977 -16.0751 -16.0312 -15.9869 -15.9653 -15.9480
 -15.9125 -15.8919 -15.8427 -15.8165 -15.8064 -15.7687 -15.7431 -15.7292
 -15.6909 -15.6667 -15.6497 -15.6304 -15.6174 -15.6000 -15.5760 -15.5532
 -15.5196 -15.5002 -15.4680 -15.4468 -15.4285 -15.3994 -15.3799 -15.3692
 -15.3527 -15.3220 -15.3068 -15.2837 -15.2595 -15.2220 -15.1825 -15.1553
 -15.1398 -15.1008 -15.0902 -15.0366 -14.9654 -14.8743 -14.8223 -14.7796
 -14.5604 -13.8921 -13.8042 -13.7371 -13.6513 -13.5519 -13.5007 -13.4643
 -13.3326 -13.2738 -13.2334 -13.1703 -13.1492 -13.0747 -13.0044 -12.9567
 -12.8226 -12.7701 -12.7279 -12.6791 -12.6264 -12.5689 -12.5361 -12.4874
 -12.4629 -12.3709 -12.2231  -4.7878  -4.7712  -4.5905  -4.4504  -4.4352
  -4.3699  -4.3126  -4.2284  -4.1700  -4.1054  -3.9820  -3.9205  -3.8515
  -3.7998  -3.7034  -3.6115  -3.5944  -3.5692  -3.0933  -2.7795  -2.4067
  -2.3313  -2.1571  -1.7782  -1.6880  -1.5918  -1.5517  -1.4779  -1.3955
  -1.3147  -1.2915  -1.2070  -1.1472  -1.0890  -1.0551  -0.9381  -0.9288
  -0.8600  -0.7629  -0.7339  -0.6908  -0.6622  -0.6106  -0.5799  -0.5344
  -0.4677  -0.4392  -0.3559  -0.2589  -0.2276  -0.1756  -0.1430  -0.1207
  -0.0201   0.0760   0.1594   0.2182   0.2942   0.3242   0.3453   0.3868
   0.4466   0.5310   0.5571   0.6767   0.6869   0.7094   0.7624   0.7911
   0.8549   0.8829   0.9192   0.9802   1.0550   1.0765   1.1064   1.1322
   1.1595   1.1997   1.2323   1.2795   1.3465   1.3826   1.4186   1.4630
   1.4942   1.5516   1.5645   1.5991   1.6219   1.6594   1.6819   1.7052
   1.7366   1.7769   1.8015   1.8265   1.8412   1.8610   1.8724   1.9040
   1.9346   1.9568   1.9818   2.0103   2.0353   2.0771   2.0881   2.1300
   2.1597   2.1865   2.2142   2.2471   2.2789   2.3217   2.3708   2.4078
   2.4272   2.4581   2.4975   2.5555   2.5912   2.5981   2.6279   2.6666
   2.6939   2.7265   2.7400   2.7678   2.8325   2.8562   2.9278   2.9555
   2.9781   3.0244   3.0810   3.1379   3.1555   3.2582   3.3896   3.5006
     cgsolve_all iterations  64    anorm=    0.76E-07
PARA_AUG  1     -25.4165280        -0.4250546         0.9493845
     cgsolve_all iterations  66    anorm=    0.75E-07
PARA_AUG  2      -0.3166209       -25.3985434        -0.6392844
     cgsolve_all iterations  65    anorm=    0.74E-07
PARA_AUG  3       0.9276396        -0.6308696       -24.9135540
     cgsolve_all iterations  72    anorm=    0.70E-07
     cgsolve_all iterations  71    anorm=    0.70E-07
     cgsolve_all iterations  71    anorm=    0.71E-07
     compute_u_kq: q = (    0.0203,    0.0000,    0.0000)
     Rotating WFCS
     ethr =  1.00E-14,  avg # of iterations = 23.0
     eigenvalues at k:
 -35.2601 -34.9123 -34.8274 -34.6503 -34.6348 -34.4312 -34.2832 -34.2659
 -34.2538 -34.1914 -34.1091 -34.0059 -33.9926 -17.1683 -16.9914 -16.7674
 -16.7237 -16.6498 -16.5551 -16.4943 -16.4351 -16.3828 -16.2928 -16.2454
 -16.1787 -16.1392 -16.0977 -16.0751 -16.0312 -15.9869 -15.9653 -15.9480
 -15.9125 -15.8919 -15.8427 -15.8165 -15.8064 -15.7687 -15.7431 -15.7293
 -15.6909 -15.6667 -15.6497 -15.6304 -15.6174 -15.6000 -15.5760 -15.5532
 -15.5196 -15.5002 -15.4680 -15.4468 -15.4285 -15.3994 -15.3799 -15.3692
 -15.3527 -15.3220 -15.3068 -15.2837 -15.2595 -15.2220 -15.1825 -15.1553
 -15.1398 -15.1008 -15.0902 -15.0366 -14.9654 -14.8743 -14.8223 -14.7796
 -14.5604 -13.8921 -13.8042 -13.7371 -13.6513 -13.5519 -13.5007 -13.4643
 -13.3326 -13.2738 -13.2334 -13.1703 -13.1492 -13.0747 -13.0044 -12.9567
 -12.8226 -12.7701 -12.7279 -12.6791 -12.6264 -12.5689 -12.5361 -12.4874
 -12.4629 -12.3709 -12.2230  -4.7878  -4.7712  -4.5906  -4.4504  -4.4353
  -4.3699  -4.3126  -4.2284  -4.1701  -4.1054  -3.9820  -3.9205  -3.8515
  -3.7998  -3.7034  -3.6115  -3.5944  -3.5692  -3.0934  -2.7795  -2.4067
  -2.3313  -2.1572  -1.7782  -1.6880  -1.5918  -1.5517  -1.4779  -1.3955
  -1.3147  -1.2915  -1.2070  -1.1472  -1.0890  -1.0551  -0.9381  -0.9288
  -0.8600  -0.7629  -0.7339  -0.6908  -0.6623  -0.6106  -0.5799  -0.5344
  -0.4677  -0.4393  -0.3559  -0.2589  -0.2276  -0.1756  -0.1430  -0.1207
  -0.0201   0.0760   0.1594   0.2182   0.2941   0.3242   0.3453   0.3868
   0.4466   0.5310   0.5571   0.6767   0.6869   0.7094   0.7624   0.7911
   0.8549   0.8829   0.9192   0.9802   1.0550   1.0765   1.1064   1.1322
   1.1595   1.1997   1.2323   1.2795   1.3465   1.3826   1.4186   1.4630
   1.4942   1.5516   1.5645   1.5991   1.6219   1.6594   1.6819   1.7052
   1.7366   1.7769   1.8015   1.8265   1.8411   1.8610   1.8724   1.9040
   1.9346   1.9568   1.9817   2.0103   2.0353   2.0771   2.0881   2.1300
   2.1597   2.1865   2.2142   2.2471   2.2789   2.3217   2.3708   2.4078
   2.4272   2.4581   2.4975   2.5554   2.5912   2.5981   2.6279   2.6666
   2.6939   2.7265   2.7400   2.7678   2.8325   2.8562   2.9278   2.9555
   2.9781   3.0244   3.0810   3.1379   3.1555   3.2582   3.3896   3.5006
     eigenvalues at k+q:
 -35.2600 -34.9122 -34.8274 -34.6503 -34.6348 -34.4312 -34.2832 -34.2659
 -34.2538 -34.1914 -34.1091 -34.0059 -33.9926 -17.1723 -16.9912 -16.7610
 -16.7218 -16.6490 -16.5586 -16.4905 -16.4378 -16.3882 -16.2946 -16.2444
 -16.1753 -16.1403 -16.0969 -16.0764 -16.0331 -15.9894 -15.9652 -15.9539
 -15.9147 -15.8937 -15.8467 -15.8174 -15.8081 -15.7692 -15.7405 -15.7282
 -15.6896 -15.6678 -15.6506 -15.6314 -15.6192 -15.5991 -15.5743 -15.5519
 -15.5198 -15.4999 -15.4669 -15.4461 -15.4292 -15.3979 -15.3785 -15.3681
 -15.3527 -15.3211 -15.3047 -15.2829 -15.2602 -15.2218 -15.1830 -15.1553
 -15.1385 -15.0999 -15.0884 -15.0358 -14.9659 -14.8721 -14.8199 -14.7760
 -14.5587 -13.8888 -13.8055 -13.7331 -13.6434 -13.5500 -13.4920 -13.4624
 -13.3231 -13.2738 -13.2296 -13.1634 -13.1469 -13.0670 -13.0008 -12.9595
 -12.8323 -12.7804 -12.7307 -12.6911 -12.6367 -12.5737 -12.5385 -12.4890
 -12.4669 -12.3748 -12.2289  -4.7865  -4.7698  -4.5851  -4.4506  -4.4350
  -4.3697  -4.3123  -4.2282  -4.1729  -4.1080  -3.9872  -3.9227  -3.8515
  -3.8047  -3.7004  -3.6135  -3.5956  -3.5718  -3.0861  -2.7763  -2.4002
  -2.3299  -2.1616  -1.7755  -1.6807  -1.5895  -1.5416  -1.4662  -1.3963
  -1.3096  -1.2853  -1.2061  -1.1456  -1.0802  -1.0478  -0.9371  -0.9250
  -0.8616  -0.7630  -0.7323  -0.6916  -0.6649  -0.6091  -0.5819  -0.5357
  -0.4713  -0.4354  -0.3534  -0.2602  -0.2285  -0.1821  -0.1530  -0.1211
  -0.0157   0.0696   0.1524   0.2177   0.2920   0.3315   0.3456   0.3887
   0.4479   0.5306   0.5522   0.6737   0.6875   0.7120   0.7640   0.7915
   0.8546   0.8812   0.9224   0.9790   1.0533   1.0734   1.1042   1.1262
   1.1535   1.1994   1.2285   1.2794   1.3414   1.3781   1.4168   1.4608
   1.4866   1.5507   1.5607   1.5985   1.6228   1.6576   1.6811   1.7041
   1.7309   1.7745   1.7980   1.8212   1.8383   1.8558   1.8700   1.8993
   1.9353   1.9556   1.9784   2.0079   2.0356   2.0708   2.0846   2.1286
   2.1553   2.1859   2.2134   2.2467   2.2811   2.3252   2.3703   2.4089
   2.4278   2.4587   2.4973   2.5600   2.5966   2.6040   2.6356   2.6700
   2.6944   2.7289   2.7431   2.7709   2.8349   2.8549   2.9322   2.9540
   2.9790   3.0273   3.0809   3.1383   3.1632   3.2536   3.3865   3.4986
     cgsolve_all iterations  71    anorm=    0.70E-07
     cgsolve_all iterations  71    anorm=    0.70E-07
     cgsolve_all iterations  71    anorm=    0.70E-07
     compute_u_kq: q = (   -0.0203,    0.0000,    0.0000)
     Rotating WFCS
     ethr =  1.00E-14,  avg # of iterations = 23.0
     eigenvalues at k:
 -35.2601 -34.9123 -34.8274 -34.6503 -34.6348 -34.4312 -34.2832 -34.2659
 -34.2538 -34.1914 -34.1091 -34.0059 -33.9926 -17.1683 -16.9914 -16.7674
 -16.7237 -16.6498 -16.5551 -16.4943 -16.4351 -16.3828 -16.2928 -16.2454
 -16.1787 -16.1392 -16.0977 -16.0751 -16.0312 -15.9869 -15.9653 -15.9480
 -15.9125 -15.8919 -15.8427 -15.8165 -15.8064 -15.7687 -15.7431 -15.7293
 -15.6909 -15.6667 -15.6497 -15.6304 -15.6174 -15.6000 -15.5760 -15.5532
 -15.5196 -15.5002 -15.4680 -15.4468 -15.4285 -15.3994 -15.3799 -15.3692
 -15.3527 -15.3220 -15.3068 -15.2837 -15.2595 -15.2220 -15.1825 -15.1553
 -15.1398 -15.1008 -15.0902 -15.0366 -14.9654 -14.8743 -14.8223 -14.7796
 -14.5604 -13.8921 -13.8042 -13.7371 -13.6513 -13.5519 -13.5007 -13.4643
 -13.3326 -13.2738 -13.2334 -13.1703 -13.1492 -13.0747 -13.0044 -12.9567
 -12.8226 -12.7701 -12.7279 -12.6791 -12.6264 -12.5689 -12.5361 -12.4874
 -12.4629 -12.3709 -12.2230  -4.7878  -4.7712  -4.5906  -4.4504  -4.4353
  -4.3699  -4.3126  -4.2284  -4.1701  -4.1054  -3.9820  -3.9205  -3.8515
  -3.7998  -3.7034  -3.6115  -3.5944  -3.5692  -3.0934  -2.7795  -2.4067
  -2.3313  -2.1572  -1.7782  -1.6880  -1.5918  -1.5517  -1.4779  -1.3955
  -1.3147  -1.2915  -1.2070  -1.1472  -1.0890  -1.0551  -0.9381  -0.9288
  -0.8600  -0.7629  -0.7339  -0.6908  -0.6623  -0.6106  -0.5799  -0.5344
  -0.4677  -0.4393  -0.3559  -0.2589  -0.2276  -0.1756  -0.1430  -0.1207
  -0.0201   0.0760   0.1594   0.2182   0.2941   0.3242   0.3453   0.3868
   0.4466   0.5310   0.5571   0.6767   0.6869   0.7094   0.7624   0.7911
   0.8549   0.8829   0.9192   0.9802   1.0550   1.0765   1.1064   1.1322
   1.1595   1.1997   1.2323   1.2795   1.3465   1.3826   1.4186   1.4630
   1.4942   1.5516   1.5645   1.5991   1.6219   1.6594   1.6819   1.7052
   1.7366   1.7769   1.8015   1.8265   1.8411   1.8610   1.8724   1.9040
   1.9346   1.9568   1.9817   2.0103   2.0353   2.0771   2.0881   2.1300
   2.1597   2.1865   2.2142   2.2471   2.2789   2.3217   2.3708   2.4078
   2.4272   2.4581   2.4975   2.5554   2.5912   2.5981   2.6279   2.6666
   2.6939   2.7265   2.7400   2.7678   2.8325   2.8562   2.9278   2.9555
   2.9781   3.0244   3.0810   3.1379   3.1555   3.2582   3.3896   3.5006
     eigenvalues at k+q:
 -35.2600 -34.9123 -34.8274 -34.6503 -34.6348 -34.4312 -34.2832 -34.2659
 -34.2538 -34.1914 -34.1091 -34.0059 -33.9926 -17.1642 -16.9914 -16.7744
 -16.7251 -16.6504 -16.5517 -16.4980 -16.4324 -16.3774 -16.2910 -16.2463
 -16.1824 -16.1385 -16.0983 -16.0733 -16.0291 -15.9844 -15.9658 -15.9420
 -15.9102 -15.8902 -15.8385 -15.8158 -15.8044 -15.7686 -15.7456 -15.7299
 -15.6924 -15.6658 -15.6488 -15.6293 -15.6162 -15.6001 -15.5784 -15.5542
 -15.5208 -15.4992 -15.4688 -15.4476 -15.4276 -15.4011 -15.3818 -15.3703
 -15.3522 -15.3228 -15.3090 -15.2844 -15.2587 -15.2222 -15.1820 -15.1555
 -15.1409 -15.1018 -15.0919 -15.0373 -14.9650 -14.8764 -14.8247 -14.7832
 -14.5622 -13.8955 -13.8029 -13.7412 -13.6593 -13.5547 -13.5096 -13.4647
 -13.3416 -13.2736 -13.2370 -13.1782 -13.1499 -13.0820 -13.0082 -12.9541
 -12.8129 -12.7605 -12.7252 -12.6681 -12.6164 -12.5640 -12.5335 -12.4858
 -12.4589 -12.3673 -12.2170  -4.7892  -4.7725  -4.5957  -4.4513  -4.4348
  -4.3699  -4.3126  -4.2287  -4.1673  -4.1033  -3.9767  -3.9184  -3.8511
  -3.7950  -3.7065  -3.6095  -3.5933  -3.5662  -3.1008  -2.7825  -2.4129
  -2.3328  -2.1530  -1.7812  -1.6954  -1.5960  -1.5608  -1.4888  -1.3948
  -1.3196  -1.2973  -1.2087  -1.1484  -1.0989  -1.0624  -0.9386  -0.9314
  -0.8579  -0.7630  -0.7347  -0.6901  -0.6593  -0.6123  -0.5780  -0.5333
  -0.4649  -0.4419  -0.3583  -0.2585  -0.2272  -0.1694  -0.1363  -0.1167
  -0.0247   0.0827   0.1669   0.2191   0.2944   0.3178   0.3446   0.3853
   0.4448   0.5316   0.5618   0.6777   0.6871   0.7073   0.7612   0.7913
   0.8560   0.8840   0.9164   0.9807   1.0558   1.0799   1.1083   1.1379
   1.1664   1.2002   1.2361   1.2796   1.3508   1.3861   1.4204   1.4654
   1.5012   1.5487   1.5717   1.5999   1.6215   1.6619   1.6823   1.7072
   1.7419   1.7792   1.8030   1.8315   1.8448   1.8649   1.8763   1.9079
   1.9355   1.9583   1.9849   2.0133   2.0354   2.0822   2.0924   2.1317
   2.1640   2.1861   2.2158   2.2476   2.2769   2.3184   2.3711   2.4069
   2.4266   2.4573   2.4978   2.5505   2.5826   2.5952   2.6205   2.6633
   2.6935   2.7239   2.7375   2.7649   2.8301   2.8572   2.9235   2.9565
   2.9774   3.0216   3.0808   3.1368   3.1490   3.2625   3.3924   3.5026
     cgsolve_all iterations  72    anorm=    0.71E-07
     cgsolve_all iterations  71    anorm=    0.70E-07
     cgsolve_all iterations  71    anorm=    0.70E-07
     compute_u_kq: q = (    0.0000,    0.0203,    0.0000)
     Rotating WFCS
     ethr =  1.00E-14,  avg # of iterations = 23.0
     eigenvalues at k:
 -35.2601 -34.9123 -34.8274 -34.6503 -34.6348 -34.4312 -34.2832 -34.2659
 -34.2538 -34.1914 -34.1091 -34.0059 -33.9926 -17.1683 -16.9914 -16.7674
 -16.7237 -16.6498 -16.5551 -16.4943 -16.4351 -16.3828 -16.2928 -16.2454
 -16.1787 -16.1392 -16.0977 -16.0751 -16.0312 -15.9869 -15.9653 -15.9480
 -15.9125 -15.8919 -15.8427 -15.8165 -15.8064 -15.7687 -15.7431 -15.7293
 -15.6909 -15.6667 -15.6497 -15.6304 -15.6174 -15.6000 -15.5760 -15.5532
 -15.5196 -15.5002 -15.4680 -15.4468 -15.4285 -15.3994 -15.3799 -15.3692
 -15.3527 -15.3220 -15.3068 -15.2837 -15.2595 -15.2220 -15.1825 -15.1553
 -15.1398 -15.1008 -15.0902 -15.0366 -14.9654 -14.8743 -14.8223 -14.7796
 -14.5604 -13.8921 -13.8042 -13.7371 -13.6513 -13.5519 -13.5007 -13.4643
 -13.3326 -13.2738 -13.2334 -13.1703 -13.1492 -13.0747 -13.0044 -12.9567
 -12.8226 -12.7701 -12.7279 -12.6791 -12.6264 -12.5689 -12.5361 -12.4874
 -12.4629 -12.3709 -12.2230  -4.7878  -4.7712  -4.5906  -4.4504  -4.4353
  -4.3699  -4.3126  -4.2284  -4.1701  -4.1054  -3.9820  -3.9205  -3.8515
  -3.7998  -3.7034  -3.6115  -3.5944  -3.5692  -3.0934  -2.7795  -2.4067
  -2.3313  -2.1572  -1.7782  -1.6880  -1.5918  -1.5517  -1.4779  -1.3955
  -1.3147  -1.2915  -1.2070  -1.1472  -1.0890  -1.0551  -0.9381  -0.9288
  -0.8600  -0.7629  -0.7339  -0.6908  -0.6623  -0.6106  -0.5799  -0.5344
  -0.4677  -0.4393  -0.3559  -0.2589  -0.2276  -0.1756  -0.1430  -0.1207
  -0.0201   0.0760   0.1594   0.2182   0.2941   0.3242   0.3453   0.3868
   0.4466   0.5310   0.5571   0.6767   0.6869   0.7094   0.7624   0.7911
   0.8549   0.8829   0.9192   0.9802   1.0550   1.0765   1.1064   1.1322
   1.1595   1.1997   1.2323   1.2795   1.3465   1.3826   1.4186   1.4630
   1.4942   1.5516   1.5645   1.5991   1.6219   1.6594   1.6819   1.7052
   1.7366   1.7769   1.8015   1.8265   1.8411   1.8610   1.8724   1.9040
   1.9346   1.9568   1.9817   2.0103   2.0353   2.0771   2.0881   2.1300
   2.1597   2.1865   2.2142   2.2471   2.2789   2.3217   2.3708   2.4078
   2.4272   2.4581   2.4975   2.5554   2.5912   2.5981   2.6279   2.6666
   2.6939   2.7265   2.7400   2.7678   2.8325   2.8562   2.9278   2.9555
   2.9781   3.0244   3.0810   3.1379   3.1555   3.2582   3.3896   3.5006
     eigenvalues at k+q:
 -35.2600 -34.9122 -34.8274 -34.6503 -34.6348 -34.4312 -34.2832 -34.2659
 -34.2538 -34.1914 -34.1091 -34.0059 -33.9926 -17.1683 -16.9913 -16.7670
 -16.7238 -16.6502 -16.5553 -16.4937 -16.4337 -16.3850 -16.2935 -16.2445
 -16.1773 -16.1406 -16.0965 -16.0749 -16.0336 -15.9868 -15.9631 -15.9486
 -15.9118 -15.8937 -15.8431 -15.8159 -15.8056 -15.7691 -15.7423 -15.7292
 -15.6879 -15.6692 -15.6513 -15.6315 -15.6176 -15.5987 -15.5779 -15.5539
 -15.5184 -15.4999 -15.4670 -15.4459 -15.4247 -15.3986 -15.3802 -15.3698
 -15.3521 -15.3223 -15.3098 -15.2843 -15.2589 -15.2217 -15.1826 -15.1569
 -15.1400 -15.1012 -15.0893 -15.0361 -14.9661 -14.8743 -14.8224 -14.7799
 -14.5602 -13.8929 -13.8040 -13.7383 -13.6503 -13.5528 -13.4999 -13.4635
 -13.3340 -13.2747 -13.2328 -13.1662 -13.1482 -13.0732 -13.0021 -12.9538
 -12.8294 -12.7730 -12.7290 -12.6838 -12.6275 -12.5689 -12.5348 -12.4862
 -12.4598 -12.3698 -12.2228  -4.7876  -4.7720  -4.5900  -4.4527  -4.4318
  -4.3699  -4.3129  -4.2288  -4.1700  -4.1062  -3.9805  -3.9222  -3.8519
  -3.7991  -3.7038  -3.6121  -3.5931  -3.5699  -3.0934  -2.7782  -2.4073
  -2.3314  -2.1572  -1.7792  -1.6891  -1.5949  -1.5509  -1.4786  -1.3897
  -1.3136  -1.2927  -1.2113  -1.1467  -1.0816  -1.0524  -0.9431  -0.9310
  -0.8605  -0.7575  -0.7392  -0.6881  -0.6626  -0.6125  -0.5833  -0.5343
  -0.4629  -0.4376  -0.3571  -0.2593  -0.2265  -0.1748  -0.1428  -0.1220
  -0.0185   0.0792   0.1613   0.2178   0.2894   0.3181   0.3457   0.3883
   0.4447   0.5315   0.5596   0.6758   0.6878   0.7105   0.7649   0.7917
   0.8525   0.8808   0.9178   0.9783   1.0549   1.0745   1.1063   1.1336
   1.1609   1.1969   1.2311   1.2803   1.3483   1.3823   1.4149   1.4633
   1.4936   1.5479   1.5657   1.5999   1.6189   1.6599   1.6839   1.7038
   1.7393   1.7787   1.8041   1.8254   1.8424   1.8629   1.8753   1.9023
   1.9373   1.9589   1.9806   2.0129   2.0302   2.0781   2.0889   2.1283
   2.1622   2.1866   2.2159   2.2470   2.2793   2.3224   2.3696   2.4077
   2.4279   2.4593   2.4959   2.5537   2.5866   2.5997   2.6289   2.6639
   2.6956   2.7250   2.7408   2.7678   2.8325   2.8562   2.9286   2.9565
   2.9801   3.0257   3.0774   3.1365   3.1583   3.2571   3.3895   3.5005
     cgsolve_all iterations  72    anorm=    0.71E-07
     cgsolve_all iterations  71    anorm=    0.71E-07
     cgsolve_all iterations  71    anorm=    0.71E-07
     compute_u_kq: q = (    0.0000,   -0.0203,    0.0000)
     Rotating WFCS
     ethr =  1.00E-14,  avg # of iterations = 23.0
     eigenvalues at k:
 -35.2601 -34.9123 -34.8274 -34.6503 -34.6348 -34.4312 -34.2832 -34.2659
 -34.2538 -34.1914 -34.1091 -34.0059 -33.9926 -17.1683 -16.9914 -16.7674
 -16.7237 -16.6498 -16.5551 -16.4943 -16.4351 -16.3828 -16.2928 -16.2454
 -16.1787 -16.1392 -16.0977 -16.0751 -16.0312 -15.9869 -15.9653 -15.9480
 -15.9125 -15.8919 -15.8427 -15.8165 -15.8064 -15.7687 -15.7431 -15.7293
 -15.6909 -15.6667 -15.6497 -15.6304 -15.6174 -15.6000 -15.5760 -15.5532
 -15.5196 -15.5002 -15.4680 -15.4468 -15.4285 -15.3994 -15.3799 -15.3692
 -15.3527 -15.3220 -15.3068 -15.2837 -15.2595 -15.2220 -15.1825 -15.1553
 -15.1398 -15.1008 -15.0902 -15.0366 -14.9654 -14.8743 -14.8223 -14.7796
 -14.5604 -13.8921 -13.8042 -13.7371 -13.6513 -13.5519 -13.5007 -13.4643
 -13.3326 -13.2738 -13.2334 -13.1703 -13.1492 -13.0747 -13.0044 -12.9567
 -12.8226 -12.7701 -12.7279 -12.6791 -12.6264 -12.5689 -12.5361 -12.4874
 -12.4629 -12.3709 -12.2230  -4.7878  -4.7712  -4.5906  -4.4504  -4.4353
  -4.3699  -4.3126  -4.2284  -4.1701  -4.1054  -3.9820  -3.9205  -3.8515
  -3.7998  -3.7034  -3.6115  -3.5944  -3.5692  -3.0934  -2.7795  -2.4067
  -2.3313  -2.1572  -1.7782  -1.6880  -1.5918  -1.5517  -1.4779  -1.3955
  -1.3147  -1.2915  -1.2070  -1.1472  -1.0890  -1.0551  -0.9381  -0.9288
  -0.8600  -0.7629  -0.7339  -0.6908  -0.6623  -0.6106  -0.5799  -0.5344
  -0.4677  -0.4393  -0.3559  -0.2589  -0.2276  -0.1756  -0.1430  -0.1207
  -0.0201   0.0760   0.1594   0.2182   0.2941   0.3242   0.3453   0.3868
   0.4466   0.5310   0.5571   0.6767   0.6869   0.7094   0.7624   0.7911
   0.8549   0.8829   0.9192   0.9802   1.0550   1.0765   1.1064   1.1322
   1.1595   1.1997   1.2323   1.2795   1.3465   1.3826   1.4186   1.4630
   1.4942   1.5516   1.5645   1.5991   1.6219   1.6594   1.6819   1.7052
   1.7366   1.7769   1.8015   1.8265   1.8411   1.8610   1.8724   1.9040
   1.9346   1.9568   1.9817   2.0103   2.0353   2.0771   2.0881   2.1300
   2.1597   2.1865   2.2142   2.2471   2.2789   2.3217   2.3708   2.4078
   2.4272   2.4581   2.4975   2.5554   2.5912   2.5981   2.6279   2.6666
   2.6939   2.7265   2.7400   2.7678   2.8325   2.8562   2.9278   2.9555
   2.9781   3.0244   3.0810   3.1379   3.1555   3.2582   3.3896   3.5006
     eigenvalues at k+q:
 -35.2600 -34.9122 -34.8274 -34.6503 -34.6348 -34.4312 -34.2832 -34.2659
 -34.2538 -34.1914 -34.1091 -34.0059 -33.9926 -17.1683 -16.9914 -16.7678
 -16.7235 -16.6494 -16.5548 -16.4949 -16.4364 -16.3806 -16.2926 -16.2469
 -16.1801 -16.1379 -16.0986 -16.0746 -16.0287 -15.9862 -15.9678 -15.9471
 -15.9133 -15.8902 -15.8423 -15.8172 -15.8070 -15.7684 -15.7443 -15.7294
 -15.6939 -15.6645 -15.6481 -15.6296 -15.6185 -15.6003 -15.5741 -15.5520
 -15.5203 -15.4999 -15.4694 -15.4480 -15.4319 -15.4002 -15.3798 -15.3689
 -15.3529 -15.3218 -15.3040 -15.2829 -15.2607 -15.2223 -15.1819 -15.1539
 -15.1395 -15.1004 -15.0905 -15.0372 -14.9646 -14.8745 -14.8230 -14.7791
 -14.5606 -13.8911 -13.8043 -13.7354 -13.6524 -13.5524 -13.5008 -13.4653
 -13.3321 -13.2727 -13.2340 -13.1735 -13.1497 -13.0757 -13.0065 -12.9588
 -12.8167 -12.7676 -12.7269 -12.6748 -12.6255 -12.5697 -12.5370 -12.4881
 -12.4661 -12.3716 -12.2234  -4.7880  -4.7705  -4.5911  -4.4481  -4.4384
  -4.3698  -4.3124  -4.2282  -4.1701  -4.1047  -3.9837  -3.9192  -3.8510
  -3.8005  -3.7030  -3.6110  -3.5956  -3.5683  -3.0932  -2.7807  -2.4064
  -2.3309  -2.1579  -1.7769  -1.6857  -1.5903  -1.5509  -1.4773  -1.4011
  -1.3160  -1.2895  -1.2031  -1.1485  -1.0965  -1.0572  -0.9359  -0.9245
  -0.8594  -0.7687  -0.7283  -0.6930  -0.6616  -0.6085  -0.5768  -0.5343
  -0.4724  -0.4413  -0.3543  -0.2587  -0.2289  -0.1765  -0.1430  -0.1194
  -0.0220   0.0729   0.1580   0.2184   0.2987   0.3303   0.3460   0.3848
   0.4485   0.5301   0.5547   0.6774   0.6859   0.7080   0.7602   0.7907
   0.8574   0.8849   0.9205   0.9810   1.0543   1.0791   1.1057   1.1318
   1.1584   1.2027   1.2336   1.2786   1.3428   1.3842   1.4211   1.4627
   1.4942   1.5544   1.5638   1.5982   1.6222   1.6606   1.6804   1.7070
   1.7342   1.7754   1.7977   1.8277   1.8389   1.8594   1.8709   1.9057
   1.9314   1.9559   1.9828   2.0081   2.0406   2.0758   2.0883   2.1311
   2.1570   2.1869   2.2136   2.2472   2.2792   2.3214   2.3719   2.4076
   2.4264   2.4568   2.4992   2.5568   2.5941   2.5981   2.6276   2.6692
   2.6919   2.7272   2.7399   2.7680   2.8321   2.8561   2.9263   2.9540
   2.9762   3.0237   3.0847   3.1391   3.1533   3.2594   3.3895   3.5008
     cgsolve_all iterations  72    anorm=    0.70E-07
     cgsolve_all iterations  71    anorm=    0.72E-07
     cgsolve_all iterations  71    anorm=    0.71E-07
     compute_u_kq: q = (    0.0000,    0.0000,    0.0203)
     Rotating WFCS
     ethr =  1.00E-14,  avg # of iterations = 26.0
     eigenvalues at k:
 -35.2601 -34.9123 -34.8274 -34.6503 -34.6348 -34.4312 -34.2832 -34.2659
 -34.2538 -34.1914 -34.1091 -34.0059 -33.9926 -17.1683 -16.9914 -16.7674
 -16.7237 -16.6498 -16.5551 -16.4943 -16.4351 -16.3828 -16.2928 -16.2454
 -16.1787 -16.1392 -16.0977 -16.0751 -16.0312 -15.9869 -15.9653 -15.9480
 -15.9125 -15.8919 -15.8427 -15.8165 -15.8064 -15.7687 -15.7431 -15.7293
 -15.6909 -15.6667 -15.6497 -15.6304 -15.6174 -15.6000 -15.5760 -15.5532
 -15.5196 -15.5002 -15.4680 -15.4468 -15.4285 -15.3994 -15.3799 -15.3692
 -15.3527 -15.3220 -15.3068 -15.2837 -15.2595 -15.2220 -15.1825 -15.1553
 -15.1398 -15.1008 -15.0902 -15.0366 -14.9654 -14.8743 -14.8223 -14.7796
 -14.5604 -13.8921 -13.8042 -13.7371 -13.6513 -13.5519 -13.5007 -13.4643
 -13.3326 -13.2738 -13.2334 -13.1703 -13.1492 -13.0747 -13.0044 -12.9567
 -12.8226 -12.7701 -12.7279 -12.6791 -12.6264 -12.5689 -12.5361 -12.4874
 -12.4629 -12.3709 -12.2230  -4.7878  -4.7712  -4.5906  -4.4504  -4.4353
  -4.3699  -4.3126  -4.2284  -4.1701  -4.1054  -3.9820  -3.9205  -3.8515
  -3.7998  -3.7034  -3.6115  -3.5944  -3.5692  -3.0934  -2.7795  -2.4067
  -2.3313  -2.1572  -1.7782  -1.6880  -1.5918  -1.5517  -1.4779  -1.3955
  -1.3147  -1.2915  -1.2070  -1.1472  -1.0890  -1.0551  -0.9381  -0.9288
  -0.8600  -0.7629  -0.7339  -0.6908  -0.6623  -0.6106  -0.5799  -0.5344
  -0.4677  -0.4393  -0.3559  -0.2589  -0.2276  -0.1756  -0.1430  -0.1207
  -0.0201   0.0760   0.1594   0.2182   0.2941   0.3242   0.3453   0.3868
   0.4466   0.5310   0.5571   0.6767   0.6869   0.7094   0.7624   0.7911
   0.8549   0.8829   0.9192   0.9802   1.0550   1.0765   1.1064   1.1322
   1.1595   1.1997   1.2323   1.2795   1.3465   1.3826   1.4186   1.4630
   1.4942   1.5516   1.5645   1.5991   1.6219   1.6594   1.6819   1.7052
   1.7366   1.7769   1.8015   1.8265   1.8411   1.8610   1.8724   1.9040
   1.9346   1.9568   1.9817   2.0103   2.0353   2.0771   2.0881   2.1300
   2.1597   2.1865   2.2142   2.2471   2.2789   2.3217   2.3708   2.4078
   2.4272   2.4581   2.4975   2.5554   2.5912   2.5981   2.6279   2.6666
   2.6939   2.7265   2.7400   2.7678   2.8325   2.8562   2.9278   2.9555
   2.9781   3.0244   3.0810   3.1379   3.1555   3.2582   3.3896   3.5006
     eigenvalues at k+q:
 -35.2600 -34.9122 -34.8274 -34.6503 -34.6348 -34.4312 -34.2832 -34.2659
 -34.2538 -34.1914 -34.1091 -34.0059 -33.9926 -17.1684 -16.9914 -16.7672
 -16.7236 -16.6498 -16.5554 -16.4934 -16.4353 -16.3837 -16.2928 -16.2456
 -16.1789 -16.1388 -16.0976 -16.0747 -16.0317 -15.9860 -15.9647 -15.9492
 -15.9117 -15.8916 -15.8443 -15.8173 -15.8066 -15.7688 -15.7436 -15.7291
 -15.6919 -15.6663 -15.6485 -15.6296 -15.6168 -15.6001 -15.5760 -15.5527
 -15.5199 -15.5009 -15.4678 -15.4473 -15.4287 -15.4002 -15.3794 -15.3679
 -15.3540 -15.3209 -15.3068 -15.2838 -15.2597 -15.2217 -15.1827 -15.1550
 -15.1394 -15.1008 -15.0910 -15.0360 -14.9657 -14.8742 -14.8222 -14.7795
 -14.5603 -13.8923 -13.8043 -13.7364 -13.6514 -13.5515 -13.5003 -13.4641
 -13.3325 -13.2741 -13.2331 -13.1696 -13.1498 -13.0744 -13.0043 -12.9569
 -12.8227 -12.7704 -12.7278 -12.6794 -12.6268 -12.5691 -12.5362 -12.4875
 -12.4632 -12.3711 -12.2233  -4.7876  -4.7713  -4.5904  -4.4503  -4.4354
  -4.3699  -4.3126  -4.2284  -4.1701  -4.1055  -3.9824  -3.9205  -3.8514
  -3.7999  -3.7033  -3.6114  -3.5947  -3.5692  -3.0930  -2.7794  -2.4064
  -2.3315  -2.1570  -1.7786  -1.6879  -1.5906  -1.5528  -1.4754  -1.3964
  -1.3131  -1.2918  -1.2082  -1.1466  -1.0909  -1.0551  -0.9350  -0.9300
  -0.8588  -0.7637  -0.7351  -0.6945  -0.6599  -0.6115  -0.5773  -0.5349
  -0.4673  -0.4375  -0.3552  -0.2614  -0.2292  -0.1757  -0.1437  -0.1185
  -0.0198   0.0757   0.1588   0.2153   0.2944   0.3247   0.3487   0.3857
   0.4445   0.5337   0.5573   0.6774   0.6854   0.7109   0.7649   0.7900
   0.8528   0.8821   0.9197   0.9809   1.0545   1.0750   1.1069   1.1340
   1.1591   1.1972   1.2323   1.2788   1.3457   1.3817   1.4211   1.4658
   1.4915   1.5486   1.5641   1.5999   1.6220   1.6589   1.6812   1.7062
   1.7368   1.7772   1.8021   1.8283   1.8396   1.8590   1.8737   1.9030
   1.9347   1.9573   1.9823   2.0108   2.0355   2.0775   2.0852   2.1303
   2.1585   2.1878   2.2148   2.2459   2.2785   2.3246   2.3716   2.4078
   2.4278   2.4579   2.4965   2.5555   2.5921   2.5977   2.6249   2.6668
   2.6962   2.7264   2.7388   2.7689   2.8329   2.8555   2.9278   2.9557
   2.9782   3.0241   3.0813   3.1380   3.1556   3.2581   3.3895   3.5007
     cgsolve_all iterations  71    anorm=    0.70E-07
     cgsolve_all iterations  71    anorm=    0.70E-07
     cgsolve_all iterations  71    anorm=    0.71E-07
     compute_u_kq: q = (    0.0000,    0.0000,   -0.0203)
     Rotating WFCS
     ethr =  1.00E-14,  avg # of iterations = 23.0
     eigenvalues at k:
 -35.2601 -34.9123 -34.8274 -34.6503 -34.6348 -34.4312 -34.2832 -34.2659
 -34.2538 -34.1914 -34.1091 -34.0059 -33.9926 -17.1683 -16.9914 -16.7674
 -16.7237 -16.6498 -16.5551 -16.4943 -16.4351 -16.3828 -16.2928 -16.2454
 -16.1787 -16.1392 -16.0977 -16.0751 -16.0312 -15.9869 -15.9653 -15.9480
 -15.9125 -15.8919 -15.8427 -15.8165 -15.8064 -15.7687 -15.7431 -15.7293
 -15.6909 -15.6667 -15.6497 -15.6304 -15.6174 -15.6000 -15.5760 -15.5532
 -15.5196 -15.5002 -15.4680 -15.4468 -15.4285 -15.3994 -15.3799 -15.3692
 -15.3527 -15.3220 -15.3068 -15.2837 -15.2595 -15.2220 -15.1825 -15.1553
 -15.1398 -15.1008 -15.0902 -15.0366 -14.9654 -14.8743 -14.8223 -14.7796
 -14.5604 -13.8921 -13.8042 -13.7371 -13.6513 -13.5519 -13.5007 -13.4643
 -13.3326 -13.2738 -13.2334 -13.1703 -13.1492 -13.0747 -13.0044 -12.9567
 -12.8226 -12.7701 -12.7279 -12.6791 -12.6264 -12.5689 -12.5361 -12.4874
 -12.4629 -12.3709 -12.2230  -4.7878  -4.7712  -4.5906  -4.4504  -4.4353
  -4.3699  -4.3126  -4.2284  -4.1701  -4.1054  -3.9820  -3.9205  -3.8515
  -3.7998  -3.7034  -3.6115  -3.5944  -3.5692  -3.0934  -2.7795  -2.4067
  -2.3313  -2.1572  -1.7782  -1.6880  -1.5918  -1.5517  -1.4779  -1.3955
  -1.3147  -1.2915  -1.2070  -1.1472  -1.0890  -1.0551  -0.9381  -0.9288
  -0.8600  -0.7629  -0.7339  -0.6908  -0.6623  -0.6106  -0.5799  -0.5344
  -0.4677  -0.4393  -0.3559  -0.2589  -0.2276  -0.1756  -0.1430  -0.1207
  -0.0201   0.0760   0.1594   0.2182   0.2941   0.3242   0.3453   0.3868
   0.4466   0.5310   0.5571   0.6767   0.6869   0.7094   0.7624   0.7911
   0.8549   0.8829   0.9192   0.9802   1.0550   1.0765   1.1064   1.1322
   1.1595   1.1997   1.2323   1.2795   1.3465   1.3826   1.4186   1.4630
   1.4942   1.5516   1.5645   1.5991   1.6219   1.6594   1.6819   1.7052
   1.7366   1.7769   1.8015   1.8265   1.8411   1.8610   1.8724   1.9040
   1.9346   1.9568   1.9817   2.0103   2.0353   2.0771   2.0881   2.1300
   2.1597   2.1865   2.2142   2.2471   2.2789   2.3217   2.3708   2.4078
   2.4272   2.4581   2.4975   2.5554   2.5912   2.5981   2.6279   2.6666
   2.6939   2.7265   2.7400   2.7678   2.8325   2.8562   2.9278   2.9555
   2.9781   3.0244   3.0810   3.1379   3.1555   3.2582   3.3896   3.5006
     eigenvalues at k+q:
 -35.2600 -34.9122 -34.8274 -34.6503 -34.6348 -34.4312 -34.2832 -34.2659
 -34.2538 -34.1914 -34.1091 -34.0059 -33.9926 -17.1682 -16.9914 -16.7676
 -16.7238 -16.6498 -16.5549 -16.4951 -16.4348 -16.3819 -16.2929 -16.2452
 -16.1785 -16.1397 -16.0979 -16.0755 -16.0305 -15.9879 -15.9660 -15.9470
 -15.9130 -15.8923 -15.8409 -15.8161 -15.8059 -15.7683 -15.7425 -15.7296
 -15.6902 -15.6669 -15.6512 -15.6314 -15.6176 -15.5999 -15.5761 -15.5533
 -15.5194 -15.4998 -15.4683 -15.4461 -15.4279 -15.3987 -15.3811 -15.3703
 -15.3517 -15.3227 -15.3068 -15.2835 -15.2593 -15.2224 -15.1822 -15.1557
 -15.1401 -15.1008 -15.0893 -15.0373 -14.9650 -14.8743 -14.8224 -14.7797
 -14.5605 -13.8920 -13.8043 -13.7376 -13.6511 -13.5524 -13.5010 -13.4645
 -13.3328 -13.2736 -13.2336 -13.1708 -13.1486 -13.0749 -13.0046 -12.9564
 -12.8225 -12.7698 -12.7280 -12.6789 -12.6261 -12.5687 -12.5360 -12.4873
 -12.4626 -12.3707 -12.2228  -4.7880  -4.7711  -4.5907  -4.4505  -4.4351
  -4.3699  -4.3126  -4.2284  -4.1700  -4.1053  -3.9816  -3.9206  -3.8516
  -3.7997  -3.7035  -3.6117  -3.5942  -3.5691  -3.0937  -2.7795  -2.4070
  -2.3311  -2.1573  -1.7779  -1.6879  -1.5940  -1.5498  -1.4807  -1.3939
  -1.3170  -1.2910  -1.2058  -1.1478  -1.0869  -1.0552  -0.9420  -0.9269
  -0.8611  -0.7625  -0.7325  -0.6871  -0.6642  -0.6098  -0.5824  -0.5343
  -0.4697  -0.4394  -0.3565  -0.2565  -0.2274  -0.1746  -0.1423  -0.1229
  -0.0206   0.0767   0.1602   0.2214   0.2941   0.3232   0.3418   0.3875
   0.4490   0.5272   0.5578   0.6746   0.6882   0.7088   0.7606   0.7922
   0.8563   0.8842   0.9187   0.9792   1.0554   1.0776   1.1059   1.1304
   1.1601   1.2016   1.2332   1.2797   1.3468   1.3836   1.4165   1.4605
   1.4972   1.5538   1.5653   1.5979   1.6225   1.6600   1.6818   1.7058
   1.7358   1.7761   1.8000   1.8258   1.8421   1.8631   1.8712   1.9052
   1.9344   1.9570   1.9814   2.0100   2.0349   2.0745   2.0931   2.1297
   2.1609   2.1849   2.2136   2.2482   2.2793   2.3186   2.3701   2.4076
   2.4265   2.4577   2.4995   2.5554   2.5895   2.5989   2.6308   2.6665
   2.6921   2.7264   2.7411   2.7668   2.8318   2.8570   2.9280   2.9551
   2.9779   3.0247   3.0807   3.1378   3.1554   3.2584   3.3897   3.5006
     cgsolve_all iterations  71    anorm=    0.70E-07
     cgsolve_all iterations  71    anorm=    0.70E-07
     cgsolve_all iterations  71    anorm=    0.71E-07

     k-point #    3 of     4      pool #  1    cpu time:    9554.3
     compute_u_kq: q = (    0.0000,    0.0000,    0.0000)
     Rotating WFCS
     ethr =  1.00E-14,  avg # of iterations =  6.0
     eigenvalues at k:
 -35.2601 -34.9123 -34.8274 -34.6503 -34.6348 -34.4312 -34.2832 -34.2659
 -34.2538 -34.1914 -34.1091 -34.0059 -33.9926 -17.1683 -16.9917 -16.7696
 -16.7176 -16.6520 -16.5478 -16.4921 -16.4397 -16.3780 -16.3072 -16.2726
 -16.1872 -16.1384 -16.0794 -16.0531 -16.0340 -15.9821 -15.9469 -15.9375
 -15.9212 -15.8867 -15.8372 -15.8217 -15.8072 -15.7678 -15.7523 -15.7338
 -15.7104 -15.6744 -15.6550 -15.6451 -15.6250 -15.6059 -15.5611 -15.5466
 -15.5099 -15.4769 -15.4697 -15.4458 -15.4259 -15.4085 -15.3879 -15.3651
 -15.3518 -15.3267 -15.3032 -15.2846 -15.2651 -15.2247 -15.1754 -15.1580
 -15.1319 -15.0980 -15.0614 -15.0418 -14.9631 -14.8934 -14.8458 -14.7749
 -14.5585 -13.8799 -13.8062 -13.7118 -13.6471 -13.6010 -13.4918 -13.4691
 -13.3627 -13.2661 -13.2369 -13.1539 -13.1242 -13.0540 -12.9949 -12.9372
 -12.8485 -12.7924 -12.7318 -12.6866 -12.6420 -12.5868 -12.5264 -12.4721
 -12.4582 -12.3588 -12.2262  -4.7851  -4.7725  -4.5912  -4.4649  -4.4099
  -4.3617  -4.3192  -4.2326  -4.1668  -4.1143  -3.9890  -3.9290  -3.8485
  -3.8002  -3.7043  -3.6186  -3.5856  -3.5617  -3.0922  -2.7809  -2.4190
  -2.3204  -2.1869  -1.7612  -1.6759  -1.5949  -1.5287  -1.4779  -1.3807
  -1.3205  -1.2714  -1.2232  -1.1798  -1.0857  -1.0599  -0.9561  -0.9118
  -0.8709  -0.7771  -0.7154  -0.6824  -0.6245  -0.6158  -0.5882  -0.5334
  -0.4639  -0.4534  -0.3421  -0.2580  -0.2096  -0.1967  -0.1420  -0.1232
  -0.0248   0.0881   0.1614   0.2147   0.2923   0.3288   0.3636   0.3997
   0.4259   0.5053   0.5868   0.6541   0.6965   0.7121   0.7670   0.8108
   0.8434   0.8849   0.9220   0.9466   1.0224   1.0761   1.1331   1.1524
   1.1769   1.1980   1.2288   1.2576   1.3063   1.3642   1.4012   1.4396
   1.4959   1.5158   1.5600   1.5864   1.6108   1.6572   1.6975   1.7260
   1.7500   1.7674   1.7964   1.8200   1.8423   1.8643   1.9000   1.9097
   1.9306   1.9589   1.9734   2.0074   2.0447   2.0818   2.1064   2.1577
   2.1820   2.1995   2.2201   2.2304   2.2975   2.3438   2.3674   2.3948
   2.4257   2.4592   2.4995   2.5568   2.5859   2.6060   2.6306   2.6600
   2.6957   2.7179   2.7373   2.7673   2.8203   2.8532   2.9210   2.9362
   2.9767   3.0412   3.0775   3.1478   3.1770   3.2654   3.3790   3.4996
     eigenvalues at k+q:
 -35.2600 -34.9122 -34.8274 -34.6503 -34.6348 -34.4312 -34.2832 -34.2659
 -34.2538 -34.1914 -34.1091 -34.0059 -33.9926 -17.1683 -16.9917 -16.7696
 -16.7176 -16.6520 -16.5478 -16.4920 -16.4396 -16.3779 -16.3072 -16.2726
 -16.1872 -16.1384 -16.0794 -16.0530 -16.0340 -15.9820 -15.9469 -15.9375
 -15.9212 -15.8867 -15.8372 -15.8217 -15.8072 -15.7678 -15.7523 -15.7338
 -15.7104 -15.6744 -15.6550 -15.6451 -15.6250 -15.6059 -15.5611 -15.5466
 -15.5099 -15.4769 -15.4698 -15.4458 -15.4259 -15.4085 -15.3879 -15.3651
 -15.3518 -15.3267 -15.3032 -15.2846 -15.2651 -15.2247 -15.1754 -15.1580
 -15.1319 -15.0980 -15.0614 -15.0418 -14.9631 -14.8934 -14.8458 -14.7749
 -14.5586 -13.8798 -13.8061 -13.7118 -13.6471 -13.6010 -13.4917 -13.4691
 -13.3627 -13.2661 -13.2369 -13.1539 -13.1242 -13.0540 -12.9949 -12.9372
 -12.8485 -12.7924 -12.7318 -12.6866 -12.6420 -12.5868 -12.5264 -12.4721
 -12.4582 -12.3588 -12.2262  -4.7851  -4.7725  -4.5912  -4.4649  -4.4099
  -4.3617  -4.3192  -4.2326  -4.1668  -4.1143  -3.9890  -3.9290  -3.8485
  -3.8002  -3.7043  -3.6186  -3.5856  -3.5617  -3.0922  -2.7809  -2.4190
  -2.3204  -2.1869  -1.7612  -1.6759  -1.5949  -1.5287  -1.4779  -1.3807
  -1.3205  -1.2714  -1.2232  -1.1798  -1.0857  -1.0599  -0.9561  -0.9118
  -0.8709  -0.7771  -0.7154  -0.6824  -0.6245  -0.6158  -0.5882  -0.5334
  -0.4639  -0.4534  -0.3421  -0.2580  -0.2096  -0.1967  -0.1420  -0.1232
  -0.0248   0.0881   0.1614   0.2147   0.2923   0.3288   0.3636   0.3997
   0.4259   0.5053   0.5868   0.6541   0.6965   0.7121   0.7670   0.8108
   0.8434   0.8849   0.9220   0.9466   1.0224   1.0761   1.1331   1.1524
   1.1769   1.1980   1.2288   1.2576   1.3063   1.3642   1.4012   1.4396
   1.4959   1.5158   1.5600   1.5864   1.6108   1.6572   1.6975   1.7260
   1.7500   1.7674   1.7964   1.8200   1.8424   1.8643   1.9000   1.9097
   1.9306   1.9589   1.9734   2.0074   2.0447   2.0819   2.1064   2.1577
   2.1820   2.1996   2.2201   2.2304   2.2975   2.3438   2.3674   2.3948
   2.4257   2.4592   2.4995   2.5568   2.5859   2.6060   2.6306   2.6600
   2.6957   2.7179   2.7373   2.7673   2.8203   2.8532   2.9210   2.9362
   2.9767   3.0412   3.0775   3.1478   3.1770   3.2654   3.3790   3.4996
     cgsolve_all iterations  66    anorm=    0.76E-07
PARA_AUG  1     -25.4106570        -0.4245558         0.9489129
     cgsolve_all iterations  67    anorm=    0.75E-07
PARA_AUG  2      -0.3164508       -25.4030563        -0.6416656
     cgsolve_all iterations  65    anorm=    0.75E-07
PARA_AUG  3       0.9251597        -0.6294771       -24.9084119
     cgsolve_all iterations  73    anorm=    0.70E-07
     cgsolve_all iterations  71    anorm=    0.70E-07
     cgsolve_all iterations  73    anorm=    0.70E-07
     compute_u_kq: q = (    0.0203,    0.0000,    0.0000)
     Rotating WFCS
     ethr =  1.00E-14,  avg # of iterations = 23.0
     eigenvalues at k:
 -35.2601 -34.9123 -34.8274 -34.6503 -34.6348 -34.4312 -34.2832 -34.2659
 -34.2538 -34.1914 -34.1091 -34.0059 -33.9926 -17.1683 -16.9917 -16.7696
 -16.7176 -16.6520 -16.5478 -16.4921 -16.4397 -16.3780 -16.3072 -16.2726
 -16.1872 -16.1384 -16.0794 -16.0531 -16.0340 -15.9821 -15.9469 -15.9375
 -15.9212 -15.8867 -15.8372 -15.8217 -15.8072 -15.7678 -15.7523 -15.7338
 -15.7104 -15.6744 -15.6550 -15.6451 -15.6250 -15.6059 -15.5611 -15.5466
 -15.5099 -15.4769 -15.4697 -15.4458 -15.4259 -15.4085 -15.3879 -15.3651
 -15.3518 -15.3267 -15.3032 -15.2846 -15.2651 -15.2247 -15.1754 -15.1580
 -15.1319 -15.0980 -15.0614 -15.0418 -14.9631 -14.8934 -14.8458 -14.7749
 -14.5585 -13.8799 -13.8062 -13.7118 -13.6471 -13.6010 -13.4918 -13.4691
 -13.3627 -13.2661 -13.2369 -13.1539 -13.1242 -13.0540 -12.9949 -12.9372
 -12.8485 -12.7924 -12.7318 -12.6866 -12.6420 -12.5868 -12.5264 -12.4721
 -12.4582 -12.3588 -12.2262  -4.7851  -4.7725  -4.5912  -4.4649  -4.4099
  -4.3617  -4.3192  -4.2326  -4.1668  -4.1143  -3.9890  -3.9290  -3.8485
  -3.8002  -3.7043  -3.6186  -3.5856  -3.5617  -3.0922  -2.7809  -2.4190
  -2.3204  -2.1869  -1.7612  -1.6759  -1.5949  -1.5287  -1.4779  -1.3807
  -1.3205  -1.2714  -1.2232  -1.1798  -1.0857  -1.0599  -0.9561  -0.9118
  -0.8709  -0.7771  -0.7154  -0.6824  -0.6245  -0.6158  -0.5882  -0.5334
  -0.4639  -0.4534  -0.3421  -0.2580  -0.2096  -0.1967  -0.1420  -0.1232
  -0.0248   0.0881   0.1614   0.2147   0.2923   0.3288   0.3636   0.3997
   0.4259   0.5053   0.5868   0.6541   0.6965   0.7121   0.7670   0.8108
   0.8434   0.8849   0.9220   0.9466   1.0224   1.0761   1.1331   1.1524
   1.1769   1.1980   1.2288   1.2576   1.3063   1.3642   1.4012   1.4396
   1.4959   1.5158   1.5600   1.5864   1.6108   1.6572   1.6975   1.7260
   1.7500   1.7674   1.7964   1.8200   1.8423   1.8643   1.9000   1.9097
   1.9306   1.9589   1.9734   2.0074   2.0447   2.0818   2.1064   2.1577
   2.1820   2.1995   2.2201   2.2304   2.2975   2.3438   2.3674   2.3948
   2.4257   2.4592   2.4995   2.5568   2.5859   2.6060   2.6306   2.6600
   2.6957   2.7179   2.7373   2.7673   2.8203   2.8532   2.9210   2.9362
   2.9767   3.0412   3.0775   3.1478   3.1770   3.2654   3.3790   3.4996
     eigenvalues at k+q:
 -35.2600 -34.9122 -34.8274 -34.6503 -34.6348 -34.4312 -34.2832 -34.2659
 -34.2538 -34.1914 -34.1091 -34.0059 -33.9926 -17.1723 -16.9916 -16.7638
 -16.7154 -16.6508 -16.5511 -16.4893 -16.4434 -16.3804 -16.3079 -16.2745
 -16.1853 -16.1380 -16.0791 -16.0543 -16.0331 -15.9844 -15.9516 -15.9420
 -15.9222 -15.8886 -15.8389 -15.8232 -15.8083 -15.7688 -15.7505 -15.7337
 -15.7096 -15.6751 -15.6563 -15.6466 -15.6271 -15.6057 -15.5621 -15.5447
 -15.5073 -15.4748 -15.4712 -15.4430 -15.4240 -15.4060 -15.3871 -15.3636
 -15.3528 -15.3263 -15.3049 -15.2844 -15.2644 -15.2222 -15.1760 -15.1583
 -15.1318 -15.0970 -15.0613 -15.0397 -14.9633 -14.8900 -14.8433 -14.7720
 -14.5567 -13.8754 -13.8076 -13.7073 -13.6418 -13.5953 -13.4895 -13.4635
 -13.3523 -13.2652 -13.2328 -13.1541 -13.1183 -13.0466 -12.9920 -12.9462
 -12.8505 -12.8022 -12.7343 -12.6952 -12.6499 -12.5906 -12.5291 -12.4755
 -12.4654 -12.3638 -12.2323  -4.7841  -4.7703  -4.5860  -4.4635  -4.4127
  -4.3613  -4.3179  -4.2321  -4.1697  -4.1156  -3.9936  -3.9332  -3.8508
  -3.8036  -3.7014  -3.6200  -3.5873  -3.5639  -3.0853  -2.7768  -2.4126
  -2.3192  -2.1914  -1.7584  -1.6693  -1.5837  -1.5194  -1.4732  -1.3798
  -1.3156  -1.2657  -1.2231  -1.1763  -1.0818  -1.0538  -0.9520  -0.9057
  -0.8719  -0.7778  -0.7166  -0.6814  -0.6285  -0.6165  -0.5867  -0.5344
  -0.4619  -0.4562  -0.3435  -0.2627  -0.2130  -0.1953  -0.1488  -0.1290
  -0.0229   0.0853   0.1579   0.2146   0.2937   0.3255   0.3653   0.3965
   0.4303   0.5076   0.5854   0.6551   0.6940   0.7126   0.7710   0.8037
   0.8500   0.8851   0.9199   0.9510   1.0209   1.0762   1.1287   1.1464
   1.1756   1.1987   1.2224   1.2544   1.3015   1.3585   1.3974   1.4334
   1.4903   1.5140   1.5574   1.5870   1.6101   1.6541   1.6948   1.7236
   1.7510   1.7643   1.7940   1.8173   1.8378   1.8638   1.8968   1.9073
   1.9289   1.9546   1.9730   2.0057   2.0412   2.0775   2.1043   2.1560
   2.1808   2.1985   2.2212   2.2288   2.2989   2.3453   2.3665   2.3965
   2.4262   2.4599   2.5004   2.5612   2.5883   2.6092   2.6340   2.6654
   2.6969   2.7180   2.7382   2.7712   2.8247   2.8520   2.9219   2.9395
   2.9776   3.0415   3.0809   3.1498   3.1812   3.2607   3.3774   3.4974
     cgsolve_all iterations  72    anorm=    0.71E-07
     cgsolve_all iterations  71    anorm=    0.70E-07
     cgsolve_all iterations  72    anorm=    0.70E-07
     compute_u_kq: q = (   -0.0203,    0.0000,    0.0000)
     Rotating WFCS
     ethr =  1.00E-14,  avg # of iterations = 23.0
     eigenvalues at k:
 -35.2601 -34.9123 -34.8274 -34.6503 -34.6348 -34.4312 -34.2832 -34.2659
 -34.2538 -34.1914 -34.1091 -34.0059 -33.9926 -17.1683 -16.9917 -16.7696
 -16.7176 -16.6520 -16.5478 -16.4921 -16.4397 -16.3780 -16.3072 -16.2726
 -16.1872 -16.1384 -16.0794 -16.0531 -16.0340 -15.9821 -15.9469 -15.9375
 -15.9212 -15.8867 -15.8372 -15.8217 -15.8072 -15.7678 -15.7523 -15.7338
 -15.7104 -15.6744 -15.6550 -15.6451 -15.6250 -15.6059 -15.5611 -15.5466
 -15.5099 -15.4769 -15.4697 -15.4458 -15.4259 -15.4085 -15.3879 -15.3651
 -15.3518 -15.3267 -15.3032 -15.2846 -15.2651 -15.2247 -15.1754 -15.1580
 -15.1319 -15.0980 -15.0614 -15.0418 -14.9631 -14.8934 -14.8458 -14.7749
 -14.5585 -13.8799 -13.8062 -13.7118 -13.6471 -13.6010 -13.4918 -13.4691
 -13.3627 -13.2661 -13.2369 -13.1539 -13.1242 -13.0540 -12.9949 -12.9372
 -12.8485 -12.7924 -12.7318 -12.6866 -12.6420 -12.5868 -12.5264 -12.4721
 -12.4582 -12.3588 -12.2262  -4.7851  -4.7725  -4.5912  -4.4649  -4.4099
  -4.3617  -4.3192  -4.2326  -4.1668  -4.1143  -3.9890  -3.9290  -3.8485
  -3.8002  -3.7043  -3.6186  -3.5856  -3.5617  -3.0922  -2.7809  -2.4190
  -2.3204  -2.1869  -1.7612  -1.6759  -1.5949  -1.5287  -1.4779  -1.3807
  -1.3205  -1.2714  -1.2232  -1.1798  -1.0857  -1.0599  -0.9561  -0.9118
  -0.8709  -0.7771  -0.7154  -0.6824  -0.6245  -0.6158  -0.5882  -0.5334
  -0.4639  -0.4534  -0.3421  -0.2580  -0.2096  -0.1967  -0.1420  -0.1232
  -0.0248   0.0881   0.1614   0.2147   0.2923   0.3288   0.3636   0.3997
   0.4259   0.5053   0.5868   0.6541   0.6965   0.7121   0.7670   0.8108
   0.8434   0.8849   0.9220   0.9466   1.0224   1.0761   1.1331   1.1524
   1.1769   1.1980   1.2288   1.2576   1.3063   1.3642   1.4012   1.4396
   1.4959   1.5158   1.5600   1.5864   1.6108   1.6572   1.6975   1.7260
   1.7500   1.7674   1.7964   1.8200   1.8423   1.8643   1.9000   1.9097
   1.9306   1.9589   1.9734   2.0074   2.0447   2.0818   2.1064   2.1577
   2.1820   2.1995   2.2201   2.2304   2.2975   2.3438   2.3674   2.3948
   2.4257   2.4592   2.4995   2.5568   2.5859   2.6060   2.6306   2.6600
   2.6957   2.7179   2.7373   2.7673   2.8203   2.8532   2.9210   2.9362
   2.9767   3.0412   3.0775   3.1478   3.1770   3.2654   3.3790   3.4996
     eigenvalues at k+q:
 -35.2600 -34.9123 -34.8274 -34.6503 -34.6348 -34.4312 -34.2832 -34.2659
 -34.2538 -34.1914 -34.1091 -34.0059 -33.9926 -17.1642 -16.9918 -16.7760
 -16.7194 -16.6531 -16.5447 -16.4947 -16.4359 -16.3753 -16.3067 -16.2704
 -16.1892 -16.1391 -16.0801 -16.0521 -16.0336 -15.9797 -15.9429 -15.9327
 -15.9200 -15.8847 -15.8355 -15.8201 -15.8061 -15.7672 -15.7536 -15.7342
 -15.7114 -15.6737 -15.6539 -15.6433 -15.6230 -15.6059 -15.5604 -15.5482
 -15.5126 -15.4796 -15.4682 -15.4487 -15.4275 -15.4109 -15.3888 -15.3668
 -15.3502 -15.3268 -15.3016 -15.2849 -15.2658 -15.2274 -15.1748 -15.1577
 -15.1320 -15.0990 -15.0616 -15.0437 -14.9631 -14.8969 -14.8482 -14.7777
 -14.5605 -13.8842 -13.8046 -13.7163 -13.6524 -13.6072 -13.4952 -13.4726
 -13.3722 -13.2670 -13.2408 -13.1539 -13.1299 -13.0609 -12.9983 -12.9288
 -12.8461 -12.7828 -12.7295 -12.6782 -12.6344 -12.5829 -12.5236 -12.4686
 -12.4510 -12.3542 -12.2199  -4.7862  -4.7745  -4.5961  -4.4663  -4.4074
  -4.3622  -4.3200  -4.2330  -4.1639  -4.1134  -3.9849  -3.9240  -3.8468
  -3.7966  -3.7073  -3.6172  -3.5839  -3.5592  -3.0993  -2.7850  -2.4252
  -2.3215  -2.1828  -1.7645  -1.6829  -1.6073  -1.5373  -1.4817  -1.3809
  -1.3253  -1.2774  -1.2237  -1.1834  -1.0898  -1.0662  -0.9600  -0.9175
  -0.8695  -0.7758  -0.7141  -0.6833  -0.6228  -0.6132  -0.5890  -0.5326
  -0.4660  -0.4499  -0.3410  -0.2533  -0.2098  -0.1961  -0.1366  -0.1157
  -0.0266   0.0904   0.1651   0.2146   0.2910   0.3309   0.3632   0.4029
   0.4219   0.5028   0.5883   0.6529   0.6978   0.7124   0.7627   0.8175
   0.8387   0.8848   0.9244   0.9420   1.0240   1.0762   1.1375   1.1577
   1.1778   1.1980   1.2354   1.2601   1.3109   1.3693   1.4050   1.4447
   1.5004   1.5196   1.5628   1.5856   1.6120   1.6610   1.7000   1.7280
   1.7475   1.7721   1.7990   1.8229   1.8461   1.8642   1.9024   1.9136
   1.9315   1.9629   1.9751   2.0091   2.0485   2.0862   2.1082   2.1580
   2.1831   2.1991   2.2201   2.2342   2.2958   2.3419   2.3679   2.3942
   2.4254   2.4586   2.4987   2.5515   2.5838   2.6029   2.6268   2.6540
   2.6944   2.7177   2.7365   2.7644   2.8162   2.8541   2.9199   2.9340
   2.9760   3.0404   3.0748   3.1451   3.1727   3.2696   3.3808   3.5017
     cgsolve_all iterations  73    anorm=    0.71E-07
     cgsolve_all iterations  71    anorm=    0.70E-07
     cgsolve_all iterations  73    anorm=    0.71E-07
     compute_u_kq: q = (    0.0000,    0.0203,    0.0000)
     Rotating WFCS
     ethr =  1.00E-14,  avg # of iterations = 23.0
     eigenvalues at k:
 -35.2601 -34.9123 -34.8274 -34.6503 -34.6348 -34.4312 -34.2832 -34.2659
 -34.2538 -34.1914 -34.1091 -34.0059 -33.9926 -17.1683 -16.9917 -16.7696
 -16.7176 -16.6520 -16.5478 -16.4921 -16.4397 -16.3780 -16.3072 -16.2726
 -16.1872 -16.1384 -16.0794 -16.0531 -16.0340 -15.9821 -15.9469 -15.9375
 -15.9212 -15.8867 -15.8372 -15.8217 -15.8072 -15.7678 -15.7523 -15.7338
 -15.7104 -15.6744 -15.6550 -15.6451 -15.6250 -15.6059 -15.5611 -15.5466
 -15.5099 -15.4769 -15.4697 -15.4458 -15.4259 -15.4085 -15.3879 -15.3651
 -15.3518 -15.3267 -15.3032 -15.2846 -15.2651 -15.2247 -15.1754 -15.1580
 -15.1319 -15.0980 -15.0614 -15.0418 -14.9631 -14.8934 -14.8458 -14.7749
 -14.5585 -13.8799 -13.8062 -13.7118 -13.6471 -13.6010 -13.4918 -13.4691
 -13.3627 -13.2661 -13.2369 -13.1539 -13.1242 -13.0540 -12.9949 -12.9372
 -12.8485 -12.7924 -12.7318 -12.6866 -12.6420 -12.5868 -12.5264 -12.4721
 -12.4582 -12.3588 -12.2262  -4.7851  -4.7725  -4.5912  -4.4649  -4.4099
  -4.3617  -4.3192  -4.2326  -4.1668  -4.1143  -3.9890  -3.9290  -3.8485
  -3.8002  -3.7043  -3.6186  -3.5856  -3.5617  -3.0922  -2.7809  -2.4190
  -2.3204  -2.1869  -1.7612  -1.6759  -1.5949  -1.5287  -1.4779  -1.3807
  -1.3205  -1.2714  -1.2232  -1.1798  -1.0857  -1.0599  -0.9561  -0.9118
  -0.8709  -0.7771  -0.7154  -0.6824  -0.6245  -0.6158  -0.5882  -0.5334
  -0.4639  -0.4534  -0.3421  -0.2580  -0.2096  -0.1967  -0.1420  -0.1232
  -0.0248   0.0881   0.1614   0.2147   0.2923   0.3288   0.3636   0.3997
   0.4259   0.5053   0.5868   0.6541   0.6965   0.7121   0.7670   0.8108
   0.8434   0.8849   0.9220   0.9466   1.0224   1.0761   1.1331   1.1524
   1.1769   1.1980   1.2288   1.2576   1.3063   1.3642   1.4012   1.4396
   1.4959   1.5158   1.5600   1.5864   1.6108   1.6572   1.6975   1.7260
   1.7500   1.7674   1.7964   1.8200   1.8423   1.8643   1.9000   1.9097
   1.9306   1.9589   1.9734   2.0074   2.0447   2.0818   2.1064   2.1577
   2.1820   2.1995   2.2201   2.2304   2.2975   2.3438   2.3674   2.3948
   2.4257   2.4592   2.4995   2.5568   2.5859   2.6060   2.6306   2.6600
   2.6957   2.7179   2.7373   2.7673   2.8203   2.8532   2.9210   2.9362
   2.9767   3.0412   3.0775   3.1478   3.1770   3.2654   3.3790   3.4996
     eigenvalues at k+q:
 -35.2600 -34.9122 -34.8274 -34.6503 -34.6348 -34.4312 -34.2832 -34.2659
 -34.2538 -34.1914 -34.1091 -34.0059 -33.9926 -17.1683 -16.9918 -16.7700
 -16.7176 -16.6515 -16.5475 -16.4924 -16.4411 -16.3754 -16.3070 -16.2741
 -16.1877 -16.1379 -16.0809 -16.0522 -16.0303 -15.9838 -15.9469 -15.9394
 -15.9203 -15.8865 -15.8353 -15.8212 -15.8095 -15.7685 -15.7519 -15.7354
 -15.7115 -15.6738 -15.6523 -15.6454 -15.6227 -15.6055 -15.5618 -15.5452
 -15.5125 -15.4762 -15.4708 -15.4480 -15.4260 -15.4115 -15.3872 -15.3658
 -15.3514 -15.3262 -15.3004 -15.2846 -15.2661 -15.2246 -15.1752 -15.1573
 -15.1312 -15.0978 -15.0621 -15.0421 -14.9624 -14.8935 -14.8455 -14.7748
 -14.5587 -13.8791 -13.8063 -13.7104 -13.6473 -13.6019 -13.4917 -13.4701
 -13.3618 -13.2656 -13.2375 -13.1542 -13.1286 -13.0557 -12.9974 -12.9417
 -12.8398 -12.7890 -12.7302 -12.6814 -12.6413 -12.5882 -12.5264 -12.4733
 -12.4611 -12.3597 -12.2264  -4.7854  -4.7716  -4.5918  -4.4643  -4.4116
  -4.3621  -4.3187  -4.2322  -4.1669  -4.1134  -3.9904  -3.9273  -3.8482
  -3.8007  -3.7039  -3.6184  -3.5865  -3.5611  -3.0922  -2.7821  -2.4185
  -2.3204  -2.1867  -1.7610  -1.6726  -1.5951  -1.5293  -1.4771  -1.3832
  -1.3218  -1.2699  -1.2198  -1.1847  -1.0903  -1.0617  -0.9530  -0.9095
  -0.8681  -0.7813  -0.7152  -0.6819  -0.6238  -0.6154  -0.5867  -0.5304
  -0.4654  -0.4578  -0.3406  -0.2584  -0.2144  -0.1956  -0.1415  -0.1220
  -0.0258   0.0841   0.1596   0.2132   0.3000   0.3288   0.3640   0.4057
   0.4258   0.5010   0.5865   0.6528   0.6958   0.7135   0.7651   0.8090
   0.8489   0.8849   0.9215   0.9490   1.0245   1.0764   1.1357   1.1491
   1.1813   1.1937   1.2312   1.2604   1.3010   1.3682   1.4029   1.4423
   1.4955   1.5182   1.5576   1.5863   1.6091   1.6567   1.6966   1.7237
   1.7486   1.7672   1.7953   1.8208   1.8413   1.8653   1.8987   1.9096
   1.9286   1.9584   1.9726   2.0096   2.0449   2.0802   2.1067   2.1585
   2.1793   2.2004   2.2177   2.2303   2.2978   2.3446   2.3651   2.3956
   2.4257   2.4581   2.5009   2.5640   2.5818   2.6066   2.6342   2.6596
   2.6951   2.7160   2.7356   2.7684   2.8219   2.8535   2.9178   2.9365
   2.9755   3.0403   3.0800   3.1474   3.1762   3.2664   3.3792   3.4999
     cgsolve_all iterations  73    anorm=    0.70E-07
     cgsolve_all iterations  71    anorm=    0.71E-07
     cgsolve_all iterations  73    anorm=    0.69E-07
     compute_u_kq: q = (    0.0000,   -0.0203,    0.0000)
     Rotating WFCS
     ethr =  1.00E-14,  avg # of iterations = 23.0
     eigenvalues at k:
 -35.2601 -34.9123 -34.8274 -34.6503 -34.6348 -34.4312 -34.2832 -34.2659
 -34.2538 -34.1914 -34.1091 -34.0059 -33.9926 -17.1683 -16.9917 -16.7696
 -16.7176 -16.6520 -16.5478 -16.4921 -16.4397 -16.3780 -16.3072 -16.2726
 -16.1872 -16.1384 -16.0794 -16.0531 -16.0340 -15.9821 -15.9469 -15.9375
 -15.9212 -15.8867 -15.8372 -15.8217 -15.8072 -15.7678 -15.7523 -15.7338
 -15.7104 -15.6744 -15.6550 -15.6451 -15.6250 -15.6059 -15.5611 -15.5466
 -15.5099 -15.4769 -15.4697 -15.4458 -15.4259 -15.4085 -15.3879 -15.3651
 -15.3518 -15.3267 -15.3032 -15.2846 -15.2651 -15.2247 -15.1754 -15.1580
 -15.1319 -15.0980 -15.0614 -15.0418 -14.9631 -14.8934 -14.8458 -14.7749
 -14.5585 -13.8799 -13.8062 -13.7118 -13.6471 -13.6010 -13.4918 -13.4691
 -13.3627 -13.2661 -13.2369 -13.1539 -13.1242 -13.0540 -12.9949 -12.9372
 -12.8485 -12.7924 -12.7318 -12.6866 -12.6420 -12.5868 -12.5264 -12.4721
 -12.4582 -12.3588 -12.2262  -4.7851  -4.7725  -4.5912  -4.4649  -4.4099
  -4.3617  -4.3192  -4.2326  -4.1668  -4.1143  -3.9890  -3.9290  -3.8485
  -3.8002  -3.7043  -3.6186  -3.5856  -3.5617  -3.0922  -2.7809  -2.4190
  -2.3204  -2.1869  -1.7612  -1.6759  -1.5949  -1.5287  -1.4779  -1.3807
  -1.3205  -1.2714  -1.2232  -1.1798  -1.0857  -1.0599  -0.9561  -0.9118
  -0.8709  -0.7771  -0.7154  -0.6824  -0.6245  -0.6158  -0.5882  -0.5334
  -0.4639  -0.4534  -0.3421  -0.2580  -0.2096  -0.1967  -0.1420  -0.1232
  -0.0248   0.0881   0.1614   0.2147   0.2923   0.3288   0.3636   0.3997
   0.4259   0.5053   0.5868   0.6541   0.6965   0.7121   0.7670   0.8108
   0.8434   0.8849   0.9220   0.9466   1.0224   1.0761   1.1331   1.1524
   1.1769   1.1980   1.2288   1.2576   1.3063   1.3642   1.4012   1.4396
   1.4959   1.5158   1.5600   1.5864   1.6108   1.6572   1.6975   1.7260
   1.7500   1.7674   1.7964   1.8200   1.8423   1.8643   1.9000   1.9097
   1.9306   1.9589   1.9734   2.0074   2.0447   2.0818   2.1064   2.1577
   2.1820   2.1995   2.2201   2.2304   2.2975   2.3438   2.3674   2.3948
   2.4257   2.4592   2.4995   2.5568   2.5859   2.6060   2.6306   2.6600
   2.6957   2.7179   2.7373   2.7673   2.8203   2.8532   2.9210   2.9362
   2.9767   3.0412   3.0775   3.1478   3.1770   3.2654   3.3790   3.4996
     eigenvalues at k+q:
 -35.2600 -34.9122 -34.8274 -34.6503 -34.6348 -34.4312 -34.2832 -34.2659
 -34.2538 -34.1914 -34.1091 -34.0059 -33.9926 -17.1684 -16.9917 -16.7692
 -16.7178 -16.6524 -16.5482 -16.4917 -16.4379 -16.3807 -16.3074 -16.2703
 -16.1865 -16.1389 -16.0782 -16.0545 -16.0373 -15.9804 -15.9487 -15.9346
 -15.9220 -15.8875 -15.8387 -15.8220 -15.8050 -15.7670 -15.7525 -15.7325
 -15.7089 -15.6744 -15.6576 -15.6447 -15.6274 -15.6060 -15.5608 -15.5479
 -15.5076 -15.4783 -15.4687 -15.4436 -15.4261 -15.4052 -15.3889 -15.3642
 -15.3522 -15.3270 -15.3062 -15.2846 -15.2642 -15.2245 -15.1758 -15.1588
 -15.1327 -15.0983 -15.0620 -15.0411 -14.9638 -14.8925 -14.8456 -14.7752
 -14.5584 -13.8809 -13.8060 -13.7139 -13.6469 -13.5988 -13.4917 -13.4682
 -13.3630 -13.2668 -13.2361 -13.1537 -13.1206 -13.0528 -12.9927 -12.9322
 -12.8575 -12.7951 -12.7332 -12.6915 -12.6422 -12.5852 -12.5264 -12.4712
 -12.4555 -12.3581 -12.2259  -4.7847  -4.7734  -4.5905  -4.4652  -4.4087
  -4.3615  -4.3195  -4.2329  -4.1668  -4.1150  -3.9873  -3.9305  -3.8489
  -3.7997  -3.7046  -3.6188  -3.5849  -3.5625  -3.0923  -2.7796  -2.4193
  -2.3205  -2.1865  -1.7620  -1.6786  -1.5956  -1.5285  -1.4789  -1.3784
  -1.3185  -1.2736  -1.2260  -1.1746  -1.0814  -1.0572  -0.9596  -0.9148
  -0.8724  -0.7731  -0.7160  -0.6832  -0.6264  -0.6153  -0.5897  -0.5363
  -0.4621  -0.4491  -0.3441  -0.2579  -0.2050  -0.1976  -0.1421  -0.1246
  -0.0236   0.0916   0.1636   0.2163   0.2847   0.3278   0.3638   0.3923
   0.4275   0.5092   0.5868   0.6557   0.6971   0.7109   0.7689   0.8119
   0.8377   0.8851   0.9235   0.9438   1.0213   1.0760   1.1292   1.1552
   1.1729   1.2024   1.2272   1.2556   1.3114   1.3604   1.4013   1.4368
   1.4959   1.5136   1.5629   1.5866   1.6126   1.6580   1.6975   1.7286
   1.7513   1.7678   1.7972   1.8200   1.8428   1.8634   1.8994   1.9108
   1.9319   1.9602   1.9743   2.0055   2.0447   2.0835   2.1063   2.1553
   2.1831   2.1979   2.2229   2.2322   2.2972   2.3422   2.3704   2.3936
   2.4254   2.4604   2.4990   2.5493   2.5897   2.6047   2.6276   2.6606
   2.6965   2.7193   2.7389   2.7669   2.8185   2.8531   2.9240   2.9364
   2.9778   3.0419   3.0753   3.1476   3.1775   3.2643   3.3790   3.4994
     cgsolve_all iterations  73    anorm=    0.71E-07
     cgsolve_all iterations  71    anorm=    0.71E-07
     cgsolve_all iterations  73    anorm=    0.70E-07
     compute_u_kq: q = (    0.0000,    0.0000,    0.0203)
     Rotating WFCS
     ethr =  1.00E-14,  avg # of iterations = 23.0
     eigenvalues at k:
 -35.2601 -34.9123 -34.8274 -34.6503 -34.6348 -34.4312 -34.2832 -34.2659
 -34.2538 -34.1914 -34.1091 -34.0059 -33.9926 -17.1683 -16.9917 -16.7696
 -16.7176 -16.6520 -16.5478 -16.4921 -16.4397 -16.3780 -16.3072 -16.2726
 -16.1872 -16.1384 -16.0794 -16.0531 -16.0340 -15.9821 -15.9469 -15.9375
 -15.9212 -15.8867 -15.8372 -15.8217 -15.8072 -15.7678 -15.7523 -15.7338
 -15.7104 -15.6744 -15.6550 -15.6451 -15.6250 -15.6059 -15.5611 -15.5466
 -15.5099 -15.4769 -15.4697 -15.4458 -15.4259 -15.4085 -15.3879 -15.3651
 -15.3518 -15.3267 -15.3032 -15.2846 -15.2651 -15.2247 -15.1754 -15.1580
 -15.1319 -15.0980 -15.0614 -15.0418 -14.9631 -14.8934 -14.8458 -14.7749
 -14.5585 -13.8799 -13.8062 -13.7118 -13.6471 -13.6010 -13.4918 -13.4691
 -13.3627 -13.2661 -13.2369 -13.1539 -13.1242 -13.0540 -12.9949 -12.9372
 -12.8485 -12.7924 -12.7318 -12.6866 -12.6420 -12.5868 -12.5264 -12.4721
 -12.4582 -12.3588 -12.2262  -4.7851  -4.7725  -4.5912  -4.4649  -4.4099
  -4.3617  -4.3192  -4.2326  -4.1668  -4.1143  -3.9890  -3.9290  -3.8485
  -3.8002  -3.7043  -3.6186  -3.5856  -3.5617  -3.0922  -2.7809  -2.4190
  -2.3204  -2.1869  -1.7612  -1.6759  -1.5949  -1.5287  -1.4779  -1.3807
  -1.3205  -1.2714  -1.2232  -1.1798  -1.0857  -1.0599  -0.9561  -0.9118
  -0.8709  -0.7771  -0.7154  -0.6824  -0.6245  -0.6158  -0.5882  -0.5334
  -0.4639  -0.4534  -0.3421  -0.2580  -0.2096  -0.1967  -0.1420  -0.1232
  -0.0248   0.0881   0.1614   0.2147   0.2923   0.3288   0.3636   0.3997
   0.4259   0.5053   0.5868   0.6541   0.6965   0.7121   0.7670   0.8108
   0.8434   0.8849   0.9220   0.9466   1.0224   1.0761   1.1331   1.1524
   1.1769   1.1980   1.2288   1.2576   1.3063   1.3642   1.4012   1.4396
   1.4959   1.5158   1.5600   1.5864   1.6108   1.6572   1.6975   1.7260
   1.7500   1.7674   1.7964   1.8200   1.8423   1.8643   1.9000   1.9097
   1.9306   1.9589   1.9734   2.0074   2.0447   2.0818   2.1064   2.1577
   2.1820   2.1995   2.2201   2.2304   2.2975   2.3438   2.3674   2.3948
   2.4257   2.4592   2.4995   2.5568   2.5859   2.6060   2.6306   2.6600
   2.6957   2.7179   2.7373   2.7673   2.8203   2.8532   2.9210   2.9362
   2.9767   3.0412   3.0775   3.1478   3.1770   3.2654   3.3790   3.4996
     eigenvalues at k+q:
 -35.2600 -34.9122 -34.8274 -34.6503 -34.6348 -34.4312 -34.2832 -34.2659
 -34.2538 -34.1914 -34.1091 -34.0059 -33.9926 -17.1685 -16.9917 -16.7694
 -16.7176 -16.6519 -16.5480 -16.4916 -16.4398 -16.3784 -16.3072 -16.2726
 -16.1870 -16.1386 -16.0790 -16.0533 -16.0333 -15.9812 -15.9476 -15.9401
 -15.9211 -15.8860 -15.8371 -15.8211 -15.8078 -15.7678 -15.7508 -15.7340
 -15.7110 -15.6743 -15.6556 -15.6444 -15.6270 -15.6037 -15.5612 -15.5474
 -15.5099 -15.4764 -15.4700 -15.4450 -15.4259 -15.4090 -15.3884 -15.3657
 -15.3514 -15.3255 -15.3034 -15.2854 -15.2650 -15.2243 -15.1754 -15.1581
 -15.1321 -15.0980 -15.0612 -15.0417 -14.9632 -14.8940 -14.8444 -14.7753
 -14.5585 -13.8796 -13.8062 -13.7120 -13.6466 -13.6005 -13.4927 -13.4685
 -13.3619 -13.2666 -13.2367 -13.1536 -13.1241 -13.0536 -12.9948 -12.9373
 -12.8488 -12.7928 -12.7319 -12.6870 -12.6422 -12.5869 -12.5265 -12.4722
 -12.4584 -12.3589 -12.2264  -4.7850  -4.7724  -4.5910  -4.4648  -4.4100
  -4.3616  -4.3193  -4.2326  -4.1669  -4.1145  -3.9889  -3.9290  -3.8488
  -3.8004  -3.7042  -3.6186  -3.5856  -3.5619  -3.0919  -2.7807  -2.4188
  -2.3204  -2.1870  -1.7615  -1.6766  -1.5927  -1.5288  -1.4771  -1.3808
  -1.3207  -1.2708  -1.2245  -1.1802  -1.0846  -1.0563  -0.9571  -0.9141
  -0.8715  -0.7754  -0.7152  -0.6803  -0.6256  -0.6166  -0.5898  -0.5324
  -0.4615  -0.4559  -0.3410  -0.2584  -0.2126  -0.1937  -0.1411  -0.1256
  -0.0237   0.0858   0.1597   0.2148   0.2908   0.3289   0.3652   0.3975
   0.4290   0.5055   0.5858   0.6555   0.6941   0.7127   0.7684   0.8119
   0.8445   0.8831   0.9213   0.9465   1.0218   1.0775   1.1300   1.1540
   1.1777   1.1972   1.2298   1.2594   1.3087   1.3672   1.4005   1.4401
   1.4968   1.5126   1.5557   1.5883   1.6109   1.6562   1.6974   1.7261
   1.7504   1.7645   1.7953   1.8194   1.8440   1.8668   1.8984   1.9071
   1.9332   1.9593   1.9765   2.0044   2.0428   2.0814   2.1056   2.1579
   2.1835   2.1991   2.2187   2.2320   2.2977   2.3410   2.3685   2.3937
   2.4268   2.4602   2.4988   2.5560   2.5874   2.6081   2.6299   2.6600
   2.6951   2.7171   2.7388   2.7665   2.8200   2.8529   2.9221   2.9360
   2.9765   3.0416   3.0775   3.1478   3.1769   3.2653   3.3789   3.4996
     cgsolve_all iterations  73    anorm=    0.71E-07
     cgsolve_all iterations  71    anorm=    0.70E-07
     cgsolve_all iterations  73    anorm=    0.71E-07
     compute_u_kq: q = (    0.0000,    0.0000,   -0.0203)
     Rotating WFCS
     ethr =  1.00E-14,  avg # of iterations = 23.0
     eigenvalues at k:
 -35.2601 -34.9123 -34.8274 -34.6503 -34.6348 -34.4312 -34.2832 -34.2659
 -34.2538 -34.1914 -34.1091 -34.0059 -33.9926 -17.1683 -16.9917 -16.7696
 -16.7176 -16.6520 -16.5478 -16.4921 -16.4397 -16.3780 -16.3072 -16.2726
 -16.1872 -16.1384 -16.0794 -16.0531 -16.0340 -15.9821 -15.9469 -15.9375
 -15.9212 -15.8867 -15.8372 -15.8217 -15.8072 -15.7678 -15.7523 -15.7338
 -15.7104 -15.6744 -15.6550 -15.6451 -15.6250 -15.6059 -15.5611 -15.5466
 -15.5099 -15.4769 -15.4697 -15.4458 -15.4259 -15.4085 -15.3879 -15.3651
 -15.3518 -15.3267 -15.3032 -15.2846 -15.2651 -15.2247 -15.1754 -15.1580
 -15.1319 -15.0980 -15.0614 -15.0418 -14.9631 -14.8934 -14.8458 -14.7749
 -14.5585 -13.8799 -13.8062 -13.7118 -13.6471 -13.6010 -13.4918 -13.4691
 -13.3627 -13.2661 -13.2369 -13.1539 -13.1242 -13.0540 -12.9949 -12.9372
 -12.8485 -12.7924 -12.7318 -12.6866 -12.6420 -12.5868 -12.5264 -12.4721
 -12.4582 -12.3588 -12.2262  -4.7851  -4.7725  -4.5912  -4.4649  -4.4099
  -4.3617  -4.3192  -4.2326  -4.1668  -4.1143  -3.9890  -3.9290  -3.8485
  -3.8002  -3.7043  -3.6186  -3.5856  -3.5617  -3.0922  -2.7809  -2.4190
  -2.3204  -2.1869  -1.7612  -1.6759  -1.5949  -1.5287  -1.4779  -1.3807
  -1.3205  -1.2714  -1.2232  -1.1798  -1.0857  -1.0599  -0.9561  -0.9118
  -0.8709  -0.7771  -0.7154  -0.6824  -0.6245  -0.6158  -0.5882  -0.5334
  -0.4639  -0.4534  -0.3421  -0.2580  -0.2096  -0.1967  -0.1420  -0.1232
  -0.0248   0.0881   0.1614   0.2147   0.2923   0.3288   0.3636   0.3997
   0.4259   0.5053   0.5868   0.6541   0.6965   0.7121   0.7670   0.8108
   0.8434   0.8849   0.9220   0.9466   1.0224   1.0761   1.1331   1.1524
   1.1769   1.1980   1.2288   1.2576   1.3063   1.3642   1.4012   1.4396
   1.4959   1.5158   1.5600   1.5864   1.6108   1.6572   1.6975   1.7260
   1.7500   1.7674   1.7964   1.8200   1.8423   1.8643   1.9000   1.9097
   1.9306   1.9589   1.9734   2.0074   2.0447   2.0818   2.1064   2.1577
   2.1820   2.1995   2.2201   2.2304   2.2975   2.3438   2.3674   2.3948
   2.4257   2.4592   2.4995   2.5568   2.5859   2.6060   2.6306   2.6600
   2.6957   2.7179   2.7373   2.7673   2.8203   2.8532   2.9210   2.9362
   2.9767   3.0412   3.0775   3.1478   3.1770   3.2654   3.3790   3.4996
     eigenvalues at k+q:
 -35.2600 -34.9122 -34.8274 -34.6503 -34.6348 -34.4312 -34.2832 -34.2659
 -34.2538 -34.1914 -34.1091 -34.0059 -33.9926 -17.1682 -16.9917 -16.7698
 -16.7177 -16.6521 -16.5476 -16.4925 -16.4394 -16.3774 -16.3072 -16.2726
 -16.1873 -16.1382 -16.0799 -16.0529 -16.0347 -15.9831 -15.9463 -15.9347
 -15.9213 -15.8871 -15.8377 -15.8217 -15.8065 -15.7680 -15.7539 -15.7334
 -15.7100 -15.6746 -15.6546 -15.6458 -15.6231 -15.6081 -15.5611 -15.5456
 -15.5100 -15.4774 -15.4695 -15.4469 -15.4263 -15.4078 -15.3872 -15.3646
 -15.3519 -15.3280 -15.3029 -15.2839 -15.2651 -15.2250 -15.1755 -15.1579
 -15.1317 -15.0979 -15.0617 -15.0419 -14.9632 -14.8923 -14.8474 -14.7746
 -14.5587 -13.8801 -13.8060 -13.7115 -13.6479 -13.6015 -13.4907 -13.4698
 -13.3634 -13.2658 -13.2369 -13.1542 -13.1244 -13.0543 -12.9951 -12.9371
 -12.8481 -12.7920 -12.7316 -12.6861 -12.6418 -12.5867 -12.5263 -12.4720
 -12.4580 -12.3586 -12.2260  -4.7851  -4.7726  -4.5913  -4.4649  -4.4099
  -4.3617  -4.3192  -4.2326  -4.1667  -4.1141  -3.9890  -3.9289  -3.8484
  -3.8000  -3.7044  -3.6185  -3.5856  -3.5615  -3.0926  -2.7810  -2.4192
  -2.3202  -2.1868  -1.7610  -1.6752  -1.5976  -1.5280  -1.4787  -1.3805
  -1.3211  -1.2712  -1.2219  -1.1795  -1.0867  -1.0633  -0.9556  -0.9097
  -0.8701  -0.7788  -0.7155  -0.6844  -0.6237  -0.6143  -0.5869  -0.5343
  -0.4675  -0.4492  -0.3434  -0.2577  -0.2090  -0.1982  -0.1429  -0.1205
  -0.0255   0.0903   0.1632   0.2143   0.2938   0.3288   0.3621   0.4026
   0.4232   0.5046   0.5873   0.6531   0.6989   0.7109   0.7656   0.8101
   0.8424   0.8867   0.9228   0.9464   1.0237   1.0745   1.1357   1.1504
   1.1755   1.1991   1.2271   1.2568   1.3039   1.3613   1.4016   1.4393
   1.4957   1.5195   1.5641   1.5844   1.6101   1.6592   1.6977   1.7258
   1.7487   1.7703   1.7973   1.8203   1.8413   1.8620   1.9010   1.9128
   1.9284   1.9584   1.9710   2.0102   2.0465   2.0825   2.1067   2.1571
   2.1803   2.1997   2.2212   2.2301   2.2970   2.3464   2.3667   2.3962
   2.4246   2.4575   2.5005   2.5575   2.5840   2.6037   2.6314   2.6602
   2.6961   2.7189   2.7359   2.7684   2.8208   2.8533   2.9199   2.9363
   2.9768   3.0407   3.0775   3.1477   3.1770   3.2656   3.3790   3.4997
     cgsolve_all iterations  73    anorm=    0.70E-07
     cgsolve_all iterations  71    anorm=    0.70E-07
     cgsolve_all iterations  72    anorm=    0.71E-07

     k-point #    4 of     4      pool #  1    cpu time:   14310.1
     compute_u_kq: q = (    0.0000,    0.0000,    0.0000)
     Rotating WFCS
     ethr =  1.00E-14,  avg # of iterations =  6.0
     eigenvalues at k:
 -35.2601 -34.9123 -34.8274 -34.6503 -34.6348 -34.4312 -34.2832 -34.2659
 -34.2538 -34.1914 -34.1091 -34.0059 -33.9926 -17.1683 -16.9917 -16.7687
 -16.7181 -16.6524 -16.5498 -16.4917 -16.4387 -16.3764 -16.3058 -16.2738
 -16.1849 -16.1381 -16.0835 -16.0554 -16.0358 -15.9899 -15.9483 -15.9330
 -15.9191 -15.8726 -15.8460 -15.8098 -15.8027 -15.7723 -15.7543 -15.7387
 -15.7061 -15.6767 -15.6652 -15.6427 -15.6293 -15.5968 -15.5618 -15.5446
 -15.5111 -15.4806 -15.4665 -15.4543 -15.4330 -15.4033 -15.3815 -15.3692
 -15.3478 -15.3258 -15.3010 -15.2862 -15.2631 -15.2267 -15.1756 -15.1578
 -15.1330 -15.0935 -15.0621 -15.0419 -14.9685 -14.8795 -14.8557 -14.7751
 -14.5587 -13.8800 -13.8039 -13.7066 -13.6569 -13.6017 -13.4909 -13.4684
 -13.3605 -13.2698 -13.2337 -13.1532 -13.1248 -13.0535 -12.9953 -12.9368
 -12.8487 -12.7926 -12.7319 -12.6865 -12.6421 -12.5867 -12.5266 -12.4720
 -12.4581 -12.3588 -12.2262  -4.7855  -4.7716  -4.5913  -4.4646  -4.4102
  -4.3612  -4.3199  -4.2325  -4.1671  -4.1149  -3.9870  -3.9303  -3.8510
  -3.7989  -3.7045  -3.6155  -3.5864  -3.5629  -3.0923  -2.7809  -2.4202
  -2.3189  -2.1865  -1.7609  -1.6776  -1.6053  -1.5135  -1.4784  -1.3794
  -1.3395  -1.2524  -1.2198  -1.1833  -1.0843  -1.0548  -0.9708  -0.9143
  -0.8665  -0.7829  -0.6967  -0.6833  -0.6421  -0.6109  -0.5811  -0.5454
  -0.4588  -0.4373  -0.3407  -0.2647  -0.2545  -0.1638  -0.1576  -0.1129
  -0.0163   0.0878   0.1590   0.2092   0.2959   0.3301   0.3649   0.4052
   0.4517   0.4862   0.5764   0.6543   0.6856   0.7126   0.7762   0.8123
   0.8417   0.8949   0.9151   0.9431   1.0465   1.0673   1.1119   1.1488
   1.1585   1.1993   1.2332   1.2776   1.2981   1.3524   1.4048   1.4412
   1.5051   1.5377   1.5581   1.5838   1.6223   1.6697   1.6890   1.7127
   1.7388   1.7688   1.7916   1.8156   1.8528   1.8655   1.8842   1.9176
   1.9388   1.9700   1.9848   2.0146   2.0385   2.0715   2.0944   2.1579
   2.1706   2.1927   2.2201   2.2552   2.2871   2.3356   2.3823   2.3999
   2.4312   2.4357   2.5058   2.5547   2.5766   2.5953   2.6345   2.6636
   2.6938   2.7251   2.7420   2.7759   2.8245   2.8499   2.9185   2.9348
   2.9769   3.0398   3.0769   3.1465   3.1764   3.2657   3.3795   3.5000
     eigenvalues at k+q:
 -35.2600 -34.9122 -34.8274 -34.6503 -34.6348 -34.4312 -34.2832 -34.2659
 -34.2538 -34.1914 -34.1091 -34.0059 -33.9926 -17.1683 -16.9917 -16.7687
 -16.7181 -16.6524 -16.5497 -16.4917 -16.4386 -16.3764 -16.3058 -16.2738
 -16.1849 -16.1381 -16.0834 -16.0554 -16.0358 -15.9899 -15.9483 -15.9330
 -15.9191 -15.8726 -15.8460 -15.8098 -15.8027 -15.7723 -15.7543 -15.7387
 -15.7061 -15.6767 -15.6652 -15.6427 -15.6293 -15.5968 -15.5618 -15.5446
 -15.5111 -15.4806 -15.4665 -15.4543 -15.4330 -15.4033 -15.3815 -15.3692
 -15.3478 -15.3258 -15.3010 -15.2862 -15.2631 -15.2267 -15.1756 -15.1578
 -15.1330 -15.0935 -15.0621 -15.0419 -14.9685 -14.8795 -14.8557 -14.7751
 -14.5587 -13.8799 -13.8038 -13.7066 -13.6569 -13.6017 -13.4909 -13.4684
 -13.3605 -13.2698 -13.2337 -13.1532 -13.1248 -13.0535 -12.9953 -12.9368
 -12.8487 -12.7926 -12.7319 -12.6865 -12.6421 -12.5867 -12.5266 -12.4720
 -12.4581 -12.3588 -12.2262  -4.7855  -4.7716  -4.5913  -4.4646  -4.4102
  -4.3612  -4.3199  -4.2325  -4.1671  -4.1149  -3.9870  -3.9303  -3.8510
  -3.7989  -3.7045  -3.6154  -3.5864  -3.5629  -3.0923  -2.7809  -2.4202
  -2.3189  -2.1865  -1.7609  -1.6776  -1.6053  -1.5135  -1.4784  -1.3793
  -1.3395  -1.2524  -1.2198  -1.1833  -1.0843  -1.0548  -0.9708  -0.9143
  -0.8665  -0.7829  -0.6967  -0.6833  -0.6421  -0.6109  -0.5811  -0.5454
  -0.4588  -0.4373  -0.3407  -0.2646  -0.2545  -0.1638  -0.1576  -0.1129
  -0.0163   0.0878   0.1590   0.2092   0.2959   0.3301   0.3649   0.4052
   0.4517   0.4862   0.5764   0.6543   0.6856   0.7126   0.7762   0.8123
   0.8417   0.8949   0.9151   0.9431   1.0465   1.0673   1.1119   1.1488
   1.1585   1.1993   1.2332   1.2776   1.2981   1.3524   1.4048   1.4412
   1.5051   1.5377   1.5581   1.5838   1.6223   1.6698   1.6890   1.7128
   1.7388   1.7688   1.7916   1.8156   1.8528   1.8655   1.8842   1.9176
   1.9388   1.9700   1.9848   2.0146   2.0386   2.0715   2.0944   2.1580
   2.1706   2.1927   2.2201   2.2552   2.2871   2.3356   2.3823   2.3999
   2.4312   2.4357   2.5058   2.5547   2.5766   2.5953   2.6345   2.6636
   2.6938   2.7252   2.7420   2.7759   2.8245   2.8499   2.9185   2.9348
   2.9769   3.0398   3.0769   3.1465   3.1764   3.2657   3.3795   3.5000
     cgsolve_all iterations  66    anorm=    0.75E-07
PARA_AUG  1     -25.4105427        -0.4241664         0.9474794
     cgsolve_all iterations  67    anorm=    0.74E-07
PARA_AUG  2      -0.3164506       -25.4030183        -0.6414937
     cgsolve_all iterations  66    anorm=    0.75E-07
PARA_AUG  3       0.9237946        -0.6300262       -24.9080137
     cgsolve_all iterations  73    anorm=    0.71E-07
     cgsolve_all iterations  72    anorm=    0.71E-07
     cgsolve_all iterations  73    anorm=    0.71E-07
     compute_u_kq: q = (    0.0203,    0.0000,    0.0000)
     Rotating WFCS
     ethr =  1.00E-14,  avg # of iterations = 23.0
     eigenvalues at k:
 -35.2601 -34.9123 -34.8274 -34.6503 -34.6348 -34.4312 -34.2832 -34.2659
 -34.2538 -34.1914 -34.1091 -34.0059 -33.9926 -17.1683 -16.9917 -16.7687
 -16.7181 -16.6524 -16.5498 -16.4917 -16.4387 -16.3764 -16.3058 -16.2738
 -16.1849 -16.1381 -16.0835 -16.0554 -16.0358 -15.9899 -15.9483 -15.9330
 -15.9191 -15.8726 -15.8460 -15.8098 -15.8027 -15.7723 -15.7543 -15.7387
 -15.7061 -15.6767 -15.6652 -15.6427 -15.6293 -15.5968 -15.5618 -15.5446
 -15.5111 -15.4806 -15.4665 -15.4543 -15.4330 -15.4033 -15.3815 -15.3692
 -15.3478 -15.3258 -15.3010 -15.2862 -15.2631 -15.2267 -15.1756 -15.1578
 -15.1330 -15.0935 -15.0621 -15.0419 -14.9685 -14.8795 -14.8557 -14.7751
 -14.5587 -13.8800 -13.8039 -13.7066 -13.6569 -13.6017 -13.4909 -13.4684
 -13.3605 -13.2698 -13.2337 -13.1532 -13.1248 -13.0535 -12.9953 -12.9368
 -12.8487 -12.7926 -12.7319 -12.6865 -12.6421 -12.5867 -12.5266 -12.4720
 -12.4581 -12.3588 -12.2262  -4.7855  -4.7716  -4.5913  -4.4646  -4.4102
  -4.3612  -4.3199  -4.2325  -4.1671  -4.1149  -3.9870  -3.9303  -3.8510
  -3.7989  -3.7045  -3.6155  -3.5864  -3.5629  -3.0923  -2.7809  -2.4202
  -2.3189  -2.1865  -1.7609  -1.6776  -1.6053  -1.5135  -1.4784  -1.3794
  -1.3395  -1.2524  -1.2198  -1.1833  -1.0843  -1.0548  -0.9708  -0.9143
  -0.8665  -0.7829  -0.6967  -0.6833  -0.6421  -0.6109  -0.5811  -0.5454
  -0.4588  -0.4373  -0.3407  -0.2647  -0.2545  -0.1638  -0.1576  -0.1129
  -0.0163   0.0878   0.1590   0.2092   0.2959   0.3301   0.3649   0.4052
   0.4517   0.4862   0.5764   0.6543   0.6856   0.7126   0.7762   0.8123
   0.8417   0.8949   0.9151   0.9431   1.0465   1.0673   1.1119   1.1488
   1.1585   1.1993   1.2332   1.2776   1.2981   1.3524   1.4048   1.4412
   1.5051   1.5377   1.5581   1.5838   1.6223   1.6697   1.6890   1.7127
   1.7388   1.7688   1.7916   1.8156   1.8528   1.8655   1.8842   1.9176
   1.9388   1.9700   1.9848   2.0146   2.0385   2.0715   2.0944   2.1579
   2.1706   2.1927   2.2201   2.2552   2.2871   2.3356   2.3823   2.3999
   2.4312   2.4357   2.5058   2.5547   2.5766   2.5953   2.6345   2.6636
   2.6938   2.7251   2.7420   2.7759   2.8245   2.8499   2.9185   2.9348
   2.9769   3.0398   3.0769   3.1465   3.1764   3.2657   3.3795   3.5000
     eigenvalues at k+q:
 -35.2600 -34.9122 -34.8274 -34.6503 -34.6348 -34.4312 -34.2832 -34.2659
 -34.2538 -34.1914 -34.1091 -34.0059 -33.9926 -17.1723 -16.9916 -16.7630
 -16.7158 -16.6513 -16.5530 -16.4890 -16.4426 -16.3788 -16.3064 -16.2756
 -16.1831 -16.1375 -16.0834 -16.0567 -16.0353 -15.9915 -15.9539 -15.9373
 -15.9193 -15.8748 -15.8479 -15.8105 -15.8042 -15.7729 -15.7527 -15.7397
 -15.7049 -15.6770 -15.6676 -15.6447 -15.6289 -15.5973 -15.5632 -15.5432
 -15.5078 -15.4815 -15.4655 -15.4518 -15.4306 -15.4017 -15.3796 -15.3685
 -15.3477 -15.3252 -15.3030 -15.2865 -15.2626 -15.2243 -15.1760 -15.1581
 -15.1328 -15.0927 -15.0618 -15.0398 -14.9685 -14.8770 -14.8528 -14.7722
 -14.5568 -13.8756 -13.8053 -13.7034 -13.6499 -13.5960 -13.4892 -13.4625
 -13.3501 -13.2689 -13.2297 -13.1537 -13.1184 -13.0463 -12.9924 -12.9458
 -12.8507 -12.8023 -12.7345 -12.6952 -12.6500 -12.5906 -12.5293 -12.4755
 -12.4652 -12.3638 -12.2323  -4.7845  -4.7694  -4.5861  -4.4633  -4.4129
  -4.3608  -4.3185  -4.2320  -4.1700  -4.1161  -3.9917  -3.9343  -3.8535
  -3.8020  -3.7015  -3.6168  -3.5882  -3.5651  -3.0853  -2.7768  -2.4138
  -2.3178  -2.1910  -1.7578  -1.6706  -1.5954  -1.5010  -1.4760  -1.3794
  -1.3347  -1.2487  -1.2177  -1.1779  -1.0795  -1.0497  -0.9690  -0.9072
  -0.8667  -0.7842  -0.6973  -0.6835  -0.6424  -0.6127  -0.5812  -0.5454
  -0.4616  -0.4385  -0.3416  -0.2669  -0.2565  -0.1707  -0.1576  -0.1190
  -0.0146   0.0851   0.1562   0.2068   0.2986   0.3262   0.3686   0.4030
   0.4524   0.4898   0.5745   0.6567   0.6845   0.7111   0.7747   0.8096
   0.8485   0.8954   0.9170   0.9444   1.0466   1.0651   1.1092   1.1452
   1.1526   1.1935   1.2331   1.2716   1.2945   1.3505   1.3963   1.4404
   1.5005   1.5332   1.5574   1.5837   1.6190   1.6694   1.6832   1.7122
   1.7350   1.7685   1.7887   1.8112   1.8525   1.8612   1.8825   1.9142
   1.9379   1.9694   1.9848   2.0106   2.0346   2.0664   2.0922   2.1582
   2.1712   2.1894   2.2183   2.2560   2.2893   2.3357   2.3845   2.3992
   2.4306   2.4372   2.5062   2.5595   2.5778   2.6010   2.6367   2.6679
   2.6970   2.7271   2.7420   2.7787   2.8267   2.8501   2.9212   2.9370
   2.9775   3.0406   3.0800   3.1483   3.1808   3.2610   3.3779   3.4978
     cgsolve_all iterations  73    anorm=    0.71E-07
     cgsolve_all iterations  72    anorm=    0.70E-07
     cgsolve_all iterations  72    anorm=    0.70E-07
     compute_u_kq: q = (   -0.0203,    0.0000,    0.0000)
     Rotating WFCS
     ethr =  1.00E-14,  avg # of iterations = 23.0
     eigenvalues at k:
 -35.2601 -34.9123 -34.8274 -34.6503 -34.6348 -34.4312 -34.2832 -34.2659
 -34.2538 -34.1914 -34.1091 -34.0059 -33.9926 -17.1683 -16.9917 -16.7687
 -16.7181 -16.6524 -16.5498 -16.4917 -16.4387 -16.3764 -16.3058 -16.2738
 -16.1849 -16.1381 -16.0835 -16.0554 -16.0358 -15.9899 -15.9483 -15.9330
 -15.9191 -15.8726 -15.8460 -15.8098 -15.8027 -15.7723 -15.7543 -15.7387
 -15.7061 -15.6767 -15.6652 -15.6427 -15.6293 -15.5968 -15.5618 -15.5446
 -15.5111 -15.4806 -15.4665 -15.4543 -15.4330 -15.4033 -15.3815 -15.3692
 -15.3478 -15.3258 -15.3010 -15.2862 -15.2631 -15.2267 -15.1756 -15.1578
 -15.1330 -15.0935 -15.0621 -15.0419 -14.9685 -14.8795 -14.8557 -14.7751
 -14.5587 -13.8800 -13.8039 -13.7066 -13.6569 -13.6017 -13.4909 -13.4684
 -13.3605 -13.2698 -13.2337 -13.1532 -13.1248 -13.0535 -12.9953 -12.9368
 -12.8487 -12.7926 -12.7319 -12.6865 -12.6421 -12.5867 -12.5266 -12.4720
 -12.4581 -12.3588 -12.2262  -4.7855  -4.7716  -4.5913  -4.4646  -4.4102
  -4.3612  -4.3199  -4.2325  -4.1671  -4.1149  -3.9870  -3.9303  -3.8510
  -3.7989  -3.7045  -3.6155  -3.5864  -3.5629  -3.0923  -2.7809  -2.4202
  -2.3189  -2.1865  -1.7609  -1.6776  -1.6053  -1.5135  -1.4784  -1.3794
  -1.3395  -1.2524  -1.2198  -1.1833  -1.0843  -1.0548  -0.9708  -0.9143
  -0.8665  -0.7829  -0.6967  -0.6833  -0.6421  -0.6109  -0.5811  -0.5454
  -0.4588  -0.4373  -0.3407  -0.2647  -0.2545  -0.1638  -0.1576  -0.1129
  -0.0163   0.0878   0.1590   0.2092   0.2959   0.3301   0.3649   0.4052
   0.4517   0.4862   0.5764   0.6543   0.6856   0.7126   0.7762   0.8123
   0.8417   0.8949   0.9151   0.9431   1.0465   1.0673   1.1119   1.1488
   1.1585   1.1993   1.2332   1.2776   1.2981   1.3524   1.4048   1.4412
   1.5051   1.5377   1.5581   1.5838   1.6223   1.6697   1.6890   1.7127
   1.7388   1.7688   1.7916   1.8156   1.8528   1.8655   1.8842   1.9176
   1.9388   1.9700   1.9848   2.0146   2.0385   2.0715   2.0944   2.1579
   2.1706   2.1927   2.2201   2.2552   2.2871   2.3356   2.3823   2.3999
   2.4312   2.4357   2.5058   2.5547   2.5766   2.5953   2.6345   2.6636
   2.6938   2.7251   2.7420   2.7759   2.8245   2.8499   2.9185   2.9348
   2.9769   3.0398   3.0769   3.1465   3.1764   3.2657   3.3795   3.5000
     eigenvalues at k+q:
 -35.2600 -34.9123 -34.8274 -34.6503 -34.6348 -34.4312 -34.2832 -34.2659
 -34.2538 -34.1914 -34.1091 -34.0059 -33.9926 -17.1642 -16.9918 -16.7751
 -16.7199 -16.6535 -16.5467 -16.4943 -16.4347 -16.3739 -16.3054 -16.2717
 -16.1869 -16.1390 -16.0839 -16.0541 -16.0355 -15.9882 -15.9432 -15.9284
 -15.9190 -15.8705 -15.8439 -15.8094 -15.8010 -15.7718 -15.7557 -15.7377
 -15.7075 -15.6763 -15.6626 -15.6411 -15.6296 -15.5962 -15.5608 -15.5457
 -15.5145 -15.4805 -15.4674 -15.4570 -15.4347 -15.4048 -15.3834 -15.3698
 -15.3478 -15.3261 -15.2991 -15.2860 -15.2638 -15.2294 -15.1752 -15.1575
 -15.1331 -15.0942 -15.0625 -15.0438 -14.9688 -14.8825 -14.8583 -14.7780
 -14.5606 -13.8843 -13.8024 -13.7097 -13.6638 -13.6080 -13.4937 -13.4722
 -13.3702 -13.2706 -13.2376 -13.1526 -13.1311 -13.0604 -12.9987 -12.9284
 -12.8463 -12.7831 -12.7295 -12.6782 -12.6346 -12.5829 -12.5238 -12.4686
 -12.4509 -12.3542 -12.2199  -4.7867  -4.7736  -4.5962  -4.4660  -4.4077
  -4.3617  -4.3207  -4.2329  -4.1642  -4.1139  -3.9827  -3.9255  -3.8489
  -3.7955  -3.7075  -3.6141  -3.5846  -3.5604  -3.0994  -2.7849  -2.4264
  -2.3200  -2.1823  -1.7644  -1.6850  -1.6157  -1.5258  -1.4800  -1.3794
  -1.3432  -1.2574  -1.2221  -1.1882  -1.0891  -1.0603  -0.9720  -0.9212
  -0.8657  -0.7812  -0.6961  -0.6827  -0.6420  -0.6093  -0.5810  -0.5455
  -0.4560  -0.4355  -0.3402  -0.2649  -0.2506  -0.1611  -0.1538  -0.1061
  -0.0186   0.0898   0.1622   0.2118   0.2927   0.3339   0.3623   0.4063
   0.4520   0.4828   0.5784   0.6517   0.6858   0.7140   0.7775   0.8142
   0.8369   0.8944   0.9138   0.9421   1.0460   1.0702   1.1147   1.1520
   1.1643   1.2040   1.2341   1.2824   1.3019   1.3544   1.4129   1.4425
   1.5096   1.5403   1.5602   1.5841   1.6256   1.6695   1.6956   1.7130
   1.7432   1.7688   1.7936   1.8203   1.8526   1.8707   1.8858   1.9206
   1.9400   1.9706   1.9844   2.0190   2.0428   2.0764   2.0971   2.1566
   2.1699   2.1951   2.2232   2.2547   2.2857   2.3348   2.3804   2.4008
   2.4315   2.4353   2.5053   2.5495   2.5755   2.5899   2.6317   2.6581
   2.6912   2.7228   2.7423   2.7736   2.8225   2.8497   2.9154   2.9342
   2.9765   3.0383   3.0747   3.1441   3.1719   3.2699   3.3814   3.5019
     cgsolve_all iterations  73    anorm=    0.72E-07
     cgsolve_all iterations  73    anorm=    0.71E-07
     cgsolve_all iterations  73    anorm=    0.71E-07
     compute_u_kq: q = (    0.0000,    0.0203,    0.0000)
     Rotating WFCS
     ethr =  1.00E-14,  avg # of iterations = 23.0
     eigenvalues at k:
 -35.2601 -34.9123 -34.8274 -34.6503 -34.6348 -34.4312 -34.2832 -34.2659
 -34.2538 -34.1914 -34.1091 -34.0059 -33.9926 -17.1683 -16.9917 -16.7687
 -16.7181 -16.6524 -16.5498 -16.4917 -16.4387 -16.3764 -16.3058 -16.2738
 -16.1849 -16.1381 -16.0835 -16.0554 -16.0358 -15.9899 -15.9483 -15.9330
 -15.9191 -15.8726 -15.8460 -15.8098 -15.8027 -15.7723 -15.7543 -15.7387
 -15.7061 -15.6767 -15.6652 -15.6427 -15.6293 -15.5968 -15.5618 -15.5446
 -15.5111 -15.4806 -15.4665 -15.4543 -15.4330 -15.4033 -15.3815 -15.3692
 -15.3478 -15.3258 -15.3010 -15.2862 -15.2631 -15.2267 -15.1756 -15.1578
 -15.1330 -15.0935 -15.0621 -15.0419 -14.9685 -14.8795 -14.8557 -14.7751
 -14.5587 -13.8800 -13.8039 -13.7066 -13.6569 -13.6017 -13.4909 -13.4684
 -13.3605 -13.2698 -13.2337 -13.1532 -13.1248 -13.0535 -12.9953 -12.9368
 -12.8487 -12.7926 -12.7319 -12.6865 -12.6421 -12.5867 -12.5266 -12.4720
 -12.4581 -12.3588 -12.2262  -4.7855  -4.7716  -4.5913  -4.4646  -4.4102
  -4.3612  -4.3199  -4.2325  -4.1671  -4.1149  -3.9870  -3.9303  -3.8510
  -3.7989  -3.7045  -3.6155  -3.5864  -3.5629  -3.0923  -2.7809  -2.4202
  -2.3189  -2.1865  -1.7609  -1.6776  -1.6053  -1.5135  -1.4784  -1.3794
  -1.3395  -1.2524  -1.2198  -1.1833  -1.0843  -1.0548  -0.9708  -0.9143
  -0.8665  -0.7829  -0.6967  -0.6833  -0.6421  -0.6109  -0.5811  -0.5454
  -0.4588  -0.4373  -0.3407  -0.2647  -0.2545  -0.1638  -0.1576  -0.1129
  -0.0163   0.0878   0.1590   0.2092   0.2959   0.3301   0.3649   0.4052
   0.4517   0.4862   0.5764   0.6543   0.6856   0.7126   0.7762   0.8123
   0.8417   0.8949   0.9151   0.9431   1.0465   1.0673   1.1119   1.1488
   1.1585   1.1993   1.2332   1.2776   1.2981   1.3524   1.4048   1.4412
   1.5051   1.5377   1.5581   1.5838   1.6223   1.6697   1.6890   1.7127
   1.7388   1.7688   1.7916   1.8156   1.8528   1.8655   1.8842   1.9176
   1.9388   1.9700   1.9848   2.0146   2.0385   2.0715   2.0944   2.1579
   2.1706   2.1927   2.2201   2.2552   2.2871   2.3356   2.3823   2.3999
   2.4312   2.4357   2.5058   2.5547   2.5766   2.5953   2.6345   2.6636
   2.6938   2.7251   2.7420   2.7759   2.8245   2.8499   2.9185   2.9348
   2.9769   3.0398   3.0769   3.1465   3.1764   3.2657   3.3795   3.5000
     eigenvalues at k+q:
 -35.2600 -34.9122 -34.8274 -34.6503 -34.6348 -34.4312 -34.2832 -34.2659
 -34.2538 -34.1914 -34.1091 -34.0059 -33.9926 -17.1683 -16.9918 -16.7691
 -16.7181 -16.6520 -16.5494 -16.4928 -16.4398 -16.3733 -16.3056 -16.2751
 -16.1855 -16.1375 -16.0853 -16.0550 -16.0325 -15.9918 -15.9486 -15.9317
 -15.9212 -15.8728 -15.8431 -15.8105 -15.8025 -15.7732 -15.7550 -15.7374
 -15.7093 -15.6761 -15.6628 -15.6417 -15.6296 -15.5958 -15.5637 -15.5424
 -15.5133 -15.4786 -15.4678 -15.4569 -15.4329 -15.4049 -15.3823 -15.3701
 -15.3467 -15.3262 -15.2981 -15.2862 -15.2642 -15.2265 -15.1754 -15.1571
 -15.1325 -15.0927 -15.0640 -15.0413 -14.9678 -14.8790 -14.8560 -14.7749
 -14.5589 -13.8789 -13.8041 -13.7053 -13.6574 -13.6023 -13.4912 -13.4696
 -13.3595 -13.2691 -13.2344 -13.1534 -13.1289 -13.0553 -12.9979 -12.9413
 -12.8400 -12.7892 -12.7305 -12.6814 -12.6414 -12.5882 -12.5266 -12.4733
 -12.4610 -12.3598 -12.2264  -4.7859  -4.7707  -4.5919  -4.4640  -4.4117
  -4.3618  -4.3192  -4.2322  -4.1673  -4.1137  -3.9883  -3.9287  -3.8508
  -3.7995  -3.7041  -3.6152  -3.5874  -3.5623  -3.0923  -2.7821  -2.4199
  -2.3184  -2.1866  -1.7602  -1.6735  -1.6073  -1.5128  -1.4787  -1.3833
  -1.3392  -1.2509  -1.2174  -1.1871  -1.0881  -1.0562  -0.9675  -0.9154
  -0.8608  -0.7871  -0.6953  -0.6808  -0.6433  -0.6092  -0.5832  -0.5463
  -0.4601  -0.4346  -0.3434  -0.2657  -0.2560  -0.1626  -0.1569  -0.1135
  -0.0188   0.0859   0.1602   0.2064   0.3008   0.3343   0.3634   0.4075
   0.4571   0.4792   0.5743   0.6521   0.6854   0.7128   0.7760   0.8116
   0.8464   0.8932   0.9159   0.9455   1.0466   1.0695   1.1152   1.1476
   1.1546   1.2023   1.2377   1.2791   1.2940   1.3575   1.4035   1.4457
   1.5038   1.5394   1.5558   1.5833   1.6215   1.6686   1.6877   1.7131
   1.7365   1.7695   1.7876   1.8157   1.8528   1.8657   1.8851   1.9147
   1.9394   1.9678   1.9847   2.0126   2.0403   2.0723   2.0946   2.1552
   2.1712   2.1929   2.2204   2.2532   2.2887   2.3308   2.3823   2.4012
   2.4296   2.4351   2.5086   2.5548   2.5788   2.6002   2.6362   2.6624
   2.6922   2.7254   2.7411   2.7755   2.8247   2.8505   2.9171   2.9343
   2.9753   3.0394   3.0791   3.1461   3.1757   3.2666   3.3797   3.5001
     cgsolve_all iterations  73    anorm=    0.72E-07
     cgsolve_all iterations  72    anorm=    0.71E-07
     cgsolve_all iterations  73    anorm=    0.72E-07
     compute_u_kq: q = (    0.0000,   -0.0203,    0.0000)
     Rotating WFCS
     ethr =  1.00E-14,  avg # of iterations = 23.0
     eigenvalues at k:
 -35.2601 -34.9123 -34.8274 -34.6503 -34.6348 -34.4312 -34.2832 -34.2659
 -34.2538 -34.1914 -34.1091 -34.0059 -33.9926 -17.1683 -16.9917 -16.7687
 -16.7181 -16.6524 -16.5498 -16.4917 -16.4387 -16.3764 -16.3058 -16.2738
 -16.1849 -16.1381 -16.0835 -16.0554 -16.0358 -15.9899 -15.9483 -15.9330
 -15.9191 -15.8726 -15.8460 -15.8098 -15.8027 -15.7723 -15.7543 -15.7387
 -15.7061 -15.6767 -15.6652 -15.6427 -15.6293 -15.5968 -15.5618 -15.5446
 -15.5111 -15.4806 -15.4665 -15.4543 -15.4330 -15.4033 -15.3815 -15.3692
 -15.3478 -15.3258 -15.3010 -15.2862 -15.2631 -15.2267 -15.1756 -15.1578
 -15.1330 -15.0935 -15.0621 -15.0419 -14.9685 -14.8795 -14.8557 -14.7751
 -14.5587 -13.8800 -13.8039 -13.7066 -13.6569 -13.6017 -13.4909 -13.4684
 -13.3605 -13.2698 -13.2337 -13.1532 -13.1248 -13.0535 -12.9953 -12.9368
 -12.8487 -12.7926 -12.7319 -12.6865 -12.6421 -12.5867 -12.5266 -12.4720
 -12.4581 -12.3588 -12.2262  -4.7855  -4.7716  -4.5913  -4.4646  -4.4102
  -4.3612  -4.3199  -4.2325  -4.1671  -4.1149  -3.9870  -3.9303  -3.8510
  -3.7989  -3.7045  -3.6155  -3.5864  -3.5629  -3.0923  -2.7809  -2.4202
  -2.3189  -2.1865  -1.7609  -1.6776  -1.6053  -1.5135  -1.4784  -1.3794
  -1.3395  -1.2524  -1.2198  -1.1833  -1.0843  -1.0548  -0.9708  -0.9143
  -0.8665  -0.7829  -0.6967  -0.6833  -0.6421  -0.6109  -0.5811  -0.5454
  -0.4588  -0.4373  -0.3407  -0.2647  -0.2545  -0.1638  -0.1576  -0.1129
  -0.0163   0.0878   0.1590   0.2092   0.2959   0.3301   0.3649   0.4052
   0.4517   0.4862   0.5764   0.6543   0.6856   0.7126   0.7762   0.8123
   0.8417   0.8949   0.9151   0.9431   1.0465   1.0673   1.1119   1.1488
   1.1585   1.1993   1.2332   1.2776   1.2981   1.3524   1.4048   1.4412
   1.5051   1.5377   1.5581   1.5838   1.6223   1.6697   1.6890   1.7127
   1.7388   1.7688   1.7916   1.8156   1.8528   1.8655   1.8842   1.9176
   1.9388   1.9700   1.9848   2.0146   2.0385   2.0715   2.0944   2.1579
   2.1706   2.1927   2.2201   2.2552   2.2871   2.3356   2.3823   2.3999
   2.4312   2.4357   2.5058   2.5547   2.5766   2.5953   2.6345   2.6636
   2.6938   2.7251   2.7420   2.7759   2.8245   2.8499   2.9185   2.9348
   2.9769   3.0398   3.0769   3.1465   3.1764   3.2657   3.3795   3.5000
     eigenvalues at k+q:
 -35.2600 -34.9122 -34.8274 -34.6503 -34.6348 -34.4312 -34.2832 -34.2659
 -34.2538 -34.1914 -34.1091 -34.0059 -33.9926 -17.1684 -16.9917 -16.7683
 -16.7183 -16.6528 -16.5503 -16.4907 -16.4372 -16.3797 -16.3059 -16.2717
 -16.1842 -16.1387 -16.0820 -16.0564 -16.0388 -15.9877 -15.9492 -15.9344
 -15.9166 -15.8732 -15.8483 -15.8092 -15.8033 -15.7711 -15.7535 -15.7397
 -15.7026 -15.6769 -15.6674 -15.6439 -15.6289 -15.5976 -15.5602 -15.5468
 -15.5092 -15.4826 -15.4658 -15.4517 -15.4334 -15.4012 -15.3806 -15.3683
 -15.3489 -15.3254 -15.3039 -15.2862 -15.2623 -15.2267 -15.1759 -15.1585
 -15.1335 -15.0945 -15.0612 -15.0424 -14.9690 -14.8800 -14.8546 -14.7754
 -14.5585 -13.8812 -13.8036 -13.7088 -13.6561 -13.5999 -13.4905 -13.4674
 -13.3610 -13.2706 -13.2330 -13.1530 -13.1213 -13.0522 -12.9930 -12.9318
 -12.8578 -12.7953 -12.7332 -12.6915 -12.6423 -12.5852 -12.5266 -12.4712
 -12.4554 -12.3582 -12.2259  -4.7851  -4.7725  -4.5907  -4.4649  -4.4091
  -4.3608  -4.3203  -4.2327  -4.1669  -4.1158  -3.9855  -3.9317  -3.8512
  -3.7983  -3.7049  -3.6156  -3.5856  -3.5638  -3.0924  -2.7796  -2.4202
  -2.3197  -2.1857  -1.7622  -1.6808  -1.6045  -1.5143  -1.4786  -1.3766
  -1.3383  -1.2541  -1.2227  -1.1783  -1.0803  -1.0536  -0.9739  -0.9134
  -0.8712  -0.7791  -0.6987  -0.6856  -0.6416  -0.6128  -0.5791  -0.5442
  -0.4581  -0.4398  -0.3379  -0.2645  -0.2521  -0.1656  -0.1568  -0.1127
  -0.0142   0.0896   0.1582   0.2126   0.2911   0.3250   0.3665   0.4019
   0.4469   0.4940   0.5783   0.6569   0.6853   0.7121   0.7766   0.8125
   0.8374   0.8961   0.9155   0.9409   1.0466   1.0655   1.1080   1.1499
   1.1620   1.1968   1.2284   1.2771   1.3021   1.3485   1.4074   1.4370
   1.5061   1.5362   1.5596   1.5844   1.6231   1.6695   1.6917   1.7121
   1.7414   1.7687   1.7953   1.8151   1.8531   1.8654   1.8833   1.9175
   1.9412   1.9718   1.9847   2.0163   2.0365   2.0714   2.0940   2.1595
   2.1684   2.1932   2.2203   2.2575   2.2856   2.3393   2.3823   2.3986
   2.4320   2.4378   2.5029   2.5530   2.5756   2.5912   2.6324   2.6648
   2.6949   2.7251   2.7432   2.7765   2.8242   2.8494   2.9197   2.9361
   2.9783   3.0399   3.0750   3.1463   3.1768   3.2645   3.3796   3.4998
     cgsolve_all iterations  73    anorm=    0.71E-07
     cgsolve_all iterations  72    anorm=    0.72E-07
     cgsolve_all iterations  73    anorm=    0.71E-07
     compute_u_kq: q = (    0.0000,    0.0000,    0.0203)
     Rotating WFCS
     ethr =  1.00E-14,  avg # of iterations = 23.0
     eigenvalues at k:
 -35.2601 -34.9123 -34.8274 -34.6503 -34.6348 -34.4312 -34.2832 -34.2659
 -34.2538 -34.1914 -34.1091 -34.0059 -33.9926 -17.1683 -16.9917 -16.7687
 -16.7181 -16.6524 -16.5498 -16.4917 -16.4387 -16.3764 -16.3058 -16.2738
 -16.1849 -16.1381 -16.0835 -16.0554 -16.0358 -15.9899 -15.9483 -15.9330
 -15.9191 -15.8726 -15.8460 -15.8098 -15.8027 -15.7723 -15.7543 -15.7387
 -15.7061 -15.6767 -15.6652 -15.6427 -15.6293 -15.5968 -15.5618 -15.5446
 -15.5111 -15.4806 -15.4665 -15.4543 -15.4330 -15.4033 -15.3815 -15.3692
 -15.3478 -15.3258 -15.3010 -15.2862 -15.2631 -15.2267 -15.1756 -15.1578
 -15.1330 -15.0935 -15.0621 -15.0419 -14.9685 -14.8795 -14.8557 -14.7751
 -14.5587 -13.8800 -13.8039 -13.7066 -13.6569 -13.6017 -13.4909 -13.4684
 -13.3605 -13.2698 -13.2337 -13.1532 -13.1248 -13.0535 -12.9953 -12.9368
 -12.8487 -12.7926 -12.7319 -12.6865 -12.6421 -12.5867 -12.5266 -12.4720
 -12.4581 -12.3588 -12.2262  -4.7855  -4.7716  -4.5913  -4.4646  -4.4102
  -4.3612  -4.3199  -4.2325  -4.1671  -4.1149  -3.9870  -3.9303  -3.8510
  -3.7989  -3.7045  -3.6155  -3.5864  -3.5629  -3.0923  -2.7809  -2.4202
  -2.3189  -2.1865  -1.7609  -1.6776  -1.6053  -1.5135  -1.4784  -1.3794
  -1.3395  -1.2524  -1.2198  -1.1833  -1.0843  -1.0548  -0.9708  -0.9143
  -0.8665  -0.7829  -0.6967  -0.6833  -0.6421  -0.6109  -0.5811  -0.5454
  -0.4588  -0.4373  -0.3407  -0.2647  -0.2545  -0.1638  -0.1576  -0.1129
  -0.0163   0.0878   0.1590   0.2092   0.2959   0.3301   0.3649   0.4052
   0.4517   0.4862   0.5764   0.6543   0.6856   0.7126   0.7762   0.8123
   0.8417   0.8949   0.9151   0.9431   1.0465   1.0673   1.1119   1.1488
   1.1585   1.1993   1.2332   1.2776   1.2981   1.3524   1.4048   1.4412
   1.5051   1.5377   1.5581   1.5838   1.6223   1.6697   1.6890   1.7127
   1.7388   1.7688   1.7916   1.8156   1.8528   1.8655   1.8842   1.9176
   1.9388   1.9700   1.9848   2.0146   2.0385   2.0715   2.0944   2.1579
   2.1706   2.1927   2.2201   2.2552   2.2871   2.3356   2.3823   2.3999
   2.4312   2.4357   2.5058   2.5547   2.5766   2.5953   2.6345   2.6636
   2.6938   2.7251   2.7420   2.7759   2.8245   2.8499   2.9185   2.9348
   2.9769   3.0398   3.0769   3.1465   3.1764   3.2657   3.3795   3.5000
     eigenvalues at k+q:
 -35.2600 -34.9122 -34.8274 -34.6503 -34.6348 -34.4312 -34.2832 -34.2659
 -34.2538 -34.1914 -34.1091 -34.0059 -33.9926 -17.1685 -16.9917 -16.7685
 -16.7180 -16.6524 -16.5497 -16.4919 -16.4387 -16.3763 -16.3058 -16.2738
 -16.1849 -16.1379 -16.0837 -16.0554 -16.0366 -15.9903 -15.9475 -15.9325
 -15.9187 -15.8732 -15.8466 -15.8083 -15.8042 -15.7724 -15.7553 -15.7380
 -15.7064 -15.6766 -15.6648 -15.6429 -15.6286 -15.5989 -15.5611 -15.5439
 -15.5109 -15.4808 -15.4663 -15.4548 -15.4329 -15.4029 -15.3808 -15.3687
 -15.3479 -15.3271 -15.3013 -15.2854 -15.2631 -15.2269 -15.1757 -15.1578
 -15.1327 -15.0934 -15.0624 -15.0418 -14.9685 -14.8776 -14.8580 -14.7746
 -14.5587 -13.8799 -13.8039 -13.7062 -13.6570 -13.6016 -13.4898 -13.4687
 -13.3607 -13.2693 -13.2335 -13.1535 -13.1242 -13.0533 -12.9951 -12.9370
 -12.8491 -12.7931 -12.7320 -12.6870 -12.6424 -12.5868 -12.5267 -12.4721
 -12.4583 -12.3589 -12.2264  -4.7854  -4.7716  -4.5911  -4.4646  -4.4102
  -4.3612  -4.3198  -4.2325  -4.1672  -4.1148  -3.9873  -3.9306  -3.8509
  -3.7989  -3.7044  -3.6156  -3.5865  -3.5629  -3.0921  -2.7807  -2.4200
  -2.3188  -2.1868  -1.7605  -1.6766  -1.6066  -1.5127  -1.4792  -1.3787
  -1.3393  -1.2526  -1.2188  -1.1819  -1.0853  -1.0579  -0.9693  -0.9117
  -0.8664  -0.7841  -0.6963  -0.6872  -0.6397  -0.6105  -0.5802  -0.5455
  -0.4606  -0.4362  -0.3418  -0.2643  -0.2534  -0.1665  -0.1558  -0.1123
  -0.0173   0.0902   0.1606   0.2088   0.2968   0.3306   0.3633   0.4061
   0.4490   0.4873   0.5770   0.6539   0.6870   0.7126   0.7737   0.8119
   0.8409   0.8967   0.9164   0.9426   1.0489   1.0629   1.1152   1.1472
   1.1585   1.1984   1.2320   1.2742   1.2955   1.3528   1.4043   1.4398
   1.5039   1.5398   1.5612   1.5827   1.6221   1.6705   1.6884   1.7141
   1.7367   1.7717   1.7942   1.8152   1.8497   1.8663   1.8845   1.9189
   1.9355   1.9687   1.9841   2.0152   2.0422   2.0718   2.0944   2.1573
   2.1698   2.1932   2.2206   2.2540   2.2875   2.3377   2.3824   2.4012
   2.4294   2.4353   2.5062   2.5547   2.5759   2.5947   2.6346   2.6631
   2.6950   2.7259   2.7408   2.7767   2.8255   2.8498   2.9178   2.9350
   2.9771   3.0394   3.0770   3.1467   3.1768   3.2655   3.3795   3.4998
     cgsolve_all iterations  73    anorm=    0.71E-07
     cgsolve_all iterations  72    anorm=    0.70E-07
     cgsolve_all iterations  72    anorm=    0.72E-07
     compute_u_kq: q = (    0.0000,    0.0000,   -0.0203)
     Rotating WFCS
     ethr =  1.00E-14,  avg # of iterations = 23.0
     eigenvalues at k:
 -35.2601 -34.9123 -34.8274 -34.6503 -34.6348 -34.4312 -34.2832 -34.2659
 -34.2538 -34.1914 -34.1091 -34.0059 -33.9926 -17.1683 -16.9917 -16.7687
 -16.7181 -16.6524 -16.5498 -16.4917 -16.4387 -16.3764 -16.3058 -16.2738
 -16.1849 -16.1381 -16.0835 -16.0554 -16.0358 -15.9899 -15.9483 -15.9330
 -15.9191 -15.8726 -15.8460 -15.8098 -15.8027 -15.7723 -15.7543 -15.7387
 -15.7061 -15.6767 -15.6652 -15.6427 -15.6293 -15.5968 -15.5618 -15.5446
 -15.5111 -15.4806 -15.4665 -15.4543 -15.4330 -15.4033 -15.3815 -15.3692
 -15.3478 -15.3258 -15.3010 -15.2862 -15.2631 -15.2267 -15.1756 -15.1578
 -15.1330 -15.0935 -15.0621 -15.0419 -14.9685 -14.8795 -14.8557 -14.7751
 -14.5587 -13.8800 -13.8039 -13.7066 -13.6569 -13.6017 -13.4909 -13.4684
 -13.3605 -13.2698 -13.2337 -13.1532 -13.1248 -13.0535 -12.9953 -12.9368
 -12.8487 -12.7926 -12.7319 -12.6865 -12.6421 -12.5867 -12.5266 -12.4720
 -12.4581 -12.3588 -12.2262  -4.7855  -4.7716  -4.5913  -4.4646  -4.4102
  -4.3612  -4.3199  -4.2325  -4.1671  -4.1149  -3.9870  -3.9303  -3.8510
  -3.7989  -3.7045  -3.6155  -3.5864  -3.5629  -3.0923  -2.7809  -2.4202
  -2.3189  -2.1865  -1.7609  -1.6776  -1.6053  -1.5135  -1.4784  -1.3794
  -1.3395  -1.2524  -1.2198  -1.1833  -1.0843  -1.0548  -0.9708  -0.9143
  -0.8665  -0.7829  -0.6967  -0.6833  -0.6421  -0.6109  -0.5811  -0.5454
  -0.4588  -0.4373  -0.3407  -0.2647  -0.2545  -0.1638  -0.1576  -0.1129
  -0.0163   0.0878   0.1590   0.2092   0.2959   0.3301   0.3649   0.4052
   0.4517   0.4862   0.5764   0.6543   0.6856   0.7126   0.7762   0.8123
   0.8417   0.8949   0.9151   0.9431   1.0465   1.0673   1.1119   1.1488
   1.1585   1.1993   1.2332   1.2776   1.2981   1.3524   1.4048   1.4412
   1.5051   1.5377   1.5581   1.5838   1.6223   1.6697   1.6890   1.7127
   1.7388   1.7688   1.7916   1.8156   1.8528   1.8655   1.8842   1.9176
   1.9388   1.9700   1.9848   2.0146   2.0385   2.0715   2.0944   2.1579
   2.1706   2.1927   2.2201   2.2552   2.2871   2.3356   2.3823   2.3999
   2.4312   2.4357   2.5058   2.5547   2.5766   2.5953   2.6345   2.6636
   2.6938   2.7251   2.7420   2.7759   2.8245   2.8499   2.9185   2.9348
   2.9769   3.0398   3.0769   3.1465   3.1764   3.2657   3.3795   3.5000
     eigenvalues at k+q:
 -35.2600 -34.9122 -34.8274 -34.6503 -34.6348 -34.4312 -34.2832 -34.2659
 -34.2538 -34.1914 -34.1091 -34.0059 -33.9926 -17.1682 -16.9917 -16.7690
 -16.7181 -16.6524 -16.5497 -16.4915 -16.4387 -16.3765 -16.3058 -16.2738
 -16.1851 -16.1383 -16.0831 -16.0554 -16.0349 -15.9893 -15.9493 -15.9336
 -15.9194 -15.8725 -15.8451 -15.8112 -15.8015 -15.7722 -15.7534 -15.7389
 -15.7062 -15.6767 -15.6652 -15.6426 -15.6300 -15.5950 -15.5627 -15.5452
 -15.5112 -15.4801 -15.4670 -15.4536 -15.4330 -15.4038 -15.3824 -15.3696
 -15.3477 -15.3246 -15.3008 -15.2871 -15.2633 -15.2265 -15.1755 -15.1578
 -15.1331 -15.0937 -15.0618 -15.0420 -14.9684 -14.8817 -14.8533 -14.7756
 -14.5588 -13.8800 -13.8039 -13.7073 -13.6563 -13.6017 -13.4920 -13.4683
 -13.3605 -13.2701 -13.2340 -13.1528 -13.1253 -13.0537 -12.9956 -12.9366
 -12.8484 -12.7921 -12.7318 -12.6861 -12.6418 -12.5867 -12.5265 -12.4719
 -12.4579 -12.3587 -12.2260  -4.7856  -4.7716  -4.5915  -4.4646  -4.4101
  -4.3612  -4.3200  -4.2325  -4.1669  -4.1149  -3.9867  -3.9299  -3.8510
  -3.7989  -3.7046  -3.6155  -3.5863  -3.5629  -3.0925  -2.7811  -2.4204
  -2.3191  -2.1863  -1.7614  -1.6785  -1.6038  -1.5149  -1.4776  -1.3801
  -1.3390  -1.2528  -1.2209  -1.1845  -1.0834  -1.0516  -0.9720  -0.9168
  -0.8668  -0.7814  -0.6980  -0.6793  -0.6432  -0.6121  -0.5822  -0.5447
  -0.4586  -0.4376  -0.3398  -0.2641  -0.2548  -0.1637  -0.1572  -0.1136
  -0.0156   0.0853   0.1577   0.2097   0.2950   0.3297   0.3665   0.4042
   0.4532   0.4861   0.5761   0.6549   0.6845   0.7125   0.7782   0.8130
   0.8426   0.8925   0.9147   0.9435   1.0437   1.0719   1.1091   1.1500
   1.1595   1.2002   1.2337   1.2802   1.3017   1.3521   1.4050   1.4428
   1.5065   1.5349   1.5545   1.5851   1.6206   1.6705   1.6892   1.7122
   1.7411   1.7657   1.7893   1.8161   1.8552   1.8650   1.8846   1.9163
   1.9419   1.9713   1.9841   2.0141   2.0349   2.0721   2.0944   2.1582
   2.1722   2.1924   2.2195   2.2559   2.2870   2.3337   2.3817   2.3986
   2.4319   2.4377   2.5053   2.5546   2.5774   2.5964   2.6343   2.6641
   2.6925   2.7242   2.7431   2.7748   2.8235   2.8501   2.9194   2.9346
   2.9766   3.0402   3.0769   3.1464   3.1760   3.2660   3.3796   3.5001
     cgsolve_all iterations  73    anorm=    0.71E-07
     cgsolve_all iterations  72    anorm=    0.71E-07
     cgsolve_all iterations  73    anorm=    0.72E-07

     End of magnetic susceptibility calculation

     f-sum rule (1st term):
          -463.4957         -0.0525         -0.0166
            -0.0547       -463.5993          0.0385
            -0.0169          0.0388       -463.6793

     f-sum rule (2nd term):
           -11.5293          0.0539          0.0220
             0.0543        -11.5594         -0.0385
             0.0216         -0.0387        -11.4785

     f-sum rule (should be  -475.1572):
          -475.0250          0.0014          0.0054
            -0.0004       -475.1587          0.0000
             0.0047          0.0001       -475.1578

     chi_bare pGv (HH) in paratec units:
      -124.699789      0.738931      0.400169
         0.749061   -125.423031     -0.468767
         0.433625     -0.386799   -122.553621

      -124.699789      0.738931      0.400169
         0.749061   -125.423031     -0.468767
         0.433625     -0.386799   -122.553621

     chi_bare vGv (VV) in paratec units:
      -121.815444      0.698393      0.358792
         0.698313   -122.812554     -0.398450
         0.358468     -0.398191   -120.030753

      -121.815444      0.698393      0.358792
         0.698313   -122.812554     -0.398450
         0.358468     -0.398191   -120.030753

     chi_bare pGv (HH) in 10^{-6} cm^3/mol:
          -592.5852          3.5115          1.9016
             3.5596       -596.0221         -2.2276
             2.0606         -1.8381       -582.3864

     chi_bare vGv (VV) in 10^{-6} cm^3/mol:
          -578.8785          3.3188          1.7050
             3.3184       -583.6168         -1.8935
             1.7035         -1.8922       -570.3975

     Contributions to the NMR chemical shifts: -------------------------------

     Macroscopic shape contribution in ppm:                    7.46
             7.4895         -0.0000         -0.0000
            -0.0000          7.5329          0.0000
            -0.0000          0.0000          7.3606


     Core contribution in ppm:

     Atom  1  O   pos: ( -0.060985  1.191966  0.187702)  core sigma:         271.07
     Atom  2  H   pos: ( -0.951409  1.298975  0.126746)  core sigma:           0.00
     Atom  3  H   pos: ( -0.138088  1.265972  0.294304)  core sigma:           0.00
     Atom  4  O   pos: (  0.364529  0.470057  0.374810)  core sigma:         271.07
     Atom  5  H   pos: (  0.349500  0.361094  0.469302)  core sigma:           0.00
     Atom  6  H   pos: (  0.477329  0.555604  0.427736)  core sigma:           0.00
     Atom  7  O   pos: ( -0.215269  1.403491  0.459602)  core sigma:         271.07
     Atom  8  H   pos: ( -1.099333  1.498692  0.424609)  core sigma:           0.00
     Atom  9  H   pos: ( -0.331033  1.488803  0.412870)  core sigma:           0.00
     Atom 10  O   pos: (  0.459765 -0.467009  1.739058)  core sigma:         271.07
     Atom 11  H   pos: (  0.420445 -0.514966  1.870377)  core sigma:           0.00
     Atom 12  H   pos: (  0.434517 -0.593827  1.650568)  core sigma:           0.00
     Atom 13  O   pos: (  0.536357  0.386395  0.021673)  core sigma:         271.07
     Atom 14  H   pos: (  0.629708 -0.670102  2.045607)  core sigma:           0.00
     Atom 15  H   pos: (  0.480381  0.421722  0.154499)  core sigma:           0.00
     Atom 16  O   pos: ( -0.451533  0.918853  1.642458)  core sigma:         271.07
     Atom 17  H   pos: ( -0.586371  0.935403  1.576849)  core sigma:           0.00
     Atom 18  H   pos: ( -0.358144  1.013228  1.570021)  core sigma:           0.00
     Atom 19  O   pos: (  0.131316  0.874625  0.344971)  core sigma:         271.07
     Atom 20  H   pos: (  0.256753  0.913389  0.406268)  core sigma:           0.00
     Atom 21  H   pos: (  0.071269  0.998975  0.291553)  core sigma:           0.00
     Atom 22  O   pos: ( -0.241429  0.733572  2.004728)  core sigma:         271.07
     Atom 23  H   pos: ( -0.171321  0.618641  1.947367)  core sigma:           0.00
     Atom 24  H   pos: ( -0.438934  1.657305  0.090240)  core sigma:           0.00
     Atom 25  Ca  pos: ( -0.148878  1.251954  0.822144)  core sigma:        1265.05
     Atom 26  Si  pos: ( -0.629159  1.202299  0.648840)  core sigma:         837.79
     Atom 27  O   pos: ( -0.824660  1.159594  0.782749)  core sigma:         271.07
     Atom 28  O   pos: ( -0.484010  1.340173  0.782929)  core sigma:         271.07
     Atom 29  O   pos: ( -0.540749  0.978988  0.593220)  core sigma:         271.07
     Atom 30  O   pos: ( -0.675552  1.293576  0.428944)  core sigma:         271.07
     Atom 31  Ca  pos: (  0.779389 -0.080978  0.950977)  core sigma:        1265.05
     Atom 32  Si  pos: (  0.275215 -0.028102  0.775249)  core sigma:         837.79
     Atom 33  O   pos: (  0.117024 -0.156129  0.904376)  core sigma:         271.07
     Atom 34  O   pos: (  0.459395  0.025461  0.917312)  core sigma:         271.07
     Atom 35  O   pos: (  0.337450 -0.141194  0.565440)  core sigma:         271.07
     Atom 36  Ca  pos: ( -0.313095  0.825056  1.100955)  core sigma:        1265.05
     Atom 37  Si  pos: ( -0.791711  0.829396  1.285422)  core sigma:         837.79
     Atom 38  O   pos: ( -0.639279  0.920991  1.124807)  core sigma:         271.07
     Atom 39  O   pos: (  0.000819  0.777831  1.207542)  core sigma:         271.07
     Atom 40  O   pos: ( -0.799335  0.966877  1.484420)  core sigma:         271.07
     Atom 41  Ca  pos: (  0.576651 -0.502831  1.190049)  core sigma:        1265.05
     Atom 42  Si  pos: (  0.055245 -0.493448  1.376734)  core sigma:         837.79
     Atom 43  O   pos: ( -0.293794  1.166205  1.138547)  core sigma:         271.07
     Atom 44  O   pos: (  0.269777 -0.424028  1.298029)  core sigma:         271.07
     Atom 45  O   pos: ( -0.059284 -0.279743  1.443521)  core sigma:         271.07
     Atom 46  O   pos: (  1.029107 -0.607172  1.630141)  core sigma:         271.07
     Atom 47  Ca  pos: ( -0.050261  0.906671  1.736281)  core sigma:        1265.05
     Atom 48  Ca  pos: ( -0.570807  0.672405  1.869734)  core sigma:        1265.05
     Atom 49  Si  pos: ( -0.705381  1.513855  0.326389)  core sigma:         837.79
     Atom 50  O   pos: ( -0.793583  1.470310  0.106009)  core sigma:         271.07
     Atom 51  O   pos: (  0.717906 -0.128135  0.423764)  core sigma:         271.07
     Atom 52  O   pos: (  0.003108 -0.155123  1.935077)  core sigma:         271.07
     Atom 53  H   pos: (  0.052312 -0.039001  1.862781)  core sigma:           0.00
     Atom 54  H   pos: ( -0.076361 -0.101035  2.055368)  core sigma:           0.00
     Atom 55  O   pos: ( -0.364169  0.929548  0.158678)  core sigma:         271.07
     Atom 56  H   pos: ( -0.264005  1.033918  0.179807)  core sigma:           0.00
     Atom 57  H   pos: ( -0.354976  0.834128  0.281716)  core sigma:           0.00
     Atom 58  O   pos: (  0.268412 -0.143437  1.624744)  core sigma:         271.07
     Atom 59  H   pos: (  0.133857 -0.182136  1.581375)  core sigma:           0.00
     Atom 60  H   pos: (  0.336581 -0.271583  1.656536)  core sigma:           0.00
     Atom 61  O   pos: ( -0.066622  0.207147  0.372268)  core sigma:         271.07
     Atom 62  H   pos: (  0.024060  0.172327  0.482963)  core sigma:           0.00
     Atom 63  H   pos: (  0.829297  0.096683  0.415376)  core sigma:           0.00
     Atom 64  O   pos: ( -0.638171  1.130236 -0.043449)  core sigma:         271.07
     Atom 65  H   pos: ( -0.680892  1.251222  0.028827)  core sigma:           0.00
     Atom 66  H   pos: ( -0.551224  1.053163  0.046319)  core sigma:           0.00
     Atom 67  O   pos: (  0.128719  0.274276  1.842289)  core sigma:         271.07
     Atom 68  H   pos: (  0.043084  0.385646  1.775665)  core sigma:           0.00
     Atom 69  H   pos: (  0.096950  0.273033  1.984682)  core sigma:           0.00
     Atom 70  O   pos: ( -0.052274  0.450797  0.019053)  core sigma:         271.07
     Atom 71  H   pos: ( -0.069374  0.580589 -0.049378)  core sigma:           0.00
     Atom 72  H   pos: ( -0.188711  0.397670  0.027424)  core sigma:           0.00
     Atom 73  Ca  pos: ( -0.481083  0.362468  0.953437)  core sigma:        1265.05
     Atom 74  Si  pos: (  0.043618  0.347381  0.830950)  core sigma:         837.79
     Atom 75  O   pos: ( -0.171467  0.252312  0.876068)  core sigma:         271.07
     Atom 76  O   pos: (  0.175001  0.387167  1.028332)  core sigma:         271.07
     Atom 77  O   pos: (  0.172956  0.179620  0.688946)  core sigma:         271.07
     Atom 78  O   pos: (  0.041256  0.545208  0.694634)  core sigma:         271.07
     Atom 79  Ca  pos: (  0.164938  0.803164  0.869636)  core sigma:        1265.05
     Atom 80  Si  pos: ( -0.371472  0.804684  0.656371)  core sigma:         837.79
     Atom 81  O   pos: ( -0.488665  0.662114  0.811407)  core sigma:         271.07
     Atom 82  O   pos: ( -0.190860  0.914390  0.773404)  core sigma:         271.07
     Atom 83  O   pos: ( -0.323234  0.694043  0.443972)  core sigma:         271.07
     Atom 84  Ca  pos: (  0.288479 -0.058632  1.245108)  core sigma:        1265.05
     Atom 85  Si  pos: ( -0.209889 -0.082733  1.392165)  core sigma:         837.79
     Atom 86  O   pos: ( -0.056162  0.080653  1.310052)  core sigma:         271.07
     Atom 87  O   pos: (  0.634339 -0.164176  1.257818)  core sigma:         271.07
     Atom 88  O   pos: ( -0.305870 -0.061005  1.612513)  core sigma:         271.07
     Atom 89  Ca  pos: ( -0.011115  0.415053  1.315024)  core sigma:        1265.05
     Atom 90  Si  pos: ( -0.525067  0.454493  1.401599)  core sigma:         837.79
     Atom 91  O   pos: (  0.385950  0.229201  1.393659)  core sigma:         271.07
     Atom 92  O   pos: ( -0.349620  0.512101  1.245344)  core sigma:         271.07
     Atom 93  O   pos: ( -0.713486  0.610578  1.370101)  core sigma:         271.07
     Atom 94  O   pos: ( -0.460488  0.460911  1.635013)  core sigma:         271.07
     Atom 95  Ca  pos: (  0.793469 -0.366614  1.782674)  core sigma:        1265.05
     Atom 96  Ca  pos: (  0.443098  0.134981  1.733200)  core sigma:        1265.05
     Atom 97  Ca  pos: ( -0.015150  0.559697  0.378383)  core sigma:        1265.05
     Atom 98  O   pos: (  0.432037 -0.829239  2.019452)  core sigma:         271.07
     Atom 99  H   pos: (  0.186556  0.125301  0.084097)  core sigma:           0.00
     Atom100  O   pos: ( -0.063679  0.559009  1.677309)  core sigma:         271.07
     Atom101  H   pos: ( -0.204651  0.521080  1.660130)  core sigma:           0.00

     Bare contribution in ppm:

     Atom  1  O   pos: ( -0.060985  1.191966  0.187702)  bare sigma:          63.15
            63.5359          4.5276         -4.3956
             5.0512         62.2176          1.2892
            -4.5221          2.6178         63.7011

     Atom  2  H   pos: ( -0.951409  1.298975  0.126746)  bare sigma:          11.14
            17.3565         17.0975         -4.4251
            17.8245         14.3700         -2.1253
            -3.8690         -1.7928          1.6922

     Atom  3  H   pos: ( -0.138088  1.265972  0.294304)  bare sigma:          10.88
             6.8960         -7.5929        -13.0655
            -7.6018          9.0104         15.2667
           -12.6737         15.1537         16.7428

     Atom  4  O   pos: (  0.364529  0.470057  0.374810)  bare sigma:          73.62
            76.2037          8.1596         -3.1293
             7.1232         72.7300          2.4874
            -1.0982          2.9749         71.9149

     Atom  5  H   pos: (  0.349500  0.361094  0.469302)  bare sigma:          18.56
            13.3553          3.8472         -2.7454
             4.9261         22.2452         -9.1699
            -3.9677         -9.3999         20.0924

     Atom  6  H   pos: (  0.477329  0.555604  0.427736)  bare sigma:          11.91
            19.4807         16.5082          6.6425
            15.5302         12.0834          5.7723
             7.5127          6.7627          4.1538

     Atom  7  O   pos: ( -0.215269  1.403491  0.459602)  bare sigma:          65.66
            71.3497         -3.5395          0.6971
            -3.0689         62.3911          4.4664
            -2.3622          3.9615         63.2384

     Atom  8  H   pos: ( -1.099333  1.498692  0.424609)  bare sigma:          15.10
            26.2094         12.1228          2.2469
            12.9060         13.1855          2.6849
             1.5256          2.2158          5.9180

     Atom  9  H   pos: ( -0.331033  1.488803  0.412870)  bare sigma:          11.34
            21.8752        -13.4345          8.7620
           -14.5054          9.4369         -6.6918
             8.9164         -6.3477          2.6983

     Atom 10  O   pos: (  0.459765 -0.467009  1.739058)  bare sigma:          61.65
            61.6162          0.2635          2.2129
             0.8921         66.8973          3.2344
             1.8676          5.1445         56.4266

     Atom 11  H   pos: (  0.420445 -0.514966  1.870377)  bare sigma:          18.28
            14.6975          0.7396         -3.3773
             1.1552         14.5852         -5.8111
            -3.1304         -4.6095         25.5671

     Atom 12  H   pos: (  0.434517 -0.593827  1.650568)  bare sigma:           7.79
            -4.5337          3.7479          3.5177
             3.5097         23.2518         15.8021
             2.8167         15.0410          4.6485

     Atom 13  O   pos: (  0.536357  0.386395  0.021673)  bare sigma:          67.06
            68.1123          5.8692         -2.7519
             6.2371         62.9634          1.4886
            -0.9128          4.5379         70.1000

     Atom 14  H   pos: (  0.629708 -0.670102  2.045607)  bare sigma:          12.71
            15.0521         14.2629          4.0741
            14.3231         17.2561          6.1500
             4.2641          6.4096          5.8129

     Atom 15  H   pos: (  0.480381  0.421722  0.154499)  bare sigma:          13.74
             7.9055         -1.8829        -11.5226
            -1.1173          3.7508          7.5905
           -10.1786          8.7328         29.5620

     Atom 16  O   pos: ( -0.451533  0.918853  1.642458)  bare sigma:          63.00
            70.3373          7.7875          0.1825
            12.2220         61.6774         -3.3833
            -2.9619         -4.9111         56.9721

     Atom 17  H   pos: ( -0.586371  0.935403  1.576849)  bare sigma:          11.20
            28.2153         -2.2400         12.5253
            -2.2450          0.0594         -0.9913
            13.1663         -1.0372          5.3212

     Atom 18  H   pos: ( -0.358144  1.013228  1.570021)  bare sigma:          11.17
            17.8141         16.3082         -8.3260
            17.0701         12.8264         -9.2819
            -9.2812         -9.8913          2.8754

     Atom 19  O   pos: (  0.131316  0.874625  0.344971)  bare sigma:          73.37
            70.9517          3.2131          2.9736
             1.4070         80.5151         -3.6056
             3.3309         -4.0262         68.6445

     Atom 20  H   pos: (  0.256753  0.913389  0.406268)  bare sigma:          17.37
            25.2399          3.7103          9.8860
             4.8216         12.0887          2.4090
             9.4934          1.4205         14.7771

     Atom 21  H   pos: (  0.071269  0.998975  0.291553)  bare sigma:          13.45
            10.1131         -9.3934          6.4432
           -11.1181         23.3328        -10.4455
             6.8710         -9.7316          6.8989

     Atom 22  O   pos: ( -0.241429  0.733572  2.004728)  bare sigma:          67.09
            64.4884         -1.5157         -5.1060
            -1.2283         58.3271          1.2547
            -4.2539          1.3614         78.4640

     Atom 23  H   pos: ( -0.171321  0.618641  1.947367)  bare sigma:          16.96
            13.6504         -7.0199         -7.5939
            -7.3833         17.9441          8.1059
            -6.6633          6.8751         19.2955

     Atom 24  H   pos: ( -0.438934  1.657305  0.090240)  bare sigma:          10.98
            -0.1571          1.4912         -5.6357
             1.8720         -0.9555         -3.6189
            -6.2216         -2.2468         34.0590

     Atom 25  Ca  pos: ( -0.148878  1.251954  0.822144)  bare sigma:         104.37
           109.6681         -2.5184         -1.7494
            -2.9341        111.0545         -0.6878
            -2.9533         -1.1224         92.3868

     Atom 26  Si  pos: ( -0.629159  1.202299  0.648840)  bare sigma:         -27.70
           -27.7258          2.3874         -0.1101
             2.7273        -29.2896         -0.2167
             0.3068         -0.1953        -26.0863

     Atom 27  O   pos: ( -0.824660  1.159594  0.782749)  bare sigma:          32.17
            43.3892         -5.1206         -0.0562
            -5.2101         31.0569         -0.8897
             4.4878         -0.6303         22.0714

     Atom 28  O   pos: ( -0.484010  1.340173  0.782929)  bare sigma:          30.94
            31.8387          2.3912         -0.8663
             2.4850         38.2138          3.1433
            -2.3123          0.2850         22.7712

     Atom 29  O   pos: ( -0.540749  0.978988  0.593220)  bare sigma:          52.19
            51.2719         -9.5768          3.0438
            -9.3468         55.6888          1.6738
             3.1078          1.2762         49.6064

     Atom 30  O   pos: ( -0.675552  1.293576  0.428944)  bare sigma:          55.64
            47.4047         -4.0029          5.3228
            -2.6763         59.0829        -10.1966
             3.9532         -9.3308         60.4352

     Atom 31  Ca  pos: (  0.779389 -0.080978  0.950977)  bare sigma:         100.52
           103.8658         -0.9184         -4.4446
            -1.5852        108.8511         -3.1579
            -4.7852         -2.6635         88.8400

     Atom 32  Si  pos: (  0.275215 -0.028102  0.775249)  bare sigma:         -27.79
           -26.2516          2.3860          0.5433
             2.9412        -29.8102         -0.0047
             1.0256          0.3112        -27.3200

     Atom 33  O   pos: (  0.117024 -0.156129  0.904376)  bare sigma:          36.00
            41.9979          1.7629         -1.2357
             1.9389         40.1285          1.5025
             1.7943          2.1530         25.8738

     Atom 34  O   pos: (  0.459395  0.025461  0.917312)  bare sigma:          34.43
            39.2484          0.7274          4.2762
            -0.8389         37.2435          3.0369
             2.2300          2.3638         26.8092

     Atom 35  O   pos: (  0.337450 -0.141194  0.565440)  bare sigma:          53.54
            54.8952         -4.7942         -7.8780
            -5.2374         50.6023         10.3682
            -7.1266          9.0636         55.1344

     Atom 36  Ca  pos: ( -0.313095  0.825056  1.100955)  bare sigma:          98.86
           102.4258         -2.6665          1.9893
            -2.9212        100.4749         -4.5127
             1.6863         -4.3042         93.6792

     Atom 37  Si  pos: ( -0.791711  0.829396  1.285422)  bare sigma:         -28.05
           -26.9354          2.4750          0.8659
             3.1073        -31.0992          1.3795
             0.6247          1.2747        -26.1178

     Atom 38  O   pos: ( -0.639279  0.920991  1.124807)  bare sigma:          28.23
            30.7701         -0.2413         -3.8089
            -0.7413         32.6076         -3.0969
            -1.9466         -2.6493         21.3104

     Atom 39  O   pos: (  0.000819  0.777831  1.207542)  bare sigma:          36.02
            46.4214         -2.6553          4.0010
            -5.3142         28.6753         -2.0022
             0.9744         -0.1343         32.9695

     Atom 40  O   pos: ( -0.799335  0.966877  1.484420)  bare sigma:          32.09
            33.5935         -0.5736         -8.6764
             2.7593         28.1616          5.5336
            -7.8872          5.5219         34.5034

     Atom 41  Ca  pos: (  0.576651 -0.502831  1.190049)  bare sigma:          99.84
           100.6695         -2.8161         -5.8322
            -2.4987        106.1484          0.7726
            -5.6975          0.6205         92.7031

     Atom 42  Si  pos: (  0.055245 -0.493448  1.376734)  bare sigma:         -27.75
           -24.8994          5.6125         -0.6575
             5.8056        -33.3309         -0.6391
            -0.7235         -0.8435        -25.0319

     Atom 43  O   pos: ( -0.293794  1.166205  1.138547)  bare sigma:          30.72
            26.4298          3.3127          1.9401
             2.9438         32.4917          2.2989
            -0.2285          2.3239         33.2356

     Atom 44  O   pos: (  0.269777 -0.424028  1.298029)  bare sigma:          36.43
            48.8227         -2.1393         -9.3562
            -2.5593         32.5587         -0.4729
            -7.5894         -2.1254         27.9065

     Atom 45  O   pos: ( -0.059284 -0.279743  1.443521)  bare sigma:          37.32
            40.8374          4.8219          3.5089
             5.7609         33.3593          0.5393
             3.8238          1.1347         37.7546

     Atom 46  O   pos: (  1.029107 -0.607172  1.630141)  bare sigma:          31.56
            31.9656         -4.3340          6.7340
            -1.7742         35.8261         -5.6399
             5.2099         -3.5586         26.8762

     Atom 47  Ca  pos: ( -0.050261  0.906671  1.736281)  bare sigma:         100.79
            98.6849          2.3223          4.4830
             1.4373        104.5805         -4.7119
             3.7372         -6.2718         99.1057

     Atom 48  Ca  pos: ( -0.570807  0.672405  1.869734)  bare sigma:         100.86
            92.9329        -11.4230         -6.6540
           -11.6408        102.7260          4.0010
            -6.7384          4.5364        106.9151

     Atom 49  Si  pos: ( -0.705381  1.513855  0.326389)  bare sigma:         -27.63
           -25.4213          4.2598          1.4622
             4.4682        -31.3038          0.6087
             1.3691          0.5448        -26.1528

     Atom 50  O   pos: ( -0.793583  1.470310  0.106009)  bare sigma:          39.45
            29.2686          3.8100         -3.3565
             4.1448         36.4795         -8.7696
             0.1362         -5.1113         52.5889

     Atom 51  O   pos: (  0.717906 -0.128135  0.423764)  bare sigma:          51.46
            55.3748          5.2422          0.9125
             6.2917         50.8842         -3.2692
             1.2710         -2.6343         48.1196

     Atom 52  O   pos: (  0.003108 -0.155123  1.935077)  bare sigma:          60.75
            57.5044         -2.4513         -6.5015
            -0.7542         60.2910          4.8932
            -6.6631          6.2230         64.4560

     Atom 53  H   pos: (  0.052312 -0.039001  1.862781)  bare sigma:          16.56
            10.9419          5.4874         -5.0207
             6.0479         22.8725         -5.6671
            -4.9789         -4.8561         15.8755

     Atom 54  H   pos: ( -0.076361 -0.101035  2.055368)  bare sigma:           8.31
             2.8275         -6.9215        -16.6902
            -7.1726          0.8714         12.5850
           -16.3166         12.0698         21.2429

     Atom 55  O   pos: ( -0.364169  0.929548  0.158678)  bare sigma:          63.64
            58.5270         -0.9078         -2.2811
            -1.2709         62.2748         -4.1745
            -2.8942         -6.9678         70.1052

     Atom 56  H   pos: ( -0.264005  1.033918  0.179807)  bare sigma:          15.93
            20.1686         14.1768          1.4332
            13.5531         19.8667          1.6958
             1.4614          1.3824          7.7532

     Atom 57  H   pos: ( -0.354976  0.834128  0.281716)  bare sigma:           7.65
            -6.0180         -1.6006          1.7888
            -1.1534          9.4428        -18.9070
             1.3063        -20.1619         19.5331

     Atom 58  O   pos: (  0.268412 -0.143437  1.624744)  bare sigma:          64.56
            65.4681          3.1960          2.0901
             4.3163         64.1932          2.0453
             2.6656          1.5023         64.0107

     Atom 59  H   pos: (  0.133857 -0.182136  1.581375)  bare sigma:          14.72
            26.8205          6.3001          9.0470
             7.4045          7.4692          3.6346
             8.6875          2.9575          9.8814

     Atom 60  H   pos: (  0.336581 -0.271583  1.656536)  bare sigma:          12.54
            10.9041        -11.3595          4.4501
           -12.2253         23.5231         -6.7984
             4.3885         -6.2850          3.1882

     Atom 61  O   pos: ( -0.066622  0.207147  0.372268)  bare sigma:          71.70
            69.0600          6.7985          5.1563
             7.8836         78.4765         -0.5708
             6.0625          0.7408         67.5712

     Atom 62  H   pos: (  0.024060  0.172327  0.482963)  bare sigma:          15.02
            15.2803         -0.9000         14.8099
            -1.6319          6.8767         -3.8435
            15.2796         -2.6752         22.9082

     Atom 63  H   pos: (  0.829297  0.096683  0.415376)  bare sigma:          13.77
            14.6986         16.2519          1.4411
            17.0902         22.6653          0.1294
             0.7344         -0.5941          3.9356

     Atom 64  O   pos: ( -0.638171  1.130236 -0.043449)  bare sigma:          70.64
            66.6483         -4.8653          3.1416
            -5.5484         68.5717          1.2519
             5.1828          1.6761         76.6908

     Atom 65  H   pos: ( -0.680892  1.251222  0.028827)  bare sigma:          14.37
             7.5339         -8.7664         -3.5710
            -9.6406         24.2245          9.8027
            -4.0984         11.1924         11.3480

     Atom 66  H   pos: ( -0.551224  1.053163  0.046319)  bare sigma:          13.83
            16.5861        -12.1445         10.2348
           -12.4294         11.3122         -8.2198
            11.7139         -9.4663         13.5896

     Atom 67  O   pos: (  0.128719  0.274276  1.842289)  bare sigma:          67.98
            66.1356         -8.8697          1.5165
            -8.0609         68.8009         -5.8689
             3.2177         -6.5095         69.0115

     Atom 68  H   pos: (  0.043084  0.385646  1.775665)  bare sigma:           9.16
             6.3770        -15.6354          9.3626
           -16.0608         16.0472        -14.2605
             8.6450        -12.8146          5.0576

     Atom 69  H   pos: (  0.096950  0.273033  1.984682)  bare sigma:          16.54
             7.4919          0.6174         -3.1588
             0.3335          7.2122         -1.6352
            -1.5255         -2.2078         34.9092

     Atom 70  O   pos: ( -0.052274  0.450797  0.019053)  bare sigma:          71.80
            71.7827         -2.8848          1.9324
            -2.1435         71.4495         -4.8827
             1.8134         -7.0320         72.1702

     Atom 71  H   pos: ( -0.069374  0.580589 -0.049378)  bare sigma:          14.54
             5.5127         -6.1019          2.5908
            -4.3509         27.8693        -11.2772
             2.0978        -12.2832         10.2421

     Atom 72  H   pos: ( -0.188711  0.397670  0.027424)  bare sigma:          16.80
            30.0120          7.6597         -0.3217
             6.2514         11.2971         -1.3862
             1.0817         -1.0277          9.0941

     Atom 73  Ca  pos: ( -0.481083  0.362468  0.953437)  bare sigma:          98.46
           101.5124         -1.6221         -0.5153
            -1.6250        104.8146          0.8557
             0.7025          0.1127         89.0388

     Atom 74  Si  pos: (  0.043618  0.347381  0.830950)  bare sigma:         -28.27
           -27.1758          4.1349          2.1714
             3.9876        -29.4144         -2.6790
             2.1066         -3.9436        -28.2254

     Atom 75  O   pos: ( -0.171467  0.252312  0.876068)  bare sigma:          30.48
            36.1327          2.1986         -6.1642
             0.5450         36.9302         -2.3967
            -9.1202         -2.9769         18.3830

     Atom 76  O   pos: (  0.175001  0.387167  1.028332)  bare sigma:          32.17
            41.1180         -4.9374         -5.9592
            -5.4793         19.1328          1.0514
            -7.1412          1.3076         36.2653

     Atom 77  O   pos: (  0.172956  0.179620  0.688946)  bare sigma:          47.35
            42.7516         -7.2180          0.4301
            -6.7932         53.0226          0.0591
             2.1302          0.0548         46.2905

     Atom 78  O   pos: (  0.041256  0.545208  0.694634)  bare sigma:          20.11
             3.5478          4.8430          5.7130
             5.5487         11.8992          7.5251
             5.9992          3.5956         44.8854

     Atom 79  Ca  pos: (  0.164938  0.803164  0.869636)  bare sigma:         105.67
           100.9728          4.6680          3.9505
             4.9196        112.0879          7.0574
             3.5142          7.6882        103.9349

     Atom 80  Si  pos: ( -0.371472  0.804684  0.656371)  bare sigma:         -28.13
           -29.2410          3.7602         -0.5512
             4.3707        -30.4782          1.4044
            -0.6074          2.0034        -24.6735

     Atom 81  O   pos: ( -0.488665  0.662114  0.811407)  bare sigma:          32.30
            20.4453         -0.9132          2.1824
             2.6186         48.9909        -13.2239
             1.7619         -7.0100         27.4589

     Atom 82  O   pos: ( -0.190860  0.914390  0.773404)  bare sigma:          31.81
            28.7597         -1.2643         -2.8239
             2.3388         37.1410          0.5731
            -3.9719         -1.8791         29.5392

     Atom 83  O   pos: ( -0.323234  0.694043  0.443972)  bare sigma:          39.30
            45.4924         -4.6611         -5.3609
            -4.2692         35.2510          0.7283
            -5.0919         -0.2244         37.1650

     Atom 84  Ca  pos: (  0.288479 -0.058632  1.245108)  bare sigma:         109.15
           107.6641          0.3675          1.0531
             0.2636        114.0096          3.9455
             0.1147          3.8609        105.7881

     Atom 85  Si  pos: ( -0.209889 -0.082733  1.392165)  bare sigma:         -27.97
           -27.4451          6.5509         -2.3689
             7.0952        -31.7540         -0.5710
            -1.9643         -0.6448        -24.7071

     Atom 86  O   pos: ( -0.056162  0.080653  1.310052)  bare sigma:          37.14
            32.9040          4.5913         -3.6075
             6.1775         54.2902         -4.1667
            -2.8304         -0.7814         24.2139

     Atom 87  O   pos: (  0.634339 -0.164176  1.257818)  bare sigma:          28.75
            24.4670          1.6976         -0.4970
             3.4203         31.9154          2.2205
            -1.3212         -0.4242         29.8576

     Atom 88  O   pos: ( -0.305870 -0.061005  1.612513)  bare sigma:          25.48
            28.7709        -17.5650         -1.9872
           -17.9791         35.1009          1.0369
             0.2380         -1.5589         12.5669

     Atom 89  Ca  pos: ( -0.011115  0.415053  1.315024)  bare sigma:         106.47
           102.5506          1.3850         -5.2871
             1.1293        111.9691          2.7348
            -6.3639          1.8299        104.9001

     Atom 90  Si  pos: ( -0.525067  0.454493  1.401599)  bare sigma:         -28.25
           -30.0830          3.0994         -1.1413
             3.0449        -28.4104          0.0101
            -0.8600         -0.2388        -26.2515

     Atom 91  O   pos: (  0.385950  0.229201  1.393659)  bare sigma:          34.04
            27.3588          3.5490          3.4349
             4.7718         38.6191          4.8551
             4.0214          5.7682         36.1442

     Atom 92  O   pos: ( -0.349620  0.512101  1.245344)  bare sigma:          30.48
            30.9097          2.2768          0.2448
             1.5612         29.4009         -1.7341
             2.8220         -1.6466         31.1230

     Atom 93  O   pos: ( -0.713486  0.610578  1.370101)  bare sigma:          49.92
            50.2336         -6.9944          1.8566
            -6.0045         53.2552         -1.8050
             0.6800         -0.8333         46.2607

     Atom 94  O   pos: ( -0.460488  0.460911  1.635013)  bare sigma:          27.16
            24.6263          1.5498         -9.6772
             1.5128         34.3904         15.3123
            -6.6091         11.9236         22.4488

     Atom 95  Ca  pos: (  0.793469 -0.366614  1.782674)  bare sigma:          99.97
           101.6391          3.1895          1.8693
             3.4355        101.4728         -1.4194
             1.9060         -2.5367         96.7899

     Atom 96  Ca  pos: (  0.443098  0.134981  1.733200)  bare sigma:         100.25
            97.6462         -4.0781         -2.8319
            -4.8264        103.9210          1.9076
            -3.1104          2.5177         99.1833

     Atom 97  Ca  pos: ( -0.015150  0.559697  0.378383)  bare sigma:         103.28
            98.3612         -1.8285          1.5785
            -2.4993         99.0926         -0.0692
             1.5656          1.5909        112.3921

     Atom 98  O   pos: (  0.432037 -0.829239  2.019452)  bare sigma:          45.37
            55.5375         -1.9049         18.9776
            -7.3039         56.6754         10.2927
            19.3602          3.8289         23.8849

     Atom 99  H   pos: (  0.186556  0.125301  0.084097)  bare sigma:          19.32
            18.2492         -1.2418         -5.0077
            -1.8097         15.0910          2.4844
            -4.8408          1.6286         24.6299

     Atom100  O   pos: ( -0.063679  0.559009  1.677309)  bare sigma:          46.28
            28.0361         -8.8767         -1.3747
            -9.1230         62.0151          2.2937
            -0.2087          1.6774         48.7992

     Atom101  H   pos: ( -0.204651  0.521080  1.660130)  bare sigma:          15.76
            30.1856          5.4877          3.5490
             5.6750          8.2860          1.7802
             2.8265          1.8315          8.8223

     Diamagnetic contribution in ppm:

     Atom  1  O   pos: ( -0.060985  1.191966  0.187702)  dia sigma:          18.08
            18.2358          0.2103         -0.4190
             0.2103         18.0460          0.1248
            -0.4190          0.1248         17.9729

     Atom  2  H   pos: ( -0.951409  1.298975  0.126746)  dia sigma:           0.90
             0.9049         -0.0000         -0.0000
            -0.0000          0.9049         -0.0000
            -0.0000         -0.0000          0.9049

     Atom  3  H   pos: ( -0.138088  1.265972  0.294304)  dia sigma:           0.92
             0.9234         -0.0000         -0.0000
            -0.0000          0.9234         -0.0000
            -0.0000         -0.0000          0.9234

     Atom  4  O   pos: (  0.364529  0.470057  0.374810)  dia sigma:          18.06
            17.8798          0.4839          0.1408
             0.4839         18.3187         -0.3879
             0.1408         -0.3879         17.9763

     Atom  5  H   pos: (  0.349500  0.361094  0.469302)  dia sigma:           1.03
             1.0258         -0.0000         -0.0000
            -0.0000          1.0258         -0.0000
            -0.0000         -0.0000          1.0258

     Atom  6  H   pos: (  0.477329  0.555604  0.427736)  dia sigma:           0.91
             0.9055         -0.0000         -0.0000
            -0.0000          0.9055         -0.0000
            -0.0000         -0.0000          0.9055

     Atom  7  O   pos: ( -0.215269  1.403491  0.459602)  dia sigma:          18.12
            18.6211          0.0869          0.2115
             0.0869         18.1668         -0.0969
             0.2115         -0.0969         17.5575

     Atom  8  H   pos: ( -1.099333  1.498692  0.424609)  dia sigma:           0.99
             0.9941         -0.0000         -0.0000
            -0.0000          0.9941         -0.0000
            -0.0000         -0.0000          0.9941

     Atom  9  H   pos: ( -0.331033  1.488803  0.412870)  dia sigma:           0.90
             0.9048         -0.0000         -0.0000
            -0.0000          0.9048         -0.0000
            -0.0000         -0.0000          0.9048

     Atom 10  O   pos: (  0.459765 -0.467009  1.739058)  dia sigma:          18.12
            17.5990          0.1892         -0.2252
             0.1892         18.0391          0.0254
            -0.2252          0.0254         18.7093

     Atom 11  H   pos: (  0.420445 -0.514966  1.870377)  dia sigma:           1.02
             1.0246         -0.0000         -0.0000
            -0.0000          1.0246         -0.0000
            -0.0000         -0.0000          1.0246

     Atom 12  H   pos: (  0.434517 -0.593827  1.650568)  dia sigma:           0.84
             0.8396         -0.0000         -0.0000
            -0.0000          0.8396         -0.0000
            -0.0000         -0.0000          0.8396

     Atom 13  O   pos: (  0.536357  0.386395  0.021673)  dia sigma:          18.12
            17.9311          0.3326         -0.1509
             0.3326         18.0981          0.4268
            -0.1509          0.4268         18.3439

     Atom 14  H   pos: (  0.629708 -0.670102  2.045607)  dia sigma:           0.92
             0.9195         -0.0000         -0.0000
            -0.0000          0.9195         -0.0000
            -0.0000         -0.0000          0.9195

     Atom 15  H   pos: (  0.480381  0.421722  0.154499)  dia sigma:           0.95
             0.9521         -0.0000         -0.0000
            -0.0000          0.9521         -0.0000
            -0.0000         -0.0000          0.9521

     Atom 16  O   pos: ( -0.451533  0.918853  1.642458)  dia sigma:          18.18
            18.6484          0.2445          0.0940
             0.2445         17.9250         -0.3284
             0.0940         -0.3284         17.9765

     Atom 17  H   pos: ( -0.586371  0.935403  1.576849)  dia sigma:           0.92
             0.9183         -0.0000         -0.0000
            -0.0000          0.9183         -0.0000
            -0.0000         -0.0000          0.9183

     Atom 18  H   pos: ( -0.358144  1.013228  1.570021)  dia sigma:           0.91
             0.9150         -0.0000         -0.0000
            -0.0000          0.9150         -0.0000
            -0.0000         -0.0000          0.9150

     Atom 19  O   pos: (  0.131316  0.874625  0.344971)  dia sigma:          18.26
            18.5802         -0.0621          0.5920
            -0.0621         18.3561         -0.1847
             0.5920         -0.1847         17.8495

     Atom 20  H   pos: (  0.256753  0.913389  0.406268)  dia sigma:           1.02
             1.0156         -0.0000         -0.0000
            -0.0000          1.0156         -0.0000
            -0.0000         -0.0000          1.0156

     Atom 21  H   pos: (  0.071269  0.998975  0.291553)  dia sigma:           0.95
             0.9503         -0.0000         -0.0000
            -0.0000          0.9503         -0.0000
            -0.0000         -0.0000          0.9503

     Atom 22  O   pos: ( -0.241429  0.733572  2.004728)  dia sigma:          18.13
            17.7491         -0.4125         -0.2587
            -0.4125         18.1764          0.2097
            -0.2587          0.2097         18.4737

     Atom 23  H   pos: ( -0.171321  0.618641  1.947367)  dia sigma:           1.00
             0.9973         -0.0000         -0.0000
            -0.0000          0.9973         -0.0000
            -0.0000         -0.0000          0.9973

     Atom 24  H   pos: ( -0.438934  1.657305  0.090240)  dia sigma:           0.89
             0.8859         -0.0000         -0.0000
            -0.0000          0.8859         -0.0000
            -0.0000         -0.0000          0.8859

     Atom 25  Ca  pos: ( -0.148878  1.251954  0.822144)  dia sigma:          -4.22
            -4.2437          0.0063          0.0051
             0.0063         -4.2381          0.0024
             0.0051          0.0024         -4.1846

     Atom 26  Si  pos: ( -0.629159  1.202299  0.648840)  dia sigma:           1.93
             1.9304         -0.0279          0.0052
            -0.0279          1.9515         -0.0020
             0.0052         -0.0020          1.9203

     Atom 27  O   pos: ( -0.824660  1.159594  0.782749)  dia sigma:          17.82
            17.8857          0.0395         -0.1423
             0.0395         17.7239         -0.0682
            -0.1423         -0.0682         17.8587

     Atom 28  O   pos: ( -0.484010  1.340173  0.782929)  dia sigma:          17.85
            17.7981          0.0861          0.1477
             0.0861         17.9118          0.1472
             0.1477          0.1472         17.8387

     Atom 29  O   pos: ( -0.540749  0.978988  0.593220)  dia sigma:          18.29
            18.2836         -0.2653          0.0667
            -0.2653         18.5496          0.0501
             0.0667          0.0501         18.0371

     Atom 30  O   pos: ( -0.675552  1.293576  0.428944)  dia sigma:          18.37
            18.1050         -0.0503          0.0900
            -0.0503         18.4819         -0.2849
             0.0900         -0.2849         18.5260

     Atom 31  Ca  pos: (  0.779389 -0.080978  0.950977)  dia sigma:          -4.21
            -4.2233         -0.0006          0.0114
            -0.0006         -4.2308          0.0092
             0.0114          0.0092         -4.1650

     Atom 32  Si  pos: (  0.275215 -0.028102  0.775249)  dia sigma:           1.92
             1.9048         -0.0281         -0.0120
            -0.0281          1.9446          0.0127
            -0.0120          0.0127          1.9248

     Atom 33  O   pos: (  0.117024 -0.156129  0.904376)  dia sigma:          17.76
            17.7539          0.1082         -0.1525
             0.1082         17.7362         -0.1088
            -0.1525         -0.1088         17.8020

     Atom 34  O   pos: (  0.459395  0.025461  0.917312)  dia sigma:          17.88
            17.9186          0.0394          0.1369
             0.0394         17.7787          0.0869
             0.1369          0.0869         17.9490

     Atom 35  O   pos: (  0.337450 -0.141194  0.565440)  dia sigma:          18.40
            18.4143         -0.1149         -0.2401
            -0.1149         18.2141          0.2814
            -0.2401          0.2814         18.5712

     Atom 36  Ca  pos: ( -0.313095  0.825056  1.100955)  dia sigma:          -4.20
            -4.2139         -0.0032         -0.0084
            -0.0032         -4.2032          0.0104
            -0.0084          0.0104         -4.1691

     Atom 37  Si  pos: ( -0.791711  0.829396  1.285422)  dia sigma:           1.96
             1.9513         -0.0296         -0.0013
            -0.0296          1.9932         -0.0134
            -0.0013         -0.0134          1.9375

     Atom 38  O   pos: ( -0.639279  0.920991  1.124807)  dia sigma:          17.90
            17.8888          0.0629         -0.1189
             0.0629         17.8389         -0.1020
            -0.1189         -0.1020         17.9587

     Atom 39  O   pos: (  0.000819  0.777831  1.207542)  dia sigma:          17.77
            17.8243          0.0605          0.1454
             0.0605         17.6625          0.0506
             0.1454          0.0506         17.8162

     Atom 40  O   pos: ( -0.799335  0.966877  1.484420)  dia sigma:          17.95
            17.8330          0.0431          0.0473
             0.0431         17.9899          0.2086
             0.0473          0.2086         18.0191

     Atom 41  Ca  pos: (  0.576651 -0.502831  1.190049)  dia sigma:          -4.20
            -4.2118         -0.0015          0.0155
            -0.0015         -4.2116         -0.0029
             0.0155         -0.0029         -4.1699

     Atom 42  Si  pos: (  0.055245 -0.493448  1.376734)  dia sigma:           1.92
             1.9027         -0.0519          0.0048
            -0.0519          1.9760          0.0066
             0.0048          0.0066          1.8958

     Atom 43  O   pos: ( -0.293794  1.166205  1.138547)  dia sigma:          17.81
            17.7999          0.0368          0.1423
             0.0368         17.7398          0.0741
             0.1423          0.0741         17.9028

     Atom 44  O   pos: (  0.269777 -0.424028  1.298029)  dia sigma:          17.76
            17.8643          0.1163         -0.1183
             0.1163         17.7262         -0.1182
            -0.1183         -0.1182         17.6822

     Atom 45  O   pos: ( -0.059284 -0.279743  1.443521)  dia sigma:          18.37
            18.3600         -0.2423          0.0439
            -0.2423         18.5408          0.0587
             0.0439          0.0587         18.1951

     Atom 46  O   pos: (  1.029107 -0.607172  1.630141)  dia sigma:          17.76
            17.6665          0.0860         -0.1010
             0.0860         17.6485         -0.1195
            -0.1010         -0.1195         17.9539

     Atom 47  Ca  pos: ( -0.050261  0.906671  1.736281)  dia sigma:          -4.21
            -4.2106         -0.0048         -0.0029
            -0.0048         -4.2115          0.0213
            -0.0029          0.0213         -4.2157

     Atom 48  Ca  pos: ( -0.570807  0.672405  1.869734)  dia sigma:          -4.21
            -4.1908          0.0265          0.0270
             0.0265         -4.2138         -0.0058
             0.0270         -0.0058         -4.2320

     Atom 49  Si  pos: ( -0.705381  1.513855  0.326389)  dia sigma:           1.91
             1.8953         -0.0402         -0.0180
            -0.0402          1.9273         -0.0022
            -0.0180         -0.0022          1.8968

     Atom 50  O   pos: ( -0.793583  1.470310  0.106009)  dia sigma:          17.78
            17.6796          0.0582          0.1075
             0.0582         17.7313          0.1210
             0.1075          0.1210         17.9385

     Atom 51  O   pos: (  0.717906 -0.128135  0.423764)  dia sigma:          17.63
            17.7800          0.1413         -0.0108
             0.1413         17.5742         -0.0555
            -0.0108         -0.0555         17.5463

     Atom 52  O   pos: (  0.003108 -0.155123  1.935077)  dia sigma:          18.26
            17.9629          0.1642         -0.4891
             0.1642         18.4663         -0.2308
            -0.4891         -0.2308         18.3562

     Atom 53  H   pos: (  0.052312 -0.039001  1.862781)  dia sigma:           1.00
             1.0010         -0.0000         -0.0000
            -0.0000          1.0010         -0.0000
            -0.0000         -0.0000          1.0010

     Atom 54  H   pos: ( -0.076361 -0.101035  2.055368)  dia sigma:           0.88
             0.8794         -0.0000         -0.0000
            -0.0000          0.8794         -0.0000
            -0.0000         -0.0000          0.8794

     Atom 55  O   pos: ( -0.364169  0.929548  0.158678)  dia sigma:          18.14
            17.9955          0.4464          0.0920
             0.4464         18.3670         -0.1910
             0.0920         -0.1910         18.0656

     Atom 56  H   pos: ( -0.264005  1.033918  0.179807)  dia sigma:           1.00
             0.9985         -0.0000         -0.0000
            -0.0000          0.9985         -0.0000
            -0.0000         -0.0000          0.9985

     Atom 57  H   pos: ( -0.354976  0.834128  0.281716)  dia sigma:           0.85
             0.8492         -0.0000         -0.0000
            -0.0000          0.8492         -0.0000
            -0.0000         -0.0000          0.8492

     Atom 58  O   pos: (  0.268412 -0.143437  1.624744)  dia sigma:          18.28
            18.6970         -0.1434          0.3773
            -0.1434         18.3826         -0.1212
             0.3773         -0.1212         17.7526

     Atom 59  H   pos: (  0.133857 -0.182136  1.581375)  dia sigma:           0.99
             0.9933         -0.0000         -0.0000
            -0.0000          0.9933         -0.0000
            -0.0000         -0.0000          0.9933

     Atom 60  H   pos: (  0.336581 -0.271583  1.656536)  dia sigma:           0.94
             0.9430         -0.0000         -0.0000
            -0.0000          0.9430         -0.0000
            -0.0000         -0.0000          0.9430

     Atom 61  O   pos: ( -0.066622  0.207147  0.372268)  dia sigma:          18.16
            18.4119          0.3356          0.4722
             0.3356         18.0514         -0.2081
             0.4722         -0.2081         18.0109

     Atom 62  H   pos: (  0.024060  0.172327  0.482963)  dia sigma:           0.98
             0.9838         -0.0000         -0.0000
            -0.0000          0.9838         -0.0000
            -0.0000         -0.0000          0.9838

     Atom 63  H   pos: (  0.829297  0.096683  0.415376)  dia sigma:           0.94
             0.9439         -0.0000         -0.0000
            -0.0000          0.9439         -0.0000
            -0.0000         -0.0000          0.9439

     Atom 64  O   pos: ( -0.638171  1.130236 -0.043449)  dia sigma:          18.31
            18.0413         -0.5482          0.2416
            -0.5482         18.6118          0.1054
             0.2416          0.1054         18.2760

     Atom 65  H   pos: ( -0.680892  1.251222  0.028827)  dia sigma:           0.97
             0.9720         -0.0000         -0.0000
            -0.0000          0.9720         -0.0000
            -0.0000         -0.0000          0.9720

     Atom 66  H   pos: ( -0.551224  1.053163  0.046319)  dia sigma:           0.97
             0.9686         -0.0000         -0.0000
            -0.0000          0.9686         -0.0000
            -0.0000         -0.0000          0.9686

     Atom 67  O   pos: (  0.128719  0.274276  1.842289)  dia sigma:          18.08
            17.7586         -0.3087         -0.0525
            -0.3087         17.9066         -0.2470
            -0.0525         -0.2470         18.5890

     Atom 68  H   pos: (  0.043084  0.385646  1.775665)  dia sigma:           0.85
             0.8503         -0.0000         -0.0000
            -0.0000          0.8503         -0.0000
            -0.0000         -0.0000          0.8503

     Atom 69  H   pos: (  0.096950  0.273033  1.984682)  dia sigma:           1.00
             1.0049         -0.0000         -0.0000
            -0.0000          1.0049         -0.0000
            -0.0000         -0.0000          1.0049

     Atom 70  O   pos: ( -0.052274  0.450797  0.019053)  dia sigma:          17.97
            18.1788          0.3428         -0.0329
             0.3428         18.1875         -0.3899
            -0.0329         -0.3899         17.5453

     Atom 71  H   pos: ( -0.069374  0.580589 -0.049378)  dia sigma:           0.97
             0.9742         -0.0000         -0.0000
            -0.0000          0.9742         -0.0000
            -0.0000         -0.0000          0.9742

     Atom 72  H   pos: ( -0.188711  0.397670  0.027424)  dia sigma:           0.99
             0.9944         -0.0000         -0.0000
            -0.0000          0.9944         -0.0000
            -0.0000         -0.0000          0.9944

     Atom 73  Ca  pos: ( -0.481083  0.362468  0.953437)  dia sigma:          -4.20
            -4.2214          0.0027          0.0037
             0.0027         -4.2223         -0.0024
             0.0037         -0.0024         -4.1659

     Atom 74  Si  pos: (  0.043618  0.347381  0.830950)  dia sigma:           1.95
             1.9386         -0.0412         -0.0242
            -0.0412          1.9656          0.0356
            -0.0242          0.0356          1.9505

     Atom 75  O   pos: ( -0.171467  0.252312  0.876068)  dia sigma:          17.84
            17.9913          0.1236         -0.0756
             0.1236         17.7933          0.0011
            -0.0756          0.0011         17.7301

     Atom 76  O   pos: (  0.175001  0.387167  1.028332)  dia sigma:          17.73
            17.7298          0.0018          0.1397
             0.0018         17.6503          0.0583
             0.1397          0.0583         17.7999

     Atom 77  O   pos: (  0.172956  0.179620  0.688946)  dia sigma:          18.10
            17.9991         -0.2636         -0.0371
            -0.2636         18.2693          0.0077
            -0.0371          0.0077         18.0318

     Atom 78  O   pos: (  0.041256  0.545208  0.694634)  dia sigma:          17.90
            17.7569          0.0400         -0.0326
             0.0400         18.0313         -0.1437
            -0.0326         -0.1437         17.9098

     Atom 79  Ca  pos: (  0.164938  0.803164  0.869636)  dia sigma:          -4.21
            -4.2022         -0.0115         -0.0167
            -0.0115         -4.2275         -0.0236
            -0.0167         -0.0236         -4.1950

     Atom 80  Si  pos: ( -0.371472  0.804684  0.656371)  dia sigma:           1.91
             1.9180         -0.0448          0.0067
            -0.0448          1.9246         -0.0153
             0.0067         -0.0153          1.8749

     Atom 81  O   pos: ( -0.488665  0.662114  0.811407)  dia sigma:          17.79
            17.7848          0.0842         -0.0910
             0.0842         17.7473         -0.1198
            -0.0910         -0.1198         17.8295

     Atom 82  O   pos: ( -0.190860  0.914390  0.773404)  dia sigma:          17.73
            17.7845          0.1056          0.1641
             0.1056         17.6477          0.0828
             0.1641          0.0828         17.7617

     Atom 83  O   pos: ( -0.323234  0.694043  0.443972)  dia sigma:          17.78
            17.6409          0.0263         -0.0197
             0.0263         17.7180          0.1261
            -0.0197          0.1261         17.9742

     Atom 84  Ca  pos: (  0.288479 -0.058632  1.245108)  dia sigma:          -4.23
            -4.2316         -0.0034         -0.0027
            -0.0034         -4.2429         -0.0112
            -0.0027         -0.0112         -4.2186

     Atom 85  Si  pos: ( -0.209889 -0.082733  1.392165)  dia sigma:           1.93
             1.9293         -0.0645          0.0201
            -0.0645          1.9656          0.0014
             0.0201          0.0014          1.8885

     Atom 86  O   pos: ( -0.056162  0.080653  1.310052)  dia sigma:          17.69
            17.7912          0.1239         -0.1221
             0.1239         17.6696         -0.0255
            -0.1221         -0.0255         17.6042

     Atom 87  O   pos: (  0.634339 -0.164176  1.257818)  dia sigma:          17.80
            17.8240          0.0654          0.1474
             0.0654         17.7261          0.1176
             0.1474          0.1176         17.8369

     Atom 88  O   pos: ( -0.305870 -0.061005  1.612513)  dia sigma:          17.77
            17.6256          0.0083         -0.1291
             0.0083         17.6842         -0.0646
            -0.1291         -0.0646         17.9978

     Atom 89  Ca  pos: ( -0.011115  0.415053  1.315024)  dia sigma:          -4.23
            -4.2213         -0.0078          0.0138
            -0.0078         -4.2465         -0.0065
             0.0138         -0.0065         -4.2097

     Atom 90  Si  pos: ( -0.525067  0.454493  1.401599)  dia sigma:           1.95
             1.9656         -0.0283          0.0099
            -0.0283          1.9518          0.0018
             0.0099          0.0018          1.9208

     Atom 91  O   pos: (  0.385950  0.229201  1.393659)  dia sigma:          17.72
            17.6502          0.1084          0.0003
             0.1084         17.8740          0.0454
             0.0003          0.0454         17.6468

     Atom 92  O   pos: ( -0.349620  0.512101  1.245344)  dia sigma:          17.80
            17.8739          0.0442         -0.1520
             0.0442         17.6737         -0.0528
            -0.1520         -0.0528         17.8656

     Atom 93  O   pos: ( -0.713486  0.610578  1.370101)  dia sigma:          18.45
            18.4981         -0.2608          0.0900
            -0.2608         18.6482         -0.1645
             0.0900         -0.1645         18.1962

     Atom 94  O   pos: ( -0.460488  0.460911  1.635013)  dia sigma:          17.81
            17.7586          0.0023          0.0630
             0.0023         17.6437          0.0086
             0.0630          0.0086         18.0200

     Atom 95  Ca  pos: (  0.793469 -0.366614  1.782674)  dia sigma:          -4.19
            -4.1873          0.0013          0.0060
             0.0013         -4.2044          0.0210
             0.0060          0.0210         -4.1847

     Atom 96  Ca  pos: (  0.443098  0.134981  1.733200)  dia sigma:          -4.21
            -4.1965          0.0067          0.0003
             0.0067         -4.2181         -0.0114
             0.0003         -0.0114         -4.2022

     Atom 97  Ca  pos: ( -0.015150  0.559697  0.378383)  dia sigma:          -4.23
            -4.2122          0.0019         -0.0011
             0.0019         -4.2145         -0.0016
            -0.0011         -0.0016         -4.2537

     Atom 98  O   pos: (  0.432037 -0.829239  2.019452)  dia sigma:          17.72
            17.6027          0.0343         -0.3901
             0.0343         17.3758          0.0991
            -0.3901          0.0991         18.1844

     Atom 99  H   pos: (  0.186556  0.125301  0.084097)  dia sigma:           1.06
             1.0564         -0.0000         -0.0000
            -0.0000          1.0564         -0.0000
            -0.0000         -0.0000          1.0564

     Atom100  O   pos: ( -0.063679  0.559009  1.677309)  dia sigma:          17.61
            18.0498          0.1582          0.1371
             0.1582         17.4250          0.0115
             0.1371          0.0115         17.3677

     Atom101  H   pos: ( -0.204651  0.521080  1.660130)  dia sigma:           1.00
             0.9968         -0.0000         -0.0000
            -0.0000          0.9968         -0.0000
            -0.0000         -0.0000          0.9968

     Paramagnetic contribution in ppm:

     Atom  1  O   pos: ( -0.060985  1.191966  0.187702)  para sigma:         -39.98
           -37.9484          8.9864        -12.4500
            10.1116        -41.5816          3.3011
           -13.1099          6.5775        -40.4083

     Atom  2  H   pos: ( -0.951409  1.298975  0.126746)  para sigma:           0.00
             0.0000          0.0000          0.0000
             0.0000          0.0000          0.0000
             0.0000          0.0000          0.0000

     Atom  3  H   pos: ( -0.138088  1.265972  0.294304)  para sigma:           0.00
             0.0000          0.0000          0.0000
             0.0000          0.0000          0.0000
             0.0000          0.0000          0.0000

     Atom  4  O   pos: (  0.364529  0.470057  0.374810)  para sigma:         -13.91
            -8.3256         21.8790         -3.5534
            18.7749        -12.5830          2.1905
             1.8552          3.0777        -20.8139

     Atom  5  H   pos: (  0.349500  0.361094  0.469302)  para sigma:           0.00
             0.0000          0.0000          0.0000
             0.0000          0.0000          0.0000
             0.0000          0.0000          0.0000

     Atom  6  H   pos: (  0.477329  0.555604  0.427736)  para sigma:           0.00
             0.0000          0.0000          0.0000
             0.0000          0.0000          0.0000
             0.0000          0.0000          0.0000

     Atom  7  O   pos: ( -0.215269  1.403491  0.459602)  para sigma:         -34.55
           -20.0290         -7.0292          4.7228
            -5.5306        -38.6846          7.0815
            -2.7595          6.0110        -44.9349

     Atom  8  H   pos: ( -1.099333  1.498692  0.424609)  para sigma:           0.00
             0.0000          0.0000          0.0000
             0.0000          0.0000          0.0000
             0.0000          0.0000          0.0000

     Atom  9  H   pos: ( -0.331033  1.488803  0.412870)  para sigma:           0.00
             0.0000          0.0000          0.0000
             0.0000          0.0000          0.0000
             0.0000          0.0000          0.0000

     Atom 10  O   pos: (  0.459765 -0.467009  1.739058)  para sigma:         -43.18
           -47.0029          3.6199          2.3436
             4.0975        -32.0839         11.6512
             1.3268         15.3051        -50.4644

     Atom 11  H   pos: (  0.420445 -0.514966  1.870377)  para sigma:           0.00
             0.0000          0.0000          0.0000
             0.0000          0.0000          0.0000
             0.0000          0.0000          0.0000

     Atom 12  H   pos: (  0.434517 -0.593827  1.650568)  para sigma:           0.00
             0.0000          0.0000          0.0000
             0.0000          0.0000          0.0000
             0.0000          0.0000          0.0000

     Atom 13  O   pos: (  0.536357  0.386395  0.021673)  para sigma:         -30.96
           -31.9493         13.3451         -7.9411
            14.2118        -36.9872          4.7033
            -4.7122         10.8356        -23.9302

     Atom 14  H   pos: (  0.629708 -0.670102  2.045607)  para sigma:           0.00
             0.0000          0.0000          0.0000
             0.0000          0.0000          0.0000
             0.0000          0.0000          0.0000

     Atom 15  H   pos: (  0.480381  0.421722  0.154499)  para sigma:           0.00
             0.0000          0.0000          0.0000
             0.0000          0.0000          0.0000
             0.0000          0.0000          0.0000

     Atom 16  O   pos: ( -0.451533  0.918853  1.642458)  para sigma:         -40.87
           -21.9907         18.7688          0.3975
            29.2695        -45.5288         -8.8516
            -6.8248        -12.2445        -55.0969

     Atom 17  H   pos: ( -0.586371  0.935403  1.576849)  para sigma:           0.00
             0.0000          0.0000          0.0000
             0.0000          0.0000          0.0000
             0.0000          0.0000          0.0000

     Atom 18  H   pos: ( -0.358144  1.013228  1.570021)  para sigma:           0.00
             0.0000          0.0000          0.0000
             0.0000          0.0000          0.0000
             0.0000          0.0000          0.0000

     Atom 19  O   pos: (  0.131316  0.874625  0.344971)  para sigma:         -15.88
           -20.1472          5.0192          8.3962
             0.7511          0.2904         -8.9850
             9.3719         -8.9738        -27.7815

     Atom 20  H   pos: (  0.256753  0.913389  0.406268)  para sigma:           0.00
             0.0000          0.0000          0.0000
             0.0000          0.0000          0.0000
             0.0000          0.0000          0.0000

     Atom 21  H   pos: (  0.071269  0.998975  0.291553)  para sigma:           0.00
             0.0000          0.0000          0.0000
             0.0000          0.0000          0.0000
             0.0000          0.0000          0.0000

     Atom 22  O   pos: ( -0.241429  0.733572  2.004728)  para sigma:         -30.54
           -37.9612         -7.0549        -12.0369
            -5.9132        -48.5532          4.8186
           -10.6237          5.0235         -5.0985

     Atom 23  H   pos: ( -0.171321  0.618641  1.947367)  para sigma:           0.00
             0.0000          0.0000          0.0000
             0.0000          0.0000          0.0000
             0.0000          0.0000          0.0000

     Atom 24  H   pos: ( -0.438934  1.657305  0.090240)  para sigma:           0.00
             0.0000          0.0000          0.0000
             0.0000          0.0000          0.0000
             0.0000          0.0000          0.0000

     Atom 25  Ca  pos: ( -0.148878  1.251954  0.822144)  para sigma:        -480.05
          -464.1688        -13.4650         -6.7125
           -13.5401       -458.9356         -1.6023
           -10.0914         -1.7912       -517.0551

     Atom 26  Si  pos: ( -0.629159  1.202299  0.648840)  para sigma:        -398.83
          -385.6883         15.0073         -0.8856
            16.6734       -412.2382          0.9615
             0.1388          3.7006       -398.5746

     Atom 27  O   pos: ( -0.824660  1.159594  0.782749)  para sigma:        -103.71
           -78.2972        -10.3385         -3.3610
           -10.7419       -108.0571         -1.8364
             7.5390         -1.8410       -124.7679

     Atom 28  O   pos: ( -0.484010  1.340173  0.782929)  para sigma:        -107.17
          -106.2611          6.2942          0.8998
             6.9489        -89.1447         10.1512
            -3.0370          3.6924       -126.1120

     Atom 29  O   pos: ( -0.540749  0.978988  0.593220)  para sigma:         -62.01
           -64.1630        -23.1736          6.8646
           -22.3052        -50.7882          3.8247
             6.3657          2.8695        -71.0857

     Atom 30  O   pos: ( -0.675552  1.293576  0.428944)  para sigma:         -56.99
           -76.4726         -9.8133         11.7546
            -6.7430        -48.2991        -25.3620
             8.2421        -23.3316        -46.1843

     Atom 31  Ca  pos: (  0.779389 -0.080978  0.950977)  para sigma:        -496.47
          -489.9698         -8.1022        -15.4699
           -10.6411       -471.8160        -12.2182
           -16.7868         -8.3158       -527.6288

     Atom 32  Si  pos: (  0.275215 -0.028102  0.775249)  para sigma:        -401.78
          -384.9024         20.9596          3.4604
            25.0179       -411.3273         -9.5786
             7.3154         -2.5057       -409.1191

     Atom 33  O   pos: (  0.117024 -0.156129  0.904376)  para sigma:         -94.58
           -80.5134          5.2957         -6.0837
             5.7473        -85.6005         -0.1440
             1.3526          2.3648       -117.6341

     Atom 34  O   pos: (  0.459395  0.025461  0.917312)  para sigma:         -99.59
           -89.1083          3.3003         11.9951
            -0.8200        -94.9423          6.6428
             7.5108          6.1653       -114.7203

     Atom 35  O   pos: (  0.337450 -0.141194  0.565440)  para sigma:         -59.88
           -59.0423        -11.6743        -18.5202
           -12.9376        -65.9792         24.1660
           -16.6645         19.6241        -54.6228

     Atom 36  Ca  pos: ( -0.313095  0.825056  1.100955)  para sigma:        -507.73
          -503.1969        -25.2335          6.4518
           -23.7016       -505.1097        -16.2142
             6.1758        -16.2335       -514.8922

     Atom 37  Si  pos: ( -0.791711  0.829396  1.285422)  para sigma:        -400.83
          -387.0014         12.4606          1.4133
            17.3442       -423.3337         12.1812
            -0.7873         10.1124       -392.1492

     Atom 38  O   pos: ( -0.639279  0.920991  1.124807)  para sigma:        -114.40
          -108.9134          0.5781        -11.2146
            -1.1199       -105.3903         -9.0532
            -6.6875         -7.9803       -128.8882

     Atom 39  O   pos: (  0.000819  0.777831  1.207542)  para sigma:         -93.40
           -67.8152         -4.6251         12.1207
           -11.0102       -112.6498         -3.1942
             5.4583          0.8912        -99.7289

     Atom 40  O   pos: ( -0.799335  0.966877  1.484420)  para sigma:        -105.08
          -104.3990         -0.2990        -22.0194
             6.9915       -113.9907         12.7875
           -19.0328         12.7210        -96.8466

     Atom 41  Ca  pos: (  0.576651 -0.502831  1.190049)  para sigma:        -500.41
          -507.7596        -23.2909        -21.9001
           -18.7349       -475.5845          0.8451
           -19.7676          1.3107       -517.8776

     Atom 42  Si  pos: (  0.055245 -0.493448  1.376734)  para sigma:        -405.56
          -384.8103         35.0093          1.4960
            32.8523       -439.2662         -8.7353
             3.7021        -11.4587       -392.6168

     Atom 43  O   pos: ( -0.293794  1.166205  1.138547)  para sigma:        -106.52
          -117.6486          7.2310          5.2569
             7.1221       -102.4582          7.5167
             1.6384          7.3133        -99.4478

     Atom 44  O   pos: (  0.269777 -0.424028  1.298029)  para sigma:         -91.98
           -59.8994         -3.1333        -23.8164
            -5.0890       -104.0524         -2.3839
           -19.1891         -6.7841       -111.9886

     Atom 45  O   pos: ( -0.059284 -0.279743  1.443521)  para sigma:         -96.32
           -90.0363          9.5414          7.9577
            11.1445       -103.6503          1.7344
             7.8339          3.1307        -95.2845

     Atom 46  O   pos: (  1.029107 -0.607172  1.630141)  para sigma:        -103.12
          -105.7007        -10.6129         17.0488
            -4.3476        -94.2292        -14.6985
            13.1054         -9.0044       -109.4185

     Atom 47  Ca  pos: ( -0.050261  0.906671  1.736281)  para sigma:        -482.23
          -497.4678          2.6955         26.4297
             3.1829       -459.0816        -14.5381
            22.8018        -20.3078       -490.1540

     Atom 48  Ca  pos: ( -0.570807  0.672405  1.869734)  para sigma:        -497.04
          -529.0307        -51.6461        -21.1024
           -50.4758       -488.8908         28.1329
           -19.0213         28.0445       -473.1874

     Atom 49  Si  pos: ( -0.705381  1.513855  0.326389)  para sigma:        -401.79
          -385.5693         26.4647         23.3779
            30.1090       -418.9901          9.8881
            17.2061          5.7098       -400.8043

     Atom 50  O   pos: ( -0.793583  1.470310  0.106009)  para sigma:         -86.93
          -110.1566          6.3566         -4.4814
             6.8914        -95.2658        -18.6075
             2.6506         -9.3830        -55.3676

     Atom 51  O   pos: (  0.717906 -0.128135  0.423764)  para sigma:         -56.83
           -45.1244         12.9865          1.4463
            15.4073        -57.0924         -6.1778
             2.0130         -4.4125        -68.2642

     Atom 52  O   pos: (  0.003108 -0.155123  1.935077)  para sigma:         -46.24
           -50.2833         -4.4215        -17.5099
            -1.3206        -49.1519         10.0477
           -17.3802         12.6207        -39.2794

     Atom 53  H   pos: (  0.052312 -0.039001  1.862781)  para sigma:           0.00
             0.0000          0.0000          0.0000
             0.0000          0.0000          0.0000
             0.0000          0.0000          0.0000

     Atom 54  H   pos: ( -0.076361 -0.101035  2.055368)  para sigma:           0.00
             0.0000          0.0000          0.0000
             0.0000          0.0000          0.0000
             0.0000          0.0000          0.0000

     Atom 55  O   pos: ( -0.364169  0.929548  0.158678)  para sigma:         -39.29
           -51.9850          2.0557         -4.1684
             1.6750        -38.5843        -10.8711
            -5.5976        -16.7784        -27.2968

     Atom 56  H   pos: ( -0.264005  1.033918  0.179807)  para sigma:           0.00
             0.0000          0.0000          0.0000
             0.0000          0.0000          0.0000
             0.0000          0.0000          0.0000

     Atom 57  H   pos: ( -0.354976  0.834128  0.281716)  para sigma:           0.00
             0.0000          0.0000          0.0000
             0.0000          0.0000          0.0000
             0.0000          0.0000          0.0000

     Atom 58  O   pos: (  0.268412 -0.143437  1.624744)  para sigma:         -38.32
           -35.1369          3.7848          7.9073
             6.8520        -38.1944          2.4962
             9.8136          1.8617        -41.6301

     Atom 59  H   pos: (  0.133857 -0.182136  1.581375)  para sigma:           0.00
             0.0000          0.0000          0.0000
             0.0000          0.0000          0.0000
             0.0000          0.0000          0.0000

     Atom 60  H   pos: (  0.336581 -0.271583  1.656536)  para sigma:           0.00
             0.0000          0.0000          0.0000
             0.0000          0.0000          0.0000
             0.0000          0.0000          0.0000

     Atom 61  O   pos: ( -0.066622  0.207147  0.372268)  para sigma:         -20.13
           -20.3202         15.5418         13.0298
            18.5609         -6.9185         -1.5476
            14.6730          0.3493        -33.1571

     Atom 62  H   pos: (  0.024060  0.172327  0.482963)  para sigma:           0.00
             0.0000          0.0000          0.0000
             0.0000          0.0000          0.0000
             0.0000          0.0000          0.0000

     Atom 63  H   pos: (  0.829297  0.096683  0.415376)  para sigma:           0.00
             0.0000          0.0000          0.0000
             0.0000          0.0000          0.0000
             0.0000          0.0000          0.0000

     Atom 64  O   pos: ( -0.638171  1.130236 -0.043449)  para sigma:         -24.02
           -34.1411        -12.6925          8.4035
           -13.2050        -23.9549          2.9928
            12.2253          3.1977        -13.9643

     Atom 65  H   pos: ( -0.680892  1.251222  0.028827)  para sigma:           0.00
             0.0000          0.0000          0.0000
             0.0000          0.0000          0.0000
             0.0000          0.0000          0.0000

     Atom 66  H   pos: ( -0.551224  1.053163  0.046319)  para sigma:           0.00
             0.0000          0.0000          0.0000
             0.0000          0.0000          0.0000
             0.0000          0.0000          0.0000

     Atom 67  O   pos: (  0.128719  0.274276  1.842289)  para sigma:         -27.70
           -32.5705        -21.8918          4.2098
           -19.5109        -26.8731        -14.4667
             7.2691        -16.5576        -23.6678

     Atom 68  H   pos: (  0.043084  0.385646  1.775665)  para sigma:           0.00
             0.0000          0.0000          0.0000
             0.0000          0.0000          0.0000
             0.0000          0.0000          0.0000

     Atom 69  H   pos: (  0.096950  0.273033  1.984682)  para sigma:           0.00
             0.0000          0.0000          0.0000
             0.0000          0.0000          0.0000
             0.0000          0.0000          0.0000

     Atom 70  O   pos: ( -0.052274  0.450797  0.019053)  para sigma:         -20.22
           -18.4698         -1.9127          4.2001
            -0.1291        -17.5799        -14.0826
             2.8103        -19.7366        -24.6057

     Atom 71  H   pos: ( -0.069374  0.580589 -0.049378)  para sigma:           0.00
             0.0000          0.0000          0.0000
             0.0000          0.0000          0.0000
             0.0000          0.0000          0.0000

     Atom 72  H   pos: ( -0.188711  0.397670  0.027424)  para sigma:           0.00
             0.0000          0.0000          0.0000
             0.0000          0.0000          0.0000
             0.0000          0.0000          0.0000

     Atom 73  Ca  pos: ( -0.481083  0.362468  0.953437)  para sigma:        -510.36
          -510.8579         -5.8331          1.1062
            -5.0330       -490.9290          4.9538
             8.5931         -0.6468       -529.2968

     Atom 74  Si  pos: (  0.043618  0.347381  0.830950)  para sigma:        -408.86
          -396.2318         26.8774         16.2105
            24.9716       -418.1340        -18.2719
            14.8284        -28.2144       -412.2283

     Atom 75  O   pos: ( -0.171467  0.252312  0.876068)  para sigma:        -107.07
           -92.2571          7.1643        -13.9249
             3.6051        -95.3732         -5.9973
           -21.2229         -7.7661       -133.5727

     Atom 76  O   pos: (  0.175001  0.387167  1.028332)  para sigma:        -101.66
           -81.9600         -9.7940        -10.4820
           -11.6421       -132.8253          2.5163
           -12.4838          3.8099        -90.1917

     Atom 77  O   pos: (  0.172956  0.179620  0.688946)  para sigma:         -72.47
           -81.2151        -16.7577         -1.0967
           -16.3859        -58.6056          1.2646
             3.0155          0.9265        -77.5745

     Atom 78  O   pos: (  0.041256  0.545208  0.694634)  para sigma:        -131.29
          -167.8260         11.1382         11.9367
            12.5700       -148.0037         13.5479
            12.6112          5.0986        -78.0459

     Atom 79  Ca  pos: (  0.164938  0.803164  0.869636)  para sigma:        -464.84
          -493.3601         17.3582         12.4418
            17.1725       -436.8590         20.6077
            12.6670         26.7888       -464.2893

     Atom 80  Si  pos: ( -0.371472  0.804684  0.656371)  para sigma:        -407.71
          -410.7909         28.2739         -4.3505
            31.0174       -419.1913          8.7324
            -8.7774         15.9034       -393.1351

     Atom 81  O   pos: ( -0.488665  0.662114  0.811407)  para sigma:        -102.06
          -130.0832         -0.8676          3.5600
             7.2242        -64.2563        -31.5009
             2.3778        -17.1644       -111.8527

     Atom 82  O   pos: ( -0.190860  0.914390  0.773404)  para sigma:        -102.09
          -108.9798         -1.2251         -3.9030
             7.3100        -90.4889          2.5350
            -6.8980         -3.0709       -106.8036

     Atom 83  O   pos: ( -0.323234  0.694043  0.443972)  para sigma:         -87.28
           -75.8250        -10.7899        -12.9684
            -9.4456        -95.5948          3.3346
           -12.4862          1.7394        -90.4155

     Atom 84  Ca  pos: (  0.288479 -0.058632  1.245108)  para sigma:        -451.19
          -461.9754         -0.9987          4.5771
            -3.3812       -431.5745         14.2304
            -0.0634         16.7099       -460.0154

     Atom 85  Si  pos: ( -0.209889 -0.082733  1.392165)  para sigma:        -406.49
          -406.4708         44.0399        -17.5958
            49.0181       -428.7888          4.5135
           -15.9737          4.4906       -384.1973

     Atom 86  O   pos: ( -0.056162  0.080653  1.310052)  para sigma:         -89.31
          -100.6312         12.9344        -10.2414
            17.7607        -49.9495        -11.0130
            -8.7294         -2.2799       -117.3514

     Atom 87  O   pos: (  0.634339 -0.164176  1.257818)  para sigma:        -110.01
          -121.1974          4.5556          1.5828
             8.0517       -103.2440          6.0790
            -0.1609          0.8307       -105.5996

     Atom 88  O   pos: ( -0.305870 -0.061005  1.612513)  para sigma:        -116.58
          -111.6367        -37.0910         -8.3080
           -38.0061        -97.0672          5.1152
            -2.5628         -2.4755       -141.0212

     Atom 89  Ca  pos: ( -0.011115  0.415053  1.315024)  para sigma:        -464.82
          -480.5239          0.7981        -16.2397
             1.4377       -450.6631         10.0901
           -19.1628          7.0909       -463.2879

     Atom 90  Si  pos: ( -0.525067  0.454493  1.401599)  para sigma:        -403.20
          -408.2946         22.7775         -9.9406
            20.1213       -410.3009          5.5050
            -7.5220          4.6164       -391.0021

     Atom 91  O   pos: (  0.385950  0.229201  1.393659)  para sigma:         -96.68
          -111.8556         10.7265          6.7652
            12.5280        -84.3713         11.6763
             8.7942         14.8508        -93.8074

     Atom 92  O   pos: ( -0.349620  0.512101  1.245344)  para sigma:        -107.34
          -107.2962          5.6450         -2.9103
             4.1031       -110.8982         -3.9149
             3.8344         -4.0794       -103.8281

     Atom 93  O   pos: ( -0.713486  0.610578  1.370101)  para sigma:         -68.54
           -68.0008        -18.1252          4.4832
           -15.8646        -60.3260         -5.8375
             1.9676         -3.2161        -77.2867

     Atom 94  O   pos: ( -0.460488  0.460911  1.635013)  para sigma:        -114.61
          -122.0726          1.6897        -20.5808
             1.4875       -100.4364         33.5822
           -13.6834         24.6879       -121.3211

     Atom 95  Ca  pos: (  0.793469 -0.366614  1.782674)  para sigma:        -492.77
          -478.8892         22.6389          2.6440
            20.0784       -502.3856         15.7271
             2.9794          8.5614       -497.0222

     Atom 96  Ca  pos: (  0.443098  0.134981  1.733200)  para sigma:        -503.47
          -510.5971        -18.9097        -10.5813
           -20.4262       -491.8090          4.2140
            -8.8612          5.4618       -508.0013

     Atom 97  Ca  pos: ( -0.015150  0.559697  0.378383)  para sigma:        -480.12
          -492.5033         -1.9167          7.0303
            -3.5182       -485.1521          3.4985
             6.5420          8.5675       -462.7129

     Atom 98  O   pos: (  0.432037 -0.829239  2.019452)  para sigma:         -69.62
           -48.4604         -4.2918         40.7954
           -16.9743        -45.3401         25.3862
            41.3368          9.1578       -115.0718

     Atom 99  H   pos: (  0.186556  0.125301  0.084097)  para sigma:           0.00
             0.0000          0.0000          0.0000
             0.0000          0.0000          0.0000
             0.0000          0.0000          0.0000

     Atom100  O   pos: ( -0.063679  0.559009  1.677309)  para sigma:         -67.73
          -103.5417        -16.4834         -1.3392
           -16.4924        -34.2454          5.7659
             1.7570          3.7619        -65.3916

     Atom101  H   pos: ( -0.204651  0.521080  1.660130)  para sigma:           0.00
             0.0000          0.0000          0.0000
             0.0000          0.0000          0.0000
             0.0000          0.0000          0.0000

     Paramagnetic US occ-occ contribution in ppm:

     Atom  1  O   pos: ( -0.060985  1.191966  0.187702)  para_oo sigma:          -1.31
            -1.3698          0.0521         -0.0761
             0.0732         -1.2623          0.0021
            -0.0882          0.0440         -1.2844

     Atom  2  H   pos: ( -0.951409  1.298975  0.126746)  para_oo sigma:           0.00
             0.0000          0.0000          0.0000
             0.0000          0.0000          0.0000
             0.0000          0.0000          0.0000

     Atom  3  H   pos: ( -0.138088  1.265972  0.294304)  para_oo sigma:           0.00
             0.0000          0.0000          0.0000
             0.0000          0.0000          0.0000
             0.0000          0.0000          0.0000

     Atom  4  O   pos: (  0.364529  0.470057  0.374810)  para_oo sigma:          -0.68
            -0.7076          0.1168         -0.0266
             0.1462         -0.6691          0.0205
            -0.0389          0.0219         -0.6753

     Atom  5  H   pos: (  0.349500  0.361094  0.469302)  para_oo sigma:           0.00
             0.0000          0.0000          0.0000
             0.0000          0.0000          0.0000
             0.0000          0.0000          0.0000

     Atom  6  H   pos: (  0.477329  0.555604  0.427736)  para_oo sigma:           0.00
             0.0000          0.0000          0.0000
             0.0000          0.0000          0.0000
             0.0000          0.0000          0.0000

     Atom  7  O   pos: ( -0.215269  1.403491  0.459602)  para_oo sigma:          -0.99
            -0.9016         -0.1726          0.0333
            -0.1974         -1.0392          0.1187
            -0.0206          0.1116         -1.0393

     Atom  8  H   pos: ( -1.099333  1.498692  0.424609)  para_oo sigma:           0.00
             0.0000          0.0000          0.0000
             0.0000          0.0000          0.0000
             0.0000          0.0000          0.0000

     Atom  9  H   pos: ( -0.331033  1.488803  0.412870)  para_oo sigma:           0.00
             0.0000          0.0000          0.0000
             0.0000          0.0000          0.0000
             0.0000          0.0000          0.0000

     Atom 10  O   pos: (  0.459765 -0.467009  1.739058)  para_oo sigma:          -0.61
            -1.0893         -0.1642         -0.0843
            -0.1170         -0.3787          0.0770
            -0.0308          0.1642         -0.3630

     Atom 11  H   pos: (  0.420445 -0.514966  1.870377)  para_oo sigma:           0.00
             0.0000          0.0000          0.0000
             0.0000          0.0000          0.0000
             0.0000          0.0000          0.0000

     Atom 12  H   pos: (  0.434517 -0.593827  1.650568)  para_oo sigma:           0.00
             0.0000          0.0000          0.0000
             0.0000          0.0000          0.0000
             0.0000          0.0000          0.0000

     Atom 13  O   pos: (  0.536357  0.386395  0.021673)  para_oo sigma:          -0.64
            -0.5262          0.0723          0.1534
            -0.0001         -0.6266          0.3714
             0.1642          0.2949         -0.7760

     Atom 14  H   pos: (  0.629708 -0.670102  2.045607)  para_oo sigma:           0.00
             0.0000          0.0000          0.0000
             0.0000          0.0000          0.0000
             0.0000          0.0000          0.0000

     Atom 15  H   pos: (  0.480381  0.421722  0.154499)  para_oo sigma:           0.00
             0.0000          0.0000          0.0000
             0.0000          0.0000          0.0000
             0.0000          0.0000          0.0000

     Atom 16  O   pos: ( -0.451533  0.918853  1.642458)  para_oo sigma:          -0.68
            -0.1829          0.2150          0.0115
             0.2126         -0.8671          0.0673
            -0.0347          0.0361         -0.9825

     Atom 17  H   pos: ( -0.586371  0.935403  1.576849)  para_oo sigma:           0.00
             0.0000          0.0000          0.0000
             0.0000          0.0000          0.0000
             0.0000          0.0000          0.0000

     Atom 18  H   pos: ( -0.358144  1.013228  1.570021)  para_oo sigma:           0.00
             0.0000          0.0000          0.0000
             0.0000          0.0000          0.0000
             0.0000          0.0000          0.0000

     Atom 19  O   pos: (  0.131316  0.874625  0.344971)  para_oo sigma:          -0.25
             0.0049         -0.3610          0.3574
            -0.3605         -0.5356         -0.1300
             0.3453         -0.1138         -0.2191

     Atom 20  H   pos: (  0.256753  0.913389  0.406268)  para_oo sigma:           0.00
             0.0000          0.0000          0.0000
             0.0000          0.0000          0.0000
             0.0000          0.0000          0.0000

     Atom 21  H   pos: (  0.071269  0.998975  0.291553)  para_oo sigma:           0.00
             0.0000          0.0000          0.0000
             0.0000          0.0000          0.0000
             0.0000          0.0000          0.0000

     Atom 22  O   pos: ( -0.241429  0.733572  2.004728)  para_oo sigma:          -0.29
            -0.6571         -0.2784         -0.3207
            -0.3356         -0.2438          0.3983
            -0.2787          0.2471          0.0458

     Atom 23  H   pos: ( -0.171321  0.618641  1.947367)  para_oo sigma:           0.00
             0.0000          0.0000          0.0000
             0.0000          0.0000          0.0000
             0.0000          0.0000          0.0000

     Atom 24  H   pos: ( -0.438934  1.657305  0.090240)  para_oo sigma:           0.00
             0.0000          0.0000          0.0000
             0.0000          0.0000          0.0000
             0.0000          0.0000          0.0000

     Atom 25  Ca  pos: ( -0.148878  1.251954  0.822144)  para_oo sigma:          -3.32
            -3.0522         -0.3687         -0.1381
            -0.3748         -2.8425         -0.0157
            -0.1934          0.0098         -4.0733

     Atom 26  Si  pos: ( -0.629159  1.202299  0.648840)  para_oo sigma:          -6.19
            -5.9444          0.4047          0.0887
             0.4194         -6.6628          0.1642
            -0.0005          0.1235         -5.9484

     Atom 27  O   pos: ( -0.824660  1.159594  0.782749)  para_oo sigma:          -1.59
            -0.6055          0.6402         -1.6449
             0.7381         -2.7898         -0.4600
            -1.8306         -0.4633         -1.3775

     Atom 28  O   pos: ( -0.484010  1.340173  0.782929)  para_oo sigma:          -1.44
            -1.3677          1.2213          1.3375
             1.1716         -1.4752          1.0435
             1.5116          1.1233         -1.4869

     Atom 29  O   pos: ( -0.540749  0.978988  0.593220)  para_oo sigma:          -3.71
            -3.8877         -1.4424          0.0982
            -1.5022         -2.5405          0.0779
             0.0860          0.1001         -4.7119

     Atom 30  O   pos: ( -0.675552  1.293576  0.428944)  para_oo sigma:          -4.20
            -5.3049         -0.4950          0.4333
            -0.4740         -3.7988         -1.6663
             0.4715         -1.6938         -3.5031

     Atom 31  Ca  pos: (  0.779389 -0.080978  0.950977)  para_oo sigma:          -3.68
            -3.6973         -0.2808         -0.3149
            -0.2860         -3.0463         -0.1533
            -0.2218         -0.0783         -4.2894

     Atom 32  Si  pos: (  0.275215 -0.028102  0.775249)  para_oo sigma:          -6.10
            -5.8604          0.6326          0.1822
             0.6322         -6.3993         -0.0083
             0.1656         -0.0312         -6.0262

     Atom 33  O   pos: (  0.117024 -0.156129  0.904376)  para_oo sigma:          -1.72
            -1.5780          1.2985         -1.4061
             1.2567         -1.9716         -1.0073
            -1.4990         -1.0955         -1.6200

     Atom 34  O   pos: (  0.459395  0.025461  0.917312)  para_oo sigma:          -1.70
            -0.8206          0.7491          1.7607
             0.7866         -2.8158          0.5339
             1.8720          0.4766         -1.4632

     Atom 35  O   pos: (  0.337450 -0.141194  0.565440)  para_oo sigma:          -3.86
            -4.2013         -0.7887         -1.1713
            -0.8110         -4.2142          1.1012
            -1.2313          1.2206         -3.1529

     Atom 36  Ca  pos: ( -0.313095  0.825056  1.100955)  para_oo sigma:          -3.78
            -3.4508         -0.5440          0.1383
            -0.5065         -3.6864         -0.2109
             0.1640         -0.1642         -4.1903

     Atom 37  Si  pos: ( -0.791711  0.829396  1.285422)  para_oo sigma:          -6.14
            -5.9280          0.3000         -0.0424
             0.3306         -6.5102          0.1994
            -0.0900          0.0720         -5.9893

     Atom 38  O   pos: ( -0.639279  0.920991  1.124807)  para_oo sigma:          -1.42
            -1.2428          0.9351         -1.7362
             0.8796         -2.2892         -0.9124
            -1.8574         -0.9275         -0.7200

     Atom 39  O   pos: (  0.000819  0.777831  1.207542)  para_oo sigma:          -1.70
            -0.5361          0.5941          1.1872
             0.7874         -2.4017          0.6249
             1.3046          0.6089         -2.1585

     Atom 40  O   pos: ( -0.799335  0.966877  1.484420)  para_oo sigma:          -2.54
            -3.6670         -0.1343          0.6273
            -0.2561         -2.1527          1.7067
             0.5483          1.6809         -1.7860

     Atom 41  Ca  pos: (  0.576651 -0.502831  1.190049)  para_oo sigma:          -3.58
            -3.5108         -0.5214         -0.3765
            -0.5176         -3.1467         -0.0460
            -0.3562         -0.0053         -4.0701

     Atom 42  Si  pos: (  0.055245 -0.493448  1.376734)  para_oo sigma:          -6.03
            -5.4399          0.7557          0.0004
             0.7742         -6.7518         -0.1916
             0.0352         -0.1754         -5.8833

     Atom 43  O   pos: ( -0.293794  1.166205  1.138547)  para_oo sigma:          -1.66
            -1.6339          0.8415          1.7805
             0.7982         -2.4306          1.0858
             1.7366          1.1253         -0.9276

     Atom 44  O   pos: (  0.269777 -0.424028  1.298029)  para_oo sigma:          -2.12
            -0.6652          1.1258         -0.7332
             1.2778         -2.9777         -0.4748
            -0.8234         -0.4143         -2.7162

     Atom 45  O   pos: ( -0.059284 -0.279743  1.443521)  para_oo sigma:          -2.92
            -2.8991         -1.2965          0.2314
            -1.3243         -1.6620          0.2637
             0.2426          0.2277         -4.1985

     Atom 46  O   pos: (  1.029107 -0.607172  1.630141)  para_oo sigma:          -2.19
            -2.9388          0.8508         -0.7397
             0.6678         -2.6084         -1.1178
            -0.4667         -1.2835         -1.0341

     Atom 47  Ca  pos: ( -0.050261  0.906671  1.736281)  para_oo sigma:          -3.15
            -3.4068         -0.0389          0.6065
            -0.0538         -2.7761         -0.3409
             0.4465         -0.2898         -3.2543

     Atom 48  Ca  pos: ( -0.570807  0.672405  1.869734)  para_oo sigma:          -3.67
            -4.2062         -0.5796         -0.5478
            -0.6451         -3.1729          0.2642
            -0.4441          0.3111         -3.6204

     Atom 49  Si  pos: ( -0.705381  1.513855  0.326389)  para_oo sigma:          -6.05
            -5.5853          0.2774          0.1814
             0.3264         -6.2280          0.2013
             0.1284          0.1966         -6.3345

     Atom 50  O   pos: ( -0.793583  1.470310  0.106009)  para_oo sigma:          -2.61
            -2.8717          0.1461          1.1411
             0.1560         -3.2011          1.1696
             1.1937          1.0759         -1.7439

     Atom 51  O   pos: (  0.717906 -0.128135  0.423764)  para_oo sigma:          -3.73
            -2.2800          1.3903         -0.0904
             1.3202         -3.9531          0.0465
            -0.0831          0.0283         -4.9552

     Atom 52  O   pos: (  0.003108 -0.155123  1.935077)  para_oo sigma:          -0.63
            -0.7507         -0.3053         -0.2973
            -0.1664         -0.7886         -0.1765
            -0.3830         -0.1880         -0.3447

     Atom 53  H   pos: (  0.052312 -0.039001  1.862781)  para_oo sigma:           0.00
             0.0000          0.0000          0.0000
             0.0000          0.0000          0.0000
             0.0000          0.0000          0.0000

     Atom 54  H   pos: ( -0.076361 -0.101035  2.055368)  para_oo sigma:           0.00
             0.0000          0.0000          0.0000
             0.0000          0.0000          0.0000
             0.0000          0.0000          0.0000

     Atom 55  O   pos: ( -0.364169  0.929548  0.158678)  para_oo sigma:          -1.32
            -1.2653         -0.0926          0.0508
            -0.0982         -1.4744         -0.0983
             0.0093         -0.1502         -1.2344

     Atom 56  H   pos: ( -0.264005  1.033918  0.179807)  para_oo sigma:           0.00
             0.0000          0.0000          0.0000
             0.0000          0.0000          0.0000
             0.0000          0.0000          0.0000

     Atom 57  H   pos: ( -0.354976  0.834128  0.281716)  para_oo sigma:           0.00
             0.0000          0.0000          0.0000
             0.0000          0.0000          0.0000
             0.0000          0.0000          0.0000

     Atom 58  O   pos: (  0.268412 -0.143437  1.624744)  para_oo sigma:          -0.49
            -0.1094         -0.2560          0.1365
            -0.3754         -0.6929         -0.1300
             0.0160         -0.1089         -0.6771

     Atom 59  H   pos: (  0.133857 -0.182136  1.581375)  para_oo sigma:           0.00
             0.0000          0.0000          0.0000
             0.0000          0.0000          0.0000
             0.0000          0.0000          0.0000

     Atom 60  H   pos: (  0.336581 -0.271583  1.656536)  para_oo sigma:           0.00
             0.0000          0.0000          0.0000
             0.0000          0.0000          0.0000
             0.0000          0.0000          0.0000

     Atom 61  O   pos: ( -0.066622  0.207147  0.372268)  para_oo sigma:          -0.50
            -0.2277          0.2207          0.2620
             0.0221         -0.8784         -0.0648
             0.3117         -0.0050         -0.3919

     Atom 62  H   pos: (  0.024060  0.172327  0.482963)  para_oo sigma:           0.00
             0.0000          0.0000          0.0000
             0.0000          0.0000          0.0000
             0.0000          0.0000          0.0000

     Atom 63  H   pos: (  0.829297  0.096683  0.415376)  para_oo sigma:           0.00
             0.0000          0.0000          0.0000
             0.0000          0.0000          0.0000
             0.0000          0.0000          0.0000

     Atom 64  O   pos: ( -0.638171  1.130236 -0.043449)  para_oo sigma:          -0.35
            -0.2860         -0.4861         -0.0678
            -0.5273          0.1158         -0.0968
            -0.0876         -0.0313         -0.8799

     Atom 65  H   pos: ( -0.680892  1.251222  0.028827)  para_oo sigma:           0.00
             0.0000          0.0000          0.0000
             0.0000          0.0000          0.0000
             0.0000          0.0000          0.0000

     Atom 66  H   pos: ( -0.551224  1.053163  0.046319)  para_oo sigma:           0.00
             0.0000          0.0000          0.0000
             0.0000          0.0000          0.0000
             0.0000          0.0000          0.0000

     Atom 67  O   pos: (  0.128719  0.274276  1.842289)  para_oo sigma:          -0.61
            -1.0385         -0.0695          0.2722
            -0.1369         -0.5525         -0.3889
             0.2730         -0.3698         -0.2273

     Atom 68  H   pos: (  0.043084  0.385646  1.775665)  para_oo sigma:           0.00
             0.0000          0.0000          0.0000
             0.0000          0.0000          0.0000
             0.0000          0.0000          0.0000

     Atom 69  H   pos: (  0.096950  0.273033  1.984682)  para_oo sigma:           0.00
             0.0000          0.0000          0.0000
             0.0000          0.0000          0.0000
             0.0000          0.0000          0.0000

     Atom 70  O   pos: ( -0.052274  0.450797  0.019053)  para_oo sigma:          -0.68
            -0.6440          0.0091          0.0160
             0.0181         -0.4392         -0.2890
             0.0429         -0.3119         -0.9643

     Atom 71  H   pos: ( -0.069374  0.580589 -0.049378)  para_oo sigma:           0.00
             0.0000          0.0000          0.0000
             0.0000          0.0000          0.0000
             0.0000          0.0000          0.0000

     Atom 72  H   pos: ( -0.188711  0.397670  0.027424)  para_oo sigma:           0.00
             0.0000          0.0000          0.0000
             0.0000          0.0000          0.0000
             0.0000          0.0000          0.0000

     Atom 73  Ca  pos: ( -0.481083  0.362468  0.953437)  para_oo sigma:          -3.93
            -3.9683         -0.3612          0.0438
            -0.3414         -3.3705         -0.1005
            -0.0035         -0.0988         -4.4453

     Atom 74  Si  pos: (  0.043618  0.347381  0.830950)  para_oo sigma:          -6.04
            -5.6517          0.7458          0.2774
             0.7644         -6.2946         -0.5365
             0.2786         -0.5346         -6.1614

     Atom 75  O   pos: ( -0.171467  0.252312  0.876068)  para_oo sigma:          -1.53
             0.0837          1.4467         -0.4413
             1.5161         -2.4812         -0.1699
            -0.4419         -0.0083         -2.1936

     Atom 76  O   pos: (  0.175001  0.387167  1.028332)  para_oo sigma:          -1.81
            -2.3117          0.2938          2.1704
             0.3411         -2.4772          0.5953
             2.0688          0.5135         -0.6304

     Atom 77  O   pos: (  0.172956  0.179620  0.688946)  para_oo sigma:          -3.70
            -3.9525         -1.0335          0.0179
            -1.0481         -2.8352         -0.0918
             0.0476         -0.1162         -4.2996

     Atom 78  O   pos: (  0.041256  0.545208  0.694634)  para_oo sigma:          -1.19
            -1.8723         -0.4609         -0.6118
            -0.4441          0.3377         -2.0528
            -0.5297         -1.9839         -2.0356

     Atom 79  Ca  pos: (  0.164938  0.803164  0.869636)  para_oo sigma:          -2.61
            -2.9244          0.1409          0.3113
             0.1904         -2.1846          0.5316
             0.2981          0.5618         -2.7067

     Atom 80  Si  pos: ( -0.371472  0.804684  0.656371)  para_oo sigma:          -5.92
            -5.7712          0.6508         -0.0500
             0.5907         -6.2296          0.1766
            -0.0809          0.1755         -5.7566

     Atom 81  O   pos: ( -0.488665  0.662114  0.811407)  para_oo sigma:          -1.65
            -1.6840          1.0715         -1.4222
             0.9213         -1.9572         -0.9501
            -1.4255         -1.1568         -1.3069

     Atom 82  O   pos: ( -0.190860  0.914390  0.773404)  para_oo sigma:          -1.69
            -0.5076          1.1442          1.3346
             1.1250         -2.3947          0.9203
             1.4646          0.9636         -2.1646

     Atom 83  O   pos: ( -0.323234  0.694043  0.443972)  para_oo sigma:          -2.56
            -3.7823          0.0292         -0.1732
             0.0272         -2.9020          0.9838
            -0.2074          0.9947         -0.9897

     Atom 84  Ca  pos: (  0.288479 -0.058632  1.245108)  para_oo sigma:          -2.55
            -2.8369         -0.0376          0.1459
            -0.0724         -2.0505          0.3932
             0.1340          0.3643         -2.7520

     Atom 85  Si  pos: ( -0.209889 -0.082733  1.392165)  para_oo sigma:          -6.06
            -6.0278          0.9708         -0.3545
             0.9547         -6.5595          0.0492
            -0.3904          0.0033         -5.5844

     Atom 86  O   pos: ( -0.056162  0.080653  1.310052)  para_oo sigma:          -2.16
            -1.6345          1.7729         -0.8266
             1.5963         -2.1811         -0.8994
            -0.8924         -1.0125         -2.6741

     Atom 87  O   pos: (  0.634339 -0.164176  1.257818)  para_oo sigma:          -1.37
            -1.0823          0.6217          1.8512
             0.6287         -2.1614          0.8481
             1.8906          0.8306         -0.8739

     Atom 88  O   pos: ( -0.305870 -0.061005  1.612513)  para_oo sigma:          -1.54
            -2.1746          0.4510         -1.2071
             0.6118         -3.2682          0.3184
            -1.3538          0.5915          0.8138

     Atom 89  Ca  pos: ( -0.011115  0.415053  1.315024)  para_oo sigma:          -2.82
            -3.1739         -0.0569         -0.1877
            -0.0442         -2.3311          0.1305
            -0.2524          0.0786         -2.9507

     Atom 90  Si  pos: ( -0.525067  0.454493  1.401599)  para_oo sigma:          -6.09
            -6.1178          0.3103         -0.0386
             0.2735         -6.2690          0.1093
            -0.1563          0.1411         -5.8774

     Atom 91  O   pos: (  0.385950  0.229201  1.393659)  para_oo sigma:          -1.67
            -1.7290          0.8964          0.0839
             0.8962         -0.1530          0.5043
             0.0411          0.2400         -3.1166

     Atom 92  O   pos: ( -0.349620  0.512101  1.245344)  para_oo sigma:          -1.37
            -0.6121          0.5793         -1.8746
             0.6230         -2.4767         -0.4243
            -1.9632         -0.4623         -1.0171

     Atom 93  O   pos: ( -0.713486  0.610578  1.370101)  para_oo sigma:          -3.50
            -3.6403         -1.7305          0.2830
            -1.7992         -2.4931         -0.7050
             0.2711         -0.6652         -4.3676

     Atom 94  O   pos: ( -0.460488  0.460911  1.635013)  para_oo sigma:          -1.55
            -1.7518         -0.0374          1.2160
            -0.0919         -3.3333         -0.3383
             1.2901         -0.1004          0.4248

     Atom 95  Ca  pos: (  0.793469 -0.366614  1.782674)  para_oo sigma:          -2.83
            -2.3710          0.1448          0.2745
             0.1371         -2.8452          0.0439
             0.3254          0.1156         -3.2735

     Atom 96  Ca  pos: (  0.443098  0.134981  1.733200)  para_oo sigma:          -3.90
            -3.6433          0.2236         -0.3076
             0.2774         -3.8929          0.3005
            -0.3833          0.3591         -4.1531

     Atom 97  Ca  pos: ( -0.015150  0.559697  0.378383)  para_oo sigma:          -3.44
            -3.7950          0.0529         -0.3856
             0.0974         -3.4513          0.1866
            -0.3294          0.2534         -3.0687

     Atom 98  O   pos: (  0.432037 -0.829239  2.019452)  para_oo sigma:           0.62
             0.3316          0.3746         -0.6242
             0.4147          0.3000         -0.3094
            -0.6875         -0.1789          1.2156

     Atom 99  H   pos: (  0.186556  0.125301  0.084097)  para_oo sigma:           0.00
             0.0000          0.0000          0.0000
             0.0000          0.0000          0.0000
             0.0000          0.0000          0.0000

     Atom100  O   pos: ( -0.063679  0.559009  1.677309)  para_oo sigma:          -0.29
             0.5979         -0.1550          0.2104
            -0.1741         -0.8997         -0.2336
             0.1511         -0.1575         -0.5581

     Atom101  H   pos: ( -0.204651  0.521080  1.660130)  para_oo sigma:           0.00
             0.0000          0.0000          0.0000
             0.0000          0.0000          0.0000
             0.0000          0.0000          0.0000

     Paramagnetic US L_R Q_R contribution in ppm:

     Atom  1  O   pos: ( -0.060985  1.191966  0.187702)  para_lq sigma:        -100.97
          -101.6529         -1.6992          3.7949
            -1.2671       -101.6025         -2.5613
             3.7040         -2.5211        -99.6444

     Atom  2  H   pos: ( -0.951409  1.298975  0.126746)  para_lq sigma:           0.00
             0.0000          0.0000          0.0000
             0.0000          0.0000          0.0000
             0.0000          0.0000          0.0000

     Atom  3  H   pos: ( -0.138088  1.265972  0.294304)  para_lq sigma:           0.00
             0.0000          0.0000          0.0000
             0.0000          0.0000          0.0000
             0.0000          0.0000          0.0000

     Atom  4  O   pos: (  0.364529  0.470057  0.374810)  para_lq sigma:        -101.22
          -100.7792         -4.3899         -3.7623
            -4.4680       -101.7447          2.3839
            -3.6602          2.5097       -101.1457

     Atom  5  H   pos: (  0.349500  0.361094  0.469302)  para_lq sigma:           0.00
             0.0000          0.0000          0.0000
             0.0000          0.0000          0.0000
             0.0000          0.0000          0.0000

     Atom  6  H   pos: (  0.477329  0.555604  0.427736)  para_lq sigma:           0.00
             0.0000          0.0000          0.0000
             0.0000          0.0000          0.0000
             0.0000          0.0000          0.0000

     Atom  7  O   pos: ( -0.215269  1.403491  0.459602)  para_lq sigma:        -100.52
          -104.5341         -0.8576         -2.0474
            -0.9365       -102.3626          2.1282
            -2.2852          2.0734        -94.6630

     Atom  8  H   pos: ( -1.099333  1.498692  0.424609)  para_lq sigma:           0.00
             0.0000          0.0000          0.0000
             0.0000          0.0000          0.0000
             0.0000          0.0000          0.0000

     Atom  9  H   pos: ( -0.331033  1.488803  0.412870)  para_lq sigma:           0.00
             0.0000          0.0000          0.0000
             0.0000          0.0000          0.0000
             0.0000          0.0000          0.0000

     Atom 10  O   pos: (  0.459765 -0.467009  1.739058)  para_lq sigma:        -101.22
           -96.7151         -2.9497          0.7596
            -2.9044       -103.1834         -1.4600
             0.9159         -1.1326       -103.7749

     Atom 11  H   pos: (  0.420445 -0.514966  1.870377)  para_lq sigma:           0.00
             0.0000          0.0000          0.0000
             0.0000          0.0000          0.0000
             0.0000          0.0000          0.0000

     Atom 12  H   pos: (  0.434517 -0.593827  1.650568)  para_lq sigma:           0.00
             0.0000          0.0000          0.0000
             0.0000          0.0000          0.0000
             0.0000          0.0000          0.0000

     Atom 13  O   pos: (  0.536357  0.386395  0.021673)  para_lq sigma:        -100.75
           -98.7801         -3.9553          3.0996
            -4.0239       -100.1830         -3.4398
             3.2157         -2.9904       -103.2935

     Atom 14  H   pos: (  0.629708 -0.670102  2.045607)  para_lq sigma:           0.00
             0.0000          0.0000          0.0000
             0.0000          0.0000          0.0000
             0.0000          0.0000          0.0000

     Atom 15  H   pos: (  0.480381  0.421722  0.154499)  para_lq sigma:           0.00
             0.0000          0.0000          0.0000
             0.0000          0.0000          0.0000
             0.0000          0.0000          0.0000

     Atom 16  O   pos: ( -0.451533  0.918853  1.642458)  para_lq sigma:        -101.50
          -105.0007         -1.8606         -1.1881
            -1.0884        -99.1088          4.5136
            -1.8118          4.2260       -100.3924

     Atom 17  H   pos: ( -0.586371  0.935403  1.576849)  para_lq sigma:           0.00
             0.0000          0.0000          0.0000
             0.0000          0.0000          0.0000
             0.0000          0.0000          0.0000

     Atom 18  H   pos: ( -0.358144  1.013228  1.570021)  para_lq sigma:           0.00
             0.0000          0.0000          0.0000
             0.0000          0.0000          0.0000
             0.0000          0.0000          0.0000

     Atom 19  O   pos: (  0.131316  0.874625  0.344971)  para_lq sigma:        -100.21
          -101.5318          0.0094         -5.0090
             0.0044       -104.2874          2.3145
            -4.9871          2.2837        -94.8163

     Atom 20  H   pos: (  0.256753  0.913389  0.406268)  para_lq sigma:           0.00
             0.0000          0.0000          0.0000
             0.0000          0.0000          0.0000
             0.0000          0.0000          0.0000

     Atom 21  H   pos: (  0.071269  0.998975  0.291553)  para_lq sigma:           0.00
             0.0000          0.0000          0.0000
             0.0000          0.0000          0.0000
             0.0000          0.0000          0.0000

     Atom 22  O   pos: ( -0.241429  0.733572  2.004728)  para_lq sigma:        -101.02
           -96.8632          3.0165          1.3304
             3.0345       -101.1068          0.5898
             1.3909          0.4065       -105.0914

     Atom 23  H   pos: ( -0.171321  0.618641  1.947367)  para_lq sigma:           0.00
             0.0000          0.0000          0.0000
             0.0000          0.0000          0.0000
             0.0000          0.0000          0.0000

     Atom 24  H   pos: ( -0.438934  1.657305  0.090240)  para_lq sigma:           0.00
             0.0000          0.0000          0.0000
             0.0000          0.0000          0.0000
             0.0000          0.0000          0.0000

     Atom 25  Ca  pos: ( -0.148878  1.251954  0.822144)  para_lq sigma:         202.13
           202.3833         -0.7121         -0.4817
            -0.8504        203.4347         -0.0097
            -1.0176         -0.0039        200.5709

     Atom 26  Si  pos: ( -0.629159  1.202299  0.648840)  para_lq sigma:          -0.45
             0.6152          1.9098          0.1080
             2.2485         -2.4072          0.1708
             0.0647          0.9419          0.4394

     Atom 27  O   pos: ( -0.824660  1.159594  0.782749)  para_lq sigma:        -109.91
          -111.8355         -1.2742          3.7757
            -1.2903       -107.1930          0.6623
             4.7158          0.9802       -110.7076

     Atom 28  O   pos: ( -0.484010  1.340173  0.782929)  para_lq sigma:        -109.90
          -110.1723         -2.5361         -2.6944
            -2.5497       -108.7519         -2.3658
            -3.0447         -2.7502       -110.7740

     Atom 29  O   pos: ( -0.540749  0.978988  0.593220)  para_lq sigma:        -103.59
          -103.2921          3.3680         -0.3016
             3.4449       -107.3861          0.1928
            -0.2276          0.4330       -100.1034

     Atom 30  O   pos: ( -0.675552  1.293576  0.428944)  para_lq sigma:        -101.67
           -99.1036          0.8730         -1.2226
             0.9162       -103.0374          3.4307
            -1.2400          3.4359       -102.8718

     Atom 31  Ca  pos: (  0.779389 -0.080978  0.950977)  para_lq sigma:         201.00
           200.2212         -0.3353         -1.0142
            -0.7223        202.5007         -0.7152
            -1.1746         -0.3900        200.2743

     Atom 32  Si  pos: (  0.275215 -0.028102  0.775249)  para_lq sigma:          -0.54
             0.6974          2.5524          0.4349
             3.2431         -1.7240         -0.8794
             1.0173         -0.2648         -0.5977

     Atom 33  O   pos: (  0.117024 -0.156129  0.904376)  para_lq sigma:        -110.24
          -110.6679         -2.7225          2.5525
            -2.8152       -109.5000          2.0974
             3.3209          2.4343       -110.5374

     Atom 34  O   pos: (  0.459395  0.025461  0.917312)  para_lq sigma:        -109.08
          -111.0062         -1.0627         -3.5335
            -1.0803       -106.2295         -0.9394
            -4.0272         -1.2991       -110.0075

     Atom 35  O   pos: (  0.337450 -0.141194  0.565440)  para_lq sigma:        -102.73
          -102.3959          1.6009          2.1018
             1.7073       -101.8662         -3.3023
             2.0787         -2.8806       -103.9330

     Atom 36  Ca  pos: ( -0.313095  0.825056  1.100955)  para_lq sigma:         200.29
           199.7251         -1.7239          0.2451
            -1.7554        200.1640         -0.5793
             0.1807         -0.5367        200.9823

     Atom 37  Si  pos: ( -0.791711  0.829396  1.285422)  para_lq sigma:          -0.62
             0.3522          1.2381          0.1418
             2.1204         -2.7827          1.2799
            -0.1522          0.7496          0.5662

     Atom 38  O   pos: ( -0.639279  0.920991  1.124807)  para_lq sigma:        -109.33
          -109.9478         -1.9567          2.8320
            -2.0159       -107.5376          2.0320
             3.2350          2.1587       -110.5166

     Atom 39  O   pos: (  0.000819  0.777831  1.207542)  para_lq sigma:        -110.37
          -113.7917         -1.5833         -3.5765
            -1.5660       -107.8084         -0.4241
            -4.0213         -0.3230       -109.4993

     Atom 40  O   pos: ( -0.799335  0.966877  1.484420)  para_lq sigma:        -108.39
          -105.7169          0.0523         -0.0188
             0.5093       -109.0561         -3.4114
            -0.0607         -3.1815       -110.3827

     Atom 41  Ca  pos: (  0.576651 -0.502831  1.190049)  para_lq sigma:         200.53
           199.5350         -1.6862         -1.1828
            -1.4985        201.6241         -0.1989
            -0.9242         -0.0597        200.4440

     Atom 42  Si  pos: (  0.055245 -0.493448  1.376734)  para_lq sigma:          -0.68
             1.8790          3.8166         -0.4057
             3.8476         -4.4046         -0.7248
             0.0631         -0.9578          0.4848

     Atom 43  O   pos: ( -0.293794  1.166205  1.138547)  para_lq sigma:        -110.40
          -109.8898         -1.2472         -2.5537
            -1.6184       -109.7001         -2.8818
            -3.2619         -2.7446       -111.6237

     Atom 44  O   pos: (  0.269777 -0.424028  1.298029)  para_lq sigma:        -111.04
          -115.0390         -1.3691          2.5254
            -1.1870       -108.7357          0.5306
             3.2463          0.6602       -109.3362

     Atom 45  O   pos: ( -0.059284 -0.279743  1.443521)  para_lq sigma:        -104.24
          -102.9165          5.1883          0.6054
             5.2356       -107.9477         -0.0694
             0.9319          0.1372       -101.8460

     Atom 46  O   pos: (  1.029107 -0.607172  1.630141)  para_lq sigma:        -111.39
          -108.8228         -0.2074          0.7270
            -0.1879       -110.8866          4.2141
             0.8819          3.9808       -114.4592

     Atom 47  Ca  pos: ( -0.050261  0.906671  1.736281)  para_lq sigma:         201.05
           199.5054          0.2059          2.8043
            -0.2823        203.2924         -0.5082
             2.5648         -1.2238        200.3455

     Atom 48  Ca  pos: ( -0.570807  0.672405  1.869734)  para_lq sigma:         201.05
           199.0787         -2.7507         -0.4168
            -2.5692        202.5831          1.2297
            -0.8156          2.3324        201.4977

     Atom 49  Si  pos: ( -0.705381  1.513855  0.326389)  para_lq sigma:          -0.51
             1.9773          2.3727          1.7247
             2.6516         -2.0636          1.2811
             0.8651          0.4556         -1.4472

     Atom 50  O   pos: ( -0.793583  1.470310  0.106009)  para_lq sigma:        -109.40
          -107.7096         -0.5146         -2.6259
            -0.4408       -106.8999         -1.1270
            -2.3141         -1.0858       -113.6001

     Atom 51  O   pos: (  0.717906 -0.128135  0.423764)  para_lq sigma:        -110.07
          -113.0033         -3.6513          0.1052
            -3.5319       -109.6196          0.6806
             0.1878          0.4774       -107.5776

     Atom 52  O   pos: (  0.003108 -0.155123  1.935077)  para_lq sigma:        -100.69
           -97.6648         -0.7835          4.7791
            -0.4091       -102.8208          0.0089
             4.6202          0.3309       -101.5860

     Atom 53  H   pos: (  0.052312 -0.039001  1.862781)  para_lq sigma:           0.00
             0.0000          0.0000          0.0000
             0.0000          0.0000          0.0000
             0.0000          0.0000          0.0000

     Atom 54  H   pos: ( -0.076361 -0.101035  2.055368)  para_lq sigma:           0.00
             0.0000          0.0000          0.0000
             0.0000          0.0000          0.0000
             0.0000          0.0000          0.0000

     Atom 55  O   pos: ( -0.364169  0.929548  0.158678)  para_lq sigma:        -100.18
           -98.4099         -3.6101         -1.2624
            -3.6125       -101.4152          2.3017
            -1.5506          2.0222       -100.7176

     Atom 56  H   pos: ( -0.264005  1.033918  0.179807)  para_lq sigma:           0.00
             0.0000          0.0000          0.0000
             0.0000          0.0000          0.0000
             0.0000          0.0000          0.0000

     Atom 57  H   pos: ( -0.354976  0.834128  0.281716)  para_lq sigma:           0.00
             0.0000          0.0000          0.0000
             0.0000          0.0000          0.0000
             0.0000          0.0000          0.0000

     Atom 58  O   pos: (  0.268412 -0.143437  1.624744)  para_lq sigma:         -99.35
          -101.4498          0.8053         -3.3041
             0.7081       -103.1903          1.1930
            -3.3868          0.9737        -93.4084

     Atom 59  H   pos: (  0.133857 -0.182136  1.581375)  para_lq sigma:           0.00
             0.0000          0.0000          0.0000
             0.0000          0.0000          0.0000
             0.0000          0.0000          0.0000

     Atom 60  H   pos: (  0.336581 -0.271583  1.656536)  para_lq sigma:           0.00
             0.0000          0.0000          0.0000
             0.0000          0.0000          0.0000
             0.0000          0.0000          0.0000

     Atom 61  O   pos: ( -0.066622  0.207147  0.372268)  para_lq sigma:        -100.49
          -101.3515         -3.2926         -4.0819
            -3.4725       -100.8160          3.5061
            -4.0510          3.7021        -99.3065

     Atom 62  H   pos: (  0.024060  0.172327  0.482963)  para_lq sigma:           0.00
             0.0000          0.0000          0.0000
             0.0000          0.0000          0.0000
             0.0000          0.0000          0.0000

     Atom 63  H   pos: (  0.829297  0.096683  0.415376)  para_lq sigma:           0.00
             0.0000          0.0000          0.0000
             0.0000          0.0000          0.0000
             0.0000          0.0000          0.0000

     Atom 64  O   pos: ( -0.638171  1.130236 -0.043449)  para_lq sigma:         -99.68
           -96.4570          5.0543         -3.3905
             4.8509       -101.0139         -1.2217
            -3.3812         -1.0711       -101.5629

     Atom 65  H   pos: ( -0.680892  1.251222  0.028827)  para_lq sigma:           0.00
             0.0000          0.0000          0.0000
             0.0000          0.0000          0.0000
             0.0000          0.0000          0.0000

     Atom 66  H   pos: ( -0.551224  1.053163  0.046319)  para_lq sigma:           0.00
             0.0000          0.0000          0.0000
             0.0000          0.0000          0.0000
             0.0000          0.0000          0.0000

     Atom 67  O   pos: (  0.128719  0.274276  1.842289)  para_lq sigma:        -101.86
           -99.9253          4.2064          0.9176
             4.3298       -100.0195          1.8252
             1.1375          1.7904       -105.6378

     Atom 68  H   pos: (  0.043084  0.385646  1.775665)  para_lq sigma:           0.00
             0.0000          0.0000          0.0000
             0.0000          0.0000          0.0000
             0.0000          0.0000          0.0000

     Atom 69  H   pos: (  0.096950  0.273033  1.984682)  para_lq sigma:           0.00
             0.0000          0.0000          0.0000
             0.0000          0.0000          0.0000
             0.0000          0.0000          0.0000

     Atom 70  O   pos: ( -0.052274  0.450797  0.019053)  para_lq sigma:        -100.55
          -102.3889         -1.2559         -0.9869
            -1.4337       -102.4624          4.2623
            -0.7718          4.1842        -96.7927

     Atom 71  H   pos: ( -0.069374  0.580589 -0.049378)  para_lq sigma:           0.00
             0.0000          0.0000          0.0000
             0.0000          0.0000          0.0000
             0.0000          0.0000          0.0000

     Atom 72  H   pos: ( -0.188711  0.397670  0.027424)  para_lq sigma:           0.00
             0.0000          0.0000          0.0000
             0.0000          0.0000          0.0000
             0.0000          0.0000          0.0000

     Atom 73  Ca  pos: ( -0.481083  0.362468  0.953437)  para_lq sigma:         200.31
           199.4038         -0.5794          0.1222
            -0.6181        201.4508          0.0104
             0.9020         -0.0148        200.0729

     Atom 74  Si  pos: (  0.043618  0.347381  0.830950)  para_lq sigma:          -0.77
             0.8018          3.0736          1.3748
             3.0045         -1.9536         -1.7279
             1.5180         -2.7161         -1.1585

     Atom 75  O   pos: ( -0.171467  0.252312  0.876068)  para_lq sigma:        -110.86
          -114.8964         -2.8250          1.5855
            -2.6527       -108.8513          0.7082
             1.6456          1.1174       -108.8271

     Atom 76  O   pos: (  0.175001  0.387167  1.028332)  para_lq sigma:        -111.46
          -110.3222         -1.1274         -3.7399
            -1.4007       -109.1513         -1.2752
            -4.3418         -1.4923       -114.9105

     Atom 77  O   pos: (  0.172956  0.179620  0.688946)  para_lq sigma:        -104.36
          -103.1868          3.4460          0.3620
             3.6908       -106.9562         -0.4623
             0.4914         -0.4364       -102.9445

     Atom 78  O   pos: (  0.041256  0.545208  0.694634)  para_lq sigma:        -111.36
          -109.0947          0.4677         -0.5640
             0.3219       -116.2754          4.5036
            -0.2982          2.9977       -108.7172

     Atom 79  Ca  pos: (  0.164938  0.803164  0.869636)  para_lq sigma:         201.79
           200.1033          0.7290          0.6168
             1.0067        203.2219          1.3394
             0.5166          1.3947        202.0580

     Atom 80  Si  pos: ( -0.371472  0.804684  0.656371)  para_lq sigma:          -0.91
            -0.9252          3.1239         -0.3008
             3.0595         -2.4710          0.9803
            -0.6342          1.7129          0.6804

     Atom 81  O   pos: ( -0.488665  0.662114  0.811407)  para_lq sigma:        -110.59
          -110.2102         -2.3391          2.4837
            -1.9717       -109.5229          2.5284
             2.6984          3.3825       -112.0376

     Atom 82  O   pos: ( -0.190860  0.914390  0.773404)  para_lq sigma:        -111.49
          -113.2745         -2.9824         -3.5128
            -2.8499       -110.4016         -1.7623
            -3.5917         -2.2055       -110.7798

     Atom 83  O   pos: ( -0.323234  0.694043  0.443972)  para_lq sigma:        -108.96
          -106.4450          0.5369          0.9809
             0.5728       -108.3072         -2.1275
             0.8838         -2.1517       -112.1352

     Atom 84  Ca  pos: (  0.288479 -0.058632  1.245108)  para_lq sigma:         203.05
           201.9916         -0.2096          0.4456
            -0.3086        204.2504          0.9170
             0.1078          0.7593        202.9056

     Atom 85  Si  pos: ( -0.209889 -0.082733  1.392165)  para_lq sigma:          -0.80
            -0.7430          4.7627         -1.7673
             5.1243         -3.2543         -0.0282
            -1.5630          0.1489          1.5922

     Atom 86  O   pos: ( -0.056162  0.080653  1.310052)  para_lq sigma:        -111.64
          -111.5039         -3.3023          1.9321
            -3.6158       -113.4657          2.2557
             2.3245          2.7093       -109.9384

     Atom 87  O   pos: (  0.634339 -0.164176  1.257818)  para_lq sigma:        -111.17
          -112.2862         -0.9468         -3.6765
            -0.4779       -108.8218         -1.1156
            -3.7541         -1.9024       -112.4098

     Atom 88  O   pos: ( -0.305870 -0.061005  1.612513)  para_lq sigma:        -112.41
          -111.1728          0.2409          3.9675
             0.3307       -109.3056         -1.6018
             3.9039         -1.3252       -116.7582

     Atom 89  Ca  pos: ( -0.011115  0.415053  1.315024)  para_lq sigma:         202.41
           201.0643         -0.1726         -0.5582
            -0.3420        203.5393          0.4905
            -1.1302          0.0513        202.6366

     Atom 90  Si  pos: ( -0.525067  0.454493  1.401599)  para_lq sigma:          -0.84
            -1.3736          2.2698         -0.8832
             1.6384         -1.7853          0.4975
            -0.7509          0.4161          0.6253

     Atom 91  O   pos: (  0.385950  0.229201  1.393659)  para_lq sigma:        -111.48
          -108.8537         -3.1672         -0.7531
            -3.0502       -116.3828         -0.6905
            -0.7354         -0.7968       -109.2178

     Atom 92  O   pos: ( -0.349620  0.512101  1.245344)  para_lq sigma:        -110.27
          -111.6532         -1.6243          3.5682
            -1.3998       -108.2292          1.1032
             3.6818          1.3310       -110.9307

     Atom 93  O   pos: ( -0.713486  0.610578  1.370101)  para_lq sigma:        -102.37
          -102.8028          2.7771         -1.3461
             2.5938       -105.0158          1.8549
            -1.4626          1.7858        -99.3000

     Atom 94  O   pos: ( -0.460488  0.460911  1.635013)  para_lq sigma:        -111.00
          -107.8468         -0.2062         -3.2879
            -0.1823       -108.5863          1.5310
            -2.5719          1.1497       -116.5754

     Atom 95  Ca  pos: (  0.793469 -0.366614  1.782674)  para_lq sigma:         200.77
           201.8623         -0.2949          0.5965
            -0.3350        200.9314          1.1574
             0.4726          0.1371        199.5069

     Atom 96  Ca  pos: (  0.443098  0.134981  1.733200)  para_lq sigma:         201.30
           201.4739          0.2064         -1.2454
            -0.0825        201.8624         -0.4323
            -1.8571          0.0224        200.5556

     Atom 97  Ca  pos: ( -0.015150  0.559697  0.378383)  para_lq sigma:         202.45
           201.6587         -0.7743         -0.8891
            -1.0652        201.4609          0.0935
            -0.6339          0.7842        204.2330

     Atom 98  O   pos: (  0.432037 -0.829239  2.019452)  para_lq sigma:        -111.82
          -110.5887          0.4199          4.9279
            -0.2315       -107.5916         -0.6018
             4.7885         -1.1577       -117.2678

     Atom 99  H   pos: (  0.186556  0.125301  0.084097)  para_lq sigma:           0.00
             0.0000          0.0000          0.0000
             0.0000          0.0000          0.0000
             0.0000          0.0000          0.0000

     Atom100  O   pos: ( -0.063679  0.559009  1.677309)  para_lq sigma:        -111.56
          -119.0269         -3.1996         -1.1783
            -2.8605       -108.1481         -0.1226
            -0.6068          0.2114       -107.5168

     Atom101  H   pos: ( -0.204651  0.521080  1.660130)  para_lq sigma:           0.00
             0.0000          0.0000          0.0000
             0.0000          0.0000          0.0000
             0.0000          0.0000          0.0000


     Total NMR chemical shifts in ppm: ---------------------------------------
     (adopting the Simpson convention for anisotropy and asymmetry)-----------

     Atom  1  O   pos: ( -0.060985  1.191966  0.187702)  Total sigma:         217.52
           219.3650         12.0771        -13.5458
            14.1792        214.4249          2.1559
           -14.4351          6.8430        218.7725

     O    1    anisotropy:    -32.06    eta:   -0.6815
     O    1    sigma_11=    220.92    axis=( -0.131694 -0.730154 -0.670471)
     O    1    sigma_22=    235.49    axis=( -0.761062 -0.358907  0.540343)
     O    1    sigma_33=    196.15    axis=( -0.635170  0.581430 -0.508427)

     Atom  2  H   pos: ( -0.951409  1.298975  0.126746)  Total sigma:          19.51
            25.7508         17.0975         -4.4251
            17.8245         22.8078         -2.1253
            -3.8690         -1.7928          9.9576

     H    2    anisotropy:     34.33    eta:   -0.1642
     H    2    sigma_11=      9.94    axis=( -0.172184  0.372493  0.911922)
     H    2    sigma_22=      6.18    axis=(  0.658051 -0.645387  0.387871)
     H    2    sigma_33=     42.39    axis=( -0.733022 -0.666876  0.133994)

     Atom  3  H   pos: ( -0.138088  1.265972  0.294304)  Total sigma:          19.27
            15.3088         -7.5929        -13.0655
            -7.6018         17.4666         15.2667
           -12.6737         15.1537         25.0268

     H    3    anisotropy:     37.81    eta:   -0.1632
     H    3    sigma_11=      8.72    axis=(  0.776849  0.629139  0.026274)
     H    3    sigma_22=      4.61    axis=( -0.436282  0.567863 -0.697990)
     H    3    sigma_33=     44.47    axis=( -0.454052  0.530769  0.715626)

     Atom  4  O   pos: (  0.364529  0.470057  0.374810)  Total sigma:         254.40
           262.8356         26.2494        -10.3307
            22.0602        254.6598          6.6944
            -2.8014          8.1963        245.6919

     O    4    anisotropy:     43.28    eta:   -0.7941
     O    4    sigma_11=    251.43    axis=( -0.318542  0.385833  0.865831)
     O    4    sigma_22=    228.51    axis=( -0.560303  0.660121 -0.500301)
     O    4    sigma_33=    283.25    axis=( -0.764586 -0.644495  0.005907)

     Atom  5  H   pos: (  0.349500  0.361094  0.469302)  Total sigma:          27.05
            21.8705          3.8472         -2.7454
             4.9261         30.8039         -9.1699
            -3.9677         -9.3999         28.4788

     H    5    anisotropy:     20.35    eta:   -0.0547
     H    5    sigma_11=     20.64    axis=(  0.662395  0.328926  0.673083)
     H    5    sigma_22=     19.90    axis=(  0.694025 -0.607713 -0.386024)
     H    5    sigma_33=     40.62    axis=( -0.282068 -0.722836  0.630829)

     Atom  6  H   pos: (  0.477329  0.555604  0.427736)  Total sigma:          20.27
            27.8757         16.5082          6.6425
            15.5302         20.5218          5.7723
             7.5127          6.7627         12.4198

     H    6    anisotropy:     34.85    eta:   -0.0871
     H    6    sigma_11=      9.67    axis=(  0.371103 -0.011540 -0.928520)
     H    6    sigma_22=      7.65    axis=(  0.553053 -0.800486  0.230988)
     H    6    sigma_33=     43.50    axis=(  0.745933  0.599241  0.290680)

     Atom  7  O   pos: ( -0.215269  1.403491  0.459602)  Total sigma:         226.25
           243.0706        -11.5121          3.6173
            -9.6465        217.0792         13.6979
            -7.2160         12.0605        218.5942

     O    7    anisotropy:    -33.68    eta:   -0.9579
     O    7    sigma_11=    226.72    axis=(  0.421274  0.525325  0.739298)
     O    7    sigma_22=    248.23    axis=( -0.890118  0.395734  0.226017)
     O    7    sigma_33=    203.79    axis=( -0.173833 -0.753278  0.634314)

     Atom  8  H   pos: ( -1.099333  1.498692  0.424609)  Total sigma:          23.56
            34.6930         12.1228          2.2469
            12.9060         21.7126          2.6849
             1.5256          2.2158         14.2727

     H    8    anisotropy:     28.55    eta:   -0.1166
     H    8    sigma_11=     15.15    axis=(  0.439582 -0.583465 -0.682888)
     H    8    sigma_22=     12.93    axis=( -0.295981  0.623723 -0.723440)
     H    8    sigma_33=     42.59    axis=( -0.848035 -0.520133 -0.101483)

     Atom  9  H   pos: ( -0.331033  1.488803  0.412870)  Total sigma:          19.70
            30.2695        -13.4345          8.7620
           -14.5054         17.8747         -6.6918
             8.9164         -6.3477         10.9636

     H    9    anisotropy:     35.09    eta:   -0.0849
     H    9    sigma_11=      9.00    axis=(  0.608226  0.732274 -0.306326)
     H    9    sigma_22=      7.01    axis=( -0.076935  0.438484  0.895440)
     H    9    sigma_33=     43.10    axis=(  0.790027 -0.521063  0.323035)

     Atom 10  O   pos: (  0.459765 -0.467009  1.739058)  Total sigma:         213.28
           212.9723          0.9588          5.0065
             2.1575        227.8983         13.5280
             3.8544         19.5066        198.9691

     O   10    anisotropy:     33.86    eta:   -0.9782
     O   10    sigma_11=    213.03    axis=( -0.977823  0.192962 -0.081411)
     O   10    sigma_22=    190.95    axis=( -0.153814 -0.397847  0.904466)
     O   10    sigma_33=    235.86    axis=( -0.142138 -0.896930 -0.418704)

     Atom 11  H   pos: (  0.420445 -0.514966  1.870377)  Total sigma:          26.77
            23.2116          0.7396         -3.3773
             1.1552         23.1427         -5.8111
            -3.1304         -4.6095         33.9523

     H   11    anisotropy:     15.18    eta:   -0.1476
     H   11    sigma_11=     22.46    axis=(  0.945420 -0.297601  0.132718)
     H   11    sigma_22=     20.96    axis=(  0.220927  0.884801  0.410266)
     H   11    sigma_33=     36.89    axis=( -0.239525 -0.358553  0.902257)

     Atom 12  H   pos: (  0.434517 -0.593827  1.650568)  Total sigma:          16.09
             3.7953          3.7479          3.5177
             3.5097         31.6243         15.8021
             2.8167         15.0410         12.8486

     H   12    anisotropy:     37.20    eta:   -0.0881
     H   12    sigma_11=      4.78    axis=(  0.519380 -0.477406  0.708751)
     H   12    sigma_22=      2.60    axis=( -0.845176 -0.164513  0.508540)
     H   12    sigma_33=     40.89    axis=(  0.126182  0.863145  0.488937)

     Atom 13  O   pos: (  0.536357  0.386395  0.021673)  Total sigma:         231.37
           233.3522         15.6640         -7.5909
            16.7574        221.8725          3.5503
            -2.3960         13.1047        238.8796

     O   13    anisotropy:    -35.90    eta:   -0.1363
     O   13    sigma_11=    241.70    axis=( -0.345129  0.109309  0.932168)
     O   13    sigma_22=    244.97    axis=( -0.762758 -0.611393 -0.210712)
     O   13    sigma_33=    207.43    axis=( -0.546888  0.783741 -0.294386)

     Atom 14  H   pos: (  0.629708 -0.670102  2.045607)  Total sigma:          21.09
            23.4611         14.2629          4.0741
            14.3231         25.7086          6.1500
             4.2641          6.4096         14.0930

     H   14    anisotropy:     29.85    eta:   -0.1471
     H   14    sigma_11=     12.60    axis=(  0.489443 -0.119899 -0.863753)
     H   14    sigma_22=      9.68    axis=(  0.585265 -0.689118  0.427296)
     H   14    sigma_33=     40.98    axis=(  0.646460  0.714662  0.267111)

     Atom 15  H   pos: (  0.480381  0.421722  0.154499)  Total sigma:          22.15
            16.3471         -1.8829        -11.5226
            -1.1173         12.2359          7.5905
           -10.1786          8.7328         37.8747

     H   15    anisotropy:     33.44    eta:   -0.1692
     H   15    sigma_11=     12.89    axis=(  0.835347  0.514016  0.194891)
     H   15    sigma_22=      9.12    axis=( -0.414886  0.822089 -0.389922)
     H   15    sigma_33=     44.44    axis=( -0.360644  0.244863  0.899988)

     Atom 16  O   pos: ( -0.451533  0.918853  1.642458)  Total sigma:         216.66
           240.3758         25.1552         -0.5025
            40.8602        212.7056         -7.9825
           -11.5392        -13.2219        196.9123

     O   16    anisotropy:     71.16    eta:   -0.2468
     O   16    sigma_11=    198.80    axis=(  0.425829 -0.387232  0.817754)
     O   16    sigma_22=    187.09    axis=( -0.392871  0.735017  0.552632)
     O   16    sigma_33=    264.10    axis=( -0.815060 -0.556599  0.160859)

     Atom 17  H   pos: ( -0.586371  0.935403  1.576849)  Total sigma:          19.58
            36.6231         -2.2400         12.5253
            -2.2450          8.5107         -0.9913
            13.1663         -1.0372         13.6001

     H   17    anisotropy:     34.44    eta:   -0.0205
     H   17    sigma_11=      8.33    axis=(  0.075839  0.997095  0.007040)
     H   17    sigma_22=      7.86    axis=( -0.406103  0.024438  0.913500)
     H   17    sigma_33=     42.54    axis=(  0.910675 -0.072138  0.406777)

     Atom 18  H   pos: ( -0.358144  1.013228  1.570021)  Total sigma:          19.55
            26.2186         16.3082         -8.3260
            17.0701         21.2743         -9.2819
            -9.2812         -9.8913         11.1510

     H   18    anisotropy:     38.92    eta:   -0.1111
     H   18    sigma_11=      8.02    axis=( -0.682793  0.435097 -0.586928)
     H   18    sigma_22=      5.13    axis=(  0.211330 -0.651382 -0.728725)
     H   18    sigma_33=     45.49    axis=( -0.699381 -0.621604  0.352810)

     Atom 19  O   pos: (  0.131316  0.874625  0.344971)  Total sigma:         253.83
           246.4222          7.8185          7.3102
             1.7399        272.9464        -10.5908
             8.6530        -11.0147        242.1126

     O   19    anisotropy:     34.04    eta:   -0.8626
     O   19    sigma_11=    252.27    axis=( -0.829533 -0.095707 -0.550195)
     O   19    sigma_22=    232.69    axis=( -0.553130  0.276567  0.785849)
     O   19    sigma_33=    276.52    axis=( -0.076955 -0.956217  0.282360)

     Atom 20  H   pos: (  0.256753  0.913389  0.406268)  Total sigma:          25.85
            33.7450          3.7103          9.8860
             4.8216         20.6373          2.4090
             9.4934          1.4205         23.1533

     H   20    anisotropy:     22.09    eta:   -0.1618
     H   20    sigma_11=     19.67    axis=(  0.078276 -0.949362  0.304277)
     H   20    sigma_22=     17.29    axis=(  0.536474 -0.217142 -0.815503)
     H   20    sigma_33=     40.57    axis=(  0.840279  0.227071  0.492311)

     Atom 21  H   pos: (  0.071269  0.998975  0.291553)  Total sigma:          21.86
            18.5528         -9.3934          6.4432
           -11.1181         31.8160        -10.4455
             6.8710         -9.7316         15.2098

     H   21    anisotropy:     31.24    eta:   -0.1714
     H   21    sigma_11=     13.23    axis=(  0.786488  0.566980  0.244889)
     H   21    sigma_22=      9.66    axis=( -0.423175  0.205909  0.882340)
     H   21    sigma_33=     42.68    axis=(  0.449845 -0.797581  0.401876)

     Atom 22  O   pos: ( -0.241429  0.733572  2.004728)  Total sigma:         231.92
           225.3203         -6.2449        -16.3918
            -4.8551        205.2076          7.2711
           -14.0241          7.2482        265.2291

     O   22    anisotropy:     59.37    eta:   -0.4327
     O   22    sigma_11=    220.69    axis=( -0.923726  0.170187 -0.343171)
     O   22    sigma_22=    203.57    axis=(  0.204004  0.976830 -0.064691)
     O   22    sigma_33=    271.50    axis=( -0.324210  0.129765  0.937043)

     Atom 23  H   pos: ( -0.171321  0.618641  1.947367)  Total sigma:          25.42
            22.1371         -7.0199         -7.5939
            -7.3833         26.4743          8.1059
            -6.6633          6.8751         27.6534

     H   23    anisotropy:     22.23    eta:   -0.2139
     H   23    sigma_11=     19.60    axis=( -0.103676  0.680996 -0.724910)
     H   23    sigma_22=     16.43    axis=(  0.866539  0.419609  0.270258)
     H   23    sigma_33=     40.24    axis=( -0.488223  0.600143  0.633613)

     Atom 24  H   pos: ( -0.438934  1.657305  0.090240)  Total sigma:          19.33
             8.2183          1.4912         -5.6357
             1.8720          7.4633         -3.6189
            -6.2216         -2.2468         42.3055

     H   24    anisotropy:     36.39    eta:   -0.0961
     H   24    sigma_11=      8.37    axis=(  0.691356  0.699423  0.181205)
     H   24    sigma_22=      6.04    axis=(  0.702535 -0.709324  0.057478)
     H   24    sigma_33=     43.59    axis=( -0.168734 -0.087565  0.981764)

     Atom 25  Ca  pos: ( -0.148878  1.251954  0.822144)  Total sigma:        1091.42
          1113.1306        -17.0579         -9.0767
           -17.6931       1121.0603         -2.3132
           -14.2507         -2.9054       1040.0597

     Ca  25    anisotropy:    -80.28    eta:   -0.6367
     Ca  25    sigma_11=   1101.14    axis=(  0.753503  0.634815 -0.171007)
     Ca  25    sigma_22=   1135.22    axis=( -0.635693  0.769849  0.056810)
     Ca  25    sigma_33=   1037.90    axis=(  0.167714  0.065902  0.983631)

     Atom 26  Si  pos: ( -0.629159  1.202299  0.648840)  Total sigma:         414.02
           428.4708         19.6814         -0.7939
            22.0407        396.6808          1.0779
             0.5151          4.5687        416.9052

     Si  26    anisotropy:    -41.83    eta:   -0.7815
     Si  26    sigma_11=    417.07    axis=( -0.083547  0.052328  0.995129)
     Si  26    sigma_22=    438.86    axis=(  0.893793  0.445501  0.051613)
     Si  26    sigma_33=    386.13    axis=(  0.440630 -0.893751  0.083991)

     Atom 27  O   pos: ( -0.824660  1.159594  0.782749)  Total sigma:         113.32
           149.1010        -16.0535         -1.4288
           -16.4646        109.3487         -2.5920
            14.7696         -2.0227         81.5126

     O   27    anisotropy:     63.38    eta:   -0.5373
     O   27    sigma_11=    103.55    axis=( -0.335750 -0.941946 -0.003003)
     O   27    sigma_22=     80.84    axis=( -0.090362  0.029035  0.995486)
     O   27    sigma_33=    155.58    axis=(  0.937607 -0.334505  0.094864)

     Atom 28  O   pos: ( -0.484010  1.340173  0.782929)  Total sigma:         108.81
           110.4001          7.4567         -1.1758
             8.1419        135.3617         12.1194
            -6.7348          2.4977         80.6724

     O   28    anisotropy:    -44.84    eta:   -0.9676
     O   28    sigma_11=    109.30    axis=( -0.953817  0.231847  0.190996)
     O   28    sigma_22=    138.22    axis=( -0.254626 -0.961367 -0.104588)
     O   28    sigma_33=     78.92    axis=(  0.159369 -0.148391  0.976003)

     Atom 29  O   pos: ( -0.540749  0.978988  0.593220)  Total sigma:         179.70
           176.7771        -31.0901          9.7715
           -29.9745        192.1313          5.8193
             9.3985          4.7290        170.1779

     O   29    anisotropy:     54.46    eta:   -0.7592
     O   29    sigma_11=    175.32    axis=(  0.319261  0.297642  0.899712)
     O   29    sigma_22=    147.76    axis=(  0.716959  0.544981 -0.434702)
     O   29    sigma_33=    216.01    axis=( -0.619711  0.783840 -0.039406)

     Atom 30  O   pos: ( -0.675552  1.293576  0.428944)  Total sigma:         189.69
           163.1930        -13.4886         16.3781
            -9.0275        201.0374        -34.0792
            11.5168        -31.2052        204.8375

     O   30    anisotropy:     75.17    eta:   -0.2301
     O   30    sigma_11=    170.40    axis=(  0.113486  0.743643  0.658874)
     O   30    sigma_22=    158.86    axis=(  0.967204  0.068985 -0.244454)
     O   30    sigma_33=    239.80    axis=(  0.227239 -0.665008  0.711426)

     Atom 31  Ca  pos: (  0.779389 -0.080978  0.950977)  Total sigma:        1069.68
          1078.7405         -9.6373        -21.2323
           -13.2351       1104.8460        -16.2354
           -22.9569        -11.4383       1025.4460

     Ca  31    anisotropy:    -83.06    eta:   -0.4404
     Ca  31    sigma_11=   1085.17    axis=(  0.889284  0.245520 -0.385867)
     Ca  31    sigma_22=   1109.56    axis=( -0.296847  0.951686 -0.078584)
     Ca  31    sigma_33=   1014.31    axis=(  0.347931  0.184427  0.919201)

     Atom 32  Si  pos: (  0.275215 -0.028102  0.775249)  Total sigma:         410.97
           430.8715         26.5025          4.6089
            31.8063        398.0108        -10.4583
             9.5120         -2.4779        404.0166

     Si  32    anisotropy:     55.69    eta:   -0.7880
     Si  32    sigma_11=    407.03    axis=(  0.110406 -0.318300  0.941539)
     Si  32    sigma_22=    377.77    axis=( -0.487644  0.808118  0.330377)
     Si  32    sigma_33=    448.09    axis=( -0.866033 -0.495612 -0.065996)

     Atom 33  O   pos: (  0.117024 -0.156129  0.904376)  Total sigma:         125.76
           145.5569          5.7427         -6.3255
             6.2358        139.4003          2.3397
             4.8163          5.7478         92.3197

     O   33    anisotropy:    -50.72    eta:   -0.3895
     O   33    sigma_11=    136.08    axis=( -0.527277  0.845208  0.087193)
     O   33    sigma_22=    149.25    axis=( -0.849359 -0.527165 -0.026186)
     O   33    sigma_33=     91.94    axis=(  0.023833 -0.087865  0.995847)

     Atom 34  O   pos: (  0.459395  0.025461  0.917312)  Total sigma:         120.48
           134.7961          3.7534         14.6355
            -1.9133        129.6423          9.3610
             7.7226          7.7935         97.0027

     O   34    anisotropy:    -42.40    eta:   -0.3168
     O   34    sigma_11=    130.14    axis=( -0.410258  0.906867  0.096339)
     O   34    sigma_22=    139.09    axis=( -0.878742 -0.364842 -0.307739)
     O   34    sigma_33=     92.21    axis=( -0.243929 -0.210909  0.946581)

     Atom 35  O   pos: (  0.337450 -0.141194  0.565440)  Total sigma:         184.01
           186.2344        -15.7710        -25.7077
           -17.3936        175.3647         32.6144
           -23.1838         27.3091        190.4323

     O   35    anisotropy:     72.83    eta:   -0.3261
     O   35    sigma_11=    167.65    axis=(  0.838111  0.411718  0.357852)
     O   35    sigma_22=    151.82    axis=( -0.095243  0.756375 -0.647167)
     O   35    sigma_33=    232.56    axis=( -0.537121  0.508315  0.673140)

     Atom 36  Ca  pos: ( -0.313095  0.825056  1.100955)  Total sigma:        1055.96
          1063.8330        -30.1711          8.8161
           -28.8879       1060.2269        -21.5067
             8.1983        -21.2281       1043.8249

     Ca  36    anisotropy:     65.46    eta:   -0.4259
     Ca  36    sigma_11=   1043.43    axis=( -0.656584 -0.248390  0.712180)
     Ca  36    sigma_22=   1024.85    axis=(  0.393155  0.693091  0.604196)
     Ca  36    sigma_33=   1099.60    axis=(  0.643682 -0.676703  0.357416)

     Atom 37  Si  pos: ( -0.791711  0.829396  1.285422)  Total sigma:         411.57
           427.7223         16.4441          2.3774
            22.8730        383.5946         15.0266
            -0.4061         12.1953        423.4022

     Si  37    anisotropy:    -57.80    eta:   -0.3695
     Si  37    sigma_11=    423.72    axis=( -0.488817  0.055828  0.870598)
     Si  37    sigma_22=    437.96    axis=(  0.809794  0.400226  0.429013)
     Si  37    sigma_33=    373.04    axis=(  0.324485 -0.914714  0.240847)

     Atom 38  O   pos: ( -0.639279  0.920991  1.124807)  Total sigma:          99.51
           107.1193         -0.6220        -14.0466
            -2.9346        113.8373        -11.1325
            -7.3753         -9.5004         77.5797

     O   38    anisotropy:    -41.93    eta:   -0.2313
     O   38    sigma_11=    110.25    axis=(  0.945180 -0.221574 -0.239876)
     O   38    sigma_22=    116.72    axis=(  0.148126  0.945566 -0.289764)
     O   38    sigma_33=     71.56    axis=(  0.291023  0.238348  0.926551)

     Atom 39  O   pos: (  0.000819  0.777831  1.207542)  Total sigma:         126.86
           160.6671         -8.2091         13.8777
           -17.0425        102.0857         -4.9450
             3.8614          1.0935        117.8344

     O   39    anisotropy:     57.23    eta:   -0.4353
     O   39    sigma_11=    116.09    axis=( -0.186107  0.032754  0.981983)
     O   39    sigma_22=     99.48    axis=(  0.201323  0.979509  0.005484)
     O   39    sigma_33=    165.02    axis=(  0.961683 -0.198717  0.188887)

     Atom 40  O   pos: ( -0.799335  0.966877  1.484420)  Total sigma:         112.57
           116.2080         -0.9114        -30.0400
            10.0471         99.5597         16.8250
           -26.3851         16.9508        121.9427

     O   40    anisotropy:     55.21    eta:   -0.8081
     O   40    sigma_11=    109.04    axis=(  0.582808  0.765701  0.272096)
     O   40    sigma_22=     79.30    axis=( -0.527048  0.611043 -0.590633)
     O   40    sigma_33=    149.38    axis=( -0.618510  0.200818  0.759682)

     Atom 41  Ca  pos: (  0.576651 -0.502831  1.190049)  Total sigma:        1064.71
          1057.2662        -28.3161        -29.2761
           -23.2512       1097.4171          1.3699
           -26.7299          1.8634       1039.4446

     Ca  41    anisotropy:    -72.57    eta:   -0.9938
     Ca  41    sigma_11=   1064.86    axis=(  0.596446  0.503376 -0.625191)
     Ca  41    sigma_22=   1112.94    axis=(  0.495005 -0.843831 -0.207169)
     Ca  41    sigma_33=   1016.33    axis=( -0.631840 -0.185908 -0.752474)

     Atom 42  Si  pos: (  0.055245 -0.493448  1.376734)  Total sigma:         407.16
           433.9157         45.1422          0.4380
            43.2278        363.5495        -10.2842
             3.0817        -13.4288        424.0034

     Si  42    anisotropy:    -99.72    eta:   -0.4583
     Si  42    sigma_11=    425.16    axis=(  0.164039 -0.071690  0.983845)
     Si  42    sigma_22=    455.63    axis=( -0.889562 -0.441807  0.116126)
     Si  42    sigma_33=    340.68    axis=( -0.426345  0.894241  0.136247)

     Atom 43  O   pos: ( -0.293794  1.166205  1.138547)  Total sigma:         108.48
            93.6218         10.1748          6.5660
             9.2824        114.2504          8.0938
             0.0268          8.0919        117.5747

     O   43    anisotropy:    -28.09    eta:   -0.9338
     O   43    sigma_11=    109.10    axis=(  0.254342  0.647985 -0.717932)
     O   43    sigma_22=    126.59    axis=(  0.266363  0.666698  0.696107)
     O   43    sigma_33=     89.76    axis=(  0.929710 -0.368280 -0.003030)

     Atom 44  O   pos: (  0.269777 -0.424028  1.298029)  Total sigma:         127.59
           169.6478         -5.3996        -31.4987
            -7.4412        113.1268         -2.9192
           -24.4740         -8.7819         99.9832

     O   44    anisotropy:     78.25    eta:   -0.5251
     O   44    sigma_11=    115.20    axis=( -0.039122  0.954658 -0.295124)
     O   44    sigma_22=     87.80    axis=(  0.329911  0.291128  0.898000)
     O   44    sigma_33=    179.75    axis=( -0.943201  0.062233  0.326341)

     Atom 45  O   pos: ( -0.059284 -0.279743  1.443521)  Total sigma:         130.74
           141.9098         18.0129         12.3475
            20.5743        117.2479          2.5268
            12.8760          4.6891        133.0561

     O   45    anisotropy:     42.18    eta:   -0.7365
     O   45    sigma_11=    127.03    axis=(  0.330371  0.324603 -0.886277)
     O   45    sigma_22=    106.32    axis=(  0.506460 -0.853337 -0.123749)
     O   45    sigma_33=    158.86    axis=(  0.796463  0.407981  0.446317)

     Atom 46  O   pos: (  1.029107 -0.607172  1.630141)  Total sigma:         111.15
           110.7342        -14.2175         23.6692
            -5.5559        124.3582        -17.3616
            18.6295         -9.9852         98.3538

     O   46    anisotropy:     46.00    eta:   -0.9124
     O   46    sigma_11=    109.81    axis=( -0.628298 -0.714986 -0.306654)
     O   46    sigma_22=     81.82    axis=( -0.554498  0.135081  0.821149)
     O   46    sigma_33=    141.82    axis=(  0.545687 -0.685965  0.481330)

     Atom 47  Ca  pos: ( -0.050261  0.906671  1.736281)  Total sigma:        1084.76
          1065.6489          5.1800         34.3206
             4.2793       1114.3909        -20.0778
            29.5474        -28.0718       1074.2422

     Ca  47    anisotropy:    -77.78    eta:   -0.6480
     Ca  47    sigma_11=   1093.89    axis=(  0.692464  0.476417  0.541776)
     Ca  47    sigma_22=   1127.49    axis=(  0.192383 -0.845697  0.497781)
     Ca  47    sigma_33=   1032.91    axis=(  0.695330 -0.240467 -0.677268)

     Atom 48  Ca  pos: ( -0.570807  0.672405  1.869734)  Total sigma:        1069.51
          1027.1278        -66.3731        -28.6940
           -65.3045       1081.6189         33.6220
           -26.9925         35.2186       1099.7880

     Ca  48    anisotropy:    133.76    eta:   -0.9412
     Ca  48    sigma_11=   1066.89    axis=( -0.301459  0.520027 -0.799184)
     Ca  48    sigma_22=    982.96    axis=(  0.837372  0.545246  0.038927)
     Ca  48    sigma_33=   1158.68    axis=( -0.455995  0.657479  0.599825)

     Atom 49  Si  pos: ( -0.705381  1.513855  0.326389)  Total sigma:         411.19
           432.5804         33.3343         26.7283
            37.5149        388.6690         11.9770
            19.5506          6.9047        412.3126

     Si  49    anisotropy:     79.50    eta:   -0.6033
     Si  49    sigma_11=    400.67    axis=(  0.335682  0.284277 -0.898056)
     Si  49    sigma_22=    368.70    axis=(  0.506025 -0.858552 -0.082627)
     Si  49    sigma_33=    464.19    axis=(  0.794516  0.426702  0.432052)

     Atom 50  O   pos: ( -0.793583  1.470310  0.106009)  Total sigma:         136.83
           104.7746          9.8562         -9.2153
            10.8096        127.4519        -27.2135
             1.7738        -14.3833        178.2512

     O   50    anisotropy:     74.19    eta:   -0.4682
     O   50    sigma_11=    123.68    axis=(  0.395194  0.849091  0.350522)
     O   50    sigma_22=    100.52    axis=(  0.914520 -0.399582 -0.063138)
     O   50    sigma_33=    186.29    axis=( -0.086453 -0.345512  0.934424)

     Atom 51  O   pos: (  0.717906 -0.128135  0.423764)  Total sigma:         177.01
           191.3115         16.1090          2.3628
            19.6286        176.4012         -8.7753
             3.3779         -6.5966        163.3044

     O   51    anisotropy:     39.46    eta:   -0.6086
     O   51    sigma_11=    171.86    axis=(  0.441042 -0.588946  0.677219)
     O   51    sigma_22=    155.85    axis=(  0.351989 -0.580610 -0.734164)
     O   51    sigma_33=    203.31    axis=( -0.825582 -0.562170  0.048771)

     Atom 52  O   pos: (  0.003108 -0.155123  1.935077)  Total sigma:         209.99
           205.3329         -7.7975        -20.0188
            -2.4861        204.6039         14.5424
           -20.2952         18.7558        220.0375

     O   52    anisotropy:     47.53    eta:   -0.3609
     O   52    sigma_11=    199.87    axis=(  0.616291  0.786803 -0.033563)
     O   52    sigma_22=    188.43    axis=( -0.619936  0.458423 -0.636811)
     O   52    sigma_33=    241.68    axis=( -0.485659  0.413267  0.770289)

     Atom 53  H   pos: (  0.052312 -0.039001  1.862781)  Total sigma:          25.03
            19.4324          5.4874         -5.0207
             6.0479         31.4064         -5.6671
            -4.9789         -4.8561         24.2372

     H   53    anisotropy:     18.43    eta:   -0.4886
     H   53    sigma_11=     21.88    axis=( -0.238445  0.576294  0.781683)
     H   53    sigma_22=     15.88    axis=(  0.890676 -0.191054  0.412547)
     H   53    sigma_33=     37.31    axis=( -0.387092 -0.794596  0.467736)

     Atom 54  H   pos: ( -0.076361 -0.101035  2.055368)  Total sigma:          16.65
            11.1964         -6.9215        -16.6902
            -7.1726          9.2838         12.5850
           -16.3166         12.0698         29.4829

     H   54    anisotropy:     42.33    eta:   -0.0771
     H   54    sigma_11=      3.63    axis=(  0.256342  0.925794 -0.277840)
     H   54    sigma_22=      1.46    axis=( -0.844556  0.074721 -0.530228)
     H   54    sigma_33=     44.87    axis=( -0.470121  0.370571  0.801039)

     Atom 55  O   pos: ( -0.364169  0.929548  0.158678)  Total sigma:         219.52
           203.4267         -2.1083         -7.5690
            -2.8601        217.7757        -13.0331
            -9.9411        -22.0652        237.3575

     O   55    anisotropy:     43.56    eta:   -0.4791
     O   55    sigma_11=    211.96    axis=( -0.560790  0.758904  0.331028)
     O   55    sigma_22=    198.04    axis=(  0.815818  0.438267  0.377311)
     O   55    sigma_33=    248.56    axis=( -0.141264 -0.481650  0.864903)

     Atom 56  H   pos: ( -0.264005  1.033918  0.179807)  Total sigma:          24.39
            28.6565         14.1768          1.4332
            13.5531         28.3981          1.6958
             1.4614          1.3824         16.1122

     H   56    anisotropy:     27.26    eta:   -0.0710
     H   56    sigma_11=     15.95    axis=(  0.097132  0.014851 -0.995161)
     H   56    sigma_22=     14.66    axis=(  0.699509 -0.712295  0.057646)
     H   56    sigma_33=     42.56    axis=(  0.707992  0.701723  0.079574)

     Atom 57  H   pos: ( -0.354976  0.834128  0.281716)  Total sigma:          15.96
             2.3207         -1.6006          1.7888
            -1.1534         17.8249        -18.9070
             1.3063        -20.1619         27.7429

     H   57    anisotropy:     40.62    eta:   -0.0183
     H   57    sigma_11=      2.67    axis=( -0.287015  0.746976  0.599708)
     H   57    sigma_22=      2.17    axis=(  0.956584  0.256627  0.138168)
     H   57    sigma_33=     43.04    axis=(  0.050693 -0.613327  0.788201)

     Atom 58  O   pos: (  0.268412 -0.143437  1.624744)  Total sigma:         223.21
           226.0332          7.3868          7.2071
            11.3577        219.1059          5.4833
             9.4858          4.1075        224.4832

     O   58    anisotropy:     23.59    eta:   -0.3636
     O   58    sigma_11=    218.20    axis=(  0.382227  0.415636 -0.825318)
     O   58    sigma_22=    212.48    axis=(  0.610952 -0.783741 -0.111750)
     O   58    sigma_33=    238.94    axis=(  0.693282  0.461516  0.553501)

     Atom 59  H   pos: (  0.133857 -0.182136  1.581375)  Total sigma:          23.18
            35.3033          6.3001          9.0470
             7.4045         15.9955          3.6346
             8.6875          2.9575         18.2353

     H   59    anisotropy:     27.26    eta:   -0.0550
     H   59    sigma_11=     14.59    axis=(  0.463332 -0.343209 -0.817026)
     H   59    sigma_22=     13.59    axis=(  0.104594 -0.894335  0.434999)
     H   59    sigma_33=     41.35    axis=(  0.879991  0.287005  0.378476)

     Atom 60  H   pos: (  0.336581 -0.271583  1.656536)  Total sigma:          20.94
            19.3366        -11.3595          4.4501
           -12.2253         31.9991         -6.7984
             4.3885         -6.2850         11.4918

     H   60    anisotropy:     30.31    eta:   -0.1488
     H   60    sigma_11=     12.34    axis=( -0.829081 -0.542472 -0.135455)
     H   60    sigma_22=      9.34    axis=( -0.251454  0.145371  0.956890)
     H   60    sigma_33=     41.15    axis=(  0.499395 -0.827400  0.256931)

     Atom 61  O   pos: ( -0.066622  0.207147  0.372268)  Total sigma:         247.27
           244.1369         19.6040         14.8384
            23.3298        266.5228          1.1149
            17.4685          4.5791        231.1620

     O   61    anisotropy:     52.06    eta:   -0.6970
     O   61    sigma_11=    242.02    axis=(  0.532431 -0.541921  0.650261)
     O   61    sigma_22=    217.82    axis=( -0.642869  0.240871  0.727118)
     O   61    sigma_33=    281.98    axis=(  0.550670  0.805172  0.220137)

     Atom 62  H   pos: (  0.024060  0.172327  0.482963)  Total sigma:          23.47
            23.7536         -0.9000         14.8099
            -1.6319         15.3934         -3.8435
            15.2796         -2.6752         31.2525

     H   62    anisotropy:     29.91    eta:   -0.1807
     H   62    sigma_11=     15.30    axis=(  0.299619  0.949949 -0.088466)
     H   62    sigma_22=     11.69    axis=( -0.734958  0.288941  0.613473)
     H   62    sigma_33=     43.41    axis=(  0.608329 -0.118789  0.784745)

     Atom 63  H   pos: (  0.829297  0.096683  0.415376)  Total sigma:          22.17
            23.1320         16.2519          1.4411
            17.0902         31.1422          0.1294
             0.7344         -0.5941         12.2401

     H   63    anisotropy:     33.18    eta:   -0.1357
     H   63    sigma_11=     12.61    axis=(  0.270506 -0.231658  0.934431)
     H   63    sigma_22=      9.61    axis=( -0.737076  0.574557  0.355814)
     H   63    sigma_33=     44.29    axis=( -0.619311 -0.784996 -0.015329)

     Atom 64  O   pos: ( -0.638171  1.130236 -0.043449)  Total sigma:         243.43
           232.3697        -13.5378          8.3283
           -14.9779        240.9384          3.0315
            14.1810          3.8769        256.9952

     O   64    anisotropy:    -37.36    eta:   -0.4607
     O   64    sigma_11=    250.15    axis=(  0.454591 -0.827339 -0.329936)
     O   64    sigma_22=    261.63    axis=(  0.411757 -0.133265  0.901497)
     O   64    sigma_33=    218.53    axis=(  0.789812  0.545666 -0.280082)

     Atom 65  H   pos: ( -0.680892  1.251222  0.028827)  Total sigma:          22.80
            15.9954         -8.7664         -3.5710
            -9.6406         32.7295          9.8027
            -4.0984         11.1924         19.6806

     H   65    anisotropy:     29.25    eta:   -0.1345
     H   65    sigma_11=     14.36    axis=( -0.413515  0.286713 -0.864176)
     H   65    sigma_22=     11.74    axis=(  0.839315  0.487931 -0.239736)
     H   65    sigma_33=     42.30    axis=( -0.352923  0.824451  0.442410)

     Atom 66  H   pos: ( -0.551224  1.053163  0.046319)  Total sigma:          22.26
            25.0442        -12.1445         10.2348
           -12.4294         19.8137         -8.2198
            11.7139         -9.4663         21.9187

     H   66    anisotropy:     32.60    eta:   -0.1405
     H   66    sigma_11=     12.92    axis=( -0.412711  0.345497  0.842794)
     H   66    sigma_22=      9.87    axis=(  0.632558  0.774474 -0.007730)
     H   66    sigma_33=     43.99    axis=(  0.655393 -0.529926  0.538181)

     Atom 67  O   pos: (  0.128719  0.274276  1.842289)  Total sigma:         234.43
           228.9243        -26.9334          6.8635
           -23.6875        237.8702        -19.1464
            11.8447        -21.8934        236.5030

     O   67    anisotropy:     57.02    eta:   -0.4950
     O   67    sigma_11=    224.83    axis=( -0.547865  0.210666  0.809607)
     O   67    sigma_22=    206.02    axis=(  0.663346  0.699064  0.266988)
     O   67    sigma_33=    272.45    axis=(  0.509722 -0.683323  0.522737)

     Atom 68  H   pos: (  0.043084  0.385646  1.775665)  Total sigma:          17.47
            14.7167        -15.6354          9.3626
           -16.0608         24.4304        -14.2605
             8.6450        -12.8146         13.2684

     H   68    anisotropy:     40.66    eta:   -0.0864
     H   68    sigma_11=      5.09    axis=( -0.521194  0.159747  0.838354)
     H   68    sigma_22=      2.75    axis=(  0.676341  0.676419  0.291582)
     H   68    sigma_33=     44.58    axis=(  0.520499 -0.718985  0.460588)

     Atom 69  H   pos: (  0.096950  0.273033  1.984682)  Total sigma:          25.00
            15.9863          0.6174         -3.1588
             0.3335         15.7500         -1.6352
            -1.5255         -2.2078         43.2747

     H   69    anisotropy:     27.91    eta:   -0.0346
     H   69    sigma_11=     16.02    axis=(  0.790386  0.602578  0.110411)
     H   69    sigma_22=     15.38    axis=(  0.606618 -0.794984 -0.003827)
     H   69    sigma_33=     43.61    axis=( -0.085469 -0.070002  0.993879)

     Atom 70  O   pos: ( -0.052274  0.450797  0.019053)  Total sigma:         246.86
           247.0232         -5.7015          5.1287
            -3.3454        247.7634        -15.3820
             3.8620        -23.2862        245.7883

     O   70    anisotropy:     31.81    eta:   -0.8335
     O   70    sigma_11=    245.09    axis=(  0.957006  0.215526 -0.194132)
     O   70    sigma_22=    227.42    axis=( -0.007696  0.687897  0.725768)
     O   70    sigma_33=    268.07    axis=(  0.289965 -0.693071  0.659980)

     Atom 71  H   pos: ( -0.069374  0.580589 -0.049378)  Total sigma:          22.98
            13.9764         -6.1019          2.5908
            -4.3509         36.3764        -11.2772
             2.0978        -12.2832         18.5769

     H   71    anisotropy:     30.57    eta:   -0.0234
     H   71    sigma_11=     13.03    axis=( -0.795026  0.121829  0.594215)
     H   71    sigma_22=     12.55    axis=( -0.575644 -0.460368 -0.675792)
     H   71    sigma_33=     43.36    axis=(  0.191227 -0.879329  0.436135)

     Atom 72  H   pos: ( -0.188711  0.397670  0.027424)  Total sigma:          25.26
            38.4959          7.6597         -0.3217
             6.2514         19.8244         -1.3862
             1.0817         -1.0277         17.4491

     H   72    anisotropy:     23.32    eta:   -0.1628
     H   72    sigma_11=     18.75    axis=( -0.226133  0.680086 -0.697386)
     H   72    sigma_22=     16.22    axis=( -0.218951  0.662124  0.716695)
     H   72    sigma_33=     40.80    axis=( -0.949170 -0.314762  0.000823)

     Atom 73  Ca  pos: ( -0.481083  0.362468  0.953437)  Total sigma:        1052.79
          1054.4124         -8.3931          0.7606
            -7.6149       1080.3309          5.7169
            10.1979         -0.6500       1023.6186

     Ca  73    anisotropy:    -45.57    eta:   -0.9639
     Ca  73    sigma_11=   1053.34    axis=(  0.944921  0.261717  0.196540)
     Ca  73    sigma_22=   1082.62    axis=( -0.270028  0.962715  0.016262)
     Ca  73    sigma_33=   1022.41    axis=( -0.184956 -0.068438  0.980361)

     Atom 74  Si  pos: (  0.043618  0.347381  0.830950)  Total sigma:         403.26
           418.9648         34.7905         20.0100
            32.6870        391.4961        -23.1798
            18.7074        -35.3732        399.3317

     Si  74    anisotropy:    -86.20    eta:   -0.3362
     Si  74    sigma_11=    422.34    axis=(  0.315891 -0.448241  0.836237)
     Si  74    sigma_22=    441.66    axis=( -0.826790 -0.562406  0.010861)
     Si  74    sigma_33=    345.79    axis=( -0.465437  0.694823  0.548260)

     Atom 75  O   pos: ( -0.171467  0.252312  0.876068)  Total sigma:         107.40
           125.6186          8.1082        -19.0206
             3.1370        126.6256         -7.8545
           -29.2150         -9.6327         69.9552

     O   75    anisotropy:    -70.55    eta:   -0.3860
     O   75    sigma_11=    121.84    axis=( -0.539453  0.834789  0.110079)
     O   75    sigma_22=    139.99    axis=( -0.771236 -0.542331  0.333276)
     O   75    sigma_33=     60.37    axis=(  0.337914  0.094889  0.936381)

     Atom 76  O   pos: (  0.175001  0.387167  1.028332)  Total sigma:         113.51
           142.8183        -15.5632        -17.8711
           -18.1791         70.9372          2.9462
           -21.7583          4.1970        126.7680

     O   76    anisotropy:    -69.52    eta:   -0.9675
     O   76    sigma_11=    114.26    axis=( -0.512453  0.129577 -0.848882)
     O   76    sigma_22=    159.10    axis=( -0.829680  0.180174  0.528364)
     O   76    sigma_33=     67.16    axis=(  0.221411  0.975063  0.015177)

     Atom 77  O   pos: (  0.172956  0.179620  0.688946)  Total sigma:         163.47
           150.9608        -21.8268         -0.3239
           -20.8001        181.5027          0.7773
             5.6475          0.4364        157.9392

     O   77    anisotropy:     43.50    eta:   -0.6441
     O   77    sigma_11=    158.31    axis=(  0.118286  0.082804  0.989521)
     O   77    sigma_22=    139.63    axis=(  0.881190  0.450603 -0.143043)
     O   77    sigma_33=    192.46    axis=( -0.457726  0.888876 -0.019666)

     Atom 78  O   pos: (  0.041256  0.545208  0.694634)  Total sigma:          72.70
            21.0760         16.0280         16.4413
            18.0365         44.5970         23.3801
            17.7499          9.5644        152.4320

     O   78    anisotropy:    127.48    eta:   -0.4355
     O   78    sigma_11=     48.71    axis=(  0.416051  0.884969 -0.209121)
     O   78    sigma_22=     11.70    axis=(  0.898097 -0.435946 -0.058073)
     O   78    sigma_33=    157.69    axis=(  0.142558  0.163650  0.976164)

     Atom 79  Ca  pos: (  0.164938  0.803164  0.869636)  Total sigma:        1108.33
          1073.1332         22.8846         17.3036
            23.2777       1144.6260         29.5125
            16.9792         36.4100       1107.2169

     Ca  79    anisotropy:     95.63    eta:   -0.3754
     Ca  79    sigma_11=   1088.41    axis=( -0.121459  0.538726 -0.833680)
     Ca  79    sigma_22=   1064.48    axis=(  0.952952 -0.171710 -0.249795)
     Ca  79    sigma_33=   1172.08    axis=(  0.277722  0.824797  0.492524)

     Atom 80  Si  pos: ( -0.371472  0.804684  0.656371)  Total sigma:         404.50
           400.4735         35.7640         -5.2458
            38.9935        388.8815         11.2785
           -10.0932         19.7798        424.1449

     Si  80    anisotropy:    -77.42    eta:   -0.1827
     Si  80    sigma_11=    425.59    axis=( -0.523714 -0.181126  0.832416)
     Si  80    sigma_22=    435.02    axis=(  0.580161  0.639686  0.504198)
     Si  80    sigma_33=    352.89    axis=(  0.623809 -0.746991  0.229930)

     Atom 81  O   pos: ( -0.488665  0.662114  0.811407)  Total sigma:         114.32
            74.8171         -2.9643          6.7129
             8.8766        169.6096        -43.2663
             5.3215        -22.0685         98.5268

     O   81    anisotropy:    102.04    eta:   -0.2542
     O   81    sigma_11=     88.95    axis=(  0.427216  0.325912  0.843367)
     O   81    sigma_22=     71.66    axis=(  0.904134 -0.159478 -0.396370)
     O   81    sigma_33=    182.34    axis=( -0.005316 -0.931852  0.362800)

     Atom 82  O   pos: ( -0.190860  0.914390  0.773404)  Total sigma:         112.82
           102.3467         -4.2219         -8.7411
             8.0295        130.1114          2.3489
           -12.8329         -6.1091        105.9883

     O   82    anisotropy:    -29.38    eta:   -0.8129
     O   82    sigma_11=    114.65    axis=( -0.634754  0.169799  0.753828)
     O   82    sigma_22=    130.57    axis=(  0.114465  0.985457 -0.125589)
     O   82    sigma_33=     93.23    axis=(  0.764189 -0.006569  0.644958)

     Atom 83  O   pos: ( -0.323234  0.694043  0.443972)  Total sigma:         136.82
           155.6453        -14.8586        -17.5414
           -13.0884        124.7729          3.0452
           -16.9214          0.4841        130.0342

     O   83    anisotropy:     47.36    eta:   -0.2853
     O   83    sigma_11=    125.53    axis=(  0.130124 -0.646546  0.751696)
     O   83    sigma_22=    116.53    axis=( -0.481447 -0.703966 -0.522150)
     O   83    sigma_33=    168.39    axis=( -0.866762  0.293957  0.402880)

     Atom 84  Ca  pos: (  0.288479 -0.058632  1.245108)  Total sigma:        1126.75
          1113.1558         -0.8818          6.2190
            -3.5019       1152.9793         19.4749
             0.2902         21.6832       1114.1227

     Ca  84    anisotropy:     52.67    eta:   -0.3143
     Ca  84    sigma_11=   1114.72    axis=(  0.926000 -0.136302  0.352058)
     Ca  84    sigma_22=   1103.68    axis=( -0.377226 -0.370983  0.848570)
     Ca  84    sigma_33=   1161.86    axis=( -0.014946  0.918582  0.394947)

     Atom 85  Si  pos: ( -0.209889 -0.082733  1.392165)  Total sigma:         405.87
           406.5263         56.2598        -22.0664
            62.1278        376.9362          3.9650
           -19.8712          3.9994        434.1467

     Si  85    anisotropy:   -116.43    eta:   -0.4149
     Si  85    sigma_11=    428.58    axis=(  0.306451  0.417240  0.855569)
     Si  85    sigma_22=    460.78    axis=( -0.720785 -0.485357  0.494871)
     Si  85    sigma_33=    328.25    axis=(  0.621737 -0.768335  0.152002)

     Atom 86  O   pos: ( -0.056162  0.080653  1.310052)  Total sigma:         130.25
           115.4900         16.1202        -12.8654
            22.0427        184.9713        -13.8489
           -10.2498         -1.3902         90.2897

     O   86    anisotropy:     91.01    eta:   -0.4655
     O   86    sigma_11=    114.04    axis=(  0.895769 -0.278205 -0.346699)
     O   86    sigma_22=     85.79    axis=(  0.361509  0.002078  0.932366)
     O   86    sigma_33=    190.92    axis=(  0.258668  0.960520 -0.102435)

     Atom 87  O   pos: (  0.634339 -0.164176  1.257818)  Total sigma:         102.52
            86.2896          5.9936         -0.5921
            11.6882        114.0221          8.1496
            -3.1983         -0.5477        107.2466

     O   87    anisotropy:    -28.74    eta:   -0.5705
     O   87    sigma_11=    106.63    axis=(  0.197445  0.251223 -0.947577)
     O   87    sigma_22=    117.57    axis=(  0.243226  0.923827  0.295607)
     O   87    sigma_33=     83.36    axis=(  0.949661 -0.288842  0.121301)

     Atom 88  O   pos: ( -0.305870 -0.061005  1.612513)  Total sigma:          91.25
            99.9767        -53.9557         -7.6640
           -55.0345        121.7519          4.8041
             0.0961         -4.8327         52.0346

     O   88    anisotropy:    112.85    eta:   -0.0895
     O   88    sigma_11=     57.01    axis=(  0.660677  0.555972 -0.504382)
     O   88    sigma_22=     50.27    axis=(  0.401373  0.306165  0.863228)
     O   88    sigma_33=    166.49    axis=( -0.634355  0.772760  0.020876)

     Atom 89  Ca  pos: ( -0.011115  0.415053  1.315024)  Total sigma:        1109.53
          1088.2396          1.9457        -22.2590
             2.1730       1130.8549         13.4395
           -26.8956          9.0442       1109.5033

     Ca  89    anisotropy:    -57.75    eta:   -0.4552
     Ca  89    sigma_11=   1120.02    axis=( -0.529033 -0.560531  0.637125)
     Ca  89    sigma_22=   1137.55    axis=(  0.229346 -0.817297 -0.528607)
     Ca  89    sigma_33=   1071.03    axis=(  0.817022 -0.133529  0.560933)

     Atom 90  Si  pos: ( -0.525067  0.454493  1.401599)  Total sigma:         408.82
           401.3803         28.4287        -11.9939
            25.0498        400.5133          6.1237
            -9.2793          4.9367        424.5700

     Si  90    anisotropy:    -55.63    eta:   -0.1960
     Si  90    sigma_11=    423.73    axis=(  0.363928  0.590674  0.720181)
     Si  90    sigma_22=    431.00    axis=( -0.619707 -0.423682  0.660649)
     Si  90    sigma_33=    371.73    axis=(  0.695356 -0.686730  0.211855)

     Atom 91  O   pos: (  0.385950  0.229201  1.393659)  Total sigma:         120.47
           101.1350         12.1131          9.5311
            15.2542        134.1938         16.3906
            12.1215         20.1076        126.0846

     O   91    anisotropy:     51.10    eta:   -0.4701
     O   91    sigma_11=    111.45    axis=(  0.006373  0.623408 -0.781870)
     O   91    sigma_22=     95.43    axis=(  0.950523 -0.246627 -0.188896)
     O   91    sigma_33=    154.53    axis=(  0.310590  0.741982  0.594136)

     Atom 92  O   pos: ( -0.349620  0.512101  1.245344)  Total sigma:         107.84
           107.7865          6.9211         -1.1238
             4.9317        104.0783         -5.0229
             8.2231         -4.9101        111.6482

     O   92    anisotropy:    -16.03    eta:   -0.1948
     O   92    sigma_11=    112.14    axis=(  0.814653  0.579052  0.032235)
     O   92    sigma_22=    114.22    axis=(  0.200748 -0.333701  0.921056)
     O   92    sigma_33=     97.15    axis=(  0.544096 -0.743870 -0.388094)

     Atom 93  O   pos: ( -0.713486  0.610578  1.370101)  Total sigma:         172.49
           172.8524        -24.3337          5.3667
           -21.3353        182.6763         -6.6572
             1.5460         -3.0932        161.9381

     O   93    anisotropy:     44.28    eta:   -0.2264
     O   93    sigma_11=    161.07    axis=( -0.135612  0.079515  0.987566)
     O   93    sigma_22=    154.39    axis=(  0.772295  0.632870  0.055095)
     O   93    sigma_33=    202.01    axis=(  0.620620 -0.770164  0.147234)

     Atom 94  O   pos: ( -0.460488  0.460911  1.635013)  Total sigma:          96.33
            89.2781          2.9981        -32.2669
             2.7285        118.2859         50.0959
           -21.5113         37.6693         81.4326

     O   94    anisotropy:    -84.21    eta:   -0.9222
     O   94    sigma_11=     98.52    axis=( -0.865802 -0.432648  0.251401)
     O   94    sigma_22=    150.29    axis=(  0.220750 -0.781131 -0.584041)
     O   94    sigma_33=     40.19    axis=(  0.449061 -0.450167  0.771812)

     Atom 95  Ca  pos: (  0.793469 -0.366614  1.782674)  Total sigma:        1073.46
          1090.5977         25.6796          5.3902
            23.3174       1065.5563         15.5300
             5.6893          6.2984       1064.2314

     Ca  95    anisotropy:     51.97    eta:   -0.4846
     Ca  95    sigma_11=   1064.53    axis=( -0.404052  0.229644  0.885441)
     Ca  95    sigma_22=   1047.74    axis=( -0.414988  0.816611 -0.401163)
     Ca  95    sigma_33=   1108.11    axis=( -0.815185 -0.529538 -0.234653)

     Atom 96  Ca  pos: (  0.443098  0.134981  1.733200)  Total sigma:        1062.49
          1053.2270        -22.5511        -14.9659
           -25.0509       1078.4507          5.9784
           -14.2117          8.3496       1055.7972

     Ca  96    anisotropy:     52.37    eta:   -0.5980
     Ca  96    sigma_11=   1055.47    axis=( -0.223882 -0.493877  0.840216)
     Ca  96    sigma_22=   1034.59    axis=( -0.818473 -0.372769 -0.437201)
     Ca  96    sigma_33=   1097.41    axis=( -0.529130  0.785576  0.320769)

     Atom 97  Ca  pos: ( -0.015150  0.559697  0.378383)  Total sigma:        1090.46
          1072.0532         -4.4646          7.3330
            -6.9834       1080.3229          3.7077
             7.1432         11.1943       1119.0047

     Ca  97    anisotropy:     46.05    eta:   -0.5133
     Ca  97    sigma_11=   1082.99    axis=(  0.502009 -0.861399  0.077321)
     Ca  97    sigma_22=   1067.23    axis=(  0.855705  0.481728 -0.188963)
     Ca  97    sigma_33=   1121.16    axis=(  0.125525  0.161025  0.978935)

     Atom 98  O   pos: (  0.432037 -0.829239  2.019452)  Total sigma:         160.80
           192.9870         -5.3679         63.6867
           -24.0607        200.0273         34.8669
            64.4079         11.7493         89.3807

     O   98    anisotropy:   -160.67    eta:   -0.1819
     O   98    sigma_11=    204.61    axis=(  0.071134  0.969246  0.235587)
     O   98    sigma_22=    224.10    axis=( -0.901646  0.163490 -0.400381)
     O   98    sigma_33=     53.69    axis=( -0.426584 -0.183936  0.885547)

     Atom 99  H   pos: (  0.186556  0.125301  0.084097)  Total sigma:          27.84
            26.7950         -1.2418         -5.0077
            -1.8097         23.6803          2.4844
            -4.8408          1.6286         33.0468

     H   99    anisotropy:     12.64    eta:   -0.1357
     H   99    sigma_11=     24.20    axis=( -0.799993  0.305646 -0.516325)
     H   99    sigma_22=     23.06    axis=(  0.363838  0.931380 -0.012386)
     H   99    sigma_33=     36.27    axis=( -0.477109  0.197768  0.856303)

     Atom100  O   pos: ( -0.063679  0.559009  1.677309)  Total sigma:         162.86
           102.6796        -28.5564         -3.5447
           -28.4918        214.7548          7.7150
             1.2297          5.5047        171.1358

     O  100    anisotropy:   -100.53    eta:   -0.7789
     O  100    sigma_11=    170.26    axis=( -0.035568  0.124513 -0.991580)
     O  100    sigma_22=    222.47    axis=( -0.230875  0.964344  0.129374)
     O  100    sigma_33=     95.84    axis=(  0.972333  0.233533 -0.005553)

     Atom101  H   pos: ( -0.204651  0.521080  1.660130)  Total sigma:          24.22
            38.6719          5.4877          3.5490
             5.6750         16.8157          1.7802
             2.8265          1.8315         17.1796

     H  101    anisotropy:     24.49    eta:   -0.1420
     H  101    sigma_11=     17.22    axis=( -0.244946  0.451409  0.858039)
     H  101    sigma_22=     14.90    axis=( -0.136082  0.860231 -0.491410)
     H  101    sigma_33=     40.55    axis=( -0.959939 -0.237133 -0.149282)

     Initialization:
     gipaw_setup  :      0.33s CPU      0.36s WALL (       1 calls)

     Linear response
     greenf       :  16557.85s CPU  16724.66s WALL (      96 calls)
     cgsolve      :  16465.66s CPU  16631.43s WALL (      96 calls)
     ch_psi       :  15833.52s CPU  15991.30s WALL (    6820 calls)
     h_psiq       :  11681.42s CPU  11796.10s WALL (    6820 calls)

     Apply operators
     h_psi        :   9566.56s CPU   9658.43s WALL (    7451 calls)
     apply_vel    :    204.04s CPU    208.45s WALL (      84 calls)

     Induced current
     j_para       :    524.01s CPU    528.21s WALL (     108 calls)
     biot_savart  :      0.07s CPU      0.08s WALL (       1 calls)

     Other routines

     General routines
     calbec       :   4789.41s CPU   4854.05s WALL (   21903 calls)
     fft          :      0.44s CPU      0.47s WALL (      32 calls)
     fftw         :   6746.61s CPU   6804.23s WALL ( 3839992 calls)
     davcio       :      0.01s CPU      0.86s WALL (      64 calls)

     Parallel routines
     fft_scatter  :   2455.94s CPU   2480.09s WALL ( 3840024 calls)

     Plugins


     GIPAW        :      5h14m CPU      5h17m WALL


   This run was terminated on:  15:29:18   3Nov2023            

=------------------------------------------------------------------------------=
   JOB DONE.
=------------------------------------------------------------------------------=
