# Supplementary material for: Is there a future for 43Ca nuclear magnetic resonance in cement science?
Source: Phys Chem Chem Phys. 2025 Apr 9;27(17):9159–68. doi: 10.1039/d5cp00491h (PMC11997747; doi:10.1039/d5cp00491h)
Supplement: CP-027-D5CP00491H-s001 [file CP-027-D5CP00491H-s001.zip › QE-Files/CSH-bulk-structures/CONFIG_22]

22 -56016.050917 eV
0 3
   6.741517950  -0.112814106  -0.046018025
  -8.360888679  12.262169550   0.307729795
   0.712505519  -5.788534684  13.533376883
O 1
0.9020633151 -1.0042917215 10.1442233749
H 2
0.7782537539 -2.0276005637 10.3040108928
H 3
-0.034745299 -0.6392415359 10.3108640603
O 4
4.8560812148 -2.5617461304 11.9925796296
H 5
5.6159807186 -2.7678542507 12.6036002961
H 6
5.1830694177 -1.8924148209 11.2842329536
O 7
1.3667161455 2.4490790895 12.3972433571
H 8
0.444788792 2.1666615666 12.2546408379
H 9
1.9595097632 2.0617327236 11.5742740742
O 10
-2.3485281447 2.4485710479 12.8457040688
H 11
-2.5915080122 3.386283722 12.4262758481
H 12
-2.564012707 1.9048273499 12.0499118841
O 13
2.5354867421 -0.5301496464 13.2171905693
H 14
0.9293348322 5.5022908965 0.1655331052
H 15
2.2921991684 4.6107114691 0.2747932145
O 16
-3.9279056998 7.2787282518 11.6621498959
H 17
-4.0288932863 7.0491941381 10.7120872439
H 18
4.6573563543 -3.9828800759 11.4235491278
O 19
-1.8345454602 8.9460204176 3.2615105276
H 20
-1.0070753152 9.4639468048 3.1327394593
H 21
-2.5361707316 9.6669352208 3.3282877385
O 22
-0.6576338504 5.2104456272 13.5728536123
H 23
-1.1360937803 4.364660203 13.6670523026
H 24
-1.6504448544 11.5753149808 0.8516079681
Ca 25
-1.4435567033 8.2890390952 5.8048153934
Si 26
-4.6886300645 8.1556126595 5.0301124606
O 27
-6.0013560597 7.5591692741 5.7630262283
O 28
-3.9774063832 9.2282248073 6.0278528005
O 29
-3.5501750778 6.9922781541 4.80148187
O 30
-5.0535501436 8.7023970502 3.4935883554
Ca 31
4.9086094706 -0.8088669423 5.385061368
Si 32
1.4137785471 -0.5800073545 4.5829661392
O 33
0.4335368726 -1.5985560336 5.3814028348
O 34
2.6165177075 -0.1490755149 5.5875401792
O 35
1.9394472066 -1.2675677425 3.1511431587
Ca 36
-2.6168250928 4.954819576 8.0943518233
Si 37
0.8587581458 4.9136784442 9.2975659922
O 38
-5.1628948674 6.2263018965 8.4866862112
O 39
-0.336980633 4.2586212186 8.3791526741
O 40
-6.3123983704 5.4308543078 10.8578169428
Ca 41
-5.1803885767 8.4198687311 8.002961032
Si 42
6.6914186576 -3.9402247899 8.9078888054
O 43
-2.144074452 6.7737496486 9.2752883613
O 44
-7.4345907412 8.8730750675 8.0275977811
O 45
5.3065603679 -2.9997667868 8.7372064975
O 46
0.6271982767 -3.4965082462 10.4120265997
Ca 47
-1.4687690009 6.29558656 11.4738441974
Ca 48
-4.8194331847 7.7300234792 0.9677055742
Si 49
-5.0512958035 10.2671497409 2.8555844002
O 50
-5.1670798905 10.0186462532 1.2595821235
O 51
4.6634482523 -1.273951314 3.0673204262
O 52
2.0218569346 -4.1651366808 12.3761436222
H 53
2.8999932156 -4.4646497513 12.0349053797
H 54
1.5496968013 -3.8017637268 11.5270785765
O 55
-2.8873822792 6.7818043212 1.9081715044
H 56
-2.417730652 7.540724158 2.3521786253
H 57
-3.0144080541 6.1010295911 2.6562764548
O 58
-0.6594401344 0.3428472689 1.6498201814
H 59
-0.0382736947 0.6119926967 2.3780111933
H 60
5.402060876 -0.3590702097 2.1365325972
O 61
3.1746951764 3.3077835278 1.0394184366
H 62
2.9180555362 2.7958312016 1.8686979875
H 63
3.0302498329 2.7377241599 0.2600423289
O 64
-0.6988814966 2.6399816299 0.3118154282
H 65
-0.8334778798 1.8130786509 0.8777581618
H 66
0.9036037302 -3.3068877775 13.4418155346
O 67
3.1022574514 2.3677275103 3.4841657923
H 68
3.9255440694 1.8422000209 3.5976764301
H 69
-3.2914968711 3.4527275622 3.6309033813
Ca 70
2.8263822516 2.1405088815 5.9846402377
Si 71
-0.2758895963 2.1521281017 4.6347542176
O 72
-1.6555379691 1.6544284977 5.4034815175
O 73
0.6117774862 2.8394395854 5.8218461938
O 74
0.5013528486 0.7201829771 4.1188397117
O 75
-0.4466433495 3.011746613 3.3071137587
Ca 76
0.6030736268 5.1395783555 6.3136357277
Si 77
-2.8996333978 5.4874946254 5.1183593485
O 78
-3.8731306056 4.6164709284 6.0888268039
O 79
-1.5690475719 5.8169653356 6.0031759391
O 80
-2.7297020442 4.8558527955 3.6339027209
Ca 81
1.2926629533 -0.8898356015 7.6383372131
Si 82
4.867672647 -1.3626060829 8.7468492428
O 83
-1.0598239913 -0.4024189609 7.6740629649
O 84
3.2529511327 -1.512450447 8.5713744414
O 85
-1.5931107389 -0.631739445 10.2941806606
Ca 86
-0.6689711116 2.0131147652 7.6879465013
Si 87
2.5809566658 2.1843471335 9.1054008951
O 88
1.4794441351 1.3716848665 8.2260736969
O 89
-2.8306071489 2.5484554841 8.2233966159
O 90
2.1002068302 3.7652471687 9.4495812809
O 91
2.8315228177 1.5292100608 10.590312261
Ca 92
2.9732970817 -0.6481052304 10.9284698592
Ca 93
-5.095181524 4.9656895941 12.723912362
Ca 94
-1.2879917743 4.3651094725 1.948074188
O 95
0.0256691921 6.1475088904 1.1657931569
H 96
-0.733335416 6.6864068623 0.8798977163
O 97
-3.0212349644 4.6184533243 11.7504065769
H 98
-3.3978967329 4.2773952321 10.9112282596
