# Supplementary material for: Is there a future for 43Ca nuclear magnetic resonance in cement science?
Source: Phys Chem Chem Phys. 2025 Apr 9;27(17):9159–68. doi: 10.1039/d5cp00491h (PMC11997747; doi:10.1039/d5cp00491h)
Supplement: CP-027-D5CP00491H-s001 [file CP-027-D5CP00491H-s001.zip › QE-Files/CSH-bulk-structures/CONFIG_surf8]

Surf 8
0 3
  13.204728971  -0.178248658  -0.268108346
  -4.050691788   6.125681475   0.132220383
  -0.435412638   0.186664215  21.456099124
Ca 1
5.9886958879 0.3873218317 6.5255508449
Ca 2
-2.1171344837 6.0446300107 4.3320260606
Ca 3
0.0608482902 3.1532177037 4.3912223051
Ca 4
3.4057996904 2.6233807395 5.9879552854
Ca 5
-1.6560763551 2.8983548831 9.6419133589
Ca 6
1.2801169542 0.8197303565 10.2890072168
Ca 7
11.5764374092 0.4405911601 13.0445671219
Ca 8
12.6888638526 0.3587076172 6.4129372779
Ca 9
8.7562940227 -0.0365714068 4.2892131519
Ca 10
6.4546654021 2.9012639829 3.8758236294
Ca 11
9.6487434061 3.0839737429 6.0379188121
Ca 12
4.0548446421 4.195206048 9.3138220176
Ca 13
7.3896101878 1.8465907055 9.9077159896
Ca 14
1.7332186412 0.7231740563 16.0348245329
Si 15
6.4087158407 3.7599691897 7.2217985889
Si 16
9.7908229355 3.2077103332 3.0242383485
Si 17
4.8767486551 2.0876511492 1.0950675601
Si 18
0.9814371878 3.3686582841 7.6252364194
Si 19
3.0042203536 3.3208147416 3.0888300317
Si 20
-1.3014861384 5.5701227711 7.6395197849
Si 21
1.3515356454 5.9263871563 3.4894881923
Si 22
9.3564475878 0.509653882 7.5753309442
Si 23
7.9683713543 5.8061236248 3.3683691949
O 24
1.8854207824 4.5112270573 2.8415173033
O 25
3.6678844442 0.8113602749 7.3620319088
O 26
6.5281063318 0.5254478308 4.2651796111
O 27
-2.5855452023 5.4763144415 6.6216777174
O 28
0.1143291322 5.5926447287 4.4725149245
O 29
4.276298863 1.8634877201 21.0084079225
O 30
0.6085082458 2.7059078751 9.065139382
O 31
3.4651683294 2.8413489176 1.5833144704
O 32
8.8193041556 0.2223437218 9.0915604409
O 33
11.5955433838 0.3311949566 1.7634618881
H 34
10.8163400374 0.9341137941 1.7058544765
O 35
5.478789995 5.1404018776 6.9511704002
O 36
9.1289586585 4.7398740862 2.8892923183
O 37
10.7369750286 1.4409376827 7.4495144982
O 38
-0.3852027962 0.901208146 4.4614083578
O 39
8.2266071844 1.1961299746 6.6211062244
O 40
6.7815887537 5.1260325423 4.19456463
O 41
6.1181248434 3.0487563788 1.4891615016
O 42
6.079684795 3.3066741544 8.7640945032
O 43
10.221985798 2.8004880835 1.5105628982
O 44
5.7993749638 2.663434067 6.1807067093
O 45
8.7249059065 2.2848558026 3.8432044239
O 46
7.9728269435 4.2411716192 7.063185181
O 47
-2.1711587957 3.6059877018 4.3394461697
O 48
1.0432930744 2.2672367172 6.4346363236
O 49
2.2363613308 2.1532214237 3.9130621221
O 50
2.4228854235 4.2014127248 7.5815525291
O 51
4.2032051198 3.8004672097 4.0751704555
O 52
-1.7327069424 5.2639469495 9.1851034471
O 53
4.9549582111 0.7229764137 2.0622883173
O 54
-0.2896606896 4.3267934264 7.1455835503
O 55
5.4473429904 0.5158036831 9.2131324545
H 56
1.1168588742 5.8343367102 9.8147276192
H 57
4.6304560583 0.7707673028 8.6478796822
O 58
2.7005584066 4.9280823163 17.655379948
H 59
2.1223905487 5.3912012276 18.3114032053
H 60
3.4320459728 4.4444537839 18.1749774073
O 61
8.4908016744 5.5801474066 9.218082325
H 62
8.3109650055 4.9030403076 8.4552617641
H 63
7.6822249662 5.5479894889 9.7629046003
O 64
4.6026278946 5.8483143577 2.0876677913
H 65
4.3117905198 6.5120507783 1.3903697214
H 66
5.0998429714 5.1438485721 1.6343970923
O 67
1.8583767346 0.4476447859 18.34754302
H 68
2.0445629091 1.2895814988 18.8778462466
H 69
-1.8890082677 5.8206719057 19.0300768493
O 70
1.1175235169 6.0979854706 19.702647023
H 71
4.7468062573 0.7241778623 20.1434138454
H 72
1.7840716248 5.6845303048 20.3500866153
O 73
10.6097859396 3.1692558858 17.5642962974
H 74
-2.1122752196 3.8457210484 18.5349904298
H 75
10.2390190959 2.3848151899 18.0205421623
O 76
12.5189575502 0.3862891493 16.6777910938
H 77
8.1846613457 5.5969001652 17.0842298922
H 78
12.5538039055 0.8313836927 17.5718975712
O 79
1.1794121317 3.7310889647 12.9454658608
H 80
1.8263182046 3.5405527595 12.1941436677
H 81
1.7139455825 3.6241976918 13.7541707253
O 82
-1.5960747642 5.8696314296 1.8512303735
H 83
-0.622401928 6.0170274948 1.7498726661
H 84
-1.8090487028 5.0512651583 1.366502591
O 85
-1.1955353955 4.7522892594 15.9616197559
H 86
-1.6632394477 3.9854801642 16.3685187946
H 87
-0.2634997075 4.4552635515 15.9677430403
O 88
-0.6837889791 1.7079626793 11.4959278642
H 89
-0.1855027936 2.3954332502 11.9907660184
O 90
-1.0298042942 4.4383318736 19.9078010366
H 91
-0.7832928329 3.4828953314 19.8830348558
H 92
-0.1776332875 4.9576556759 19.8150701586
O 93
0.3987011498 6.508282082 13.2104304352
H 94
0.0660466877 6.9713697607 14.1007273496
H 95
0.668257457 5.575009184 13.384163807
O 96
-2.123884445 5.8701585054 12.3475847482
H 97
-2.7248399165 5.9766320286 13.1876911426
H 98
-1.1915000083 6.0657610689 12.6433146025
O 99
7.2256531457 1.884242495 19.2835402894
H 100
7.3173285718 1.9987540981 20.2937472655
H 101
6.4693653857 1.2535753821 19.1997050324
O 102
5.1202206924 2.8998588449 11.8969110628
H 103
4.1603028971 2.9524060423 11.6016133397
H 104
5.1141740697 2.0818197869 12.4476901668
O 105
-0.3905160936 2.8107660166 1.9579798214
H 106
-1.3488800743 3.0855843212 1.7576598181
H 107
-0.6191924171 1.8378550319 2.0351849603
O 108
-0.8281816942 1.6978296274 19.3500787317
H 109
-0.2960590866 1.3230329824 20.087049422
H 110
11.434146472 1.2663921141 19.2427300719
O 111
1.1013928718 3.0319749782 16.7590321141
H 112
0.5429462998 2.8773066638 17.5473614828
H 113
1.768952245 3.7317981519 17.0759130027
O 114
8.1135787075 1.7708306207 0.3823049687
H 115
8.9870681971 2.1693710578 0.7171837503
H 116
7.3733179332 2.2786451493 0.8681671156
O 117
9.6532592558 0.8956003458 19.0616942648
H 118
9.7604028414 0.1500587899 19.7236572711
H 119
8.7081735414 1.2461141154 19.184801714
O 120
3.0032525044 4.9300585413 20.9947495548
H 121
2.8338198217 4.1071634963 20.4625028312
H 122
3.2832366631 4.4241926292 0.4522678303
O 123
1.0313296779 1.5514739206 0.1691817725
H 124
1.740594324 1.1648469037 0.7393254345
H 125
0.5471388744 2.2204380539 0.7442292953
O 126
7.8930317609 4.3562091339 18.236484396
H 127
8.4493435206 4.5785596595 19.0101416077
H 128
7.4172664977 3.5329493226 18.5094199589
O 129
8.8600258974 0.2622998443 16.5327844293
H 130
9.2946136977 0.4096355871 17.4165270099
H 131
3.9974289555 5.8648572139 16.9028402524
O 132
6.1795902249 4.9161138096 20.7644138717
H 133
7.168374028 4.9531817076 20.8592784056
H 134
6.3250480404 4.2035468397 0.1085796168
O 135
9.7177788877 2.5623742304 12.5728507874
H 136
10.2678429591 3.2783006153 12.9454073174
H 137
9.6761629119 2.7637776271 11.5580351147
O 138
2.2570162432 2.6092244491 19.7524906527
H 139
3.1086163289 2.2656206921 20.2720432299
H 140
1.5542283291 2.4256981807 20.4344783007
O 141
6.1261313557 4.9609052141 14.8491341767
H 142
5.7969629351 5.4518309962 15.6709927205
H 143
6.2267822897 4.0087307397 15.0897093569
O 144
4.820251628 3.7498608497 18.6434947833
H 145
4.6641288925 2.931980489 19.157509592
H 146
5.3591137773 4.249332427 19.3147438888
O 147
7.3578859921 4.4218435513 12.0709272429
H 148
8.064891969 3.8018202035 12.3732119968
H 149
6.4966405034 3.9177815301 12.1028952996
O 150
3.5800693824 5.4761907232 14.090941806
H 151
4.5117986311 5.1609688006 14.2687314294
H 152
3.4744752887 6.2566451017 14.6702786308
O 153
11.1630986222 1.7380599147 14.856469176
H 154
11.528921622 1.2715775204 15.6611225957
H 155
10.32131683 2.2024702159 15.0876166604
O 156
6.9238055485 0.3067112172 11.617256771
H 157
5.9727556764 0.338657683 11.8781741222
H 158
7.3441484895 -0.0464724749 12.4644680124
O 159
6.4028725875 2.0349037063 15.3805817044
H 160
5.4077825705 1.8107353628 15.3831390245
H 161
6.7040946153 1.8067183615 16.2814603658
O 162
9.0318832436 3.4336544376 15.3939512928
H 163
8.1604582229 3.0018160493 15.2893226115
H 164
9.2144219155 3.5174234219 16.3628590491
O 165
8.8984947633 4.9359447686 21.0638401714
H 166
0.3429301803 -0.3414019256 0.1952014826
H 167
9.5615391369 4.0551907021 0.2820728905
O 168
2.7051192944 2.9957912058 10.7627868037
H 169
1.9249738958 3.1974489397 10.1848611743
O 170
3.7074632419 1.6103074542 15.1885579566
H 171
3.5996848671 2.5570476096 15.0021444798
O 172
-3.6667129761 6.1457967871 14.3594216131
H 173
-3.8549085795 5.2560089788 14.7370469336
O 174
9.3819062279 2.9948639218 10.0794822621
H 175
9.2054484667 3.9527746593 9.9867487463
