# Supplementary material for: Is there a future for 43Ca nuclear magnetic resonance in cement science?
Source: Phys Chem Chem Phys. 2025 Apr 9;27(17):9159–68. doi: 10.1039/d5cp00491h (PMC11997747; doi:10.1039/d5cp00491h)
Supplement: CP-027-D5CP00491H-s001 [file CP-027-D5CP00491H-s001.zip › QE-Files/CSH-bulk-structures/CONFIG_caion11]

Caion 11
0 3
   8.625044010   0.040274388   0.039570938
   0.045902155   7.674846142  -0.008807340
   0.045203242  -0.028537378   8.603911486
Ca 1
-3.2426095549 -3.2585404541 -0.6903326389
O 2
3.0991087058 -2.7365117949 -0.5951810316
O 3
-3.0395124102 -2.4570614673 -2.9358386273
O 4
1.2058412223 1.5528388419 -3.2797639416
O 5
-3.8785912869 0.2791949913 2.9329606713
O 6
-2.3467890194 1.3063318938 -3.6623400789
O 7
-0.8229676061 -0.961306566 -2.9494113844
O 8
3.9114634734 -0.4846484246 -1.748405965
O 9
2.6937997826 0.690859139 1.2103911267
O 10
-2.6711404779 -2.1028250116 3.0276129553
O 11
-3.3889978581 2.0922732094 -1.2110765041
O 12
2.5375321487 -0.5114687929 -4.3788931598
O 13
2.8280308036 2.8956717497 2.6560087004
O 14
0.2479022764 3.7959155033 2.4927778172
O 15
1.9931547423 -1.7991008343 1.8939063265
O 16
-2.7285731856 -0.9886788401 0.0370781634
O 17
2.4647405932 2.3631426556 -0.9421330983
O 18
-0.9303118696 3.5666346831 -3.6002379233
O 19
-3.4522808861 -4.111791388 1.5162003826
O 20
-0.3479462892 0.7231789494 -0.8654353687
O 21
-1.2267196419 1.8192139163 1.4066400422
O 22
-0.8643880428 -3.5610200243 -0.8925721987
O 23
-0.5536847043 -0.4835935532 2.7629807046
O 24
3.5272383145 -4.0990403339 -3.5329732998
O 25
1.5067246492 -2.3798971449 -2.6496663858
H 26
2.7393635731 -2.5012857023 0.2927506061
H 27
-3.6126009837 -1.6685448941 -2.7481834841
H 28
1.6757159214 0.8628190804 -3.8272812112
H 29
1.0447111581 2.3135566478 -3.8626563295
H 30
4.2538189811 0.5213701058 2.1353271181
H 31
-3.4618779443 -0.6197793511 2.7866609745
H 32
-2.9106705132 1.0686492044 -4.4494498821
H 33
-1.7692301734 0.5318152546 -3.4776464716
H 34
-1.6257774385 -1.5681295926 -2.8533584572
H 35
-0.0155849537 -1.5308756931 -2.7791466096
H 36
3.2906571191 -0.2135253055 -2.4468538474
H 37
3.4835907156 -1.2661852127 -1.2622349085
H 38
2.5763455926 1.4534084396 1.8478114995
H 39
2.6211451618 1.1330301764 0.3276544922
H 40
-2.7882329648 -2.2487977331 4.0208298436
H 41
-1.7931771288 -1.6355702975 2.8934598383
H 42
-3.0914137794 1.7613566066 -2.0965112563
H 43
4.2559801284 1.9743749326 -1.1517045022
H 44
3.4583984931 -0.185902926 3.8656633118
H 45
2.2591961705 -1.0743095395 3.4375145386
H 46
3.1606349553 3.0907454629 3.5925616013
H 47
1.9492684293 3.3579477623 2.566115949
H 48
-0.1586811552 3.8286563053 3.400632646
H 49
-0.2507350138 3.0541950911 2.0369991285
H 50
1.916211987 -0.8845099237 1.5097262467
H 51
1.1028461113 -2.2052541249 1.9819770931
H 52
-1.8512972269 -0.5952548174 0.1927071368
H 53
-3.2371915815 -0.3216982945 -0.4762153969
H 54
2.1916352453 2.2066015064 -1.880816442
H 55
2.6736758987 3.3519925311 -0.8318307848
H 56
-1.4071532068 2.6862806755 -3.6783664217
H 57
-1.7207495929 -3.4666970037 -3.4990214736
H 58
-4.3735440734 -4.3462104562 1.8317902619
H 59
-3.1228728889 -3.3835365806 2.1352567993
H 60
-0.6069537109 0.1126113336 -1.6091093494
H 61
0.3736375646 1.2591938022 -1.2451145441
H 62
-2.1186676117 2.2545152902 1.404990467
H 63
-1.0184716004 1.5132383127 0.4779082876
H 64
-0.1229898102 -3.7658066606 -0.3017356239
H 65
-0.6136538593 -3.8505342466 -1.8089869072
H 66
-0.8534571035 0.3878615872 2.3838768407
H 67
-0.3907900683 -0.3559606715 3.7202947772
H 68
-4.3132016354 -3.5315945026 -3.4423404041
H 69
2.7538216135 -3.557666194 -3.2270546436
H 70
1.9954351108 -2.4519111248 -1.7524904439
H 71
1.9924886257 -1.6996494898 -3.178375859
