# Supplementary material for: Is there a future for 43Ca nuclear magnetic resonance in cement science?
Source: Phys Chem Chem Phys. 2025 Apr 9;27(17):9159–68. doi: 10.1039/d5cp00491h (PMC11997747; doi:10.1039/d5cp00491h)
Supplement: CP-027-D5CP00491H-s001 [file CP-027-D5CP00491H-s001.zip › QE-Files/CSH-bulk-structures/CONFIG_surf1]

Surf 1
0 3
   6.547862494   0.025892340   0.020835890
  -3.914134599   6.261456763  -0.035415282
   0.066476196  -0.084039232  22.398218301
Si   1
-1.9188748555        5.2691350622        7.5613359831
Si 2
1.6336152173        5.3442498422        3.2093692037
Si 3
5.2793516530        1.3201197589        1.2529541625
Si  4
-0.2109115237        2.5008732391        7.4577964819
Si  5
3.4067325383        2.7404132667        3.3988782901
O  6
-1.7790441106        5.7590039264        9.1348047923
O   7
1.2756227015        5.9958023983        1.7389982448
O  8
-1.3063977650        3.7423648166        7.4082459596
O  9
2.5759296300        4.0364126058        2.8063084772
O  10
-1.0933105905        6.2221540144        6.5197982218
O  11
6.3756749060        0.0648236475        4.2512912676
O  12
3.0691338282        5.0675885113        7.2266319668
O  13
0.3336551652        4.8150868838        4.0225541761
O   14
5.1064502842        1.2476907551       22.0649939919
O  15
-1.6797278501        3.3507857119       10.5221049686
H  16
-0.8720446416        2.9701874569       10.0626597692
H  17
-1.8738444655        4.1356332681        9.9446088384
O   18
0.0938450671        1.9572570078        1.8208286828
O  19
0.8189034419        4.8377214233        9.1714776678
H  20
0.7711219308        3.8129593392        9.1814552657
H  21
-0.1147592450        5.1500138523        9.2975907944
O  22
-1.9564258395        6.2813557980        1.9791737282
H  23
1.2048055635        0.7018348965        1.9622842447
H  24
2.7763989221        0.5576836848        1.9107529932
O  25
0.3525698178        2.3296747116        8.9952176438
O  26
3.9391245863        2.0085671712        2.0051812105
O  27
5.3852400470        1.2415895048        7.1341933909
O  28
2.4459473923        1.7293290551        4.2199204206
O  29
0.9690542395        2.8948397969        6.4051233425
O  30
4.5447341853        3.2527343154        4.4329610326
Ca 31
1.1384008136        5.4167325895        6.2461564939
Ca 32
-1.8136813867        5.6509972231        4.3216420687
Ca 33
0.1851341152        2.4130524699        4.1727481217
Ca  34
3.2476150991        2.2951768394        6.4556484851
O  35
1.8319027603        2.6897473160        0.1083899434
H  36
2.6663792872        2.4746728024        0.5852495810
H  37
1.0751054305        2.5087922602        0.8013042351
O  38
3.7035378477        0.8539513511       19.1806866805
H  39
3.2991008402        0.0984826204       19.6543261568
H  40
3.0572315070        1.5927158670       19.4392288378
O  41
-2.5073678212        4.4129083981       22.5720816803
H  42
-2.2082420890        5.0570169459        0.9185582750
H  43
3.0747361357        4.2991042641        0.5101808220
Ca  44
-0.4218678226        0.9861668369       19.9587912246
O  45
3.2556196507        4.7850404414       19.1098629756
H  46
-2.9612771875        4.7692162550       18.1573318031
H  47
-2.5303184027        4.3496979310       19.5787189141
O   48
1.7991470267        2.6241172647       19.7422063471
H  49
1.8944493365        2.7375057060       20.7210894743
H   50
2.1015792909        3.5008356908       19.3623505619
O  51
0.7818767365        5.1103071382       21.1357607368
H  52
0.7383310482        5.9960805353       21.6354313981
H  53
1.2247440563        4.5111879943       21.7700159766
O  54
-1.8015113253        4.8120167357       16.7962475198
H  55
-1.9056900093        4.1580376437       16.0783432685
H  56
-1.6821891769        5.7166518170       16.4077788300
O  57
-0.2638223506        0.9674625964       17.5689200159
H  58
0.6121052267        1.1021714271       17.1534108508
H   59
5.8937611631        0.1356476057       17.2638522182
O  60
2.8117203306        4.7057117418       13.7557512796
H  61
-3.3448904271        5.5172925178       14.0915610201
H  62
3.5082675156        4.0100800086       13.9785043184
Ca  63
6.3048236116        0.1732045438        9.2805920808
O  64
2.6507765921        1.1786824297       16.6626417200
H  65
3.2361533406        1.7214848814       16.1023218466
H  66
3.1411932921        1.0573127537       17.5228160822
O  67
0.7361240535        3.2369788810       14.7665016917
H  68
1.0507469556        2.3240897628       14.5093014507
H  69
1.3752858376        3.8472368541       14.3180931273
O  70
-1.1546360180        3.3726029534       20.2937757786
H  71
-1.5521774858        3.1293377848       21.1655099121
H  72
-0.4672455331        4.0521580359       20.5482986920
O  73
4.0946626509        0.5374427973       13.2305933222
H   74
0.7341374263        6.0258867641       13.4028991929
H  75
4.0657332391        0.6265006859       12.2148171915
O   76
1.4910257679        0.8207292830       13.8657999696
H   77
1.2013732260        0.7380743354       12.9209584694
H  78
2.4722038231        0.6523707062       13.7939629778
O  79
-1.9319366628        2.8723486852       14.5469321789
H  80
4.5098269663        2.0471990136       14.0655010604
H  81
-0.9475919786        3.0719633428       14.5321942138
O  82
4.0095721493        0.9384456031       10.6198934554
H   83
3.2371146919        0.6042318596       10.0811198267
H   84
4.0762185276        1.9431213393       10.5396162807
O   85
-3.2303827405        5.9882542056       11.4427328545
H  86
-2.4025742086        5.7131200604       10.9826790674
H  87
3.1060861719        5.3099956226       12.1380860875
O  88
1.5213363689        0.2703866070       21.0873315764
H  89
-2.4787744378        5.6776595948       21.5778951965
H  90
1.7604508592        0.9715387101       21.7401032245
O  91
1.0809362223        4.8807162422       17.0498794322
H   92
0.1062535683        4.8946464187       17.1750114425
H  93
1.1842756776        4.1586461199       16.3897212322
