# Supplementary material for: Is there a future for 43Ca nuclear magnetic resonance in cement science?
Source: Phys Chem Chem Phys. 2025 Apr 9;27(17):9159–68. doi: 10.1039/d5cp00491h (PMC11997747; doi:10.1039/d5cp00491h)
Supplement: CP-027-D5CP00491H-s001 [file CP-027-D5CP00491H-s001.zip › QE-Files/CSH-bulk-structures/CONFIG_13]

13 -56016.195053 eV
0 3
   6.584206921  -0.056154277   0.029339771
  -8.064759063  12.142199313  -0.087609441
   0.799703280  -6.101810593  13.745351641
O 1
-5.2005890911 5.5066072721 12.7639695412
H 2
-4.8852117076 5.1036760241 13.6153958376
H 3
-5.531003966 4.7474197833 12.2411525516
O 4
1.5191182508 1.1440721907 1.4895059213
H 5
1.58937042 2.1081139397 1.82426272
H 6
2.0380072107 0.5843303006 2.1053566774
O 7
-2.3061588891 4.00207559 13.0338303369
H 8
-3.0327594407 3.9771044886 13.7422432998
H 9
-2.2718744144 10.0602043228 -0.1614846135
O 10
-3.4745887603 1.1274145534 13.3288209384
H 11
-4.8492100589 7.9629117278 -0.1144878413
H 12
-3.9940990403 6.7842476176 0.4425230155
O 13
2.9700936664 -2.090940487 12.7442662102
H 14
3.7963316073 -2.4440204639 13.2012434885
H 15
2.3754143802 -1.8955634877 13.4901790628
O 16
-3.2748881865 6.304180607 10.9726283869
H 17
-3.9786561048 6.6713946642 10.3406703572
H 18
-3.8418626429 5.8697687453 11.660086143
O 19
-1.5329112209 8.7335363587 3.5271268942
H 20
-0.6736595505 9.1623493616 3.7170909792
H 21
-2.2146182747 9.4628797682 3.6251344386
O 22
0.0848658072 2.7738032464 11.7009768453
H 23
-0.0321241818 3.6616063466 11.2037590656
H 24
0.9174142605 2.3337575052 11.3292439486
Ca 25
-1.3443695188 8.4689944218 6.3945137753
Si 26
-4.5346478682 8.2497123845 5.1207817986
O 27
-5.745976668 7.8740265129 6.1271384818
O 28
-3.5436079396 9.2503708752 5.9485186586
O 29
-3.8735276491 6.7852265657 4.6468089225
O 30
-5.0522087653 8.8547193159 3.6563663616
Ca 31
4.904708523 -0.5866755864 5.7687037568
Si 32
1.5026468516 -0.3854506051 4.833039894
O 33
0.6236113609 -1.4308530377 5.7073185203
O 34
2.6994169231 0.2150019045 5.7407881303
O 35
2.0305784512 -0.9080028927 3.3563415076
Ca 36
-2.5505432558 5.3657350791 8.642543175
Si 37
0.6266442853 5.1954773058 9.2944589351
O 38
-5.1944740552 6.6817776274 9.1732184576
O 39
-0.2420262799 4.7183898771 7.9818389333
O 40
-0.4121136325 5.0493443733 10.557946653
Ca 41
-4.7618785652 8.6542981654 8.2612061822
Si 42
-0.0829917327 -3.2895318303 9.4096163219
O 43
-2.2704419674 7.5836884414 8.514342634
O 44
1.0865280913 -2.6495515363 8.4454779882
O 45
-1.3602561425 -2.1928020739 9.47003921
O 46
0.4245671695 -3.5344266962 10.925780517
Ca 47
-1.1003039904 6.6489612264 11.9403170139
Ca 48
6.0178312427 0.23300594 2.1749963611
Si 49
-4.7589811923 10.24409377 2.7714693376
O 50
-4.9967673229 10.0470819447 1.1797811157
O 51
4.7202388397 -1.2659247512 3.3648625323
O 52
-0.2477619149 6.1653257057 3.4106134413
H 53
-0.7759710691 6.9422624128 3.7017082877
H 54
0.3217747432 6.4796212962 2.6836089369
O 55
-3.5793997289 6.0185682196 1.9231610201
H 56
-3.6857905171 6.4904861336 2.7872428231
H 57
-4.1304543457 5.1524473953 2.0298096572
O 58
-1.1490681438 10.1101963585 1.1046574687
H 59
-1.4250553241 9.4470924829 1.7800889203
H 60
-6.7318737509 10.0569718813 1.0321412607
O 61
3.958827804 3.1316183571 0.6347945253
H 62
3.1668389783 2.9717358131 1.2144348363
H 63
4.3894706367 2.2049058149 0.4557612571
O 64
1.8375154769 3.6379018271 2.1778973281
H 65
1.5889764442 3.6363479197 3.1287794377
H 66
0.6983478717 4.2768441534 1.3628579311
O 67
0.3599799117 -1.1382838249 11.9346709142
H 68
0.3109494168 -2.1109731504 11.5929817654
H 69
-0.4630702397 -0.6646244508 11.5908405208
Ca 70
2.821655367 2.6353637443 5.8532135919
Si 71
-0.4081678534 2.2507060446 4.5881618182
O 72
-1.4777558767 1.925038624 5.7961536042
O 73
0.7030812773 3.3366776799 5.0600194553
O 74
0.4111942655 0.766508487 4.3842659812
O 75
-1.04472075 2.3691326885 3.1063066668
Ca 76
0.5118052678 5.4685211127 5.965277831
Si 77
-2.9405548292 5.5841645069 5.4184576099
O 78
-3.7902285191 4.9933910557 6.7020061456
O 79
-1.5735889479 6.296619804 5.8632462073
O 80
-2.7859675444 4.3404195808 4.4008518001
Ca 81
1.3863691246 -0.4576752091 7.7860660308
Si 82
-1.8002318951 -0.5991902671 9.2953492942
O 83
-0.9069744252 0.0654940916 8.0917259426
O 84
3.1876249866 -0.8348336598 9.0051730067
O 85
-1.7007444028 0.137574697 10.7612926874
Ca 86
-0.6350300271 2.4104527356 7.8436873781
Si 87
2.4484230726 2.5617583777 9.2449923043
O 88
1.665652782 1.923130204 7.9626173902
O 89
-2.5207210459 2.8733405712 9.0328416834
O 90
1.8657787074 4.0913871269 9.5390527179
O 91
2.2453035119 1.7262684899 10.6451723143
Ca 92
2.5079217527 -0.4150699151 11.2574749981
Ca 93
-2.1357166708 2.2455446397 11.4442166606
Ca 94
-1.7221083865 4.3958711195 2.4630429418
O 95
0.0191454949 4.9217549731 0.9327746892
H 96
-0.2400411416 4.7066552332 0.0029521024
O 97
4.9875049714 0.8258181734 0.2538814827
H 98
4.9974336214 -5.8140865446 13.8219370642
