# Supplementary material for: Is there a future for 43Ca nuclear magnetic resonance in cement science?
Source: Phys Chem Chem Phys. 2025 Apr 9;27(17):9159–68. doi: 10.1039/d5cp00491h (PMC11997747; doi:10.1039/d5cp00491h)
Supplement: CP-027-D5CP00491H-s001 [file CP-027-D5CP00491H-s001.zip › QE-Files/CSH-bulk-structures/CONFIG_surf6]

Surf 6
0 3
  13.592272375  -0.047785873  -0.206878405
  -4.107957255   6.233092061   0.022171023
  -0.351429555  -0.149081137  21.871798639
Ca 1
6.6270072804 0.1229054073 6.3620395601
Ca 2
-2.2255734253 6.0583040911 3.6532143528
Ca 3
-0.3487174509 3.0567993747 3.8777430149
Ca 4
2.9646839606 2.3267792684 5.9670246657
Ca 5
-1.6390457015 4.030829172 9.7736321118
Ca 6
1.4844446095 1.354684391 9.5294375247
Ca 7
13.0616181296 0.3529524869 13.8902373412
Ca 8
13.2992132127 0.2243967759 6.2566246651
Ca 9
4.5856919211 6.0788050793 3.5371398065
Ca 10
6.461721787 3.0098959791 3.9233917282
Ca 11
9.8494192716 2.3095358978 5.8263277318
Ca 12
5.0956020893 3.8321468546 9.5564060823
Ca 13
8.2416392941 1.3060534109 9.3835520996
Ca 14
4.3527647331 0.5766697176 16.100336254
Si 15
11.5913968024 1.9469284598 0.9143368423
Si 16
7.6218020357 3.531929226 7.5090529493
Si 17
9.7528635283 3.2207841914 2.9479645748
Si 18
4.9252672587 1.9457121401 1.0790280087
Si 19
0.8133426737 3.5919872098 7.6624014155
Si 20
3.0020275577 3.191533685 3.1438309507
Si 21
-1.0379772331 5.7918679563 7.0368753437
Si 22
1.3370555702 5.9027284115 3.1570501777
Si 23
5.7461042171 5.7687392325 6.9356588777
Si 24
8.0661240928 5.917498131 3.0675696399
O 25
2.3979755159 4.673086795 2.725801439
O 26
4.3059466071 0.6731144293 6.9644735324
O 27
6.325236411 0.6339014109 4.1149293564
O 28
-2.1031336815 6.1804399863 5.8826082684
O 29
-0.0146313449 5.3181711652 3.8020079386
O 30
4.4207197697 1.7036956608 21.3535747629
O 31
-0.8608776367 3.0267865645 1.6509802369
O 32
0.54773245 3.697719894 9.284778496
O 33
3.4675518067 2.446227353 1.7497555031
O 34
4.9400019419 5.7186239796 8.3817750234
O 35
11.7520982043 0.4718179603 1.656517625
O 36
6.3263873209 4.1985097195 6.7072687646
O 37
9.1405221424 4.7187747833 2.5852663883
O 38
11.0649636024 0.6472392124 6.8912497932
O 39
-0.5325406089 0.7055669104 4.2260560377
O 40
4.7212727585 6.1306089534 5.7335266207
O 41
6.7630434953 5.275910274 3.7488457129
O 42
11.2005768086 1.5376147605 21.1963801904
O 43
6.0823300028 2.9461628335 1.6291753152
O 44
7.3267297099 3.4920881343 9.120098854
O 45
10.1203110679 2.5531491873 1.475194388
O 46
7.7822218712 1.9979260421 6.9998044262
O 47
8.70029617 2.2646052513 3.7465468224
O 48
9.0358813902 4.2823042925 7.1112683904
O 49
11.0106952017 3.4595507951 3.9610615225
O 50
0.8907202314 1.9931032425 7.326324188
O 51
1.8734314328 2.2614249751 3.8708984145
O 52
2.2018714904 4.2220985396 7.0885465823
O 53
4.2114992427 3.4155165972 4.2051776465
O 54
-1.7012302123 5.8377750535 8.5331109071
O 55
5.1070980156 0.408202946 1.6882404283
O 56
-0.5042333254 4.2112706267 6.8322378776
O 57
5.7754999695 0.7096806695 9.0764351907
H 58
1.4520866039 6.0985752103 9.5437304953
H 59
5.0818157483 0.7486941727 8.3057904295
O 60
2.3948967299 4.7366704807 18.4832581458
H 61
1.7454243084 5.0903952887 19.1429311835
H 62
3.1538293003 4.3123734859 18.9983208392
O 63
9.2496510826 5.8078060189 9.2126098792
H 64
9.2307957395 5.1307917464 8.4427584469
H 65
8.3282675542 5.8285559403 9.5366455394
O 66
5.0248435635 5.360568229 1.2559362391
H 67
9.8615752141 -0.3208868755 0.887784838
H 68
5.4579102097 4.4448044027 1.3816661252
O 69
2.7642090784 0.3229876567 17.7758409334
H 70
2.5695076008 0.8864714753 18.6129430447
H 71
-1.6906396478 5.6693581233 17.9829575727
O 72
0.2997274987 5.250801112 20.2941773562
H 73
4.1374228157 -0.0798520827 20.5559685158
H 74
1.0742068417 5.0218943897 20.9118868185
O 75
10.8906788535 2.818231694 17.1055368367
H 76
-2.326655022 2.9891084971 18.2358399759
H 77
9.9226314064 2.8055696148 17.2147340127
O 78
13.3292485155 -0.0936873636 16.1132315257
H 79
9.1229964365 5.2797116448 16.5934295636
H 80
-0.3129882712 0.5607172799 17.1180675854
O 81
2.2362106902 3.9759455802 12.9325740063
H 82
2.4311904398 3.6214745519 12.0314039421
H 83
3.1011477369 4.4054733241 13.22762257
O 84
-1.6478321745 5.5635490236 1.2922278215
H 85
-0.7622347151 5.989878779 1.2250088985
H 86
-1.3875924876 4.5831007056 1.3620364463
O 87
-1.0111157311 4.4556862539 15.9805075166
H 88
-1.7345682508 4.0002606634 16.4998984609
H 89
-0.2373335606 3.8564007094 16.1370702549
O 90
0.9061940049 2.1702236231 14.4425021681
H 91
1.076476049 2.4553911454 15.3691231431
H 92
1.4585677446 2.7677734843 13.8663811475
O 93
-1.3971685387 3.3118431649 19.6358299192
H 94
-1.7314510494 2.8176662485 20.4453989695
H 95
-0.788731794 4.0563000314 19.9371018419
O 96
0.3450075655 5.8407110694 13.6818584937
H 97
1.0988775973 5.2164421357 13.4775687602
H 98
-0.3903714819 5.4507533159 13.1581316437
O 99
-2.7036719728 4.9806515984 13.9260092598
H 100
-2.1705953784 5.1468815321 13.0946242683
H 101
-2.0379064363 4.7566960613 14.6387000765
O 102
6.6005460803 0.9562448034 20.1404810033
H 103
7.2197826302 1.5760155321 20.5706368243
H 104
5.7416898829 1.168906715 20.6386400255
O 105
4.9313742874 1.7633384918 12.1084527472
H 106
4.6155869318 1.0183820859 12.6922537207
H 107
4.1530249557 2.1826242961 11.666035228
O 108
0.6507861659 0.9035815997 11.8198970143
H 109
-0.2583794392 0.6172225723 11.5349678481
H 110
1.3204080535 0.1386011874 11.7452332131
O 111
-0.171852616 1.2286281637 18.59981364
H 112
0.081732373 0.5781285751 19.3006832724
H 113
-0.6204607632 2.00802476 19.0505991284
O 114
1.1113344939 2.9554902549 17.05023701
H 115
0.8363382547 2.2013303317 17.6486733711
H 116
1.5541533183 3.614147704 17.675603876
O 117
7.6242448754 3.2144799979 21.6876158659
H 118
8.8064262295 3.3533517177 0.3430667474
H 119
7.2441584111 3.1740622135 0.4979825242
O 120
9.328520185 2.2943522839 19.6458880866
H 121
10.0749421523 1.9736990391 20.2813893213
H 122
8.6282853005 2.5991896665 20.2651956534
O 123
2.4339354683 4.4198598213 21.4521083518
H 124
2.0272740458 3.6304189007 21.8799238932
H 125
3.4166691796 4.9745757734 0.2112692094
O 126
0.8735872217 2.247321978 22.0824773718
H 127
1.9164889969 2.0898306113 0.835291644
H 128
0.445102564 2.7111157923 0.7731187572
O 129
8.7345149153 4.5144812547 18.2646754032
H 130
8.0665237102 4.951122914 18.8708294069
H 131
9.1845447137 3.8460440097 18.8462305001
O 132
8.5671122979 0.4267542763 17.8113099571
H 133
8.9206100354 1.070080462 18.4853500252
H 134
3.74607618 6.1968783136 18.3186883273
O 135
6.8297627842 5.2668510626 20.0749352503
H 136
10.9937299502 -0.0566842777 20.4675695761
H 137
7.1962150031 4.6395361298 20.75848648
O 138
3.5873958132 2.7023219215 15.8123652434
H 139
2.741668382 2.8518777578 16.2983145145
H 140
4.1225905729 3.5434174709 15.8817014217
O 141
2.1986993549 5.5229746655 15.9789011222
H 142
2.85248155 6.1456002401 15.6105802301
H 143
2.4936298201 5.3019753528 16.9023935589
O 144
9.5672032754 2.7297369897 12.9750087637
H 145
10.1493774956 3.5105860112 13.2121812359
H 146
9.6714148404 2.6192912154 11.990632431
O 147
2.3528702359 1.7855010666 19.8127106354
H 148
3.1186418876 1.7822707871 20.4701691989
H 149
1.5570085264 1.8218776304 20.384984922
O 150
5.1826172417 4.8970076534 15.9289504326
H 151
5.0506889621 5.575515417 16.6520744056
H 152
6.0458104109 4.4177111003 16.1158361725
O 153
6.2146087133 1.7429008172 14.6116063811
H 154
6.7503459993 2.4399320612 15.0669643963
H 155
5.8577967191 2.1434079242 13.7930189322
O 156
4.6564300816 3.7014539588 19.4120388915
H 157
4.5519854548 3.1599510384 20.2418378032
H 158
5.3671726343 4.3737206162 19.60644793
O 159
7.7409230809 4.5765579686 13.616216113
H 160
8.2527542851 3.7469081613 13.4231077773
H 161
7.0286500351 4.6019498759 12.9257248867
O 162
4.436851873 5.3635611581 13.4123521593
H 163
5.1139239799 5.0251658944 12.7683013667
H 164
4.8230495271 5.2887725147 14.3392264951
O 165
11.1189325932 1.3312242252 14.6664156781
H 166
10.4260329078 1.7221593624 14.0713860868
H 167
11.0082642526 1.6973351183 15.5705314148
O 168
11.624538548 0.6599128628 11.5581077607
H 169
10.9882244267 -0.1621230803 11.4575989649
H 170
11.1258456365 1.4327877887 11.2128342791
O 171
7.4571379438 0.7624407803 11.5035486334
H 172
6.5523830094 1.1071764685 11.7074621205
H 173
7.8348070643 0.3738060839 12.3369567329
O 174
5.5492605238 1.6881226797 17.8604553772
H 175
6.065816084 1.3136354432 18.6507232748
H 176
5.0912023411 2.463507133 18.3048525732
O 177
7.2347377736 3.2748619035 16.5145167837
H 178
6.7153328564 2.6168572061 17.0608496246
H 179
7.8315930827 3.7342394381 17.1821304049
O 180
-3.9617093362 5.8539569852 20.9768729439
H 181
-3.2032056581 5.7723893574 21.5979426836
H 182
13.1664219925 0.2431414114 21.1720167093
O 183
3.1064873167 2.9181072105 10.3182780392
H 184
2.4105484607 3.5675999642 10.063422854
O 185
-1.5059957111 5.4221994677 11.5862964545
H 186
-0.7611069819 6.0172197481 11.3845626322
O 187
6.1417745332 4.7551808607 11.4133802787
H 188
6.9074257273 4.2300153116 11.1047883258
O 189
10.0777559865 2.6960541035 10.1991339824
H 190
9.4399657637 3.4379988722 10.1252822042
