# Supplementary material for: Is there a future for 43Ca nuclear magnetic resonance in cement science?
Source: Phys Chem Chem Phys. 2025 Apr 9;27(17):9159–68. doi: 10.1039/d5cp00491h (PMC11997747; doi:10.1039/d5cp00491h)
Supplement: CP-027-D5CP00491H-s001 [file CP-027-D5CP00491H-s001.zip › QE-Files/CSH-bulk-structures/CONFIG_caion16]

Caion 16
0 3
   9.967454540   0.000101934   0.462916971
   0.010065778   8.947587079  -0.404920631
   0.505494292  -0.463631765   9.318013297
Ca 1
0.2761812933 2.8983535791 1.1886140418
O 2
1.9519375543 2.0986520118 2.7354129742
O 3
-1.9137263744 3.2301547413 0.2959265218
O 4
-0.6166081685 -2.1746168059 2.7831504469
O 5
-0.6160430198 2.6763699476 -4.7793798661
O 6
-3.1946213278 -2.1811568578 2.2349338001
O 7
-3.2223884271 0.2597590985 3.4423729107
O 8
-1.312547969 0.2197632603 -4.5719855072
O 9
0.0691579583 -1.3509197957 -2.8960850756
O 10
-5.1986834051 -3.3867311296 -1.267210325
O 11
2.7855982662 1.4794909001 -3.0875824281
O 12
-0.6089143173 -3.9066716021 -2.0169640642
O 13
-1.1030340128 -0.9964159118 -0.3187345797
O 14
-2.3030951304 2.7675314691 2.9359087642
O 15
1.7516111344 1.6852893935 -0.3045305705
O 16
-4.4492379379 2.3982516466 0.4461338482
O 17
3.4324042984 4.1879073166 2.0807135504
O 18
-0.2484946679 0.6001469391 1.5453885895
O 19
-2.7155397285 -3.3504305992 -0.1798748415
O 20
2.0135833373 3.7430482627 -4.091045758
O 21
4.0064599145 2.9655913407 -1.1645677012
O 22
4.1180940713 0.5614284956 3.7163507734
O 23
0.6842216864 -4.315415116 3.1370065375
O 24
1.018474113 -4.4644162098 -0.0155786938
O 25
-4.2791082403 -4.1328017682 3.6707152433
H 26
1.7377993381 1.1514958079 2.6662749768
H 27
-1.8548404407 2.6494599694 -0.4824271732
H 28
-0.5699163936 -1.5137554671 3.5117026327
H 29
-1.6009946275 -2.2721693647 2.6195739851
H 30
-1.3981799499 3.0978182627 -5.2158714178
H 31
0.641792203 2.31342664 3.8825526866
H 32
-3.1505457494 -2.5566992662 1.3136334649
H 33
-3.6605306429 -2.8804710247 2.7946819324
H 34
-3.2019031608 -0.571107322 2.8885827592
H 35
-4.2045127847 0.4671731671 3.4805213658
H 36
-0.9619374749 1.1799199139 -4.6205718082
H 37
-2.2820089389 0.3219014625 -4.7330340494
H 38
-0.481389673 -0.7607989253 -3.4938393672
H 39
0.9590266101 -1.3603121314 -3.2760031827
H 40
-5.2238397391 -2.9991317307 -2.1570670959
H 41
4.4578453858 -4.3266777636 -0.9210251807
H 42
2.3832173783 2.365231901 -3.3917337094
H 43
2.1585691216 1.1247731247 -2.4296954438
H 44
-0.4226466431 -3.0581501996 -2.4879323848
H 45
-1.4519222238 -3.7355058214 -1.5298450519
H 46
-1.5931804817 -1.8387390949 -0.1722946918
H 47
-0.573532716 -1.1033756947 -1.1404778166
H 48
-2.2274338549 2.8699662349 1.9466890038
H 49
-2.6340815778 1.8325478082 3.06325396
H 50
2.5034576145 2.3007711733 -0.5472648879
H 51
2.0934922243 1.1298377915 0.4190381468
H 52
-4.5044679343 1.6933930188 1.1140038817
H 53
-3.4924001403 2.7245509459 0.4420697563
H 54
4.0554350839 4.0673463178 1.3371373232
H 55
3.0666586759 3.2791821019 2.2736739409
H 56
-0.6029386191 0.2597353597 2.3866372871
H 57
-0.5448215556 -0.0735879504 0.8445173659
H 58
-2.4724918862 -4.2785882128 0.1680685387
H 59
-3.6129574416 -3.3994262969 -0.6269026584
H 60
2.3724367816 2.9408681298 4.3068856273
H 61
1.1167939101 4.0036612277 -3.8096552262
H 62
4.6572341632 2.5612562347 -0.5248360304
H 63
3.9257622268 2.3838191428 -1.9617546203
H 64
3.5688213593 1.2587249104 3.2840125981
H 65
3.7681662407 0.5451157819 4.6446608955
H 66
0.1780385356 -3.4339581524 3.0250067837
H 67
1.6379530169 -4.1088591303 3.0700552399
H 68
0.4368072997 -4.1845999004 -0.7947892079
H 69
1.548458324 -3.6961100359 0.2577849205
H 70
-3.668719198 4.033267164 3.2087019687
H 71
4.84432308 -4.423225589 3.711098072
