# Supplementary material for: Is there a future for 43Ca nuclear magnetic resonance in cement science?
Source: Phys Chem Chem Phys. 2025 Apr 9;27(17):9159–68. doi: 10.1039/d5cp00491h (PMC11997747; doi:10.1039/d5cp00491h)
Supplement: CP-027-D5CP00491H-s001 [file CP-027-D5CP00491H-s001.zip › QE-Files/CSH-bulk-structures/pair17.vc-relax.nmr.out]

     Program GIPAW v.7.2 starts on  4Nov2023 at  0:51:33 

     This program is part of the open-source Quantum ESPRESSO suite
     for quantum simulation of materials; please cite
         "P. Giannozzi et al., J. Phys.:Condens. Matter 21 395502 (2009);
         "P. Giannozzi et al., J. Phys.:Condens. Matter 29 465901 (2017);
         "P. Giannozzi et al., J. Chem. Phys. 152 154105 (2020);
          URL http://www.quantum-espresso.org", 
     in publications or presentations arising from this work. More details at
     http://www.quantum-espresso.org/quote

     Parallel version (MPI), running on   112 processors

     MPI processes distributed on     1 nodes
     R & G space division:  proc/nbgrp/npool/nimage =     112
     237715 MiB available memory on the printing compute node when the environment starts


     ***** This is GIPAW git revision                                          *****
     ***** you can cite: N. Varini et al., Comp. Phys. Comm. 184, 1827 (2013)  *****
     ***** in publications or presentations arising from this work.            *****

     Parallelizing q-star over 1 images
     Reading input from pair17.vc-relax.nmr.in

     ------------------- Input file: --------------------
&inputgipaw
	job = 'nmr'
	prefix = 'pair17.vc-relax_nmr'
	tmp_dir = './tmpPair17/',
	verbosity = 'high'
	diagonalization = 'david'
/


     Reading xml data from directory:

     ./tmpPair17/pair17.vc-relax_nmr.save/
     file Ca.pbe-spn-kjpaw_psl.1.0.0.UPF: wavefunction(s)  3S renormalized
     file O.pbe-n-kjpaw_psl.1.0.0.UPF: wavefunction(s)  2S 2P renormalized
     file Si.pbe-nl-kjpaw_psl.1.0.0.UPF: wavefunction(s)  3S 3P renormalized
     file H.pbe-kjpaw_psl.1.0.0.UPF: wavefunction(s)  1S renormalized

     IMPORTANT: XC functional enforced from input :
     Exchange-correlation= PBE
                           (   1   4   3   4   0   0   0)
     Any further DFT definition will be discarded
     Please, verify this is what you really want


     Parallelization info
     --------------------
     sticks:   dense  smooth     PW     G-vecs:    dense   smooth      PW
     Min         124     124     42                16614    16614    3351
     Max         125     125     43                16622    16622    3362
     Sum       13909   13909   4787              1861039  1861039  375927

     Using Slab Decomposition

     Reading collected, re-writing distributed wavefunctions
     Subspace diagonalization in iterative solution of the eigenvalue problem:
     a serial algorithm will be used

     GIPAW projectors -----------------------------------------------
     atom=  Ca   l=0  rc=    1.3000  rs=    0.8667
     atom=  Ca   l=0  rc=    1.3000  rs=    0.8667
     atom=  Ca   l=1  rc=    1.6000  rs=    1.0667
     atom=  Ca   l=1  rc=    1.6000  rs=    1.0667
     atom=  Ca   l=2  rc=    1.7000  rs=    1.1333
     atom=  Ca   l=2  rc=    1.7000  rs=    1.1333
     projs nearly linearly dependent: l=0  n1,n2= 1, 2  s=  0.99170013
     projs nearly linearly dependent: l=2  n1,n2= 1, 2  s=  0.99334936

     atom=  O    l=0  rc=    1.3000  rs=    0.8667
     atom=  O    l=0  rc=    1.3000  rs=    0.8667
     atom=  O    l=1  rc=    1.3500  rs=    0.9000
     atom=  O    l=1  rc=    1.3500  rs=    0.9000
     projs nearly linearly dependent: l=1  n1,n2= 1, 2  s=  0.99790099

     atom=  Si   l=0  rc=    1.8000  rs=    1.2000
     atom=  Si   l=0  rc=    1.8000  rs=    1.2000
     atom=  Si   l=1  rc=    1.8000  rs=    1.2000
     atom=  Si   l=1  rc=    1.8000  rs=    1.2000
     atom=  Si   l=2  rc=    1.8000  rs=    1.2000
     atom=  Si   l=2  rc=    1.8000  rs=    1.2000
     projs nearly linearly dependent: l=2  n1,n2= 1, 2  s=  0.99992180

     atom=  H    l=0  rc=    1.0000  rs=    0.6667
     atom=  H    l=0  rc=    1.0000  rs=    0.6667
     projs nearly linearly dependent: l=0  n1,n2= 1, 2  s=  0.99968852
     -----------------------------------------------------------------

     GIPAW integrals: -------------------------------------------
     Atom  i/j   nmr_para   nmr_dia   epr_rmc  epr_para   epr_dia
       Ca  1 1   0.25E+04 -0.66E+00  0.13E+02  0.81E+09  0.75E+03
       Ca  2 1   0.26E+04 -0.73E+00  0.13E+02  0.86E+09  0.79E+03
       Ca  2 2   0.28E+04 -0.80E+00  0.13E+02  0.92E+09  0.84E+03
       Ca  3 3   0.30E+02  0.22E+00  0.11E+02  0.47E+05  0.19E+03
       Ca  4 3   0.33E+02  0.20E+00  0.12E+02  0.54E+05  0.22E+03
       Ca  4 4   0.37E+02  0.17E+00  0.13E+02  0.60E+05  0.24E+03
       Ca  5 5   0.29E+01  0.74E+00  0.81E+01  0.47E+03  0.66E+02
       Ca  6 5   0.36E+01  0.91E+00  0.10E+02  0.59E+03  0.81E+02
       Ca  6 6   0.45E+01  0.11E+01  0.13E+02  0.74E+03  0.10E+03
       O   1 1   0.81E+03 -0.32E+00  0.65E+01  0.43E+08  0.24E+03
       O   2 1   0.91E+03 -0.39E+00  0.71E+01  0.48E+08  0.27E+03
       O   2 2   0.10E+04 -0.48E+00  0.78E+01  0.55E+08  0.31E+03
       O   3 3   0.99E+01  0.87E+00  0.58E+01  0.24E+04  0.75E+02
       O   4 3   0.11E+02  0.97E+00  0.67E+01  0.27E+04  0.83E+02
       O   4 4   0.12E+02  0.11E+01  0.76E+01  0.31E+04  0.93E+02
       Si  1 1   0.12E+04 -0.54E-01  0.93E+01  0.18E+09  0.37E+03
       Si  2 1   0.17E+04  0.68E-01  0.12E+02  0.26E+09  0.52E+03
       Si  2 2   0.24E+04  0.31E+00  0.19E+02  0.37E+09  0.74E+03
       Si  3 3   0.18E+02  0.34E+00  0.10E+02  0.13E+05  0.11E+03
       Si  4 3   0.21E+02  0.27E+00  0.11E+02  0.15E+05  0.13E+03
       Si  4 4   0.23E+02  0.18E+00  0.12E+02  0.18E+05  0.14E+03
       Si  5 5   0.26E+00  0.79E-01  0.58E+00  0.29E+02  0.79E+01
       Si  6 5   0.27E+00  0.84E-01  0.62E+00  0.30E+02  0.81E+01
       Si  6 6   0.29E+00  0.89E-01  0.66E+00  0.31E+02  0.84E+01
       H   1 1   0.39E+02  0.19E+00  0.29E+00  0.78E+05  0.13E+02
       H   2 1   0.41E+02  0.21E+00  0.32E+00  0.82E+05  0.14E+02
       H   2 2   0.43E+02  0.22E+00  0.36E+00  0.86E+05  0.15E+02
     ------------------------------------------------------------

     alpha_pv=     76.9749 eV

     Number of occupied bands for each k-point:
     k-point:     1    nbnd_occ= 236
     k-point:     2    nbnd_occ= 236
     k-point:     3    nbnd_occ= 236
     k-point:     4    nbnd_occ= 236


     q-space interpolation up to   240.00 Rydberg

     GIPAW job: nmr                                                                             
     NMR macroscopic correction: yes
             0.6667          0.0000          0.0000
             0.0000          0.6667          0.0000
             0.0000          0.0000          0.6667


     Largest allocated arrays     est. size (Mb)     dimensions
        KS wavefunctions at k          11.52 Mb     (    3200,  236)
        KS wavefunctions at k+q        11.52 Mb     (    3200,  236)
        First-order wavefunctions     115.23 Mb     (    3200,  236, 10)
        First-order wavefunct (US)     69.14 Mb     (    3200,  236,  6)
        Charge/spin density             0.51 Mb     (   67500,    1)
        Induced current                 4.63 Mb     (   67500,    3,3,1)
        Induced magnetic field          4.63 Mb     (   67500,    3,3,1)
        NL pseudopotentials            40.23 Mb     (    3200,  824)
        GIPAW NL terms                 40.23 Mb     (    3200,  824)

     Computing the magnetic susceptibility     isolve=0    ethr=  0.1000E-13
     k-point #    1 of     4      pool #  1    cpu time:       9.3
     compute_u_kq: q = (    0.0000,    0.0000,    0.0000)
     Rotating WFCS
     ethr =  1.00E-14,  avg # of iterations =  5.0
     eigenvalues at k:
 -35.2872 -34.8132 -34.7116 -34.7099 -34.6475 -34.6264 -34.5736 -34.5354
 -34.5278 -34.5040 -34.4643 -34.4193 -34.2995 -17.2562 -17.0760 -17.0046
 -16.9376 -16.7711 -16.7083 -16.6650 -16.5705 -16.5566 -16.3979 -16.3749
 -16.3570 -16.2680 -16.2040 -16.1877 -16.1423 -16.1185 -16.0885 -16.0758
 -16.0377 -16.0141 -15.9968 -15.9795 -15.9471 -15.9437 -15.9052 -15.8875
 -15.8802 -15.8390 -15.8295 -15.8057 -15.7938 -15.7653 -15.7559 -15.7279
 -15.7122 -15.7033 -15.6946 -15.6864 -15.6659 -15.6505 -15.6373 -15.6183
 -15.5851 -15.5633 -15.5592 -15.5490 -15.5393 -15.5348 -15.5221 -15.5006
 -15.4831 -15.4501 -15.4429 -15.3818 -15.2023 -15.0324 -14.9251 -14.8556
 -14.1551 -14.0486 -13.9272 -13.8412 -13.7569 -13.6889 -13.6328 -13.5632
 -13.5334 -13.4703 -13.4157 -13.3409 -13.2803 -13.0771 -13.0140 -12.9691
 -12.9353 -12.8838 -12.8489 -12.7752 -12.7423 -12.7370 -12.7103 -12.6502
 -12.6302 -12.5822  -5.2422  -5.0670  -4.7393  -4.6308  -4.5622  -4.4962
  -4.3470  -4.3301  -4.2963  -4.2275  -4.1502  -4.0843  -4.0561  -3.9087
  -3.7795  -3.6102  -3.5748  -3.4754  -3.0251  -2.5657  -2.2706  -2.1825
  -1.9671  -1.9110  -1.8133  -1.7452  -1.7134  -1.6152  -1.5019  -1.4866
  -1.4588  -1.3506  -1.3083  -1.1865  -1.1379  -1.0531  -0.9956  -0.9196
  -0.8976  -0.8762  -0.8003  -0.7762  -0.7178  -0.6955  -0.6212  -0.6024
  -0.5562  -0.5010  -0.4674  -0.3990  -0.2880  -0.2055  -0.1339  -0.0965
   0.0195   0.0557   0.1103   0.1571   0.1954   0.2508   0.3049   0.3605
   0.3840   0.4523   0.4990   0.5604   0.5972   0.6646   0.7195   0.7475
   0.7938   0.8197   0.8388   0.9044   0.9215   0.9653   1.0107   1.0812
   1.1305   1.1498   1.1882   1.2199   1.2299   1.2752   1.3038   1.3241
   1.3671   1.4207   1.4442   1.4782   1.5053   1.5182   1.5525   1.5711
   1.5935   1.6290   1.6426   1.6947   1.7244   1.7284   1.7497   1.7766
   1.8067   1.8396   1.8672   1.8949   1.9133   1.9529   1.9836   1.9988
   2.0741   2.0828   2.1103   2.1523   2.1601   2.1912   2.2197   2.2568
   2.2922   2.3167   2.3757   2.3942   2.4649   2.5179   2.5381   2.5567
   2.5872   2.6287   2.6990   2.7705   2.8271   2.8589   2.9056   2.9279
   2.9882   3.0513   3.1206   3.1985
     eigenvalues at k+q:
 -35.2872 -34.8132 -34.7116 -34.7099 -34.6475 -34.6264 -34.5736 -34.5354
 -34.5278 -34.5040 -34.4643 -34.4193 -34.2995 -17.2562 -17.0760 -17.0046
 -16.9375 -16.7711 -16.7083 -16.6650 -16.5705 -16.5566 -16.3979 -16.3749
 -16.3570 -16.2680 -16.2040 -16.1877 -16.1423 -16.1185 -16.0885 -16.0758
 -16.0377 -16.0141 -15.9968 -15.9795 -15.9471 -15.9437 -15.9052 -15.8875
 -15.8802 -15.8390 -15.8295 -15.8056 -15.7938 -15.7653 -15.7559 -15.7279
 -15.7122 -15.7033 -15.6946 -15.6864 -15.6659 -15.6505 -15.6373 -15.6183
 -15.5851 -15.5633 -15.5592 -15.5490 -15.5393 -15.5348 -15.5221 -15.5006
 -15.4831 -15.4501 -15.4429 -15.3818 -15.2023 -15.0324 -14.9251 -14.8556
 -14.1551 -14.0486 -13.9272 -13.8412 -13.7569 -13.6889 -13.6328 -13.5633
 -13.5334 -13.4703 -13.4157 -13.3409 -13.2803 -13.0771 -13.0140 -12.9691
 -12.9353 -12.8837 -12.8489 -12.7752 -12.7423 -12.7370 -12.7103 -12.6502
 -12.6302 -12.5822  -5.2422  -5.0670  -4.7393  -4.6308  -4.5622  -4.4962
  -4.3470  -4.3301  -4.2963  -4.2275  -4.1502  -4.0843  -4.0561  -3.9087
  -3.7795  -3.6102  -3.5748  -3.4754  -3.0251  -2.5657  -2.2706  -2.1825
  -1.9671  -1.9110  -1.8133  -1.7452  -1.7134  -1.6152  -1.5019  -1.4866
  -1.4588  -1.3506  -1.3083  -1.1865  -1.1379  -1.0531  -0.9956  -0.9196
  -0.8976  -0.8762  -0.8003  -0.7762  -0.7178  -0.6955  -0.6212  -0.6024
  -0.5562  -0.5010  -0.4674  -0.3990  -0.2880  -0.2055  -0.1339  -0.0965
   0.0195   0.0557   0.1103   0.1571   0.1954   0.2508   0.3049   0.3605
   0.3840   0.4523   0.4990   0.5604   0.5972   0.6646   0.7195   0.7475
   0.7938   0.8197   0.8388   0.9044   0.9215   0.9653   1.0107   1.0812
   1.1305   1.1498   1.1882   1.2199   1.2299   1.2752   1.3038   1.3241
   1.3671   1.4207   1.4442   1.4782   1.5053   1.5182   1.5525   1.5711
   1.5935   1.6290   1.6426   1.6947   1.7244   1.7284   1.7497   1.7766
   1.8067   1.8396   1.8672   1.8949   1.9133   1.9529   1.9836   1.9988
   2.0741   2.0828   2.1103   2.1523   2.1601   2.1912   2.2197   2.2568
   2.2922   2.3167   2.3757   2.3942   2.4649   2.5179   2.5381   2.5567
   2.5872   2.6287   2.6990   2.7705   2.8271   2.8589   2.9056   2.9279
   2.9882   3.0513   3.1206   3.1985
     cgsolve_all iterations  65    anorm=    0.75E-07
PARA_AUG  1     -25.9384230         0.7688281         0.2306188
     cgsolve_all iterations  65    anorm=    0.75E-07
PARA_AUG  2       0.6741439       -24.2339619         1.0001001
     cgsolve_all iterations  65    anorm=    0.73E-07
PARA_AUG  3       0.2977483         0.9196343       -25.4074522
     cgsolve_all iterations  72    anorm=    0.71E-07
     cgsolve_all iterations  72    anorm=    0.72E-07
     cgsolve_all iterations  72    anorm=    0.72E-07
     compute_u_kq: q = (    0.0202,    0.0000,    0.0000)
     Rotating WFCS
     ethr =  1.00E-14,  avg # of iterations = 23.0
     eigenvalues at k:
 -35.2872 -34.8132 -34.7116 -34.7099 -34.6475 -34.6264 -34.5736 -34.5354
 -34.5278 -34.5040 -34.4643 -34.4193 -34.2995 -17.2562 -17.0760 -17.0046
 -16.9376 -16.7711 -16.7083 -16.6650 -16.5705 -16.5566 -16.3979 -16.3749
 -16.3570 -16.2680 -16.2040 -16.1877 -16.1423 -16.1185 -16.0885 -16.0758
 -16.0377 -16.0141 -15.9968 -15.9795 -15.9471 -15.9437 -15.9052 -15.8875
 -15.8802 -15.8390 -15.8295 -15.8057 -15.7938 -15.7653 -15.7559 -15.7279
 -15.7122 -15.7033 -15.6946 -15.6864 -15.6659 -15.6505 -15.6373 -15.6183
 -15.5851 -15.5633 -15.5592 -15.5490 -15.5393 -15.5348 -15.5221 -15.5006
 -15.4831 -15.4501 -15.4429 -15.3818 -15.2023 -15.0324 -14.9251 -14.8556
 -14.1551 -14.0486 -13.9272 -13.8412 -13.7569 -13.6889 -13.6328 -13.5632
 -13.5334 -13.4703 -13.4157 -13.3409 -13.2803 -13.0771 -13.0140 -12.9691
 -12.9353 -12.8838 -12.8489 -12.7752 -12.7423 -12.7370 -12.7103 -12.6502
 -12.6302 -12.5822  -5.2422  -5.0670  -4.7393  -4.6308  -4.5622  -4.4962
  -4.3470  -4.3301  -4.2963  -4.2275  -4.1502  -4.0843  -4.0561  -3.9087
  -3.7795  -3.6102  -3.5748  -3.4754  -3.0251  -2.5657  -2.2706  -2.1825
  -1.9671  -1.9110  -1.8133  -1.7452  -1.7134  -1.6152  -1.5019  -1.4866
  -1.4588  -1.3506  -1.3083  -1.1865  -1.1379  -1.0531  -0.9956  -0.9196
  -0.8976  -0.8762  -0.8003  -0.7762  -0.7178  -0.6955  -0.6212  -0.6024
  -0.5562  -0.5010  -0.4674  -0.3990  -0.2880  -0.2055  -0.1339  -0.0965
   0.0195   0.0557   0.1103   0.1571   0.1954   0.2508   0.3049   0.3605
   0.3840   0.4523   0.4990   0.5604   0.5972   0.6646   0.7195   0.7475
   0.7938   0.8197   0.8388   0.9044   0.9215   0.9653   1.0107   1.0812
   1.1305   1.1498   1.1882   1.2199   1.2299   1.2752   1.3038   1.3241
   1.3671   1.4207   1.4442   1.4782   1.5053   1.5182   1.5525   1.5711
   1.5935   1.6290   1.6426   1.6947   1.7244   1.7284   1.7497   1.7766
   1.8067   1.8396   1.8672   1.8949   1.9133   1.9529   1.9836   1.9988
   2.0741   2.0828   2.1103   2.1523   2.1601   2.1912   2.2197   2.2568
   2.2922   2.3167   2.3757   2.3942   2.4649   2.5179   2.5381   2.5567
   2.5872   2.6287   2.6990   2.7705   2.8271   2.8589   2.9056   2.9279
   2.9882   3.0513   3.1206   3.1985
     eigenvalues at k+q:
 -35.2872 -34.8132 -34.7116 -34.7099 -34.6475 -34.6264 -34.5736 -34.5354
 -34.5278 -34.5040 -34.4643 -34.4193 -34.2995 -17.2556 -17.0752 -17.0054
 -16.9382 -16.7702 -16.7082 -16.6663 -16.5710 -16.5585 -16.3980 -16.3765
 -16.3562 -16.2655 -16.2057 -16.1898 -16.1482 -16.1223 -16.0904 -16.0799
 -16.0399 -16.0139 -15.9995 -15.9810 -15.9485 -15.9423 -15.9042 -15.8889
 -15.8807 -15.8362 -15.8277 -15.8030 -15.7919 -15.7646 -15.7558 -15.7273
 -15.7125 -15.7018 -15.6946 -15.6850 -15.6657 -15.6512 -15.6369 -15.6173
 -15.5857 -15.5629 -15.5576 -15.5498 -15.5388 -15.5344 -15.5212 -15.5003
 -15.4827 -15.4498 -15.4429 -15.3810 -15.2001 -15.0278 -14.9210 -14.8537
 -14.1549 -14.0447 -13.9238 -13.8340 -13.7438 -13.6783 -13.6245 -13.5610
 -13.5332 -13.4684 -13.4131 -13.3414 -13.2878 -13.0885 -13.0211 -12.9747
 -12.9446 -12.8872 -12.8507 -12.7755 -12.7453 -12.7381 -12.7131 -12.6563
 -12.6334 -12.5828  -5.2417  -5.0632  -4.7403  -4.6333  -4.5611  -4.4966
  -4.3481  -4.3286  -4.2960  -4.2251  -4.1472  -4.0839  -4.0594  -3.9057
  -3.7799  -3.6105  -3.5791  -3.4827  -3.0246  -2.5622  -2.2651  -2.1801
  -1.9656  -1.9016  -1.8054  -1.7372  -1.7103  -1.6107  -1.4957  -1.4805
  -1.4502  -1.3430  -1.3069  -1.1814  -1.1407  -1.0515  -1.0048  -0.9211
  -0.9004  -0.8809  -0.8028  -0.7772  -0.7183  -0.6921  -0.6224  -0.6049
  -0.5598  -0.5040  -0.4673  -0.4028  -0.2891  -0.2057  -0.1370  -0.0975
   0.0180   0.0553   0.1098   0.1561   0.1900   0.2458   0.2990   0.3606
   0.3853   0.4507   0.4915   0.5599   0.6025   0.6605   0.7179   0.7447
   0.7944   0.8208   0.8375   0.9017   0.9246   0.9675   1.0081   1.0810
   1.1271   1.1474   1.1848   1.2187   1.2295   1.2748   1.2994   1.3226
   1.3690   1.4208   1.4428   1.4781   1.5067   1.5142   1.5473   1.5644
   1.5912   1.6295   1.6447   1.6941   1.7197   1.7232   1.7478   1.7740
   1.8008   1.8385   1.8692   1.8922   1.9080   1.9528   1.9855   2.0014
   2.0744   2.0871   2.1150   2.1540   2.1637   2.1911   2.2222   2.2588
   2.2936   2.3177   2.3757   2.3982   2.4720   2.5174   2.5372   2.5622
   2.5875   2.6324   2.7004   2.7701   2.8240   2.8578   2.9058   2.9304
   2.9888   3.0492   3.1208   3.1936
     cgsolve_all iterations  72    anorm=    0.72E-07
     cgsolve_all iterations  70    anorm=    0.73E-07
     cgsolve_all iterations  72    anorm=    0.73E-07
     compute_u_kq: q = (   -0.0202,    0.0000,    0.0000)
     Rotating WFCS
     ethr =  1.00E-14,  avg # of iterations = 23.0
     eigenvalues at k:
 -35.2872 -34.8132 -34.7116 -34.7099 -34.6475 -34.6264 -34.5736 -34.5354
 -34.5278 -34.5040 -34.4643 -34.4193 -34.2995 -17.2562 -17.0760 -17.0046
 -16.9376 -16.7711 -16.7083 -16.6650 -16.5705 -16.5566 -16.3979 -16.3749
 -16.3570 -16.2680 -16.2040 -16.1877 -16.1423 -16.1185 -16.0885 -16.0758
 -16.0377 -16.0141 -15.9968 -15.9795 -15.9471 -15.9437 -15.9052 -15.8875
 -15.8802 -15.8390 -15.8295 -15.8057 -15.7938 -15.7653 -15.7559 -15.7279
 -15.7122 -15.7033 -15.6946 -15.6864 -15.6659 -15.6505 -15.6373 -15.6183
 -15.5851 -15.5633 -15.5592 -15.5490 -15.5393 -15.5348 -15.5221 -15.5006
 -15.4831 -15.4501 -15.4429 -15.3818 -15.2023 -15.0324 -14.9251 -14.8556
 -14.1551 -14.0486 -13.9272 -13.8412 -13.7569 -13.6889 -13.6328 -13.5632
 -13.5334 -13.4703 -13.4157 -13.3409 -13.2803 -13.0771 -13.0140 -12.9691
 -12.9353 -12.8838 -12.8489 -12.7752 -12.7423 -12.7370 -12.7103 -12.6502
 -12.6302 -12.5822  -5.2422  -5.0670  -4.7393  -4.6308  -4.5622  -4.4962
  -4.3470  -4.3301  -4.2963  -4.2275  -4.1502  -4.0843  -4.0561  -3.9087
  -3.7795  -3.6102  -3.5748  -3.4754  -3.0251  -2.5657  -2.2706  -2.1825
  -1.9671  -1.9110  -1.8133  -1.7452  -1.7134  -1.6152  -1.5019  -1.4866
  -1.4588  -1.3506  -1.3083  -1.1865  -1.1379  -1.0531  -0.9956  -0.9196
  -0.8976  -0.8762  -0.8003  -0.7762  -0.7178  -0.6955  -0.6212  -0.6024
  -0.5562  -0.5010  -0.4674  -0.3990  -0.2880  -0.2055  -0.1339  -0.0965
   0.0195   0.0557   0.1103   0.1571   0.1954   0.2508   0.3049   0.3605
   0.3840   0.4523   0.4990   0.5604   0.5972   0.6646   0.7195   0.7475
   0.7938   0.8197   0.8388   0.9044   0.9215   0.9653   1.0107   1.0812
   1.1305   1.1498   1.1882   1.2199   1.2299   1.2752   1.3038   1.3241
   1.3671   1.4207   1.4442   1.4782   1.5053   1.5182   1.5525   1.5711
   1.5935   1.6290   1.6426   1.6947   1.7244   1.7284   1.7497   1.7766
   1.8067   1.8396   1.8672   1.8949   1.9133   1.9529   1.9836   1.9988
   2.0741   2.0828   2.1103   2.1523   2.1601   2.1912   2.2197   2.2568
   2.2922   2.3167   2.3757   2.3942   2.4649   2.5179   2.5381   2.5567
   2.5872   2.6287   2.6990   2.7705   2.8271   2.8589   2.9056   2.9279
   2.9882   3.0513   3.1206   3.1985
     eigenvalues at k+q:
 -35.2872 -34.8132 -34.7116 -34.7099 -34.6475 -34.6263 -34.5736 -34.5354
 -34.5278 -34.5041 -34.4643 -34.4193 -34.2995 -17.2567 -17.0767 -17.0038
 -16.9369 -16.7721 -16.7083 -16.6637 -16.5701 -16.5544 -16.3989 -16.3728
 -16.3571 -16.2704 -16.2028 -16.1855 -16.1360 -16.1150 -16.0865 -16.0714
 -16.0359 -16.0143 -15.9938 -15.9778 -15.9468 -15.9444 -15.9060 -15.8862
 -15.8797 -15.8431 -15.8301 -15.8082 -15.7958 -15.7661 -15.7560 -15.7289
 -15.7125 -15.7052 -15.6943 -15.6873 -15.6661 -15.6502 -15.6373 -15.6189
 -15.5845 -15.5652 -15.5602 -15.5480 -15.5402 -15.5344 -15.5226 -15.5011
 -15.4835 -15.4503 -15.4428 -15.3826 -15.2046 -15.0371 -14.9292 -14.8574
 -14.1552 -14.0525 -13.9304 -13.8482 -13.7700 -13.6993 -13.6409 -13.5650
 -13.5337 -13.4720 -13.4183 -13.3409 -13.2722 -13.0664 -13.0072 -12.9638
 -12.9265 -12.8803 -12.8471 -12.7753 -12.7395 -12.7358 -12.7070 -12.6442
 -12.6267 -12.5816  -5.2427  -5.0707  -4.7384  -4.6283  -4.5632  -4.4958
  -4.3460  -4.3313  -4.2966  -4.2297  -4.1531  -4.0845  -4.0529  -3.9116
  -3.7792  -3.6100  -3.5713  -3.4676  -3.0256  -2.5693  -2.2760  -2.1855
  -1.9694  -1.9202  -1.8212  -1.7522  -1.7158  -1.6194  -1.5114  -1.4901
  -1.4659  -1.3577  -1.3098  -1.1926  -1.1347  -1.0552  -0.9861  -0.9191
  -0.8942  -0.8713  -0.7980  -0.7749  -0.7185  -0.6986  -0.6195  -0.5993
  -0.5534  -0.4974  -0.4673  -0.3949  -0.2875  -0.2051  -0.1319  -0.0959
   0.0217   0.0562   0.1106   0.1578   0.2002   0.2561   0.3099   0.3597
   0.3837   0.4541   0.5069   0.5605   0.5929   0.6683   0.7202   0.7508
   0.7926   0.8177   0.8415   0.9042   0.9221   0.9625   1.0144   1.0814
   1.1336   1.1510   1.1918   1.2216   1.2303   1.2763   1.3081   1.3253
   1.3654   1.4203   1.4453   1.4777   1.5029   1.5221   1.5581   1.5779
   1.5964   1.6286   1.6407   1.6950   1.7290   1.7333   1.7517   1.7796
   1.8119   1.8416   1.8660   1.8976   1.9186   1.9526   1.9821   1.9963
   2.0721   2.0782   2.1065   2.1500   2.1579   2.1913   2.2176   2.2546
   2.2910   2.3160   2.3746   2.3910   2.4570   2.5181   2.5387   2.5522
   2.5872   2.6251   2.6978   2.7708   2.8304   2.8595   2.9045   2.9253
   2.9883   3.0538   3.1201   3.2033
     cgsolve_all iterations  72    anorm=    0.72E-07
     cgsolve_all iterations  72    anorm=    0.73E-07
     cgsolve_all iterations  72    anorm=    0.71E-07
     compute_u_kq: q = (    0.0000,    0.0202,    0.0000)
     Rotating WFCS
     ethr =  1.00E-14,  avg # of iterations = 23.0
     eigenvalues at k:
 -35.2872 -34.8132 -34.7116 -34.7099 -34.6475 -34.6264 -34.5736 -34.5354
 -34.5278 -34.5040 -34.4643 -34.4193 -34.2995 -17.2562 -17.0760 -17.0046
 -16.9376 -16.7711 -16.7083 -16.6650 -16.5705 -16.5566 -16.3979 -16.3749
 -16.3570 -16.2680 -16.2040 -16.1877 -16.1423 -16.1185 -16.0885 -16.0758
 -16.0377 -16.0141 -15.9968 -15.9795 -15.9471 -15.9437 -15.9052 -15.8875
 -15.8802 -15.8390 -15.8295 -15.8057 -15.7938 -15.7653 -15.7559 -15.7279
 -15.7122 -15.7033 -15.6946 -15.6864 -15.6659 -15.6505 -15.6373 -15.6183
 -15.5851 -15.5633 -15.5592 -15.5490 -15.5393 -15.5348 -15.5221 -15.5006
 -15.4831 -15.4501 -15.4429 -15.3818 -15.2023 -15.0324 -14.9251 -14.8556
 -14.1551 -14.0486 -13.9272 -13.8412 -13.7569 -13.6889 -13.6328 -13.5632
 -13.5334 -13.4703 -13.4157 -13.3409 -13.2803 -13.0771 -13.0140 -12.9691
 -12.9353 -12.8838 -12.8489 -12.7752 -12.7423 -12.7370 -12.7103 -12.6502
 -12.6302 -12.5822  -5.2422  -5.0670  -4.7393  -4.6308  -4.5622  -4.4962
  -4.3470  -4.3301  -4.2963  -4.2275  -4.1502  -4.0843  -4.0561  -3.9087
  -3.7795  -3.6102  -3.5748  -3.4754  -3.0251  -2.5657  -2.2706  -2.1825
  -1.9671  -1.9110  -1.8133  -1.7452  -1.7134  -1.6152  -1.5019  -1.4866
  -1.4588  -1.3506  -1.3083  -1.1865  -1.1379  -1.0531  -0.9956  -0.9196
  -0.8976  -0.8762  -0.8003  -0.7762  -0.7178  -0.6955  -0.6212  -0.6024
  -0.5562  -0.5010  -0.4674  -0.3990  -0.2880  -0.2055  -0.1339  -0.0965
   0.0195   0.0557   0.1103   0.1571   0.1954   0.2508   0.3049   0.3605
   0.3840   0.4523   0.4990   0.5604   0.5972   0.6646   0.7195   0.7475
   0.7938   0.8197   0.8388   0.9044   0.9215   0.9653   1.0107   1.0812
   1.1305   1.1498   1.1882   1.2199   1.2299   1.2752   1.3038   1.3241
   1.3671   1.4207   1.4442   1.4782   1.5053   1.5182   1.5525   1.5711
   1.5935   1.6290   1.6426   1.6947   1.7244   1.7284   1.7497   1.7766
   1.8067   1.8396   1.8672   1.8949   1.9133   1.9529   1.9836   1.9988
   2.0741   2.0828   2.1103   2.1523   2.1601   2.1912   2.2197   2.2568
   2.2922   2.3167   2.3757   2.3942   2.4649   2.5179   2.5381   2.5567
   2.5872   2.6287   2.6990   2.7705   2.8271   2.8589   2.9056   2.9279
   2.9882   3.0513   3.1206   3.1985
     eigenvalues at k+q:
 -35.2872 -34.8132 -34.7116 -34.7099 -34.6475 -34.6264 -34.5736 -34.5354
 -34.5278 -34.5040 -34.4643 -34.4193 -34.2995 -17.2562 -17.0756 -17.0060
 -16.9365 -16.7718 -16.7077 -16.6645 -16.5698 -16.5573 -16.3978 -16.3751
 -16.3572 -16.2689 -16.2021 -16.1907 -16.1423 -16.1179 -16.0895 -16.0740
 -16.0364 -16.0149 -15.9974 -15.9800 -15.9480 -15.9420 -15.9050 -15.8858
 -15.8795 -15.8399 -15.8307 -15.8047 -15.7950 -15.7655 -15.7550 -15.7274
 -15.7119 -15.7043 -15.6934 -15.6863 -15.6657 -15.6517 -15.6357 -15.6177
 -15.5842 -15.5651 -15.5604 -15.5487 -15.5398 -15.5342 -15.5229 -15.4996
 -15.4845 -15.4497 -15.4431 -15.3816 -15.2025 -15.0335 -14.9244 -14.8557
 -14.1550 -14.0495 -13.9299 -13.8424 -13.7545 -13.6907 -13.6256 -13.5624
 -13.5338 -13.4692 -13.4145 -13.3387 -13.2849 -13.0821 -13.0192 -12.9715
 -12.9335 -12.8798 -12.8472 -12.7771 -12.7394 -12.7362 -12.7095 -12.6504
 -12.6300 -12.5826  -5.2422  -5.0668  -4.7394  -4.6310  -4.5614  -4.4965
  -4.3472  -4.3301  -4.2965  -4.2277  -4.1507  -4.0852  -4.0548  -3.9089
  -3.7794  -3.6104  -3.5752  -3.4747  -3.0237  -2.5666  -2.2708  -2.1826
  -1.9648  -1.9135  -1.8142  -1.7476  -1.7153  -1.6124  -1.5030  -1.4857
  -1.4592  -1.3477  -1.3082  -1.1874  -1.1356  -1.0546  -0.9934  -0.9204
  -0.8965  -0.8748  -0.8022  -0.7741  -0.7186  -0.6938  -0.6215  -0.6049
  -0.5589  -0.5021  -0.4679  -0.3988  -0.2834  -0.2091  -0.1356  -0.0974
   0.0244   0.0600   0.1125   0.1532   0.1951   0.2523   0.3017   0.3534
   0.3850   0.4514   0.5027   0.5642   0.5985   0.6589   0.7211   0.7494
   0.7935   0.8180   0.8393   0.9042   0.9181   0.9690   1.0103   1.0791
   1.1305   1.1498   1.1864   1.2190   1.2302   1.2732   1.3020   1.3288
   1.3631   1.4222   1.4420   1.4816   1.5070   1.5163   1.5487   1.5743
   1.5930   1.6334   1.6429   1.6950   1.7240   1.7290   1.7503   1.7757
   1.8067   1.8424   1.8658   1.8958   1.9170   1.9524   1.9832   2.0006
   2.0741   2.0823   2.1089   2.1513   2.1643   2.1924   2.2152   2.2544
   2.2897   2.3181   2.3755   2.3954   2.4657   2.5170   2.5408   2.5589
   2.5879   2.6228   2.7005   2.7697   2.8273   2.8582   2.9062   2.9287
   2.9876   3.0496   3.1224   3.1980
     cgsolve_all iterations  72    anorm=    0.72E-07
     cgsolve_all iterations  72    anorm=    0.72E-07
     cgsolve_all iterations  72    anorm=    0.73E-07
     compute_u_kq: q = (    0.0000,   -0.0202,    0.0000)
     Rotating WFCS
     ethr =  1.00E-14,  avg # of iterations = 23.0
     eigenvalues at k:
 -35.2872 -34.8132 -34.7116 -34.7099 -34.6475 -34.6264 -34.5736 -34.5354
 -34.5278 -34.5040 -34.4643 -34.4193 -34.2995 -17.2562 -17.0760 -17.0046
 -16.9376 -16.7711 -16.7083 -16.6650 -16.5705 -16.5566 -16.3979 -16.3749
 -16.3570 -16.2680 -16.2040 -16.1877 -16.1423 -16.1185 -16.0885 -16.0758
 -16.0377 -16.0141 -15.9968 -15.9795 -15.9471 -15.9437 -15.9052 -15.8875
 -15.8802 -15.8390 -15.8295 -15.8057 -15.7938 -15.7653 -15.7559 -15.7279
 -15.7122 -15.7033 -15.6946 -15.6864 -15.6659 -15.6505 -15.6373 -15.6183
 -15.5851 -15.5633 -15.5592 -15.5490 -15.5393 -15.5348 -15.5221 -15.5006
 -15.4831 -15.4501 -15.4429 -15.3818 -15.2023 -15.0324 -14.9251 -14.8556
 -14.1551 -14.0486 -13.9272 -13.8412 -13.7569 -13.6889 -13.6328 -13.5632
 -13.5334 -13.4703 -13.4157 -13.3409 -13.2803 -13.0771 -13.0140 -12.9691
 -12.9353 -12.8838 -12.8489 -12.7752 -12.7423 -12.7370 -12.7103 -12.6502
 -12.6302 -12.5822  -5.2422  -5.0670  -4.7393  -4.6308  -4.5622  -4.4962
  -4.3470  -4.3301  -4.2963  -4.2275  -4.1502  -4.0843  -4.0561  -3.9087
  -3.7795  -3.6102  -3.5748  -3.4754  -3.0251  -2.5657  -2.2706  -2.1825
  -1.9671  -1.9110  -1.8133  -1.7452  -1.7134  -1.6152  -1.5019  -1.4866
  -1.4588  -1.3506  -1.3083  -1.1865  -1.1379  -1.0531  -0.9956  -0.9196
  -0.8976  -0.8762  -0.8003  -0.7762  -0.7178  -0.6955  -0.6212  -0.6024
  -0.5562  -0.5010  -0.4674  -0.3990  -0.2880  -0.2055  -0.1339  -0.0965
   0.0195   0.0557   0.1103   0.1571   0.1954   0.2508   0.3049   0.3605
   0.3840   0.4523   0.4990   0.5604   0.5972   0.6646   0.7195   0.7475
   0.7938   0.8197   0.8388   0.9044   0.9215   0.9653   1.0107   1.0812
   1.1305   1.1498   1.1882   1.2199   1.2299   1.2752   1.3038   1.3241
   1.3671   1.4207   1.4442   1.4782   1.5053   1.5182   1.5525   1.5711
   1.5935   1.6290   1.6426   1.6947   1.7244   1.7284   1.7497   1.7766
   1.8067   1.8396   1.8672   1.8949   1.9133   1.9529   1.9836   1.9988
   2.0741   2.0828   2.1103   2.1523   2.1601   2.1912   2.2197   2.2568
   2.2922   2.3167   2.3757   2.3942   2.4649   2.5179   2.5381   2.5567
   2.5872   2.6287   2.6990   2.7705   2.8271   2.8589   2.9056   2.9279
   2.9882   3.0513   3.1206   3.1985
     eigenvalues at k+q:
 -35.2872 -34.8132 -34.7116 -34.7099 -34.6475 -34.6264 -34.5736 -34.5354
 -34.5278 -34.5040 -34.4643 -34.4193 -34.2995 -17.2562 -17.0762 -17.0035
 -16.9386 -16.7708 -16.7084 -16.6656 -16.5712 -16.5559 -16.3979 -16.3746
 -16.3570 -16.2672 -16.2059 -16.1847 -16.1420 -16.1189 -16.0882 -16.0775
 -16.0393 -16.0139 -15.9969 -15.9791 -15.9486 -15.9424 -15.9047 -15.8887
 -15.8803 -15.8397 -15.8263 -15.8065 -15.7926 -15.7652 -15.7569 -15.7284
 -15.7129 -15.7031 -15.6952 -15.6867 -15.6663 -15.6491 -15.6388 -15.6187
 -15.5861 -15.5628 -15.5570 -15.5493 -15.5389 -15.5353 -15.5211 -15.5018
 -15.4818 -15.4504 -15.4426 -15.3819 -15.2025 -15.0316 -14.9256 -14.8555
 -14.1551 -14.0472 -13.9241 -13.8401 -13.7601 -13.6872 -13.6407 -13.5637
 -13.5331 -13.4706 -13.4163 -13.3427 -13.2764 -13.0726 -13.0090 -12.9662
 -12.9367 -12.8884 -12.8512 -12.7728 -12.7455 -12.7374 -12.7110 -12.6498
 -12.6305 -12.5819  -5.2422  -5.0671  -4.7391  -4.6308  -4.5629  -4.4957
  -4.3468  -4.3305  -4.2958  -4.2271  -4.1498  -4.0836  -4.0572  -3.9086
  -3.7796  -3.6101  -3.5745  -3.4761  -3.0269  -2.5641  -2.2702  -2.1827
  -1.9693  -1.9080  -1.8127  -1.7446  -1.7095  -1.6186  -1.5020  -1.4871
  -1.4578  -1.3533  -1.3082  -1.1856  -1.1407  -1.0520  -0.9973  -0.9191
  -0.8979  -0.8767  -0.7993  -0.7781  -0.7181  -0.6953  -0.6208  -0.5998
  -0.5534  -0.5003  -0.4672  -0.3989  -0.2924  -0.2021  -0.1321  -0.0960
   0.0143   0.0519   0.1077   0.1615   0.1952   0.2487   0.3066   0.3670
   0.3850   0.4541   0.4952   0.5568   0.5962   0.6701   0.7174   0.7454
   0.7929   0.8218   0.8387   0.9035   0.9265   0.9613   1.0115   1.0826
   1.1300   1.1510   1.1884   1.2196   1.2292   1.2763   1.3058   1.3194
   1.3726   1.4192   1.4454   1.4761   1.5035   1.5199   1.5562   1.5678
   1.5947   1.6251   1.6428   1.6939   1.7225   1.7290   1.7502   1.7776
   1.8066   1.8367   1.8684   1.8935   1.9109   1.9535   1.9843   1.9982
   2.0737   2.0841   2.1115   2.1522   2.1571   2.1895   2.2248   2.2580
   2.2951   2.3152   2.3758   2.3923   2.4633   2.5172   2.5350   2.5569
   2.5873   2.6352   2.6979   2.7706   2.8265   2.8599   2.9038   2.9281
   2.9891   3.0529   3.1186   3.1990
     cgsolve_all iterations  72    anorm=    0.71E-07
     cgsolve_all iterations  72    anorm=    0.73E-07
     cgsolve_all iterations  72    anorm=    0.71E-07
     compute_u_kq: q = (    0.0000,    0.0000,    0.0202)
     Rotating WFCS
     ethr =  1.00E-14,  avg # of iterations = 23.0
     eigenvalues at k:
 -35.2872 -34.8132 -34.7116 -34.7099 -34.6475 -34.6264 -34.5736 -34.5354
 -34.5278 -34.5040 -34.4643 -34.4193 -34.2995 -17.2562 -17.0760 -17.0046
 -16.9376 -16.7711 -16.7083 -16.6650 -16.5705 -16.5566 -16.3979 -16.3749
 -16.3570 -16.2680 -16.2040 -16.1877 -16.1423 -16.1185 -16.0885 -16.0758
 -16.0377 -16.0141 -15.9968 -15.9795 -15.9471 -15.9437 -15.9052 -15.8875
 -15.8802 -15.8390 -15.8295 -15.8057 -15.7938 -15.7653 -15.7559 -15.7279
 -15.7122 -15.7033 -15.6946 -15.6864 -15.6659 -15.6505 -15.6373 -15.6183
 -15.5851 -15.5633 -15.5592 -15.5490 -15.5393 -15.5348 -15.5221 -15.5006
 -15.4831 -15.4501 -15.4429 -15.3818 -15.2023 -15.0324 -14.9251 -14.8556
 -14.1551 -14.0486 -13.9272 -13.8412 -13.7569 -13.6889 -13.6328 -13.5632
 -13.5334 -13.4703 -13.4157 -13.3409 -13.2803 -13.0771 -13.0140 -12.9691
 -12.9353 -12.8838 -12.8489 -12.7752 -12.7423 -12.7370 -12.7103 -12.6502
 -12.6302 -12.5822  -5.2422  -5.0670  -4.7393  -4.6308  -4.5622  -4.4962
  -4.3470  -4.3301  -4.2963  -4.2275  -4.1502  -4.0843  -4.0561  -3.9087
  -3.7795  -3.6102  -3.5748  -3.4754  -3.0251  -2.5657  -2.2706  -2.1825
  -1.9671  -1.9110  -1.8133  -1.7452  -1.7134  -1.6152  -1.5019  -1.4866
  -1.4588  -1.3506  -1.3083  -1.1865  -1.1379  -1.0531  -0.9956  -0.9196
  -0.8976  -0.8762  -0.8003  -0.7762  -0.7178  -0.6955  -0.6212  -0.6024
  -0.5562  -0.5010  -0.4674  -0.3990  -0.2880  -0.2055  -0.1339  -0.0965
   0.0195   0.0557   0.1103   0.1571   0.1954   0.2508   0.3049   0.3605
   0.3840   0.4523   0.4990   0.5604   0.5972   0.6646   0.7195   0.7475
   0.7938   0.8197   0.8388   0.9044   0.9215   0.9653   1.0107   1.0812
   1.1305   1.1498   1.1882   1.2199   1.2299   1.2752   1.3038   1.3241
   1.3671   1.4207   1.4442   1.4782   1.5053   1.5182   1.5525   1.5711
   1.5935   1.6290   1.6426   1.6947   1.7244   1.7284   1.7497   1.7766
   1.8067   1.8396   1.8672   1.8949   1.9133   1.9529   1.9836   1.9988
   2.0741   2.0828   2.1103   2.1523   2.1601   2.1912   2.2197   2.2568
   2.2922   2.3167   2.3757   2.3942   2.4649   2.5179   2.5381   2.5567
   2.5872   2.6287   2.6990   2.7705   2.8271   2.8589   2.9056   2.9279
   2.9882   3.0513   3.1206   3.1985
     eigenvalues at k+q:
 -35.2872 -34.8132 -34.7116 -34.7099 -34.6475 -34.6264 -34.5736 -34.5354
 -34.5278 -34.5040 -34.4643 -34.4193 -34.2995 -17.2561 -17.0761 -17.0044
 -16.9376 -16.7712 -16.7086 -16.6648 -16.5702 -16.5566 -16.3971 -16.3757
 -16.3571 -16.2696 -16.2036 -16.1841 -16.1430 -16.1185 -16.0887 -16.0812
 -16.0363 -16.0129 -15.9951 -15.9795 -15.9463 -15.9440 -15.9044 -15.8885
 -15.8801 -15.8400 -15.8297 -15.8049 -15.7932 -15.7664 -15.7568 -15.7278
 -15.7126 -15.7027 -15.6936 -15.6862 -15.6666 -15.6499 -15.6390 -15.6173
 -15.5857 -15.5623 -15.5588 -15.5485 -15.5400 -15.5350 -15.5212 -15.5014
 -15.4831 -15.4502 -15.4428 -15.3815 -15.2023 -15.0323 -14.9249 -14.8556
 -14.1554 -14.0487 -13.9253 -13.8423 -13.7568 -13.6888 -13.6327 -13.5633
 -13.5329 -13.4704 -13.4158 -13.3409 -13.2805 -13.0773 -13.0142 -12.9692
 -12.9358 -12.8841 -12.8485 -12.7752 -12.7422 -12.7372 -12.7098 -12.6503
 -12.6303 -12.5826  -5.2422  -5.0669  -4.7394  -4.6308  -4.5621  -4.4962
  -4.3470  -4.3300  -4.2964  -4.2274  -4.1503  -4.0841  -4.0562  -3.9087
  -3.7794  -3.6100  -3.5751  -3.4756  -3.0253  -2.5657  -2.2704  -2.1824
  -1.9668  -1.9115  -1.8143  -1.7435  -1.7140  -1.6127  -1.5017  -1.4860
  -1.4587  -1.3509  -1.3098  -1.1861  -1.1368  -1.0535  -0.9960  -0.9200
  -0.8989  -0.8767  -0.8015  -0.7755  -0.7154  -0.6960  -0.6200  -0.6034
  -0.5537  -0.5017  -0.4690  -0.3990  -0.2891  -0.2049  -0.1346  -0.0971
   0.0189   0.0551   0.1100   0.1582   0.1965   0.2517   0.3031   0.3597
   0.3851   0.4544   0.4984   0.5601   0.5991   0.6647   0.7158   0.7456
   0.7919   0.8219   0.8398   0.9050   0.9207   0.9658   1.0143   1.0775
   1.1317   1.1487   1.1898   1.2180   1.2305   1.2765   1.2999   1.3220
   1.3678   1.4226   1.4451   1.4770   1.5054   1.5188   1.5549   1.5708
   1.5942   1.6287   1.6439   1.6979   1.7247   1.7296   1.7480   1.7768
   1.8029   1.8383   1.8670   1.8948   1.9139   1.9515   1.9856   1.9990
   2.0736   2.0851   2.1071   2.1548   2.1602   2.1912   2.2187   2.2557
   2.2919   2.3167   2.3752   2.3942   2.4649   2.5180   2.5384   2.5565
   2.5874   2.6288   2.6991   2.7711   2.8268   2.8585   2.9063   2.9282
   2.9883   3.0512   3.1206   3.1982
     cgsolve_all iterations  72    anorm=    0.72E-07
     cgsolve_all iterations  72    anorm=    0.72E-07
     cgsolve_all iterations  72    anorm=    0.72E-07
     compute_u_kq: q = (    0.0000,    0.0000,   -0.0202)
     Rotating WFCS
     ethr =  1.00E-14,  avg # of iterations = 23.0
     eigenvalues at k:
 -35.2872 -34.8132 -34.7116 -34.7099 -34.6475 -34.6264 -34.5736 -34.5354
 -34.5278 -34.5040 -34.4643 -34.4193 -34.2995 -17.2562 -17.0760 -17.0046
 -16.9376 -16.7711 -16.7083 -16.6650 -16.5705 -16.5566 -16.3979 -16.3749
 -16.3570 -16.2680 -16.2040 -16.1877 -16.1423 -16.1185 -16.0885 -16.0758
 -16.0377 -16.0141 -15.9968 -15.9795 -15.9471 -15.9437 -15.9052 -15.8875
 -15.8802 -15.8390 -15.8295 -15.8057 -15.7938 -15.7653 -15.7559 -15.7279
 -15.7122 -15.7033 -15.6946 -15.6864 -15.6659 -15.6505 -15.6373 -15.6183
 -15.5851 -15.5633 -15.5592 -15.5490 -15.5393 -15.5348 -15.5221 -15.5006
 -15.4831 -15.4501 -15.4429 -15.3818 -15.2023 -15.0324 -14.9251 -14.8556
 -14.1551 -14.0486 -13.9272 -13.8412 -13.7569 -13.6889 -13.6328 -13.5632
 -13.5334 -13.4703 -13.4157 -13.3409 -13.2803 -13.0771 -13.0140 -12.9691
 -12.9353 -12.8838 -12.8489 -12.7752 -12.7423 -12.7370 -12.7103 -12.6502
 -12.6302 -12.5822  -5.2422  -5.0670  -4.7393  -4.6308  -4.5622  -4.4962
  -4.3470  -4.3301  -4.2963  -4.2275  -4.1502  -4.0843  -4.0561  -3.9087
  -3.7795  -3.6102  -3.5748  -3.4754  -3.0251  -2.5657  -2.2706  -2.1825
  -1.9671  -1.9110  -1.8133  -1.7452  -1.7134  -1.6152  -1.5019  -1.4866
  -1.4588  -1.3506  -1.3083  -1.1865  -1.1379  -1.0531  -0.9956  -0.9196
  -0.8976  -0.8762  -0.8003  -0.7762  -0.7178  -0.6955  -0.6212  -0.6024
  -0.5562  -0.5010  -0.4674  -0.3990  -0.2880  -0.2055  -0.1339  -0.0965
   0.0195   0.0557   0.1103   0.1571   0.1954   0.2508   0.3049   0.3605
   0.3840   0.4523   0.4990   0.5604   0.5972   0.6646   0.7195   0.7475
   0.7938   0.8197   0.8388   0.9044   0.9215   0.9653   1.0107   1.0812
   1.1305   1.1498   1.1882   1.2199   1.2299   1.2752   1.3038   1.3241
   1.3671   1.4207   1.4442   1.4782   1.5053   1.5182   1.5525   1.5711
   1.5935   1.6290   1.6426   1.6947   1.7244   1.7284   1.7497   1.7766
   1.8067   1.8396   1.8672   1.8949   1.9133   1.9529   1.9836   1.9988
   2.0741   2.0828   2.1103   2.1523   2.1601   2.1912   2.2197   2.2568
   2.2922   2.3167   2.3757   2.3942   2.4649   2.5179   2.5381   2.5567
   2.5872   2.6287   2.6990   2.7705   2.8271   2.8589   2.9056   2.9279
   2.9882   3.0513   3.1206   3.1985
     eigenvalues at k+q:
 -35.2872 -34.8132 -34.7116 -34.7099 -34.6475 -34.6264 -34.5736 -34.5354
 -34.5278 -34.5040 -34.4643 -34.4193 -34.2995 -17.2562 -17.0758 -17.0048
 -16.9375 -16.7711 -16.7080 -16.6651 -16.5707 -16.5566 -16.3986 -16.3742
 -16.3569 -16.2665 -16.2044 -16.1909 -16.1417 -16.1187 -16.0886 -16.0704
 -16.0389 -16.0152 -15.9984 -15.9797 -15.9474 -15.9431 -15.9059 -15.8869
 -15.8804 -15.8380 -15.8292 -15.8066 -15.7947 -15.7642 -15.7549 -15.7279
 -15.7121 -15.7039 -15.6953 -15.6863 -15.6654 -15.6513 -15.6357 -15.6189
 -15.5845 -15.5645 -15.5593 -15.5493 -15.5390 -15.5342 -15.5230 -15.5000
 -15.4831 -15.4499 -15.4430 -15.3820 -15.2023 -15.0326 -14.9252 -14.8555
 -14.1548 -14.0483 -13.9290 -13.8403 -13.7569 -13.6890 -13.6328 -13.5633
 -13.5341 -13.4701 -13.4157 -13.3409 -13.2802 -13.0770 -13.0138 -12.9689
 -12.9348 -12.8836 -12.8492 -12.7753 -12.7424 -12.7368 -12.7106 -12.6500
 -12.6301 -12.5819  -5.2422  -5.0671  -4.7393  -4.6307  -4.5622  -4.4961
  -4.3469  -4.3302  -4.2962  -4.2275  -4.1501  -4.0844  -4.0560  -3.9088
  -3.7797  -3.6104  -3.5746  -3.4752  -3.0251  -2.5656  -2.2707  -2.1826
  -1.9672  -1.9106  -1.8125  -1.7465  -1.7125  -1.6177  -1.5019  -1.4875
  -1.4588  -1.3507  -1.3070  -1.1868  -1.1384  -1.0529  -0.9954  -0.9200
  -0.8955  -0.8754  -0.7992  -0.7765  -0.7206  -0.6955  -0.6223  -0.6011
  -0.5585  -0.5004  -0.4655  -0.3993  -0.2875  -0.2061  -0.1331  -0.0959
   0.0198   0.0569   0.1106   0.1563   0.1940   0.2501   0.3062   0.3599
   0.3843   0.4503   0.4994   0.5609   0.5956   0.6641   0.7227   0.7500
   0.7956   0.8173   0.8377   0.9035   0.9219   0.9651   1.0083   1.0849
   1.1290   1.1516   1.1862   1.2217   1.2295   1.2734   1.3081   1.3267
   1.3662   1.4183   1.4428   1.4801   1.5050   1.5178   1.5501   1.5716
   1.5919   1.6300   1.6408   1.6911   1.7215   1.7292   1.7519   1.7771
   1.8107   1.8413   1.8675   1.8942   1.9137   1.9544   1.9813   1.9988
   2.0743   2.0806   2.1132   2.1497   2.1602   2.1910   2.2207   2.2576
   2.2930   2.3166   2.3757   2.3943   2.4649   2.5179   2.5379   2.5570
   2.5871   2.6287   2.6990   2.7700   2.8274   2.8593   2.9048   2.9277
   2.9880   3.0514   3.1206   3.1989
     cgsolve_all iterations  72    anorm=    0.71E-07
     cgsolve_all iterations  72    anorm=    0.72E-07
     cgsolve_all iterations  72    anorm=    0.73E-07

     k-point #    2 of     4      pool #  1    cpu time:    4674.5
     compute_u_kq: q = (    0.0000,    0.0000,    0.0000)
     Rotating WFCS
     ethr =  1.00E-14,  avg # of iterations =  5.0
     eigenvalues at k:
 -35.2872 -34.8132 -34.7116 -34.7099 -34.6475 -34.6264 -34.5736 -34.5354
 -34.5278 -34.5040 -34.4643 -34.4193 -34.2995 -17.2561 -17.0764 -17.0041
 -16.9375 -16.7714 -16.7096 -16.6642 -16.5683 -16.5572 -16.3953 -16.3779
 -16.3559 -16.2714 -16.2024 -16.1851 -16.1460 -16.1204 -16.0963 -16.0818
 -16.0277 -16.0124 -15.9906 -15.9822 -15.9450 -15.9225 -15.9102 -15.8945
 -15.8830 -15.8351 -15.8269 -15.8093 -15.8038 -15.7650 -15.7525 -15.7307
 -15.7211 -15.7004 -15.6917 -15.6798 -15.6736 -15.6590 -15.6360 -15.6079
 -15.5877 -15.5634 -15.5582 -15.5497 -15.5393 -15.5294 -15.5218 -15.5014
 -15.4835 -15.4499 -15.4444 -15.3822 -15.2025 -15.0309 -14.9260 -14.8555
 -14.1566 -14.0459 -13.9300 -13.8411 -13.7547 -13.6887 -13.6323 -13.5638
 -13.5365 -13.4694 -13.4140 -13.3412 -13.2809 -13.0775 -13.0133 -12.9665
 -12.9354 -12.8890 -12.8468 -12.7760 -12.7434 -12.7361 -12.7075 -12.6509
 -12.6309 -12.5821  -5.2422  -5.0669  -4.7395  -4.6305  -4.5620  -4.4962
  -4.3472  -4.3305  -4.2956  -4.2277  -4.1509  -4.0840  -4.0558  -3.9087
  -3.7796  -3.6094  -3.5759  -3.4749  -3.0260  -2.5656  -2.2709  -2.1831
  -1.9642  -1.9128  -1.8219  -1.7339  -1.7051  -1.6145  -1.5024  -1.4906
  -1.4583  -1.3637  -1.3127  -1.1841  -1.1186  -1.0648  -1.0016  -0.9167
  -0.9023  -0.8668  -0.7968  -0.7662  -0.7376  -0.6974  -0.6196  -0.5988
  -0.5369  -0.5212  -0.4466  -0.4131  -0.3010  -0.2068  -0.1272  -0.0947
   0.0134   0.0622   0.1202   0.1604   0.1858   0.2592   0.2911   0.3405
   0.4003   0.4534   0.4957   0.5645   0.6065   0.6684   0.6951   0.7617
   0.7881   0.8224   0.8415   0.8937   0.9132   0.9762   1.0346   1.0987
   1.1145   1.1522   1.1829   1.2103   1.2477   1.2644   1.3044   1.3352
   1.3707   1.4013   1.4360   1.4888   1.5067   1.5210   1.5435   1.5657
   1.5951   1.6196   1.6531   1.6696   1.7020   1.7342   1.7551   1.7876
   1.8230   1.8573   1.8670   1.8862   1.9375   1.9490   1.9800   2.0047
   2.0631   2.0738   2.1049   2.1450   2.1716   2.1836   2.2232   2.2509
   2.3074   2.3151   2.3627   2.3977   2.4651   2.5202   2.5386   2.5579
   2.5862   2.6287   2.7025   2.7743   2.8244   2.8576   2.9056   2.9274
   2.9865   3.0505   3.1190   3.2003
     eigenvalues at k+q:
 -35.2872 -34.8132 -34.7116 -34.7099 -34.6475 -34.6264 -34.5736 -34.5354
 -34.5278 -34.5040 -34.4643 -34.4193 -34.2995 -17.2561 -17.0764 -17.0041
 -16.9375 -16.7714 -16.7096 -16.6642 -16.5683 -16.5572 -16.3953 -16.3779
 -16.3559 -16.2714 -16.2024 -16.1851 -16.1460 -16.1204 -16.0963 -16.0818
 -16.0277 -16.0124 -15.9906 -15.9822 -15.9450 -15.9225 -15.9102 -15.8945
 -15.8830 -15.8351 -15.8269 -15.8093 -15.8038 -15.7650 -15.7525 -15.7307
 -15.7211 -15.7004 -15.6917 -15.6798 -15.6736 -15.6590 -15.6360 -15.6079
 -15.5877 -15.5634 -15.5582 -15.5497 -15.5393 -15.5294 -15.5218 -15.5014
 -15.4835 -15.4499 -15.4444 -15.3822 -15.2025 -15.0309 -14.9260 -14.8555
 -14.1566 -14.0459 -13.9300 -13.8411 -13.7547 -13.6887 -13.6323 -13.5638
 -13.5365 -13.4694 -13.4140 -13.3412 -13.2809 -13.0775 -13.0133 -12.9665
 -12.9354 -12.8890 -12.8468 -12.7760 -12.7434 -12.7361 -12.7075 -12.6509
 -12.6309 -12.5821  -5.2422  -5.0669  -4.7395  -4.6305  -4.5620  -4.4962
  -4.3472  -4.3305  -4.2956  -4.2277  -4.1509  -4.0840  -4.0558  -3.9087
  -3.7796  -3.6094  -3.5759  -3.4749  -3.0260  -2.5656  -2.2709  -2.1831
  -1.9642  -1.9128  -1.8219  -1.7339  -1.7051  -1.6145  -1.5024  -1.4906
  -1.4583  -1.3637  -1.3127  -1.1841  -1.1186  -1.0648  -1.0016  -0.9167
  -0.9023  -0.8668  -0.7968  -0.7662  -0.7376  -0.6974  -0.6196  -0.5988
  -0.5369  -0.5212  -0.4466  -0.4131  -0.3010  -0.2068  -0.1272  -0.0947
   0.0134   0.0622   0.1202   0.1604   0.1858   0.2592   0.2911   0.3405
   0.4003   0.4534   0.4957   0.5645   0.6065   0.6684   0.6951   0.7617
   0.7881   0.8224   0.8415   0.8937   0.9132   0.9762   1.0346   1.0987
   1.1146   1.1522   1.1829   1.2103   1.2477   1.2644   1.3044   1.3352
   1.3707   1.4013   1.4360   1.4888   1.5067   1.5210   1.5435   1.5657
   1.5951   1.6196   1.6531   1.6696   1.7020   1.7342   1.7551   1.7876
   1.8230   1.8573   1.8670   1.8862   1.9375   1.9490   1.9800   2.0047
   2.0631   2.0738   2.1049   2.1450   2.1716   2.1837   2.2232   2.2509
   2.3074   2.3151   2.3627   2.3977   2.4651   2.5202   2.5386   2.5579
   2.5862   2.6287   2.7025   2.7742   2.8244   2.8576   2.9056   2.9274
   2.9864   3.0505   3.1190   3.2003
     cgsolve_all iterations  65    anorm=    0.75E-07
PARA_AUG  1     -25.9391825         0.7689126         0.2304449
     cgsolve_all iterations  65    anorm=    0.75E-07
PARA_AUG  2       0.6750872       -24.2343365         1.0000312
     cgsolve_all iterations  65    anorm=    0.74E-07
PARA_AUG  3       0.2981530         0.9195718       -25.4076170
     cgsolve_all iterations  72    anorm=    0.71E-07
     cgsolve_all iterations  70    anorm=    0.74E-07
     cgsolve_all iterations  72    anorm=    0.73E-07
     compute_u_kq: q = (    0.0202,    0.0000,    0.0000)
     Rotating WFCS
     ethr =  1.00E-14,  avg # of iterations = 23.0
     eigenvalues at k:
 -35.2872 -34.8132 -34.7116 -34.7099 -34.6475 -34.6264 -34.5736 -34.5354
 -34.5278 -34.5040 -34.4643 -34.4193 -34.2995 -17.2561 -17.0764 -17.0041
 -16.9375 -16.7714 -16.7096 -16.6642 -16.5683 -16.5572 -16.3953 -16.3779
 -16.3559 -16.2714 -16.2024 -16.1851 -16.1460 -16.1204 -16.0963 -16.0818
 -16.0277 -16.0124 -15.9906 -15.9822 -15.9450 -15.9225 -15.9102 -15.8945
 -15.8830 -15.8351 -15.8269 -15.8093 -15.8038 -15.7650 -15.7525 -15.7307
 -15.7211 -15.7004 -15.6917 -15.6798 -15.6736 -15.6590 -15.6360 -15.6079
 -15.5877 -15.5634 -15.5582 -15.5497 -15.5393 -15.5294 -15.5218 -15.5014
 -15.4835 -15.4499 -15.4444 -15.3822 -15.2025 -15.0309 -14.9260 -14.8555
 -14.1566 -14.0459 -13.9300 -13.8411 -13.7547 -13.6887 -13.6323 -13.5638
 -13.5365 -13.4694 -13.4140 -13.3412 -13.2809 -13.0775 -13.0133 -12.9665
 -12.9354 -12.8890 -12.8468 -12.7760 -12.7434 -12.7361 -12.7075 -12.6509
 -12.6309 -12.5821  -5.2422  -5.0669  -4.7395  -4.6305  -4.5620  -4.4962
  -4.3472  -4.3305  -4.2956  -4.2277  -4.1509  -4.0840  -4.0558  -3.9087
  -3.7796  -3.6094  -3.5759  -3.4749  -3.0260  -2.5656  -2.2709  -2.1831
  -1.9642  -1.9128  -1.8219  -1.7339  -1.7051  -1.6145  -1.5024  -1.4906
  -1.4583  -1.3637  -1.3127  -1.1841  -1.1186  -1.0648  -1.0016  -0.9167
  -0.9023  -0.8668  -0.7968  -0.7662  -0.7376  -0.6974  -0.6196  -0.5988
  -0.5369  -0.5212  -0.4466  -0.4131  -0.3010  -0.2068  -0.1272  -0.0947
   0.0134   0.0622   0.1202   0.1604   0.1858   0.2592   0.2911   0.3405
   0.4003   0.4534   0.4957   0.5645   0.6065   0.6684   0.6951   0.7617
   0.7881   0.8224   0.8415   0.8937   0.9132   0.9762   1.0346   1.0987
   1.1145   1.1522   1.1829   1.2103   1.2477   1.2644   1.3044   1.3352
   1.3707   1.4013   1.4360   1.4888   1.5067   1.5210   1.5435   1.5657
   1.5951   1.6196   1.6531   1.6696   1.7020   1.7342   1.7551   1.7876
   1.8230   1.8573   1.8670   1.8862   1.9375   1.9490   1.9800   2.0047
   2.0631   2.0738   2.1049   2.1450   2.1716   2.1836   2.2232   2.2509
   2.3074   2.3151   2.3627   2.3977   2.4651   2.5202   2.5386   2.5579
   2.5862   2.6287   2.7025   2.7743   2.8244   2.8576   2.9056   2.9274
   2.9865   3.0505   3.1190   3.2003
     eigenvalues at k+q:
 -35.2872 -34.8132 -34.7116 -34.7099 -34.6475 -34.6264 -34.5736 -34.5354
 -34.5278 -34.5040 -34.4643 -34.4193 -34.2995 -17.2555 -17.0757 -17.0049
 -16.9381 -16.7705 -16.7095 -16.6656 -16.5686 -16.5592 -16.3946 -16.3800
 -16.3555 -16.2687 -16.2038 -16.1876 -16.1518 -16.1244 -16.1002 -16.0821
 -16.0288 -16.0165 -15.9919 -15.9836 -15.9430 -15.9236 -15.9104 -15.8972
 -15.8831 -15.8327 -15.8238 -15.8070 -15.8015 -15.7637 -15.7522 -15.7291
 -15.7220 -15.7000 -15.6915 -15.6787 -15.6711 -15.6590 -15.6377 -15.6072
 -15.5875 -15.5634 -15.5574 -15.5499 -15.5391 -15.5283 -15.5223 -15.5006
 -15.4831 -15.4497 -15.4443 -15.3815 -15.2001 -15.0264 -14.9218 -14.8536
 -14.1564 -14.0421 -13.9266 -13.8337 -13.7416 -13.6781 -13.6237 -13.5617
 -13.5364 -13.4674 -13.4113 -13.3416 -13.2885 -13.0889 -13.0204 -12.9722
 -12.9447 -12.8918 -12.8491 -12.7764 -12.7461 -12.7373 -12.7105 -12.6570
 -12.6341 -12.5827  -5.2418  -5.0632  -4.7405  -4.6331  -4.5610  -4.4966
  -4.3484  -4.3292  -4.2952  -4.2253  -4.1479  -4.0836  -4.0591  -3.9057
  -3.7800  -3.6094  -3.5804  -3.4820  -3.0255  -2.5621  -2.2655  -2.1807
  -1.9630  -1.9032  -1.8140  -1.7254  -1.7022  -1.6105  -1.4918  -1.4878
  -1.4499  -1.3583  -1.3109  -1.1788  -1.1216  -1.0637  -1.0083  -0.9180
  -0.9074  -0.8705  -0.7976  -0.7674  -0.7371  -0.6978  -0.6193  -0.5999
  -0.5426  -0.5236  -0.4483  -0.4149  -0.3022  -0.2059  -0.1309  -0.0963
   0.0125   0.0603   0.1187   0.1600   0.1804   0.2555   0.2853   0.3425
   0.4025   0.4495   0.4915   0.5620   0.6085   0.6657   0.6931   0.7611
   0.7902   0.8229   0.8386   0.8972   0.9103   0.9761   1.0350   1.0960
   1.1146   1.1432   1.1829   1.2093   1.2454   1.2653   1.3042   1.3361
   1.3654   1.4004   1.4347   1.4882   1.5032   1.5207   1.5411   1.5641
   1.5927   1.6193   1.6522   1.6696   1.7012   1.7266   1.7533   1.7838
   1.8180   1.8564   1.8611   1.8871   1.9369   1.9453   1.9821   2.0078
   2.0634   2.0790   2.1053   2.1510   2.1733   2.1862   2.2254   2.2523
   2.3111   2.3152   2.3614   2.4021   2.4725   2.5195   2.5382   2.5634
   2.5864   2.6324   2.7035   2.7744   2.8208   2.8558   2.9064   2.9300
   2.9869   3.0486   3.1193   3.1952
     cgsolve_all iterations  72    anorm=    0.71E-07
     cgsolve_all iterations  70    anorm=    0.74E-07
     cgsolve_all iterations  72    anorm=    0.73E-07
     compute_u_kq: q = (   -0.0202,    0.0000,    0.0000)
     Rotating WFCS
     ethr =  1.00E-14,  avg # of iterations = 23.0
     eigenvalues at k:
 -35.2872 -34.8132 -34.7116 -34.7099 -34.6475 -34.6264 -34.5736 -34.5354
 -34.5278 -34.5040 -34.4643 -34.4193 -34.2995 -17.2561 -17.0764 -17.0041
 -16.9375 -16.7714 -16.7096 -16.6642 -16.5683 -16.5572 -16.3953 -16.3779
 -16.3559 -16.2714 -16.2024 -16.1851 -16.1460 -16.1204 -16.0963 -16.0818
 -16.0277 -16.0124 -15.9906 -15.9822 -15.9450 -15.9225 -15.9102 -15.8945
 -15.8830 -15.8351 -15.8269 -15.8093 -15.8038 -15.7650 -15.7525 -15.7307
 -15.7211 -15.7004 -15.6917 -15.6798 -15.6736 -15.6590 -15.6360 -15.6079
 -15.5877 -15.5634 -15.5582 -15.5497 -15.5393 -15.5294 -15.5218 -15.5014
 -15.4835 -15.4499 -15.4444 -15.3822 -15.2025 -15.0309 -14.9260 -14.8555
 -14.1566 -14.0459 -13.9300 -13.8411 -13.7547 -13.6887 -13.6323 -13.5638
 -13.5365 -13.4694 -13.4140 -13.3412 -13.2809 -13.0775 -13.0133 -12.9665
 -12.9354 -12.8890 -12.8468 -12.7760 -12.7434 -12.7361 -12.7075 -12.6509
 -12.6309 -12.5821  -5.2422  -5.0669  -4.7395  -4.6305  -4.5620  -4.4962
  -4.3472  -4.3305  -4.2956  -4.2277  -4.1509  -4.0840  -4.0558  -3.9087
  -3.7796  -3.6094  -3.5759  -3.4749  -3.0260  -2.5656  -2.2709  -2.1831
  -1.9642  -1.9128  -1.8219  -1.7339  -1.7051  -1.6145  -1.5024  -1.4906
  -1.4583  -1.3637  -1.3127  -1.1841  -1.1186  -1.0648  -1.0016  -0.9167
  -0.9023  -0.8668  -0.7968  -0.7662  -0.7376  -0.6974  -0.6196  -0.5988
  -0.5369  -0.5212  -0.4466  -0.4131  -0.3010  -0.2068  -0.1272  -0.0947
   0.0134   0.0622   0.1202   0.1604   0.1858   0.2592   0.2911   0.3405
   0.4003   0.4534   0.4957   0.5645   0.6065   0.6684   0.6951   0.7617
   0.7881   0.8224   0.8415   0.8937   0.9132   0.9762   1.0346   1.0987
   1.1145   1.1522   1.1829   1.2103   1.2477   1.2644   1.3044   1.3352
   1.3707   1.4013   1.4360   1.4888   1.5067   1.5210   1.5435   1.5657
   1.5951   1.6196   1.6531   1.6696   1.7020   1.7342   1.7551   1.7876
   1.8230   1.8573   1.8670   1.8862   1.9375   1.9490   1.9800   2.0047
   2.0631   2.0738   2.1049   2.1450   2.1716   2.1836   2.2232   2.2509
   2.3074   2.3151   2.3627   2.3977   2.4651   2.5202   2.5386   2.5579
   2.5862   2.6287   2.7025   2.7743   2.8244   2.8576   2.9056   2.9274
   2.9865   3.0505   3.1190   3.2003
     eigenvalues at k+q:
 -35.2872 -34.8132 -34.7116 -34.7099 -34.6475 -34.6263 -34.5736 -34.5354
 -34.5278 -34.5041 -34.4643 -34.4193 -34.2995 -17.2567 -17.0771 -17.0033
 -16.9368 -16.7723 -16.7097 -16.6629 -16.5682 -16.5549 -16.3971 -16.3754
 -16.3554 -16.2738 -16.2018 -16.1822 -16.1397 -16.1163 -16.0921 -16.0815
 -16.0271 -16.0089 -15.9894 -15.9796 -15.9480 -15.9213 -15.9096 -15.8918
 -15.8827 -15.8385 -15.8293 -15.8115 -15.8059 -15.7666 -15.7526 -15.7323
 -15.7207 -15.7011 -15.6920 -15.6811 -15.6757 -15.6590 -15.6342 -15.6084
 -15.5878 -15.5648 -15.5590 -15.5491 -15.5394 -15.5302 -15.5210 -15.5022
 -15.4839 -15.4502 -15.4445 -15.3830 -15.2050 -15.0355 -14.9302 -14.8573
 -14.1568 -14.0498 -13.9331 -13.8482 -13.7677 -13.6990 -13.6407 -13.5653
 -13.5365 -13.4713 -13.4166 -13.3412 -13.2727 -13.0667 -13.0065 -12.9613
 -12.9263 -12.8861 -12.8446 -12.7759 -12.7409 -12.7351 -12.7042 -12.6450
 -12.6272 -12.5814  -5.2427  -5.0706  -4.7386  -4.6281  -4.5630  -4.4958
  -4.3463  -4.3317  -4.2960  -4.2299  -4.1538  -4.0843  -4.0525  -3.9115
  -3.7792  -3.6093  -3.5721  -3.4672  -3.0263  -2.5693  -2.2763  -2.1861
  -1.9663  -1.9224  -1.8295  -1.7418  -1.7071  -1.6182  -1.5160  -1.4910
  -1.4655  -1.3690  -1.3143  -1.1904  -1.1159  -1.0663  -0.9942  -0.9166
  -0.8965  -0.8624  -0.7960  -0.7652  -0.7385  -0.6976  -0.6194  -0.5972
  -0.5335  -0.5165  -0.4450  -0.4107  -0.2998  -0.2079  -0.1247  -0.0932
   0.0147   0.0642   0.1217   0.1604   0.1907   0.2622   0.2976   0.3388
   0.3980   0.4574   0.4996   0.5668   0.6049   0.6714   0.6968   0.7628
   0.7856   0.8206   0.8458   0.8894   0.9178   0.9759   1.0345   1.1012
   1.1148   1.1601   1.1842   1.2103   1.2496   1.2644   1.3049   1.3340
   1.3761   1.4027   1.4365   1.4889   1.5090   1.5217   1.5457   1.5668
   1.5965   1.6231   1.6537   1.6698   1.7022   1.7418   1.7569   1.7912
   1.8285   1.8582   1.8728   1.8858   1.9375   1.9529   1.9787   2.0014
   2.0618   2.0684   2.1051   2.1390   2.1704   2.1812   2.2215   2.2495
   2.3040   2.3153   2.3637   2.3936   2.4571   2.5205   2.5384   2.5538
   2.5861   2.6252   2.7018   2.7739   2.8282   2.8592   2.9036   2.9246
   2.9868   3.0528   3.1184   3.2051
     cgsolve_all iterations  72    anorm=    0.73E-07
     cgsolve_all iterations  70    anorm=    0.74E-07
     cgsolve_all iterations  72    anorm=    0.72E-07
     compute_u_kq: q = (    0.0000,    0.0202,    0.0000)
     Rotating WFCS
     ethr =  1.00E-14,  avg # of iterations = 23.0
     eigenvalues at k:
 -35.2872 -34.8132 -34.7116 -34.7099 -34.6475 -34.6264 -34.5736 -34.5354
 -34.5278 -34.5040 -34.4643 -34.4193 -34.2995 -17.2561 -17.0764 -17.0041
 -16.9375 -16.7714 -16.7096 -16.6642 -16.5683 -16.5572 -16.3953 -16.3779
 -16.3559 -16.2714 -16.2024 -16.1851 -16.1460 -16.1204 -16.0963 -16.0818
 -16.0277 -16.0124 -15.9906 -15.9822 -15.9450 -15.9225 -15.9102 -15.8945
 -15.8830 -15.8351 -15.8269 -15.8093 -15.8038 -15.7650 -15.7525 -15.7307
 -15.7211 -15.7004 -15.6917 -15.6798 -15.6736 -15.6590 -15.6360 -15.6079
 -15.5877 -15.5634 -15.5582 -15.5497 -15.5393 -15.5294 -15.5218 -15.5014
 -15.4835 -15.4499 -15.4444 -15.3822 -15.2025 -15.0309 -14.9260 -14.8555
 -14.1566 -14.0459 -13.9300 -13.8411 -13.7547 -13.6887 -13.6323 -13.5638
 -13.5365 -13.4694 -13.4140 -13.3412 -13.2809 -13.0775 -13.0133 -12.9665
 -12.9354 -12.8890 -12.8468 -12.7760 -12.7434 -12.7361 -12.7075 -12.6509
 -12.6309 -12.5821  -5.2422  -5.0669  -4.7395  -4.6305  -4.5620  -4.4962
  -4.3472  -4.3305  -4.2956  -4.2277  -4.1509  -4.0840  -4.0558  -3.9087
  -3.7796  -3.6094  -3.5759  -3.4749  -3.0260  -2.5656  -2.2709  -2.1831
  -1.9642  -1.9128  -1.8219  -1.7339  -1.7051  -1.6145  -1.5024  -1.4906
  -1.4583  -1.3637  -1.3127  -1.1841  -1.1186  -1.0648  -1.0016  -0.9167
  -0.9023  -0.8668  -0.7968  -0.7662  -0.7376  -0.6974  -0.6196  -0.5988
  -0.5369  -0.5212  -0.4466  -0.4131  -0.3010  -0.2068  -0.1272  -0.0947
   0.0134   0.0622   0.1202   0.1604   0.1858   0.2592   0.2911   0.3405
   0.4003   0.4534   0.4957   0.5645   0.6065   0.6684   0.6951   0.7617
   0.7881   0.8224   0.8415   0.8937   0.9132   0.9762   1.0346   1.0987
   1.1145   1.1522   1.1829   1.2103   1.2477   1.2644   1.3044   1.3352
   1.3707   1.4013   1.4360   1.4888   1.5067   1.5210   1.5435   1.5657
   1.5951   1.6196   1.6531   1.6696   1.7020   1.7342   1.7551   1.7876
   1.8230   1.8573   1.8670   1.8862   1.9375   1.9490   1.9800   2.0047
   2.0631   2.0738   2.1049   2.1450   2.1716   2.1836   2.2232   2.2509
   2.3074   2.3151   2.3627   2.3977   2.4651   2.5202   2.5386   2.5579
   2.5862   2.6287   2.7025   2.7743   2.8244   2.8576   2.9056   2.9274
   2.9865   3.0505   3.1190   3.2003
     eigenvalues at k+q:
 -35.2872 -34.8132 -34.7116 -34.7099 -34.6475 -34.6264 -34.5736 -34.5354
 -34.5278 -34.5040 -34.4643 -34.4193 -34.2995 -17.2561 -17.0759 -17.0056
 -16.9364 -16.7718 -16.7090 -16.6638 -16.5678 -16.5580 -16.3959 -16.3780
 -16.3558 -16.2731 -16.2034 -16.1825 -16.1459 -16.1202 -16.0943 -16.0811
 -16.0291 -16.0134 -15.9903 -15.9823 -15.9495 -15.9200 -15.9101 -15.8923
 -15.8819 -15.8371 -15.8268 -15.8094 -15.8036 -15.7649 -15.7517 -15.7308
 -15.7210 -15.7006 -15.6910 -15.6796 -15.6750 -15.6596 -15.6337 -15.6069
 -15.5868 -15.5662 -15.5590 -15.5493 -15.5393 -15.5297 -15.5214 -15.5008
 -15.4847 -15.4498 -15.4445 -15.3822 -15.2025 -15.0319 -14.9256 -14.8556
 -14.1563 -14.0472 -13.9326 -13.8424 -13.7522 -13.6904 -13.6254 -13.5623
 -13.5366 -13.4687 -13.4127 -13.3391 -13.2854 -13.0826 -13.0184 -12.9692
 -12.9336 -12.8846 -12.8452 -12.7780 -12.7403 -12.7355 -12.7072 -12.6512
 -12.6305 -12.5822  -5.2422  -5.0667  -4.7396  -4.6307  -4.5612  -4.4965
  -4.3474  -4.3305  -4.2959  -4.2279  -4.1514  -4.0849  -4.0544  -3.9089
  -3.7794  -3.6094  -3.5764  -3.4744  -3.0244  -2.5667  -2.2711  -2.1830
  -1.9624  -1.9151  -1.8223  -1.7390  -1.7047  -1.6120  -1.5021  -1.4904
  -1.4584  -1.3607  -1.3132  -1.1852  -1.1146  -1.0664  -0.9991  -0.9199
  -0.9024  -0.8662  -0.7951  -0.7665  -0.7377  -0.6946  -0.6199  -0.6001
  -0.5371  -0.5249  -0.4483  -0.4149  -0.2948  -0.2101  -0.1296  -0.0953
   0.0189   0.0642   0.1189   0.1611   0.1852   0.2625   0.2872   0.3319
   0.4012   0.4547   0.5001   0.5670   0.6060   0.6637   0.6945   0.7612
   0.7902   0.8236   0.8411   0.8906   0.9133   0.9799   1.0345   1.1000
   1.1140   1.1530   1.1834   1.2102   1.2500   1.2673   1.3029   1.3257
   1.3656   1.3986   1.4392   1.4914   1.5069   1.5248   1.5412   1.5660
   1.5999   1.6197   1.6535   1.6684   1.7005   1.7355   1.7549   1.7862
   1.8247   1.8583   1.8677   1.8845   1.9363   1.9541   1.9799   2.0057
   2.0617   2.0755   2.1043   2.1473   2.1736   2.1835   2.2183   2.2476
   2.3051   2.3165   2.3631   2.3983   2.4664   2.5197   2.5430   2.5581
   2.5874   2.6232   2.7040   2.7729   2.8243   2.8568   2.9067   2.9282
   2.9859   3.0485   3.1208   3.1999
     cgsolve_all iterations  72    anorm=    0.72E-07
     cgsolve_all iterations  70    anorm=    0.74E-07
     cgsolve_all iterations  72    anorm=    0.72E-07
     compute_u_kq: q = (    0.0000,   -0.0202,    0.0000)
     Rotating WFCS
     ethr =  1.00E-14,  avg # of iterations = 23.0
     eigenvalues at k:
 -35.2872 -34.8132 -34.7116 -34.7099 -34.6475 -34.6264 -34.5736 -34.5354
 -34.5278 -34.5040 -34.4643 -34.4193 -34.2995 -17.2561 -17.0764 -17.0041
 -16.9375 -16.7714 -16.7096 -16.6642 -16.5683 -16.5572 -16.3953 -16.3779
 -16.3559 -16.2714 -16.2024 -16.1851 -16.1460 -16.1204 -16.0963 -16.0818
 -16.0277 -16.0124 -15.9906 -15.9822 -15.9450 -15.9225 -15.9102 -15.8945
 -15.8830 -15.8351 -15.8269 -15.8093 -15.8038 -15.7650 -15.7525 -15.7307
 -15.7211 -15.7004 -15.6917 -15.6798 -15.6736 -15.6590 -15.6360 -15.6079
 -15.5877 -15.5634 -15.5582 -15.5497 -15.5393 -15.5294 -15.5218 -15.5014
 -15.4835 -15.4499 -15.4444 -15.3822 -15.2025 -15.0309 -14.9260 -14.8555
 -14.1566 -14.0459 -13.9300 -13.8411 -13.7547 -13.6887 -13.6323 -13.5638
 -13.5365 -13.4694 -13.4140 -13.3412 -13.2809 -13.0775 -13.0133 -12.9665
 -12.9354 -12.8890 -12.8468 -12.7760 -12.7434 -12.7361 -12.7075 -12.6509
 -12.6309 -12.5821  -5.2422  -5.0669  -4.7395  -4.6305  -4.5620  -4.4962
  -4.3472  -4.3305  -4.2956  -4.2277  -4.1509  -4.0840  -4.0558  -3.9087
  -3.7796  -3.6094  -3.5759  -3.4749  -3.0260  -2.5656  -2.2709  -2.1831
  -1.9642  -1.9128  -1.8219  -1.7339  -1.7051  -1.6145  -1.5024  -1.4906
  -1.4583  -1.3637  -1.3127  -1.1841  -1.1186  -1.0648  -1.0016  -0.9167
  -0.9023  -0.8668  -0.7968  -0.7662  -0.7376  -0.6974  -0.6196  -0.5988
  -0.5369  -0.5212  -0.4466  -0.4131  -0.3010  -0.2068  -0.1272  -0.0947
   0.0134   0.0622   0.1202   0.1604   0.1858   0.2592   0.2911   0.3405
   0.4003   0.4534   0.4957   0.5645   0.6065   0.6684   0.6951   0.7617
   0.7881   0.8224   0.8415   0.8937   0.9132   0.9762   1.0346   1.0987
   1.1145   1.1522   1.1829   1.2103   1.2477   1.2644   1.3044   1.3352
   1.3707   1.4013   1.4360   1.4888   1.5067   1.5210   1.5435   1.5657
   1.5951   1.6196   1.6531   1.6696   1.7020   1.7342   1.7551   1.7876
   1.8230   1.8573   1.8670   1.8862   1.9375   1.9490   1.9800   2.0047
   2.0631   2.0738   2.1049   2.1450   2.1716   2.1836   2.2232   2.2509
   2.3074   2.3151   2.3627   2.3977   2.4651   2.5202   2.5386   2.5579
   2.5862   2.6287   2.7025   2.7743   2.8244   2.8576   2.9056   2.9274
   2.9865   3.0505   3.1190   3.2003
     eigenvalues at k+q:
 -35.2872 -34.8132 -34.7116 -34.7099 -34.6475 -34.6264 -34.5736 -34.5354
 -34.5278 -34.5040 -34.4643 -34.4193 -34.2995 -17.2561 -17.0767 -17.0028
 -16.9385 -16.7713 -16.7097 -16.6648 -16.5688 -16.5563 -16.3947 -16.3778
 -16.3561 -16.2696 -16.2021 -16.1870 -16.1458 -16.1210 -16.0985 -16.0820
 -16.0268 -16.0120 -15.9915 -15.9816 -15.9414 -15.9255 -15.9103 -15.8948
 -15.8833 -15.8347 -15.8251 -15.8092 -15.8034 -15.7652 -15.7532 -15.7310
 -15.7214 -15.7008 -15.6923 -15.6801 -15.6724 -15.6581 -15.6381 -15.6087
 -15.5888 -15.5620 -15.5567 -15.5499 -15.5394 -15.5292 -15.5224 -15.5017
 -15.4823 -15.4501 -15.4442 -15.3821 -15.2028 -15.0302 -14.9262 -14.8554
 -14.1568 -14.0442 -13.9269 -13.8398 -13.7580 -13.6869 -13.6400 -13.5649
 -13.5362 -13.4695 -13.4145 -13.3429 -13.2770 -13.0729 -13.0081 -12.9634
 -12.9369 -12.8940 -12.8491 -12.7734 -12.7467 -12.7366 -12.7078 -12.6506
 -12.6313 -12.5819  -5.2422  -5.0671  -4.7393  -4.6306  -4.5627  -4.4957
  -4.3471  -4.3310  -4.2949  -4.2274  -4.1503  -4.0833  -4.0569  -3.9086
  -3.7798  -3.6094  -3.5754  -3.4755  -3.0277  -2.5640  -2.2707  -2.1834
  -1.9661  -1.9099  -1.8218  -1.7299  -1.7044  -1.6175  -1.5035  -1.4911
  -1.4577  -1.3663  -1.3118  -1.1832  -1.1237  -1.0633  -1.0033  -0.9138
  -0.9011  -0.8675  -0.7985  -0.7665  -0.7377  -0.6987  -0.6193  -0.5972
  -0.5370  -0.5176  -0.4452  -0.4112  -0.3069  -0.2035  -0.1245  -0.0945
   0.0078   0.0599   0.1213   0.1594   0.1865   0.2561   0.2944   0.3486
   0.4004   0.4518   0.4925   0.5618   0.6071   0.6728   0.6962   0.7616
   0.7852   0.8216   0.8422   0.8962   0.9140   0.9727   1.0340   1.0967
   1.1150   1.1508   1.1820   1.2101   1.2450   1.2615   1.3052   1.3438
   1.3766   1.4045   1.4338   1.4853   1.5066   1.5181   1.5462   1.5653
   1.5901   1.6198   1.6520   1.6709   1.7040   1.7326   1.7558   1.7892
   1.8199   1.8564   1.8664   1.8880   1.9375   1.9469   1.9803   2.0044
   2.0628   2.0734   2.1059   2.1422   2.1697   2.1842   2.2285   2.2535
   2.3083   2.3151   2.3624   2.3966   2.4631   2.5183   2.5356   2.5593
   2.5856   2.6350   2.7015   2.7749   2.8241   2.8587   2.9035   2.9273
   2.9874   3.0523   3.1169   3.2006
     cgsolve_all iterations  72    anorm=    0.71E-07
     cgsolve_all iterations  70    anorm=    0.75E-07
     cgsolve_all iterations  72    anorm=    0.73E-07
     compute_u_kq: q = (    0.0000,    0.0000,    0.0202)
     Rotating WFCS
     ethr =  1.00E-14,  avg # of iterations = 23.0
     eigenvalues at k:
 -35.2872 -34.8132 -34.7116 -34.7099 -34.6475 -34.6264 -34.5736 -34.5354
 -34.5278 -34.5040 -34.4643 -34.4193 -34.2995 -17.2561 -17.0764 -17.0041
 -16.9375 -16.7714 -16.7096 -16.6642 -16.5683 -16.5572 -16.3953 -16.3779
 -16.3559 -16.2714 -16.2024 -16.1851 -16.1460 -16.1204 -16.0963 -16.0818
 -16.0277 -16.0124 -15.9906 -15.9822 -15.9450 -15.9225 -15.9102 -15.8945
 -15.8830 -15.8351 -15.8269 -15.8093 -15.8038 -15.7650 -15.7525 -15.7307
 -15.7211 -15.7004 -15.6917 -15.6798 -15.6736 -15.6590 -15.6360 -15.6079
 -15.5877 -15.5634 -15.5582 -15.5497 -15.5393 -15.5294 -15.5218 -15.5014
 -15.4835 -15.4499 -15.4444 -15.3822 -15.2025 -15.0309 -14.9260 -14.8555
 -14.1566 -14.0459 -13.9300 -13.8411 -13.7547 -13.6887 -13.6323 -13.5638
 -13.5365 -13.4694 -13.4140 -13.3412 -13.2809 -13.0775 -13.0133 -12.9665
 -12.9354 -12.8890 -12.8468 -12.7760 -12.7434 -12.7361 -12.7075 -12.6509
 -12.6309 -12.5821  -5.2422  -5.0669  -4.7395  -4.6305  -4.5620  -4.4962
  -4.3472  -4.3305  -4.2956  -4.2277  -4.1509  -4.0840  -4.0558  -3.9087
  -3.7796  -3.6094  -3.5759  -3.4749  -3.0260  -2.5656  -2.2709  -2.1831
  -1.9642  -1.9128  -1.8219  -1.7339  -1.7051  -1.6145  -1.5024  -1.4906
  -1.4583  -1.3637  -1.3127  -1.1841  -1.1186  -1.0648  -1.0016  -0.9167
  -0.9023  -0.8668  -0.7968  -0.7662  -0.7376  -0.6974  -0.6196  -0.5988
  -0.5369  -0.5212  -0.4466  -0.4131  -0.3010  -0.2068  -0.1272  -0.0947
   0.0134   0.0622   0.1202   0.1604   0.1858   0.2592   0.2911   0.3405
   0.4003   0.4534   0.4957   0.5645   0.6065   0.6684   0.6951   0.7617
   0.7881   0.8224   0.8415   0.8937   0.9132   0.9762   1.0346   1.0987
   1.1145   1.1522   1.1829   1.2103   1.2477   1.2644   1.3044   1.3352
   1.3707   1.4013   1.4360   1.4888   1.5067   1.5210   1.5435   1.5657
   1.5951   1.6196   1.6531   1.6696   1.7020   1.7342   1.7551   1.7876
   1.8230   1.8573   1.8670   1.8862   1.9375   1.9490   1.9800   2.0047
   2.0631   2.0738   2.1049   2.1450   2.1716   2.1836   2.2232   2.2509
   2.3074   2.3151   2.3627   2.3977   2.4651   2.5202   2.5386   2.5579
   2.5862   2.6287   2.7025   2.7743   2.8244   2.8576   2.9056   2.9274
   2.9865   3.0505   3.1190   3.2003
     eigenvalues at k+q:
 -35.2872 -34.8132 -34.7116 -34.7099 -34.6475 -34.6264 -34.5736 -34.5354
 -34.5278 -34.5040 -34.4643 -34.4193 -34.2995 -17.2561 -17.0762 -17.0043
 -16.9375 -16.7713 -16.7093 -16.6644 -16.5686 -16.5572 -16.3961 -16.3771
 -16.3558 -16.2698 -16.2024 -16.1895 -16.1448 -16.1209 -16.0943 -16.0796
 -16.0286 -16.0125 -15.9924 -15.9829 -15.9450 -15.9229 -15.9106 -15.8942
 -15.8828 -15.8343 -15.8260 -15.8091 -15.8054 -15.7641 -15.7509 -15.7314
 -15.7209 -15.7003 -15.6928 -15.6806 -15.6723 -15.6591 -15.6353 -15.6083
 -15.5872 -15.5642 -15.5585 -15.5500 -15.5389 -15.5291 -15.5229 -15.5006
 -15.4834 -15.4497 -15.4445 -15.3824 -15.2024 -15.0310 -14.9259 -14.8553
 -14.1563 -14.0456 -13.9316 -13.8399 -13.7542 -13.6884 -13.6321 -13.5636
 -13.5371 -13.4693 -13.4139 -13.3412 -13.2810 -13.0778 -13.0133 -12.9667
 -12.9352 -12.8889 -12.8472 -12.7760 -12.7436 -12.7361 -12.7081 -12.6510
 -12.6309 -12.5818  -5.2422  -5.0669  -4.7395  -4.6306  -4.5621  -4.4962
  -4.3472  -4.3306  -4.2954  -4.2277  -4.1507  -4.0841  -4.0558  -3.9086
  -3.7798  -3.6096  -3.5758  -3.4750  -3.0258  -2.5654  -2.2708  -2.1831
  -1.9644  -1.9120  -1.8207  -1.7353  -1.7036  -1.6175  -1.5021  -1.4909
  -1.4579  -1.3635  -1.3111  -1.1843  -1.1199  -1.0643  -1.0013  -0.9167
  -0.9023  -0.8649  -0.7956  -0.7661  -0.7406  -0.6975  -0.6211  -0.5985
  -0.5397  -0.5189  -0.4459  -0.4129  -0.3004  -0.2070  -0.1267  -0.0941
   0.0137   0.0634   0.1194   0.1603   0.1846   0.2560   0.2939   0.3407
   0.3998   0.4521   0.4958   0.5648   0.6043   0.6668   0.7002   0.7627
   0.7899   0.8210   0.8404   0.8936   0.9135   0.9761   1.0299   1.1040
   1.1143   1.1519   1.1797   1.2133   1.2486   1.2626   1.3068   1.3353
   1.3740   1.4007   1.4310   1.4912   1.5064   1.5203   1.5423   1.5653
   1.5931   1.6187   1.6502   1.6711   1.7026   1.7327   1.7559   1.7878
   1.8245   1.8569   1.8693   1.8851   1.9360   1.9514   1.9781   2.0052
   2.0644   2.0721   2.1061   2.1446   2.1702   2.1842   2.2243   2.2517
   2.3082   2.3147   2.3631   2.3980   2.4655   2.5202   2.5383   2.5584
   2.5861   2.6289   2.7025   2.7737   2.8246   2.8580   2.9048   2.9272
   2.9863   3.0505   3.1190   3.2004
     cgsolve_all iterations  72    anorm=    0.71E-07
     cgsolve_all iterations  70    anorm=    0.74E-07
     cgsolve_all iterations  72    anorm=    0.74E-07
     compute_u_kq: q = (    0.0000,    0.0000,   -0.0202)
     Rotating WFCS
     ethr =  1.00E-14,  avg # of iterations = 23.0
     eigenvalues at k:
 -35.2872 -34.8132 -34.7116 -34.7099 -34.6475 -34.6264 -34.5736 -34.5354
 -34.5278 -34.5040 -34.4643 -34.4193 -34.2995 -17.2561 -17.0764 -17.0041
 -16.9375 -16.7714 -16.7096 -16.6642 -16.5683 -16.5572 -16.3953 -16.3779
 -16.3559 -16.2714 -16.2024 -16.1851 -16.1460 -16.1204 -16.0963 -16.0818
 -16.0277 -16.0124 -15.9906 -15.9822 -15.9450 -15.9225 -15.9102 -15.8945
 -15.8830 -15.8351 -15.8269 -15.8093 -15.8038 -15.7650 -15.7525 -15.7307
 -15.7211 -15.7004 -15.6917 -15.6798 -15.6736 -15.6590 -15.6360 -15.6079
 -15.5877 -15.5634 -15.5582 -15.5497 -15.5393 -15.5294 -15.5218 -15.5014
 -15.4835 -15.4499 -15.4444 -15.3822 -15.2025 -15.0309 -14.9260 -14.8555
 -14.1566 -14.0459 -13.9300 -13.8411 -13.7547 -13.6887 -13.6323 -13.5638
 -13.5365 -13.4694 -13.4140 -13.3412 -13.2809 -13.0775 -13.0133 -12.9665
 -12.9354 -12.8890 -12.8468 -12.7760 -12.7434 -12.7361 -12.7075 -12.6509
 -12.6309 -12.5821  -5.2422  -5.0669  -4.7395  -4.6305  -4.5620  -4.4962
  -4.3472  -4.3305  -4.2956  -4.2277  -4.1509  -4.0840  -4.0558  -3.9087
  -3.7796  -3.6094  -3.5759  -3.4749  -3.0260  -2.5656  -2.2709  -2.1831
  -1.9642  -1.9128  -1.8219  -1.7339  -1.7051  -1.6145  -1.5024  -1.4906
  -1.4583  -1.3637  -1.3127  -1.1841  -1.1186  -1.0648  -1.0016  -0.9167
  -0.9023  -0.8668  -0.7968  -0.7662  -0.7376  -0.6974  -0.6196  -0.5988
  -0.5369  -0.5212  -0.4466  -0.4131  -0.3010  -0.2068  -0.1272  -0.0947
   0.0134   0.0622   0.1202   0.1604   0.1858   0.2592   0.2911   0.3405
   0.4003   0.4534   0.4957   0.5645   0.6065   0.6684   0.6951   0.7617
   0.7881   0.8224   0.8415   0.8937   0.9132   0.9762   1.0346   1.0987
   1.1145   1.1522   1.1829   1.2103   1.2477   1.2644   1.3044   1.3352
   1.3707   1.4013   1.4360   1.4888   1.5067   1.5210   1.5435   1.5657
   1.5951   1.6196   1.6531   1.6696   1.7020   1.7342   1.7551   1.7876
   1.8230   1.8573   1.8670   1.8862   1.9375   1.9490   1.9800   2.0047
   2.0631   2.0738   2.1049   2.1450   2.1716   2.1836   2.2232   2.2509
   2.3074   2.3151   2.3627   2.3977   2.4651   2.5202   2.5386   2.5579
   2.5862   2.6287   2.7025   2.7743   2.8244   2.8576   2.9056   2.9274
   2.9865   3.0505   3.1190   3.2003
     eigenvalues at k+q:
 -35.2872 -34.8132 -34.7116 -34.7099 -34.6475 -34.6264 -34.5736 -34.5354
 -34.5278 -34.5040 -34.4643 -34.4193 -34.2995 -17.2561 -17.0766 -17.0038
 -16.9374 -16.7715 -16.7099 -16.6640 -16.5681 -16.5571 -16.3944 -16.3787
 -16.3560 -16.2728 -16.2025 -16.1805 -16.1472 -16.1199 -16.0986 -16.0833
 -16.0272 -16.0119 -15.9895 -15.9813 -15.9451 -15.9233 -15.9089 -15.8948
 -15.8830 -15.8361 -15.8279 -15.8094 -15.8018 -15.7659 -15.7541 -15.7299
 -15.7211 -15.7007 -15.6908 -15.6789 -15.6748 -15.6586 -15.6368 -15.6077
 -15.5882 -15.5628 -15.5578 -15.5494 -15.5398 -15.5297 -15.5208 -15.5022
 -15.4835 -15.4502 -15.4442 -15.3820 -15.2026 -15.0310 -14.9260 -14.8556
 -14.1569 -14.0463 -13.9282 -13.8423 -13.7552 -13.6890 -13.6325 -13.5639
 -13.5358 -13.4696 -13.4142 -13.3412 -13.2808 -13.0772 -13.0132 -12.9665
 -12.9355 -12.8889 -12.8464 -12.7759 -12.7433 -12.7362 -12.7070 -12.6508
 -12.6308 -12.5824  -5.2422  -5.0670  -4.7395  -4.6305  -4.5620  -4.4962
  -4.3472  -4.3305  -4.2957  -4.2277  -4.1511  -4.0839  -4.0558  -3.9087
  -3.7794  -3.6092  -3.5760  -3.4748  -3.0261  -2.5659  -2.2710  -2.1831
  -1.9641  -1.9136  -1.8228  -1.7327  -1.7069  -1.6117  -1.5026  -1.4904
  -1.4587  -1.3635  -1.3143  -1.1840  -1.1182  -1.0648  -1.0018  -0.9178
  -0.9011  -0.8689  -0.7982  -0.7667  -0.7339  -0.6974  -0.6181  -0.5992
  -0.5355  -0.5219  -0.4485  -0.4124  -0.3013  -0.2065  -0.1279  -0.0953
   0.0132   0.0612   0.1200   0.1609   0.1872   0.2625   0.2882   0.3407
   0.4006   0.4548   0.4957   0.5640   0.6086   0.6693   0.6911   0.7603
   0.7866   0.8237   0.8423   0.8943   0.9131   0.9759   1.0392   1.0918
   1.1154   1.1531   1.1865   1.2071   1.2465   1.2653   1.3031   1.3345
   1.3676   1.4026   1.4409   1.4864   1.5065   1.5216   1.5448   1.5666
   1.5963   1.6213   1.6554   1.6692   1.7018   1.7357   1.7545   1.7870
   1.8211   1.8569   1.8648   1.8871   1.9382   1.9470   1.9819   2.0041
   2.0623   2.0758   2.1038   2.1457   2.1728   2.1835   2.2217   2.2503
   2.3062   2.3155   2.3628   2.3973   2.4648   2.5202   2.5390   2.5573
   2.5864   2.6286   2.7025   2.7747   2.8243   2.8573   2.9063   2.9275
   2.9866   3.0505   3.1190   3.2001
     cgsolve_all iterations  72    anorm=    0.72E-07
     cgsolve_all iterations  70    anorm=    0.73E-07
     cgsolve_all iterations  72    anorm=    0.74E-07

     k-point #    3 of     4      pool #  1    cpu time:    9301.0
     compute_u_kq: q = (    0.0000,    0.0000,    0.0000)
     Rotating WFCS
     ethr =  1.00E-14,  avg # of iterations =  5.0
     eigenvalues at k:
 -35.2872 -34.8132 -34.7116 -34.7098 -34.6475 -34.6264 -34.5736 -34.5354
 -34.5278 -34.5040 -34.4643 -34.4193 -34.2995 -17.2563 -17.0697 -17.0144
 -16.9347 -16.7800 -16.6884 -16.6739 -16.5689 -16.5540 -16.3944 -16.3795
 -16.3577 -16.2709 -16.2150 -16.1674 -16.1398 -16.1233 -16.0925 -16.0820
 -16.0514 -16.0291 -16.0179 -15.9921 -15.9550 -15.9121 -15.8926 -15.8711
 -15.8625 -15.8404 -15.8103 -15.7867 -15.7727 -15.7666 -15.7550 -15.7399
 -15.7350 -15.7235 -15.6912 -15.6818 -15.6712 -15.6536 -15.6373 -15.6182
 -15.5880 -15.5768 -15.5539 -15.5506 -15.5404 -15.5277 -15.5198 -15.4975
 -15.4838 -15.4471 -15.4430 -15.3801 -15.2140 -15.0387 -14.9207 -14.8580
 -14.1509 -14.0325 -13.9172 -13.8459 -13.7842 -13.7131 -13.6269 -13.5595
 -13.5331 -13.4475 -13.3833 -13.3359 -13.2985 -13.1047 -13.0158 -12.9610
 -12.9301 -12.8865 -12.8724 -12.7711 -12.7410 -12.7250 -12.7054 -12.6449
 -12.6346 -12.5834  -5.2415  -5.0650  -4.7358  -4.6407  -4.5601  -4.4891
  -4.3530  -4.3401  -4.2884  -4.2247  -4.1503  -4.0930  -4.0452  -3.9127
  -3.7786  -3.6108  -3.5751  -3.4771  -3.0340  -2.5427  -2.2674  -2.1928
  -1.9742  -1.8794  -1.8340  -1.7733  -1.6943  -1.6149  -1.5270  -1.4973
  -1.4418  -1.3482  -1.2890  -1.1930  -1.1633  -1.0653  -0.9801  -0.9066
  -0.8833  -0.8408  -0.8288  -0.7768  -0.7125  -0.6507  -0.6341  -0.5806
  -0.5719  -0.5065  -0.4822  -0.3946  -0.2879  -0.1938  -0.1394  -0.1002
   0.0172   0.0592   0.0947   0.1349   0.1924   0.2407   0.2815   0.3655
   0.4080   0.4693   0.5392   0.5487   0.6115   0.6552   0.6978   0.7562
   0.7680   0.8340   0.8577   0.8919   0.8998   0.9527   1.0245   1.0698
   1.1079   1.1287   1.1941   1.2090   1.2252   1.2637   1.2890   1.3575
   1.3725   1.4160   1.4283   1.4625   1.4926   1.5216   1.5484   1.5763
   1.6021   1.6406   1.6603   1.6755   1.7119   1.7436   1.7690   1.7823
   1.8119   1.8385   1.8620   1.8825   1.9487   1.9718   1.9929   2.0359
   2.0629   2.0670   2.0996   2.1404   2.1828   2.1947   2.2235   2.2534
   2.2998   2.3200   2.3620   2.3781   2.4431   2.4816   2.5528   2.5700
   2.6188   2.6567   2.7274   2.7404   2.8211   2.8477   2.8937   2.9461
   2.9912   3.0547   3.1089   3.1969
     eigenvalues at k+q:
 -35.2872 -34.8132 -34.7116 -34.7098 -34.6475 -34.6264 -34.5736 -34.5354
 -34.5278 -34.5040 -34.4643 -34.4193 -34.2995 -17.2563 -17.0697 -17.0144
 -16.9347 -16.7800 -16.6884 -16.6739 -16.5689 -16.5540 -16.3944 -16.3795
 -16.3577 -16.2709 -16.2150 -16.1674 -16.1398 -16.1233 -16.0925 -16.0820
 -16.0514 -16.0291 -16.0179 -15.9921 -15.9550 -15.9121 -15.8926 -15.8711
 -15.8625 -15.8404 -15.8103 -15.7867 -15.7727 -15.7666 -15.7550 -15.7399
 -15.7350 -15.7235 -15.6912 -15.6818 -15.6712 -15.6536 -15.6373 -15.6182
 -15.5880 -15.5768 -15.5539 -15.5506 -15.5404 -15.5277 -15.5197 -15.4975
 -15.4838 -15.4471 -15.4430 -15.3801 -15.2140 -15.0387 -14.9207 -14.8580
 -14.1509 -14.0325 -13.9172 -13.8459 -13.7842 -13.7131 -13.6269 -13.5595
 -13.5331 -13.4475 -13.3833 -13.3359 -13.2985 -13.1047 -13.0158 -12.9610
 -12.9301 -12.8865 -12.8724 -12.7711 -12.7410 -12.7250 -12.7054 -12.6449
 -12.6346 -12.5834  -5.2415  -5.0650  -4.7358  -4.6407  -4.5601  -4.4891
  -4.3530  -4.3401  -4.2884  -4.2247  -4.1503  -4.0930  -4.0451  -3.9127
  -3.7786  -3.6108  -3.5751  -3.4771  -3.0340  -2.5427  -2.2674  -2.1928
  -1.9742  -1.8794  -1.8340  -1.7733  -1.6943  -1.6149  -1.5270  -1.4973
  -1.4418  -1.3482  -1.2890  -1.1930  -1.1633  -1.0653  -0.9801  -0.9066
  -0.8833  -0.8408  -0.8288  -0.7768  -0.7125  -0.6507  -0.6341  -0.5806
  -0.5719  -0.5065  -0.4822  -0.3946  -0.2879  -0.1938  -0.1394  -0.1002
   0.0172   0.0592   0.0947   0.1349   0.1924   0.2407   0.2815   0.3656
   0.4080   0.4693   0.5392   0.5487   0.6115   0.6552   0.6978   0.7562
   0.7680   0.8340   0.8578   0.8919   0.8998   0.9527   1.0245   1.0698
   1.1079   1.1287   1.1941   1.2090   1.2252   1.2637   1.2890   1.3575
   1.3725   1.4160   1.4283   1.4625   1.4926   1.5216   1.5484   1.5763
   1.6021   1.6406   1.6603   1.6755   1.7119   1.7436   1.7690   1.7823
   1.8119   1.8385   1.8620   1.8825   1.9487   1.9718   1.9929   2.0359
   2.0629   2.0670   2.0996   2.1404   2.1828   2.1947   2.2235   2.2534
   2.2998   2.3200   2.3620   2.3781   2.4431   2.4816   2.5528   2.5700
   2.6188   2.6567   2.7274   2.7404   2.8211   2.8477   2.8937   2.9461
   2.9912   3.0547   3.1089   3.1969
     cgsolve_all iterations  65    anorm=    0.74E-07
PARA_AUG  1     -25.9319935         0.7704658         0.2293975
     cgsolve_all iterations  67    anorm=    0.75E-07
PARA_AUG  2       0.6784420       -24.2349223         1.0003306
     cgsolve_all iterations  65    anorm=    0.75E-07
PARA_AUG  3       0.2988466         0.9210588       -25.4044315
     cgsolve_all iterations  72    anorm=    0.71E-07
     cgsolve_all iterations  72    anorm=    0.71E-07
     cgsolve_all iterations  72    anorm=    0.70E-07
     compute_u_kq: q = (    0.0202,    0.0000,    0.0000)
     Rotating WFCS
     ethr =  1.00E-14,  avg # of iterations = 23.0
     eigenvalues at k:
 -35.2872 -34.8132 -34.7116 -34.7098 -34.6475 -34.6264 -34.5736 -34.5354
 -34.5278 -34.5040 -34.4643 -34.4193 -34.2995 -17.2563 -17.0697 -17.0144
 -16.9347 -16.7800 -16.6884 -16.6739 -16.5689 -16.5540 -16.3944 -16.3795
 -16.3577 -16.2709 -16.2150 -16.1674 -16.1398 -16.1233 -16.0925 -16.0820
 -16.0514 -16.0291 -16.0179 -15.9921 -15.9550 -15.9121 -15.8926 -15.8711
 -15.8625 -15.8404 -15.8103 -15.7867 -15.7727 -15.7666 -15.7550 -15.7399
 -15.7350 -15.7235 -15.6912 -15.6818 -15.6712 -15.6536 -15.6373 -15.6182
 -15.5880 -15.5768 -15.5539 -15.5506 -15.5404 -15.5277 -15.5198 -15.4975
 -15.4838 -15.4471 -15.4430 -15.3801 -15.2140 -15.0387 -14.9207 -14.8580
 -14.1509 -14.0325 -13.9172 -13.8459 -13.7842 -13.7131 -13.6269 -13.5595
 -13.5331 -13.4475 -13.3833 -13.3359 -13.2985 -13.1047 -13.0158 -12.9610
 -12.9301 -12.8865 -12.8724 -12.7711 -12.7410 -12.7250 -12.7054 -12.6449
 -12.6346 -12.5834  -5.2415  -5.0650  -4.7358  -4.6407  -4.5601  -4.4891
  -4.3530  -4.3401  -4.2884  -4.2247  -4.1503  -4.0930  -4.0452  -3.9127
  -3.7786  -3.6108  -3.5751  -3.4771  -3.0340  -2.5427  -2.2674  -2.1928
  -1.9742  -1.8794  -1.8340  -1.7733  -1.6943  -1.6149  -1.5270  -1.4973
  -1.4418  -1.3482  -1.2890  -1.1930  -1.1633  -1.0653  -0.9801  -0.9066
  -0.8833  -0.8408  -0.8288  -0.7768  -0.7125  -0.6507  -0.6341  -0.5806
  -0.5719  -0.5065  -0.4822  -0.3946  -0.2879  -0.1938  -0.1394  -0.1002
   0.0172   0.0592   0.0947   0.1349   0.1924   0.2407   0.2815   0.3655
   0.4080   0.4693   0.5392   0.5487   0.6115   0.6552   0.6978   0.7562
   0.7680   0.8340   0.8577   0.8919   0.8998   0.9527   1.0245   1.0698
   1.1079   1.1287   1.1941   1.2090   1.2252   1.2637   1.2890   1.3575
   1.3725   1.4160   1.4283   1.4625   1.4926   1.5216   1.5484   1.5763
   1.6021   1.6406   1.6603   1.6755   1.7119   1.7436   1.7690   1.7823
   1.8119   1.8385   1.8620   1.8825   1.9487   1.9718   1.9929   2.0359
   2.0629   2.0670   2.0996   2.1404   2.1828   2.1947   2.2235   2.2534
   2.2998   2.3200   2.3620   2.3781   2.4431   2.4816   2.5528   2.5700
   2.6188   2.6567   2.7274   2.7404   2.8211   2.8477   2.8937   2.9461
   2.9912   3.0547   3.1089   3.1969
     eigenvalues at k+q:
 -35.2872 -34.8132 -34.7116 -34.7098 -34.6475 -34.6264 -34.5736 -34.5354
 -34.5278 -34.5040 -34.4643 -34.4193 -34.2995 -17.2557 -17.0694 -17.0140
 -16.9362 -16.7793 -16.6885 -16.6748 -16.5695 -16.5557 -16.3930 -16.3803
 -16.3591 -16.2692 -16.2147 -16.1690 -16.1443 -16.1279 -16.0966 -16.0847
 -16.0547 -16.0289 -16.0201 -15.9935 -15.9573 -15.9151 -15.8929 -15.8681
 -15.8616 -15.8354 -15.8101 -15.7857 -15.7727 -15.7663 -15.7543 -15.7386
 -15.7351 -15.7221 -15.6898 -15.6809 -15.6705 -15.6511 -15.6355 -15.6176
 -15.5882 -15.5775 -15.5563 -15.5508 -15.5387 -15.5273 -15.5192 -15.4964
 -15.4849 -15.4470 -15.4432 -15.3794 -15.2110 -15.0330 -14.9174 -14.8563
 -14.1504 -14.0291 -13.9107 -13.8389 -13.7757 -13.7018 -13.6184 -13.5582
 -13.5327 -13.4459 -13.3851 -13.3357 -13.3029 -13.1131 -13.0177 -12.9660
 -12.9376 -12.8922 -12.8791 -12.7740 -12.7417 -12.7246 -12.7093 -12.6507
 -12.6388 -12.5841  -5.2410  -5.0610  -4.7368  -4.6434  -4.5594  -4.4888
  -4.3533  -4.3388  -4.2892  -4.2227  -4.1480  -4.0944  -4.0461  -3.9101
  -3.7789  -3.6110  -3.5794  -3.4841  -3.0319  -2.5409  -2.2625  -2.1884
  -1.9717  -1.8719  -1.8275  -1.7606  -1.6918  -1.6119  -1.5152  -1.4939
  -1.4346  -1.3463  -1.2867  -1.1885  -1.1654  -1.0659  -0.9890  -0.9068
  -0.8845  -0.8432  -0.8293  -0.7791  -0.7153  -0.6547  -0.6347  -0.5850
  -0.5725  -0.5086  -0.4796  -0.3980  -0.2833  -0.1978  -0.1381  -0.1069
   0.0218   0.0557   0.0923   0.1335   0.1865   0.2359   0.2813   0.3659
   0.4078   0.4626   0.5392   0.5511   0.6120   0.6505   0.6936   0.7567
   0.7665   0.8317   0.8591   0.8877   0.9004   0.9534   1.0258   1.0679
   1.1063   1.1232   1.1920   1.2064   1.2250   1.2636   1.2898   1.3559
   1.3705   1.4101   1.4306   1.4637   1.4916   1.5185   1.5496   1.5744
   1.6035   1.6370   1.6556   1.6729   1.7083   1.7429   1.7676   1.7823
   1.8079   1.8371   1.8572   1.8830   1.9451   1.9703   1.9921   2.0388
   2.0634   2.0710   2.1062   2.1432   2.1828   2.1973   2.2261   2.2541
   2.3016   2.3208   2.3613   2.3826   2.4483   2.4847   2.5493   2.5707
   2.6203   2.6598   2.7274   2.7417   2.8202   2.8456   2.8942   2.9465
   2.9917   3.0551   3.1079   3.1929
     cgsolve_all iterations  72    anorm=    0.72E-07
     cgsolve_all iterations  72    anorm=    0.71E-07
     cgsolve_all iterations  72    anorm=    0.71E-07
     compute_u_kq: q = (   -0.0202,    0.0000,    0.0000)
     Rotating WFCS
     ethr =  1.00E-14,  avg # of iterations = 23.0
     eigenvalues at k:
 -35.2872 -34.8132 -34.7116 -34.7098 -34.6475 -34.6264 -34.5736 -34.5354
 -34.5278 -34.5040 -34.4643 -34.4193 -34.2995 -17.2563 -17.0697 -17.0144
 -16.9347 -16.7800 -16.6884 -16.6739 -16.5689 -16.5540 -16.3944 -16.3795
 -16.3577 -16.2709 -16.2150 -16.1674 -16.1398 -16.1233 -16.0925 -16.0820
 -16.0514 -16.0291 -16.0179 -15.9921 -15.9550 -15.9121 -15.8926 -15.8711
 -15.8625 -15.8404 -15.8103 -15.7867 -15.7727 -15.7666 -15.7550 -15.7399
 -15.7350 -15.7235 -15.6912 -15.6818 -15.6712 -15.6536 -15.6373 -15.6182
 -15.5880 -15.5768 -15.5539 -15.5506 -15.5404 -15.5277 -15.5198 -15.4975
 -15.4838 -15.4471 -15.4430 -15.3801 -15.2140 -15.0387 -14.9207 -14.8580
 -14.1509 -14.0325 -13.9172 -13.8459 -13.7842 -13.7131 -13.6269 -13.5595
 -13.5331 -13.4475 -13.3833 -13.3359 -13.2985 -13.1047 -13.0158 -12.9610
 -12.9301 -12.8865 -12.8724 -12.7711 -12.7410 -12.7250 -12.7054 -12.6449
 -12.6346 -12.5834  -5.2415  -5.0650  -4.7358  -4.6407  -4.5601  -4.4891
  -4.3530  -4.3401  -4.2884  -4.2247  -4.1503  -4.0930  -4.0452  -3.9127
  -3.7786  -3.6108  -3.5751  -3.4771  -3.0340  -2.5427  -2.2674  -2.1928
  -1.9742  -1.8794  -1.8340  -1.7733  -1.6943  -1.6149  -1.5270  -1.4973
  -1.4418  -1.3482  -1.2890  -1.1930  -1.1633  -1.0653  -0.9801  -0.9066
  -0.8833  -0.8408  -0.8288  -0.7768  -0.7125  -0.6507  -0.6341  -0.5806
  -0.5719  -0.5065  -0.4822  -0.3946  -0.2879  -0.1938  -0.1394  -0.1002
   0.0172   0.0592   0.0947   0.1349   0.1924   0.2407   0.2815   0.3655
   0.4080   0.4693   0.5392   0.5487   0.6115   0.6552   0.6978   0.7562
   0.7680   0.8340   0.8577   0.8919   0.8998   0.9527   1.0245   1.0698
   1.1079   1.1287   1.1941   1.2090   1.2252   1.2637   1.2890   1.3575
   1.3725   1.4160   1.4283   1.4625   1.4926   1.5216   1.5484   1.5763
   1.6021   1.6406   1.6603   1.6755   1.7119   1.7436   1.7690   1.7823
   1.8119   1.8385   1.8620   1.8825   1.9487   1.9718   1.9929   2.0359
   2.0629   2.0670   2.0996   2.1404   2.1828   2.1947   2.2235   2.2534
   2.2998   2.3200   2.3620   2.3781   2.4431   2.4816   2.5528   2.5700
   2.6188   2.6567   2.7274   2.7404   2.8211   2.8477   2.8937   2.9461
   2.9912   3.0547   3.1089   3.1969
     eigenvalues at k+q:
 -35.2872 -34.8132 -34.7116 -34.7099 -34.6475 -34.6263 -34.5736 -34.5354
 -34.5278 -34.5041 -34.4643 -34.4193 -34.2995 -17.2569 -17.0700 -17.0148
 -16.9333 -16.7806 -16.6883 -16.6731 -16.5684 -16.5521 -16.3966 -16.3790
 -16.3551 -16.2723 -16.2154 -16.1659 -16.1350 -16.1184 -16.0882 -16.0795
 -16.0480 -16.0295 -16.0154 -15.9910 -15.9527 -15.9095 -15.8925 -15.8753
 -15.8619 -15.8451 -15.8107 -15.7880 -15.7728 -15.7670 -15.7555 -15.7415
 -15.7346 -15.7251 -15.6929 -15.6826 -15.6717 -15.6563 -15.6390 -15.6186
 -15.5877 -15.5763 -15.5521 -15.5499 -15.5418 -15.5283 -15.5199 -15.4988
 -15.4825 -15.4473 -15.4429 -15.3808 -15.2171 -15.0443 -14.9240 -14.8598
 -14.1515 -14.0360 -13.9232 -13.8527 -13.7930 -13.7237 -13.6354 -13.5605
 -13.5335 -13.4490 -13.3827 -13.3364 -13.2926 -13.0964 -13.0142 -12.9568
 -12.9224 -12.8813 -12.8656 -12.7685 -12.7405 -12.7253 -12.7011 -12.6399
 -12.6293 -12.5825  -5.2421  -5.0689  -4.7350  -4.6379  -4.5609  -4.4894
  -4.3528  -4.3412  -4.2876  -4.2267  -4.1523  -4.0915  -4.0441  -3.9152
  -3.7783  -3.6107  -3.5715  -3.4696  -3.0361  -2.5447  -2.2723  -2.1979
  -1.9771  -1.8880  -1.8396  -1.7847  -1.6963  -1.6178  -1.5400  -1.4988
  -1.4483  -1.3502  -1.2912  -1.1990  -1.1604  -1.0654  -0.9711  -0.9078
  -0.8807  -0.8400  -0.8268  -0.7744  -0.7096  -0.6479  -0.6317  -0.5788
  -0.5697  -0.5043  -0.4840  -0.3908  -0.2929  -0.1895  -0.1417  -0.0937
   0.0128   0.0620   0.0964   0.1370   0.1978   0.2450   0.2828   0.3654
   0.4084   0.4757   0.5383   0.5467   0.6116   0.6593   0.7022   0.7551
   0.7695   0.8343   0.8585   0.8943   0.9020   0.9520   1.0242   1.0715
   1.1096   1.1337   1.1962   1.2109   1.2257   1.2644   1.2883   1.3587
   1.3748   1.4181   1.4287   1.4610   1.4946   1.5246   1.5474   1.5780
   1.6008   1.6417   1.6644   1.6804   1.7157   1.7439   1.7696   1.7828
   1.8165   1.8395   1.8669   1.8825   1.9518   1.9730   1.9936   2.0317
   2.0611   2.0658   2.0933   2.1374   2.1822   2.1931   2.2206   2.2530
   2.2969   2.3201   2.3624   2.3736   2.4373   2.4791   2.5556   2.5704
   2.6174   2.6540   2.7272   2.7393   2.8226   2.8498   2.8920   2.9447
   2.9918   3.0545   3.1098   3.2009
     cgsolve_all iterations  72    anorm=    0.72E-07
     cgsolve_all iterations  72    anorm=    0.72E-07
     cgsolve_all iterations  72    anorm=    0.71E-07
     compute_u_kq: q = (    0.0000,    0.0202,    0.0000)
     Rotating WFCS
     ethr =  1.00E-14,  avg # of iterations = 23.0
     eigenvalues at k:
 -35.2872 -34.8132 -34.7116 -34.7098 -34.6475 -34.6264 -34.5736 -34.5354
 -34.5278 -34.5040 -34.4643 -34.4193 -34.2995 -17.2563 -17.0697 -17.0144
 -16.9347 -16.7800 -16.6884 -16.6739 -16.5689 -16.5540 -16.3944 -16.3795
 -16.3577 -16.2709 -16.2150 -16.1674 -16.1398 -16.1233 -16.0925 -16.0820
 -16.0514 -16.0291 -16.0179 -15.9921 -15.9550 -15.9121 -15.8926 -15.8711
 -15.8625 -15.8404 -15.8103 -15.7867 -15.7727 -15.7666 -15.7550 -15.7399
 -15.7350 -15.7235 -15.6912 -15.6818 -15.6712 -15.6536 -15.6373 -15.6182
 -15.5880 -15.5768 -15.5539 -15.5506 -15.5404 -15.5277 -15.5198 -15.4975
 -15.4838 -15.4471 -15.4430 -15.3801 -15.2140 -15.0387 -14.9207 -14.8580
 -14.1509 -14.0325 -13.9172 -13.8459 -13.7842 -13.7131 -13.6269 -13.5595
 -13.5331 -13.4475 -13.3833 -13.3359 -13.2985 -13.1047 -13.0158 -12.9610
 -12.9301 -12.8865 -12.8724 -12.7711 -12.7410 -12.7250 -12.7054 -12.6449
 -12.6346 -12.5834  -5.2415  -5.0650  -4.7358  -4.6407  -4.5601  -4.4891
  -4.3530  -4.3401  -4.2884  -4.2247  -4.1503  -4.0930  -4.0452  -3.9127
  -3.7786  -3.6108  -3.5751  -3.4771  -3.0340  -2.5427  -2.2674  -2.1928
  -1.9742  -1.8794  -1.8340  -1.7733  -1.6943  -1.6149  -1.5270  -1.4973
  -1.4418  -1.3482  -1.2890  -1.1930  -1.1633  -1.0653  -0.9801  -0.9066
  -0.8833  -0.8408  -0.8288  -0.7768  -0.7125  -0.6507  -0.6341  -0.5806
  -0.5719  -0.5065  -0.4822  -0.3946  -0.2879  -0.1938  -0.1394  -0.1002
   0.0172   0.0592   0.0947   0.1349   0.1924   0.2407   0.2815   0.3655
   0.4080   0.4693   0.5392   0.5487   0.6115   0.6552   0.6978   0.7562
   0.7680   0.8340   0.8577   0.8919   0.8998   0.9527   1.0245   1.0698
   1.1079   1.1287   1.1941   1.2090   1.2252   1.2637   1.2890   1.3575
   1.3725   1.4160   1.4283   1.4625   1.4926   1.5216   1.5484   1.5763
   1.6021   1.6406   1.6603   1.6755   1.7119   1.7436   1.7690   1.7823
   1.8119   1.8385   1.8620   1.8825   1.9487   1.9718   1.9929   2.0359
   2.0629   2.0670   2.0996   2.1404   2.1828   2.1947   2.2235   2.2534
   2.2998   2.3200   2.3620   2.3781   2.4431   2.4816   2.5528   2.5700
   2.6188   2.6567   2.7274   2.7404   2.8211   2.8477   2.8937   2.9461
   2.9912   3.0547   3.1089   3.1969
     eigenvalues at k+q:
 -35.2872 -34.8132 -34.7116 -34.7098 -34.6475 -34.6264 -34.5736 -34.5354
 -34.5278 -34.5040 -34.4643 -34.4193 -34.2995 -17.2563 -17.0702 -17.0131
 -16.9356 -16.7797 -16.6880 -16.6750 -16.5695 -16.5533 -16.3947 -16.3786
 -16.3578 -16.2687 -16.2162 -16.1673 -16.1393 -16.1248 -16.0938 -16.0818
 -16.0501 -16.0282 -16.0168 -15.9925 -15.9543 -15.9157 -15.8917 -15.8701
 -15.8625 -15.8426 -15.8099 -15.7863 -15.7717 -15.7653 -15.7553 -15.7408
 -15.7363 -15.7223 -15.6926 -15.6821 -15.6702 -15.6545 -15.6368 -15.6198
 -15.5888 -15.5755 -15.5529 -15.5500 -15.5407 -15.5278 -15.5200 -15.4978
 -15.4824 -15.4475 -15.4428 -15.3803 -15.2139 -15.0381 -14.9212 -14.8579
 -14.1510 -14.0314 -13.9145 -13.8431 -13.7892 -13.7134 -13.6319 -13.5607
 -13.5334 -13.4472 -13.3884 -13.3362 -13.2933 -13.0995 -13.0091 -12.9609
 -12.9284 -12.8883 -12.8772 -12.7701 -12.7413 -12.7273 -12.7062 -12.6439
 -12.6352 -12.5829  -5.2415  -5.0653  -4.7356  -4.6405  -4.5608  -4.4889
  -4.3520  -4.3410  -4.2879  -4.2245  -4.1498  -4.0925  -4.0461  -3.9126
  -3.7788  -3.6108  -3.5745  -3.4775  -3.0354  -2.5419  -2.2673  -2.1930
  -1.9755  -1.8776  -1.8340  -1.7708  -1.6915  -1.6200  -1.5267  -1.4977
  -1.4417  -1.3514  -1.2882  -1.1932  -1.1644  -1.0648  -0.9821  -0.9075
  -0.8820  -0.8397  -0.8299  -0.7756  -0.7149  -0.6519  -0.6328  -0.5798
  -0.5694  -0.5071  -0.4792  -0.3938  -0.2922  -0.1897  -0.1378  -0.0996
   0.0098   0.0587   0.0936   0.1371   0.1933   0.2393   0.2855   0.3677
   0.4116   0.4672   0.5384   0.5435   0.6077   0.6599   0.7016   0.7556
   0.7697   0.8297   0.8590   0.8880   0.9038   0.9554   1.0198   1.0709
   1.1084   1.1328   1.1927   1.2082   1.2283   1.2646   1.2882   1.3602
   1.3748   1.4125   1.4308   1.4629   1.4907   1.5217   1.5466   1.5767
   1.6009   1.6354   1.6571   1.6752   1.7156   1.7438   1.7686   1.7829
   1.8126   1.8376   1.8629   1.8832   1.9480   1.9705   1.9915   2.0318
   2.0644   2.0678   2.1004   2.1400   2.1805   2.1924   2.2283   2.2576
   2.2980   2.3214   2.3621   2.3776   2.4432   2.4789   2.5506   2.5709
   2.6179   2.6613   2.7240   2.7429   2.8193   2.8502   2.8928   2.9449
   2.9922   3.0567   3.1065   3.1977
     cgsolve_all iterations  72    anorm=    0.71E-07
     cgsolve_all iterations  72    anorm=    0.72E-07
     cgsolve_all iterations  72    anorm=    0.70E-07
     compute_u_kq: q = (    0.0000,   -0.0202,    0.0000)
     Rotating WFCS
     ethr =  1.00E-14,  avg # of iterations = 23.0
     eigenvalues at k:
 -35.2872 -34.8132 -34.7116 -34.7098 -34.6475 -34.6264 -34.5736 -34.5354
 -34.5278 -34.5040 -34.4643 -34.4193 -34.2995 -17.2563 -17.0697 -17.0144
 -16.9347 -16.7800 -16.6884 -16.6739 -16.5689 -16.5540 -16.3944 -16.3795
 -16.3577 -16.2709 -16.2150 -16.1674 -16.1398 -16.1233 -16.0925 -16.0820
 -16.0514 -16.0291 -16.0179 -15.9921 -15.9550 -15.9121 -15.8926 -15.8711
 -15.8625 -15.8404 -15.8103 -15.7867 -15.7727 -15.7666 -15.7550 -15.7399
 -15.7350 -15.7235 -15.6912 -15.6818 -15.6712 -15.6536 -15.6373 -15.6182
 -15.5880 -15.5768 -15.5539 -15.5506 -15.5404 -15.5277 -15.5198 -15.4975
 -15.4838 -15.4471 -15.4430 -15.3801 -15.2140 -15.0387 -14.9207 -14.8580
 -14.1509 -14.0325 -13.9172 -13.8459 -13.7842 -13.7131 -13.6269 -13.5595
 -13.5331 -13.4475 -13.3833 -13.3359 -13.2985 -13.1047 -13.0158 -12.9610
 -12.9301 -12.8865 -12.8724 -12.7711 -12.7410 -12.7250 -12.7054 -12.6449
 -12.6346 -12.5834  -5.2415  -5.0650  -4.7358  -4.6407  -4.5601  -4.4891
  -4.3530  -4.3401  -4.2884  -4.2247  -4.1503  -4.0930  -4.0452  -3.9127
  -3.7786  -3.6108  -3.5751  -3.4771  -3.0340  -2.5427  -2.2674  -2.1928
  -1.9742  -1.8794  -1.8340  -1.7733  -1.6943  -1.6149  -1.5270  -1.4973
  -1.4418  -1.3482  -1.2890  -1.1930  -1.1633  -1.0653  -0.9801  -0.9066
  -0.8833  -0.8408  -0.8288  -0.7768  -0.7125  -0.6507  -0.6341  -0.5806
  -0.5719  -0.5065  -0.4822  -0.3946  -0.2879  -0.1938  -0.1394  -0.1002
   0.0172   0.0592   0.0947   0.1349   0.1924   0.2407   0.2815   0.3655
   0.4080   0.4693   0.5392   0.5487   0.6115   0.6552   0.6978   0.7562
   0.7680   0.8340   0.8577   0.8919   0.8998   0.9527   1.0245   1.0698
   1.1079   1.1287   1.1941   1.2090   1.2252   1.2637   1.2890   1.3575
   1.3725   1.4160   1.4283   1.4625   1.4926   1.5216   1.5484   1.5763
   1.6021   1.6406   1.6603   1.6755   1.7119   1.7436   1.7690   1.7823
   1.8119   1.8385   1.8620   1.8825   1.9487   1.9718   1.9929   2.0359
   2.0629   2.0670   2.0996   2.1404   2.1828   2.1947   2.2235   2.2534
   2.2998   2.3200   2.3620   2.3781   2.4431   2.4816   2.5528   2.5700
   2.6188   2.6567   2.7274   2.7404   2.8211   2.8477   2.8937   2.9461
   2.9912   3.0547   3.1089   3.1969
     eigenvalues at k+q:
 -35.2872 -34.8132 -34.7116 -34.7098 -34.6475 -34.6264 -34.5736 -34.5354
 -34.5278 -34.5040 -34.4643 -34.4193 -34.2995 -17.2563 -17.0694 -17.0154
 -16.9340 -16.7801 -16.6894 -16.6724 -16.5683 -16.5548 -16.3942 -16.3803
 -16.3576 -16.2728 -16.2137 -16.1679 -16.1401 -16.1216 -16.0915 -16.0824
 -16.0519 -16.0300 -16.0180 -15.9915 -15.9556 -15.9089 -15.8938 -15.8734
 -15.8618 -15.8385 -15.8113 -15.7874 -15.7747 -15.7686 -15.7548 -15.7375
 -15.7333 -15.7245 -15.6902 -15.6815 -15.6721 -15.6526 -15.6376 -15.6162
 -15.5874 -15.5780 -15.5554 -15.5506 -15.5401 -15.5277 -15.5195 -15.4972
 -15.4853 -15.4468 -15.4433 -15.3799 -15.2138 -15.0390 -14.9203 -14.8581
 -14.1509 -14.0341 -13.9199 -13.8482 -13.7790 -13.7120 -13.6222 -13.5583
 -13.5329 -13.4482 -13.3785 -13.3361 -13.3035 -13.1090 -13.0220 -12.9623
 -12.9307 -12.8847 -12.8678 -12.7720 -12.7406 -12.7230 -12.7047 -12.6460
 -12.6339 -12.5838  -5.2416  -5.0647  -4.7361  -4.6406  -4.5595  -4.4895
  -4.3538  -4.3392  -4.2889  -4.2249  -4.1507  -4.0932  -4.0445  -3.9128
  -3.7784  -3.6108  -3.5757  -3.4768  -3.0324  -2.5442  -2.2676  -2.1924
  -1.9728  -1.8822  -1.8335  -1.7747  -1.6970  -1.6101  -1.5269  -1.4966
  -1.4422  -1.3452  -1.2904  -1.1924  -1.1615  -1.0657  -0.9783  -0.9063
  -0.8848  -0.8431  -0.8263  -0.7779  -0.7108  -0.6506  -0.6355  -0.5809
  -0.5744  -0.5056  -0.4849  -0.3957  -0.2833  -0.1987  -0.1402  -0.1009
   0.0247   0.0594   0.0963   0.1337   0.1915   0.2419   0.2778   0.3625
   0.4052   0.4702   0.5401   0.5539   0.6142   0.6499   0.6957   0.7567
   0.7663   0.8376   0.8560   0.8931   0.8999   0.9507   1.0300   1.0684
   1.1083   1.1248   1.1956   1.2089   1.2227   1.2630   1.2898   1.3539
   1.3695   1.4188   1.4289   1.4622   1.4943   1.5218   1.5491   1.5760
   1.6038   1.6448   1.6631   1.6756   1.7086   1.7429   1.7695   1.7814
   1.8106   1.8399   1.8613   1.8822   1.9488   1.9722   1.9943   2.0391
   2.0606   2.0670   2.0999   2.1409   2.1847   2.1968   2.2190   2.2490
   2.3012   2.3181   2.3621   2.3792   2.4435   2.4849   2.5549   2.5689
   2.6189   2.6517   2.7306   2.7382   2.8228   2.8456   2.8946   2.9469
   2.9905   3.0525   3.1114   3.1962
     cgsolve_all iterations  72    anorm=    0.71E-07
     cgsolve_all iterations  72    anorm=    0.72E-07
     cgsolve_all iterations  72    anorm=    0.71E-07
     compute_u_kq: q = (    0.0000,    0.0000,    0.0202)
     Rotating WFCS
     ethr =  1.00E-14,  avg # of iterations = 23.0
     eigenvalues at k:
 -35.2872 -34.8132 -34.7116 -34.7098 -34.6475 -34.6264 -34.5736 -34.5354
 -34.5278 -34.5040 -34.4643 -34.4193 -34.2995 -17.2563 -17.0697 -17.0144
 -16.9347 -16.7800 -16.6884 -16.6739 -16.5689 -16.5540 -16.3944 -16.3795
 -16.3577 -16.2709 -16.2150 -16.1674 -16.1398 -16.1233 -16.0925 -16.0820
 -16.0514 -16.0291 -16.0179 -15.9921 -15.9550 -15.9121 -15.8926 -15.8711
 -15.8625 -15.8404 -15.8103 -15.7867 -15.7727 -15.7666 -15.7550 -15.7399
 -15.7350 -15.7235 -15.6912 -15.6818 -15.6712 -15.6536 -15.6373 -15.6182
 -15.5880 -15.5768 -15.5539 -15.5506 -15.5404 -15.5277 -15.5198 -15.4975
 -15.4838 -15.4471 -15.4430 -15.3801 -15.2140 -15.0387 -14.9207 -14.8580
 -14.1509 -14.0325 -13.9172 -13.8459 -13.7842 -13.7131 -13.6269 -13.5595
 -13.5331 -13.4475 -13.3833 -13.3359 -13.2985 -13.1047 -13.0158 -12.9610
 -12.9301 -12.8865 -12.8724 -12.7711 -12.7410 -12.7250 -12.7054 -12.6449
 -12.6346 -12.5834  -5.2415  -5.0650  -4.7358  -4.6407  -4.5601  -4.4891
  -4.3530  -4.3401  -4.2884  -4.2247  -4.1503  -4.0930  -4.0452  -3.9127
  -3.7786  -3.6108  -3.5751  -3.4771  -3.0340  -2.5427  -2.2674  -2.1928
  -1.9742  -1.8794  -1.8340  -1.7733  -1.6943  -1.6149  -1.5270  -1.4973
  -1.4418  -1.3482  -1.2890  -1.1930  -1.1633  -1.0653  -0.9801  -0.9066
  -0.8833  -0.8408  -0.8288  -0.7768  -0.7125  -0.6507  -0.6341  -0.5806
  -0.5719  -0.5065  -0.4822  -0.3946  -0.2879  -0.1938  -0.1394  -0.1002
   0.0172   0.0592   0.0947   0.1349   0.1924   0.2407   0.2815   0.3655
   0.4080   0.4693   0.5392   0.5487   0.6115   0.6552   0.6978   0.7562
   0.7680   0.8340   0.8577   0.8919   0.8998   0.9527   1.0245   1.0698
   1.1079   1.1287   1.1941   1.2090   1.2252   1.2637   1.2890   1.3575
   1.3725   1.4160   1.4283   1.4625   1.4926   1.5216   1.5484   1.5763
   1.6021   1.6406   1.6603   1.6755   1.7119   1.7436   1.7690   1.7823
   1.8119   1.8385   1.8620   1.8825   1.9487   1.9718   1.9929   2.0359
   2.0629   2.0670   2.0996   2.1404   2.1828   2.1947   2.2235   2.2534
   2.2998   2.3200   2.3620   2.3781   2.4431   2.4816   2.5528   2.5700
   2.6188   2.6567   2.7274   2.7404   2.8211   2.8477   2.8937   2.9461
   2.9912   3.0547   3.1089   3.1969
     eigenvalues at k+q:
 -35.2872 -34.8132 -34.7116 -34.7098 -34.6475 -34.6264 -34.5736 -34.5354
 -34.5278 -34.5040 -34.4643 -34.4193 -34.2995 -17.2563 -17.0695 -17.0146
 -16.9348 -16.7797 -16.6883 -16.6740 -16.5693 -16.5540 -16.3951 -16.3794
 -16.3574 -16.2720 -16.2150 -16.1650 -16.1385 -16.1229 -16.0912 -16.0829
 -16.0507 -16.0316 -16.0185 -15.9937 -15.9556 -15.9120 -15.8926 -15.8713
 -15.8628 -15.8392 -15.8106 -15.7868 -15.7732 -15.7666 -15.7539 -15.7396
 -15.7350 -15.7237 -15.6917 -15.6823 -15.6714 -15.6534 -15.6360 -15.6188
 -15.5893 -15.5756 -15.5538 -15.5504 -15.5403 -15.5282 -15.5188 -15.4980
 -15.4837 -15.4472 -15.4431 -15.3803 -15.2134 -15.0388 -14.9207 -14.8580
 -14.1507 -14.0329 -13.9168 -13.8458 -13.7843 -13.7128 -13.6265 -13.5593
 -13.5328 -13.4477 -13.3834 -13.3359 -13.2986 -13.1050 -13.0156 -12.9612
 -12.9302 -12.8865 -12.8725 -12.7710 -12.7409 -12.7253 -12.7059 -12.6449
 -12.6346 -12.5831  -5.2415  -5.0649  -4.7358  -4.6408  -4.5601  -4.4892
  -4.3530  -4.3400  -4.2885  -4.2246  -4.1504  -4.0930  -4.0451  -3.9127
  -3.7785  -3.6107  -3.5754  -3.4774  -3.0340  -2.5429  -2.2672  -2.1926
  -1.9747  -1.8788  -1.8337  -1.7742  -1.6933  -1.6140  -1.5267  -1.4977
  -1.4418  -1.3473  -1.2900  -1.1926  -1.1627  -1.0648  -0.9785  -0.9084
  -0.8843  -0.8424  -0.8296  -0.7759  -0.7120  -0.6498  -0.6342  -0.5811
  -0.5719  -0.5050  -0.4811  -0.3974  -0.2879  -0.1941  -0.1393  -0.0998
   0.0194   0.0553   0.0935   0.1350   0.1926   0.2412   0.2804   0.3669
   0.4096   0.4686   0.5379   0.5492   0.6115   0.6573   0.6956   0.7546
   0.7662   0.8363   0.8599   0.8918   0.8980   0.9546   1.0257   1.0702
   1.1071   1.1340   1.1918   1.2123   1.2289   1.2586   1.2864   1.3545
   1.3705   1.4158   1.4286   1.4637   1.4917   1.5230   1.5500   1.5756
   1.6046   1.6404   1.6614   1.6741   1.7124   1.7415   1.7685   1.7830
   1.8128   1.8369   1.8609   1.8787   1.9507   1.9730   1.9904   2.0369
   2.0641   2.0678   2.1010   2.1399   2.1842   2.1931   2.2225   2.2536
   2.2986   2.3200   2.3627   2.3783   2.4425   2.4826   2.5530   2.5701
   2.6188   2.6572   2.7272   2.7399   2.8209   2.8472   2.8943   2.9460
   2.9912   3.0545   3.1090   3.1970
     cgsolve_all iterations  72    anorm=    0.71E-07
     cgsolve_all iterations  72    anorm=    0.71E-07
     cgsolve_all iterations  72    anorm=    0.72E-07
     compute_u_kq: q = (    0.0000,    0.0000,   -0.0202)
     Rotating WFCS
     ethr =  1.00E-14,  avg # of iterations = 23.0
     eigenvalues at k:
 -35.2872 -34.8132 -34.7116 -34.7098 -34.6475 -34.6264 -34.5736 -34.5354
 -34.5278 -34.5040 -34.4643 -34.4193 -34.2995 -17.2563 -17.0697 -17.0144
 -16.9347 -16.7800 -16.6884 -16.6739 -16.5689 -16.5540 -16.3944 -16.3795
 -16.3577 -16.2709 -16.2150 -16.1674 -16.1398 -16.1233 -16.0925 -16.0820
 -16.0514 -16.0291 -16.0179 -15.9921 -15.9550 -15.9121 -15.8926 -15.8711
 -15.8625 -15.8404 -15.8103 -15.7867 -15.7727 -15.7666 -15.7550 -15.7399
 -15.7350 -15.7235 -15.6912 -15.6818 -15.6712 -15.6536 -15.6373 -15.6182
 -15.5880 -15.5768 -15.5539 -15.5506 -15.5404 -15.5277 -15.5198 -15.4975
 -15.4838 -15.4471 -15.4430 -15.3801 -15.2140 -15.0387 -14.9207 -14.8580
 -14.1509 -14.0325 -13.9172 -13.8459 -13.7842 -13.7131 -13.6269 -13.5595
 -13.5331 -13.4475 -13.3833 -13.3359 -13.2985 -13.1047 -13.0158 -12.9610
 -12.9301 -12.8865 -12.8724 -12.7711 -12.7410 -12.7250 -12.7054 -12.6449
 -12.6346 -12.5834  -5.2415  -5.0650  -4.7358  -4.6407  -4.5601  -4.4891
  -4.3530  -4.3401  -4.2884  -4.2247  -4.1503  -4.0930  -4.0452  -3.9127
  -3.7786  -3.6108  -3.5751  -3.4771  -3.0340  -2.5427  -2.2674  -2.1928
  -1.9742  -1.8794  -1.8340  -1.7733  -1.6943  -1.6149  -1.5270  -1.4973
  -1.4418  -1.3482  -1.2890  -1.1930  -1.1633  -1.0653  -0.9801  -0.9066
  -0.8833  -0.8408  -0.8288  -0.7768  -0.7125  -0.6507  -0.6341  -0.5806
  -0.5719  -0.5065  -0.4822  -0.3946  -0.2879  -0.1938  -0.1394  -0.1002
   0.0172   0.0592   0.0947   0.1349   0.1924   0.2407   0.2815   0.3655
   0.4080   0.4693   0.5392   0.5487   0.6115   0.6552   0.6978   0.7562
   0.7680   0.8340   0.8577   0.8919   0.8998   0.9527   1.0245   1.0698
   1.1079   1.1287   1.1941   1.2090   1.2252   1.2637   1.2890   1.3575
   1.3725   1.4160   1.4283   1.4625   1.4926   1.5216   1.5484   1.5763
   1.6021   1.6406   1.6603   1.6755   1.7119   1.7436   1.7690   1.7823
   1.8119   1.8385   1.8620   1.8825   1.9487   1.9718   1.9929   2.0359
   2.0629   2.0670   2.0996   2.1404   2.1828   2.1947   2.2235   2.2534
   2.2998   2.3200   2.3620   2.3781   2.4431   2.4816   2.5528   2.5700
   2.6188   2.6567   2.7274   2.7404   2.8211   2.8477   2.8937   2.9461
   2.9912   3.0547   3.1089   3.1969
     eigenvalues at k+q:
 -35.2872 -34.8132 -34.7116 -34.7098 -34.6475 -34.6264 -34.5736 -34.5354
 -34.5278 -34.5040 -34.4643 -34.4193 -34.2995 -17.2563 -17.0699 -17.0142
 -16.9347 -16.7802 -16.6885 -16.6739 -16.5686 -16.5540 -16.3937 -16.3796
 -16.3580 -16.2696 -16.2152 -16.1705 -16.1405 -16.1234 -16.0939 -16.0808
 -16.0519 -16.0270 -16.0170 -15.9905 -15.9549 -15.9124 -15.8927 -15.8708
 -15.8625 -15.8413 -15.8100 -15.7869 -15.7728 -15.7666 -15.7559 -15.7402
 -15.7345 -15.7232 -15.6908 -15.6813 -15.6713 -15.6541 -15.6381 -15.6175
 -15.5866 -15.5777 -15.5540 -15.5507 -15.5404 -15.5275 -15.5209 -15.4970
 -15.4840 -15.4472 -15.4430 -15.3798 -15.2146 -15.0385 -14.9207 -14.8580
 -14.1512 -14.0321 -13.9176 -13.8458 -13.7842 -13.7133 -13.6272 -13.5599
 -13.5333 -13.4473 -13.3832 -13.3358 -13.2985 -13.1044 -13.0160 -12.9608
 -12.9299 -12.8867 -12.8722 -12.7710 -12.7411 -12.7246 -12.7049 -12.6448
 -12.6346 -12.5837  -5.2415  -5.0651  -4.7358  -4.6407  -4.5602  -4.4891
  -4.3530  -4.3402  -4.2882  -4.2248  -4.1502  -4.0929  -4.0452  -3.9128
  -3.7786  -3.6110  -3.5749  -3.4768  -3.0341  -2.5426  -2.2676  -2.1931
  -1.9737  -1.8799  -1.8344  -1.7728  -1.6946  -1.6161  -1.5272  -1.4968
  -1.4419  -1.3486  -1.2884  -1.1933  -1.1635  -1.0657  -0.9816  -0.9050
  -0.8824  -0.8395  -0.8276  -0.7780  -0.7136  -0.6520  -0.6332  -0.5803
  -0.5714  -0.5077  -0.4831  -0.3921  -0.2885  -0.1934  -0.1390  -0.1009
   0.0150   0.0623   0.0965   0.1355   0.1923   0.2404   0.2827   0.3635
   0.4067   0.4700   0.5388   0.5492   0.6120   0.6531   0.7000   0.7561
   0.7717   0.8308   0.8566   0.8914   0.9026   0.9509   1.0235   1.0690
   1.1079   1.1238   1.1949   1.2063   1.2218   1.2684   1.2909   1.3612
   1.3752   1.4159   1.4278   1.4616   1.4936   1.5201   1.5473   1.5768
   1.6004   1.6403   1.6592   1.6772   1.7113   1.7449   1.7685   1.7817
   1.8119   1.8403   1.8636   1.8861   1.9458   1.9711   1.9956   2.0347
   2.0608   2.0673   2.0982   2.1407   2.1808   2.1966   2.2243   2.2531
   2.3007   2.3201   2.3615   2.3779   2.4437   2.4805   2.5528   2.5700
   2.6187   2.6564   2.7277   2.7409   2.8214   2.8481   2.8930   2.9462
   2.9911   3.0549   3.1089   3.1969
     cgsolve_all iterations  72    anorm=    0.72E-07
     cgsolve_all iterations  72    anorm=    0.71E-07
     cgsolve_all iterations  72    anorm=    0.71E-07

     k-point #    4 of     4      pool #  1    cpu time:   13947.1
     compute_u_kq: q = (    0.0000,    0.0000,    0.0000)
     Rotating WFCS
     ethr =  1.00E-14,  avg # of iterations =  5.0
     eigenvalues at k:
 -35.2872 -34.8132 -34.7116 -34.7098 -34.6475 -34.6264 -34.5736 -34.5354
 -34.5278 -34.5040 -34.4643 -34.4193 -34.2995 -17.2563 -17.0696 -17.0145
 -16.9346 -16.7795 -16.6881 -16.6745 -16.5702 -16.5541 -16.3944 -16.3784
 -16.3568 -16.2669 -16.2213 -16.1778 -16.1346 -16.1118 -16.1076 -16.0685
 -16.0533 -16.0252 -16.0026 -15.9929 -15.9744 -15.9148 -15.8926 -15.8769
 -15.8606 -15.8304 -15.8094 -15.7934 -15.7798 -15.7675 -15.7510 -15.7457
 -15.7306 -15.7124 -15.6949 -15.6855 -15.6750 -15.6564 -15.6304 -15.6130
 -15.5926 -15.5620 -15.5573 -15.5475 -15.5380 -15.5361 -15.5259 -15.4963
 -15.4842 -15.4481 -15.4426 -15.3798 -15.2146 -15.0387 -14.9205 -14.8576
 -14.1515 -14.0313 -13.9195 -13.8412 -13.7879 -13.7141 -13.6252 -13.5636
 -13.5284 -13.4485 -13.3835 -13.3347 -13.2987 -13.1046 -13.0165 -12.9613
 -12.9271 -12.8918 -12.8704 -12.7685 -12.7415 -12.7243 -12.7085 -12.6445
 -12.6339 -12.5833  -5.2416  -5.0649  -4.7357  -4.6409  -4.5598  -4.4890
  -4.3529  -4.3409  -4.2879  -4.2253  -4.1501  -4.0928  -4.0456  -3.9128
  -3.7772  -3.6103  -3.5762  -3.4768  -3.0352  -2.5428  -2.2674  -2.1934
  -1.9728  -1.8743  -1.8376  -1.7859  -1.6713  -1.6325  -1.5235  -1.4958
  -1.4449  -1.3328  -1.3043  -1.1923  -1.1480  -1.0626  -0.9813  -0.9166
  -0.8706  -0.8617  -0.8226  -0.7794  -0.7297  -0.6555  -0.6173  -0.5813
  -0.5499  -0.5294  -0.4575  -0.4052  -0.3057  -0.1873  -0.1296  -0.1125
   0.0118   0.0535   0.0986   0.1550   0.1963   0.2541   0.2717   0.3501
   0.4096   0.4691   0.5333   0.5433   0.6265   0.6479   0.7081   0.7445
   0.7778   0.8205   0.8689   0.8829   0.9263   0.9599   1.0251   1.0496
   1.0994   1.1216   1.1783   1.2021   1.2216   1.2577   1.2945   1.3659
   1.3988   1.4162   1.4226   1.4681   1.4969   1.5206   1.5469   1.5861
   1.6151   1.6425   1.6626   1.6776   1.7047   1.7380   1.7442   1.7801
   1.8202   1.8356   1.8696   1.8948   1.9281   1.9794   2.0054   2.0353
   2.0504   2.0830   2.1014   2.1303   2.1660   2.1996   2.2184   2.2519
   2.2934   2.3245   2.3674   2.3823   2.4405   2.4800   2.5574   2.5722
   2.6173   2.6587   2.7285   2.7398   2.8212   2.8461   2.8932   2.9459
   2.9905   3.0536   3.1109   3.1960
     eigenvalues at k+q:
 -35.2872 -34.8132 -34.7116 -34.7098 -34.6475 -34.6264 -34.5736 -34.5354
 -34.5278 -34.5040 -34.4643 -34.4193 -34.2995 -17.2563 -17.0696 -17.0145
 -16.9346 -16.7794 -16.6881 -16.6745 -16.5702 -16.5541 -16.3944 -16.3784
 -16.3568 -16.2669 -16.2213 -16.1778 -16.1346 -16.1118 -16.1076 -16.0685
 -16.0533 -16.0252 -16.0026 -15.9929 -15.9744 -15.9148 -15.8926 -15.8769
 -15.8606 -15.8304 -15.8094 -15.7934 -15.7798 -15.7675 -15.7510 -15.7457
 -15.7306 -15.7124 -15.6949 -15.6855 -15.6750 -15.6564 -15.6304 -15.6130
 -15.5926 -15.5620 -15.5573 -15.5475 -15.5380 -15.5361 -15.5259 -15.4963
 -15.4842 -15.4481 -15.4426 -15.3798 -15.2146 -15.0387 -14.9205 -14.8576
 -14.1515 -14.0313 -13.9195 -13.8412 -13.7879 -13.7141 -13.6252 -13.5636
 -13.5284 -13.4485 -13.3835 -13.3347 -13.2987 -13.1046 -13.0165 -12.9613
 -12.9271 -12.8918 -12.8704 -12.7685 -12.7415 -12.7243 -12.7085 -12.6445
 -12.6339 -12.5833  -5.2416  -5.0649  -4.7357  -4.6409  -4.5598  -4.4890
  -4.3529  -4.3409  -4.2879  -4.2253  -4.1501  -4.0928  -4.0456  -3.9128
  -3.7772  -3.6103  -3.5762  -3.4768  -3.0352  -2.5428  -2.2674  -2.1934
  -1.9728  -1.8743  -1.8376  -1.7859  -1.6713  -1.6325  -1.5235  -1.4958
  -1.4449  -1.3328  -1.3042  -1.1923  -1.1480  -1.0626  -0.9813  -0.9166
  -0.8706  -0.8617  -0.8226  -0.7794  -0.7297  -0.6555  -0.6173  -0.5813
  -0.5499  -0.5294  -0.4575  -0.4052  -0.3057  -0.1873  -0.1296  -0.1125
   0.0118   0.0535   0.0986   0.1550   0.1963   0.2541   0.2717   0.3501
   0.4096   0.4691   0.5333   0.5433   0.6265   0.6479   0.7081   0.7445
   0.7778   0.8205   0.8689   0.8829   0.9263   0.9599   1.0251   1.0496
   1.0994   1.1216   1.1783   1.2021   1.2216   1.2577   1.2945   1.3659
   1.3988   1.4162   1.4226   1.4681   1.4969   1.5206   1.5469   1.5861
   1.6151   1.6425   1.6626   1.6776   1.7047   1.7380   1.7442   1.7801
   1.8202   1.8356   1.8696   1.8948   1.9281   1.9794   2.0054   2.0353
   2.0504   2.0830   2.1014   2.1303   2.1660   2.1996   2.2184   2.2519
   2.2934   2.3245   2.3674   2.3823   2.4405   2.4800   2.5574   2.5722
   2.6173   2.6587   2.7285   2.7398   2.8212   2.8461   2.8932   2.9459
   2.9905   3.0536   3.1109   3.1960
     cgsolve_all iterations  65    anorm=    0.75E-07
PARA_AUG  1     -25.9327341         0.7702601         0.2275846
     cgsolve_all iterations  65    anorm=    0.75E-07
PARA_AUG  2       0.6783580       -24.2347432         0.9997978
     cgsolve_all iterations  65    anorm=    0.74E-07
PARA_AUG  3       0.2975864         0.9212141       -25.4039495
     cgsolve_all iterations  72    anorm=    0.71E-07
     cgsolve_all iterations  72    anorm=    0.71E-07
     cgsolve_all iterations  72    anorm=    0.70E-07
     compute_u_kq: q = (    0.0202,    0.0000,    0.0000)
     Rotating WFCS
     ethr =  1.00E-14,  avg # of iterations = 23.0
     eigenvalues at k:
 -35.2872 -34.8132 -34.7116 -34.7098 -34.6475 -34.6264 -34.5736 -34.5354
 -34.5278 -34.5040 -34.4643 -34.4193 -34.2995 -17.2563 -17.0696 -17.0145
 -16.9346 -16.7795 -16.6881 -16.6745 -16.5702 -16.5541 -16.3944 -16.3784
 -16.3568 -16.2669 -16.2213 -16.1778 -16.1346 -16.1118 -16.1076 -16.0685
 -16.0533 -16.0252 -16.0026 -15.9929 -15.9744 -15.9148 -15.8926 -15.8769
 -15.8606 -15.8304 -15.8094 -15.7934 -15.7798 -15.7675 -15.7510 -15.7457
 -15.7306 -15.7124 -15.6949 -15.6855 -15.6750 -15.6564 -15.6304 -15.6130
 -15.5926 -15.5620 -15.5573 -15.5475 -15.5380 -15.5361 -15.5259 -15.4963
 -15.4842 -15.4481 -15.4426 -15.3798 -15.2146 -15.0387 -14.9205 -14.8576
 -14.1515 -14.0313 -13.9195 -13.8412 -13.7879 -13.7141 -13.6252 -13.5636
 -13.5284 -13.4485 -13.3835 -13.3347 -13.2987 -13.1046 -13.0165 -12.9613
 -12.9271 -12.8918 -12.8704 -12.7685 -12.7415 -12.7243 -12.7085 -12.6445
 -12.6339 -12.5833  -5.2416  -5.0649  -4.7357  -4.6409  -4.5598  -4.4890
  -4.3529  -4.3409  -4.2879  -4.2253  -4.1501  -4.0928  -4.0456  -3.9128
  -3.7772  -3.6103  -3.5762  -3.4768  -3.0352  -2.5428  -2.2674  -2.1934
  -1.9728  -1.8743  -1.8376  -1.7859  -1.6713  -1.6325  -1.5235  -1.4958
  -1.4449  -1.3328  -1.3043  -1.1923  -1.1480  -1.0626  -0.9813  -0.9166
  -0.8706  -0.8617  -0.8226  -0.7794  -0.7297  -0.6555  -0.6173  -0.5813
  -0.5499  -0.5294  -0.4575  -0.4052  -0.3057  -0.1873  -0.1296  -0.1125
   0.0118   0.0535   0.0986   0.1550   0.1963   0.2541   0.2717   0.3501
   0.4096   0.4691   0.5333   0.5433   0.6265   0.6479   0.7081   0.7445
   0.7778   0.8205   0.8689   0.8829   0.9263   0.9599   1.0251   1.0496
   1.0994   1.1216   1.1783   1.2021   1.2216   1.2577   1.2945   1.3659
   1.3988   1.4162   1.4226   1.4681   1.4969   1.5206   1.5469   1.5861
   1.6151   1.6425   1.6626   1.6776   1.7047   1.7380   1.7442   1.7801
   1.8202   1.8356   1.8696   1.8948   1.9281   1.9794   2.0054   2.0353
   2.0504   2.0830   2.1014   2.1303   2.1660   2.1996   2.2184   2.2519
   2.2934   2.3245   2.3674   2.3823   2.4405   2.4800   2.5574   2.5722
   2.6173   2.6587   2.7285   2.7398   2.8212   2.8461   2.8932   2.9459
   2.9905   3.0536   3.1109   3.1960
     eigenvalues at k+q:
 -35.2872 -34.8132 -34.7116 -34.7098 -34.6475 -34.6264 -34.5736 -34.5354
 -34.5278 -34.5040 -34.4643 -34.4193 -34.2995 -17.2558 -17.0693 -17.0141
 -16.9360 -16.7788 -16.6881 -16.6755 -16.5708 -16.5560 -16.3927 -16.3795
 -16.3580 -16.2652 -16.2216 -16.1799 -16.1387 -16.1154 -16.1115 -16.0706
 -16.0569 -16.0277 -16.0040 -15.9948 -15.9752 -15.9173 -15.8927 -15.8746
 -15.8580 -15.8286 -15.8085 -15.7911 -15.7805 -15.7661 -15.7506 -15.7452
 -15.7300 -15.7118 -15.6931 -15.6837 -15.6737 -15.6551 -15.6289 -15.6127
 -15.5920 -15.5631 -15.5600 -15.5469 -15.5378 -15.5356 -15.5250 -15.4951
 -15.4851 -15.4482 -15.4425 -15.3791 -15.2115 -15.0331 -14.9172 -14.8558
 -14.1509 -14.0279 -13.9132 -13.8343 -13.7792 -13.7030 -13.6167 -13.5624
 -13.5279 -13.4467 -13.3854 -13.3345 -13.3032 -13.1129 -13.0184 -12.9659
 -12.9353 -12.8969 -12.8773 -12.7713 -12.7421 -12.7243 -12.7123 -12.6504
 -12.6379 -12.5841  -5.2410  -5.0609  -4.7366  -4.6437  -4.5591  -4.4887
  -4.3533  -4.3396  -4.2887  -4.2233  -4.1477  -4.0943  -4.0466  -3.9102
  -3.7775  -3.6104  -3.5806  -3.4838  -3.0330  -2.5408  -2.2626  -2.1890
  -1.9703  -1.8683  -1.8284  -1.7752  -1.6693  -1.6269  -1.5140  -1.4921
  -1.4384  -1.3306  -1.3021  -1.1892  -1.1475  -1.0625  -0.9895  -0.9166
  -0.8738  -0.8636  -0.8220  -0.7802  -0.7341  -0.6609  -0.6183  -0.5827
  -0.5514  -0.5323  -0.4590  -0.4062  -0.3007  -0.1908  -0.1285  -0.1184
   0.0137   0.0516   0.0944   0.1540   0.1928   0.2546   0.2648   0.3531
   0.4083   0.4635   0.5325   0.5441   0.6239   0.6477   0.7046   0.7446
   0.7784   0.8159   0.8673   0.8799   0.9274   0.9603   1.0228   1.0513
   1.0987   1.1178   1.1782   1.2005   1.2207   1.2556   1.2926   1.3621
   1.3980   1.4152   1.4232   1.4687   1.4947   1.5192   1.5443   1.5844
   1.6118   1.6428   1.6612   1.6756   1.7029   1.7362   1.7423   1.7791
   1.8154   1.8365   1.8659   1.8926   1.9234   1.9776   2.0063   2.0373
   2.0539   2.0867   2.1055   2.1325   2.1665   2.2037   2.2205   2.2528
   2.2930   2.3262   2.3700   2.3848   2.4450   2.4834   2.5540   2.5730
   2.6188   2.6616   2.7284   2.7404   2.8202   2.8442   2.8945   2.9466
   2.9906   3.0543   3.1098   3.1918
     cgsolve_all iterations  72    anorm=    0.73E-07
     cgsolve_all iterations  72    anorm=    0.71E-07
     cgsolve_all iterations  72    anorm=    0.71E-07
     compute_u_kq: q = (   -0.0202,    0.0000,    0.0000)
     Rotating WFCS
     ethr =  1.00E-14,  avg # of iterations = 23.0
     eigenvalues at k:
 -35.2872 -34.8132 -34.7116 -34.7098 -34.6475 -34.6264 -34.5736 -34.5354
 -34.5278 -34.5040 -34.4643 -34.4193 -34.2995 -17.2563 -17.0696 -17.0145
 -16.9346 -16.7795 -16.6881 -16.6745 -16.5702 -16.5541 -16.3944 -16.3784
 -16.3568 -16.2669 -16.2213 -16.1778 -16.1346 -16.1118 -16.1076 -16.0685
 -16.0533 -16.0252 -16.0026 -15.9929 -15.9744 -15.9148 -15.8926 -15.8769
 -15.8606 -15.8304 -15.8094 -15.7934 -15.7798 -15.7675 -15.7510 -15.7457
 -15.7306 -15.7124 -15.6949 -15.6855 -15.6750 -15.6564 -15.6304 -15.6130
 -15.5926 -15.5620 -15.5573 -15.5475 -15.5380 -15.5361 -15.5259 -15.4963
 -15.4842 -15.4481 -15.4426 -15.3798 -15.2146 -15.0387 -14.9205 -14.8576
 -14.1515 -14.0313 -13.9195 -13.8412 -13.7879 -13.7141 -13.6252 -13.5636
 -13.5284 -13.4485 -13.3835 -13.3347 -13.2987 -13.1046 -13.0165 -12.9613
 -12.9271 -12.8918 -12.8704 -12.7685 -12.7415 -12.7243 -12.7085 -12.6445
 -12.6339 -12.5833  -5.2416  -5.0649  -4.7357  -4.6409  -4.5598  -4.4890
  -4.3529  -4.3409  -4.2879  -4.2253  -4.1501  -4.0928  -4.0456  -3.9128
  -3.7772  -3.6103  -3.5762  -3.4768  -3.0352  -2.5428  -2.2674  -2.1934
  -1.9728  -1.8743  -1.8376  -1.7859  -1.6713  -1.6325  -1.5235  -1.4958
  -1.4449  -1.3328  -1.3043  -1.1923  -1.1480  -1.0626  -0.9813  -0.9166
  -0.8706  -0.8617  -0.8226  -0.7794  -0.7297  -0.6555  -0.6173  -0.5813
  -0.5499  -0.5294  -0.4575  -0.4052  -0.3057  -0.1873  -0.1296  -0.1125
   0.0118   0.0535   0.0986   0.1550   0.1963   0.2541   0.2717   0.3501
   0.4096   0.4691   0.5333   0.5433   0.6265   0.6479   0.7081   0.7445
   0.7778   0.8205   0.8689   0.8829   0.9263   0.9599   1.0251   1.0496
   1.0994   1.1216   1.1783   1.2021   1.2216   1.2577   1.2945   1.3659
   1.3988   1.4162   1.4226   1.4681   1.4969   1.5206   1.5469   1.5861
   1.6151   1.6425   1.6626   1.6776   1.7047   1.7380   1.7442   1.7801
   1.8202   1.8356   1.8696   1.8948   1.9281   1.9794   2.0054   2.0353
   2.0504   2.0830   2.1014   2.1303   2.1660   2.1996   2.2184   2.2519
   2.2934   2.3245   2.3674   2.3823   2.4405   2.4800   2.5574   2.5722
   2.6173   2.6587   2.7285   2.7398   2.8212   2.8461   2.8932   2.9459
   2.9905   3.0536   3.1109   3.1960
     eigenvalues at k+q:
 -35.2872 -34.8132 -34.7116 -34.7099 -34.6475 -34.6263 -34.5736 -34.5354
 -34.5278 -34.5041 -34.4643 -34.4193 -34.2995 -17.2569 -17.0699 -17.0149
 -16.9332 -16.7801 -16.6881 -16.6736 -16.5697 -16.5522 -16.3966 -16.3778
 -16.3545 -16.2684 -16.2210 -16.1757 -16.1304 -16.1088 -16.1026 -16.0668
 -16.0499 -16.0222 -16.0015 -15.9909 -15.9734 -15.9126 -15.8931 -15.8792
 -15.8628 -15.8318 -15.8102 -15.7959 -15.7788 -15.7688 -15.7524 -15.7454
 -15.7315 -15.7131 -15.6968 -15.6870 -15.6761 -15.6578 -15.6321 -15.6132
 -15.5932 -15.5613 -15.5552 -15.5480 -15.5386 -15.5357 -15.5265 -15.4977
 -15.4831 -15.4481 -15.4427 -15.3805 -15.2178 -15.0443 -14.9238 -14.8594
 -14.1520 -14.0348 -13.9254 -13.8480 -13.7969 -13.7247 -13.6337 -13.5644
 -13.5290 -13.4501 -13.3829 -13.3353 -13.2928 -13.0963 -13.0148 -12.9573
 -12.9188 -12.8871 -12.8634 -12.7662 -12.7410 -12.7246 -12.7040 -12.6394
 -12.6288 -12.5825  -5.2421  -5.0689  -4.7349  -4.6381  -4.5606  -4.4893
  -4.3527  -4.3420  -4.2872  -4.2272  -4.1522  -4.0913  -4.0445  -3.9153
  -3.7769  -3.6102  -3.5724  -3.4692  -3.0375  -2.5448  -2.2724  -2.1985
  -1.9757  -1.8818  -1.8457  -1.7950  -1.6726  -1.6383  -1.5339  -1.4977
  -1.4510  -1.3352  -1.3065  -1.1968  -1.1477  -1.0632  -0.9727  -0.9172
  -0.8694  -0.8574  -0.8229  -0.7787  -0.7251  -0.6505  -0.6158  -0.5813
  -0.5480  -0.5261  -0.4553  -0.4037  -0.3109  -0.1837  -0.1323  -0.1061
   0.0098   0.0551   0.1029   0.1552   0.1996   0.2525   0.2804   0.3479
   0.4105   0.4743   0.5321   0.5446   0.6287   0.6487   0.7114   0.7441
   0.7767   0.8258   0.8682   0.8877   0.9258   0.9597   1.0263   1.0498
   1.1000   1.1254   1.1781   1.2038   1.2228   1.2600   1.2965   1.3682
   1.4000   1.4176   1.4219   1.4679   1.4990   1.5221   1.5495   1.5870
   1.6170   1.6420   1.6647   1.6801   1.7064   1.7391   1.7463   1.7817
   1.8248   1.8350   1.8735   1.8972   1.9328   1.9815   2.0033   2.0328
   2.0472   2.0786   2.0984   2.1288   2.1655   2.1954   2.2165   2.2510
   2.2936   2.3229   2.3645   2.3802   2.4353   2.4774   2.5595   2.5726
   2.6160   2.6563   2.7283   2.7395   2.8227   2.8482   2.8908   2.9440
   2.9917   3.0531   3.1118   3.2001
     cgsolve_all iterations  72    anorm=    0.72E-07
     cgsolve_all iterations  72    anorm=    0.71E-07
     cgsolve_all iterations  72    anorm=    0.70E-07
     compute_u_kq: q = (    0.0000,    0.0202,    0.0000)
     Rotating WFCS
     ethr =  1.00E-14,  avg # of iterations = 23.0
     eigenvalues at k:
 -35.2872 -34.8132 -34.7116 -34.7098 -34.6475 -34.6264 -34.5736 -34.5354
 -34.5278 -34.5040 -34.4643 -34.4193 -34.2995 -17.2563 -17.0696 -17.0145
 -16.9346 -16.7795 -16.6881 -16.6745 -16.5702 -16.5541 -16.3944 -16.3784
 -16.3568 -16.2669 -16.2213 -16.1778 -16.1346 -16.1118 -16.1076 -16.0685
 -16.0533 -16.0252 -16.0026 -15.9929 -15.9744 -15.9148 -15.8926 -15.8769
 -15.8606 -15.8304 -15.8094 -15.7934 -15.7798 -15.7675 -15.7510 -15.7457
 -15.7306 -15.7124 -15.6949 -15.6855 -15.6750 -15.6564 -15.6304 -15.6130
 -15.5926 -15.5620 -15.5573 -15.5475 -15.5380 -15.5361 -15.5259 -15.4963
 -15.4842 -15.4481 -15.4426 -15.3798 -15.2146 -15.0387 -14.9205 -14.8576
 -14.1515 -14.0313 -13.9195 -13.8412 -13.7879 -13.7141 -13.6252 -13.5636
 -13.5284 -13.4485 -13.3835 -13.3347 -13.2987 -13.1046 -13.0165 -12.9613
 -12.9271 -12.8918 -12.8704 -12.7685 -12.7415 -12.7243 -12.7085 -12.6445
 -12.6339 -12.5833  -5.2416  -5.0649  -4.7357  -4.6409  -4.5598  -4.4890
  -4.3529  -4.3409  -4.2879  -4.2253  -4.1501  -4.0928  -4.0456  -3.9128
  -3.7772  -3.6103  -3.5762  -3.4768  -3.0352  -2.5428  -2.2674  -2.1934
  -1.9728  -1.8743  -1.8376  -1.7859  -1.6713  -1.6325  -1.5235  -1.4958
  -1.4449  -1.3328  -1.3043  -1.1923  -1.1480  -1.0626  -0.9813  -0.9166
  -0.8706  -0.8617  -0.8226  -0.7794  -0.7297  -0.6555  -0.6173  -0.5813
  -0.5499  -0.5294  -0.4575  -0.4052  -0.3057  -0.1873  -0.1296  -0.1125
   0.0118   0.0535   0.0986   0.1550   0.1963   0.2541   0.2717   0.3501
   0.4096   0.4691   0.5333   0.5433   0.6265   0.6479   0.7081   0.7445
   0.7778   0.8205   0.8689   0.8829   0.9263   0.9599   1.0251   1.0496
   1.0994   1.1216   1.1783   1.2021   1.2216   1.2577   1.2945   1.3659
   1.3988   1.4162   1.4226   1.4681   1.4969   1.5206   1.5469   1.5861
   1.6151   1.6425   1.6626   1.6776   1.7047   1.7380   1.7442   1.7801
   1.8202   1.8356   1.8696   1.8948   1.9281   1.9794   2.0054   2.0353
   2.0504   2.0830   2.1014   2.1303   2.1660   2.1996   2.2184   2.2519
   2.2934   2.3245   2.3674   2.3823   2.4405   2.4800   2.5574   2.5722
   2.6173   2.6587   2.7285   2.7398   2.8212   2.8461   2.8932   2.9459
   2.9905   3.0536   3.1109   3.1960
     eigenvalues at k+q:
 -35.2872 -34.8132 -34.7116 -34.7098 -34.6475 -34.6264 -34.5736 -34.5354
 -34.5278 -34.5040 -34.4643 -34.4193 -34.2995 -17.2563 -17.0703 -17.0130
 -16.9354 -16.7793 -16.6884 -16.6751 -16.5706 -16.5534 -16.3938 -16.3782
 -16.3571 -16.2665 -16.2207 -16.1761 -16.1363 -16.1148 -16.1053 -16.0705
 -16.0523 -16.0243 -16.0015 -15.9923 -15.9733 -15.9174 -15.8931 -15.8772
 -15.8597 -15.8324 -15.8081 -15.7919 -15.7790 -15.7663 -15.7540 -15.7466
 -15.7306 -15.7126 -15.6950 -15.6869 -15.6750 -15.6551 -15.6311 -15.6132
 -15.5940 -15.5600 -15.5564 -15.5473 -15.5390 -15.5355 -15.5259 -15.4970
 -15.4827 -15.4487 -15.4422 -15.3797 -15.2147 -15.0379 -14.9210 -14.8576
 -14.1518 -14.0304 -13.9153 -13.8392 -13.7932 -13.7146 -13.6306 -13.5647
 -13.5283 -13.4483 -13.3886 -13.3352 -13.2934 -13.0993 -13.0102 -12.9605
 -12.9260 -12.8938 -12.8749 -12.7675 -12.7419 -12.7265 -12.7089 -12.6436
 -12.6345 -12.5832  -5.2416  -5.0653  -4.7356  -4.6407  -4.5604  -4.4889
  -4.3518  -4.3418  -4.2876  -4.2251  -4.1497  -4.0922  -4.0466  -3.9126
  -3.7773  -3.6102  -3.5757  -3.4771  -3.0367  -2.5420  -2.2673  -2.1935
  -1.9741  -1.8733  -1.8381  -1.7829  -1.6681  -1.6350  -1.5241  -1.4966
  -1.4456  -1.3344  -1.3050  -1.1930  -1.1494  -1.0617  -0.9831  -0.9148
  -0.8725  -0.8624  -0.8227  -0.7790  -0.7287  -0.6593  -0.6157  -0.5804
  -0.5478  -0.5254  -0.4565  -0.4044  -0.3110  -0.1841  -0.1275  -0.1117
   0.0047   0.0502   0.0999   0.1554   0.1970   0.2554   0.2713   0.3602
   0.4087   0.4666   0.5288   0.5434   0.6281   0.6509   0.7080   0.7424
   0.7758   0.8217   0.8695   0.8804   0.9271   0.9633   1.0258   1.0462
   1.1001   1.1234   1.1805   1.2030   1.2190   1.2574   1.2947   1.3669
   1.3983   1.4199   1.4233   1.4660   1.4964   1.5190   1.5482   1.5853
   1.6170   1.6407   1.6613   1.6779   1.7068   1.7377   1.7466   1.7781
   1.8190   1.8334   1.8695   1.8947   1.9289   1.9781   2.0012   2.0354
   2.0514   2.0850   2.1001   2.1292   2.1638   2.2004   2.2215   2.2552
   2.2915   2.3257   2.3658   2.3827   2.4403   2.4778   2.5552   2.5727
   2.6163   2.6635   2.7258   2.7420   2.8186   2.8490   2.8928   2.9452
   2.9914   3.0556   3.1085   3.1965
     cgsolve_all iterations  72    anorm=    0.71E-07
     cgsolve_all iterations  72    anorm=    0.72E-07
     cgsolve_all iterations  72    anorm=    0.71E-07
     compute_u_kq: q = (    0.0000,   -0.0202,    0.0000)
     Rotating WFCS
     ethr =  1.00E-14,  avg # of iterations = 23.0
     eigenvalues at k:
 -35.2872 -34.8132 -34.7116 -34.7098 -34.6475 -34.6264 -34.5736 -34.5354
 -34.5278 -34.5040 -34.4643 -34.4193 -34.2995 -17.2563 -17.0696 -17.0145
 -16.9346 -16.7795 -16.6881 -16.6745 -16.5702 -16.5541 -16.3944 -16.3784
 -16.3568 -16.2669 -16.2213 -16.1778 -16.1346 -16.1118 -16.1076 -16.0685
 -16.0533 -16.0252 -16.0026 -15.9929 -15.9744 -15.9148 -15.8926 -15.8769
 -15.8606 -15.8304 -15.8094 -15.7934 -15.7798 -15.7675 -15.7510 -15.7457
 -15.7306 -15.7124 -15.6949 -15.6855 -15.6750 -15.6564 -15.6304 -15.6130
 -15.5926 -15.5620 -15.5573 -15.5475 -15.5380 -15.5361 -15.5259 -15.4963
 -15.4842 -15.4481 -15.4426 -15.3798 -15.2146 -15.0387 -14.9205 -14.8576
 -14.1515 -14.0313 -13.9195 -13.8412 -13.7879 -13.7141 -13.6252 -13.5636
 -13.5284 -13.4485 -13.3835 -13.3347 -13.2987 -13.1046 -13.0165 -12.9613
 -12.9271 -12.8918 -12.8704 -12.7685 -12.7415 -12.7243 -12.7085 -12.6445
 -12.6339 -12.5833  -5.2416  -5.0649  -4.7357  -4.6409  -4.5598  -4.4890
  -4.3529  -4.3409  -4.2879  -4.2253  -4.1501  -4.0928  -4.0456  -3.9128
  -3.7772  -3.6103  -3.5762  -3.4768  -3.0352  -2.5428  -2.2674  -2.1934
  -1.9728  -1.8743  -1.8376  -1.7859  -1.6713  -1.6325  -1.5235  -1.4958
  -1.4449  -1.3328  -1.3043  -1.1923  -1.1480  -1.0626  -0.9813  -0.9166
  -0.8706  -0.8617  -0.8226  -0.7794  -0.7297  -0.6555  -0.6173  -0.5813
  -0.5499  -0.5294  -0.4575  -0.4052  -0.3057  -0.1873  -0.1296  -0.1125
   0.0118   0.0535   0.0986   0.1550   0.1963   0.2541   0.2717   0.3501
   0.4096   0.4691   0.5333   0.5433   0.6265   0.6479   0.7081   0.7445
   0.7778   0.8205   0.8689   0.8829   0.9263   0.9599   1.0251   1.0496
   1.0994   1.1216   1.1783   1.2021   1.2216   1.2577   1.2945   1.3659
   1.3988   1.4162   1.4226   1.4681   1.4969   1.5206   1.5469   1.5861
   1.6151   1.6425   1.6626   1.6776   1.7047   1.7380   1.7442   1.7801
   1.8202   1.8356   1.8696   1.8948   1.9281   1.9794   2.0054   2.0353
   2.0504   2.0830   2.1014   2.1303   2.1660   2.1996   2.2184   2.2519
   2.2934   2.3245   2.3674   2.3823   2.4405   2.4800   2.5574   2.5722
   2.6173   2.6587   2.7285   2.7398   2.8212   2.8461   2.8932   2.9459
   2.9905   3.0536   3.1109   3.1960
     eigenvalues at k+q:
 -35.2872 -34.8132 -34.7116 -34.7098 -34.6475 -34.6264 -34.5736 -34.5354
 -34.5278 -34.5040 -34.4643 -34.4193 -34.2995 -17.2563 -17.0690 -17.0158
 -16.9338 -16.7795 -16.6885 -16.6735 -16.5698 -16.5549 -16.3950 -16.3784
 -16.3566 -16.2674 -16.2216 -16.1791 -16.1335 -16.1104 -16.1081 -16.0664
 -16.0539 -16.0262 -16.0032 -15.9931 -15.9749 -15.9123 -15.8927 -15.8770
 -15.8614 -15.8291 -15.8117 -15.7947 -15.7810 -15.7683 -15.7501 -15.7427
 -15.7304 -15.7124 -15.6946 -15.6835 -15.6752 -15.6577 -15.6294 -15.6125
 -15.5913 -15.5645 -15.5580 -15.5477 -15.5372 -15.5365 -15.5258 -15.4957
 -15.4856 -15.4476 -15.4430 -15.3799 -15.2141 -15.0394 -14.9201 -14.8576
 -14.1512 -14.0326 -13.9238 -13.8428 -13.7824 -13.7130 -13.6202 -13.5623
 -13.5287 -13.4492 -13.3787 -13.3349 -13.3037 -13.1090 -13.0223 -12.9629
 -12.9276 -12.8896 -12.8660 -12.7696 -12.7410 -12.7225 -12.7080 -12.6456
 -12.6332 -12.5835  -5.2416  -5.0647  -4.7359  -4.6409  -4.5592  -4.4894
  -4.3537  -4.3400  -4.2884  -4.2255  -4.1504  -4.0932  -4.0448  -3.9129
  -3.7771  -3.6105  -3.5766  -3.4764  -3.0335  -2.5441  -2.2677  -2.1930
  -1.9714  -1.8768  -1.8362  -1.7878  -1.6745  -1.6302  -1.5225  -1.4948
  -1.4446  -1.3318  -1.3038  -1.1913  -1.1459  -1.0634  -0.9799  -0.9183
  -0.8699  -0.8612  -0.8214  -0.7801  -0.7304  -0.6528  -0.6188  -0.5826
  -0.5523  -0.5331  -0.4584  -0.4057  -0.3000  -0.1915  -0.1315  -0.1126
   0.0186   0.0579   0.0974   0.1551   0.1954   0.2528   0.2725   0.3398
   0.4103   0.4704   0.5373   0.5437   0.6237   0.6461   0.7082   0.7467
   0.7792   0.8199   0.8675   0.8855   0.9250   0.9585   1.0258   1.0525
   1.0998   1.1207   1.1757   1.2011   1.2240   1.2580   1.2946   1.3639
   1.3972   1.4124   1.4246   1.4704   1.4967   1.5239   1.5455   1.5868
   1.6128   1.6435   1.6631   1.6778   1.7023   1.7376   1.7426   1.7825
   1.8211   1.8378   1.8694   1.8953   1.9271   1.9795   2.0095   2.0347
   2.0497   2.0814   2.1028   2.1315   2.1685   2.1978   2.2161   2.2485
   2.2955   2.3227   2.3694   2.3821   2.4413   2.4828   2.5593   2.5715
   2.6176   2.6534   2.7303   2.7386   2.8238   2.8437   2.8936   2.9462
   2.9900   3.0514   3.1134   3.1955
     cgsolve_all iterations  72    anorm=    0.71E-07
     cgsolve_all iterations  72    anorm=    0.72E-07
     cgsolve_all iterations  72    anorm=    0.71E-07
     compute_u_kq: q = (    0.0000,    0.0000,    0.0202)
     Rotating WFCS
     ethr =  1.00E-14,  avg # of iterations = 23.0
     eigenvalues at k:
 -35.2872 -34.8132 -34.7116 -34.7098 -34.6475 -34.6264 -34.5736 -34.5354
 -34.5278 -34.5040 -34.4643 -34.4193 -34.2995 -17.2563 -17.0696 -17.0145
 -16.9346 -16.7795 -16.6881 -16.6745 -16.5702 -16.5541 -16.3944 -16.3784
 -16.3568 -16.2669 -16.2213 -16.1778 -16.1346 -16.1118 -16.1076 -16.0685
 -16.0533 -16.0252 -16.0026 -15.9929 -15.9744 -15.9148 -15.8926 -15.8769
 -15.8606 -15.8304 -15.8094 -15.7934 -15.7798 -15.7675 -15.7510 -15.7457
 -15.7306 -15.7124 -15.6949 -15.6855 -15.6750 -15.6564 -15.6304 -15.6130
 -15.5926 -15.5620 -15.5573 -15.5475 -15.5380 -15.5361 -15.5259 -15.4963
 -15.4842 -15.4481 -15.4426 -15.3798 -15.2146 -15.0387 -14.9205 -14.8576
 -14.1515 -14.0313 -13.9195 -13.8412 -13.7879 -13.7141 -13.6252 -13.5636
 -13.5284 -13.4485 -13.3835 -13.3347 -13.2987 -13.1046 -13.0165 -12.9613
 -12.9271 -12.8918 -12.8704 -12.7685 -12.7415 -12.7243 -12.7085 -12.6445
 -12.6339 -12.5833  -5.2416  -5.0649  -4.7357  -4.6409  -4.5598  -4.4890
  -4.3529  -4.3409  -4.2879  -4.2253  -4.1501  -4.0928  -4.0456  -3.9128
  -3.7772  -3.6103  -3.5762  -3.4768  -3.0352  -2.5428  -2.2674  -2.1934
  -1.9728  -1.8743  -1.8376  -1.7859  -1.6713  -1.6325  -1.5235  -1.4958
  -1.4449  -1.3328  -1.3043  -1.1923  -1.1480  -1.0626  -0.9813  -0.9166
  -0.8706  -0.8617  -0.8226  -0.7794  -0.7297  -0.6555  -0.6173  -0.5813
  -0.5499  -0.5294  -0.4575  -0.4052  -0.3057  -0.1873  -0.1296  -0.1125
   0.0118   0.0535   0.0986   0.1550   0.1963   0.2541   0.2717   0.3501
   0.4096   0.4691   0.5333   0.5433   0.6265   0.6479   0.7081   0.7445
   0.7778   0.8205   0.8689   0.8829   0.9263   0.9599   1.0251   1.0496
   1.0994   1.1216   1.1783   1.2021   1.2216   1.2577   1.2945   1.3659
   1.3988   1.4162   1.4226   1.4681   1.4969   1.5206   1.5469   1.5861
   1.6151   1.6425   1.6626   1.6776   1.7047   1.7380   1.7442   1.7801
   1.8202   1.8356   1.8696   1.8948   1.9281   1.9794   2.0054   2.0353
   2.0504   2.0830   2.1014   2.1303   2.1660   2.1996   2.2184   2.2519
   2.2934   2.3245   2.3674   2.3823   2.4405   2.4800   2.5574   2.5722
   2.6173   2.6587   2.7285   2.7398   2.8212   2.8461   2.8932   2.9459
   2.9905   3.0536   3.1109   3.1960
     eigenvalues at k+q:
 -35.2872 -34.8132 -34.7116 -34.7098 -34.6475 -34.6264 -34.5736 -34.5354
 -34.5278 -34.5040 -34.4643 -34.4193 -34.2995 -17.2563 -17.0698 -17.0143
 -16.9346 -16.7797 -16.6882 -16.6745 -16.5699 -16.5542 -16.3937 -16.3784
 -16.3572 -16.2653 -16.2220 -16.1796 -16.1359 -16.1138 -16.1071 -16.0691
 -16.0521 -16.0246 -16.0037 -15.9908 -15.9720 -15.9155 -15.8931 -15.8761
 -15.8611 -15.8314 -15.8085 -15.7936 -15.7796 -15.7676 -15.7518 -15.7454
 -15.7298 -15.7143 -15.6928 -15.6853 -15.6751 -15.6566 -15.6311 -15.6129
 -15.5913 -15.5639 -15.5566 -15.5477 -15.5377 -15.5358 -15.5267 -15.4959
 -15.4844 -15.4481 -15.4426 -15.3795 -15.2150 -15.0384 -14.9204 -14.8575
 -14.1517 -14.0308 -13.9196 -13.8411 -13.7874 -13.7139 -13.6252 -13.5638
 -13.5287 -13.4482 -13.3834 -13.3347 -13.2989 -13.1046 -13.0167 -12.9612
 -12.9274 -12.8920 -12.8706 -12.7687 -12.7416 -12.7239 -12.7081 -12.6447
 -12.6341 -12.5837  -5.2415  -5.0649  -4.7357  -4.6410  -4.5598  -4.4890
  -4.3530  -4.3409  -4.2878  -4.2253  -4.1499  -4.0928  -4.0457  -3.9128
  -3.7773  -3.6105  -3.5761  -3.4768  -3.0352  -2.5426  -2.2674  -2.1934
  -1.9722  -1.8747  -1.8377  -1.7847  -1.6719  -1.6332  -1.5234  -1.4953
  -1.4445  -1.3347  -1.3022  -1.1924  -1.1487  -1.0631  -0.9832  -0.9147
  -0.8720  -0.8582  -0.8211  -0.7804  -0.7314  -0.6556  -0.6169  -0.5821
  -0.5508  -0.5291  -0.4594  -0.4022  -0.3053  -0.1871  -0.1295  -0.1130
   0.0109   0.0541   0.1017   0.1550   0.1957   0.2528   0.2746   0.3471
   0.4087   0.4690   0.5334   0.5448   0.6254   0.6475   0.7106   0.7435
   0.7811   0.8179   0.8676   0.8821   0.9298   0.9560   1.0224   1.0511
   1.1008   1.1155   1.1782   1.2024   1.2194   1.2597   1.2974   1.3696
   1.3985   1.4151   1.4266   1.4645   1.4969   1.5216   1.5457   1.5835
   1.6155   1.6411   1.6614   1.6775   1.7040   1.7389   1.7458   1.7805
   1.8205   1.8369   1.8727   1.8981   1.9245   1.9788   2.0065   2.0338
   2.0498   2.0831   2.0991   2.1307   2.1660   2.2003   2.2197   2.2516
   2.2945   2.3245   2.3668   2.3822   2.4414   2.4790   2.5571   2.5722
   2.6172   2.6584   2.7287   2.7404   2.8214   2.8465   2.8926   2.9460
   2.9904   3.0538   3.1108   3.1958
     cgsolve_all iterations  72    anorm=    0.71E-07
     cgsolve_all iterations  72    anorm=    0.71E-07
     cgsolve_all iterations  72    anorm=    0.72E-07
     compute_u_kq: q = (    0.0000,    0.0000,   -0.0202)
     Rotating WFCS
     ethr =  1.00E-14,  avg # of iterations = 23.0
     eigenvalues at k:
 -35.2872 -34.8132 -34.7116 -34.7098 -34.6475 -34.6264 -34.5736 -34.5354
 -34.5278 -34.5040 -34.4643 -34.4193 -34.2995 -17.2563 -17.0696 -17.0145
 -16.9346 -16.7795 -16.6881 -16.6745 -16.5702 -16.5541 -16.3944 -16.3784
 -16.3568 -16.2669 -16.2213 -16.1778 -16.1346 -16.1118 -16.1076 -16.0685
 -16.0533 -16.0252 -16.0026 -15.9929 -15.9744 -15.9148 -15.8926 -15.8769
 -15.8606 -15.8304 -15.8094 -15.7934 -15.7798 -15.7675 -15.7510 -15.7457
 -15.7306 -15.7124 -15.6949 -15.6855 -15.6750 -15.6564 -15.6304 -15.6130
 -15.5926 -15.5620 -15.5573 -15.5475 -15.5380 -15.5361 -15.5259 -15.4963
 -15.4842 -15.4481 -15.4426 -15.3798 -15.2146 -15.0387 -14.9205 -14.8576
 -14.1515 -14.0313 -13.9195 -13.8412 -13.7879 -13.7141 -13.6252 -13.5636
 -13.5284 -13.4485 -13.3835 -13.3347 -13.2987 -13.1046 -13.0165 -12.9613
 -12.9271 -12.8918 -12.8704 -12.7685 -12.7415 -12.7243 -12.7085 -12.6445
 -12.6339 -12.5833  -5.2416  -5.0649  -4.7357  -4.6409  -4.5598  -4.4890
  -4.3529  -4.3409  -4.2879  -4.2253  -4.1501  -4.0928  -4.0456  -3.9128
  -3.7772  -3.6103  -3.5762  -3.4768  -3.0352  -2.5428  -2.2674  -2.1934
  -1.9728  -1.8743  -1.8376  -1.7859  -1.6713  -1.6325  -1.5235  -1.4958
  -1.4449  -1.3328  -1.3043  -1.1923  -1.1480  -1.0626  -0.9813  -0.9166
  -0.8706  -0.8617  -0.8226  -0.7794  -0.7297  -0.6555  -0.6173  -0.5813
  -0.5499  -0.5294  -0.4575  -0.4052  -0.3057  -0.1873  -0.1296  -0.1125
   0.0118   0.0535   0.0986   0.1550   0.1963   0.2541   0.2717   0.3501
   0.4096   0.4691   0.5333   0.5433   0.6265   0.6479   0.7081   0.7445
   0.7778   0.8205   0.8689   0.8829   0.9263   0.9599   1.0251   1.0496
   1.0994   1.1216   1.1783   1.2021   1.2216   1.2577   1.2945   1.3659
   1.3988   1.4162   1.4226   1.4681   1.4969   1.5206   1.5469   1.5861
   1.6151   1.6425   1.6626   1.6776   1.7047   1.7380   1.7442   1.7801
   1.8202   1.8356   1.8696   1.8948   1.9281   1.9794   2.0054   2.0353
   2.0504   2.0830   2.1014   2.1303   2.1660   2.1996   2.2184   2.2519
   2.2934   2.3245   2.3674   2.3823   2.4405   2.4800   2.5574   2.5722
   2.6173   2.6587   2.7285   2.7398   2.8212   2.8461   2.8932   2.9459
   2.9905   3.0536   3.1109   3.1960
     eigenvalues at k+q:
 -35.2872 -34.8132 -34.7116 -34.7098 -34.6475 -34.6264 -34.5736 -34.5354
 -34.5278 -34.5040 -34.4643 -34.4193 -34.2995 -17.2564 -17.0694 -17.0148
 -16.9346 -16.7793 -16.6880 -16.6746 -16.5705 -16.5541 -16.3950 -16.3784
 -16.3564 -16.2686 -16.2205 -16.1758 -16.1333 -16.1107 -16.1069 -16.0679
 -16.0548 -16.0257 -16.0024 -15.9958 -15.9751 -15.9142 -15.8920 -15.8776
 -15.8604 -15.8296 -15.8102 -15.7931 -15.7799 -15.7673 -15.7502 -15.7459
 -15.7312 -15.7109 -15.6971 -15.6855 -15.6749 -15.6563 -15.6298 -15.6134
 -15.5936 -15.5603 -15.5580 -15.5476 -15.5383 -15.5361 -15.5248 -15.4967
 -15.4840 -15.4481 -15.4427 -15.3801 -15.2141 -15.0391 -14.9206 -14.8577
 -14.1513 -14.0318 -13.9193 -13.8415 -13.7883 -13.7143 -13.6252 -13.5633
 -13.5283 -13.4488 -13.3835 -13.3348 -13.2986 -13.1045 -13.0162 -12.9613
 -12.9270 -12.8914 -12.8704 -12.7684 -12.7413 -12.7248 -12.7087 -12.6444
 -12.6337 -12.5830  -5.2416  -5.0650  -4.7357  -4.6409  -4.5598  -4.4891
  -4.3529  -4.3408  -4.2881  -4.2252  -4.1502  -4.0928  -4.0455  -3.9129
  -3.7771  -3.6102  -3.5762  -3.4768  -3.0352  -2.5430  -2.2675  -2.1933
  -1.9735  -1.8741  -1.8374  -1.7866  -1.6717  -1.6309  -1.5237  -1.4963
  -1.4453  -1.3315  -1.3057  -1.1922  -1.1479  -1.0621  -0.9793  -0.9181
  -0.8702  -0.8641  -0.8241  -0.7786  -0.7274  -0.6554  -0.6181  -0.5806
  -0.5504  -0.5279  -0.4566  -0.4076  -0.3055  -0.1877  -0.1299  -0.1115
   0.0130   0.0529   0.0956   0.1544   0.1966   0.2543   0.2701   0.3532
   0.4106   0.4692   0.5326   0.5427   0.6271   0.6489   0.7052   0.7455
   0.7746   0.8233   0.8700   0.8840   0.9223   0.9627   1.0285   1.0488
   1.0983   1.1282   1.1781   1.2021   1.2241   1.2563   1.2910   1.3621
   1.3981   1.4171   1.4193   1.4714   1.4965   1.5196   1.5484   1.5887
   1.6147   1.6426   1.6646   1.6775   1.7054   1.7371   1.7431   1.7800
   1.8202   1.8345   1.8664   1.8913   1.9319   1.9797   2.0041   2.0365
   2.0514   2.0825   2.1033   2.1304   2.1664   2.1989   2.2172   2.2523
   2.2926   2.3242   2.3678   2.3823   2.4397   2.4810   2.5576   2.5721
   2.6174   2.6590   2.7282   2.7393   2.8210   2.8458   2.8938   2.9458
   2.9906   3.0534   3.1109   3.1962
     cgsolve_all iterations  72    anorm=    0.71E-07
     cgsolve_all iterations  72    anorm=    0.72E-07
     cgsolve_all iterations  72    anorm=    0.71E-07

     End of magnetic susceptibility calculation

     f-sum rule (1st term):
          -456.0550          0.0109          0.0163
             0.0100       -456.1009          0.0190
             0.0162          0.0185       -456.2223

     f-sum rule (2nd term):
           -11.3494         -0.0113         -0.0139
            -0.0121        -11.4318         -0.0191
            -0.0136         -0.0185        -11.3098

     f-sum rule (should be  -467.5314):
          -467.4044         -0.0004          0.0024
            -0.0021       -467.5327         -0.0000
             0.0026         -0.0000       -467.5321

     chi_bare pGv (HH) in paratec units:
      -122.650861      1.091501     -0.200291
         1.092753   -123.056028      0.001664
        -0.237344     -0.056897   -120.270727

      -122.650861      1.091501     -0.200291
         1.092753   -123.056028      0.001664
        -0.237344     -0.056897   -120.270727

     chi_bare vGv (VV) in paratec units:
      -119.697370      1.276821     -0.171961
         1.276465   -120.351635     -0.056682
        -0.172231     -0.056765   -117.952509

      -119.697370      1.276821     -0.171961
         1.276465   -120.351635     -0.056682
        -0.172231     -0.056765   -117.952509

     chi_bare pGv (HH) in 10^{-6} cm^3/mol:
          -582.8485          5.1869         -0.9518
             5.1929       -584.7738          0.0079
            -1.1279         -0.2704       -571.5378

     chi_bare vGv (VV) in 10^{-6} cm^3/mol:
          -568.8132          6.0676         -0.8172
             6.0659       -571.9223         -0.2694
            -0.8185         -0.2698       -560.5214

     Contributions to the NMR chemical shifts: -------------------------------

     Macroscopic shape contribution in ppm:                    7.26
             7.2975         -0.0000          0.0000
            -0.0000          7.3216         -0.0000
             0.0000          0.0000          7.1558


     Core contribution in ppm:

     Atom  1  O   pos: ( -0.732561  0.886302  1.986154)  core sigma:         271.07
     Atom  2  H   pos: ( -0.822749  1.710132  0.049635)  core sigma:           0.00
     Atom  3  H   pos: ( -1.030616  1.809035  0.004466)  core sigma:           0.00
     Atom  4  O   pos: (  0.681840 -0.472011  1.776118)  core sigma:         271.07
     Atom  5  H   pos: (  0.557517 -0.395951  1.799322)  core sigma:           0.00
     Atom  6  H   pos: (  0.701033 -0.478663  1.630680)  core sigma:           0.00
     Atom  7  O   pos: ( -0.287985  0.685826  1.911599)  core sigma:         271.07
     Atom  8  H   pos: ( -0.548641  1.569426 -0.013114)  core sigma:           0.00
     Atom  9  H   pos: ( -0.326464  1.593654 -0.042938)  core sigma:           0.00
     Atom 10  O   pos: ( -0.740773  1.137397  0.005965)  core sigma:         271.07
     Atom 11  H   pos: ( -0.740327  1.275972  0.064813)  core sigma:           0.00
     Atom 12  H   pos: ( -0.663002  1.054705  0.100595)  core sigma:           0.00
     Atom 13  O   pos: (  0.427383 -0.234261  1.964754)  core sigma:         271.07
     Atom 14  H   pos: (  0.282553 -0.199289  2.013148)  core sigma:           0.00
     Atom 15  H   pos: (  0.338895  0.621050  0.042766)  core sigma:           0.00
     Atom 16  O   pos: ( -0.538874  0.939349  1.644290)  core sigma:         271.07
     Atom 17  H   pos: ( -0.608851  0.984035  1.517295)  core sigma:           0.00
     Atom 18  H   pos: ( -0.618474  0.988358  1.757657)  core sigma:           0.00
     Atom 19  O   pos: ( -0.226046  1.325211  0.507448)  core sigma:         271.07
     Atom 20  H   pos: ( -0.111302  1.413713  0.483609)  core sigma:           0.00
     Atom 21  H   pos: ( -0.340848  1.419230  0.495303)  core sigma:           0.00
     Atom 22  O   pos: (  0.050872  0.358557  1.814636)  core sigma:         271.07
     Atom 23  H   pos: ( -0.072884  0.417378  1.766113)  core sigma:           0.00
     Atom 24  H   pos: (  0.078546  0.229396  1.739708)  core sigma:           0.00
     Atom 25  Ca  pos: ( -0.185423  1.266429  0.869488)  core sigma:        1265.05
     Atom 26  Si  pos: ( -0.666635  1.217319  0.710261)  core sigma:         837.79
     Atom 27  O   pos: ( -0.861416  1.152089  0.836476)  core sigma:         271.07
     Atom 28  O   pos: ( -0.531069  1.360459  0.851314)  core sigma:         271.07
     Atom 29  O   pos: ( -0.535286  1.020913  0.638619)  core sigma:         271.07
     Atom 30  O   pos: ( -0.729034  1.299857  0.485303)  core sigma:         271.07
     Atom 31  Ca  pos: (  0.748665 -0.112372  0.860743)  core sigma:        1265.05
     Atom 32  Si  pos: (  0.243507 -0.060230  0.694160)  core sigma:         837.79
     Atom 33  O   pos: (  0.095083 -0.199079  0.826249)  core sigma:         271.07
     Atom 34  O   pos: (  0.421471  0.019067  0.837830)  core sigma:         271.07
     Atom 35  O   pos: (  0.322816 -0.190148  0.494986)  core sigma:         271.07
     Atom 36  Ca  pos: ( -0.366304  0.785666  1.196719)  core sigma:        1265.05
     Atom 37  Si  pos: ( -0.865933  0.788643  1.352024)  core sigma:         837.79
     Atom 38  O   pos: ( -0.753309  0.999761  1.309156)  core sigma:         271.07
     Atom 39  O   pos: ( -0.019593  0.684653  1.202195)  core sigma:         271.07
     Atom 40  O   pos: (  0.045641  0.761785  1.599016)  core sigma:         271.07
     Atom 41  Ca  pos: ( -0.738709  1.289969  1.158101)  core sigma:        1265.05
     Atom 42  Si  pos: (  1.028558 -0.540096  1.392684)  core sigma:         837.79
     Atom 43  O   pos: ( -0.265126  1.054432  1.346146)  core sigma:         271.07
     Atom 44  O   pos: (  0.167768 -0.441221  1.190578)  core sigma:         271.07
     Atom 45  O   pos: (  0.811998 -0.407739  1.373206)  core sigma:         271.07
     Atom 46  O   pos: (  0.114464 -0.484083  1.596549)  core sigma:         271.07
     Atom 47  Ca  pos: ( -0.188249  0.986437  1.688824)  core sigma:        1265.05
     Atom 48  Ca  pos: ( -0.019696 -0.213800  1.736057)  core sigma:        1265.05
     Atom 49  Si  pos: ( -0.709186  1.525318  0.383627)  core sigma:         837.79
     Atom 50  O   pos: ( -0.723450  1.508596  0.143275)  core sigma:         271.07
     Atom 51  O   pos: (  0.727784 -0.196306  0.503913)  core sigma:         271.07
     Atom 52  O   pos: ( -0.046228  0.978529  0.428247)  core sigma:         271.07
     Atom 53  H   pos: ( -0.134899  1.095182  0.450912)  core sigma:           0.00
     Atom 54  H   pos: (  0.081981  1.042553  0.402824)  core sigma:           0.00
     Atom 55  O   pos: ( -0.514286  0.914516  0.264662)  core sigma:         271.07
     Atom 56  H   pos: ( -0.505370  1.003342  0.383646)  core sigma:           0.00
     Atom 57  H   pos: ( -0.588973  0.803836  0.322465)  core sigma:           0.00
     Atom 58  O   pos: ( -0.209303  1.651910  0.194052)  core sigma:         271.07
     Atom 59  H   pos: ( -0.325665  1.660174  0.285215)  core sigma:           0.00
     Atom 60  H   pos: (  0.145771 -0.165218  0.296218)  core sigma:           0.00
     Atom 61  O   pos: (  0.543058  0.462124  0.150707)  core sigma:         271.07
     Atom 62  H   pos: (  0.557507  0.333313  0.225748)  core sigma:           0.00
     Atom 63  H   pos: (  0.570985  0.423988  0.012043)  core sigma:           0.00
     Atom 64  O   pos: (  0.090923 -0.678612  2.019238)  core sigma:         271.07
     Atom 65  H   pos: (  0.852083  0.170467  0.125073)  core sigma:           0.00
     Atom 66  H   pos: (  0.037125  0.314818  0.037934)  core sigma:           0.00
     Atom 67  O   pos: (  0.707390  0.161806  0.325366)  core sigma:         271.07
     Atom 68  H   pos: (  0.709026  0.034475  0.403043)  core sigma:           0.00
     Atom 69  H   pos: ( -0.195947  0.275530  0.375537)  core sigma:           0.00
     Atom 70  Ca  pos: (  0.481919  0.369225  0.854806)  core sigma:        1265.05
     Atom 71  Si  pos: (  0.000436  0.325863  0.666338)  core sigma:         837.79
     Atom 72  O   pos: ( -0.191678  0.249204  0.799809)  core sigma:         271.07
     Atom 73  O   pos: (  0.137693  0.449653  0.825923)  core sigma:         271.07
     Atom 74  O   pos: (  0.123273  0.123073  0.590173)  core sigma:         271.07
     Atom 75  O   pos: ( -0.049335  0.438191  0.459050)  core sigma:         271.07
     Atom 76  Ca  pos: (  0.085343  0.786747  0.890974)  core sigma:        1265.05
     Atom 77  Si  pos: ( -0.431481  0.828521  0.759917)  core sigma:         837.79
     Atom 78  O   pos: ( -0.582284  0.756457  0.935187)  core sigma:         271.07
     Atom 79  O   pos: ( -0.233022  0.912546  0.873082)  core sigma:         271.07
     Atom 80  O   pos: ( -0.403274  0.650111  0.602134)  core sigma:         271.07
     Atom 81  Ca  pos: (  0.228569 -0.092937  1.144874)  core sigma:        1265.05
     Atom 82  Si  pos: (  0.738128 -0.161031  1.345507)  core sigma:         837.79
     Atom 83  O   pos: ( -0.110160 -0.021145  1.180021)  core sigma:         271.07
     Atom 84  O   pos: (  0.527572 -0.193279  1.232775)  core sigma:         271.07
     Atom 85  O   pos: ( -0.269180 -0.062314  1.552939)  core sigma:         271.07
     Atom 86  Ca  pos: ( -0.065778  0.332721  1.130256)  core sigma:        1265.05
     Atom 87  Si  pos: ( -0.579863  0.395599  1.331655)  core sigma:         837.79
     Atom 88  O   pos: (  0.243193  0.234651  1.265814)  core sigma:         271.07
     Atom 89  O   pos: ( -0.397224  0.419772  1.170871)  core sigma:         271.07
     Atom 90  O   pos: ( -0.668485  0.630417  1.360997)  core sigma:         271.07
     Atom 91  O   pos: ( -0.511315  0.357928  1.561841)  core sigma:         271.07
     Atom 92  Ca  pos: (  0.484052  0.057439  1.744075)  core sigma:        1265.05
     Atom 93  Ca  pos: ( -0.688459  0.607208  1.734762)  core sigma:        1265.05
     Atom 94  Ca  pos: ( -0.213995  0.681162  0.323936)  core sigma:        1265.05
     Atom 95  O   pos: ( -0.084730  0.779978  0.017040)  core sigma:         271.07
     Atom 96  H   pos: ( -0.058810  0.921671  0.035524)  core sigma:           0.00
     Atom 97  O   pos: (  0.171389  0.031997  1.627713)  core sigma:         271.07
     Atom 98  H   pos: (  0.170696  0.101683  1.498596)  core sigma:           0.00

     Bare contribution in ppm:

     Atom  1  O   pos: ( -0.732561  0.886302  1.986154)  bare sigma:          70.72
            71.4500         -3.3116         -1.8120
            -5.5482         67.9962         -4.7030
            -1.5389         -5.6166         72.7107

     Atom  2  H   pos: ( -0.822749  1.710132  0.049635)  bare sigma:          12.89
            10.3127        -10.8822          7.5331
           -11.5799         14.5460        -12.7774
             8.7739        -13.7639         13.7993

     Atom  3  H   pos: ( -1.030616  1.809035  0.004466)  bare sigma:          17.00
            29.1082         -1.2792         -8.4339
            -1.0663          8.3847         -2.3195
            -9.0253         -2.2381         13.5171

     Atom  4  O   pos: (  0.681840 -0.472011  1.776118)  bare sigma:          71.76
            67.0247         -2.4129         -7.7876
            -2.3126         68.8238          2.7197
            -6.2028          2.3667         79.4304

     Atom  5  H   pos: (  0.557517 -0.395951  1.799322)  bare sigma:          15.56
            21.1796        -12.5278         -8.2759
           -11.9323         13.1838          6.2563
            -6.6484          5.0698         12.3143

     Atom  6  H   pos: (  0.701033 -0.478663  1.630680)  bare sigma:          16.85
             9.5136         -0.4036         -5.4990
            -0.1984          9.2806         -0.1774
            -7.2697          0.4611         31.7601

     Atom  7  O   pos: ( -0.287985  0.685826  1.911599)  bare sigma:          74.03
            80.0365          3.5305         -2.3434
             3.5654         65.4674         -1.6256
            -5.8587         -2.1917         76.5792

     Atom  8  H   pos: ( -0.548641  1.569426 -0.013114)  bare sigma:          13.50
            20.0161          5.9498        -14.5291
             6.1155          0.6661         -5.3602
           -16.4978         -5.6003         19.8208

     Atom  9  H   pos: ( -0.326464  1.593654 -0.042938)  bare sigma:          17.02
            24.5276          0.8893         10.7239
             0.4269          6.3230          0.7728
            10.9450          1.3459         20.2115

     Atom 10  O   pos: ( -0.740773  1.137397  0.005965)  bare sigma:          71.27
            63.3914         -2.2697          2.8311
            -1.7716         77.1755          4.7508
             2.2787          8.2838         73.2571

     Atom 11  H   pos: ( -0.740327  1.275972  0.064813)  bare sigma:          12.81
            -1.1645          0.5416          1.2037
             0.0268         32.0235         10.3988
             0.7913         12.5738          7.5668

     Atom 12  H   pos: ( -0.663002  1.054705  0.100595)  bare sigma:          15.53
            11.4391         -9.6730         10.3868
            -8.6246         16.7374         -8.7223
            10.1627         -9.3397         18.4000

     Atom 13  O   pos: (  0.427383 -0.234261  1.964754)  bare sigma:          67.99
            77.3849         -9.3973         -2.2629
           -11.0400         64.1107         -0.4277
            -3.4764          1.0312         62.4744

     Atom 14  H   pos: (  0.282553 -0.199289  2.013148)  bare sigma:           8.69
            31.3173        -11.1677         -8.3945
            -9.7564         -2.3507          2.3122
            -9.5714          2.8490         -2.9048

     Atom 15  H   pos: (  0.338895  0.621050  0.042766)  bare sigma:          17.33
            18.2828         -8.4045          9.0499
            -8.8939         13.9953         -5.4116
            10.2770         -5.7889         19.6978

     Atom 16  O   pos: ( -0.538874  0.939349  1.644290)  bare sigma:          61.44
            61.8490          3.1276          0.1816
             3.0031         60.3194         -2.2379
             1.5318         -1.5928         62.1549

     Atom 17  H   pos: ( -0.608851  0.984035  1.517295)  bare sigma:          11.67
             8.6543         -0.9614         12.6600
            -1.7001          2.6697         -5.6125
            11.5837         -4.0994         23.6807

     Atom 18  H   pos: ( -0.618474  0.988358  1.757657)  bare sigma:          15.74
            12.1186         -0.1587         -9.9896
            -0.5115         10.4839          2.0140
            -9.0525          1.1486         24.6089

     Atom 19  O   pos: ( -0.226046  1.325211  0.507448)  bare sigma:          68.56
            72.6688         -2.4543         -0.5927
            -3.2770         70.5116          0.0405
            -1.6724         -0.8569         62.4963

     Atom 20  H   pos: ( -0.111302  1.413713  0.483609)  bare sigma:          16.79
            24.3617         10.1849         -2.2563
            10.7332         18.2966         -2.4292
            -2.7165         -3.0793          7.7264

     Atom 21  H   pos: ( -0.340848  1.419230  0.495303)  bare sigma:          14.72
            22.8135        -11.6945          1.0323
           -12.8178         16.8518         -2.8359
             1.3071         -3.2825          4.5092

     Atom 22  O   pos: (  0.050872  0.358557  1.814636)  bare sigma:          70.58
            68.0480          1.6484         -1.5284
             0.6376         78.2764          5.3487
            -3.9072          5.3779         65.4172

     Atom 23  H   pos: ( -0.072884  0.417378  1.766113)  bare sigma:          18.92
            25.5107         -7.9929          2.3940
            -6.5231         18.0344         -0.6193
             3.2554         -1.3482         13.2163

     Atom 24  H   pos: (  0.078546  0.229396  1.739708)  bare sigma:          12.01
             2.8859         -7.1917         -3.1434
            -8.5321         25.5932         13.0699
            -4.3006         13.5051          7.5481

     Atom 25  Ca  pos: ( -0.185423  1.266429  0.869488)  bare sigma:         103.77
           104.0992         -2.1728          4.3544
            -2.2389        106.5789          0.6549
             4.4985          0.5661        100.6431

     Atom 26  Si  pos: ( -0.666635  1.217319  0.710261)  bare sigma:         -27.88
           -26.0796          3.5813         -0.7823
             3.4144        -30.1094          0.4655
            -0.4647          0.4202        -27.4477

     Atom 27  O   pos: ( -0.861416  1.152089  0.836476)  bare sigma:          34.05
            37.4957          0.4419         -0.3950
            -0.0550         37.3123          0.0931
             1.8623          1.2533         27.3528

     Atom 28  O   pos: ( -0.531069  1.360459  0.851314)  bare sigma:          36.39
            43.0847         -0.2733         -1.2333
            -0.5549         40.3621         -3.3311
            -3.8425         -5.1631         25.7228

     Atom 29  O   pos: ( -0.535286  1.020913  0.638619)  bare sigma:          49.34
            43.5277         -8.3893          0.8731
            -8.0918         55.6496         -1.5312
             0.5078          0.0378         48.8298

     Atom 30  O   pos: ( -0.729034  1.299857  0.485303)  bare sigma:          52.59
            46.0833         -2.3960          2.4688
            -0.7007         57.7958         -8.3879
             1.6582         -7.3593         53.8797

     Atom 31  Ca  pos: (  0.748665 -0.112372  0.860743)  bare sigma:         106.65
           106.4041         -1.9733          4.1882
            -2.2264        112.4071          1.2628
             4.0240          1.5788        101.1453

     Atom 32  Si  pos: (  0.243507 -0.060230  0.694160)  bare sigma:         -27.68
           -26.0920          1.8425          1.5369
             2.2701        -28.5333         -1.0016
             1.6041         -0.4079        -28.4107

     Atom 33  O   pos: (  0.095083 -0.199079  0.826249)  bare sigma:          31.33
            31.7688         -0.2972         -0.2809
             1.2780         39.8234          0.4721
             1.5973          2.0283         22.4019

     Atom 34  O   pos: (  0.421471  0.019067  0.837830)  bare sigma:          34.82
            40.4700          0.3029          1.1299
            -0.9501         39.9397          0.9587
            -2.2053         -0.7891         24.0491

     Atom 35  O   pos: (  0.322816 -0.190148  0.494986)  bare sigma:          51.02
            54.0544         -5.8050         -4.5395
            -6.0029         46.7554          5.3503
            -3.3540          4.8440         52.2369

     Atom 36  Ca  pos: ( -0.366304  0.785666  1.196719)  bare sigma:         101.00
            96.4738          6.5933          8.4114
             7.0511        106.6058          8.6836
             8.9489          8.0890         99.9295

     Atom 37  Si  pos: ( -0.865933  0.788643  1.352024)  bare sigma:         -27.82
           -29.8620          4.9421          0.4459
             5.2889        -28.9997          0.9315
             0.7234         -0.0857        -24.5964

     Atom 38  O   pos: ( -0.753309  0.999761  1.309156)  bare sigma:          35.58
            19.8457          0.9129         -0.1804
             4.9935         54.7094        -20.1526
            -2.8024        -20.7080         32.1809

     Atom 39  O   pos: ( -0.019593  0.684653  1.202195)  bare sigma:          29.46
            23.9630          0.1605         -0.5709
             3.8503         25.0154         -0.8798
             0.3354         -1.1894         39.3966

     Atom 40  O   pos: (  0.045641  0.761785  1.599016)  bare sigma:          25.03
            36.3634        -15.8890         -2.6236
           -18.5034         26.5226          3.4659
            -0.2993          2.0619         12.2140

     Atom 41  Ca  pos: ( -0.738709  1.289969  1.158101)  bare sigma:         100.41
            92.7302          1.6779         -2.7185
             0.1770        113.2966         -7.3662
            -1.8025         -7.0887         95.1912

     Atom 42  Si  pos: (  1.028558 -0.540096  1.392684)  bare sigma:         -28.05
           -32.4664          3.6135         -1.5948
             3.0203        -26.7665         -0.2804
            -1.2782         -0.2067        -24.9083

     Atom 43  O   pos: ( -0.265126  1.054432  1.346146)  bare sigma:          29.09
            17.7267         11.0430          4.6576
             8.1018         37.4637         10.2843
             6.2986         14.9111         32.0695

     Atom 44  O   pos: (  0.167768 -0.441221  1.190578)  bare sigma:          26.46
            29.2621          1.0102         -2.7371
            -0.3387         19.7099          1.5618
            -2.0970          1.4844         30.4111

     Atom 45  O   pos: (  0.811998 -0.407739  1.373206)  bare sigma:          44.35
            47.3982         -6.6994          0.1248
            -4.1413         42.3458         -0.9543
             0.6968         -0.5517         43.3012

     Atom 46  O   pos: (  0.114464 -0.484083  1.596549)  bare sigma:          28.67
            22.1909         -6.7013         -9.4748
            -7.3095         46.8559          8.5136
            -9.1697          4.6663         16.9589

     Atom 47  Ca  pos: ( -0.188249  0.986437  1.688824)  bare sigma:         102.59
           102.4737         -9.8998         -1.4266
            -9.9918        104.6545          0.7249
            -2.0863          1.3951        100.6433

     Atom 48  Ca  pos: ( -0.019696 -0.213800  1.736057)  bare sigma:          93.17
            86.8694         -1.0582          3.8974
            -1.0840         96.7779          7.0237
             2.5147          5.3415         95.8670

     Atom 49  Si  pos: ( -0.709186  1.525318  0.383627)  bare sigma:         -27.71
           -27.5038          3.2064          2.9212
             3.1854        -32.4605          0.7013
             2.5652          0.6694        -23.1734

     Atom 50  O   pos: ( -0.723450  1.508596  0.143275)  bare sigma:          50.56
            40.8086         -1.3145          1.0577
            -2.3018         49.0768         -1.3746
             0.4383         -0.0067         61.8093

     Atom 51  O   pos: (  0.727784 -0.196306  0.503913)  bare sigma:          43.38
            42.9138          2.6223          1.3971
             2.8826         41.5190         -0.9961
             1.8559          0.4066         45.7190

     Atom 52  O   pos: ( -0.046228  0.978529  0.428247)  bare sigma:          75.75
            77.4671          1.3249         -1.8505
             3.4139         79.9572          4.8348
            -1.5905          5.9769         69.8192

     Atom 53  H   pos: ( -0.134899  1.095182  0.450912)  bare sigma:          14.94
            15.2154        -11.7727         -3.7962
           -12.5148         25.4528          5.6827
            -3.7418          5.2267          4.1584

     Atom 54  H   pos: (  0.081981  1.042553  0.402824)  bare sigma:          18.78
            28.1188          7.4017         -2.7707
             9.3276         16.2614          0.7011
            -2.8474          0.6303         11.9544

     Atom 55  O   pos: ( -0.514286  0.914516  0.264662)  bare sigma:          70.94
            65.0189          3.2042          4.7308
             4.4591         72.3904          3.3310
             2.9143          0.9719         75.4206

     Atom 56  H   pos: ( -0.505370  1.003342  0.383646)  bare sigma:          14.72
             4.6031          0.0087          0.6486
             0.4484         13.3346         11.2777
             1.5934         12.0728         26.2300

     Atom 57  H   pos: ( -0.588973  0.803836  0.322465)  bare sigma:          20.43
            17.0806          4.8995         -1.4921
             4.0119         25.1037         -2.1217
            -1.1702         -3.7118         19.1131

     Atom 58  O   pos: ( -0.209303  1.651910  0.194052)  bare sigma:          71.51
            81.4775         -0.2693         -2.1421
             1.7759         58.1001         -4.3171
            -0.7263         -3.2842         74.9540

     Atom 59  H   pos: ( -0.325665  1.660174  0.285215)  bare sigma:          15.64
            25.0432         -0.6593        -12.2920
            -0.5393          4.2785         -1.4292
           -13.6364         -1.2662         17.6094

     Atom 60  H   pos: (  0.145771 -0.165218  0.296218)  bare sigma:          16.63
            25.3527         -1.7235         11.1472
            -1.5815          4.4116         -2.0768
            12.4416         -2.3730         20.1146

     Atom 61  O   pos: (  0.543058  0.462124  0.150707)  bare sigma:          73.23
            69.0512         -4.8937          6.6845
            -5.6047         73.7717         -3.5124
             4.8968         -4.6343         76.8641

     Atom 62  H   pos: (  0.557507  0.333313  0.225748)  bare sigma:          13.23
             4.7014         -6.4272          4.7480
            -7.5979         23.2806        -13.8343
             4.9908        -12.0288         11.7084

     Atom 63  H   pos: (  0.570985  0.423988  0.012043)  bare sigma:          17.45
             8.7215         -2.0016         -1.1352
            -2.5991          9.9855          3.4357
            -0.4151          2.1154         33.6497

     Atom 64  O   pos: (  0.090923 -0.678612  2.019238)  bare sigma:          74.49
            71.0362          1.8490         -4.0944
             1.9767         69.3902          0.4421
            -2.8853          2.0543         83.0384

     Atom 65  H   pos: (  0.852083  0.170467  0.125073)  bare sigma:          12.47
            10.2736          3.8979        -13.5827
             3.7157          3.7603         -5.8549
           -15.2924         -6.2458         23.3733

     Atom 66  H   pos: (  0.037125  0.314818  0.037934)  bare sigma:          20.13
            23.6145          7.5379          2.1870
             7.4682         20.0406          2.3127
             3.6893          3.2063         16.7357

     Atom 67  O   pos: (  0.707390  0.161806  0.325366)  bare sigma:          64.65
            58.3112          4.7439          2.5613
             5.2004         73.1283         -4.0687
             1.6187         -4.4623         62.5216

     Atom 68  H   pos: (  0.709026  0.034475  0.403043)  bare sigma:          13.20
             2.0087          0.9265          0.3510
             1.3350         28.5395        -12.3915
            -0.1597        -13.3335          9.0436

     Atom 69  H   pos: ( -0.195947  0.275530  0.375537)  bare sigma:          10.73
             9.8550         14.8542         10.7267
            14.1783         15.6895          8.7076
            10.8189          9.2770          6.6351

     Atom 70  Ca  pos: (  0.481919  0.369225  0.854806)  bare sigma:         104.96
           108.6882         -1.1855          1.6120
            -1.1473        107.5989         -1.6198
             2.4538         -1.9849         98.6043

     Atom 71  Si  pos: (  0.000436  0.325863  0.666338)  bare sigma:         -27.79
           -29.6410          0.8359          2.9772
             1.1663        -29.4780         -2.1393
             2.5450         -1.8696        -24.2395

     Atom 72  O   pos: ( -0.191678  0.249204  0.799809)  bare sigma:          25.58
            26.1060         -2.5628          4.3503
            -1.7399         32.3151          3.0998
             6.8489          3.7117         18.3229

     Atom 73  O   pos: (  0.137693  0.449653  0.825923)  bare sigma:          29.00
            31.2355         -2.3192         -0.6589
            -0.9887         38.6788          3.4161
            -3.3247          0.0299         17.0848

     Atom 74  O   pos: (  0.123273  0.123073  0.590173)  bare sigma:          54.58
            51.4782        -11.0592          1.9521
           -11.0855         62.4192         -1.9478
             2.2608         -1.6197         49.8438

     Atom 75  O   pos: ( -0.049335  0.438191  0.459050)  bare sigma:          34.99
            28.7587        -13.7620         22.0957
           -10.8627         47.4981        -16.4335
            16.0132        -10.2041         28.7085

     Atom 76  Ca  pos: (  0.085343  0.786747  0.890974)  bare sigma:         100.27
           104.9673         -5.2264         -1.7389
            -5.5448        105.3390         -3.3697
            -2.1947         -3.0350         90.5062

     Atom 77  Si  pos: ( -0.431481  0.828521  0.759917)  bare sigma:         -28.42
           -29.8421          1.6186         -1.0759
             1.5017        -28.4256          3.4314
            -1.2287          4.1884        -26.9982

     Atom 78  O   pos: ( -0.582284  0.756457  0.935187)  bare sigma:          24.24
            38.3691         -5.2992          9.6402
            -7.0686         14.3951          6.0104
            11.5978          4.1634         19.9670

     Atom 79  O   pos: ( -0.233022  0.912546  0.873082)  bare sigma:          28.99
            31.3000         -2.2458         -1.9004
            -2.0867         37.5289          0.0756
            -3.6728         -2.0314         18.1424

     Atom 80  O   pos: ( -0.403274  0.650111  0.602134)  bare sigma:          33.68
            28.1423          4.0746         -9.2585
             6.2228         25.0236         -1.5637
            -9.2444          0.8170         47.8863

     Atom 81  Ca  pos: (  0.228569 -0.092937  1.144874)  bare sigma:          99.68
           106.3228         -5.3081          3.9847
            -5.4847        100.4987          2.4369
             3.2543          2.2051         92.2130

     Atom 82  Si  pos: (  0.738128 -0.161031  1.345507)  bare sigma:         -27.33
           -26.4547          3.9385         -0.2513
             4.4627        -33.2298          0.4904
            -0.0241          0.3180        -22.3182

     Atom 83  O   pos: ( -0.110160 -0.021145  1.180021)  bare sigma:          33.38
            36.5377          2.5068         -4.9616
             1.5533         35.3212         -4.1592
            -3.0384         -4.7056         28.2812

     Atom 84  O   pos: (  0.527572 -0.193279  1.232775)  bare sigma:          31.22
            40.5693         -4.5480          8.0599
            -5.9777         30.2567          0.0431
             6.2270          1.4960         22.8226

     Atom 85  O   pos: ( -0.269180 -0.062314  1.552939)  bare sigma:          27.99
            36.9738        -19.5239        -11.0006
           -18.0295         17.5210          7.9296
            -7.7357          6.9225         29.4783

     Atom 86  Ca  pos: ( -0.065778  0.332721  1.130256)  bare sigma:         102.02
           106.9054         -4.6891          4.2078
            -4.2695        104.0678          0.8597
             3.6389          0.4929         95.1004

     Atom 87  Si  pos: ( -0.579863  0.395599  1.331655)  bare sigma:         -27.85
           -27.6382          4.3643         -0.8461
             4.4565        -31.9315         -0.1494
             0.0456          0.5760        -23.9677

     Atom 88  O   pos: (  0.243193  0.234651  1.265814)  bare sigma:          34.82
            36.1839          1.6275          6.1077
             0.1164         35.8571          1.9733
             8.3731          6.0167         32.4183

     Atom 89  O   pos: ( -0.397224  0.419772  1.170871)  bare sigma:          30.08
            35.4685         -0.7775         -5.6119
            -2.8165         23.2034          0.7851
            -1.8482         -0.5988         31.5804

     Atom 90  O   pos: ( -0.668485  0.630417  1.360997)  bare sigma:          46.14
            46.5295         -0.5108          0.8541
            -0.1286         48.8735         -1.2919
             1.7102         -1.0246         43.0064

     Atom 91  O   pos: ( -0.511315  0.357928  1.561841)  bare sigma:          23.97
            11.8796         -4.6573         -4.9309
            -3.9215         42.9319        -10.6573
            -5.2047         -5.6061         17.0906

     Atom 92  Ca  pos: (  0.484052  0.057439  1.744075)  bare sigma:          95.00
            99.3401         -7.6920         -3.1627
            -6.8679         92.0823         -0.2126
            -4.6110         -2.8022         93.5830

     Atom 93  Ca  pos: ( -0.688459  0.607208  1.734762)  bare sigma:         105.77
           105.3115         -0.9540         -1.0842
            -1.3313        112.3010          5.1433
            -1.4712          5.1964         99.7035

     Atom 94  Ca  pos: ( -0.213995  0.681162  0.323936)  bare sigma:          99.93
            94.1199         -2.9519         -3.7589
            -4.2106         99.4803         -9.1469
            -3.0636        -11.5080        106.2029

     Atom 95  O   pos: ( -0.084730  0.779978  0.017040)  bare sigma:          49.89
            57.3184         -2.5944         -3.7867
            -4.6285         21.4623         -1.1945
            -3.9780          2.1307         70.8772

     Atom 96  H   pos: ( -0.058810  0.921671  0.035524)  bare sigma:          19.42
            15.4323          3.6471         -0.4831
             3.7589         25.1596          1.8375
            -0.5563          2.3881         17.6739

     Atom 97  O   pos: (  0.171389  0.031997  1.627713)  bare sigma:          36.10
            52.9135         11.2901         -3.8943
             9.1192         38.5137          5.0629
            -1.0945         10.4761         16.8836

     Atom 98  H   pos: (  0.170696  0.101683  1.498596)  bare sigma:          15.65
             8.3265          2.6173         -1.8039
             2.9579         14.0509         -8.7581
            -1.8727         -8.5787         24.5793

     Diamagnetic contribution in ppm:

     Atom  1  O   pos: ( -0.732561  0.886302  1.986154)  dia sigma:          18.11
            18.6065         -0.3722         -0.0528
            -0.3722         17.7367         -0.3040
            -0.0528         -0.3040         17.9949

     Atom  2  H   pos: ( -0.822749  1.710132  0.049635)  dia sigma:           0.93
             0.9306         -0.0000         -0.0000
            -0.0000          0.9306         -0.0000
            -0.0000         -0.0000          0.9306

     Atom  3  H   pos: ( -1.030616  1.809035  0.004466)  dia sigma:           1.00
             1.0032         -0.0000         -0.0000
            -0.0000          1.0032         -0.0000
            -0.0000         -0.0000          1.0032

     Atom  4  O   pos: (  0.681840 -0.472011  1.776118)  dia sigma:          18.14
            18.2322         -0.4525         -0.2324
            -0.4525         17.6193          0.1642
            -0.2324          0.1642         18.5596

     Atom  5  H   pos: (  0.557517 -0.395951  1.799322)  dia sigma:           0.98
             0.9831         -0.0000         -0.0000
            -0.0000          0.9831         -0.0000
            -0.0000         -0.0000          0.9831

     Atom  6  H   pos: (  0.701033 -0.478663  1.630680)  dia sigma:           1.00
             0.9993         -0.0000         -0.0000
            -0.0000          0.9993         -0.0000
            -0.0000         -0.0000          0.9993

     Atom  7  O   pos: ( -0.287985  0.685826  1.911599)  dia sigma:          18.05
            18.6547          0.0982          0.0134
             0.0982         17.3947         -0.1884
             0.0134         -0.1884         18.0894

     Atom  8  H   pos: ( -0.548641  1.569426 -0.013114)  dia sigma:           0.94
             0.9368         -0.0000         -0.0000
            -0.0000          0.9368         -0.0000
            -0.0000         -0.0000          0.9368

     Atom  9  H   pos: ( -0.326464  1.593654 -0.042938)  dia sigma:           1.00
             0.9973         -0.0000         -0.0000
            -0.0000          0.9973         -0.0000
            -0.0000         -0.0000          0.9973

     Atom 10  O   pos: ( -0.740773  1.137397  0.005965)  dia sigma:          18.16
            17.7513         -0.3343          0.3214
            -0.3343         18.6295         -0.0447
             0.3214         -0.0447         18.1036

     Atom 11  H   pos: ( -0.740327  1.275972  0.064813)  dia sigma:           0.93
             0.9284         -0.0000         -0.0000
            -0.0000          0.9284         -0.0000
            -0.0000         -0.0000          0.9284

     Atom 12  H   pos: ( -0.663002  1.054705  0.100595)  dia sigma:           0.98
             0.9845         -0.0000         -0.0000
            -0.0000          0.9845         -0.0000
            -0.0000         -0.0000          0.9845

     Atom 13  O   pos: (  0.427383 -0.234261  1.964754)  dia sigma:          18.14
            18.4294         -0.3622          0.1794
            -0.3622         17.7112         -0.2820
             0.1794         -0.2820         18.2895

     Atom 14  H   pos: (  0.282553 -0.199289  2.013148)  dia sigma:           0.86
             0.8579         -0.0000         -0.0000
            -0.0000          0.8579         -0.0000
            -0.0000         -0.0000          0.8579

     Atom 15  H   pos: (  0.338895  0.621050  0.042766)  dia sigma:           1.01
             1.0074         -0.0000         -0.0000
            -0.0000          1.0074         -0.0000
            -0.0000         -0.0000          1.0074

     Atom 16  O   pos: ( -0.538874  0.939349  1.644290)  dia sigma:          18.22
            18.0618         -0.3349         -0.0752
            -0.3349         17.7851          0.0471
            -0.0752          0.0471         18.8272

     Atom 17  H   pos: ( -0.608851  0.984035  1.517295)  dia sigma:           0.91
             0.9104         -0.0000         -0.0000
            -0.0000          0.9104         -0.0000
            -0.0000         -0.0000          0.9104

     Atom 18  H   pos: ( -0.618474  0.988358  1.757657)  dia sigma:           0.99
             0.9924         -0.0000         -0.0000
            -0.0000          0.9924         -0.0000
            -0.0000         -0.0000          0.9924

     Atom 19  O   pos: ( -0.226046  1.325211  0.507448)  dia sigma:          18.17
            18.8150         -0.0043         -0.0810
            -0.0043         18.2465         -0.1784
            -0.0810         -0.1784         17.4507

     Atom 20  H   pos: ( -0.111302  1.413713  0.483609)  dia sigma:           1.01
             1.0076         -0.0000         -0.0000
            -0.0000          1.0076         -0.0000
            -0.0000         -0.0000          1.0076

     Atom 21  H   pos: ( -0.340848  1.419230  0.495303)  dia sigma:           0.96
             0.9565         -0.0000         -0.0000
            -0.0000          0.9565         -0.0000
            -0.0000         -0.0000          0.9565

     Atom 22  O   pos: (  0.050872  0.358557  1.814636)  dia sigma:          18.09
            18.3270         -0.4932          0.2715
            -0.4932         18.2570          0.2413
             0.2715          0.2413         17.6821

     Atom 23  H   pos: ( -0.072884  0.417378  1.766113)  dia sigma:           1.03
             1.0319         -0.0000         -0.0000
            -0.0000          1.0319         -0.0000
            -0.0000         -0.0000          1.0319

     Atom 24  H   pos: (  0.078546  0.229396  1.739708)  dia sigma:           0.91
             0.9104         -0.0000         -0.0000
            -0.0000          0.9104         -0.0000
            -0.0000         -0.0000          0.9104

     Atom 25  Ca  pos: ( -0.185423  1.266429  0.869488)  dia sigma:          -4.23
            -4.2238          0.0071         -0.0171
             0.0071         -4.2396         -0.0031
            -0.0171         -0.0031         -4.2155

     Atom 26  Si  pos: ( -0.666635  1.217319  0.710261)  dia sigma:           1.94
             1.9268         -0.0284          0.0087
            -0.0284          1.9644         -0.0134
             0.0087         -0.0134          1.9349

     Atom 27  O   pos: ( -0.861416  1.152089  0.836476)  dia sigma:          17.81
            17.8814          0.0335         -0.1510
             0.0335         17.7498         -0.0618
            -0.1510         -0.0618         17.8122

     Atom 28  O   pos: ( -0.531069  1.360459  0.851314)  dia sigma:          17.72
            17.6828          0.0717          0.1638
             0.0717         17.7083          0.0909
             0.1638          0.0909         17.7710

     Atom 29  O   pos: ( -0.535286  1.020913  0.638619)  dia sigma:          18.33
            18.2503         -0.2849         -0.0241
            -0.2849         18.5035         -0.0356
            -0.0241         -0.0356         18.2270

     Atom 30  O   pos: ( -0.729034  1.299857  0.485303)  dia sigma:          18.25
            17.9688          0.0471          0.1060
             0.0471         18.3227         -0.2477
             0.1060         -0.2477         18.4527

     Atom 31  Ca  pos: (  0.748665 -0.112372  0.860743)  dia sigma:          -4.23
            -4.2366          0.0061         -0.0103
             0.0061         -4.2477         -0.0024
            -0.0103         -0.0024         -4.2185

     Atom 32  Si  pos: (  0.243507 -0.060230  0.694160)  dia sigma:           1.94
             1.9289         -0.0227         -0.0167
            -0.0227          1.9443          0.0200
            -0.0167          0.0200          1.9486

     Atom 33  O   pos: (  0.095083 -0.199079  0.826249)  dia sigma:          17.81
            17.8296          0.0861         -0.1343
             0.0861         17.8209         -0.1085
            -0.1343         -0.1085         17.7744

     Atom 34  O   pos: (  0.421471  0.019067  0.837830)  dia sigma:          17.74
            17.7677          0.0522          0.1286
             0.0522         17.6768          0.1071
             0.1286          0.1071         17.7702

     Atom 35  O   pos: (  0.322816 -0.190148  0.494986)  dia sigma:          18.29
            18.3820         -0.1674         -0.1745
            -0.1674         18.1553          0.2613
            -0.1745          0.2613         18.3473

     Atom 36  Ca  pos: ( -0.366304  0.785666  1.196719)  dia sigma:          -4.18
            -4.1782         -0.0253         -0.0241
            -0.0253         -4.1873         -0.0215
            -0.0241         -0.0215         -4.1596

     Atom 37  Si  pos: ( -0.865933  0.788643  1.352024)  dia sigma:           1.91
             1.9280         -0.0525          0.0019
            -0.0525          1.9136         -0.0046
             0.0019         -0.0046          1.8758

     Atom 38  O   pos: ( -0.753309  0.999761  1.309156)  dia sigma:          17.71
            17.7242          0.1990          0.0564
             0.1990         17.7786         -0.0077
             0.0564         -0.0077         17.6128

     Atom 39  O   pos: ( -0.019593  0.684653  1.202195)  dia sigma:          17.80
            17.8077          0.1308          0.1648
             0.1308         17.7439          0.1118
             0.1648          0.1118         17.8380

     Atom 40  O   pos: (  0.045641  0.761785  1.599016)  dia sigma:          17.71
            17.6235         -0.0512         -0.0681
            -0.0512         17.5675         -0.0368
            -0.0681         -0.0368         17.9277

     Atom 41  Ca  pos: ( -0.738709  1.289969  1.158101)  dia sigma:          -4.19
            -4.1761         -0.0085          0.0016
            -0.0085         -4.2268          0.0120
             0.0016          0.0120         -4.1632

     Atom 42  Si  pos: (  1.028558 -0.540096  1.392684)  dia sigma:           1.95
             1.9999         -0.0343          0.0053
            -0.0343          1.9391          0.0031
             0.0053          0.0031          1.9187

     Atom 43  O   pos: ( -0.265126  1.054432  1.346146)  dia sigma:          17.85
            17.7246          0.0436          0.0379
             0.0436         18.0526         -0.0550
             0.0379         -0.0550         17.7649

     Atom 44  O   pos: (  0.167768 -0.441221  1.190578)  dia sigma:          17.88
            17.8719          0.0807         -0.1441
             0.0807         17.8011         -0.0810
            -0.1441         -0.0810         17.9706

     Atom 45  O   pos: (  0.811998 -0.407739  1.373206)  dia sigma:          18.07
            18.1249         -0.2135          0.0358
            -0.2135         18.2940         -0.0637
             0.0358         -0.0637         17.7980

     Atom 46  O   pos: (  0.114464 -0.484083  1.596549)  dia sigma:          17.65
            17.5660          0.0091          0.0862
             0.0091         17.5636         -0.0036
             0.0862         -0.0036         17.8338

     Atom 47  Ca  pos: ( -0.188249  0.986437  1.688824)  dia sigma:          -4.21
            -4.2045          0.0181          0.0014
             0.0181         -4.2206          0.0005
             0.0014          0.0005         -4.2165

     Atom 48  Ca  pos: ( -0.019696 -0.213800  1.736057)  dia sigma:          -4.20
            -4.1857         -0.0025         -0.0070
            -0.0025         -4.2148         -0.0069
            -0.0070         -0.0069         -4.1895

     Atom 49  Si  pos: ( -0.709186  1.525318  0.383627)  dia sigma:           1.92
             1.9206         -0.0291         -0.0245
            -0.0291          1.9550         -0.0103
            -0.0245         -0.0103          1.8828

     Atom 50  O   pos: ( -0.723450  1.508596  0.143275)  dia sigma:          17.71
            17.4955         -0.0039          0.0091
            -0.0039         17.6629          0.0141
             0.0091          0.0141         17.9797

     Atom 51  O   pos: (  0.727784 -0.196306  0.503913)  dia sigma:          17.62
            17.7266          0.0784          0.1029
             0.0784         17.5983          0.0354
             0.1029          0.0354         17.5306

     Atom 52  O   pos: ( -0.046228  0.978529  0.428247)  dia sigma:          18.20
            18.8256         -0.0541         -0.2995
            -0.0541         18.2965          0.0363
            -0.2995          0.0363         17.4637

     Atom 53  H   pos: ( -0.134899  1.095182  0.450912)  dia sigma:           0.97
             0.9702         -0.0000         -0.0000
            -0.0000          0.9702         -0.0000
            -0.0000         -0.0000          0.9702

     Atom 54  H   pos: (  0.081981  1.042553  0.402824)  dia sigma:           1.03
             1.0258         -0.0000         -0.0000
            -0.0000          1.0258         -0.0000
            -0.0000         -0.0000          1.0258

     Atom 55  O   pos: ( -0.514286  0.914516  0.264662)  dia sigma:          17.96
            17.5867          0.5384         -0.1340
             0.5384         18.3707          0.1352
            -0.1340          0.1352         17.9201

     Atom 56  H   pos: ( -0.505370  1.003342  0.383646)  dia sigma:           0.97
             0.9657         -0.0000         -0.0000
            -0.0000          0.9657         -0.0000
            -0.0000         -0.0000          0.9657

     Atom 57  H   pos: ( -0.588973  0.803836  0.322465)  dia sigma:           1.05
             1.0464         -0.0000         -0.0000
            -0.0000          1.0464         -0.0000
            -0.0000         -0.0000          1.0464

     Atom 58  O   pos: ( -0.209303  1.651910  0.194052)  dia sigma:          18.14
            18.7935         -0.0783          0.0187
            -0.0783         17.3615         -0.0013
             0.0187         -0.0013         18.2531

     Atom 59  H   pos: ( -0.325665  1.660174  0.285215)  dia sigma:           0.98
             0.9791         -0.0000         -0.0000
            -0.0000          0.9791         -0.0000
            -0.0000         -0.0000          0.9791

     Atom 60  H   pos: (  0.145771 -0.165218  0.296218)  dia sigma:           1.01
             1.0067         -0.0000         -0.0000
            -0.0000          1.0067         -0.0000
            -0.0000         -0.0000          1.0067

     Atom 61  O   pos: (  0.543058  0.462124  0.150707)  dia sigma:          18.15
            17.5002         -0.1010         -0.1683
            -0.1010         18.2313         -0.1588
            -0.1683         -0.1588         18.7173

     Atom 62  H   pos: (  0.557507  0.333313  0.225748)  dia sigma:           0.94
             0.9379         -0.0000         -0.0000
            -0.0000          0.9379         -0.0000
            -0.0000         -0.0000          0.9379

     Atom 63  H   pos: (  0.570985  0.423988  0.012043)  dia sigma:           1.01
             1.0110         -0.0000         -0.0000
            -0.0000          1.0110         -0.0000
            -0.0000         -0.0000          1.0110

     Atom 64  O   pos: (  0.090923 -0.678612  2.019238)  dia sigma:          18.18
            18.4040          0.7024         -0.0535
             0.7024         17.9234          0.0372
            -0.0535          0.0372         18.2262

     Atom 65  H   pos: (  0.852083  0.170467  0.125073)  dia sigma:           0.93
             0.9258         -0.0000         -0.0000
            -0.0000          0.9258         -0.0000
            -0.0000         -0.0000          0.9258

     Atom 66  H   pos: (  0.037125  0.314818  0.037934)  dia sigma:           1.05
             1.0523         -0.0000         -0.0000
            -0.0000          1.0523         -0.0000
            -0.0000         -0.0000          1.0523

     Atom 67  O   pos: (  0.707390  0.161806  0.325366)  dia sigma:          18.12
            17.8663          0.3097          0.2153
             0.3097         18.5216         -0.1771
             0.2153         -0.1771         17.9848

     Atom 68  H   pos: (  0.709026  0.034475  0.403043)  dia sigma:           0.95
             0.9515         -0.0000         -0.0000
            -0.0000          0.9515         -0.0000
            -0.0000         -0.0000          0.9515

     Atom 69  H   pos: ( -0.195947  0.275530  0.375537)  dia sigma:           0.91
             0.9057         -0.0000         -0.0000
            -0.0000          0.9057         -0.0000
            -0.0000         -0.0000          0.9057

     Atom 70  Ca  pos: (  0.481919  0.369225  0.854806)  dia sigma:          -4.23
            -4.2403          0.0106         -0.0029
             0.0106         -4.2374          0.0035
            -0.0029          0.0035         -4.2027

     Atom 71  Si  pos: (  0.000436  0.325863  0.666338)  dia sigma:           1.93
             1.9465         -0.0177         -0.0135
            -0.0177          1.9571          0.0176
            -0.0135          0.0176          1.8905

     Atom 72  O   pos: ( -0.191678  0.249204  0.799809)  dia sigma:          17.77
            17.8154          0.0488         -0.1581
             0.0488         17.6875         -0.0787
            -0.1581         -0.0787         17.8004

     Atom 73  O   pos: (  0.137693  0.449653  0.825923)  dia sigma:          17.72
            17.6878          0.0216          0.1129
             0.0216         17.6846          0.0838
             0.1129          0.0838         17.7987

     Atom 74  O   pos: (  0.123273  0.123073  0.590173)  dia sigma:          18.30
            18.2490         -0.2890          0.0260
            -0.2890         18.5245         -0.0125
             0.0260         -0.0125         18.1307

     Atom 75  O   pos: ( -0.049335  0.438191  0.459050)  dia sigma:          17.80
            17.6571          0.1150          0.1192
             0.1150         17.7532         -0.1107
             0.1192         -0.1107         17.9775

     Atom 76  Ca  pos: (  0.085343  0.786747  0.890974)  dia sigma:          -4.21
            -4.2327          0.0192          0.0031
             0.0192         -4.2267          0.0113
             0.0031          0.0113         -4.1712

     Atom 77  Si  pos: ( -0.431481  0.828521  0.759917)  dia sigma:           2.00
             2.0020         -0.0220          0.0104
            -0.0220          2.0052         -0.0384
             0.0104         -0.0384          1.9805

     Atom 78  O   pos: ( -0.582284  0.756457  0.935187)  dia sigma:          17.80
            17.8043         -0.0115         -0.1333
            -0.0115         17.7578         -0.0803
            -0.1333         -0.0803         17.8318

     Atom 79  O   pos: ( -0.233022  0.912546  0.873082)  dia sigma:          17.79
            17.8164          0.0727          0.1335
             0.0727         17.7682          0.0644
             0.1335          0.0644         17.7885

     Atom 80  O   pos: ( -0.403274  0.650111  0.602134)  dia sigma:          17.68
            17.5368          0.0463          0.0290
             0.0463         17.7847          0.1214
             0.0290          0.1214         17.7120

     Atom 81  Ca  pos: (  0.228569 -0.092937  1.144874)  dia sigma:          -4.20
            -4.2268          0.0048         -0.0151
             0.0048         -4.1945         -0.0089
            -0.0151         -0.0089         -4.1676

     Atom 82  Si  pos: (  0.738128 -0.161031  1.345507)  dia sigma:           1.92
             1.9096         -0.0422         -0.0060
            -0.0422          1.9803         -0.0080
            -0.0060         -0.0080          1.8737

     Atom 83  O   pos: ( -0.110160 -0.021145  1.180021)  dia sigma:          17.79
            17.7564          0.0991         -0.1281
             0.0991         17.8040         -0.1507
            -0.1281         -0.1507         17.8089

     Atom 84  O   pos: (  0.527572 -0.193279  1.232775)  dia sigma:          17.86
            17.9596          0.0626          0.1183
             0.0626         17.7539          0.0632
             0.1183          0.0632         17.8813

     Atom 85  O   pos: ( -0.269180 -0.062314  1.552939)  dia sigma:          17.84
            17.7368         -0.0335          0.0114
            -0.0335         17.6995          0.1050
             0.0114          0.1050         18.0951

     Atom 86  Ca  pos: ( -0.065778  0.332721  1.130256)  dia sigma:          -4.21
            -4.2351         -0.0005         -0.0112
            -0.0005         -4.2135         -0.0024
            -0.0112         -0.0024         -4.1942

     Atom 87  Si  pos: ( -0.579863  0.395599  1.331655)  dia sigma:           1.91
             1.9049         -0.0373         -0.0042
            -0.0373          1.9596         -0.0042
            -0.0042         -0.0042          1.8732

     Atom 88  O   pos: (  0.243193  0.234651  1.265814)  dia sigma:          17.74
            17.8097          0.1558          0.1027
             0.1558         17.7207          0.0511
             0.1027          0.0511         17.6885

     Atom 89  O   pos: ( -0.397224  0.419772  1.170871)  dia sigma:          17.79
            17.8461          0.0560         -0.1824
             0.0560         17.6729         -0.0420
            -0.1824         -0.0420         17.8491

     Atom 90  O   pos: ( -0.668485  0.630417  1.360997)  dia sigma:          18.34
            18.4021         -0.2676         -0.0311
            -0.2676         18.5280          0.0554
            -0.0311          0.0554         18.1010

     Atom 91  O   pos: ( -0.511315  0.357928  1.561841)  dia sigma:          17.77
            17.6724          0.0010          0.0678
             0.0010         17.6081          0.0472
             0.0678          0.0472         18.0419

     Atom 92  Ca  pos: (  0.484052  0.057439  1.744075)  dia sigma:          -4.20
            -4.2073          0.0174          0.0139
             0.0174         -4.2015          0.0137
             0.0139          0.0137         -4.1880

     Atom 93  Ca  pos: ( -0.688459  0.607208  1.734762)  dia sigma:          -4.20
            -4.1993          0.0146          0.0072
             0.0146         -4.2201         -0.0089
             0.0072         -0.0089         -4.1865

     Atom 94  Ca  pos: ( -0.213995  0.681162  0.323936)  dia sigma:          -4.20
            -4.1901          0.0132          0.0133
             0.0132         -4.1951          0.0357
             0.0133          0.0357         -4.2286

     Atom 95  O   pos: ( -0.084730  0.779978  0.017040)  dia sigma:          17.86
            17.6319          0.1003          0.0064
             0.1003         18.5058          0.1422
             0.0064          0.1422         17.4362

     Atom 96  H   pos: ( -0.058810  0.921671  0.035524)  dia sigma:           1.05
             1.0477         -0.0000         -0.0000
            -0.0000          1.0477         -0.0000
            -0.0000         -0.0000          1.0477

     Atom 97  O   pos: (  0.171389  0.031997  1.627713)  dia sigma:          17.89
            17.5186         -0.0969         -0.0208
            -0.0969         17.8169         -0.2957
            -0.0208         -0.2957         18.3214

     Atom 98  H   pos: (  0.170696  0.101683  1.498596)  dia sigma:           1.01
             1.0089         -0.0000         -0.0000
            -0.0000          1.0089         -0.0000
            -0.0000         -0.0000          1.0089

     Paramagnetic contribution in ppm:

     Atom  1  O   pos: ( -0.732561  0.886302  1.986154)  para sigma:         -22.40
           -18.3189        -10.0729         -1.6864
           -15.3006        -27.3404        -10.6380
            -1.1919        -12.7561        -21.5363

     Atom  2  H   pos: ( -0.822749  1.710132  0.049635)  para sigma:           0.00
             0.0000          0.0000          0.0000
             0.0000          0.0000          0.0000
             0.0000          0.0000          0.0000

     Atom  3  H   pos: ( -1.030616  1.809035  0.004466)  para sigma:           0.00
             0.0000          0.0000          0.0000
             0.0000          0.0000          0.0000
             0.0000          0.0000          0.0000

     Atom  4  O   pos: (  0.681840 -0.472011  1.776118)  para sigma:         -19.71
           -26.4609         -7.1231        -17.6986
            -7.3170        -29.2858          6.4353
           -13.1760          5.8469         -3.3767

     Atom  5  H   pos: (  0.557517 -0.395951  1.799322)  para sigma:           0.00
             0.0000          0.0000          0.0000
             0.0000          0.0000          0.0000
             0.0000          0.0000          0.0000

     Atom  6  H   pos: (  0.701033 -0.478663  1.630680)  para sigma:           0.00
             0.0000          0.0000          0.0000
             0.0000          0.0000          0.0000
             0.0000          0.0000          0.0000

     Atom  7  O   pos: ( -0.287985  0.685826  1.911599)  para sigma:         -14.49
             1.1162          7.6025         -6.1862
             8.1393        -34.7380         -4.4625
           -13.6018         -5.9298         -9.8409

     Atom  8  H   pos: ( -0.548641  1.569426 -0.013114)  para sigma:           0.00
             0.0000          0.0000          0.0000
             0.0000          0.0000          0.0000
             0.0000          0.0000          0.0000

     Atom  9  H   pos: ( -0.326464  1.593654 -0.042938)  para sigma:           0.00
             0.0000          0.0000          0.0000
             0.0000          0.0000          0.0000
             0.0000          0.0000          0.0000

     Atom 10  O   pos: ( -0.740773  1.137397  0.005965)  para sigma:         -21.73
           -37.6010         -7.8207          6.8127
            -7.0060         -6.9708          9.6884
             5.5352         17.1303        -20.6107

     Atom 11  H   pos: ( -0.740327  1.275972  0.064813)  para sigma:           0.00
             0.0000          0.0000          0.0000
             0.0000          0.0000          0.0000
             0.0000          0.0000          0.0000

     Atom 12  H   pos: ( -0.663002  1.054705  0.100595)  para sigma:           0.00
             0.0000          0.0000          0.0000
             0.0000          0.0000          0.0000
             0.0000          0.0000          0.0000

     Atom 13  O   pos: (  0.427383 -0.234261  1.964754)  para sigma:         -28.84
            -5.8015        -19.5576         -3.9400
           -24.0274        -39.5868         -4.3562
            -6.7639         -0.6579        -41.1370

     Atom 14  H   pos: (  0.282553 -0.199289  2.013148)  para sigma:           0.00
             0.0000          0.0000          0.0000
             0.0000          0.0000          0.0000
             0.0000          0.0000          0.0000

     Atom 15  H   pos: (  0.338895  0.621050  0.042766)  para sigma:           0.00
             0.0000          0.0000          0.0000
             0.0000          0.0000          0.0000
             0.0000          0.0000          0.0000

     Atom 16  O   pos: ( -0.538874  0.939349  1.644290)  para sigma:         -45.14
           -44.9613          1.1619         -0.9769
             1.9273        -48.6694         -3.4354
             2.7974         -2.6422        -41.7774

     Atom 17  H   pos: ( -0.608851  0.984035  1.517295)  para sigma:           0.00
             0.0000          0.0000          0.0000
             0.0000          0.0000          0.0000
             0.0000          0.0000          0.0000

     Atom 18  H   pos: ( -0.618474  0.988358  1.757657)  para sigma:           0.00
             0.0000          0.0000          0.0000
             0.0000          0.0000          0.0000
             0.0000          0.0000          0.0000

     Atom 19  O   pos: ( -0.226046  1.325211  0.507448)  para sigma:         -27.70
           -15.8668         -5.3144         -0.6352
            -6.8599        -24.9998         -0.8173
            -3.0032         -1.8917        -42.2332

     Atom 20  H   pos: ( -0.111302  1.413713  0.483609)  para sigma:           0.00
             0.0000          0.0000          0.0000
             0.0000          0.0000          0.0000
             0.0000          0.0000          0.0000

     Atom 21  H   pos: ( -0.340848  1.419230  0.495303)  para sigma:           0.00
             0.0000          0.0000          0.0000
             0.0000          0.0000          0.0000
             0.0000          0.0000          0.0000

     Atom 22  O   pos: (  0.050872  0.358557  1.814636)  para sigma:         -21.33
           -26.9269          1.3702         -2.1445
            -1.8084         -2.8068         14.2949
            -7.9200         14.3687        -34.2554

     Atom 23  H   pos: ( -0.072884  0.417378  1.766113)  para sigma:           0.00
             0.0000          0.0000          0.0000
             0.0000          0.0000          0.0000
             0.0000          0.0000          0.0000

     Atom 24  H   pos: (  0.078546  0.229396  1.739708)  para sigma:           0.00
             0.0000          0.0000          0.0000
             0.0000          0.0000          0.0000
             0.0000          0.0000          0.0000

     Atom 25  Ca  pos: ( -0.185423  1.266429  0.869488)  para sigma:        -484.47
          -484.9128         -5.8159         13.0418
            -6.1547       -479.8303          2.0462
            12.1722          1.0937       -488.6761

     Atom 26  Si  pos: ( -0.666635  1.217319  0.710261)  para sigma:        -406.21
          -391.6967         26.7105         -2.5150
            23.3912       -415.6096          3.8616
             1.2975          0.6600       -411.3144

     Atom 27  O   pos: ( -0.861416  1.152089  0.836476)  para sigma:        -100.40
           -92.9517          2.2637         -3.8797
            -0.0280        -94.5062          0.1881
             1.3012          2.6179       -113.7537

     Atom 28  O   pos: ( -0.531069  1.360459  0.851314)  para sigma:         -93.61
           -80.2257          0.7156          0.9547
            -0.0567        -83.7231         -4.1355
            -5.8287         -9.0072       -116.8823

     Atom 29  O   pos: ( -0.535286  1.020913  0.638619)  para sigma:         -71.14
           -82.9206        -19.8380          2.4247
           -19.1188        -55.1389         -4.5891
             1.2642         -1.7378        -75.3478

     Atom 30  O   pos: ( -0.729034  1.299857  0.485303)  para sigma:         -63.16
           -80.7609         -5.8044          6.0737
            -2.5343        -51.2163        -21.1802
             3.7528        -18.2281        -57.4985

     Atom 31  Ca  pos: (  0.748665 -0.112372  0.860743)  para sigma:        -467.11
          -471.2270         -8.1954         14.1652
            -8.1317       -445.9724          4.4114
            12.6937          5.7670       -484.1435

     Atom 32  Si  pos: (  0.243507 -0.060230  0.694160)  para sigma:        -402.03
          -390.3898         17.5988         10.9499
            19.4954       -404.8147        -15.0301
             8.2099         -5.6011       -410.9002

     Atom 33  O   pos: (  0.095083 -0.199079  0.826249)  para sigma:        -106.01
          -105.4439          0.3430         -2.9007
             4.0508        -87.1455         -2.5603
             0.8805          1.8098       -125.4374

     Atom 34  O   pos: (  0.421471  0.019067  0.837830)  para sigma:         -96.94
           -85.2663          2.1353          6.4143
            -0.6981        -87.3164          2.7871
            -1.2528         -1.0330       -118.2515

     Atom 35  O   pos: (  0.322816 -0.190148  0.494986)  para sigma:         -65.82
           -62.3283        -14.1161        -11.9570
           -14.8847        -72.3197         13.6261
            -9.4859         12.3619        -62.8000

     Atom 36  Ca  pos: ( -0.366304  0.785666  1.196719)  para sigma:        -488.91
          -519.0207         18.8201         39.6938
            17.9797       -461.5150         35.7361
            37.1010         32.3179       -486.1831

     Atom 37  Si  pos: ( -0.865933  0.788643  1.352024)  para sigma:        -407.81
          -424.4002         39.5289         -4.1878
            38.4909       -411.9815          5.9701
            -0.1279         -0.0062       -387.0422

     Atom 38  O   pos: ( -0.753309  0.999761  1.309156)  para sigma:         -93.42
          -130.1198          3.9569         -2.7196
            14.1518        -46.5961        -44.1065
            -9.1620        -46.7336       -103.5516

     Atom 39  O   pos: ( -0.019593  0.684653  1.202195)  para sigma:        -108.49
          -121.2809          1.0418          1.0020
             9.3262       -119.9774         -1.8508
             2.6645         -1.7720        -84.1987

     Atom 40  O   pos: (  0.045641  0.761785  1.599016)  para sigma:        -117.53
           -94.8273        -32.8675         -8.5261
           -38.6358       -113.4586         10.2760
            -2.1789          5.9595       -144.3075

     Atom 41  Ca  pos: ( -0.738709  1.289969  1.158101)  para sigma:        -492.02
          -532.2928          3.8252        -15.5980
            -6.2561       -446.6400        -34.9904
            -7.7200        -33.7628       -497.1156

     Atom 42  Si  pos: (  1.028558 -0.540096  1.392684)  para sigma:        -405.82
          -422.9907         30.6399         -5.6817
            24.2697       -404.5441          4.9946
            -3.6452          3.9557       -389.9319

     Atom 43  O   pos: ( -0.265126  1.054432  1.346146)  para sigma:        -109.78
          -137.2595         26.5094         11.3102
            19.1536        -85.8175         22.3938
            15.6750         33.6563       -106.2644

     Atom 44  O   pos: (  0.167768 -0.441221  1.190578)  para sigma:        -117.19
          -112.0391          3.6000         -7.6614
             0.5208       -132.6920          3.0931
            -6.1575          2.1310       -106.8442

     Atom 45  O   pos: (  0.811998 -0.407739  1.373206)  para sigma:         -77.59
           -69.3314        -17.1221          1.1170
           -10.3616        -80.1653         -0.9233
             2.8673         -0.3664        -83.2848

     Atom 46  O   pos: (  0.114464 -0.484083  1.596549)  para sigma:        -109.06
          -124.0330        -14.5385        -19.3638
           -15.2675        -70.8976         19.9316
           -18.5921          9.8840       -132.2450

     Atom 47  Ca  pos: ( -0.188249  0.986437  1.688824)  para sigma:        -485.33
          -475.6469        -33.0796         -4.2575
           -34.0344       -479.0116         16.3610
            -8.5147         18.4066       -501.3295

     Atom 48  Ca  pos: ( -0.019696 -0.213800  1.736057)  para sigma:        -530.36
          -565.4862        -23.9897         23.1156
           -25.2961       -526.4381         40.2229
            20.4294         33.2385       -499.1567

     Atom 49  Si  pos: ( -0.709186  1.525318  0.383627)  para sigma:        -408.07
          -410.6762         21.7830         24.8974
            21.6136       -433.4948         13.6276
            20.1136         11.3737       -380.0353

     Atom 50  O   pos: ( -0.723450  1.508596  0.143275)  para sigma:         -60.51
           -82.6932         -2.9931          3.0414
            -5.1443        -66.3823         -2.0284
             2.5245          1.1338        -32.4432

     Atom 51  O   pos: (  0.727784 -0.196306  0.503913)  para sigma:         -76.24
           -75.6347          8.7637          6.3608
             9.5222        -81.3208          1.7319
             7.6202          4.8406        -71.7726

     Atom 52  O   pos: ( -0.046228  0.978529  0.428247)  para sigma:         -10.86
            -3.6591         -0.3527         -4.9195
             3.4918          0.0591          7.8972
            -4.3096         11.4463        -28.9674

     Atom 53  H   pos: ( -0.134899  1.095182  0.450912)  para sigma:           0.00
             0.0000          0.0000          0.0000
             0.0000          0.0000          0.0000
             0.0000          0.0000          0.0000

     Atom 54  H   pos: (  0.081981  1.042553  0.402824)  para sigma:           0.00
             0.0000          0.0000          0.0000
             0.0000          0.0000          0.0000
             0.0000          0.0000          0.0000

     Atom 55  O   pos: ( -0.514286  0.914516  0.264662)  para sigma:         -21.14
           -36.2187         13.1919          7.0835
            16.7623        -15.4286          8.0772
             1.7014          3.9478        -11.7583

     Atom 56  H   pos: ( -0.505370  1.003342  0.383646)  para sigma:           0.00
             0.0000          0.0000          0.0000
             0.0000          0.0000          0.0000
             0.0000          0.0000          0.0000

     Atom 57  H   pos: ( -0.588973  0.803836  0.322465)  para sigma:           0.00
             0.0000          0.0000          0.0000
             0.0000          0.0000          0.0000
             0.0000          0.0000          0.0000

     Atom 58  O   pos: ( -0.209303  1.651910  0.194052)  para sigma:         -19.79
             4.6683         -0.4646         -4.9992
             3.5355        -48.5936         -7.0235
            -1.9804         -4.7193        -15.4490

     Atom 59  H   pos: ( -0.325665  1.660174  0.285215)  para sigma:           0.00
             0.0000          0.0000          0.0000
             0.0000          0.0000          0.0000
             0.0000          0.0000          0.0000

     Atom 60  H   pos: (  0.145771 -0.165218  0.296218)  para sigma:           0.00
             0.0000          0.0000          0.0000
             0.0000          0.0000          0.0000
             0.0000          0.0000          0.0000

     Atom 61  O   pos: (  0.543058  0.462124  0.150707)  para sigma:         -16.91
           -29.0032         -8.8831         11.2322
            -8.9101        -14.7439         -9.4290
             6.2238        -12.9486         -6.9913

     Atom 62  H   pos: (  0.557507  0.333313  0.225748)  para sigma:           0.00
             0.0000          0.0000          0.0000
             0.0000          0.0000          0.0000
             0.0000          0.0000          0.0000

     Atom 63  H   pos: (  0.570985  0.423988  0.012043)  para sigma:           0.00
             0.0000          0.0000          0.0000
             0.0000          0.0000          0.0000
             0.0000          0.0000          0.0000

     Atom 64  O   pos: (  0.090923 -0.678612  2.019238)  para sigma:         -12.68
           -17.8748          8.7971        -10.5267
             9.2918        -26.4067          0.7317
            -8.3021          3.5949          6.2290

     Atom 65  H   pos: (  0.852083  0.170467  0.125073)  para sigma:           0.00
             0.0000          0.0000          0.0000
             0.0000          0.0000          0.0000
             0.0000          0.0000          0.0000

     Atom 66  H   pos: (  0.037125  0.314818  0.037934)  para sigma:           0.00
             0.0000          0.0000          0.0000
             0.0000          0.0000          0.0000
             0.0000          0.0000          0.0000

     Atom 67  O   pos: (  0.707390  0.161806  0.325366)  para sigma:         -36.10
           -48.7918         13.0783          6.1254
            14.5615        -16.7495         -7.1969
             4.6977         -8.2741        -42.7709

     Atom 68  H   pos: (  0.709026  0.034475  0.403043)  para sigma:           0.00
             0.0000          0.0000          0.0000
             0.0000          0.0000          0.0000
             0.0000          0.0000          0.0000

     Atom 69  H   pos: ( -0.195947  0.275530  0.375537)  para sigma:           0.00
             0.0000          0.0000          0.0000
             0.0000          0.0000          0.0000
             0.0000          0.0000          0.0000

     Atom 70  Ca  pos: (  0.481919  0.369225  0.854806)  para sigma:        -471.69
          -464.1195          2.1242          7.6532
             1.6698       -471.3089         -6.1525
            10.0568        -10.1093       -479.6564

     Atom 71  Si  pos: (  0.000436  0.325863  0.666338)  para sigma:        -407.64
          -412.2747         11.5485         13.0592
            15.4482       -424.1080        -15.7550
            13.8978        -19.9230       -386.5243

     Atom 72  O   pos: ( -0.191678  0.249204  0.799809)  para sigma:        -117.18
          -114.6123         -5.0346          6.8009
            -3.1738       -104.5488          5.6736
            13.4874          6.4945       -132.3807

     Atom 73  O   pos: (  0.137693  0.449653  0.825923)  para sigma:        -109.53
          -106.5990         -4.9381         -0.5137
            -1.5276        -89.5384          8.9124
            -6.6681          0.4202       -132.4536

     Atom 74  O   pos: (  0.123273  0.123073  0.590173)  para sigma:         -58.86
           -66.0401        -25.8233          3.1742
           -26.1427        -39.1318         -5.8298
             3.6303         -5.3176        -71.4035

     Atom 75  O   pos: ( -0.049335  0.438191  0.459050)  para sigma:         -96.26
          -109.7818        -31.7513         49.2565
           -24.8579        -71.3122        -41.8905
            34.4358        -26.1084       -107.6790

     Atom 76  Ca  pos: (  0.085343  0.786747  0.890974)  para sigma:        -496.38
          -488.7338        -17.5428         -6.7958
           -20.1584       -477.7425         -4.1214
            -6.7235         -0.6849       -522.6598

     Atom 77  Si  pos: ( -0.431481  0.828521  0.759917)  para sigma:        -409.78
          -411.5118          9.1664         -7.4038
            10.9748       -413.3153         29.2509
           -10.2607         39.2398       -404.5070

     Atom 78  O   pos: ( -0.582284  0.756457  0.935187)  para sigma:        -121.70
           -91.0084        -10.5151         18.6705
           -15.4164       -144.5109         12.4624
            24.3063          8.7003       -129.5840

     Atom 79  O   pos: ( -0.233022  0.912546  0.873082)  para sigma:        -110.75
          -104.0694         -4.6799         -1.3191
            -4.0733        -93.7220          2.3942
            -7.0009         -2.0294       -134.4515

     Atom 80  O   pos: ( -0.403274  0.650111  0.602134)  para sigma:         -98.11
          -110.5427          9.0583        -20.0394
            14.4762       -117.2325          1.5532
           -19.7031          7.3172        -66.5566

     Atom 81  Ca  pos: (  0.228569 -0.092937  1.144874)  para sigma:        -507.21
          -492.5436        -29.6033         13.0374
           -29.2333       -504.1498          6.1526
             7.2584          4.8457       -524.9330

     Atom 82  Si  pos: (  0.738128 -0.161031  1.345507)  para sigma:        -403.48
          -394.0806         24.6489         -4.8984
            27.6452       -441.5316          6.9669
            -3.4494          6.0618       -374.8226

     Atom 83  O   pos: ( -0.110160 -0.021145  1.180021)  para sigma:        -100.00
           -93.3308          6.3213        -13.5895
             3.9583        -95.0856        -11.2657
            -9.2184        -12.1182       -111.5835

     Atom 84  O   pos: (  0.527572 -0.193279  1.232775)  para sigma:        -106.54
           -84.4741         -8.9684         20.1745
           -12.8334       -110.8088          0.0681
            16.3461          4.5672       -124.3293

     Atom 85  O   pos: ( -0.269180 -0.062314  1.552939)  para sigma:        -113.16
           -95.4561        -42.2421        -24.4928
           -38.8885       -137.7195         20.6056
           -17.1776         18.6902       -106.2905

     Atom 86  Ca  pos: ( -0.065778  0.332721  1.130256)  para sigma:        -485.95
          -474.5476        -31.9080         12.0198
           -26.1762       -481.1411         -1.1863
             8.8107         -1.4655       -502.1472

     Atom 87  Si  pos: ( -0.579863  0.395599  1.331655)  para sigma:        -405.07
          -392.9778         26.0816          3.1358
            27.7444       -441.3594         -6.0729
             6.5713         -1.4119       -380.8742

     Atom 88  O   pos: (  0.243193  0.234651  1.265814)  para sigma:         -95.74
           -90.0334          4.7966         15.3102
             1.4634        -93.7071          6.7290
            20.3277         16.4253       -103.4768

     Atom 89  O   pos: ( -0.397224  0.419772  1.170871)  para sigma:        -107.49
           -94.8709         -1.9927        -14.3837
            -6.8683       -125.8231          1.2906
            -5.8583         -2.4150       -101.7716

     Atom 90  O   pos: ( -0.668485  0.630417  1.360997)  para sigma:         -76.31
           -72.5211         -3.0394          2.8093
            -1.9494        -70.9488         -2.4430
             4.1703         -2.0474        -85.4708

     Atom 91  O   pos: ( -0.511315  0.357928  1.561841)  para sigma:        -120.84
          -146.6142         -9.8271         -9.0150
            -8.5782        -82.1224        -26.4677
           -10.0118        -13.7160       -133.7939

     Atom 92  Ca  pos: (  0.484052  0.057439  1.744075)  para sigma:        -519.64
          -500.4376        -32.4138        -10.7518
           -27.9359       -547.8920         14.0048
           -16.8674          1.9778       -510.5824

     Atom 93  Ca  pos: ( -0.688459  0.607208  1.734762)  para sigma:        -454.61
          -453.1296         -1.7954        -10.2996
            -1.1871       -432.0044         27.3193
           -12.0305         23.7655       -478.6893

     Atom 94  Ca  pos: ( -0.213995  0.681162  0.323936)  para sigma:        -506.74
          -525.8172         -6.9007        -12.4700
           -10.0833       -505.1204        -32.1694
           -11.3896        -39.5070       -489.2741

     Atom 95  O   pos: ( -0.084730  0.779978  0.017040)  para sigma:         -64.12
           -48.9584         -7.1232         -5.6664
           -12.4236       -123.2457         -3.1408
            -6.4084          4.4647        -20.1487

     Atom 96  H   pos: ( -0.058810  0.921671  0.035524)  para sigma:           0.00
             0.0000          0.0000          0.0000
             0.0000          0.0000          0.0000
             0.0000          0.0000          0.0000

     Atom 97  O   pos: (  0.171389  0.031997  1.627713)  para sigma:         -94.14
           -57.1570         23.1756         -9.5901
            16.9045        -90.0102          7.8639
            -2.0045         20.6165       -135.2457

     Atom 98  H   pos: (  0.170696  0.101683  1.498596)  para sigma:           0.00
             0.0000          0.0000          0.0000
             0.0000          0.0000          0.0000
             0.0000          0.0000          0.0000

     Paramagnetic US occ-occ contribution in ppm:

     Atom  1  O   pos: ( -0.732561  0.886302  1.986154)  para_oo sigma:          -0.80
            -0.6801         -0.0493         -0.0590
            -0.0364         -0.8305         -0.2732
             0.0307         -0.2574         -0.9003

     Atom  2  H   pos: ( -0.822749  1.710132  0.049635)  para_oo sigma:           0.00
             0.0000          0.0000          0.0000
             0.0000          0.0000          0.0000
             0.0000          0.0000          0.0000

     Atom  3  H   pos: ( -1.030616  1.809035  0.004466)  para_oo sigma:           0.00
             0.0000          0.0000          0.0000
             0.0000          0.0000          0.0000
             0.0000          0.0000          0.0000

     Atom  4  O   pos: (  0.681840 -0.472011  1.776118)  para_oo sigma:          -0.75
            -0.8170         -0.1482         -0.1577
            -0.1590         -0.7896          0.2047
            -0.1989          0.1236         -0.6464

     Atom  5  H   pos: (  0.557517 -0.395951  1.799322)  para_oo sigma:           0.00
             0.0000          0.0000          0.0000
             0.0000          0.0000          0.0000
             0.0000          0.0000          0.0000

     Atom  6  H   pos: (  0.701033 -0.478663  1.630680)  para_oo sigma:           0.00
             0.0000          0.0000          0.0000
             0.0000          0.0000          0.0000
             0.0000          0.0000          0.0000

     Atom  7  O   pos: ( -0.287985  0.685826  1.911599)  para_oo sigma:          -0.76
            -0.5085          0.0436          0.0749
            -0.0597         -0.9979          0.1210
            -0.0046          0.0580         -0.7631

     Atom  8  H   pos: ( -0.548641  1.569426 -0.013114)  para_oo sigma:           0.00
             0.0000          0.0000          0.0000
             0.0000          0.0000          0.0000
             0.0000          0.0000          0.0000

     Atom  9  H   pos: ( -0.326464  1.593654 -0.042938)  para_oo sigma:           0.00
             0.0000          0.0000          0.0000
             0.0000          0.0000          0.0000
             0.0000          0.0000          0.0000

     Atom 10  O   pos: ( -0.740773  1.137397  0.005965)  para_oo sigma:          -0.49
            -0.5101         -0.1898          0.1225
            -0.1856         -0.1100         -0.2016
             0.1471         -0.2689         -0.8464

     Atom 11  H   pos: ( -0.740327  1.275972  0.064813)  para_oo sigma:           0.00
             0.0000          0.0000          0.0000
             0.0000          0.0000          0.0000
             0.0000          0.0000          0.0000

     Atom 12  H   pos: ( -0.663002  1.054705  0.100595)  para_oo sigma:           0.00
             0.0000          0.0000          0.0000
             0.0000          0.0000          0.0000
             0.0000          0.0000          0.0000

     Atom 13  O   pos: (  0.427383 -0.234261  1.964754)  para_oo sigma:          -0.85
            -0.2665         -0.4094          0.0582
            -0.3141         -1.1637          0.2122
            -0.0978          0.2251         -1.1345

     Atom 14  H   pos: (  0.282553 -0.199289  2.013148)  para_oo sigma:           0.00
             0.0000          0.0000          0.0000
             0.0000          0.0000          0.0000
             0.0000          0.0000          0.0000

     Atom 15  H   pos: (  0.338895  0.621050  0.042766)  para_oo sigma:           0.00
             0.0000          0.0000          0.0000
             0.0000          0.0000          0.0000
             0.0000          0.0000          0.0000

     Atom 16  O   pos: ( -0.538874  0.939349  1.644290)  para_oo sigma:          -0.44
            -0.8826         -0.0490         -0.1698
            -0.1307         -0.6479          0.1105
            -0.1104          0.0729          0.1994

     Atom 17  H   pos: ( -0.608851  0.984035  1.517295)  para_oo sigma:           0.00
             0.0000          0.0000          0.0000
             0.0000          0.0000          0.0000
             0.0000          0.0000          0.0000

     Atom 18  H   pos: ( -0.618474  0.988358  1.757657)  para_oo sigma:           0.00
             0.0000          0.0000          0.0000
             0.0000          0.0000          0.0000
             0.0000          0.0000          0.0000

     Atom 19  O   pos: ( -0.226046  1.325211  0.507448)  para_oo sigma:          -0.62
            -0.5076         -0.0980         -0.0151
            -0.1662         -0.4950          0.0816
            -0.0328          0.0477         -0.8557

     Atom 20  H   pos: ( -0.111302  1.413713  0.483609)  para_oo sigma:           0.00
             0.0000          0.0000          0.0000
             0.0000          0.0000          0.0000
             0.0000          0.0000          0.0000

     Atom 21  H   pos: ( -0.340848  1.419230  0.495303)  para_oo sigma:           0.00
             0.0000          0.0000          0.0000
             0.0000          0.0000          0.0000
             0.0000          0.0000          0.0000

     Atom 22  O   pos: (  0.050872  0.358557  1.814636)  para_oo sigma:          -0.30
            -0.3741         -0.5429         -0.0178
            -0.5711         -0.0462          0.1687
            -0.0175          0.1661         -0.4812

     Atom 23  H   pos: ( -0.072884  0.417378  1.766113)  para_oo sigma:           0.00
             0.0000          0.0000          0.0000
             0.0000          0.0000          0.0000
             0.0000          0.0000          0.0000

     Atom 24  H   pos: (  0.078546  0.229396  1.739708)  para_oo sigma:           0.00
             0.0000          0.0000          0.0000
             0.0000          0.0000          0.0000
             0.0000          0.0000          0.0000

     Atom 25  Ca  pos: ( -0.185423  1.266429  0.869488)  para_oo sigma:          -3.29
            -3.3063         -0.2757          0.2330
            -0.2910         -2.9483          0.0799
             0.1363          0.0544         -3.6299

     Atom 26  Si  pos: ( -0.666635  1.217319  0.710261)  para_oo sigma:          -5.96
            -5.4702          0.5539         -0.0600
             0.6296         -6.4041          0.2863
            -0.0873          0.2499         -6.0162

     Atom 27  O   pos: ( -0.861416  1.152089  0.836476)  para_oo sigma:          -1.73
            -0.5278          0.9351         -1.5974
             0.9870         -2.7750         -0.7461
            -1.7216         -0.7191         -1.8977

     Atom 28  O   pos: ( -0.531069  1.360459  0.851314)  para_oo sigma:          -1.76
            -1.9990          1.2687          1.3913
             1.2521         -1.6971          1.2455
             1.4833          1.3086         -1.5823

     Atom 29  O   pos: ( -0.535286  1.020913  0.638619)  para_oo sigma:          -3.85
            -4.0015         -1.1686          0.1017
            -1.1845         -2.9169         -0.1112
             0.0633         -0.0274         -4.6306

     Atom 30  O   pos: ( -0.729034  1.299857  0.485303)  para_oo sigma:          -3.98
            -4.9418         -0.1854          0.2123
            -0.1782         -3.5335         -1.3639
             0.2490         -1.4790         -3.4614

     Atom 31  Ca  pos: (  0.748665 -0.112372  0.860743)  para_oo sigma:          -2.98
            -3.0052         -0.2927          0.1628
            -0.3076         -2.4918          0.0315
             0.2047          0.0280         -3.4424

     Atom 32  Si  pos: (  0.243507 -0.060230  0.694160)  para_oo sigma:          -6.05
            -5.9422          0.5384          0.2702
             0.5012         -6.1623         -0.3022
             0.3060         -0.3627         -6.0525

     Atom 33  O   pos: (  0.095083 -0.199079  0.826249)  para_oo sigma:          -1.66
            -1.5082          1.3173         -1.3928
             1.2604         -1.8280         -0.9776
            -1.4762         -1.1226         -1.6541

     Atom 34  O   pos: (  0.421471  0.019067  0.837830)  para_oo sigma:          -1.74
            -1.0045          0.9405          1.6100
             0.9624         -2.7736          0.8342
             1.6930          0.8781         -1.4361

     Atom 35  O   pos: (  0.322816 -0.190148  0.494986)  para_oo sigma:          -3.72
            -3.5601         -0.9321         -0.9726
            -0.9224         -3.8619          0.8139
            -1.0004          0.8460         -3.7237

     Atom 36  Ca  pos: ( -0.366304  0.785666  1.196719)  para_oo sigma:          -3.44
            -3.9512          0.2460          0.7634
             0.3058         -2.8834          0.7267
             0.7693          0.7104         -3.4845

     Atom 37  Si  pos: ( -0.865933  0.788643  1.352024)  para_oo sigma:          -6.01
            -6.1994          0.7426          0.0419
             0.6932         -6.2258          0.0466
             0.0720          0.0680         -5.5977

     Atom 38  O   pos: ( -0.753309  0.999761  1.309156)  para_oo sigma:          -2.18
            -1.9650          1.3712         -0.0414
             1.2011         -1.4874          0.0437
            -0.0090          0.1241         -3.0768

     Atom 39  O   pos: ( -0.019593  0.684653  1.202195)  para_oo sigma:          -1.31
            -1.0903          0.7388          1.7223
             0.7597         -2.0170          0.9949
             1.7858          1.0411         -0.8362

     Atom 40  O   pos: (  0.045641  0.761785  1.599016)  para_oo sigma:          -1.60
            -2.7563          0.7437         -1.2166
             0.8249         -2.8926         -0.3062
            -1.3736         -0.2085          0.8628

     Atom 41  Ca  pos: ( -0.738709  1.289969  1.158101)  para_oo sigma:          -3.47
            -4.2251         -0.2569         -0.3099
            -0.2606         -2.5119         -0.6174
            -0.3121         -0.6386         -3.6636

     Atom 42  Si  pos: (  1.028558 -0.540096  1.392684)  para_oo sigma:          -6.03
            -6.4353          0.6213         -0.0177
             0.5738         -5.9326          0.0751
            -0.1511          0.0874         -5.7093

     Atom 43  O   pos: ( -0.265126  1.054432  1.346146)  para_oo sigma:          -1.73
            -1.9537          0.3434         -0.3436
             0.4372          0.1778          0.0132
            -0.3735         -0.2520         -3.4018

     Atom 44  O   pos: (  0.167768 -0.441221  1.190578)  para_oo sigma:          -1.23
            -1.3146          0.6738         -1.6336
             0.7815         -2.0461         -1.0557
            -1.6970         -1.0570         -0.3441

     Atom 45  O   pos: (  0.811998 -0.407739  1.373206)  para_oo sigma:          -3.08
            -2.8995         -1.1536         -0.0320
            -1.3442         -2.3882         -0.2250
            -0.0371         -0.1441         -3.9410

     Atom 46  O   pos: (  0.114464 -0.484083  1.596549)  para_oo sigma:          -1.72
            -1.8848          0.3542          1.3629
             0.4013         -3.8348          0.3426
             1.4776          0.5234          0.5722

     Atom 47  Ca  pos: ( -0.188249  0.986437  1.688824)  para_oo sigma:          -3.33
            -3.0371         -0.8288          0.0002
            -0.7694         -2.9388          0.4605
            -0.0162          0.5882         -4.0280

     Atom 48  Ca  pos: ( -0.019696 -0.213800  1.736057)  para_oo sigma:          -4.11
            -4.1320         -0.1449         -0.1453
            -0.2152         -3.9449          0.2800
            -0.1232          0.2712         -4.2520

     Atom 49  Si  pos: ( -0.709186  1.525318  0.383627)  para_oo sigma:          -5.83
            -5.6341          0.3494          0.2467
             0.3427         -6.3343          0.2381
             0.2381          0.2325         -5.5136

     Atom 50  O   pos: ( -0.723450  1.508596  0.143275)  para_oo sigma:          -3.78
            -5.0017         -0.0599          0.1015
            -0.1017         -4.6752          0.2302
             0.0565          0.2438         -1.6703

     Atom 51  O   pos: (  0.727784 -0.196306  0.503913)  para_oo sigma:          -3.15
            -1.8430          1.0708          0.8264
             1.0423         -3.2891          0.3353
             0.8387          0.3828         -4.3046

     Atom 52  O   pos: ( -0.046228  0.978529  0.428247)  para_oo sigma:          -0.45
            -0.2845         -0.3667         -0.1363
            -0.3895         -0.5344          0.0487
            -0.1631          0.0523         -0.5309

     Atom 53  H   pos: ( -0.134899  1.095182  0.450912)  para_oo sigma:           0.00
             0.0000          0.0000          0.0000
             0.0000          0.0000          0.0000
             0.0000          0.0000          0.0000

     Atom 54  H   pos: (  0.081981  1.042553  0.402824)  para_oo sigma:           0.00
             0.0000          0.0000          0.0000
             0.0000          0.0000          0.0000
             0.0000          0.0000          0.0000

     Atom 55  O   pos: ( -0.514286  0.914516  0.264662)  para_oo sigma:          -0.70
            -0.7688          0.2143         -0.0226
             0.1460         -0.8180          0.0467
            -0.0055         -0.0015         -0.5066

     Atom 56  H   pos: ( -0.505370  1.003342  0.383646)  para_oo sigma:           0.00
             0.0000          0.0000          0.0000
             0.0000          0.0000          0.0000
             0.0000          0.0000          0.0000

     Atom 57  H   pos: ( -0.588973  0.803836  0.322465)  para_oo sigma:           0.00
             0.0000          0.0000          0.0000
             0.0000          0.0000          0.0000
             0.0000          0.0000          0.0000

     Atom 58  O   pos: ( -0.209303  1.651910  0.194052)  para_oo sigma:          -0.98
            -0.9613          0.0484         -0.0017
             0.1230         -1.0647         -0.0813
             0.0151         -0.0325         -0.9039

     Atom 59  H   pos: ( -0.325665  1.660174  0.285215)  para_oo sigma:           0.00
             0.0000          0.0000          0.0000
             0.0000          0.0000          0.0000
             0.0000          0.0000          0.0000

     Atom 60  H   pos: (  0.145771 -0.165218  0.296218)  para_oo sigma:           0.00
             0.0000          0.0000          0.0000
             0.0000          0.0000          0.0000
             0.0000          0.0000          0.0000

     Atom 61  O   pos: (  0.543058  0.462124  0.150707)  para_oo sigma:          -0.79
            -0.9938         -0.2105         -0.0147
            -0.2209         -0.7763         -0.3726
             0.0508         -0.3377         -0.6122

     Atom 62  H   pos: (  0.557507  0.333313  0.225748)  para_oo sigma:           0.00
             0.0000          0.0000          0.0000
             0.0000          0.0000          0.0000
             0.0000          0.0000          0.0000

     Atom 63  H   pos: (  0.570985  0.423988  0.012043)  para_oo sigma:           0.00
             0.0000          0.0000          0.0000
             0.0000          0.0000          0.0000
             0.0000          0.0000          0.0000

     Atom 64  O   pos: (  0.090923 -0.678612  2.019238)  para_oo sigma:          -0.34
            -0.0951          0.1799         -0.2292
             0.2249         -0.3832         -0.2410
            -0.2717         -0.2463         -0.5319

     Atom 65  H   pos: (  0.852083  0.170467  0.125073)  para_oo sigma:           0.00
             0.0000          0.0000          0.0000
             0.0000          0.0000          0.0000
             0.0000          0.0000          0.0000

     Atom 66  H   pos: (  0.037125  0.314818  0.037934)  para_oo sigma:           0.00
             0.0000          0.0000          0.0000
             0.0000          0.0000          0.0000
             0.0000          0.0000          0.0000

     Atom 67  O   pos: (  0.707390  0.161806  0.325366)  para_oo sigma:          -1.22
            -1.2599         -0.0391          0.0235
             0.0189         -1.0694         -0.0781
            -0.0395         -0.0938         -1.3405

     Atom 68  H   pos: (  0.709026  0.034475  0.403043)  para_oo sigma:           0.00
             0.0000          0.0000          0.0000
             0.0000          0.0000          0.0000
             0.0000          0.0000          0.0000

     Atom 69  H   pos: ( -0.195947  0.275530  0.375537)  para_oo sigma:           0.00
             0.0000          0.0000          0.0000
             0.0000          0.0000          0.0000
             0.0000          0.0000          0.0000

     Atom 70  Ca  pos: (  0.481919  0.369225  0.854806)  para_oo sigma:          -2.95
            -2.6512         -0.1895          0.1941
            -0.1372         -2.9912         -0.1224
             0.1911         -0.1973         -3.2093

     Atom 71  Si  pos: (  0.000436  0.325863  0.666338)  para_oo sigma:          -5.96
            -6.0793          0.1295          0.0652
             0.1239         -6.3345         -0.3007
             0.1379         -0.3398         -5.4634

     Atom 72  O   pos: ( -0.191678  0.249204  0.799809)  para_oo sigma:          -1.12
            -0.1405          0.8827         -1.4459
             0.8801         -1.9660         -0.6982
            -1.5936         -0.6658         -1.2585

     Atom 73  O   pos: (  0.137693  0.449653  0.825923)  para_oo sigma:          -1.42
            -1.4881          1.2173          1.4788
             1.1507         -1.8652          1.0490
             1.5588          1.1730         -0.9189

     Atom 74  O   pos: (  0.123273  0.123073  0.590173)  para_oo sigma:          -4.23
            -4.4713         -1.5655          0.2144
            -1.5917         -3.0244         -0.4116
             0.2735         -0.4189         -5.1997

     Atom 75  O   pos: ( -0.049335  0.438191  0.459050)  para_oo sigma:          -2.36
            -3.0974          0.2175          0.3105
             0.2360         -3.1952         -0.6017
             0.2963         -0.7586         -0.7797

     Atom 76  Ca  pos: (  0.085343  0.786747  0.890974)  para_oo sigma:          -3.60
            -3.4504         -0.5021         -0.1946
            -0.5104         -3.2195         -0.1517
            -0.1469         -0.1153         -4.1394

     Atom 77  Si  pos: ( -0.431481  0.828521  0.759917)  para_oo sigma:          -5.88
            -5.8911          0.3069         -0.0266
             0.3284         -5.9853          0.5933
            -0.0407          0.5810         -5.7594

     Atom 78  O   pos: ( -0.582284  0.756457  0.935187)  para_oo sigma:          -1.44
            -1.6593          0.6613         -2.1459
             0.7423         -1.8773         -0.9768
            -2.2604         -0.9236         -0.7867

     Atom 79  O   pos: ( -0.233022  0.912546  0.873082)  para_oo sigma:          -1.33
            -0.3557          1.1510          1.3309
             1.1780         -2.1207          0.7190
             1.5926          0.6518         -1.4995

     Atom 80  O   pos: ( -0.403274  0.650111  0.602134)  para_oo sigma:          -2.14
            -3.1966         -0.6912          0.4373
            -0.7090         -0.9882          2.2534
             0.3951          2.0857         -2.2291

     Atom 81  Ca  pos: (  0.228569 -0.092937  1.144874)  para_oo sigma:          -3.73
            -3.3276         -0.7352          0.3608
            -0.7408         -3.6262          0.1808
             0.3206          0.1624         -4.2326

     Atom 82  Si  pos: (  0.738128 -0.161031  1.345507)  para_oo sigma:          -6.18
            -6.0340          0.5042         -0.0586
             0.4731         -7.0294          0.2832
            -0.0633          0.2232         -5.4643

     Atom 83  O   pos: ( -0.110160 -0.021145  1.180021)  para_oo sigma:          -1.58
            -1.5420          1.0684         -1.5346
             0.9944         -1.8780         -1.0050
            -1.6146         -1.0796         -1.3311

     Atom 84  O   pos: (  0.527572 -0.193279  1.232775)  para_oo sigma:          -1.59
            -0.3324          0.5501          1.1825
             0.7825         -2.8465          0.3216
             1.2634          0.2750         -1.5971

     Atom 85  O   pos: ( -0.269180 -0.062314  1.552939)  para_oo sigma:          -1.59
            -3.2593          0.5327          0.1462
             0.4523         -2.0806          1.1032
             0.0450          1.1489          0.5696

     Atom 86  Ca  pos: ( -0.065778  0.332721  1.130256)  para_oo sigma:          -3.29
            -3.0118         -0.5868          0.2233
            -0.5765         -3.1700          0.0409
             0.1691         -0.0145         -3.6818

     Atom 87  Si  pos: ( -0.579863  0.395599  1.331655)  para_oo sigma:          -6.07
            -5.8310          0.5414          0.1950
             0.5957         -6.6987         -0.0289
             0.1097         -0.0208         -5.6704

     Atom 88  O   pos: (  0.243193  0.234651  1.265814)  para_oo sigma:          -1.90
            -1.2169          1.6086          0.5481
             1.5316         -2.0115          0.3940
             0.5519          0.3299         -2.4772

     Atom 89  O   pos: ( -0.397224  0.419772  1.170871)  para_oo sigma:          -1.37
            -0.8071          0.3401         -1.7594
             0.5004         -2.3442         -0.5049
            -1.8887         -0.4314         -0.9667

     Atom 90  O   pos: ( -0.668485  0.630417  1.360997)  para_oo sigma:          -3.00
            -2.8954         -1.5106          0.0754
            -1.6031         -1.7766          0.1274
             0.0451          0.1190         -4.3264

     Atom 91  O   pos: ( -0.511315  0.357928  1.561841)  para_oo sigma:          -1.43
            -1.8770          0.1688          1.1992
             0.0781         -3.1820         -0.1750
             1.3216         -0.4491          0.7789

     Atom 92  Ca  pos: (  0.484052  0.057439  1.744075)  para_oo sigma:          -4.25
            -3.6836         -0.2807         -0.5379
            -0.3062         -4.3870          0.3975
            -0.5834          0.3879         -4.6762

     Atom 93  Ca  pos: ( -0.688459  0.607208  1.734762)  para_oo sigma:          -2.32
            -2.0975          0.2209         -0.0987
             0.2215         -2.0588          0.2887
            -0.0646          0.2529         -2.8166

     Atom 94  Ca  pos: ( -0.213995  0.681162  0.323936)  para_oo sigma:          -3.82
            -3.9016         -0.1896          0.0444
            -0.2618         -4.0472         -0.6867
            -0.0089         -0.7380         -3.5103

     Atom 95  O   pos: ( -0.084730  0.779978  0.017040)  para_oo sigma:           0.40
             0.5339         -0.2252         -0.1094
            -0.1998          1.2955          0.1611
            -0.1153          0.0796         -0.6271

     Atom 96  H   pos: ( -0.058810  0.921671  0.035524)  para_oo sigma:           0.00
             0.0000          0.0000          0.0000
             0.0000          0.0000          0.0000
             0.0000          0.0000          0.0000

     Atom 97  O   pos: (  0.171389  0.031997  1.627713)  para_oo sigma:           0.68
            -0.1591         -0.5361         -0.1636
            -0.4592          0.6341         -0.0525
            -0.2632         -0.1222          1.5655

     Atom 98  H   pos: (  0.170696  0.101683  1.498596)  para_oo sigma:           0.00
             0.0000          0.0000          0.0000
             0.0000          0.0000          0.0000
             0.0000          0.0000          0.0000

     Paramagnetic US L_R Q_R contribution in ppm:

     Atom  1  O   pos: ( -0.732561  0.886302  1.986154)  para_lq sigma:        -100.77
          -103.7423          3.0785          0.9180
             2.7060        -96.9380          4.0003
             1.1923          3.6815       -101.6235

     Atom  2  H   pos: ( -0.822749  1.710132  0.049635)  para_lq sigma:           0.00
             0.0000          0.0000          0.0000
             0.0000          0.0000          0.0000
             0.0000          0.0000          0.0000

     Atom  3  H   pos: ( -1.030616  1.809035  0.004466)  para_lq sigma:           0.00
             0.0000          0.0000          0.0000
             0.0000          0.0000          0.0000
             0.0000          0.0000          0.0000

     Atom  4  O   pos: (  0.681840 -0.472011  1.776118)  para_lq sigma:        -100.79
          -102.8785          5.1404          0.2349
             5.3943        -95.7852         -0.2888
             0.3465         -0.3920       -103.6916

     Atom  5  H   pos: (  0.557517 -0.395951  1.799322)  para_lq sigma:           0.00
             0.0000          0.0000          0.0000
             0.0000          0.0000          0.0000
             0.0000          0.0000          0.0000

     Atom  6  H   pos: (  0.701033 -0.478663  1.630680)  para_lq sigma:           0.00
             0.0000          0.0000          0.0000
             0.0000          0.0000          0.0000
             0.0000          0.0000          0.0000

     Atom  7  O   pos: ( -0.287985  0.685826  1.911599)  para_lq sigma:        -100.97
          -104.3314         -0.7184          0.1411
            -0.7767        -94.2945          2.9006
            -0.5982          2.8863       -104.2865

     Atom  8  H   pos: ( -0.548641  1.569426 -0.013114)  para_lq sigma:           0.00
             0.0000          0.0000          0.0000
             0.0000          0.0000          0.0000
             0.0000          0.0000          0.0000

     Atom  9  H   pos: ( -0.326464  1.593654 -0.042938)  para_lq sigma:           0.00
             0.0000          0.0000          0.0000
             0.0000          0.0000          0.0000
             0.0000          0.0000          0.0000

     Atom 10  O   pos: ( -0.740773  1.137397  0.005965)  para_lq sigma:        -100.57
           -95.7770          2.5406         -4.1204
             2.5973       -104.4371         -1.1151
            -3.9688         -0.6367       -101.4814

     Atom 11  H   pos: ( -0.740327  1.275972  0.064813)  para_lq sigma:           0.00
             0.0000          0.0000          0.0000
             0.0000          0.0000          0.0000
             0.0000          0.0000          0.0000

     Atom 12  H   pos: ( -0.663002  1.054705  0.100595)  para_lq sigma:           0.00
             0.0000          0.0000          0.0000
             0.0000          0.0000          0.0000
             0.0000          0.0000          0.0000

     Atom 13  O   pos: (  0.427383 -0.234261  1.964754)  para_lq sigma:        -101.50
          -104.0573          2.6989          0.3656
             2.4511        -97.2350          2.4267
             0.0728          2.8123       -103.1986

     Atom 14  H   pos: (  0.282553 -0.199289  2.013148)  para_lq sigma:           0.00
             0.0000          0.0000          0.0000
             0.0000          0.0000          0.0000
             0.0000          0.0000          0.0000

     Atom 15  H   pos: (  0.338895  0.621050  0.042766)  para_lq sigma:           0.00
             0.0000          0.0000          0.0000
             0.0000          0.0000          0.0000
             0.0000          0.0000          0.0000

     Atom 16  O   pos: ( -0.538874  0.939349  1.644290)  para_lq sigma:        -100.00
           -99.9874          4.2479          0.0827
             4.2234        -95.5793          0.2606
             0.2992          0.2895       -104.4242

     Atom 17  H   pos: ( -0.608851  0.984035  1.517295)  para_lq sigma:           0.00
             0.0000          0.0000          0.0000
             0.0000          0.0000          0.0000
             0.0000          0.0000          0.0000

     Atom 18  H   pos: ( -0.618474  0.988358  1.757657)  para_lq sigma:           0.00
             0.0000          0.0000          0.0000
             0.0000          0.0000          0.0000
             0.0000          0.0000          0.0000

     Atom 19  O   pos: ( -0.226046  1.325211  0.507448)  para_lq sigma:        -100.45
          -104.4066          0.0365          0.6833
            -0.1729       -103.5072          2.8061
             0.5663          2.4730        -93.4298

     Atom 20  H   pos: ( -0.111302  1.413713  0.483609)  para_lq sigma:           0.00
             0.0000          0.0000          0.0000
             0.0000          0.0000          0.0000
             0.0000          0.0000          0.0000

     Atom 21  H   pos: ( -0.340848  1.419230  0.495303)  para_lq sigma:           0.00
             0.0000          0.0000          0.0000
             0.0000          0.0000          0.0000
             0.0000          0.0000          0.0000

     Atom 22  O   pos: (  0.050872  0.358557  1.814636)  para_lq sigma:        -102.01
          -102.7933          3.1381         -3.0574
             3.1150       -104.3860         -3.8915
            -3.3775         -3.9090        -98.8511

     Atom 23  H   pos: ( -0.072884  0.417378  1.766113)  para_lq sigma:           0.00
             0.0000          0.0000          0.0000
             0.0000          0.0000          0.0000
             0.0000          0.0000          0.0000

     Atom 24  H   pos: (  0.078546  0.229396  1.739708)  para_lq sigma:           0.00
             0.0000          0.0000          0.0000
             0.0000          0.0000          0.0000
             0.0000          0.0000          0.0000

     Atom 25  Ca  pos: ( -0.185423  1.266429  0.869488)  para_lq sigma:         201.92
           201.6779         -0.2915          0.4223
            -0.3926        202.5564          0.1678
             0.4546          0.3965        201.5257

     Atom 26  Si  pos: ( -0.666635  1.217319  0.710261)  para_lq sigma:          -0.69
             1.2108          3.0389         -0.4928
             2.6910         -2.5441          1.0401
             0.0469          1.0181         -0.7222

     Atom 27  O   pos: ( -0.861416  1.152089  0.836476)  para_lq sigma:        -109.62
          -111.7904         -1.6140          3.8098
            -1.3860       -106.9882          0.7417
             4.4195          1.3451       -110.0715

     Atom 28  O   pos: ( -0.531069  1.360459  0.851314)  para_lq sigma:        -110.68
          -109.5239         -2.9553         -2.0698
            -3.1735       -110.9023         -3.3794
            -2.5489         -3.8613       -111.6110

     Atom 29  O   pos: ( -0.535286  1.020913  0.638619)  para_lq sigma:        -102.59
          -101.7870          3.7742          0.1264
             3.5127       -105.3445          1.1421
            -0.0987          1.6050       -100.6406

     Atom 30  O   pos: ( -0.729034  1.299857  0.485303)  para_lq sigma:        -102.99
           -99.9335          0.2504         -1.4676
             0.1442       -104.7681          3.6736
            -1.3015          3.6549       -104.2705

     Atom 31  Ca  pos: (  0.748665 -0.112372  0.860743)  para_lq sigma:         202.48
           202.1299         -0.4751          0.7987
            -0.5685        203.6161          0.1892
             0.7283          0.2044        201.7048

     Atom 32  Si  pos: (  0.243507 -0.060230  0.694160)  para_lq sigma:          -0.56
             0.1180          2.3901          1.1393
             2.6823         -1.1629         -1.7781
             1.0969         -0.8115         -0.6267

     Atom 33  O   pos: (  0.095083 -0.199079  0.826249)  para_lq sigma:        -110.23
          -110.1178         -2.8647          2.6184
            -2.5713       -108.9445          2.5820
             3.3503          3.2114       -111.6355

     Atom 34  O   pos: (  0.421471  0.019067  0.837830)  para_lq sigma:        -110.79
          -112.1440         -1.8746         -3.4944
            -2.1134       -108.2202         -1.4910
            -4.4367         -1.8110       -112.0085

     Atom 35  O   pos: (  0.322816 -0.190148  0.494986)  para_lq sigma:        -103.13
          -103.9190          2.5218          2.2088
             2.6365       -102.5426         -3.0207
             2.1182         -2.8949       -102.9193

     Atom 36  Ca  pos: ( -0.366304  0.785666  1.196719)  para_lq sigma:         200.76
           198.4197          0.3224          2.3416
             0.6749        202.3045          1.8940
             2.4582          1.5714        201.5662

     Atom 37  Si  pos: ( -0.865933  0.788643  1.352024)  para_lq sigma:          -0.86
            -2.1681          4.1634          0.0294
             3.7187         -1.7375          0.6625
             0.1407          0.1608          1.3325

     Atom 38  O   pos: ( -0.753309  0.999761  1.309156)  para_lq sigma:        -111.63
          -110.8436         -2.6874          0.5276
            -2.6290       -114.7133          0.7936
             0.5538          0.7754       -109.3229

     Atom 39  O   pos: ( -0.019593  0.684653  1.202195)  para_lq sigma:        -111.07
          -112.5816         -1.2896         -3.6607
            -0.7034       -109.4484         -1.6039
            -3.3553         -1.8204       -111.1910

     Atom 40  O   pos: (  0.045641  0.761785  1.599016)  para_lq sigma:        -112.88
          -110.9606         -0.1931          3.6417
            -0.3457       -109.2820          0.1173
             3.4297          0.0946       -118.3893

     Atom 41  Ca  pos: ( -0.738709  1.289969  1.158101)  para_lq sigma:         200.38
           197.1581         -0.3265         -1.5492
            -1.1343        203.2042         -2.1925
            -1.1509         -1.6818        200.7790

     Atom 42  Si  pos: (  1.028558 -0.540096  1.392684)  para_lq sigma:          -0.89
            -2.8173          3.0464         -0.5557
             2.2500         -1.0080          0.5354
            -0.4446          0.3965          1.1425

     Atom 43  O   pos: ( -0.265126  1.054432  1.346146)  para_lq sigma:        -111.24
          -108.5533         -1.3644         -0.1279
            -1.8745       -116.5938          0.1761
            -0.0093          0.2731       -108.5645

     Atom 44  O   pos: (  0.167768 -0.441221  1.190578)  para_lq sigma:        -110.28
          -109.8115         -1.7577          3.1438
            -1.5897       -109.3522          1.8203
             2.9057          1.9975       -111.6866

     Atom 45  O   pos: (  0.811998 -0.407739  1.373206)  para_lq sigma:        -106.29
          -107.2082          3.4736         -1.1334
             3.2253       -108.9347          0.3996
            -0.9613          0.3859       -102.7256

     Atom 46  O   pos: (  0.114464 -0.484083  1.596549)  para_lq sigma:        -112.98
          -110.3158         -0.7781         -3.8578
            -0.9426       -109.6175         -0.5356
            -3.5909         -0.8450       -118.9921

     Atom 47  Ca  pos: ( -0.188249  0.986437  1.688824)  para_lq sigma:         201.31
           201.9664         -3.1048         -0.2479
            -2.9664        203.0226          0.6426
            -0.6630          1.1268        198.9412

     Atom 48  Ca  pos: ( -0.019696 -0.213800  1.736057)  para_lq sigma:         199.00
           198.1114         -2.1149          1.0436
            -2.0958        199.0287          3.2269
             0.1135          1.6453        199.8643

     Atom 49  Si  pos: ( -0.709186  1.525318  0.383627)  para_lq sigma:          -0.77
            -0.1569          2.1800          2.3018
             2.1625         -3.6917          1.3901
             1.5744          0.9058          1.5277

     Atom 50  O   pos: ( -0.723450  1.508596  0.143275)  para_lq sigma:        -109.26
          -107.0501         -0.0604          0.3022
            -0.0415       -106.6551          0.2302
            -0.2305          0.0031       -114.0744

     Atom 51  O   pos: (  0.727784 -0.196306  0.503913)  para_lq sigma:        -110.68
          -113.4335         -3.3505         -2.8135
            -3.2357       -109.2573         -1.5792
            -2.4534         -1.3054       -109.3429

     Atom 52  O   pos: ( -0.046228  0.978529  0.428247)  para_lq sigma:        -100.50
          -103.7367          0.3465          2.3975
             0.8027       -105.3509         -0.6506
             2.5299         -0.6285        -92.3980

     Atom 53  H   pos: ( -0.134899  1.095182  0.450912)  para_lq sigma:           0.00
             0.0000          0.0000          0.0000
             0.0000          0.0000          0.0000
             0.0000          0.0000          0.0000

     Atom 54  H   pos: (  0.081981  1.042553  0.402824)  para_lq sigma:           0.00
             0.0000          0.0000          0.0000
             0.0000          0.0000          0.0000
             0.0000          0.0000          0.0000

     Atom 55  O   pos: ( -0.514286  0.914516  0.264662)  para_lq sigma:        -101.33
           -96.4398         -2.4162          2.3262
            -2.5804       -102.8031         -2.5239
             2.2356         -2.9494       -104.7483

     Atom 56  H   pos: ( -0.505370  1.003342  0.383646)  para_lq sigma:           0.00
             0.0000          0.0000          0.0000
             0.0000          0.0000          0.0000
             0.0000          0.0000          0.0000

     Atom 57  H   pos: ( -0.588973  0.803836  0.322465)  para_lq sigma:           0.00
             0.0000          0.0000          0.0000
             0.0000          0.0000          0.0000
             0.0000          0.0000          0.0000

     Atom 58  O   pos: ( -0.209303  1.651910  0.194052)  para_lq sigma:        -101.49
          -105.9570          0.9170         -0.1850
             1.3422        -93.5547         -0.5180
            -0.0024         -0.2007       -104.9576

     Atom 59  H   pos: ( -0.325665  1.660174  0.285215)  para_lq sigma:           0.00
             0.0000          0.0000          0.0000
             0.0000          0.0000          0.0000
             0.0000          0.0000          0.0000

     Atom 60  H   pos: (  0.145771 -0.165218  0.296218)  para_lq sigma:           0.00
             0.0000          0.0000          0.0000
             0.0000          0.0000          0.0000
             0.0000          0.0000          0.0000

     Atom 61  O   pos: (  0.543058  0.462124  0.150707)  para_lq sigma:         -99.82
           -92.9012          0.9617          1.5438
             0.7797       -103.3704          0.6813
             1.5978          0.7024       -103.1866

     Atom 62  H   pos: (  0.557507  0.333313  0.225748)  para_lq sigma:           0.00
             0.0000          0.0000          0.0000
             0.0000          0.0000          0.0000
             0.0000          0.0000          0.0000

     Atom 63  H   pos: (  0.570985  0.423988  0.012043)  para_lq sigma:           0.00
             0.0000          0.0000          0.0000
             0.0000          0.0000          0.0000
             0.0000          0.0000          0.0000

     Atom 64  O   pos: (  0.090923 -0.678612  2.019238)  para_lq sigma:        -101.20
          -100.3985         -5.2952          1.9149
            -5.2945        -97.0947          0.2593
             2.1207          0.6350       -106.1163

     Atom 65  H   pos: (  0.852083  0.170467  0.125073)  para_lq sigma:           0.00
             0.0000          0.0000          0.0000
             0.0000          0.0000          0.0000
             0.0000          0.0000          0.0000

     Atom 66  H   pos: (  0.037125  0.314818  0.037934)  para_lq sigma:           0.00
             0.0000          0.0000          0.0000
             0.0000          0.0000          0.0000
             0.0000          0.0000          0.0000

     Atom 67  O   pos: (  0.707390  0.161806  0.325366)  para_lq sigma:        -101.25
           -98.9310         -2.7583         -3.2565
            -2.6355       -103.9749          1.5111
            -3.3279          1.4252       -100.8326

     Atom 68  H   pos: (  0.709026  0.034475  0.403043)  para_lq sigma:           0.00
             0.0000          0.0000          0.0000
             0.0000          0.0000          0.0000
             0.0000          0.0000          0.0000

     Atom 69  H   pos: ( -0.195947  0.275530  0.375537)  para_lq sigma:           0.00
             0.0000          0.0000          0.0000
             0.0000          0.0000          0.0000
             0.0000          0.0000          0.0000

     Atom 70  Ca  pos: (  0.481919  0.369225  0.854806)  para_lq sigma:         201.63
           201.8028          0.2721          0.4397
             0.4590        201.5491         -0.5849
             0.8472         -0.5105        201.5320

     Atom 71  Si  pos: (  0.000436  0.325863  0.666338)  para_lq sigma:          -0.81
            -1.4803          0.7811          0.8202
             1.0995         -2.7069         -1.4260
             1.1085         -2.0274          1.7567

     Atom 72  O   pos: ( -0.191678  0.249204  0.799809)  para_lq sigma:        -112.01
          -114.2554         -1.9452          4.1434
            -1.8660       -109.3863          1.4058
             4.4462          1.6809       -112.3937

     Atom 73  O   pos: (  0.137693  0.449653  0.825923)  para_lq sigma:        -111.70
          -111.1708         -2.3936         -2.9880
            -2.4498       -110.5116         -3.1452
            -3.5225         -3.4817       -113.4149

     Atom 74  O   pos: (  0.123273  0.123073  0.590173)  para_lq sigma:        -102.63
          -102.1669          3.5704         -0.4442
             3.7735       -105.8712          0.1935
            -0.3090          0.1351        -99.8410

     Atom 75  O   pos: ( -0.049335  0.438191  0.459050)  para_lq sigma:        -111.05
          -108.8191         -0.2314         -0.9293
             0.2500       -109.9047          3.2611
            -1.6367          3.3734       -114.4394

     Atom 76  Ca  pos: (  0.085343  0.786747  0.890974)  para_lq sigma:         200.92
           200.6398         -0.7066         -0.7130
            -0.9821        201.8748         -0.2137
            -0.9442         -0.0124        200.2438

     Atom 77  Si  pos: ( -0.431481  0.828521  0.759917)  para_lq sigma:          -0.96
            -1.2961          0.9415         -0.2998
             1.2793         -1.3504          2.5898
            -0.7930          3.8092         -0.2223

     Atom 78  O   pos: ( -0.582284  0.756457  0.935187)  para_lq sigma:        -111.23
          -110.3161         -2.1536          3.9243
            -2.4993       -109.7135          2.8889
             4.1852          2.6870       -113.6633

     Atom 79  O   pos: ( -0.233022  0.912546  0.873082)  para_lq sigma:        -110.86
          -114.1815         -2.4191         -3.6013
            -1.9717       -107.6455         -0.5662
            -3.5799         -1.0225       -110.7632

     Atom 80  O   pos: ( -0.403274  0.650111  0.602134)  para_lq sigma:        -112.11
          -108.6522          1.3601          1.9536
             1.5924       -115.3144         -4.7597
             1.6470         -3.6906       -112.3743

     Atom 81  Ca  pos: (  0.228569 -0.092937  1.144874)  para_lq sigma:         200.55
           200.3753         -2.3328          0.7797
            -2.3724        200.5752          0.4206
             0.2671          0.2824        200.7078

     Atom 82  Si  pos: (  0.738128 -0.161031  1.345507)  para_lq sigma:          -0.66
            -0.4726          2.4205         -0.6723
             2.8689         -4.4160          0.8689
            -0.4443          0.7972          2.9019

     Atom 83  O   pos: ( -0.110160 -0.021145  1.180021)  para_lq sigma:        -110.84
          -111.6828         -2.1147          2.3494
            -2.3043       -109.9245          2.0808
             2.8351          2.0579       -110.9249

     Atom 84  O   pos: (  0.527572 -0.193279  1.232775)  para_lq sigma:        -110.29
          -113.7689         -0.8587         -3.4029
            -0.4489       -107.7615         -0.2762
            -3.7918         -0.4177       -109.3267

     Atom 85  O   pos: ( -0.269180 -0.062314  1.552939)  para_lq sigma:        -111.48
          -108.7273         -0.4320         -1.0074
            -0.1784       -110.0396         -2.4419
            -0.5415         -2.3991       -115.6700

     Atom 86  Ca  pos: ( -0.065778  0.332721  1.130256)  para_lq sigma:         200.85
           200.8382         -2.3995          0.5971
            -2.0552        200.7789          0.0864
             0.2567         -0.1687        200.9375

     Atom 87  Si  pos: ( -0.579863  0.395599  1.331655)  para_lq sigma:          -0.83
             0.1905          2.7683          0.2183
             3.2477         -4.2817         -0.4219
             0.6780          0.1229          1.5864

     Atom 88  O   pos: (  0.243193  0.234651  1.265814)  para_lq sigma:        -111.34
          -112.4218         -3.4533         -2.3375
            -3.7832       -112.5736         -2.2927
            -2.0545         -1.8275       -109.0146

     Atom 89  O   pos: ( -0.397224  0.419772  1.170871)  para_lq sigma:        -110.96
          -112.5270          0.1048          3.4688
             0.2900       -108.8702         -0.1532
             3.8486          0.0922       -111.4839

     Atom 90  O   pos: ( -0.668485  0.630417  1.360997)  para_lq sigma:        -103.39
          -103.4215          4.3478          0.4389
             4.1520       -105.6943         -0.4767
             0.6799         -0.7108       -101.0676

     Atom 91  O   pos: ( -0.511315  0.357928  1.561841)  para_lq sigma:        -112.64
          -110.6720          0.9198         -2.5471
             0.9189       -109.0587          1.5560
            -2.3539          1.6985       -118.1969

     Atom 92  Ca  pos: (  0.484052  0.057439  1.744075)  para_lq sigma:         199.91
           202.1021         -1.4424         -0.8596
            -1.4229        198.2735          2.3538
            -1.4155          1.2268        199.3634

     Atom 93  Ca  pos: ( -0.688459  0.607208  1.734762)  para_lq sigma:         202.43
           202.5301          0.1774         -0.0850
            -0.0186        203.0906          1.5847
             0.1665          1.4370        201.6682

     Atom 94  Ca  pos: ( -0.213995  0.681162  0.323936)  para_lq sigma:         201.30
           200.9439         -1.2764         -0.4406
            -1.8159        200.6614         -2.3569
            -0.2896         -3.0460        202.3010

     Atom 95  O   pos: ( -0.084730  0.779978  0.017040)  para_lq sigma:        -108.69
          -106.6848         -1.4161         -0.1764
            -1.7787       -113.7597         -1.1093
             0.0590         -0.7798       -105.6335

     Atom 96  H   pos: ( -0.058810  0.921671  0.035524)  para_lq sigma:           0.00
             0.0000          0.0000          0.0000
             0.0000          0.0000          0.0000
             0.0000          0.0000          0.0000

     Atom 97  O   pos: (  0.171389  0.031997  1.627713)  para_lq sigma:        -110.98
          -106.3789          0.8565         -0.9122
             0.8881       -110.0412          4.7433
            -0.3647          5.2646       -116.5305

     Atom 98  H   pos: (  0.170696  0.101683  1.498596)  para_lq sigma:           0.00
             0.0000          0.0000          0.0000
             0.0000          0.0000          0.0000
             0.0000          0.0000          0.0000


     Total NMR chemical shifts in ppm: ---------------------------------------
     (adopting the Simpson convention for anisotropy and asymmetry)-----------

     Atom  1  O   pos: ( -0.732561  0.886302  1.986154)  Total sigma:         243.19
           245.6876        -10.7276         -2.6921
           -18.5514        239.0205        -11.9180
            -1.5606        -15.2527        244.8763

     O    1    anisotropy:    -33.26    eta:   -0.6239
     O    1    sigma_11=    247.36    axis=( -0.670387 -0.030876  0.741369)
     O    1    sigma_22=    261.20    axis=(  0.565032 -0.668862  0.483076)
     O    1    sigma_33=    221.02    axis=(  0.480958  0.742745  0.465842)

     Atom  2  H   pos: ( -0.822749  1.710132  0.049635)  Total sigma:          21.07
            18.5408        -10.8822          7.5331
           -11.5799         22.7982        -12.7774
             8.7739        -13.7639         21.8858

     H    2    anisotropy:     33.32    eta:   -0.1742
     H    2    sigma_11=     11.90    axis=( -0.744842  0.043210  0.665840)
     H    2    sigma_22=      8.03    axis=(  0.456146  0.761272  0.460864)
     H    2    sigma_33=     43.29    axis=(  0.486972 -0.646991  0.586738)

     Atom  3  H   pos: ( -1.030616  1.809035  0.004466)  Total sigma:          25.26
            37.4089         -1.2792         -8.4339
            -1.0663         16.7094         -2.3195
            -9.0253         -2.2381         21.6761

     H    3    anisotropy:     24.04    eta:   -0.3263
     H    3    sigma_11=     19.87    axis=(  0.311946 -0.629655  0.711494)
     H    3    sigma_22=     14.63    axis=( -0.259856 -0.776852 -0.573565)
     H    3    sigma_33=     41.29    axis=( -0.913873  0.005964  0.405955)

     Atom  4  O   pos: (  0.681840 -0.472011  1.776118)  Total sigma:         246.99
           233.4729         -4.9963        -25.6414
            -4.8466        238.9789          9.2352
           -19.4636          8.1093        268.5060

     O    4    anisotropy:     52.31    eta:   -0.4097
     O    4    sigma_11=    236.69    axis=(  0.062138  0.973235 -0.221254)
     O    4    sigma_22=    222.41    axis=( -0.900526 -0.040912 -0.432872)
     O    4    sigma_33=    281.86    axis=( -0.430338  0.226143  0.873881)

     Atom  5  H   pos: (  0.557517 -0.395951  1.799322)  Total sigma:          23.80
            29.4601        -12.5278         -8.2759
           -11.9323         21.4884          6.2563
            -6.6484          5.0698         20.4532

     H    5    anisotropy:     27.82    eta:   -0.2078
     H    5    sigma_11=     16.46    axis=( -0.346071  0.192294 -0.918291)
     H    5    sigma_22=     12.60    axis=(  0.573541  0.817947 -0.044866)
     H    5    sigma_33=     42.34    axis=( -0.742486  0.542204  0.393357)

     Atom  6  H   pos: (  0.701033 -0.478663  1.630680)  Total sigma:          25.11
            17.8104         -0.4036         -5.4990
            -0.1984         17.6015         -0.1774
            -7.2697          0.4611         39.9153

     H    6    anisotropy:     24.78    eta:   -0.0959
     H    6    sigma_11=     17.64    axis=( -0.154655  0.986671 -0.050613)
     H    6    sigma_22=     16.06    axis=( -0.953415 -0.162480 -0.254164)
     H    6    sigma_33=     41.63    axis=( -0.259000  0.008947  0.965836)

     Atom  7  O   pos: ( -0.287985  0.685826  1.911599)  Total sigma:         254.19
           273.3399         10.5565         -8.3002
            10.9666        231.2282         -3.2550
           -20.0499         -5.3656        258.0088

     O    7    anisotropy:     45.11    eta:   -0.7015
     O    7    sigma_11=    249.70    axis=(  0.485701  0.079828  0.870472)
     O    7    sigma_22=    228.61    axis=(  0.223196 -0.974138 -0.035203)
     O    7    sigma_33=    284.27    axis=( -0.845150 -0.211384  0.490957)

     Atom  8  H   pos: ( -0.548641  1.569426 -0.013114)  Total sigma:          21.70
            28.2504          5.9498        -14.5291
             6.1155          8.9245         -5.3602
           -16.4978         -5.6003         27.9135

     H    8    anisotropy:     35.58    eta:   -0.2320
     H    8    sigma_11=     12.59    axis=(  0.690797  0.059589  0.720589)
     H    8    sigma_22=      7.09    axis=(  0.197762 -0.974168 -0.109027)
     H    8    sigma_33=     45.41    axis=( -0.695478 -0.217821  0.684736)

     Atom  9  H   pos: ( -0.326464  1.593654 -0.042938)  Total sigma:          25.28
            32.8224          0.8893         10.7239
             0.4269         14.6418          0.7728
            10.9450          1.3459         28.3646

     H    9    anisotropy:     24.65    eta:   -0.3048
     H    9    sigma_11=     19.57    axis=(  0.633131 -0.081008 -0.769794)
     H    9    sigma_22=     14.56    axis=( -0.017662 -0.995762  0.090260)
     H    9    sigma_33=     41.71    axis=(  0.773843  0.043550  0.631879)

     Atom 10  O   pos: ( -0.740773  1.137397  0.005965)  Total sigma:         244.99
           225.6269         -8.0740          5.9672
            -6.7003        262.6836         13.0778
             4.3136         24.4638        246.6530

     O   10    anisotropy:     45.48    eta:   -0.6227
     O   10    sigma_11=    239.27    axis=(  0.513442 -0.432267  0.741298)
     O   10    sigma_22=    220.39    axis=( -0.855324 -0.327524  0.401433)
     O   10    sigma_33=    275.31    axis=( -0.069267  0.840163  0.537893)

     Atom 11  H   pos: ( -0.740327  1.275972  0.064813)  Total sigma:          21.00
             7.0613          0.5416          1.2037
             0.0268         40.2735         10.3988
             0.7913         12.5738         15.6510

     H   11    anisotropy:     35.72    eta:   -0.1845
     H   11    sigma_11=     11.28    axis=( -0.190926  0.363213 -0.911934)
     H   11    sigma_22=      6.89    axis=(  0.981462  0.054831 -0.183644)
     H   11    sigma_33=     44.81    axis=(  0.016699  0.930091  0.366949)

     Atom 12  H   pos: ( -0.663002  1.054705  0.100595)  Total sigma:          23.77
            19.7211         -9.6730         10.3868
            -8.6246         25.0434         -8.7223
            10.1627         -9.3397         26.5403

     H   12    anisotropy:     28.83    eta:   -0.2683
     H   12    sigma_11=     16.74    axis=(  0.030512  0.750879  0.659735)
     H   12    sigma_22=     11.58    axis=(  0.860248  0.316365 -0.399857)
     H   12    sigma_33=     42.99    axis=(  0.508961 -0.579736  0.636289)

     Atom 13  O   pos: (  0.427383 -0.234261  1.964754)  Total sigma:         233.27
           264.0613        -27.0275         -5.5998
           -33.2926        222.2330         -2.4271
           -10.0859          3.1287        213.5246

     O   13    anisotropy:     71.00    eta:   -0.1934
     O   13    sigma_11=    214.18    axis=( -0.094525 -0.394053  0.914214)
     O   13    sigma_22=    205.03    axis=( -0.459399 -0.797434 -0.391217)
     O   13    sigma_33=    280.60    axis=(  0.883186 -0.456969 -0.105650)

     Atom 14  H   pos: (  0.282553 -0.199289  2.013148)  Total sigma:          16.80
            39.4727        -11.1677         -8.3945
            -9.7564          5.8287          2.3122
            -9.5714          2.8490          5.1089

     H   14    anisotropy:     41.80    eta:   -0.0024
     H   14    sigma_11=      2.90    axis=( -0.275661 -0.148028 -0.949789)
     H   14    sigma_22=      2.84    axis=(  0.219878  0.952165 -0.212214)
     H   14    sigma_33=     44.67    axis=( -0.935769  0.267337  0.229927)

     Atom 15  H   pos: (  0.338895  0.621050  0.042766)  Total sigma:          25.59
            26.5876         -8.4045          9.0499
            -8.8939         22.3242         -5.4116
            10.2770         -5.7889         27.8610

     H   15    anisotropy:     24.68    eta:   -0.2695
     H   15    sigma_11=     19.58    axis=( -0.294720  0.595892  0.747029)
     H   15    sigma_22=     15.15    axis=(  0.708602  0.660769 -0.247524)
     H   15    sigma_33=     42.04    axis=(  0.641111 -0.456396  0.616993)

     Atom 16  O   pos: ( -0.538874  0.939349  1.644290)  Total sigma:         212.42
           212.4519          8.1534         -0.9576
             8.6882        211.6044         -5.2551
             4.4427         -3.8254        213.2107

     O   16    anisotropy:    -15.93    eta:   -0.6123
     O   16    sigma_11=    214.48    axis=(  0.453421 -0.074519  0.888176)
     O   16    sigma_22=    220.99    axis=( -0.647539 -0.712288  0.270812)
     O   16    sigma_33=    201.80    axis=( -0.612456  0.697921  0.371220)

     Atom 17  H   pos: ( -0.608851  0.984035  1.517295)  Total sigma:          19.84
            16.8622         -0.9614         12.6600
            -1.7001         10.9017         -5.6125
            11.5837         -4.0994         31.7470

     H   17    anisotropy:     29.30    eta:   -0.1221
     H   17    sigma_11=     11.26    axis=(  0.679905  0.693632 -0.237914)
     H   17    sigma_22=      8.88    axis=( -0.558606  0.700104  0.444762)
     H   17    sigma_33=     39.37    axis=(  0.475066 -0.169496  0.863472)

     Atom 18  H   pos: ( -0.618474  0.988358  1.757657)  Total sigma:          23.99
            20.4085         -0.1587         -9.9896
            -0.5115         18.7979          2.0140
            -9.0525          1.1486         32.7572

     H   18    anisotropy:     21.10    eta:   -0.2530
     H   18    sigma_11=     18.73    axis=(  0.152391  0.988288 -0.007975)
     H   18    sigma_22=     15.17    axis=( -0.866975  0.129803 -0.481150)
     H   18    sigma_33=     38.06    axis=( -0.474479  0.080237  0.876602)

     Atom 19  O   pos: ( -0.226046  1.325211  0.507448)  Total sigma:         236.30
           249.0751         -7.8345         -0.6406
           -10.4803        238.1526          1.9325
            -4.2231         -0.4064        221.6590

     O   19    anisotropy:     27.25    eta:   -0.6347
     O   19    sigma_11=    232.98    axis=( -0.488619 -0.871271  0.046249)
     O   19    sigma_22=    221.44    axis=(  0.088703  0.003127  0.996053)
     O   19    sigma_33=    254.47    axis=(  0.867977 -0.490793 -0.075756)

     Atom 20  H   pos: ( -0.111302  1.413713  0.483609)  Total sigma:          25.06
            32.6668         10.1849         -2.2563
            10.7332         26.6258         -2.4292
            -2.7165         -3.0793         15.8899

     H   20    anisotropy:     24.00    eta:   -0.2296
     H   20    sigma_11=     18.90    axis=( -0.615386  0.764621 -0.191457)
     H   20    sigma_22=     15.22    axis=( -0.004975  0.239123  0.970976)
     H   20    sigma_33=     41.06    axis=( -0.788210 -0.598478  0.143349)

     Atom 21  H   pos: ( -0.340848  1.419230  0.495303)  Total sigma:          22.94
            31.0675        -11.6945          1.0323
           -12.8178         25.1299         -2.8359
             1.3071         -3.2825         12.6215

     H   21    anisotropy:     27.07    eta:   -0.2544
     H   21    sigma_11=     16.21    axis=(  0.603041  0.693359 -0.394456)
     H   21    sigma_22=     11.62    axis=(  0.176078  0.366592  0.913568)
     H   21    sigma_33=     40.99    axis=( -0.778035  0.620374 -0.098985)

     Atom 22  O   pos: (  0.050872  0.358557  1.814636)  Total sigma:         243.36
           234.6531          5.1206         -6.4765
             0.8798        267.6909         16.1621
           -14.9507         16.2449        227.7423

     O   22    anisotropy:     45.14    eta:   -0.8489
     O   22    sigma_11=    241.09    axis=( -0.864335 -0.186910  0.466894)
     O   22    sigma_22=    215.54    axis=(  0.502492 -0.282788  0.817027)
     O   22    sigma_33=    273.45    axis=(  0.020678 -0.940795 -0.338345)

     Atom 23  H   pos: ( -0.072884  0.417378  1.766113)  Total sigma:          27.21
            33.8401         -7.9929          2.3940
            -6.5231         26.3878         -0.6193
             3.2554         -1.3482         21.4040

     H   23    anisotropy:     17.33    eta:   -0.1407
     H   23    sigma_11=     22.25    axis=( -0.407284 -0.812731 -0.416639)
     H   23    sigma_22=     20.62    axis=( -0.347029 -0.284259  0.893738)
     H   23    sigma_33=     38.77    axis=(  0.844802 -0.508591  0.166267)

     Atom 24  H   pos: (  0.078546  0.229396  1.739708)  Total sigma:          20.18
            11.0938         -7.1917         -3.1434
            -8.5321         33.8252         13.0699
            -4.3006         13.5051         15.6143

     H   24    anisotropy:     34.51    eta:   -0.0318
     H   24    sigma_11=      9.04    axis=(  0.739649 -0.120366  0.662142)
     H   24    sigma_22=      8.31    axis=( -0.620134 -0.504114  0.601085)
     H   24    sigma_33=     43.18    axis=( -0.261444  0.855208  0.447510)

     Atom 25  Ca  pos: ( -0.185423  1.266429  0.869488)  Total sigma:        1086.01
          1085.6860         -8.5488         18.0344
            -9.0701       1094.4931          2.9456
            17.2447          2.1075       1077.8575

     Ca  25    anisotropy:    -36.10    eta:   -0.4543
     Ca  25    sigma_11=   1092.58    axis=(  0.321173  0.791095  0.520593)
     Ca  25    sigma_22=   1103.51    axis=( -0.703647  0.567258 -0.427901)
     Ca  25    sigma_33=   1061.94    axis=( -0.633821 -0.228883  0.738839)

     Atom 26  Si  pos: ( -0.666635  1.217319  0.710261)  Total sigma:         406.26
           424.9827         33.8563         -3.8415
            30.0977        392.4130          5.6401
             0.8011          2.3347        401.3845

     Si  26    anisotropy:     57.51    eta:   -0.7764
     Si  26    sigma_11=    401.97    axis=( -0.089982  0.111797  0.989649)
     Si  26    sigma_22=    372.21    axis=( -0.515944  0.844715 -0.142335)
     Si  26    sigma_33=    444.60    axis=( -0.851884 -0.523410 -0.018328)

     Atom 27  O   pos: ( -0.861416  1.152089  0.836476)  Total sigma:         118.45
           128.4795          2.0602         -2.2133
            -0.4486        129.1891          0.2151
             5.7104          4.4355         97.6728

     O   27    anisotropy:    -31.55    eta:   -0.0961
     O   27    sigma_11=    127.95    axis=( -0.832519  0.553969 -0.005534)
     O   27    sigma_22=    129.98    axis=( -0.551339 -0.829461 -0.089551)
     O   27    sigma_33=     97.41    axis=( -0.054199 -0.071502  0.995967)

     Atom 28  O   pos: ( -0.531069  1.360459  0.851314)  Total sigma:         126.39
           147.3913         -1.1726         -0.7933
            -2.4612        140.1444         -9.5095
           -10.5729        -16.6321         91.6491

     O   28    anisotropy:    -57.96    eta:   -0.1191
     O   28    sigma_11=    143.41    axis=(  0.080025  0.964338 -0.252288)
     O   28    sigma_22=    148.02    axis=( -0.991828  0.102264  0.076286)
     O   28    sigma_33=     87.76    axis=(  0.099365  0.244121  0.964641)

     Atom 29  O   pos: ( -0.535286  1.020913  0.638619)  Total sigma:         168.42
           151.4413        -25.9066          3.5019
           -25.1674        189.1493         -5.1249
             1.7124         -0.1579        164.6686

     O   29    anisotropy:     50.92    eta:   -0.7624
     O   29    sigma_11=    164.39    axis=( -0.002960  0.103050  0.994672)
     O   29    sigma_22=    138.50    axis=(  0.892976  0.447973 -0.043753)
     O   29    sigma_33=    202.37    axis=(  0.450095 -0.888088  0.093347)

     Atom 30  O   pos: ( -0.729034  1.299857  0.485303)  Total sigma:         179.04
           156.7882         -8.0883          7.3933
            -3.2221        194.9971        -27.5062
             4.4645        -23.6593        185.3327

     O   30    anisotropy:     57.38    eta:   -0.2260
     O   30    sigma_11=    164.23    axis=(  0.108974  0.647366  0.754349)
     O   30    sigma_22=    155.59    axis=(  0.985063  0.031456 -0.169298)
     O   30    sigma_33=    217.29    axis=(  0.133326 -0.761530  0.634268)

     Atom 31  Ca  pos: (  0.748665 -0.112372  0.860743)  Total sigma:        1107.12
          1102.4170        -10.9305         19.3046
           -11.2280       1135.6872          5.8925
            17.6404          7.5758       1083.2558

     Ca  31    anisotropy:    -55.70    eta:   -0.7205
     Ca  31    sigma_11=   1112.31    axis=(  0.799903  0.218028  0.559123)
     Ca  31    sigma_22=   1139.07    axis=( -0.278314  0.960197  0.023741)
     Ca  31    sigma_33=   1069.99    axis=( -0.531692 -0.174602  0.828745)

     Atom 32  Si  pos: (  0.243507 -0.060230  0.694160)  Total sigma:         410.67
           424.7144         22.3470         13.8796
            24.9262        406.3869        -18.0921
            11.2001         -7.1632        400.9086

     Si  32    anisotropy:    -50.22    eta:   -0.8240
     Si  32    sigma_11=    413.62    axis=(  0.259383 -0.544843  0.797412)
     Si  32    sigma_22=    441.20    axis=( -0.839127 -0.535891 -0.093203)
     Si  32    sigma_33=    377.19    axis=( -0.478107  0.644955  0.596194)

     Atom 33  O   pos: (  0.095083 -0.199079  0.826249)  Total sigma:         109.57
           110.9009         -1.4155         -2.0903
             4.1040        138.1228         -0.5924
             4.2176          5.8185         79.6800

     O   33    anisotropy:    -45.05    eta:   -0.9138
     O   33    sigma_11=    110.86    axis=(  0.998202 -0.052069  0.029685)
     O   33    sigma_22=    138.31    axis=(  0.050692  0.997683  0.045384)
     O   33    sigma_33=     79.53    axis=( -0.031979 -0.043798  0.998528)

     Atom 34  O   pos: (  0.421471  0.019067  0.837830)  Total sigma:         121.42
           138.1953          1.5563          5.7885
            -2.7470        137.7027          3.1961
            -6.0732         -2.6479         88.3539

     O   34    anisotropy:    -49.60    eta:   -0.0390
     O   34    sigma_11=    137.31    axis=( -0.556278 -0.830991 -0.003035)
     O   34    sigma_22=    138.59    axis=(  0.830991 -0.556259 -0.005390)
     O   34    sigma_33=     88.35    axis=(  0.002790 -0.005520  0.999981)

     Atom 35  O   pos: (  0.322816 -0.190148  0.494986)  Total sigma:         174.99
           181.0013        -18.4987        -15.4348
           -19.3409        164.5829         17.0308
           -11.8966         15.4183        179.3720

     O   35    anisotropy:     49.71    eta:   -0.4910
     O   35    sigma_11=    166.55    axis=( -0.653065  0.047171 -0.755831)
     O   35    sigma_22=    150.28    axis=(  0.402954  0.866687 -0.294078)
     O   35    sigma_33=    208.12    axis=( -0.641197  0.496617  0.585011)

     Atom 36  Ca  pos: ( -0.366304  0.785666  1.196719)  Total sigma:        1077.56
          1040.0953         25.9565         51.1861
            25.9862       1112.7004         47.0190
            49.2534         42.6672       1079.8787

     Ca  36    anisotropy:    131.29    eta:   -0.6396
     Ca  36    sigma_11=   1061.79    axis=(  0.434087 -0.709906  0.554618)
     Ca  36    sigma_22=   1005.80    axis=(  0.813943  0.045213 -0.579183)
     Ca  36    sigma_33=   1165.09    axis=(  0.386090  0.702843  0.597450)

     Atom 37  Si  pos: ( -0.865933  0.788643  1.352024)  Total sigma:         404.47
           384.3899         49.3245         -3.6688
            48.1392        398.0850          7.6061
             0.8101          0.1323        430.9221

     Si  37    anisotropy:    -93.88    eta:   -0.1627
     Si  37    sigma_11=    430.67    axis=(  0.160385  0.123585 -0.979287)
     Si  37    sigma_22=    440.85    axis=(  0.637535  0.744448  0.198362)
     Si  37    sigma_33=    341.88    axis=(  0.753543 -0.656144  0.040608)

     Atom 38  O   pos: ( -0.753309  0.999761  1.309156)  Total sigma:         124.39
            73.0139          3.7527         -2.3574
            17.9165        188.0877        -63.4294
           -11.3631        -66.5497        112.0731

     O   38    anisotropy:    153.07    eta:   -0.0300
     O   38    sigma_11=     74.90    axis=( -0.184843  0.502594  0.844531)
     O   38    sigma_22=     71.84    axis=(  0.979239  0.021425  0.201576)
     O   38    sigma_33=    226.44    axis=( -0.083216 -0.864257  0.496120)

     Atom 39  O   pos: ( -0.019593  0.684653  1.202195)  Total sigma:         104.71
            85.1902          0.7822         -1.3425
            13.3636         89.7130         -3.2279
             1.5953         -3.6289        139.2394

     O   39    anisotropy:     52.15    eta:   -0.4248
     O   39    sigma_11=     94.72    axis=(  0.595607  0.801033  0.059990)
     O   39    sigma_22=     79.95    axis=(  0.803248 -0.594550 -0.036091)
     O   39    sigma_33=    139.48    axis=( -0.006757 -0.069683  0.997546)

     Atom 40  O   pos: (  0.045641  0.761785  1.599016)  Total sigma:          89.07
           123.8151        -48.2571         -8.7927
           -56.7111         96.8534         13.5161
            -0.4902          7.8707         46.5386

     O   40    anisotropy:    114.50    eta:   -0.2007
     O   40    sigma_11=     58.56    axis=(  0.592577  0.701783  0.395414)
     O   40    sigma_22=     43.24    axis=( -0.182547 -0.361115  0.914479)
     O   40    sigma_33=    165.40    axis=( -0.784556  0.614081  0.085880)

     Atom 41  Ca  pos: ( -0.738709  1.289969  1.158101)  Total sigma:        1073.43
          1021.5461          4.9113        -20.1739
            -7.4824       1135.4980        -45.1545
           -10.9839        -43.1599       1063.2381

     Ca  41    anisotropy:    124.83    eta:   -0.4324
     Ca  41    sigma_11=   1049.81    axis=( -0.455910  0.402286  0.793922)
     Ca  41    sigma_22=   1013.82    axis=(  0.889067  0.164437  0.427225)
     Ca  41    sigma_33=   1156.65    axis=( -0.041317 -0.900626  0.432627)

     Atom 42  Si  pos: (  1.028558 -0.540096  1.392684)  Total sigma:         406.22
           382.3818         37.8868         -7.8446
            30.0794        408.8037          5.3278
            -5.5138          4.2360        427.4618

     Si  42    anisotropy:    -72.09    eta:   -0.0756
     Si  42    sigma_11=    428.43    axis=( -0.124083  0.026831  0.991909)
     Si  42    sigma_22=    432.06    axis=( -0.559578 -0.827408 -0.047619)
     Si  42    sigma_33=    358.16    axis=( -0.819436  0.560960 -0.117681)

     Atom 43  O   pos: ( -0.265126  1.054432  1.346146)  Total sigma:         102.52
            66.0572         36.5751         15.5343
            25.8617        131.6793         32.8124
            21.6288         48.5335        109.8344

     O   43    anisotropy:    108.50    eta:   -0.3571
     O   43    sigma_11=     79.27    axis=(  0.145866  0.550858 -0.821753)
     O   43    sigma_22=     53.44    axis=(  0.937740 -0.341655 -0.062572)
     O   43    sigma_33=    174.86    axis=(  0.315225  0.761464  0.566397)

     Atom 44  O   pos: (  0.167768 -0.441221  1.190578)  Total sigma:          93.97
           102.3413          3.6070         -9.0324
            -0.5454         71.8172          5.3384
            -7.1901          4.4749        107.7375

     O   44    anisotropy:    -34.55    eta:   -0.7240
     O   44    sigma_11=     97.14    axis=( -0.817878 -0.156695 -0.553645)
     O   44    sigma_22=    113.82    axis=( -0.568800  0.074949  0.819053)
     O   44    sigma_33=     70.93    axis=( -0.086846  0.984799 -0.150427)

     Atom 45  O   pos: (  0.811998 -0.407739  1.373206)  Total sigma:         153.79
           164.4565        -21.7150          0.1123
           -12.8352        147.5481         -1.7666
             2.6015         -0.7400        149.3784

     O   45    anisotropy:     32.35    eta:   -0.5796
     O   45    sigma_11=    149.26    axis=( -0.073686  0.013511  0.997190)
     O   45    sigma_22=    136.76    axis=(  0.528051  0.848766  0.027520)
     O   45    sigma_33=    175.36    axis=(  0.846010 -0.528595  0.069677)

     Atom 46  O   pos: (  0.114464 -0.484083  1.596549)  Total sigma:         100.91
            81.8958        -21.6546        -31.2473
           -23.1092        158.4661         28.2486
           -29.7889         14.2251         62.3586

     O   46    anisotropy:    107.12    eta:   -0.7076
     O   46    sigma_11=     90.46    axis=( -0.755703 -0.408578  0.511837)
     O   46    sigma_22=     39.93    axis=(  0.574392 -0.038042  0.817696)
     O   46    sigma_33=    172.32    axis=(  0.314621 -0.911930 -0.263433)

     Atom 47  Ca  pos: ( -0.188249  0.986437  1.688824)  Total sigma:        1083.34
          1093.9034        -46.8948         -5.9304
           -47.7439       1093.8821         18.1895
           -11.2789         21.5172       1062.2207

     Ca  47    anisotropy:     94.11    eta:   -0.3012
     Ca  47    sigma_11=   1061.41    axis=(  0.479550  0.172828  0.860327)
     Ca  47    sigma_22=   1042.52    axis=( -0.561953 -0.692521  0.452354)
     Ca  47    sigma_33=   1146.08    axis=( -0.673973  0.700390  0.234977)

     Atom 48  Ca  pos: ( -0.019696 -0.213800  1.736057)  Total sigma:        1025.82
           983.5288        -27.3101         27.9044
           -28.6936       1033.5848         50.7467
            22.9274         40.4897       1060.3434

     Ca  48    anisotropy:   -109.31    eta:   -0.8886
     Ca  48    sigma_11=   1029.88    axis=(  0.628515 -0.642721  0.438041)
     Ca  48    sigma_22=   1094.64    axis=(  0.036966  0.587228  0.808577)
     Ca  48    sigma_33=    952.94    axis=(  0.776919  0.492010 -0.392840)

     Atom 49  Si  pos: ( -0.709186  1.525318  0.383627)  Total sigma:         404.59
           403.0412         27.4897         30.3427
            27.2751        371.0895         15.9467
            24.4668         13.1712        439.6383

     Si  49    anisotropy:     86.01    eta:   -0.7174
     Si  49    sigma_11=    396.49    axis=(  0.696980  0.417029 -0.583357)
     Si  49    sigma_22=    355.35    axis=(  0.504237 -0.863438 -0.014803)
     Si  49    sigma_33=    461.93    axis=(  0.509866  0.283834  0.812081)

     Atom 50  O   pos: ( -0.723450  1.508596  0.143275)  Total sigma:         173.06
           141.9314         -4.4318          4.5120
            -7.5931        167.4236         -2.9285
             2.7979          1.3881        209.8318

     O   50    anisotropy:     55.49    eta:   -0.7648
     O   50    sigma_11=    168.71    axis=( -0.214048  0.976110  0.037309)
     O   50    sigma_22=    140.42    axis=( -0.975226 -0.215725  0.048956)
     O   50    sigma_33=    210.06    axis=(  0.055835 -0.025905  0.998104)

     Atom 51  O   pos: (  0.727784 -0.196306  0.503913)  Total sigma:         149.27
           148.1016          9.1847          5.8737
            10.2897        143.6465         -0.4727
             7.9643          4.3602        156.0603

     O   51    anisotropy:    -20.71    eta:   -0.9503
     O   51    sigma_11=    149.61    axis=(  0.477016  0.557066 -0.679804)
     O   51    sigma_22=    162.73    axis=(  0.587707  0.372938  0.717996)
     O   51    sigma_33=    135.46    axis=(  0.653496 -0.742021 -0.149494)

     Atom 52  O   pos: ( -0.046228  0.978529  0.428247)  Total sigma:         260.48
           266.9847          0.8980         -4.8084
             7.2649        270.8240         12.1663
            -3.8328         16.8834        243.6173

     O   52    anisotropy:    -36.26    eta:   -0.4118
     O   52    sigma_11=    267.59    axis=( -0.962592  0.116973  0.244405)
     O   52    sigma_22=    277.54    axis=( -0.202783 -0.909261 -0.363488)
     O   52    sigma_33=    236.30    axis=(  0.179710 -0.399452  0.898968)

     Atom 53  H   pos: ( -0.134899  1.095182  0.450912)  Total sigma:          23.17
            23.4831        -11.7727         -3.7962
           -12.5148         33.7446          5.6827
            -3.7418          5.2267         12.2844

     H   53    anisotropy:     30.07    eta:   -0.2281
     H   53    sigma_11=     15.43    axis=( -0.829462 -0.557943  0.026297)
     H   53    sigma_22=     10.86    axis=(  0.138331 -0.159579  0.977445)
     H   53    sigma_33=     43.22    axis=(  0.541163 -0.814392 -0.209545)

     Atom 54  H   pos: (  0.081981  1.042553  0.402824)  Total sigma:          27.06
            36.4421          7.4017         -2.7707
             9.3276         24.6088          0.7011
            -2.8474          0.6303         20.1361

     H   54    anisotropy:     20.91    eta:   -0.2699
     H   54    sigma_11=     21.97    axis=( -0.271696  0.693908  0.666838)
     H   54    sigma_22=     18.21    axis=(  0.372107 -0.563267  0.737744)
     H   54    sigma_33=     41.00    axis=( -0.887535 -0.448577  0.105170)

     Atom 55  O   pos: ( -0.514286  0.914516  0.264662)  Total sigma:         244.07
           227.5506         14.7327         13.9840
            19.3255        250.1079          9.0664
             6.7119          2.1042        254.5583

     O   55    anisotropy:    -40.30    eta:   -0.7321
     O   55    sigma_11=    247.67    axis=(  0.155082  0.640352 -0.752262)
     O   55    sigma_22=    267.34    axis=(  0.437828  0.638056  0.633396)
     O   55    sigma_33=    217.21    axis=(  0.885582 -0.427590 -0.181413)

     Atom 56  H   pos: ( -0.505370  1.003342  0.383646)  Total sigma:          22.95
            12.8662          0.0087          0.6486
             0.4484         21.6218         11.2777
             1.5934         12.0728         34.3515

     H   56    anisotropy:     27.57    eta:   -0.1093
     H   56    sigma_11=     14.76    axis=( -0.190196  0.848075 -0.494565)
     H   56    sigma_22=     12.75    axis=(  0.981012  0.144703 -0.129134)
     H   56    sigma_33=     41.33    axis=(  0.037951  0.509736  0.859494)

     Atom 57  H   pos: ( -0.588973  0.803836  0.322465)  Total sigma:          28.74
            25.4244          4.8995         -1.4921
             4.0119         33.4716         -2.1217
            -1.1702         -3.7118         27.3153

     H   57    anisotropy:     11.74    eta:   -0.3527
     H   57    sigma_11=     26.20    axis=(  0.122979  0.303778  0.944772)
     H   57    sigma_22=     23.44    axis=(  0.914937 -0.403456  0.010630)
     H   57    sigma_33=     36.56    axis=( -0.384403 -0.863100  0.327555)

     Atom 58  O   pos: ( -0.209303  1.651910  0.194052)  Total sigma:         245.72
           276.3935          0.1532         -7.3094
             6.6983        210.6450        -11.9413
            -2.6753         -8.2380        250.1273

     O   58    anisotropy:    -56.36    eta:   -0.7037
     O   58    sigma_11=    251.29    axis=(  0.218845 -0.217683  0.951168)
     O   58    sigma_22=    277.73    axis=(  0.975235  0.080766 -0.205898)
     O   58    sigma_33=    208.15    axis=(  0.032002 -0.972672 -0.229967)

     Atom 59  H   pos: ( -0.325665  1.660174  0.285215)  Total sigma:          23.88
            33.3197         -0.6593        -12.2920
            -0.5393         12.5792         -1.4292
           -13.6364         -1.2662         25.7443

     H   59    anisotropy:     28.74    eta:   -0.2344
     H   59    sigma_11=     16.55    axis=(  0.567366 -0.340423  0.749805)
     H   59    sigma_22=     12.06    axis=( -0.196222 -0.940210 -0.278392)
     H   59    sigma_33=     43.04    axis=( -0.799745 -0.010822  0.600242)

     Atom 60  H   pos: (  0.145771 -0.165218  0.296218)  Total sigma:          24.89
            33.6569         -1.7235         11.1472
            -1.5815         12.7399         -2.0768
            12.4416         -2.3730         28.2772

     H   60    anisotropy:     27.61    eta:   -0.3542
     H   60    sigma_11=     18.95    axis=( -0.629250 -0.108338  0.769615)
     H   60    sigma_22=     12.43    axis=( -0.000249  0.990265  0.139195)
     H   60    sigma_33=     43.30    axis=(  0.777203 -0.087397  0.623151)

     Atom 61  O   pos: (  0.543058  0.462124  0.150707)  Total sigma:         252.19
           242.0256        -13.1267         19.2774
           -14.0571        251.5089        -12.7915
            12.6009        -17.3770        263.0221

     O   61    anisotropy:     47.46    eta:   -0.3230
     O   61    sigma_11=    241.48    axis=( -0.161937  0.748102  0.643521)
     O   61    sigma_22=    231.26    axis=(  0.879780  0.404819 -0.249217)
     O   61    sigma_33=    283.82    axis=(  0.446950 -0.525799  0.723720)

     Atom 62  H   pos: (  0.557507  0.333313  0.225748)  Total sigma:          21.43
            12.9367         -6.4272          4.7480
            -7.5979         31.5401        -13.8343
             4.9908        -12.0288         19.8022

     H   62    anisotropy:     31.38    eta:   -0.0553
     H   62    sigma_11=     11.54    axis=(  0.242487  0.585368  0.773657)
     H   62    sigma_22=     10.39    axis=(  0.929279  0.088895 -0.358523)
     H   62    sigma_33=     42.35    axis=(  0.278642 -0.805880  0.522414)

     Atom 63  H   pos: (  0.570985  0.423988  0.012043)  Total sigma:          25.72
            17.0300         -2.0016         -1.1352
            -2.5991         18.3181          3.4357
            -0.4151          2.1154         41.8165

     H   63    anisotropy:     24.69    eta:   -0.2734
     H   63    sigma_11=     19.74    axis=( -0.622332  0.773636 -0.119121)
     H   63    sigma_22=     15.24    axis=(  0.781653  0.622284 -0.042191)
     H   63    sigma_33=     42.18    axis=( -0.041487  0.119368  0.991983)

     Atom 64  O   pos: (  0.090923 -0.678612  2.019238)  Total sigma:         256.78
           249.4442          6.2332        -12.9889
             6.9013        241.8255          1.2293
            -9.3918          6.0751        279.0763

     O   64    anisotropy:     39.14    eta:   -0.5854
     O   64    sigma_11=    251.37    axis=(  0.759850  0.609327  0.226604)
     O   64    sigma_22=    236.10    axis=( -0.570836  0.792158 -0.215943)
     O   64    sigma_33=    282.88    axis=( -0.311086  0.034731  0.949747)

     Atom 65  H   pos: (  0.852083  0.170467  0.125073)  Total sigma:          20.65
            18.4969          3.8979        -13.5827
             3.7157         12.0077         -5.8549
           -15.2924         -6.2458         31.4550

     H   65    anisotropy:     32.74    eta:   -0.0547
     H   65    sigma_11=     10.34    axis=(  0.187039 -0.970791 -0.150270)
     H   65    sigma_22=      9.14    axis=(  0.828066  0.073509  0.555791)
     H   65    sigma_33=     42.48    axis=( -0.528511 -0.228388  0.817628)

     Atom 66  H   pos: (  0.037125  0.314818  0.037934)  Total sigma:          28.44
            31.9642          7.5379          2.1870
             7.4682         28.4144          2.3127
             3.6893          3.2063         24.9439

     H   66    anisotropy:     15.90    eta:   -0.1391
     H   66    sigma_11=     23.88    axis=(  0.352046 -0.012967 -0.935893)
     H   66    sigma_22=     22.40    axis=(  0.558979 -0.799095  0.221337)
     H   66    sigma_33=     39.04    axis=(  0.750738  0.601065  0.274069)

     Atom 67  O   pos: (  0.707390  0.161806  0.325366)  Total sigma:         222.54
           205.5671         15.3346          5.6690
            17.4551        248.2525        -10.0098
             3.1643        -11.5822        213.7932

     O   67    anisotropy:     49.77    eta:   -0.5782
     O   67    sigma_11=    215.54    axis=(  0.474694  0.052057  0.878610)
     O   67    sigma_22=    196.36    axis=( -0.832051  0.352029  0.428681)
     O   67    sigma_33=    255.72    axis=( -0.286980 -0.934540  0.210420)

     Atom 68  H   pos: (  0.709026  0.034475  0.403043)  Total sigma:          21.41
            10.2577          0.9265          0.3510
             1.3350         36.8126        -12.3915
            -0.1597        -13.3335         17.1509

     H   68    anisotropy:     32.69    eta:   -0.0597
     H   68    sigma_11=     11.16    axis=(  0.532230  0.360620  0.765953)
     H   68    sigma_22=      9.86    axis=(  0.846086 -0.258078 -0.466405)
     H   68    sigma_33=     43.20    axis=( -0.029481 -0.896297  0.442473)

     Atom 69  H   pos: ( -0.195947  0.275530  0.375537)  Total sigma:          18.89
            18.0582         14.8542         10.7267
            14.1783         23.9168          8.7076
            10.8189          9.2770         14.6967

     H   69    anisotropy:     35.62    eta:   -0.2125
     H   69    sigma_11=      9.54    axis=(  0.200507 -0.656995  0.726743)
     H   69    sigma_22=      4.49    axis=( -0.780702  0.340998  0.523666)
     H   69    sigma_33=     42.64    axis=(  0.591863  0.672368  0.444544)

     Atom 70  Ca  pos: (  0.481919  0.369225  0.854806)  Total sigma:        1100.03
          1111.8318          1.0319          9.8960
             0.8549       1102.9865         -8.4761
            13.5460        -12.7985       1085.2782

     Ca  70    anisotropy:    -34.88    eta:   -0.4604
     Ca  70    sigma_11=   1106.31    axis=(  0.370282  0.895576 -0.246646)
     Ca  70    sigma_22=   1117.01    axis=( -0.877842  0.250529 -0.408201)
     Ca  70    sigma_33=   1076.78    axis=( -0.303784  0.367666  0.878941)

     Atom 71  Si  pos: (  0.000436  0.325863  0.666338)  Total sigma:         404.79
           397.5630         13.2773         16.9082
            17.8203        384.4455        -19.6034
            17.6756        -24.1422        432.3700

     Si  71    anisotropy:    -62.72    eta:   -0.8577
     Si  71    sigma_11=    407.77    axis=(  0.809412  0.585227 -0.048600)
     Si  71    sigma_22=    443.63    axis=(  0.254904 -0.275579  0.926866)
     Si  71    sigma_33=    362.98    axis=( -0.529034  0.762604  0.372234)

     Atom 72  O   pos: ( -0.191678  0.249204  0.799809)  Total sigma:          91.37
            93.2855         -8.6111         13.6907
            -5.8508        112.4980          9.4024
            23.0308         11.1426         68.3212

     O   72    anisotropy:    -53.27    eta:   -0.3553
     O   72    sigma_11=    102.81    axis=(  0.861288  0.119165  0.493946)
     O   72    sigma_22=    115.43    axis=( -0.208678  0.969302  0.130025)
     O   72    sigma_33=     55.86    axis=( -0.463289 -0.215065  0.859716)

     Atom 73  O   pos: (  0.137693  0.449653  0.825923)  Total sigma:         102.40
           108.0377         -8.4121         -2.5689
            -3.7939        132.8446         10.3161
           -11.8437         -1.7747         66.3268

     O   73    anisotropy:    -56.16    eta:   -0.7287
     O   73    sigma_11=    107.48    axis=( -0.956842 -0.254007  0.141189)
     O   73    sigma_22=    134.76    axis=(  0.243761 -0.966019 -0.085950)
     O   73    sigma_33=     64.96    axis=(  0.158224 -0.047824  0.986244)

     Atom 74  O   pos: (  0.123273  0.123073  0.590173)  Total sigma:         185.50
           175.4213        -35.1666          4.9224
           -35.3352        211.3128         -8.0082
             5.8816         -7.2335        169.7610

     O   74    anisotropy:     73.16    eta:   -0.3005
     O   74    sigma_11=    168.44    axis=( -0.038834  0.143842  0.988838)
     O   74    sigma_22=    153.79    axis=(  0.854366  0.517988 -0.041796)
     O   74    sigma_33=    234.27    axis=(  0.518218 -0.843207  0.143010)

     Atom 75  O   pos: ( -0.049335  0.438191  0.459050)  Total sigma:         121.45
           103.0899        -45.4123         70.8525
           -35.1195        159.2355        -55.7753
            49.2278        -33.8083        102.0187

     O   75    anisotropy:    149.48    eta:   -0.5870
     O   75    sigma_11=    100.87    axis=(  0.525091  0.715671  0.460537)
     O   75    sigma_22=     42.37    axis=( -0.689061  0.039926  0.723603)
     O   75    sigma_33=    221.10    axis=(  0.499474 -0.697295  0.514106)

     Atom 76  Ca  pos: (  0.085343  0.786747  0.890974)  Total sigma:        1069.31
          1081.5421        -23.9586         -9.4392
           -27.1764       1094.4010         -7.8451
           -10.0062         -3.8363       1031.9898

     Ca  76    anisotropy:     67.57    eta:   -0.8263
     Ca  76    sigma_11=   1065.40    axis=(  0.741891  0.589767 -0.319019)
     Ca  76    sigma_22=   1028.18    axis=(  0.260948  0.184318  0.947593)
     Ca  76    sigma_33=   1114.36    axis=( -0.617660  0.786258  0.017155)

     Atom 77  Si  pos: ( -0.431481  0.828521  0.759917)  Total sigma:         402.01
           398.5526         12.0114         -8.7957
            14.0623        398.0444         35.8271
           -12.3127         47.7801        409.4437

     Si  77    anisotropy:    -70.39    eta:   -0.8723
     Si  77    sigma_11=    405.01    axis=(  0.932903  0.261770 -0.247323)
     Si  77    sigma_22=    445.94    axis=(  0.014117  0.659656  0.751435)
     Si  77    sigma_33=    355.09    axis=( -0.359852  0.704508 -0.611699)

     Atom 78  O   pos: ( -0.582284  0.756457  0.935187)  Total sigma:          86.00
           131.5619        -17.3181         29.9558
           -24.2534         54.4477         20.3047
            37.6956         14.5468         71.9956

     O   78    anisotropy:     93.64    eta:   -0.7786
     O   78    sigma_11=     79.09    axis=(  0.195486 -0.670779 -0.715431)
     O   78    sigma_22=     30.48    axis=(  0.347205  0.729594 -0.589187)
     O   78    sigma_33=    148.43    axis=( -0.917188  0.133223 -0.375524)

     Atom 79  O   pos: ( -0.233022  0.912546  0.873082)  Total sigma:         102.18
           108.8822         -8.1210         -5.3565
            -6.8809        130.2054          2.6871
           -12.5274         -4.3672         67.4475

     O   79    anisotropy:    -55.00    eta:   -0.6615
     O   79    sigma_11=    108.38    axis=(  0.927265  0.310693 -0.208926)
     O   79    sigma_22=    132.64    axis=( -0.311377  0.949798  0.030472)
     O   79    sigma_33=     65.51    axis=(  0.207905  0.036799  0.977457)

     Atom 80  O   pos: ( -0.403274  0.650111  0.602134)  Total sigma:         117.33
           101.6599         13.8482        -26.8781
            21.6287         87.6697         -2.3955
           -26.8764          6.6507        162.6691

     O   80    anisotropy:     83.57    eta:   -0.6261
     O   80    sigma_11=    106.92    axis=(  0.683517  0.663527  0.304197)
     O   80    sigma_22=     72.04    axis=(  0.633138 -0.746323  0.205277)
     O   80    sigma_33=    173.04    axis=( -0.363236 -0.052288  0.930229)

     Atom 81  Ca  pos: (  0.228569 -0.092937  1.144874)  Total sigma:        1057.41
          1078.9520        -37.9745         18.1475
           -37.8263       1061.4793          9.1819
            11.0853          7.4867       1031.7978

     Ca  81    anisotropy:     78.33    eta:   -0.5963
     Ca  81    sigma_11=   1046.87    axis=( -0.384967 -0.597240 -0.703637)
     Ca  81    sigma_22=   1015.73    axis=(  0.477144  0.523813 -0.705658)
     Ca  81    sigma_33=   1109.63    axis=( -0.790022  0.607391 -0.083319)

     Atom 82  Si  pos: (  0.738128 -0.161031  1.345507)  Total sigma:         409.32
           419.9594         31.4698         -5.8866
            35.4077        360.8893          8.6013
            -3.9872          7.3922        447.1206

     Si  82    anisotropy:    -96.55    eta:   -0.2044
     Si  82    sigma_11=    434.93    axis=(  0.903764  0.418086  0.091725)
     Si  82    sigma_22=    448.08    axis=( -0.121211  0.044461  0.991631)
     Si  82    sigma_33=    344.96    axis=( -0.410509  0.907319 -0.090859)

     Atom 83  O   pos: ( -0.110160 -0.021145  1.180021)  Total sigma:         117.08
           126.1109          7.8809        -17.8644
             4.3009        124.6336        -14.4999
           -11.1644        -15.9962        100.4814

     O   83    anisotropy:    -40.88    eta:   -0.8371
     O   83    sigma_11=    119.29    axis=( -0.703592  0.709860 -0.032516)
     O   83    sigma_22=    142.11    axis=( -0.644183 -0.617841  0.450890)
     O   83    sigma_33=     89.82    axis=(  0.299979  0.338189  0.891987)

     Atom 84  O   pos: (  0.527572 -0.193279  1.232775)  Total sigma:         109.00
           138.3260        -13.7625         26.1323
           -18.4148        104.9903          0.2198
            20.1630          5.9837         83.6815

     O   84    anisotropy:     63.25    eta:   -0.7179
     O   84    sigma_11=    103.05    axis=(  0.179973  0.914809  0.361571)
     O   84    sigma_22=     72.78    axis=( -0.379409 -0.274574  0.883549)
     O   84    sigma_33=    151.17    axis=( -0.907556  0.296199 -0.297670)

     Atom 85  O   pos: ( -0.269180 -0.062314  1.552939)  Total sigma:          97.94
           125.6402        -61.6989        -36.3432
           -56.6775         63.7773         27.3014
           -25.3983         24.4675        104.4131

     O   85    anisotropy:    126.07    eta:   -0.6799
     O   85    sigma_11=     84.49    axis=( -0.440814  0.154704 -0.884166)
     O   85    sigma_22=     27.35    axis=(  0.491812  0.865641 -0.093738)
     O   85    sigma_33=    181.99    axis=( -0.750869  0.476165  0.457672)

     Atom 86  Ca  pos: ( -0.065778  0.332721  1.130256)  Total sigma:        1081.74
          1098.3009        -39.5839         17.0368
           -33.0779       1088.6979         -0.2018
            12.8642         -1.1581       1058.2249

     Ca  86    anisotropy:     75.43    eta:   -0.3671
     Ca  86    sigma_11=   1065.83    axis=(  0.377712  0.620442  0.687303)
     Ca  86    sigma_22=   1047.37    axis=(  0.535560  0.459129 -0.708785)
     Ca  86    sigma_33=   1132.03    axis=(  0.755321 -0.635809  0.158866)

     Atom 87  Si  pos: ( -0.579863  0.395599  1.331655)  Total sigma:         407.15
           420.7401         33.7182          2.6988
            36.0070        362.8040         -6.6773
             7.4005         -0.7380        437.8973

     Si  87    anisotropy:    -91.55    eta:   -0.0997
     Si  87    sigma_11=    434.62    axis=( -0.680015 -0.362999  0.637034)
     Si  87    sigma_22=    440.71    axis=( -0.596871 -0.230532 -0.768505)
     Si  87    sigma_33=    346.11    axis=( -0.425823  0.902822  0.059898)

     Atom 88  O   pos: (  0.243193  0.234651  1.265814)  Total sigma:         121.91
           128.6938          4.7352         19.7312
            -0.5160        123.6821          6.8547
            27.3009         20.9954        113.3688

     O   88    anisotropy:    -43.63    eta:   -0.9174
     O   88    sigma_11=    123.12    axis=( -0.496771  0.866957  0.040045)
     O   88    sigma_22=    149.80    axis=( -0.705934 -0.376802 -0.599731)
     O   88    sigma_33=     92.83    axis=( -0.504853 -0.326198  0.799199)

     Atom 89  O   pos: ( -0.397224  0.419772  1.170871)  Total sigma:         106.39
           123.4820         -2.2693        -18.4686
            -8.8384         82.2353          1.3756
            -5.9290         -3.3948        113.4381

     O   89    anisotropy:     38.40    eta:   -0.9624
     O   89    sigma_11=    105.90    axis=(  0.528302 -0.159542  0.833932)
     O   89    sigma_22=     81.27    axis=( -0.155366 -0.983768 -0.089782)
     O   89    sigma_33=    131.99    axis=( -0.834720  0.082133  0.544515)

     Atom 90  O   pos: ( -0.668485  0.630417  1.360997)  Total sigma:         160.11
           164.4659         -0.9806          4.1466
             0.2033        167.3784         -4.0288
             6.5744         -3.6084        148.4735

     O   90    anisotropy:    -20.79    eta:   -0.2506
     O   90    sigma_11=    165.30    axis=( -0.865519 -0.471606 -0.168717)
     O   90    sigma_22=    168.77    axis=(  0.418580 -0.866032  0.273459)
     O   90    sigma_33=    146.25    axis=( -0.275079  0.166062  0.946972)

     Atom 91  O   pos: ( -0.511315  0.357928  1.561841)  Total sigma:          85.16
            48.7611        -13.3947        -15.2259
           -11.5017        144.5735        -35.6969
           -16.1810        -18.0255         62.1513

     O   91    anisotropy:    101.92    eta:   -0.5529
     O   91    sigma_11=     69.97    axis=(  0.646433 -0.160694 -0.745857)
     O   91    sigma_22=     32.41    axis=(  0.759397  0.230022  0.608610)
     O   91    sigma_33=    153.11    axis=( -0.073763  0.959827 -0.270724)

     Atom 92  Ca  pos: (  0.484052  0.057439  1.744075)  Total sigma:        1039.14
          1065.4655        -41.8114        -15.2982
           -36.5156       1006.2512         16.5571
           -23.4633          0.8041       1045.7100

     Ca  92    anisotropy:     82.64    eta:   -0.9020
     Ca  92    sigma_11=   1036.44    axis=( -0.351648  0.192751 -0.916074)
     Ca  92    sigma_22=    986.75    axis=(  0.448513  0.893635  0.015862)
     Ca  92    sigma_33=   1094.23    axis=( -0.821693  0.405293  0.400697)

     Atom 93  Ca  pos: ( -0.688459  0.607208  1.734762)  Total sigma:        1119.38
          1120.7670         -2.3365        -11.5602
            -2.3010       1149.4842         34.3271
           -13.3926         30.6429       1087.8895

     Ca  93    anisotropy:    -71.62    eta:   -0.8950
     Ca  93    sigma_11=   1121.89    axis=( -0.963508 -0.233989  0.130006)
     Ca  93    sigma_22=   1164.62    axis=(  0.163327 -0.898691 -0.407038)
     Ca  93    sigma_33=   1071.63    axis=(  0.212078 -0.370951  0.904112)

     Atom 94  Ca  pos: ( -0.213995  0.681162  0.323936)  Total sigma:        1058.79
          1033.5068        -11.3053        -16.6118
           -16.3585       1059.1549        -44.3243
           -14.7385        -54.7634       1083.7011

     Ca  94    anisotropy:     95.78    eta:   -0.6744
     Ca  94    sigma_11=   1048.39    axis=(  0.805502 -0.491149 -0.331570)
     Ca  94    sigma_22=   1005.33    axis=(  0.590889  0.623295  0.512204)
     Ca  94    sigma_33=   1122.64    axis=( -0.044903 -0.608503  0.792280)

     Atom 95  O   pos: ( -0.084730  0.779978  0.017040)  Total sigma:         173.67
           198.2133        -11.2586         -9.7325
           -18.9304         82.6548         -5.1414
           -10.4363          6.0374        240.1349

     O   95    anisotropy:   -139.43    eta:   -0.4815
     O   95    sigma_11=    197.76    axis=( -0.964820  0.125619 -0.230961)
     O   95    sigma_22=    242.53    axis=( -0.229728  0.024416  0.972949)
     O   95    sigma_33=     80.71    axis=(  0.127860  0.991778  0.005301)

     Atom 96  H   pos: ( -0.058810  0.921671  0.035524)  Total sigma:          27.73
            23.7775          3.6471         -0.4831
             3.7589         33.5289          1.8375
            -0.5563          2.3881         25.8774

     H   96    anisotropy:     11.12    eta:   -0.5074
     H   96    sigma_11=     25.90    axis=( -0.365490 -0.079455  0.927418)
     H   96    sigma_22=     22.14    axis=( -0.882639  0.345970 -0.318202)
     H   96    sigma_33=     35.14    axis=( -0.295576 -0.934875 -0.196578)

     Atom 97  O   pos: (  0.171389  0.031997  1.627713)  Total sigma:         127.88
           185.1094         34.6893        -14.5812
            26.3557        135.3098         17.3219
            -3.7478         35.9393         63.2251

     O   97    anisotropy:   -114.11    eta:   -0.8876
     O   97    sigma_11=    132.16    axis=( -0.413237  0.829624  0.375444)
     O   97    sigma_22=    199.68    axis=( -0.899269 -0.436691 -0.024829)
     O   97    sigma_33=     51.81    axis=(  0.143354 -0.347885  0.926512)

     Atom 98  H   pos: (  0.170696  0.101683  1.498596)  Total sigma:          23.92
            16.6329          2.6173         -1.8039
             2.9579         22.3814         -8.7581
            -1.8727         -8.5787         32.7441

     H   98    anisotropy:     21.24    eta:   -0.2297
     H   98    sigma_11=     18.47    axis=(  0.549527  0.680885  0.484165)
     H   98    sigma_22=     15.21    axis=(  0.823985 -0.537470 -0.179374)
     H   98    sigma_33=     38.08    axis=( -0.138091 -0.497516  0.856393)

     Initialization:
     gipaw_setup  :      0.31s CPU      0.40s WALL (       1 calls)

     Linear response
     greenf       :  16125.85s CPU  16321.41s WALL (      96 calls)
     cgsolve      :  16047.21s CPU  16241.42s WALL (      96 calls)
     ch_psi       :  15588.89s CPU  15770.75s WALL (    6814 calls)
     h_psiq       :  11422.85s CPU  11546.00s WALL (    6814 calls)

     Apply operators
     h_psi        :   9256.76s CPU   9350.79s WALL (    7438 calls)
     apply_vel    :    201.95s CPU    210.25s WALL (      84 calls)

     Induced current
     j_para       :    509.96s CPU    514.49s WALL (     108 calls)
     biot_savart  :      0.07s CPU      0.08s WALL (       1 calls)

     Other routines

     General routines
     calbec       :   4360.36s CPU   4441.22s WALL (   21878 calls)
     fft          :      0.27s CPU      0.29s WALL (      32 calls)
     fftw         :   6486.57s CPU   6540.83s WALL ( 3772900 calls)
     davcio       :      0.01s CPU      2.06s WALL (      64 calls)

     Parallel routines
     fft_scatter  :   2038.34s CPU   2059.56s WALL ( 3772932 calls)

     Plugins


     GIPAW        :      5h 5m CPU      5h 9m WALL


   This run was terminated on:   6: 1:25   4Nov2023            

=------------------------------------------------------------------------------=
   JOB DONE.
=------------------------------------------------------------------------------=
