# Supplementary material for: Is there a future for 43Ca nuclear magnetic resonance in cement science?
Source: Phys Chem Chem Phys. 2025 Apr 9;27(17):9159–68. doi: 10.1039/d5cp00491h (PMC11997747; doi:10.1039/d5cp00491h)
Supplement: CP-027-D5CP00491H-s001 [file CP-027-D5CP00491H-s001.zip › QE-Files/CSH-bulk-structures/CONFIG_Pair35]

Pair 35 -59615.277497 eV
0 3
   6.848948034  -0.103842155  -0.005639583
  -8.472534948  12.302328445   0.030393204
   0.801828293  -6.073776048  13.948374809
H 1
-1.2661797294 10.2086398685 0.5138689788
O 1
2.0377574933 1.0873590678 0.5545496672
H 1
2.5607622267 1.8468681472 0.8752845596
H 1
2.4548065765 0.2601013758 0.9339937101
O 1
-2.4069007998 10.7934385507 1.7517106044
H 1
-3.0691211072 10.1032664391 1.5641901297
H 1
-2.9142574685 11.3723367533 2.4552700714
O 1
-4.5193813296 5.6090445297 12.4458198627
H 1
-3.7756451456 5.8906578877 11.8260846926
H 1
-4.2326591975 5.7076942523 13.377800216
O 1
-1.6418936955 1.9804700325 1.4370200942
H 1
-0.8750199192 2.1386689711 2.0414147555
H 1
5.5645112409 1.5353127995 0.5892548166
O 1
-2.5502592759 6.201229191 10.8109583757
H 1
-2.357145988 7.1935081708 10.8077165355
H 1
-1.5696530444 5.8568451149 10.8407372959
O 1
-1.2740599593 8.6984300885 3.57994344
H 1
-1.2773177136 9.5651990536 3.1208204841
H 1
-0.343594118 8.5331166746 3.8729933067
O 1
6.9483468999 -5.9976264601 13.4705125328
H 1
-2.3947101305 11.8305594948 0.3868548552
H 1
-2.0757799206 5.8918152943 12.8130688285
Ca 1
-1.5101018513 8.8004403422 6.1205995762
Si 1
-4.729994828 8.6237141464 4.7916650431
O 1
-6.164577238 8.2680264621 5.45983014
O 1
-3.8236469259 9.4936164084 5.8276890159
O 1
-3.9635404362 7.2349794428 4.303760968
O 1
-4.9249933988 9.3580271892 3.3012813956
Ca 1
4.9450123555 -0.3756017575 5.8315425306
Si 1
1.3903735611 -0.1939573463 5.0348899385
O 1
0.3532749505 -1.0644684415 5.9346841665
O 1
2.6772420374 0.1840745851 5.9667253098
O 1
1.8201054145 -0.9723128231 3.6367704182
Ca 1
-2.8747458652 5.8380800362 8.374494157
Si 1
0.5951886491 5.4799499427 9.4205173634
O 1
-5.1995357277 6.8039559971 9.2672665519
O 1
-0.5269899449 5.2820850181 8.2583252744
O 1
-0.1139279413 5.4825355603 10.9320632359
Ca 1
-4.8521416702 8.6260448643 7.8594532248
Si 1
0.165604394 -3.2449890725 9.1207450865
O 1
-2.6083155424 8.1361086627 8.3460365987
O 1
1.4448158088 -3.0552256391 8.1313381137
O 1
-0.3495497321 -1.6302656656 9.275057771
O 1
0.4038286594 -3.7152557999 10.674131821
Ca 1
1.9223916073 -4.8368255059 12.2707866489
Ca 1
0.0169663974 -1.6475579689 11.6913651604
Si 1
-5.2225250149 10.9594357836 2.9281933637
O 1
-5.3848677744 11.011895504 1.2991238034
O 1
4.451132871 -0.4135467156 3.4622793241
O 1
2.1077924915 -0.9540601996 10.856811434
H 1
2.4840380148 -0.675230001 11.7988285756
H 1
2.8504001361 -1.2167130559 10.2247348758
O 1
-3.9060585789 2.8897606462 13.6959124564
H 1
-4.811339172 9.7795285296 0.3409579401
H 1
-5.0944924464 8.2416140077 0.3144353698
O 1
1.3383504794 -2.8618384322 13.4354694689
H 1
2.198674939 -2.5983101487 13.8546607822
H 1
0.5776788254 -2.3459236315 13.9150649539
O 1
-1.0252246444 1.392921038 13.8762335944
H 1
-2.1963001436 7.2065589879 0.8303659129
H 1
-1.1321861844 8.1507376988 0.1012009811
O 1
1.0308709843 7.2688546285 1.6479426748
H 1
-5.4665972273 8.0752639096 2.2558078865
H 1
0.7289846717 6.5564013922 2.2792859692
O 1
0.6226920533 1.1885091852 11.5091235155
H 1
-0.2460906488 0.9160802497 11.0806370853
H 1
1.3184278839 0.784743622 10.9400666762
O 1
3.1467667863 1.9651091394 3.4010032689
H 1
3.6968489881 1.1132939493 3.3545114995
H 1
2.2014445797 1.7126890101 3.3210773824
Ca 1
2.9998813154 2.662134595 5.8783097003
Si 1
-0.2640968388 2.5341900376 4.8866164808
O 1
-1.5904969481 2.0528560168 5.7162622403
O 1
0.6426883414 3.417939745 5.9352430878
O 1
0.6622035205 1.1856056133 4.4704546694
O 1
-0.5612444261 3.2869994376 3.4748732105
Ca 1
0.3287819065 5.7325796136 6.076419243
Si 1
-3.3282943331 6.0621484762 5.3412262452
O 1
-4.3171103365 6.1128853331 6.6479695732
O 1
-1.8279554955 6.5085321627 5.7942359503
O 1
-3.3478368415 4.6386794417 4.5791682889
Ca 1
1.6196434282 -0.57617478 8.0215646242
Si 1
-1.6846664141 -0.5754292999 9.2457931817
O 1
-1.342846754 0.5103932103 8.1095921867
O 1
3.7918175594 -1.5198961332 8.9179640753
O 1
-1.6109178706 -0.0565725246 10.810017234
Ca 1
-0.7059139955 2.6729614379 7.9457348366
Si 1
2.5248871904 2.7728944699 9.0879006031
O 1
1.5748699158 1.6451182416 8.4224489571
O 1
-3.1291242233 3.4316774007 8.1198826199
O 1
1.4685365831 4.0470055713 9.4850344611
O 1
-3.7963139756 2.5491409108 10.6185788044
Ca 1
1.2530092442 3.4537352732 11.8509123453
Ca 1
-2.6181956257 1.4030626647 12.1784122845
Ca 1
-2.5365587886 4.0091822797 2.5763211539
O 1
-1.4867878263 4.5770314418 -0.0436277422
H 1
-1.4037189538 5.5430186717 0.0842381768
O 1
2.8095621856 -0.1509714165 13.1371893819
H 1
2.0420206957 0.2017126856 13.6185088557
O 1
3.7917990124 -3.8724973503 11.1337886418
H 1
3.6635074516 -4.5578288041 10.3598767638
H 1
3.5933211515 -3.0043173502 10.7298940677
O 1
-1.3113660551 3.1658839039 10.7900223139
H 1
-2.3068042244 3.1665274862 10.5880287447
H 1
-1.0247108844 4.1208214967 10.8960948651
O 1
0.0693455268 5.6979519225 3.639457131
H 1
-0.1038138647 4.661394259 3.5126491644
H 1
-0.8156911382 6.0779725375 3.8219250095
O 1
2.9263747462 4.0111658384 0.5905278267
H 1
3.3368879208 -1.207695564 14.094905419
H 1
-2.9866228967 4.1538558072 0.1743063451
O 1
-2.4567805154 6.6862553843 2.30175217
H 1
-1.8636196037 7.3873460713 2.7130180877
H 1
-3.2894733613 6.8886843452 2.8228988788
