# Supplementary material for: Is there a future for 43Ca nuclear magnetic resonance in cement science?
Source: Phys Chem Chem Phys. 2025 Apr 9;27(17):9159–68. doi: 10.1039/d5cp00491h (PMC11997747; doi:10.1039/d5cp00491h)
Supplement: CP-027-D5CP00491H-s001 [file CP-027-D5CP00491H-s001.zip › QE-Files/CSH-bulk-structures/CONFIG_Pair32]

Pair 32 -59615.339118 eV
0 3
   6.737248114  -0.117831465   0.073749765
  -8.364803549  12.379352613  -0.161271284
   0.965064501  -6.210128800  14.685323209
H 1
1.3465736933 2.561970818 13.8267306345
O 1
1.4779983294 0.7124028645 1.5884159694
H 1
1.2463273524 0.8919782753 0.6555968034
H 1
2.0630936915 -0.1759702555 1.5943612035
O 1
-2.1842542358 10.3314985875 1.8013327918
H 1
-1.8257660672 9.5805512879 2.3437935333
H 1
-2.641080557 9.9927409484 1.0026098353
O 1
4.0734515682 -5.9408340182 13.1763799762
H 1
-3.6742917292 6.2233845067 12.2491376602
H 1
4.6386943538 -5.4747792763 13.8227280587
O 1
-0.2787876297 3.2057926129 1.0780243848
H 1
0.0575385784 3.1036125193 2.0103573996
H 1
-0.8289420574 2.372937402 0.9821667568
O 1
-2.6406480855 6.1524975476 10.893412469
H 1
-2.2655600459 7.0999157145 10.9017418878
H 1
-1.7383160712 5.7097707648 11.0084117274
O 1
-1.1372757874 8.5949202704 3.6534189776
H 1
-0.1584828531 8.7508714442 3.6590156471
H 1
-1.2469550248 7.6324542411 3.5328936185
O 1
7.5136359979 -5.840380907 13.9702785413
H 1
-0.7165402946 5.5823052904 13.6895120266
H 1
6.7893608594 -5.69152356 14.7089486406
Ca 1
-1.5176622523 8.7103342076 6.3764803293
Si 1
-4.7583208198 8.7629523855 5.2885595177
O 1
-6.0288092976 8.1188114538 6.0449860879
O 1
4.3631910368 -2.5793761063 6.4358992871
O 1
-3.700405978 7.5961093697 4.8072151007
O 1
-5.1758413947 9.4547459492 3.8078564329
Ca 1
4.6871867906 -0.3092527495 6.403010008
Si 1
1.1858801326 -0.238933087 5.5275664903
O 1
0.3427957161 -1.3186294496 6.3656415045
O 1
2.3644017664 0.3848889565 6.4414377355
O 1
1.6414309833 -0.7889463834 4.0305901831
Ca 1
-2.9289115049 5.8266401302 8.3110903066
Si 1
0.495425412 5.4121966355 9.522974955
O 1
-5.152798116 6.6336357746 8.9563939759
O 1
-0.7299170728 5.2374037231 8.4497262886
O 1
-0.0661909419 5.6125411956 11.0450971093
Ca 1
3.4351730044 -3.4511563446 8.5024610905
Si 1
6.6900922867 -3.324815545 9.5772787478
O 1
-2.6952568897 8.1475900784 8.5276583411
O 1
1.2815534733 -2.9524174328 8.6239837883
O 1
-0.6841918799 -1.6846913069 9.7241659154
O 1
0.239453202 -3.826164075 10.9973024049
Ca 1
2.0148268471 -4.7323702177 12.1568331352
Ca 1
-0.5153311926 0.1924286202 2.8304959332
Si 1
-5.2457274099 11.0393922518 3.2787060842
O 1
-5.3888846241 11.0692875548 1.6660922667
O 1
4.2928873931 -0.3982277527 4.0436657604
O 1
-0.781270145 -2.8476299842 13.0499765051
H 1
-0.3300863637 -3.2059185698 12.154160324
H 1
-0.3834534061 -3.3955722794 13.7462156748
O 1
-2.5833112184 3.4109093637 14.0067049178
H 1
-3.0016983714 4.1076433427 13.4645273679
H 1
-4.3248049776 9.2305402422 -0.1868265092
O 1
2.2532363834 -2.7438005985 13.5481410361
H 1
2.7352926676 -1.8833654458 13.5421215902
H 1
1.8170436844 -2.7880389291 14.4410947269
O 1
-1.5597955899 7.4842739283 0.3863768469
H 1
-2.2701790923 7.469811361 1.0848487929
H 1
-0.7336416516 7.8866402186 0.7461502182
O 1
0.9762394105 8.6097583295 0.8304250939
H 1
-5.6638341383 9.6960071196 1.1628580592
H 1
-5.2117929893 8.1172326341 1.3088035969
O 1
0.4513836522 -0.4443233816 12.2327702294
H 1
0.2969106976 -1.2815039942 12.7298053675
H 1
-0.3538165825 -0.4064728455 11.628553773
O 1
2.8986244276 1.9986847155 3.6357579492
H 1
3.4619354931 1.2278911602 3.9436766638
H 1
2.3143201964 1.5977384178 2.9386356388
Ca 1
2.6710609623 2.7816772334 6.4548868634
Si 1
-0.5556763845 2.4503425861 5.22285257
O 1
-1.9974820776 2.2308125516 5.921282844
O 1
0.3997418591 3.2595345573 6.2555355608
O 1
0.0577134907 0.8807879121 5.0448775349
O 1
-0.6078575238 2.9055317089 3.6493910861
Ca 1
0.3640444955 5.6866971939 6.357424807
Si 1
-3.0796922474 6.0794328687 5.1674147236
O 1
-4.1011548223 5.2174271104 6.0963748929
O 1
-1.7833158698 6.415422171 6.0859346395
O 1
-2.701965419 5.4481598999 3.7037468855
Ca 1
1.3315174894 -0.5805318653 8.4225975083
Si 1
4.9422132122 -0.5577757788 9.6420013652
O 1
-1.1640025129 0.4976841914 8.3855685019
O 1
3.4643083938 -1.1431579514 9.2743792196
O 1
-1.8395278883 0.2697809914 11.0404533049
Ca 1
-0.9153448442 2.7830962247 8.4680748591
Si 1
2.3949716351 2.8026182276 9.7040364425
O 1
1.7064603929 1.3426286973 9.4681807958
O 1
-3.1898098415 3.3619051448 8.5423175019
O 1
1.1582105573 3.8736437348 9.4403433334
O 1
-3.7960561317 2.8932280791 11.1809822978
Ca 1
2.6024382035 0.3942973981 11.4642898023
Ca 1
-1.2544106601 1.5828494321 12.8392757007
Ca 1
-2.4120247655 3.6662120194 2.472894275
O 1
4.9358698252 1.0001136374 1.144230746
H 1
4.1655392862 0.3980878055 1.2309287393
O 1
3.4341999551 0.1106986118 13.6184863097
H 1
2.7845147675 0.5165470345 14.2218216119
O 1
3.8562635809 -3.7923555684 11.0607847565
H 1
4.270514806 -4.5884409147 10.6545106274
H 1
4.5148658403 -3.4011505591 11.6747521308
O 1
-1.2629022312 3.1536750223 11.0501911592
H 1
-2.2865081055 3.2526044188 11.0835486941
H 1
-0.8113602734 4.0313909674 11.1979297136
O 1
0.0733805965 5.5227109482 3.8908696519
H 1
0.1530248642 4.5463316041 3.7265549472
H 1
-0.9204861685 5.6055496142 3.8537494152
O 1
-3.1605808244 4.5845969954 0.4471147652
H 1
4.1484523433 -0.9215864885 14.7579882427
H 1
-1.8014594087 -2.090398914 14.356622821
O 1
-3.6793332251 7.3416683625 2.038912006
H 1
-3.7523228912 7.967742321 2.7903130294
H 1
-3.4405853007 6.5032835162 2.5467928089
