# Supplementary material for: Is there a future for 43Ca nuclear magnetic resonance in cement science?
Source: Phys Chem Chem Phys. 2025 Apr 9;27(17):9159–68. doi: 10.1039/d5cp00491h (PMC11997747; doi:10.1039/d5cp00491h)
Supplement: CP-027-D5CP00491H-s001 [file CP-027-D5CP00491H-s001.zip › QE-Files/CSH-bulk-structures/CONFIG_2-9]

CELL_PARAMETERS (angstrom)
0 3
6.708381624  -0.045437521   0.088391615
  -8.196088390  12.390691268  -0.162675218
   0.920541004  -6.234953524  13.633580011
O 1
-7.3862021972 11.952342716 0.0539768869
H 2
-6.4983397079 11.5493114435 0.3973550292
H 3
-1.3158873709 11.2469474864 0.4952382626
O 4
5.4018651025 0.7067643523 1.8744275324
H 5
4.8024999271 -0.0501374502 2.9902806367
H 6
5.1746081011 0.068352545 1.1607263462
O 7
-2.0620053877 9.9278267187 1.7607047933
H 8
-2.5186149489 10.404703633 2.490256478
H 9
-1.5754908931 9.1352943832 2.1656792444
O 10
3.7977633666 -4.0123214045 11.8546214453
H 11
3.2881442446 -4.6549720567 11.253581808
H 12
3.5560075797 -4.2599690709 12.7859518359
O 13
5.0633535755 2.5304148192 0.181260384
H 14
-1.3117151809 1.8646226745 0.7622290431
H 15
4.081404728 2.2910482192 0.3046040674
O 16
-2.6705317328 6.2504672548 10.2570362118
H 17
-2.9295761929 7.1281588713 9.8610965876
H 18
-3.4878054748 5.7724107229 10.5127335413
O 19
-0.5982714651 7.9102416146 2.5092221505
H 20
0.2056768133 8.1745908473 3.0149858795
H 21
-0.9451435921 7.0376033885 2.8320672336
O 22
-2.4790087785 5.5855774272 12.9148617065
H 23
-2.5291403499 4.5870772349 13.0269916444
H 24
-3.4121567645 5.8638985047 12.9315838622
Ca 25
-1.264145707 8.7641699778 6.1688120048
Si 26
-4.5311528912 8.6324113257 4.7729485418
O 27
-5.8338537594 8.0077205357 5.4979399815
O 28
-3.709897998 9.6180066388 5.7741136199
O 29
-3.4703919301 7.5192097474 4.1956912505
O 30
-5.1110536902 9.3486647435 3.369323847
Ca 31
4.7515712626 -0.4521304052 6.1023967331
Si 32
1.2567308302 -0.2454510769 5.167343727
O 33
0.4215327358 -1.3361240176 5.9939930823
O 34
2.5133839623 0.3652116633 5.9709602631
O 35
1.7112808152 -0.7340177515 3.6184531779
Ca 36
-2.5077630987 5.7893398318 7.8305823842
Si 37
-5.6758583262 5.7588468959 9.018442816
O 38
-4.7455276863 6.482801939 7.8789210164
O 39
-0.3086583242 5.1898127732 8.3216588716
O 40
-5.8827886094 6.6807408713 10.3359717302
Ca 41
-4.6615165535 8.8585648594 7.8294476294
Si 42
6.7674022672 -3.2382159893 9.2917694275
O 43
-2.4996134168 8.1448512142 8.3883129193
O 44
1.3833430557 -3.1466694694 8.2758074622
O 45
-0.5401813775 -1.6499914638 9.0283634883
O 46
0.1568657796 -3.4600984527 10.8027805486
Ca 47
-0.9138822161 6.9653275353 11.7300154056
Ca 48
0.8628656446 1.0468922873 2.2307436162
Si 49
3.0368440242 -1.5068424211 2.9632804615
O 50
-5.317976889 10.985755299 1.209907183
O 51
4.413470121 -0.8078029128 3.585926029
O 52
-0.614615818 5.3386435336 -0.3058692382
H 53
0.2913923861 5.109101624 -0.5909331704
H 54
-0.6137310008 6.3380033282 -0.3251346091
O 55
-3.1931586805 6.7319100147 1.2078373713
H 56
-2.7192341728 6.341003755 2.0257715923
H 57
-3.8621534072 7.3305859793 1.579481545
O 58
2.7553424394 4.6021913141 0.0091750724
H 59
-3.7770228929 5.4743078073 0.4913078851
H 60
2.3661940117 3.915778062 0.5805069061
O 61
0.2075169371 1.7736467828 13.14287762
H 62
0.3546412801 2.2994784912 13.9534596158
H 63
0.3166742576 2.3281159462 12.3088375315
O 64
-2.9285029622 3.0478452244 13.5693544962
H 65
-4.6081171445 9.8174784535 0.3561873735
H 66
-3.1679668721 9.3454104663 0.6773717805
O 67
1.2880228738 0.2988709449 10.5308982202
H 68
0.5759446165 0.9895160431 10.5310883853
H 69
2.0962633252 0.9044750921 10.5799967032
O 70
2.3079905661 3.740204963 3.175087296
H 71
2.3960130517 4.3413555936 3.9872372244
H 72
1.3058985126 3.5414318826 3.094843054
Ca 73
2.7278061477 2.7482431053 6.1194238255
Si 74
-0.4353732624 2.5139748669 4.7140143448
O 75
-2.0438305255 2.4098352226 4.8446888534
O 76
0.3455693519 3.373574011 5.8422583329
O 77
0.1515278403 0.9181291986 4.726383964
O 78
-0.0751495566 2.9503842748 3.1500182595
Ca 79
0.6393890683 5.6966503761 6.1049087932
Si 80
-2.715781446 6.0918132147 4.6373880263
O 81
-3.870863628 5.1015168706 5.26365152
O 82
-1.6153746101 6.4479164759 5.7998571287
O 83
-1.9925142228 5.5745672137 3.2662209829
Ca 84
1.4862171809 -0.3540337905 8.2446312853
Si 85
4.9410467097 -0.5456043385 9.1697698863
O 86
-1.1530767217 0.6379833988 8.067625606
O 87
3.6351443157 -1.1962523641 8.4302987519
O 88
-1.9212364361 -0.2333821559 10.6858011632
Ca 89
-0.5783318942 2.8136681239 8.2635975092
Si 90
2.6755043176 2.9896391484 9.1195555044
O 91
1.6430535743 2.1054519821 8.2014585618
O 92
-2.8327439951 3.5269497527 8.0016583407
O 93
-4.8310872385 4.4183527933 9.5926362173
O 94
3.1479317266 2.2065619973 10.4365823017
Ca 95
-1.289580133 -2.0780076718 11.9106655249
Ca 96
-2.0412815036 1.7194270785 11.7586960359
Ca 97
-2.2192062423 3.4358302381 2.5185507822
O 98
2.6791086572 1.7522372705 0.9902633715
H 99
3.1253647866 0.8894326985 1.1138926763
O 100
-0.3124441134 2.7212841305 10.7262969826
H 101
0.3949185824 3.3881321379 10.620253155
