# Supplementary material for: Is there a future for 43Ca nuclear magnetic resonance in cement science?
Source: Phys Chem Chem Phys. 2025 Apr 9;27(17):9159–68. doi: 10.1039/d5cp00491h (PMC11997747; doi:10.1039/d5cp00491h)
Supplement: CP-027-D5CP00491H-s001 [file CP-027-D5CP00491H-s001.zip › QE-Files/CSH-bulk-structures/CONFIG_caion4]

Caion 4
0 3
   8.312372290  -0.071875212  -0.128131388
  -0.063447324   8.857095000   0.135023507
  -0.119416204   0.119999880   8.136274361
Ca 1
-3.5964994668 -0.488691886 0.1205430361
O 2
-3.8949277085 -2.9581049848 0.9360896436
O 3
-3.8743075715 -1.1525854446 -2.1833499404
O 4
-1.0034597916 2.4097474637 1.7727179234
O 5
3.6090279665 3.311520167 1.3458399315
O 6
-2.2938108837 -3.2809897837 -1.2163611442
O 7
3.8074115082 -2.3843084882 3.5188688132
O 8
-1.8417345172 -0.5411211644 1.6892843412
O 9
-0.048826205 0.8087353112 3.8297862036
O 10
1.7842303115 4.649235265 -4.0419222933
O 11
-3.0479611068 1.8453200226 0.0981187896
O 12
-1.7481518201 -3.9064005662 2.3163377776
O 13
-1.4892695677 -1.9786014413 -3.9921560475
O 14
1.1136371396 2.895543644 0.2241931594
O 15
0.6935390549 -1.8172289184 -2.3617033928
O 16
0.8153741131 -0.8264848759 1.0819003011
O 17
-0.2182195027 2.1790854889 -1.9942214711
O 18
2.69192754 -3.0292576127 -1.1854291384
O 19
-1.3741163659 -0.2346983613 -1.1990026692
O 20
2.4804356227 0.5097536294 -0.6271837047
O 21
0.7266829414 -3.4817528409 1.5072954149
O 22
3.392329868 -0.2657647753 1.9498053235
O 23
3.6620724695 2.6589550143 -4.0962903168
O 24
2.5833379364 0.3132241575 -3.2640697543
O 25
-2.6289242661 3.2035088482 -2.1396879651
H 26
-4.1161254017 -2.6482587833 1.8415054985
H 27
-2.9974272505 -0.8247930456 -2.4636669297
H 28
-1.714482229 2.0328378142 1.176138956
H 29
-0.7540653312 1.7230109514 2.441731628
H 30
2.7143105003 3.1931869305 0.9379613323
H 31
-4.3740490097 -4.5047892866 1.156178301
H 32
-2.7753532172 -3.2365462992 -0.3472263404
H 33
-2.7627300391 -2.604884507 -1.765798007
H 34
3.0300320137 -2.9649649613 3.7225696832
H 35
4.212394779 -2.0952175535 -3.7471554621
H 36
-1.8214739828 -0.9907655164 2.5651128609
H 37
-0.9088635572 -0.5992163438 1.3436850703
H 38
0.8950860687 0.5230027077 3.9175323493
H 39
-0.4745924401 -0.1218412004 -4.2504800833
H 40
1.2203588058 4.9389050857 3.2113536871
H 41
1.3180327581 -3.7907032196 -3.4750902827
H 42
-3.7097526549 2.4145463271 0.606706211
H 43
-2.9095036723 2.3168714971 -0.7818624252
H 44
-2.513004757 -3.6123972135 1.7353699224
H 45
-1.6401290249 -4.8882715584 2.2027177681
H 46
-1.7565903115 -2.7164613805 3.6708711486
H 47
-0.7179082063 -2.1240393166 -3.3910782267
H 48
0.3591347001 2.6200675235 0.8348123099
H 49
0.7279310835 2.7762661283 -0.6917226079
H 50
1.3285739479 -2.3171927825 -1.752852727
H 51
1.2505487101 -1.1197007796 -2.7681835412
H 52
1.1899219456 -0.5036013757 0.2255399688
H 53
0.9042095572 -1.8199245784 1.0924052409
H 54
-1.1003105303 2.6379114174 -2.1513526509
H 55
0.0121137534 1.757794404 -2.8609896042
H 56
3.1747687398 -3.0843051065 -0.2987178302
H 57
3.3549031392 -2.5512191552 -1.7392308049
H 58
-0.7059682488 -0.9024200369 -1.4862353342
H 59
-0.9528897203 0.6453815127 -1.3770158533
H 60
2.1548872152 1.3548447436 -0.2385016812
H 61
2.4240924842 0.6035050261 -1.6245475426
H 62
0.9242483449 -4.2004329959 0.863022423
H 63
-0.2599186625 -3.5702581554 1.7115078784
H 64
3.5278418627 -0.9750995485 2.6412703042
H 65
2.4227970762 -0.3358225078 1.7607805939
H 66
3.678281368 2.8636587834 3.0531065045
H 67
2.9592014706 3.3338161156 -3.9027224424
H 68
3.3687501056 -0.3049795149 -3.0060360197
H 69
3.0011382775 1.1389838221 -3.6535155167
H 70
-2.5952886466 4.1620408509 -1.8058435644
H 71
-3.3037757585 3.098975689 -2.8636056627
