# Supplementary material for: Is there a future for 43Ca nuclear magnetic resonance in cement science?
Source: Phys Chem Chem Phys. 2025 Apr 9;27(17):9159–68. doi: 10.1039/d5cp00491h (PMC11997747; doi:10.1039/d5cp00491h)
Supplement: CP-027-D5CP00491H-s001 [file CP-027-D5CP00491H-s001.zip › QE-Files/CSH-bulk-structures/CONFIG_caion3]

Caion 3
0 3
   8.535957329   0.125578648  -0.216050254
   0.102009721   8.705143646   0.344999501
  -0.213297120   0.374825291   8.436375809
Ca 1
-2.851571395 1.5259587173 1.4504013367
O 2
-0.5751931648 2.0564189857 0.661967286
O 3
-2.5774155485 -0.854663254 1.8790512475
O 4
-3.3945990299 1.4197119972 -0.9213855029
O 5
-3.0697e-06 -0.4874199231 1.0985703288
O 6
1.877675363 -3.8754182814 -0.9704692526
O 7
3.7292583138 -1.0045945831 -4.1285945005
O 8
-1.4738256685 -0.1064467065 -1.9492024514
O 9
-3.6628293975 1.4617476916 3.6982984803
O 10
1.8466953752 2.9952291169 1.3971898643
O 11
-0.2442088906 3.7796431945 -3.4817731058
O 12
-2.515878683 -3.3712225533 2.9077494444
O 13
-0.7545609423 4.4380650723 -0.9050300663
O 14
-1.1323774065 -0.3950901495 4.0229160096
O 15
1.2667974602 -1.6067258648 3.258471521
O 16
4.1727550339 -3.036260764 -2.3931326661
O 17
-1.0060930433 2.1750735861 3.3012972225
O 18
2.9231642595 0.3244886273 -1.9527974059
O 19
2.1521237568 -1.367854688 -0.1100576535
O 20
1.840194221 -4.3402767021 3.4165067586
O 21
4.3990390241 3.2446939684 -3.218864917
O 22
0.6303501789 1.5663257193 -1.8084954191
O 23
-2.435320525 -2.1775734062 -0.5595592275
O 24
3.4230368516 0.7341751385 1.227201547
O 25
-3.5998867691 3.7643930745 1.5674161034
H 26
-0.1906733426 1.8820823197 -0.2311741974
H 27
-3.5039159945 -0.920749049 2.1772796319
H 28
-2.6825881859 0.8991930042 -1.402975219
H 29
-4.2440910813 0.9140249841 -1.1067663355
H 30
-0.9026249788 -0.8594428737 1.2180730926
H 31
-0.1585366152 0.5146635199 0.9885299967
H 32
0.906520643 -3.9135707019 -1.1909485262
H 33
2.060497991 4.1562381152 0.1065817491
H 34
3.9854905357 -1.7955633242 -3.5733341994
H 35
2.6968307344 -0.9164826416 3.8108784981
H 36
-1.4242931773 -0.4082184539 -2.905666682
H 37
-0.6451376 0.4420622424 -1.8467370124
H 38
-4.2155692476 0.6985482887 3.9956874636
H 39
-3.6352617071 1.871058919 -4.1694407071
H 40
0.909570157 2.6928823523 1.1483592093
H 41
1.8028449485 3.4412211042 2.2913739248
H 42
-0.6274249517 2.9848476391 -3.9589465415
H 43
-0.646745384 3.9567238855 -2.5858965654
H 44
-1.7519716646 -3.606027994 3.4785811637
H 45
-2.3831713289 -2.4558906414 2.5420467427
H 46
-0.863496378 3.6852201506 -0.267523389
H 47
-1.4505885012 -3.5254509289 -0.9330816087
H 48
-0.3005710093 -0.9184657456 3.9127240694
H 49
-1.7456063617 -0.6215334243 3.239902617
H 50
1.5081492584 -2.568243534 3.1973460699
H 51
0.9829102561 -1.2783726398 2.3671781347
H 52
3.3619495925 -3.3318174373 -1.9113180725
H 53
-3.7162216097 -2.8296289889 -1.4910165025
H 54
-0.4431315485 2.2056007701 2.4973573903
H 55
-0.9608519076 1.2338253255 3.6465858423
H 56
2.6559921092 -0.4136923978 -1.3180838434
H 57
3.167546483 -0.1243826424 -2.8188148921
H 58
2.0922441612 -2.3370459904 -0.3625254401
H 59
1.2376410623 -1.1013616872 0.1922435153
H 60
1.1179693013 4.2600046885 4.3130209469
H 61
2.9169977933 3.6807299351 -4.1105264191
H 62
-3.9436716915 2.5692675407 -2.1981999613
H 63
4.4785057955 -4.5307342604 -3.2594265204
H 64
1.5469246123 1.1565603262 -1.9262108615
H 65
0.5635264869 2.3247172882 -2.4238741065
H 66
-2.5982077087 -1.8216357676 0.3600547956
H 67
-2.0162214924 -1.4111765142 -1.0526415997
H 68
2.7493598387 1.4534356056 1.3404829324
H 69
3.0077621211 -0.032169563 0.7726848574
H 70
-4.5496182298 3.8333997807 1.7628673877
H 71
-3.1225233403 4.360186908 2.2397364992
