# Supplementary material for: Is there a future for 43Ca nuclear magnetic resonance in cement science?
Source: Phys Chem Chem Phys. 2025 Apr 9;27(17):9159–68. doi: 10.1039/d5cp00491h (PMC11997747; doi:10.1039/d5cp00491h)
Supplement: CP-027-D5CP00491H-s001 [file CP-027-D5CP00491H-s001.zip › QE-Files/CSH-bulk-structures/pair2-14.vc-relax.nmr.out]

     Program GIPAW v.7.2 starts on  3Nov2023 at 15:59:42 

     This program is part of the open-source Quantum ESPRESSO suite
     for quantum simulation of materials; please cite
         "P. Giannozzi et al., J. Phys.:Condens. Matter 21 395502 (2009);
         "P. Giannozzi et al., J. Phys.:Condens. Matter 29 465901 (2017);
         "P. Giannozzi et al., J. Chem. Phys. 152 154105 (2020);
          URL http://www.quantum-espresso.org", 
     in publications or presentations arising from this work. More details at
     http://www.quantum-espresso.org/quote

     Parallel version (MPI), running on   112 processors

     MPI processes distributed on     1 nodes
     R & G space division:  proc/nbgrp/npool/nimage =     112
     228672 MiB available memory on the printing compute node when the environment starts


     ***** This is GIPAW git revision                                          *****
     ***** you can cite: N. Varini et al., Comp. Phys. Comm. 184, 1827 (2013)  *****
     ***** in publications or presentations arising from this work.            *****

     Parallelizing q-star over 1 images
     Reading input from pair2-14.vc-relax.nmr.in

     ------------------- Input file: --------------------
&inputgipaw
	job = 'nmr'
	prefix = 'pair2-14.vc-relax_nmr'
	tmp_dir = './tmpPair2-14/',
	verbosity = 'high'
	diagonalization = 'david'
/


     Reading xml data from directory:

     ./tmpPair2-14/pair2-14.vc-relax_nmr.save/
     file Ca.pbe-spn-kjpaw_psl.1.0.0.UPF: wavefunction(s)  3S renormalized
     file O.pbe-n-kjpaw_psl.1.0.0.UPF: wavefunction(s)  2S 2P renormalized
     file Si.pbe-nl-kjpaw_psl.1.0.0.UPF: wavefunction(s)  3S 3P renormalized
     file H.pbe-kjpaw_psl.1.0.0.UPF: wavefunction(s)  1S renormalized

     IMPORTANT: XC functional enforced from input :
     Exchange-correlation= PBE
                           (   1   4   3   4   0   0   0)
     Any further DFT definition will be discarded
     Please, verify this is what you really want


     Parallelization info
     --------------------
     sticks:   dense  smooth     PW     G-vecs:    dense   smooth      PW
     Min         123     123     42                16543    16543    3336
     Max         124     124     43                16551    16551    3348
     Sum       13819   13819   4765              1853175  1853175  374229

     Using Slab Decomposition

     Reading collected, re-writing distributed wavefunctions
     Subspace diagonalization in iterative solution of the eigenvalue problem:
     a serial algorithm will be used

     GIPAW projectors -----------------------------------------------
     atom=  Ca   l=0  rc=    1.3000  rs=    0.8667
     atom=  Ca   l=0  rc=    1.3000  rs=    0.8667
     atom=  Ca   l=1  rc=    1.6000  rs=    1.0667
     atom=  Ca   l=1  rc=    1.6000  rs=    1.0667
     atom=  Ca   l=2  rc=    1.7000  rs=    1.1333
     atom=  Ca   l=2  rc=    1.7000  rs=    1.1333
     projs nearly linearly dependent: l=0  n1,n2= 1, 2  s=  0.99170013
     projs nearly linearly dependent: l=2  n1,n2= 1, 2  s=  0.99334936

     atom=  O    l=0  rc=    1.3000  rs=    0.8667
     atom=  O    l=0  rc=    1.3000  rs=    0.8667
     atom=  O    l=1  rc=    1.3500  rs=    0.9000
     atom=  O    l=1  rc=    1.3500  rs=    0.9000
     projs nearly linearly dependent: l=1  n1,n2= 1, 2  s=  0.99790099

     atom=  Si   l=0  rc=    1.8000  rs=    1.2000
     atom=  Si   l=0  rc=    1.8000  rs=    1.2000
     atom=  Si   l=1  rc=    1.8000  rs=    1.2000
     atom=  Si   l=1  rc=    1.8000  rs=    1.2000
     atom=  Si   l=2  rc=    1.8000  rs=    1.2000
     atom=  Si   l=2  rc=    1.8000  rs=    1.2000
     projs nearly linearly dependent: l=2  n1,n2= 1, 2  s=  0.99992180

     atom=  H    l=0  rc=    1.0000  rs=    0.6667
     atom=  H    l=0  rc=    1.0000  rs=    0.6667
     projs nearly linearly dependent: l=0  n1,n2= 1, 2  s=  0.99968852
     -----------------------------------------------------------------

     GIPAW integrals: -------------------------------------------
     Atom  i/j   nmr_para   nmr_dia   epr_rmc  epr_para   epr_dia
       Ca  1 1   0.25E+04 -0.66E+00  0.13E+02  0.81E+09  0.75E+03
       Ca  2 1   0.26E+04 -0.73E+00  0.13E+02  0.86E+09  0.79E+03
       Ca  2 2   0.28E+04 -0.80E+00  0.13E+02  0.92E+09  0.84E+03
       Ca  3 3   0.30E+02  0.22E+00  0.11E+02  0.47E+05  0.19E+03
       Ca  4 3   0.33E+02  0.20E+00  0.12E+02  0.54E+05  0.22E+03
       Ca  4 4   0.37E+02  0.17E+00  0.13E+02  0.60E+05  0.24E+03
       Ca  5 5   0.29E+01  0.74E+00  0.81E+01  0.47E+03  0.66E+02
       Ca  6 5   0.36E+01  0.91E+00  0.10E+02  0.59E+03  0.81E+02
       Ca  6 6   0.45E+01  0.11E+01  0.13E+02  0.74E+03  0.10E+03
       O   1 1   0.81E+03 -0.32E+00  0.65E+01  0.43E+08  0.24E+03
       O   2 1   0.91E+03 -0.39E+00  0.71E+01  0.48E+08  0.27E+03
       O   2 2   0.10E+04 -0.48E+00  0.78E+01  0.55E+08  0.31E+03
       O   3 3   0.99E+01  0.87E+00  0.58E+01  0.24E+04  0.75E+02
       O   4 3   0.11E+02  0.97E+00  0.67E+01  0.27E+04  0.83E+02
       O   4 4   0.12E+02  0.11E+01  0.76E+01  0.31E+04  0.93E+02
       Si  1 1   0.12E+04 -0.54E-01  0.93E+01  0.18E+09  0.37E+03
       Si  2 1   0.17E+04  0.68E-01  0.12E+02  0.26E+09  0.52E+03
       Si  2 2   0.24E+04  0.31E+00  0.19E+02  0.37E+09  0.74E+03
       Si  3 3   0.18E+02  0.34E+00  0.10E+02  0.13E+05  0.11E+03
       Si  4 3   0.21E+02  0.27E+00  0.11E+02  0.15E+05  0.13E+03
       Si  4 4   0.23E+02  0.18E+00  0.12E+02  0.18E+05  0.14E+03
       Si  5 5   0.26E+00  0.79E-01  0.58E+00  0.29E+02  0.79E+01
       Si  6 5   0.27E+00  0.84E-01  0.62E+00  0.30E+02  0.81E+01
       Si  6 6   0.29E+00  0.89E-01  0.66E+00  0.31E+02  0.84E+01
       H   1 1   0.39E+02  0.19E+00  0.29E+00  0.78E+05  0.13E+02
       H   2 1   0.41E+02  0.21E+00  0.32E+00  0.82E+05  0.14E+02
       H   2 2   0.43E+02  0.22E+00  0.36E+00  0.86E+05  0.15E+02
     ------------------------------------------------------------

     alpha_pv=     77.8066 eV

     Number of occupied bands for each k-point:
     k-point:     1    nbnd_occ= 240
     k-point:     2    nbnd_occ= 240
     k-point:     3    nbnd_occ= 240
     k-point:     4    nbnd_occ= 240


     q-space interpolation up to   240.00 Rydberg

     GIPAW job: nmr                                                                             
     NMR macroscopic correction: yes
             0.6667          0.0000          0.0000
             0.0000          0.6667          0.0000
             0.0000          0.0000          0.6667


     Largest allocated arrays     est. size (Mb)     dimensions
        KS wavefunctions at k          11.65 Mb     (    3181,  240)
        KS wavefunctions at k+q        11.65 Mb     (    3181,  240)
        First-order wavefunctions     116.49 Mb     (    3181,  240, 10)
        First-order wavefunct (US)     69.90 Mb     (    3181,  240,  6)
        Charge/spin density             0.49 Mb     (   64800,    1)
        Induced current                 4.45 Mb     (   64800,    3,3,1)
        Induced magnetic field          4.45 Mb     (   64800,    3,3,1)
        NL pseudopotentials            40.58 Mb     (    3181,  836)
        GIPAW NL terms                 40.58 Mb     (    3181,  836)

     Computing the magnetic susceptibility     isolve=0    ethr=  0.1000E-13
     k-point #    1 of     4      pool #  1    cpu time:       9.1
     compute_u_kq: q = (    0.0000,    0.0000,    0.0000)
     Rotating WFCS
     ethr =  1.00E-14,  avg # of iterations =  5.0
     eigenvalues at k:
 -35.2733 -35.1774 -34.8929 -34.6546 -34.6117 -34.5852 -34.4621 -34.4198
 -34.4002 -34.3911 -34.3202 -34.2980 -33.9558 -16.8293 -16.7982 -16.6326
 -16.5879 -16.5477 -16.5132 -16.4574 -16.3959 -16.3462 -16.3396 -16.3078
 -16.2575 -16.2399 -16.2144 -16.1768 -16.1708 -16.1322 -16.0833 -16.0456
 -15.9949 -15.9637 -15.9251 -15.8907 -15.8710 -15.8415 -15.8236 -15.7992
 -15.7670 -15.7522 -15.7337 -15.7194 -15.7091 -15.6795 -15.6634 -15.6345
 -15.6120 -15.5995 -15.5829 -15.5674 -15.5340 -15.5164 -15.4896 -15.4826
 -15.4644 -15.4178 -15.3928 -15.3842 -15.3737 -15.3513 -15.2992 -15.2697
 -15.2399 -15.1722 -15.0958 -15.0620 -15.0376 -14.9862 -14.9263 -14.7307
 -14.7166 -14.0628 -13.8877 -13.8033 -13.6819 -13.6656 -13.6251 -13.5759
 -13.5117 -13.4101 -13.3448 -13.3291 -13.2593 -13.2014 -13.1078 -13.0252
 -12.9785 -12.9623 -12.9352 -12.8744 -12.8175 -12.7476 -12.7202 -12.5644
 -12.5350 -12.4313 -12.0784  -4.9093  -4.6022  -4.5517  -4.5021  -4.4006
  -4.2995  -4.2023  -4.1753  -4.1044  -4.0113  -3.9740  -3.9596  -3.9392
  -3.7591  -3.6805  -3.4477  -3.2617  -3.1763  -3.1010  -2.9467  -2.4524
  -1.9983  -1.8933  -1.7637  -1.7305  -1.6242  -1.5516  -1.4696  -1.4547
  -1.4117  -1.2807  -1.2498  -1.1813  -1.0975  -1.0524  -0.9885  -0.9502
  -0.9357  -0.8393  -0.7806  -0.7512  -0.6474  -0.6303  -0.6109  -0.5505
  -0.4729  -0.4274  -0.3795  -0.3186  -0.3010  -0.2615  -0.1959  -0.1417
  -0.0909  -0.0562   0.0102   0.0792   0.1408   0.1830   0.2392   0.3379
   0.4328   0.4825   0.5369   0.5674   0.6402   0.6823   0.7320   0.7813
   0.8388   0.8907   0.9134   0.9777   1.0106   1.0734   1.1287   1.1619
   1.2098   1.2402   1.2829   1.3119   1.3582   1.3867   1.4201   1.4412
   1.4641   1.5008   1.5135   1.5347   1.5590   1.5973   1.6063   1.6382
   1.6632   1.6826   1.7122   1.7419   1.7554   1.7857   1.7965   1.8094
   1.8757   1.8857   1.9044   1.9377   1.9800   2.0227   2.0324   2.0607
   2.0680   2.1212   2.1466   2.1645   2.2163   2.2590   2.2671   2.3128
   2.3557   2.3853   2.4202   2.4695   2.5061   2.5192   2.5585   2.5812
   2.6030   2.6304   2.6764   2.7052   2.7433   2.7637   2.7857   2.8229
   2.8531   2.8829   2.9708   2.9762   3.0192   3.2462   3.4075   3.6288
     eigenvalues at k+q:
 -35.2733 -35.1774 -34.8929 -34.6546 -34.6117 -34.5852 -34.4621 -34.4198
 -34.4002 -34.3911 -34.3202 -34.2980 -33.9558 -16.8293 -16.7982 -16.6326
 -16.5879 -16.5477 -16.5132 -16.4574 -16.3959 -16.3462 -16.3396 -16.3078
 -16.2575 -16.2399 -16.2144 -16.1768 -16.1708 -16.1322 -16.0833 -16.0456
 -15.9949 -15.9637 -15.9251 -15.8907 -15.8710 -15.8415 -15.8236 -15.7992
 -15.7670 -15.7522 -15.7337 -15.7194 -15.7091 -15.6795 -15.6634 -15.6345
 -15.6120 -15.5995 -15.5829 -15.5674 -15.5340 -15.5164 -15.4896 -15.4826
 -15.4644 -15.4178 -15.3928 -15.3842 -15.3737 -15.3513 -15.2992 -15.2697
 -15.2399 -15.1722 -15.0958 -15.0620 -15.0376 -14.9862 -14.9263 -14.7307
 -14.7166 -14.0628 -13.8877 -13.8033 -13.6819 -13.6656 -13.6251 -13.5759
 -13.5117 -13.4101 -13.3448 -13.3291 -13.2593 -13.2014 -13.1078 -13.0252
 -12.9785 -12.9623 -12.9352 -12.8744 -12.8175 -12.7476 -12.7202 -12.5644
 -12.5350 -12.4313 -12.0783  -4.9093  -4.6022  -4.5517  -4.5021  -4.4006
  -4.2995  -4.2023  -4.1753  -4.1044  -4.0113  -3.9740  -3.9596  -3.9392
  -3.7591  -3.6805  -3.4477  -3.2617  -3.1763  -3.1010  -2.9467  -2.4524
  -1.9983  -1.8932  -1.7637  -1.7305  -1.6242  -1.5516  -1.4696  -1.4547
  -1.4117  -1.2807  -1.2498  -1.1813  -1.0975  -1.0524  -0.9885  -0.9502
  -0.9357  -0.8393  -0.7806  -0.7512  -0.6474  -0.6303  -0.6109  -0.5505
  -0.4729  -0.4274  -0.3795  -0.3186  -0.3010  -0.2615  -0.1959  -0.1417
  -0.0909  -0.0562   0.0102   0.0792   0.1408   0.1830   0.2392   0.3379
   0.4328   0.4825   0.5369   0.5674   0.6402   0.6823   0.7320   0.7813
   0.8388   0.8907   0.9134   0.9777   1.0106   1.0734   1.1287   1.1619
   1.2098   1.2402   1.2829   1.3119   1.3582   1.3867   1.4201   1.4412
   1.4641   1.5008   1.5135   1.5347   1.5590   1.5973   1.6063   1.6382
   1.6632   1.6826   1.7122   1.7419   1.7555   1.7857   1.7965   1.8094
   1.8757   1.8857   1.9044   1.9377   1.9800   2.0227   2.0324   2.0607
   2.0680   2.1212   2.1466   2.1645   2.2163   2.2590   2.2671   2.3128
   2.3557   2.3853   2.4202   2.4695   2.5061   2.5192   2.5585   2.5812
   2.6030   2.6304   2.6764   2.7053   2.7433   2.7637   2.7857   2.8229
   2.8531   2.8829   2.9708   2.9762   3.0192   3.2462   3.4075   3.6288
     cgsolve_all iterations  67    anorm=    0.74E-07
PARA_AUG  1     -25.5656101        -0.3275530         1.0249080
     cgsolve_all iterations  67    anorm=    0.77E-07
PARA_AUG  2      -0.2071068       -25.6426006        -0.6472857
     cgsolve_all iterations  65    anorm=    0.73E-07
PARA_AUG  3       1.0174715        -0.6689261       -24.6336520
     cgsolve_all iterations  72    anorm=    0.69E-07
     cgsolve_all iterations  72    anorm=    0.71E-07
     cgsolve_all iterations  72    anorm=    0.69E-07
     compute_u_kq: q = (    0.0204,    0.0000,    0.0000)
     Rotating WFCS
     ethr =  1.00E-14,  avg # of iterations = 23.0
     eigenvalues at k:
 -35.2733 -35.1774 -34.8929 -34.6546 -34.6117 -34.5852 -34.4621 -34.4198
 -34.4002 -34.3911 -34.3202 -34.2980 -33.9558 -16.8293 -16.7982 -16.6326
 -16.5879 -16.5477 -16.5132 -16.4574 -16.3959 -16.3462 -16.3396 -16.3078
 -16.2575 -16.2399 -16.2144 -16.1768 -16.1708 -16.1322 -16.0833 -16.0456
 -15.9949 -15.9637 -15.9251 -15.8907 -15.8710 -15.8415 -15.8236 -15.7992
 -15.7670 -15.7522 -15.7337 -15.7194 -15.7091 -15.6795 -15.6634 -15.6345
 -15.6120 -15.5995 -15.5829 -15.5674 -15.5340 -15.5164 -15.4896 -15.4826
 -15.4644 -15.4178 -15.3928 -15.3842 -15.3737 -15.3513 -15.2992 -15.2697
 -15.2399 -15.1722 -15.0958 -15.0620 -15.0376 -14.9862 -14.9263 -14.7307
 -14.7166 -14.0628 -13.8877 -13.8033 -13.6819 -13.6656 -13.6251 -13.5759
 -13.5117 -13.4101 -13.3448 -13.3291 -13.2593 -13.2014 -13.1078 -13.0252
 -12.9785 -12.9623 -12.9352 -12.8744 -12.8175 -12.7476 -12.7202 -12.5644
 -12.5350 -12.4313 -12.0784  -4.9093  -4.6022  -4.5517  -4.5021  -4.4006
  -4.2995  -4.2023  -4.1753  -4.1044  -4.0113  -3.9740  -3.9596  -3.9392
  -3.7591  -3.6805  -3.4477  -3.2617  -3.1763  -3.1010  -2.9467  -2.4524
  -1.9983  -1.8933  -1.7637  -1.7305  -1.6242  -1.5516  -1.4696  -1.4547
  -1.4117  -1.2807  -1.2498  -1.1813  -1.0975  -1.0524  -0.9885  -0.9502
  -0.9357  -0.8393  -0.7806  -0.7512  -0.6474  -0.6303  -0.6109  -0.5505
  -0.4729  -0.4274  -0.3795  -0.3186  -0.3010  -0.2615  -0.1959  -0.1417
  -0.0909  -0.0562   0.0102   0.0792   0.1408   0.1830   0.2392   0.3379
   0.4328   0.4825   0.5369   0.5674   0.6402   0.6823   0.7320   0.7813
   0.8388   0.8907   0.9134   0.9777   1.0106   1.0734   1.1287   1.1619
   1.2098   1.2402   1.2829   1.3119   1.3582   1.3867   1.4201   1.4412
   1.4641   1.5008   1.5135   1.5347   1.5590   1.5973   1.6063   1.6382
   1.6632   1.6826   1.7122   1.7419   1.7554   1.7857   1.7965   1.8094
   1.8757   1.8857   1.9044   1.9377   1.9800   2.0227   2.0324   2.0607
   2.0680   2.1212   2.1466   2.1645   2.2163   2.2590   2.2671   2.3128
   2.3557   2.3853   2.4202   2.4695   2.5061   2.5192   2.5585   2.5812
   2.6030   2.6304   2.6764   2.7052   2.7433   2.7637   2.7857   2.8229
   2.8531   2.8829   2.9708   2.9762   3.0192   3.2462   3.4075   3.6288
     eigenvalues at k+q:
 -35.2733 -35.1774 -34.8929 -34.6546 -34.6117 -34.5852 -34.4621 -34.4198
 -34.4002 -34.3911 -34.3202 -34.2980 -33.9558 -16.8301 -16.8014 -16.6289
 -16.5869 -16.5479 -16.5139 -16.4577 -16.3963 -16.3468 -16.3396 -16.3082
 -16.2584 -16.2424 -16.2154 -16.1800 -16.1729 -16.1357 -16.0859 -16.0483
 -15.9969 -15.9666 -15.9252 -15.8927 -15.8724 -15.8405 -15.8224 -15.7988
 -15.7671 -15.7492 -15.7301 -15.7198 -15.7093 -15.6781 -15.6629 -15.6357
 -15.6121 -15.5998 -15.5826 -15.5689 -15.5329 -15.5166 -15.4890 -15.4828
 -15.4635 -15.4149 -15.3918 -15.3825 -15.3723 -15.3529 -15.2981 -15.2689
 -15.2408 -15.1725 -15.0949 -15.0540 -15.0341 -14.9836 -14.9235 -14.7222
 -14.7118 -14.0711 -13.8830 -13.8081 -13.6765 -13.6534 -13.6175 -13.5697
 -13.5064 -13.4071 -13.3434 -13.3240 -13.2595 -13.2031 -13.1129 -13.0376
 -12.9877 -12.9697 -12.9407 -12.8750 -12.8201 -12.7525 -12.7253 -12.5691
 -12.5354 -12.4345 -12.0786  -4.9073  -4.6014  -4.5500  -4.5038  -4.3967
  -4.3013  -4.2004  -4.1754  -4.1084  -4.0073  -3.9788  -3.9648  -3.9404
  -3.7659  -3.6746  -3.4483  -3.2562  -3.1758  -3.1010  -2.9449  -2.4505
  -1.9948  -1.8871  -1.7590  -1.7235  -1.6223  -1.5490  -1.4662  -1.4516
  -1.4134  -1.2770  -1.2453  -1.1799  -1.0972  -1.0506  -0.9905  -0.9475
  -0.9374  -0.8368  -0.7836  -0.7471  -0.6455  -0.6284  -0.6090  -0.5469
  -0.4701  -0.4284  -0.3769  -0.3169  -0.2971  -0.2595  -0.2009  -0.1463
  -0.0972  -0.0603   0.0018   0.0818   0.1485   0.1858   0.2390   0.3421
   0.4307   0.4752   0.5363   0.5633   0.6416   0.6808   0.7328   0.7804
   0.8414   0.8898   0.9066   0.9737   1.0075   1.0771   1.1230   1.1568
   1.2072   1.2348   1.2794   1.3071   1.3598   1.3879   1.4184   1.4392
   1.4624   1.5016   1.5130   1.5330   1.5577   1.5983   1.6043   1.6338
   1.6596   1.6793   1.7083   1.7390   1.7548   1.7823   1.7971   1.8067
   1.8728   1.8834   1.9004   1.9333   1.9803   2.0223   2.0308   2.0609
   2.0678   2.1239   2.1476   2.1655   2.2172   2.2573   2.2684   2.3142
   2.3592   2.3882   2.4219   2.4760   2.5054   2.5207   2.5603   2.5822
   2.6046   2.6308   2.6745   2.7022   2.7410   2.7644   2.7894   2.8233
   2.8553   2.8862   2.9707   2.9768   3.0182   3.2411   3.4040   3.6288
     cgsolve_all iterations  72    anorm=    0.71E-07
     cgsolve_all iterations  72    anorm=    0.71E-07
     cgsolve_all iterations  72    anorm=    0.69E-07
     compute_u_kq: q = (   -0.0204,    0.0000,    0.0000)
     Rotating WFCS
     ethr =  1.00E-14,  avg # of iterations = 23.0
     eigenvalues at k:
 -35.2733 -35.1774 -34.8929 -34.6546 -34.6117 -34.5852 -34.4621 -34.4198
 -34.4002 -34.3911 -34.3202 -34.2980 -33.9558 -16.8293 -16.7982 -16.6326
 -16.5879 -16.5477 -16.5132 -16.4574 -16.3959 -16.3462 -16.3396 -16.3078
 -16.2575 -16.2399 -16.2144 -16.1768 -16.1708 -16.1322 -16.0833 -16.0456
 -15.9949 -15.9637 -15.9251 -15.8907 -15.8710 -15.8415 -15.8236 -15.7992
 -15.7670 -15.7522 -15.7337 -15.7194 -15.7091 -15.6795 -15.6634 -15.6345
 -15.6120 -15.5995 -15.5829 -15.5674 -15.5340 -15.5164 -15.4896 -15.4826
 -15.4644 -15.4178 -15.3928 -15.3842 -15.3737 -15.3513 -15.2992 -15.2697
 -15.2399 -15.1722 -15.0958 -15.0620 -15.0376 -14.9862 -14.9263 -14.7307
 -14.7166 -14.0628 -13.8877 -13.8033 -13.6819 -13.6656 -13.6251 -13.5759
 -13.5117 -13.4101 -13.3448 -13.3291 -13.2593 -13.2014 -13.1078 -13.0252
 -12.9785 -12.9623 -12.9352 -12.8744 -12.8175 -12.7476 -12.7202 -12.5644
 -12.5350 -12.4313 -12.0784  -4.9093  -4.6022  -4.5517  -4.5021  -4.4006
  -4.2995  -4.2023  -4.1753  -4.1044  -4.0113  -3.9740  -3.9596  -3.9392
  -3.7591  -3.6805  -3.4477  -3.2617  -3.1763  -3.1010  -2.9467  -2.4524
  -1.9983  -1.8933  -1.7637  -1.7305  -1.6242  -1.5516  -1.4696  -1.4547
  -1.4117  -1.2807  -1.2498  -1.1813  -1.0975  -1.0524  -0.9885  -0.9502
  -0.9357  -0.8393  -0.7806  -0.7512  -0.6474  -0.6303  -0.6109  -0.5505
  -0.4729  -0.4274  -0.3795  -0.3186  -0.3010  -0.2615  -0.1959  -0.1417
  -0.0909  -0.0562   0.0102   0.0792   0.1408   0.1830   0.2392   0.3379
   0.4328   0.4825   0.5369   0.5674   0.6402   0.6823   0.7320   0.7813
   0.8388   0.8907   0.9134   0.9777   1.0106   1.0734   1.1287   1.1619
   1.2098   1.2402   1.2829   1.3119   1.3582   1.3867   1.4201   1.4412
   1.4641   1.5008   1.5135   1.5347   1.5590   1.5973   1.6063   1.6382
   1.6632   1.6826   1.7122   1.7419   1.7554   1.7857   1.7965   1.8094
   1.8757   1.8857   1.9044   1.9377   1.9800   2.0227   2.0324   2.0607
   2.0680   2.1212   2.1466   2.1645   2.2163   2.2590   2.2671   2.3128
   2.3557   2.3853   2.4202   2.4695   2.5061   2.5192   2.5585   2.5812
   2.6030   2.6304   2.6764   2.7052   2.7433   2.7637   2.7857   2.8229
   2.8531   2.8829   2.9708   2.9762   3.0192   3.2462   3.4075   3.6288
     eigenvalues at k+q:
 -35.2733 -35.1774 -34.8929 -34.6546 -34.6117 -34.5852 -34.4621 -34.4199
 -34.4002 -34.3911 -34.3202 -34.2980 -33.9558 -16.8286 -16.7948 -16.6364
 -16.5891 -16.5474 -16.5124 -16.4570 -16.3956 -16.3456 -16.3397 -16.3073
 -16.2566 -16.2376 -16.2138 -16.1735 -16.1681 -16.1283 -16.0805 -16.0427
 -15.9931 -15.9606 -15.9254 -15.8884 -15.8699 -15.8427 -15.8243 -15.8001
 -15.7668 -15.7557 -15.7373 -15.7187 -15.7087 -15.6808 -15.6639 -15.6330
 -15.6119 -15.5998 -15.5836 -15.5654 -15.5352 -15.5163 -15.4904 -15.4821
 -15.4653 -15.4209 -15.3935 -15.3860 -15.3751 -15.3496 -15.3003 -15.2704
 -15.2390 -15.1721 -15.0969 -15.0710 -15.0395 -14.9888 -14.9291 -14.7415
 -14.7190 -14.0552 -13.8925 -13.7985 -13.6912 -13.6733 -13.6327 -13.5816
 -13.5164 -13.4125 -13.3474 -13.3328 -13.2591 -13.2000 -13.1039 -13.0131
 -12.9712 -12.9550 -12.9280 -12.8737 -12.8152 -12.7424 -12.7151 -12.5602
 -12.5345 -12.4279 -12.0781  -4.9113  -4.6031  -4.5534  -4.5002  -4.4042
  -4.2978  -4.2045  -4.1750  -4.1010  -4.0160  -3.9685  -3.9546  -3.9366
  -3.7524  -3.6868  -3.4470  -3.2672  -3.1768  -3.1010  -2.9484  -2.4542
  -2.0018  -1.9001  -1.7685  -1.7376  -1.6259  -1.5541  -1.4729  -1.4577
  -1.4099  -1.2852  -1.2540  -1.1829  -1.0974  -1.0543  -0.9870  -0.9521
  -0.9329  -0.8409  -0.7788  -0.7546  -0.6517  -0.6308  -0.6125  -0.5530
  -0.4754  -0.4268  -0.3820  -0.3201  -0.3055  -0.2640  -0.1909  -0.1374
  -0.0841  -0.0517   0.0181   0.0759   0.1339   0.1797   0.2392   0.3336
   0.4341   0.4901   0.5380   0.5718   0.6386   0.6840   0.7309   0.7824
   0.8359   0.8913   0.9211   0.9828   1.0131   1.0706   1.1314   1.1693
   1.2118   1.2453   1.2863   1.3153   1.3564   1.3853   1.4222   1.4432
   1.4653   1.4995   1.5140   1.5362   1.5613   1.5950   1.6087   1.6430
   1.6667   1.6854   1.7170   1.7453   1.7562   1.7889   1.7945   1.8141
   1.8772   1.8892   1.9083   1.9426   1.9792   2.0214   2.0347   2.0597
   2.0695   2.1187   2.1458   2.1644   2.2151   2.2597   2.2667   2.3114
   2.3526   2.3824   2.4184   2.4628   2.5065   2.5181   2.5572   2.5803
   2.6017   2.6305   2.6779   2.7085   2.7451   2.7623   2.7825   2.8224
   2.8510   2.8797   2.9678   2.9784   3.0201   3.2511   3.4109   3.6288
     cgsolve_all iterations  72    anorm=    0.70E-07
     cgsolve_all iterations  72    anorm=    0.70E-07
     cgsolve_all iterations  72    anorm=    0.69E-07
     compute_u_kq: q = (    0.0000,    0.0204,    0.0000)
     Rotating WFCS
     ethr =  1.00E-14,  avg # of iterations = 23.0
     eigenvalues at k:
 -35.2733 -35.1774 -34.8929 -34.6546 -34.6117 -34.5852 -34.4621 -34.4198
 -34.4002 -34.3911 -34.3202 -34.2980 -33.9558 -16.8293 -16.7982 -16.6326
 -16.5879 -16.5477 -16.5132 -16.4574 -16.3959 -16.3462 -16.3396 -16.3078
 -16.2575 -16.2399 -16.2144 -16.1768 -16.1708 -16.1322 -16.0833 -16.0456
 -15.9949 -15.9637 -15.9251 -15.8907 -15.8710 -15.8415 -15.8236 -15.7992
 -15.7670 -15.7522 -15.7337 -15.7194 -15.7091 -15.6795 -15.6634 -15.6345
 -15.6120 -15.5995 -15.5829 -15.5674 -15.5340 -15.5164 -15.4896 -15.4826
 -15.4644 -15.4178 -15.3928 -15.3842 -15.3737 -15.3513 -15.2992 -15.2697
 -15.2399 -15.1722 -15.0958 -15.0620 -15.0376 -14.9862 -14.9263 -14.7307
 -14.7166 -14.0628 -13.8877 -13.8033 -13.6819 -13.6656 -13.6251 -13.5759
 -13.5117 -13.4101 -13.3448 -13.3291 -13.2593 -13.2014 -13.1078 -13.0252
 -12.9785 -12.9623 -12.9352 -12.8744 -12.8175 -12.7476 -12.7202 -12.5644
 -12.5350 -12.4313 -12.0784  -4.9093  -4.6022  -4.5517  -4.5021  -4.4006
  -4.2995  -4.2023  -4.1753  -4.1044  -4.0113  -3.9740  -3.9596  -3.9392
  -3.7591  -3.6805  -3.4477  -3.2617  -3.1763  -3.1010  -2.9467  -2.4524
  -1.9983  -1.8933  -1.7637  -1.7305  -1.6242  -1.5516  -1.4696  -1.4547
  -1.4117  -1.2807  -1.2498  -1.1813  -1.0975  -1.0524  -0.9885  -0.9502
  -0.9357  -0.8393  -0.7806  -0.7512  -0.6474  -0.6303  -0.6109  -0.5505
  -0.4729  -0.4274  -0.3795  -0.3186  -0.3010  -0.2615  -0.1959  -0.1417
  -0.0909  -0.0562   0.0102   0.0792   0.1408   0.1830   0.2392   0.3379
   0.4328   0.4825   0.5369   0.5674   0.6402   0.6823   0.7320   0.7813
   0.8388   0.8907   0.9134   0.9777   1.0106   1.0734   1.1287   1.1619
   1.2098   1.2402   1.2829   1.3119   1.3582   1.3867   1.4201   1.4412
   1.4641   1.5008   1.5135   1.5347   1.5590   1.5973   1.6063   1.6382
   1.6632   1.6826   1.7122   1.7419   1.7554   1.7857   1.7965   1.8094
   1.8757   1.8857   1.9044   1.9377   1.9800   2.0227   2.0324   2.0607
   2.0680   2.1212   2.1466   2.1645   2.2163   2.2590   2.2671   2.3128
   2.3557   2.3853   2.4202   2.4695   2.5061   2.5192   2.5585   2.5812
   2.6030   2.6304   2.6764   2.7052   2.7433   2.7637   2.7857   2.8229
   2.8531   2.8829   2.9708   2.9762   3.0192   3.2462   3.4075   3.6288
     eigenvalues at k+q:
 -35.2733 -35.1774 -34.8929 -34.6546 -34.6117 -34.5852 -34.4621 -34.4198
 -34.4002 -34.3911 -34.3202 -34.2980 -33.9558 -16.8299 -16.7977 -16.6327
 -16.5866 -16.5482 -16.5131 -16.4585 -16.3949 -16.3465 -16.3416 -16.3057
 -16.2575 -16.2402 -16.2148 -16.1788 -16.1716 -16.1305 -16.0830 -16.0467
 -15.9937 -15.9607 -15.9245 -15.8920 -15.8701 -15.8429 -15.8236 -15.8011
 -15.7665 -15.7544 -15.7334 -15.7177 -15.7101 -15.6774 -15.6630 -15.6333
 -15.6114 -15.5985 -15.5834 -15.5684 -15.5348 -15.5166 -15.4902 -15.4826
 -15.4639 -15.4177 -15.3956 -15.3844 -15.3721 -15.3498 -15.3000 -15.2699
 -15.2399 -15.1728 -15.0958 -15.0606 -15.0357 -14.9896 -14.9262 -14.7305
 -14.7161 -14.0632 -13.8892 -13.8036 -13.6845 -13.6626 -13.6245 -13.5744
 -13.5138 -13.4089 -13.3434 -13.3246 -13.2591 -13.1996 -13.1063 -13.0299
 -12.9825 -12.9628 -12.9383 -12.8746 -12.8179 -12.7473 -12.7184 -12.5640
 -12.5345 -12.4304 -12.0782  -4.9095  -4.6026  -4.5517  -4.5003  -4.4011
  -4.2998  -4.2045  -4.1752  -4.1017  -4.0115  -3.9739  -3.9595  -3.9395
  -3.7607  -3.6806  -3.4485  -3.2611  -3.1764  -3.1003  -2.9453  -2.4526
  -1.9999  -1.8946  -1.7651  -1.7296  -1.6232  -1.5493  -1.4687  -1.4567
  -1.4142  -1.2746  -1.2494  -1.1817  -1.0970  -1.0538  -0.9902  -0.9505
  -0.9383  -0.8391  -0.7800  -0.7533  -0.6467  -0.6290  -0.6113  -0.5451
  -0.4770  -0.4305  -0.3734  -0.3190  -0.2970  -0.2624  -0.1980  -0.1413
  -0.0906  -0.0529   0.0100   0.0814   0.1368   0.1810   0.2381   0.3395
   0.4323   0.4873   0.5393   0.5688   0.6326   0.6814   0.7311   0.7765
   0.8399   0.8914   0.9144   0.9783   1.0113   1.0745   1.1180   1.1639
   1.2065   1.2390   1.2798   1.3150   1.3592   1.3831   1.4219   1.4410
   1.4703   1.4994   1.5117   1.5331   1.5561   1.5963   1.6054   1.6389
   1.6653   1.6840   1.7143   1.7452   1.7553   1.7845   1.7986   1.8117
   1.8735   1.8852   1.9058   1.9387   1.9819   2.0246   2.0337   2.0591
   2.0722   2.1238   2.1490   2.1615   2.2176   2.2562   2.2657   2.3106
   2.3550   2.3882   2.4168   2.4662   2.5067   2.5185   2.5586   2.5821
   2.6008   2.6313   2.6772   2.7075   2.7466   2.7657   2.7839   2.8242
   2.8529   2.8825   2.9717   2.9750   3.0172   3.2458   3.4069   3.6287
     cgsolve_all iterations  72    anorm=    0.69E-07
     cgsolve_all iterations  72    anorm=    0.71E-07
     cgsolve_all iterations  72    anorm=    0.69E-07
     compute_u_kq: q = (    0.0000,   -0.0204,    0.0000)
     Rotating WFCS
     ethr =  1.00E-14,  avg # of iterations = 23.0
     eigenvalues at k:
 -35.2733 -35.1774 -34.8929 -34.6546 -34.6117 -34.5852 -34.4621 -34.4198
 -34.4002 -34.3911 -34.3202 -34.2980 -33.9558 -16.8293 -16.7982 -16.6326
 -16.5879 -16.5477 -16.5132 -16.4574 -16.3959 -16.3462 -16.3396 -16.3078
 -16.2575 -16.2399 -16.2144 -16.1768 -16.1708 -16.1322 -16.0833 -16.0456
 -15.9949 -15.9637 -15.9251 -15.8907 -15.8710 -15.8415 -15.8236 -15.7992
 -15.7670 -15.7522 -15.7337 -15.7194 -15.7091 -15.6795 -15.6634 -15.6345
 -15.6120 -15.5995 -15.5829 -15.5674 -15.5340 -15.5164 -15.4896 -15.4826
 -15.4644 -15.4178 -15.3928 -15.3842 -15.3737 -15.3513 -15.2992 -15.2697
 -15.2399 -15.1722 -15.0958 -15.0620 -15.0376 -14.9862 -14.9263 -14.7307
 -14.7166 -14.0628 -13.8877 -13.8033 -13.6819 -13.6656 -13.6251 -13.5759
 -13.5117 -13.4101 -13.3448 -13.3291 -13.2593 -13.2014 -13.1078 -13.0252
 -12.9785 -12.9623 -12.9352 -12.8744 -12.8175 -12.7476 -12.7202 -12.5644
 -12.5350 -12.4313 -12.0784  -4.9093  -4.6022  -4.5517  -4.5021  -4.4006
  -4.2995  -4.2023  -4.1753  -4.1044  -4.0113  -3.9740  -3.9596  -3.9392
  -3.7591  -3.6805  -3.4477  -3.2617  -3.1763  -3.1010  -2.9467  -2.4524
  -1.9983  -1.8933  -1.7637  -1.7305  -1.6242  -1.5516  -1.4696  -1.4547
  -1.4117  -1.2807  -1.2498  -1.1813  -1.0975  -1.0524  -0.9885  -0.9502
  -0.9357  -0.8393  -0.7806  -0.7512  -0.6474  -0.6303  -0.6109  -0.5505
  -0.4729  -0.4274  -0.3795  -0.3186  -0.3010  -0.2615  -0.1959  -0.1417
  -0.0909  -0.0562   0.0102   0.0792   0.1408   0.1830   0.2392   0.3379
   0.4328   0.4825   0.5369   0.5674   0.6402   0.6823   0.7320   0.7813
   0.8388   0.8907   0.9134   0.9777   1.0106   1.0734   1.1287   1.1619
   1.2098   1.2402   1.2829   1.3119   1.3582   1.3867   1.4201   1.4412
   1.4641   1.5008   1.5135   1.5347   1.5590   1.5973   1.6063   1.6382
   1.6632   1.6826   1.7122   1.7419   1.7554   1.7857   1.7965   1.8094
   1.8757   1.8857   1.9044   1.9377   1.9800   2.0227   2.0324   2.0607
   2.0680   2.1212   2.1466   2.1645   2.2163   2.2590   2.2671   2.3128
   2.3557   2.3853   2.4202   2.4695   2.5061   2.5192   2.5585   2.5812
   2.6030   2.6304   2.6764   2.7052   2.7433   2.7637   2.7857   2.8229
   2.8531   2.8829   2.9708   2.9762   3.0192   3.2462   3.4075   3.6288
     eigenvalues at k+q:
 -35.2733 -35.1774 -34.8929 -34.6546 -34.6117 -34.5852 -34.4621 -34.4198
 -34.4002 -34.3911 -34.3202 -34.2980 -33.9558 -16.8287 -16.7988 -16.6326
 -16.5887 -16.5470 -16.5133 -16.4563 -16.3971 -16.3460 -16.3404 -16.3083
 -16.2574 -16.2394 -16.2139 -16.1747 -16.1703 -16.1333 -16.0832 -16.0446
 -15.9958 -15.9665 -15.9256 -15.8899 -15.8716 -15.8418 -15.8229 -15.7972
 -15.7679 -15.7490 -15.7347 -15.7206 -15.7080 -15.6820 -15.6635 -15.6357
 -15.6124 -15.6002 -15.5834 -15.5653 -15.5333 -15.5162 -15.4890 -15.4830
 -15.4646 -15.4182 -15.3911 -15.3838 -15.3744 -15.3529 -15.2976 -15.2694
 -15.2399 -15.1716 -15.0959 -15.0637 -15.0393 -14.9832 -14.9264 -14.7308
 -14.7173 -14.0623 -13.8855 -13.8030 -13.6817 -13.6668 -13.6254 -13.5781
 -13.5101 -13.4114 -13.3465 -13.3318 -13.2594 -13.2026 -13.1090 -13.0212
 -12.9755 -12.9620 -12.9322 -12.8740 -12.8174 -12.7481 -12.7215 -12.5646
 -12.5354 -12.4324 -12.0785  -4.9091  -4.6021  -4.5515  -4.5037  -4.4001
  -4.2991  -4.2001  -4.1755  -4.1071  -4.0122  -3.9737  -3.9595  -3.9389
  -3.7575  -3.6805  -3.4469  -3.2623  -3.1761  -3.1017  -2.9481  -2.4516
  -1.9966  -1.8926  -1.7613  -1.7310  -1.6260  -1.5543  -1.4725  -1.4509
  -1.4082  -1.2895  -1.2478  -1.1807  -1.0989  -1.0515  -0.9873  -0.9494
  -0.9322  -0.8393  -0.7812  -0.7494  -0.6496  -0.6307  -0.6089  -0.5558
  -0.4684  -0.4252  -0.3861  -0.3174  -0.3050  -0.2606  -0.1942  -0.1421
  -0.0912  -0.0590   0.0104   0.0761   0.1452   0.1860   0.2411   0.3357
   0.4331   0.4776   0.5344   0.5665   0.6471   0.6827   0.7332   0.7864
   0.8374   0.8900   0.9127   0.9769   1.0096   1.0722   1.1390   1.1592
   1.2129   1.2421   1.2852   1.3083   1.3569   1.3904   1.4173   1.4408
   1.4578   1.5018   1.5142   1.5372   1.5627   1.5977   1.6077   1.6375
   1.6613   1.6812   1.7105   1.7385   1.7553   1.7860   1.7957   1.8077
   1.8770   1.8873   1.9031   1.9365   1.9784   2.0186   2.0327   2.0621
   2.0654   2.1185   2.1450   2.1675   2.2150   2.2608   2.2697   2.3151
   2.3560   2.3825   2.4236   2.4726   2.5051   2.5202   2.5587   2.5798
   2.6049   2.6296   2.6755   2.7030   2.7395   2.7615   2.7879   2.8215
   2.8539   2.8839   2.9696   2.9775   3.0211   3.2467   3.4080   3.6290
     cgsolve_all iterations  72    anorm=    0.70E-07
     cgsolve_all iterations  72    anorm=    0.71E-07
     cgsolve_all iterations  72    anorm=    0.69E-07
     compute_u_kq: q = (    0.0000,    0.0000,    0.0204)
     Rotating WFCS
     ethr =  1.00E-14,  avg # of iterations = 23.0
     eigenvalues at k:
 -35.2733 -35.1774 -34.8929 -34.6546 -34.6117 -34.5852 -34.4621 -34.4198
 -34.4002 -34.3911 -34.3202 -34.2980 -33.9558 -16.8293 -16.7982 -16.6326
 -16.5879 -16.5477 -16.5132 -16.4574 -16.3959 -16.3462 -16.3396 -16.3078
 -16.2575 -16.2399 -16.2144 -16.1768 -16.1708 -16.1322 -16.0833 -16.0456
 -15.9949 -15.9637 -15.9251 -15.8907 -15.8710 -15.8415 -15.8236 -15.7992
 -15.7670 -15.7522 -15.7337 -15.7194 -15.7091 -15.6795 -15.6634 -15.6345
 -15.6120 -15.5995 -15.5829 -15.5674 -15.5340 -15.5164 -15.4896 -15.4826
 -15.4644 -15.4178 -15.3928 -15.3842 -15.3737 -15.3513 -15.2992 -15.2697
 -15.2399 -15.1722 -15.0958 -15.0620 -15.0376 -14.9862 -14.9263 -14.7307
 -14.7166 -14.0628 -13.8877 -13.8033 -13.6819 -13.6656 -13.6251 -13.5759
 -13.5117 -13.4101 -13.3448 -13.3291 -13.2593 -13.2014 -13.1078 -13.0252
 -12.9785 -12.9623 -12.9352 -12.8744 -12.8175 -12.7476 -12.7202 -12.5644
 -12.5350 -12.4313 -12.0784  -4.9093  -4.6022  -4.5517  -4.5021  -4.4006
  -4.2995  -4.2023  -4.1753  -4.1044  -4.0113  -3.9740  -3.9596  -3.9392
  -3.7591  -3.6805  -3.4477  -3.2617  -3.1763  -3.1010  -2.9467  -2.4524
  -1.9983  -1.8933  -1.7637  -1.7305  -1.6242  -1.5516  -1.4696  -1.4547
  -1.4117  -1.2807  -1.2498  -1.1813  -1.0975  -1.0524  -0.9885  -0.9502
  -0.9357  -0.8393  -0.7806  -0.7512  -0.6474  -0.6303  -0.6109  -0.5505
  -0.4729  -0.4274  -0.3795  -0.3186  -0.3010  -0.2615  -0.1959  -0.1417
  -0.0909  -0.0562   0.0102   0.0792   0.1408   0.1830   0.2392   0.3379
   0.4328   0.4825   0.5369   0.5674   0.6402   0.6823   0.7320   0.7813
   0.8388   0.8907   0.9134   0.9777   1.0106   1.0734   1.1287   1.1619
   1.2098   1.2402   1.2829   1.3119   1.3582   1.3867   1.4201   1.4412
   1.4641   1.5008   1.5135   1.5347   1.5590   1.5973   1.6063   1.6382
   1.6632   1.6826   1.7122   1.7419   1.7554   1.7857   1.7965   1.8094
   1.8757   1.8857   1.9044   1.9377   1.9800   2.0227   2.0324   2.0607
   2.0680   2.1212   2.1466   2.1645   2.2163   2.2590   2.2671   2.3128
   2.3557   2.3853   2.4202   2.4695   2.5061   2.5192   2.5585   2.5812
   2.6030   2.6304   2.6764   2.7052   2.7433   2.7637   2.7857   2.8229
   2.8531   2.8829   2.9708   2.9762   3.0192   3.2462   3.4075   3.6288
     eigenvalues at k+q:
 -35.2733 -35.1774 -34.8929 -34.6546 -34.6117 -34.5852 -34.4621 -34.4198
 -34.4002 -34.3911 -34.3202 -34.2980 -33.9558 -16.8293 -16.7983 -16.6333
 -16.5872 -16.5484 -16.5129 -16.4564 -16.3948 -16.3461 -16.3398 -16.3108
 -16.2575 -16.2391 -16.2125 -16.1764 -16.1728 -16.1316 -16.0829 -16.0487
 -15.9944 -15.9614 -15.9250 -15.8906 -15.8709 -15.8428 -15.8247 -15.7990
 -15.7653 -15.7540 -15.7338 -15.7184 -15.7098 -15.6788 -15.6622 -15.6329
 -15.6129 -15.6004 -15.5831 -15.5679 -15.5346 -15.5159 -15.4896 -15.4823
 -15.4642 -15.4172 -15.3926 -15.3849 -15.3736 -15.3516 -15.2994 -15.2697
 -15.2398 -15.1723 -15.0964 -15.0613 -15.0369 -14.9860 -14.9263 -14.7300
 -14.7170 -14.0625 -13.8885 -13.8028 -13.6820 -13.6656 -13.6248 -13.5757
 -13.5111 -13.4098 -13.3464 -13.3281 -13.2591 -13.2012 -13.1079 -13.0256
 -12.9787 -12.9626 -12.9353 -12.8745 -12.8176 -12.7477 -12.7203 -12.5646
 -12.5351 -12.4314 -12.0784  -4.9093  -4.6021  -4.5517  -4.5021  -4.4004
  -4.2996  -4.2022  -4.1753  -4.1045  -4.0111  -3.9742  -3.9601  -3.9389
  -3.7593  -3.6803  -3.4477  -3.2613  -3.1767  -3.1010  -2.9465  -2.4522
  -1.9978  -1.8938  -1.7623  -1.7311  -1.6257  -1.5503  -1.4691  -1.4547
  -1.4100  -1.2822  -1.2504  -1.1796  -1.0966  -1.0544  -0.9904  -0.9490
  -0.9342  -0.8416  -0.7807  -0.7510  -0.6465  -0.6305  -0.6115  -0.5482
  -0.4753  -0.4249  -0.3803  -0.3161  -0.3009  -0.2627  -0.1969  -0.1394
  -0.0926  -0.0569   0.0106   0.0793   0.1405   0.1815   0.2379   0.3402
   0.4330   0.4842   0.5335   0.5659   0.6405   0.6830   0.7347   0.7802
   0.8397   0.8913   0.9134   0.9760   1.0090   1.0780   1.1272   1.1627
   1.2100   1.2422   1.2816   1.3090   1.3584   1.3865   1.4190   1.4434
   1.4633   1.4999   1.5124   1.5328   1.5573   1.5985   1.6081   1.6388
   1.6643   1.6828   1.7156   1.7395   1.7540   1.7844   1.7985   1.8013
   1.8762   1.8889   1.9033   1.9383   1.9807   2.0224   2.0335   2.0607
   2.0693   2.1195   2.1460   2.1658   2.2169   2.2569   2.2695   2.3127
   2.3576   2.3835   2.4216   2.4693   2.5063   2.5191   2.5583   2.5829
   2.6012   2.6288   2.6777   2.7062   2.7434   2.7628   2.7852   2.8236
   2.8521   2.8829   2.9716   2.9765   3.0190   3.2461   3.4073   3.6289
     cgsolve_all iterations  72    anorm=    0.69E-07
     cgsolve_all iterations  72    anorm=    0.70E-07
     cgsolve_all iterations  72    anorm=    0.70E-07
     compute_u_kq: q = (    0.0000,    0.0000,   -0.0204)
     Rotating WFCS
     ethr =  1.00E-14,  avg # of iterations = 23.0
     eigenvalues at k:
 -35.2733 -35.1774 -34.8929 -34.6546 -34.6117 -34.5852 -34.4621 -34.4198
 -34.4002 -34.3911 -34.3202 -34.2980 -33.9558 -16.8293 -16.7982 -16.6326
 -16.5879 -16.5477 -16.5132 -16.4574 -16.3959 -16.3462 -16.3396 -16.3078
 -16.2575 -16.2399 -16.2144 -16.1768 -16.1708 -16.1322 -16.0833 -16.0456
 -15.9949 -15.9637 -15.9251 -15.8907 -15.8710 -15.8415 -15.8236 -15.7992
 -15.7670 -15.7522 -15.7337 -15.7194 -15.7091 -15.6795 -15.6634 -15.6345
 -15.6120 -15.5995 -15.5829 -15.5674 -15.5340 -15.5164 -15.4896 -15.4826
 -15.4644 -15.4178 -15.3928 -15.3842 -15.3737 -15.3513 -15.2992 -15.2697
 -15.2399 -15.1722 -15.0958 -15.0620 -15.0376 -14.9862 -14.9263 -14.7307
 -14.7166 -14.0628 -13.8877 -13.8033 -13.6819 -13.6656 -13.6251 -13.5759
 -13.5117 -13.4101 -13.3448 -13.3291 -13.2593 -13.2014 -13.1078 -13.0252
 -12.9785 -12.9623 -12.9352 -12.8744 -12.8175 -12.7476 -12.7202 -12.5644
 -12.5350 -12.4313 -12.0784  -4.9093  -4.6022  -4.5517  -4.5021  -4.4006
  -4.2995  -4.2023  -4.1753  -4.1044  -4.0113  -3.9740  -3.9596  -3.9392
  -3.7591  -3.6805  -3.4477  -3.2617  -3.1763  -3.1010  -2.9467  -2.4524
  -1.9983  -1.8933  -1.7637  -1.7305  -1.6242  -1.5516  -1.4696  -1.4547
  -1.4117  -1.2807  -1.2498  -1.1813  -1.0975  -1.0524  -0.9885  -0.9502
  -0.9357  -0.8393  -0.7806  -0.7512  -0.6474  -0.6303  -0.6109  -0.5505
  -0.4729  -0.4274  -0.3795  -0.3186  -0.3010  -0.2615  -0.1959  -0.1417
  -0.0909  -0.0562   0.0102   0.0792   0.1408   0.1830   0.2392   0.3379
   0.4328   0.4825   0.5369   0.5674   0.6402   0.6823   0.7320   0.7813
   0.8388   0.8907   0.9134   0.9777   1.0106   1.0734   1.1287   1.1619
   1.2098   1.2402   1.2829   1.3119   1.3582   1.3867   1.4201   1.4412
   1.4641   1.5008   1.5135   1.5347   1.5590   1.5973   1.6063   1.6382
   1.6632   1.6826   1.7122   1.7419   1.7554   1.7857   1.7965   1.8094
   1.8757   1.8857   1.9044   1.9377   1.9800   2.0227   2.0324   2.0607
   2.0680   2.1212   2.1466   2.1645   2.2163   2.2590   2.2671   2.3128
   2.3557   2.3853   2.4202   2.4695   2.5061   2.5192   2.5585   2.5812
   2.6030   2.6304   2.6764   2.7052   2.7433   2.7637   2.7857   2.8229
   2.8531   2.8829   2.9708   2.9762   3.0192   3.2462   3.4075   3.6288
     eigenvalues at k+q:
 -35.2733 -35.1774 -34.8929 -34.6546 -34.6117 -34.5852 -34.4621 -34.4198
 -34.4002 -34.3911 -34.3202 -34.2980 -33.9558 -16.8293 -16.7981 -16.6322
 -16.5885 -16.5467 -16.5134 -16.4582 -16.3973 -16.3463 -16.3398 -16.3038
 -16.2575 -16.2408 -16.2161 -16.1774 -16.1689 -16.1326 -16.0836 -16.0430
 -15.9953 -15.9665 -15.9245 -15.8908 -15.8712 -15.8403 -15.8224 -15.7989
 -15.7692 -15.7502 -15.7336 -15.7205 -15.7084 -15.6805 -15.6641 -15.6358
 -15.6112 -15.5987 -15.5829 -15.5673 -15.5334 -15.5167 -15.4897 -15.4828
 -15.4647 -15.4183 -15.3929 -15.3838 -15.3736 -15.3510 -15.2989 -15.2695
 -15.2401 -15.1723 -15.0952 -15.0624 -15.0383 -14.9864 -14.9263 -14.7313
 -14.7164 -14.0630 -13.8869 -13.8039 -13.6820 -13.6657 -13.6251 -13.5761
 -13.5123 -13.4104 -13.3436 -13.3297 -13.2595 -13.2017 -13.1077 -13.0248
 -12.9783 -12.9620 -12.9352 -12.8743 -12.8175 -12.7474 -12.7200 -12.5643
 -12.5350 -12.4312 -12.0783  -4.9094  -4.6023  -4.5517  -4.5020  -4.4007
  -4.2994  -4.2024  -4.1754  -4.1043  -4.0115  -3.9738  -3.9590  -3.9394
  -3.7589  -3.6808  -3.4476  -3.2621  -3.1759  -3.1010  -2.9468  -2.4525
  -1.9986  -1.8931  -1.7650  -1.7297  -1.6221  -1.5535  -1.4720  -1.4529
  -1.4131  -1.2796  -1.2497  -1.1829  -1.0983  -1.0504  -0.9867  -0.9519
  -0.9369  -0.8370  -0.7806  -0.7500  -0.6492  -0.6296  -0.6091  -0.5532
  -0.4708  -0.4316  -0.3779  -0.3210  -0.3009  -0.2609  -0.1948  -0.1432
  -0.0898  -0.0548   0.0092   0.0788   0.1412   0.1845   0.2401   0.3360
   0.4326   0.4801   0.5408   0.5694   0.6401   0.6802   0.7297   0.7828
   0.8381   0.8903   0.9135   0.9791   1.0124   1.0687   1.1301   1.1614
   1.2098   1.2388   1.2837   1.3141   1.3574   1.3870   1.4207   1.4395
   1.4656   1.5013   1.5144   1.5371   1.5618   1.5939   1.6059   1.6381
   1.6625   1.6822   1.7090   1.7442   1.7564   1.7853   1.7955   1.8184
   1.8731   1.8833   1.9059   1.9372   1.9794   2.0225   2.0310   2.0600
   2.0682   2.1227   2.1470   2.1631   2.2157   2.2603   2.2657   2.3133
   2.3537   2.3876   2.4186   2.4698   2.5059   2.5193   2.5583   2.5798
   2.6044   2.6321   2.6751   2.7044   2.7432   2.7646   2.7859   2.8222
   2.8544   2.8829   2.9701   2.9760   3.0193   3.2463   3.4078   3.6288
     cgsolve_all iterations  72    anorm=    0.70E-07
     cgsolve_all iterations  72    anorm=    0.71E-07
     cgsolve_all iterations  72    anorm=    0.70E-07

     k-point #    2 of     4      pool #  1    cpu time:    4601.8
     compute_u_kq: q = (    0.0000,    0.0000,    0.0000)
     Rotating WFCS
     ethr =  1.00E-14,  avg # of iterations =  5.0
     eigenvalues at k:
 -35.2733 -35.1774 -34.8929 -34.6546 -34.6117 -34.5852 -34.4621 -34.4198
 -34.4002 -34.3911 -34.3202 -34.2980 -33.9558 -16.8288 -16.7979 -16.6396
 -16.5846 -16.5420 -16.5136 -16.4532 -16.4089 -16.3484 -16.3444 -16.2854
 -16.2594 -16.2364 -16.2176 -16.1863 -16.1656 -16.1288 -16.0801 -16.0646
 -15.9901 -15.9724 -15.9072 -15.8952 -15.8750 -15.8435 -15.8129 -15.7992
 -15.7742 -15.7472 -15.7335 -15.7207 -15.7105 -15.6853 -15.6527 -15.6303
 -15.6095 -15.5980 -15.5879 -15.5773 -15.5344 -15.5081 -15.4957 -15.4822
 -15.4678 -15.4165 -15.3946 -15.3869 -15.3694 -15.3498 -15.2992 -15.2669
 -15.2409 -15.1741 -15.0987 -15.0564 -15.0387 -14.9867 -14.9268 -14.7302
 -14.7171 -14.0619 -13.8874 -13.8023 -13.6890 -13.6670 -13.6182 -13.5765
 -13.5109 -13.4097 -13.3547 -13.3196 -13.2586 -13.2026 -13.1085 -13.0247
 -12.9777 -12.9622 -12.9359 -12.8746 -12.8177 -12.7475 -12.7202 -12.5644
 -12.5350 -12.4313 -12.0784  -4.9096  -4.6022  -4.5521  -4.5018  -4.3990
  -4.3020  -4.1993  -4.1763  -4.1049  -4.0117  -3.9734  -3.9600  -3.9391
  -3.7592  -3.6804  -3.4476  -3.2610  -3.1770  -3.1014  -2.9463  -2.4530
  -1.9937  -1.9043  -1.7653  -1.7215  -1.6031  -1.5634  -1.5033  -1.4310
  -1.3997  -1.2922  -1.2596  -1.1776  -1.0885  -1.0586  -0.9968  -0.9588
  -0.9302  -0.8413  -0.7803  -0.7189  -0.6486  -0.6282  -0.5903  -0.5435
  -0.5185  -0.4395  -0.3752  -0.3208  -0.2888  -0.2729  -0.1943  -0.1386
  -0.0787  -0.0372  -0.0079   0.0694   0.1433   0.1839   0.2243   0.3548
   0.4293   0.4587   0.5623   0.5765   0.6321   0.6603   0.7360   0.7971
   0.8402   0.8979   0.9072   0.9769   1.0059   1.0821   1.1213   1.1866
   1.1981   1.2370   1.2778   1.3135   1.3443   1.3933   1.4207   1.4377
   1.4578   1.4952   1.5210   1.5462   1.5707   1.6011   1.6171   1.6401
   1.6698   1.6834   1.7084   1.7216   1.7523   1.7680   1.7909   1.8205
   1.8633   1.9025   1.9134   1.9337   1.9756   2.0086   2.0326   2.0589
   2.0879   2.1080   2.1380   2.1689   2.2172   2.2475   2.2861   2.3137
   2.3502   2.3929   2.4217   2.4747   2.5052   2.5209   2.5464   2.5814
   2.6007   2.6274   2.6724   2.7090   2.7420   2.7690   2.7807   2.8226
   2.8644   2.8820   2.9708   2.9792   3.0163   3.2453   3.4080   3.6284
     eigenvalues at k+q:
 -35.2733 -35.1774 -34.8929 -34.6546 -34.6117 -34.5852 -34.4621 -34.4198
 -34.4002 -34.3911 -34.3202 -34.2980 -33.9558 -16.8288 -16.7979 -16.6396
 -16.5846 -16.5420 -16.5136 -16.4532 -16.4089 -16.3484 -16.3444 -16.2854
 -16.2594 -16.2364 -16.2176 -16.1863 -16.1656 -16.1288 -16.0801 -16.0646
 -15.9901 -15.9724 -15.9072 -15.8952 -15.8750 -15.8435 -15.8129 -15.7992
 -15.7742 -15.7472 -15.7335 -15.7207 -15.7105 -15.6853 -15.6527 -15.6303
 -15.6095 -15.5980 -15.5879 -15.5773 -15.5344 -15.5081 -15.4957 -15.4823
 -15.4678 -15.4165 -15.3946 -15.3869 -15.3694 -15.3498 -15.2992 -15.2669
 -15.2409 -15.1741 -15.0987 -15.0564 -15.0387 -14.9867 -14.9268 -14.7302
 -14.7171 -14.0619 -13.8874 -13.8023 -13.6890 -13.6670 -13.6182 -13.5765
 -13.5109 -13.4096 -13.3547 -13.3196 -13.2586 -13.2026 -13.1085 -13.0247
 -12.9777 -12.9622 -12.9359 -12.8746 -12.8177 -12.7475 -12.7202 -12.5644
 -12.5350 -12.4313 -12.0784  -4.9096  -4.6022  -4.5521  -4.5018  -4.3990
  -4.3020  -4.1993  -4.1763  -4.1049  -4.0117  -3.9734  -3.9600  -3.9391
  -3.7592  -3.6804  -3.4476  -3.2610  -3.1770  -3.1013  -2.9463  -2.4530
  -1.9937  -1.9043  -1.7653  -1.7215  -1.6031  -1.5634  -1.5033  -1.4310
  -1.3997  -1.2922  -1.2596  -1.1776  -1.0885  -1.0586  -0.9968  -0.9588
  -0.9302  -0.8412  -0.7803  -0.7189  -0.6486  -0.6282  -0.5903  -0.5435
  -0.5185  -0.4395  -0.3752  -0.3208  -0.2888  -0.2729  -0.1943  -0.1386
  -0.0787  -0.0372  -0.0079   0.0694   0.1433   0.1839   0.2243   0.3548
   0.4293   0.4587   0.5623   0.5765   0.6321   0.6603   0.7360   0.7971
   0.8402   0.8979   0.9072   0.9769   1.0059   1.0821   1.1213   1.1866
   1.1981   1.2370   1.2778   1.3135   1.3443   1.3933   1.4208   1.4377
   1.4578   1.4952   1.5210   1.5462   1.5707   1.6011   1.6171   1.6401
   1.6698   1.6834   1.7085   1.7216   1.7523   1.7681   1.7909   1.8205
   1.8633   1.9025   1.9134   1.9337   1.9756   2.0086   2.0326   2.0589
   2.0879   2.1080   2.1380   2.1689   2.2172   2.2475   2.2861   2.3137
   2.3502   2.3929   2.4217   2.4747   2.5052   2.5209   2.5464   2.5814
   2.6007   2.6275   2.6724   2.7090   2.7420   2.7690   2.7807   2.8226
   2.8645   2.8820   2.9708   2.9793   3.0163   3.2453   3.4080   3.6284
     cgsolve_all iterations  67    anorm=    0.74E-07
PARA_AUG  1     -25.5663251        -0.3274150         1.0248539
     cgsolve_all iterations  65    anorm=    0.77E-07
PARA_AUG  2      -0.2064722       -25.6426919        -0.6476833
     cgsolve_all iterations  65    anorm=    0.73E-07
PARA_AUG  3       1.0181963        -0.6686933       -24.6334503
     cgsolve_all iterations  72    anorm=    0.69E-07
     cgsolve_all iterations  72    anorm=    0.70E-07
     cgsolve_all iterations  72    anorm=    0.68E-07
     compute_u_kq: q = (    0.0204,    0.0000,    0.0000)
     Rotating WFCS
     ethr =  1.00E-14,  avg # of iterations = 23.0
     eigenvalues at k:
 -35.2733 -35.1774 -34.8929 -34.6546 -34.6117 -34.5852 -34.4621 -34.4198
 -34.4002 -34.3911 -34.3202 -34.2980 -33.9558 -16.8288 -16.7979 -16.6396
 -16.5846 -16.5420 -16.5136 -16.4532 -16.4089 -16.3484 -16.3444 -16.2854
 -16.2594 -16.2364 -16.2176 -16.1863 -16.1656 -16.1288 -16.0801 -16.0646
 -15.9901 -15.9724 -15.9072 -15.8952 -15.8750 -15.8435 -15.8129 -15.7992
 -15.7742 -15.7472 -15.7335 -15.7207 -15.7105 -15.6853 -15.6527 -15.6303
 -15.6095 -15.5980 -15.5879 -15.5773 -15.5344 -15.5081 -15.4957 -15.4822
 -15.4678 -15.4165 -15.3946 -15.3869 -15.3694 -15.3498 -15.2992 -15.2669
 -15.2409 -15.1741 -15.0987 -15.0564 -15.0387 -14.9867 -14.9268 -14.7302
 -14.7171 -14.0619 -13.8874 -13.8023 -13.6890 -13.6670 -13.6182 -13.5765
 -13.5109 -13.4097 -13.3547 -13.3196 -13.2586 -13.2026 -13.1085 -13.0247
 -12.9777 -12.9622 -12.9359 -12.8746 -12.8177 -12.7475 -12.7202 -12.5644
 -12.5350 -12.4313 -12.0784  -4.9096  -4.6022  -4.5521  -4.5018  -4.3990
  -4.3020  -4.1993  -4.1763  -4.1049  -4.0117  -3.9734  -3.9600  -3.9391
  -3.7592  -3.6804  -3.4476  -3.2610  -3.1770  -3.1014  -2.9463  -2.4530
  -1.9937  -1.9043  -1.7653  -1.7215  -1.6031  -1.5634  -1.5033  -1.4310
  -1.3997  -1.2922  -1.2596  -1.1776  -1.0885  -1.0586  -0.9968  -0.9588
  -0.9302  -0.8413  -0.7803  -0.7189  -0.6486  -0.6282  -0.5903  -0.5435
  -0.5185  -0.4395  -0.3752  -0.3208  -0.2888  -0.2729  -0.1943  -0.1386
  -0.0787  -0.0372  -0.0079   0.0694   0.1433   0.1839   0.2243   0.3548
   0.4293   0.4587   0.5623   0.5765   0.6321   0.6603   0.7360   0.7971
   0.8402   0.8979   0.9072   0.9769   1.0059   1.0821   1.1213   1.1866
   1.1981   1.2370   1.2778   1.3135   1.3443   1.3933   1.4207   1.4377
   1.4578   1.4952   1.5210   1.5462   1.5707   1.6011   1.6171   1.6401
   1.6698   1.6834   1.7084   1.7216   1.7523   1.7680   1.7909   1.8205
   1.8633   1.9025   1.9134   1.9337   1.9756   2.0086   2.0326   2.0589
   2.0879   2.1080   2.1380   2.1689   2.2172   2.2475   2.2861   2.3137
   2.3502   2.3929   2.4217   2.4747   2.5052   2.5209   2.5464   2.5814
   2.6007   2.6274   2.6724   2.7090   2.7420   2.7690   2.7807   2.8226
   2.8644   2.8820   2.9708   2.9792   3.0163   3.2453   3.4080   3.6284
     eigenvalues at k+q:
 -35.2733 -35.1774 -34.8929 -34.6546 -34.6117 -34.5852 -34.4621 -34.4198
 -34.4002 -34.3911 -34.3202 -34.2980 -33.9558 -16.8295 -16.8012 -16.6358
 -16.5839 -16.5419 -16.5143 -16.4534 -16.4093 -16.3488 -16.3447 -16.2857
 -16.2603 -16.2379 -16.2185 -16.1904 -16.1688 -16.1321 -16.0833 -16.0660
 -15.9909 -15.9758 -15.9092 -15.8943 -15.8763 -15.8459 -15.8115 -15.7966
 -15.7737 -15.7470 -15.7308 -15.7211 -15.7082 -15.6835 -15.6528 -15.6310
 -15.6110 -15.5991 -15.5893 -15.5756 -15.5330 -15.5088 -15.4948 -15.4823
 -15.4667 -15.4139 -15.3935 -15.3854 -15.3680 -15.3514 -15.2984 -15.2660
 -15.2420 -15.1741 -15.0977 -15.0464 -15.0376 -14.9841 -14.9240 -14.7217
 -14.7123 -14.0702 -13.8831 -13.8066 -13.6839 -13.6543 -13.6110 -13.5699
 -13.5059 -13.4068 -13.3523 -13.3154 -13.2589 -13.2042 -13.1135 -13.0371
 -12.9871 -12.9693 -12.9415 -12.8752 -12.8203 -12.7525 -12.7253 -12.5691
 -12.5354 -12.4345 -12.0786  -4.9076  -4.6014  -4.5504  -4.5035  -4.3951
  -4.3039  -4.1971  -4.1768  -4.1088  -4.0077  -3.9783  -3.9651  -3.9404
  -3.7661  -3.6745  -3.4482  -3.2554  -3.1766  -3.1013  -2.9445  -2.4511
  -1.9908  -1.8978  -1.7609  -1.7142  -1.6020  -1.5595  -1.4998  -1.4291
  -1.4001  -1.2887  -1.2574  -1.1749  -1.0885  -1.0577  -0.9961  -0.9575
  -0.9310  -0.8390  -0.7834  -0.7141  -0.6488  -0.6230  -0.5874  -0.5405
  -0.5179  -0.4399  -0.3720  -0.3194  -0.2867  -0.2716  -0.1983  -0.1446
  -0.0860  -0.0381  -0.0162   0.0700   0.1508   0.1882   0.2260   0.3588
   0.4250   0.4528   0.5597   0.5780   0.6292   0.6583   0.7400   0.7948
   0.8423   0.8958   0.8994   0.9732   1.0042   1.0801   1.1232   1.1825
   1.1943   1.2325   1.2763   1.3056   1.3438   1.3915   1.4201   1.4396
   1.4547   1.4940   1.5206   1.5451   1.5682   1.6002   1.6137   1.6389
   1.6668   1.6823   1.7059   1.7202   1.7530   1.7636   1.7885   1.8213
   1.8594   1.8953   1.9124   1.9288   1.9732   2.0088   2.0313   2.0603
   2.0871   2.1107   2.1392   2.1714   2.2166   2.2490   2.2856   2.3142
   2.3543   2.3968   2.4226   2.4825   2.5060   2.5200   2.5458   2.5823
   2.6033   2.6267   2.6726   2.7058   2.7383   2.7704   2.7839   2.8243
   2.8666   2.8855   2.9733   2.9768   3.0153   3.2403   3.4045   3.6284
     cgsolve_all iterations  72    anorm=    0.70E-07
     cgsolve_all iterations  71    anorm=    0.70E-07
     cgsolve_all iterations  72    anorm=    0.68E-07
     compute_u_kq: q = (   -0.0204,    0.0000,    0.0000)
     Rotating WFCS
     ethr =  1.00E-14,  avg # of iterations = 23.0
     eigenvalues at k:
 -35.2733 -35.1774 -34.8929 -34.6546 -34.6117 -34.5852 -34.4621 -34.4198
 -34.4002 -34.3911 -34.3202 -34.2980 -33.9558 -16.8288 -16.7979 -16.6396
 -16.5846 -16.5420 -16.5136 -16.4532 -16.4089 -16.3484 -16.3444 -16.2854
 -16.2594 -16.2364 -16.2176 -16.1863 -16.1656 -16.1288 -16.0801 -16.0646
 -15.9901 -15.9724 -15.9072 -15.8952 -15.8750 -15.8435 -15.8129 -15.7992
 -15.7742 -15.7472 -15.7335 -15.7207 -15.7105 -15.6853 -15.6527 -15.6303
 -15.6095 -15.5980 -15.5879 -15.5773 -15.5344 -15.5081 -15.4957 -15.4822
 -15.4678 -15.4165 -15.3946 -15.3869 -15.3694 -15.3498 -15.2992 -15.2669
 -15.2409 -15.1741 -15.0987 -15.0564 -15.0387 -14.9867 -14.9268 -14.7302
 -14.7171 -14.0619 -13.8874 -13.8023 -13.6890 -13.6670 -13.6182 -13.5765
 -13.5109 -13.4097 -13.3547 -13.3196 -13.2586 -13.2026 -13.1085 -13.0247
 -12.9777 -12.9622 -12.9359 -12.8746 -12.8177 -12.7475 -12.7202 -12.5644
 -12.5350 -12.4313 -12.0784  -4.9096  -4.6022  -4.5521  -4.5018  -4.3990
  -4.3020  -4.1993  -4.1763  -4.1049  -4.0117  -3.9734  -3.9600  -3.9391
  -3.7592  -3.6804  -3.4476  -3.2610  -3.1770  -3.1014  -2.9463  -2.4530
  -1.9937  -1.9043  -1.7653  -1.7215  -1.6031  -1.5634  -1.5033  -1.4310
  -1.3997  -1.2922  -1.2596  -1.1776  -1.0885  -1.0586  -0.9968  -0.9588
  -0.9302  -0.8413  -0.7803  -0.7189  -0.6486  -0.6282  -0.5903  -0.5435
  -0.5185  -0.4395  -0.3752  -0.3208  -0.2888  -0.2729  -0.1943  -0.1386
  -0.0787  -0.0372  -0.0079   0.0694   0.1433   0.1839   0.2243   0.3548
   0.4293   0.4587   0.5623   0.5765   0.6321   0.6603   0.7360   0.7971
   0.8402   0.8979   0.9072   0.9769   1.0059   1.0821   1.1213   1.1866
   1.1981   1.2370   1.2778   1.3135   1.3443   1.3933   1.4207   1.4377
   1.4578   1.4952   1.5210   1.5462   1.5707   1.6011   1.6171   1.6401
   1.6698   1.6834   1.7084   1.7216   1.7523   1.7680   1.7909   1.8205
   1.8633   1.9025   1.9134   1.9337   1.9756   2.0086   2.0326   2.0589
   2.0879   2.1080   2.1380   2.1689   2.2172   2.2475   2.2861   2.3137
   2.3502   2.3929   2.4217   2.4747   2.5052   2.5209   2.5464   2.5814
   2.6007   2.6274   2.6724   2.7090   2.7420   2.7690   2.7807   2.8226
   2.8644   2.8820   2.9708   2.9792   3.0163   3.2453   3.4080   3.6284
     eigenvalues at k+q:
 -35.2733 -35.1774 -34.8929 -34.6546 -34.6117 -34.5852 -34.4621 -34.4199
 -34.4002 -34.3911 -34.3202 -34.2980 -33.9558 -16.8281 -16.7944 -16.6433
 -16.5855 -16.5421 -16.5129 -16.4531 -16.4083 -16.3479 -16.3442 -16.2853
 -16.2585 -16.2350 -16.2170 -16.1820 -16.1623 -16.1250 -16.0767 -16.0629
 -15.9897 -15.9686 -15.9060 -15.8963 -15.8730 -15.8408 -15.8146 -15.8019
 -15.7752 -15.7473 -15.7367 -15.7203 -15.7124 -15.6867 -15.6526 -15.6297
 -15.6081 -15.5975 -15.5864 -15.5786 -15.5356 -15.5075 -15.4968 -15.4822
 -15.4689 -15.4192 -15.3957 -15.3885 -15.3709 -15.3482 -15.3000 -15.2680
 -15.2397 -15.1740 -15.1000 -15.0666 -15.0393 -14.9893 -14.9296 -14.7411
 -14.7193 -14.0544 -13.8918 -13.7979 -13.6962 -13.6770 -13.6255 -13.5825
 -13.5154 -13.4120 -13.3576 -13.3231 -13.2583 -13.2011 -13.1047 -13.0126
 -12.9703 -12.9551 -12.9286 -12.8740 -12.8154 -12.7424 -12.7151 -12.5602
 -12.5345 -12.4279 -12.0781  -4.9115  -4.6030  -4.5538  -4.5000  -4.4027
  -4.3003  -4.2018  -4.1757  -4.1015  -4.0164  -3.9680  -3.9550  -3.9365
  -3.7526  -3.6866  -3.4469  -3.2665  -3.1775  -3.1013  -2.9480  -2.4548
  -1.9967  -1.9116  -1.7699  -1.7291  -1.6041  -1.5668  -1.5063  -1.4335
  -1.3989  -1.2962  -1.2615  -1.1804  -1.0888  -1.0597  -0.9965  -0.9592
  -0.9292  -0.8430  -0.7774  -0.7232  -0.6509  -0.6328  -0.5925  -0.5461
  -0.5183  -0.4388  -0.3784  -0.3235  -0.2913  -0.2735  -0.1906  -0.1327
  -0.0716  -0.0369   0.0012   0.0690   0.1364   0.1789   0.2227   0.3506
   0.4315   0.4665   0.5648   0.5745   0.6359   0.6628   0.7314   0.7992
   0.8379   0.8972   0.9187   0.9806   1.0080   1.0840   1.1194   1.1897
   1.2020   1.2406   1.2799   1.3209   1.3457   1.3943   1.4211   1.4359
   1.4606   1.4967   1.5213   1.5467   1.5725   1.6011   1.6212   1.6418
   1.6733   1.6847   1.7093   1.7253   1.7515   1.7723   1.7940   1.8200
   1.8672   1.9089   1.9151   1.9380   1.9783   2.0086   2.0325   2.0581
   2.0881   2.1066   2.1369   2.1668   2.2174   2.2459   2.2870   2.3127
   2.3466   2.3885   2.4211   2.4669   2.5043   2.5211   2.5477   2.5812
   2.5985   2.6284   2.6723   2.7121   2.7456   2.7656   2.7790   2.8209
   2.8622   2.8786   2.9673   2.9824   3.0173   3.2501   3.4115   3.6284
     cgsolve_all iterations  72    anorm=    0.69E-07
     cgsolve_all iterations  72    anorm=    0.70E-07
     cgsolve_all iterations  72    anorm=    0.70E-07
     compute_u_kq: q = (    0.0000,    0.0204,    0.0000)
     Rotating WFCS
     ethr =  1.00E-14,  avg # of iterations = 23.0
     eigenvalues at k:
 -35.2733 -35.1774 -34.8929 -34.6546 -34.6117 -34.5852 -34.4621 -34.4198
 -34.4002 -34.3911 -34.3202 -34.2980 -33.9558 -16.8288 -16.7979 -16.6396
 -16.5846 -16.5420 -16.5136 -16.4532 -16.4089 -16.3484 -16.3444 -16.2854
 -16.2594 -16.2364 -16.2176 -16.1863 -16.1656 -16.1288 -16.0801 -16.0646
 -15.9901 -15.9724 -15.9072 -15.8952 -15.8750 -15.8435 -15.8129 -15.7992
 -15.7742 -15.7472 -15.7335 -15.7207 -15.7105 -15.6853 -15.6527 -15.6303
 -15.6095 -15.5980 -15.5879 -15.5773 -15.5344 -15.5081 -15.4957 -15.4822
 -15.4678 -15.4165 -15.3946 -15.3869 -15.3694 -15.3498 -15.2992 -15.2669
 -15.2409 -15.1741 -15.0987 -15.0564 -15.0387 -14.9867 -14.9268 -14.7302
 -14.7171 -14.0619 -13.8874 -13.8023 -13.6890 -13.6670 -13.6182 -13.5765
 -13.5109 -13.4097 -13.3547 -13.3196 -13.2586 -13.2026 -13.1085 -13.0247
 -12.9777 -12.9622 -12.9359 -12.8746 -12.8177 -12.7475 -12.7202 -12.5644
 -12.5350 -12.4313 -12.0784  -4.9096  -4.6022  -4.5521  -4.5018  -4.3990
  -4.3020  -4.1993  -4.1763  -4.1049  -4.0117  -3.9734  -3.9600  -3.9391
  -3.7592  -3.6804  -3.4476  -3.2610  -3.1770  -3.1014  -2.9463  -2.4530
  -1.9937  -1.9043  -1.7653  -1.7215  -1.6031  -1.5634  -1.5033  -1.4310
  -1.3997  -1.2922  -1.2596  -1.1776  -1.0885  -1.0586  -0.9968  -0.9588
  -0.9302  -0.8413  -0.7803  -0.7189  -0.6486  -0.6282  -0.5903  -0.5435
  -0.5185  -0.4395  -0.3752  -0.3208  -0.2888  -0.2729  -0.1943  -0.1386
  -0.0787  -0.0372  -0.0079   0.0694   0.1433   0.1839   0.2243   0.3548
   0.4293   0.4587   0.5623   0.5765   0.6321   0.6603   0.7360   0.7971
   0.8402   0.8979   0.9072   0.9769   1.0059   1.0821   1.1213   1.1866
   1.1981   1.2370   1.2778   1.3135   1.3443   1.3933   1.4207   1.4377
   1.4578   1.4952   1.5210   1.5462   1.5707   1.6011   1.6171   1.6401
   1.6698   1.6834   1.7084   1.7216   1.7523   1.7680   1.7909   1.8205
   1.8633   1.9025   1.9134   1.9337   1.9756   2.0086   2.0326   2.0589
   2.0879   2.1080   2.1380   2.1689   2.2172   2.2475   2.2861   2.3137
   2.3502   2.3929   2.4217   2.4747   2.5052   2.5209   2.5464   2.5814
   2.6007   2.6274   2.6724   2.7090   2.7420   2.7690   2.7807   2.8226
   2.8644   2.8820   2.9708   2.9792   3.0163   3.2453   3.4080   3.6284
     eigenvalues at k+q:
 -35.2733 -35.1774 -34.8929 -34.6546 -34.6117 -34.5852 -34.4621 -34.4198
 -34.4002 -34.3911 -34.3202 -34.2980 -33.9558 -16.8293 -16.7975 -16.6391
 -16.5839 -16.5423 -16.5132 -16.4549 -16.4093 -16.3498 -16.3446 -16.2819
 -16.2591 -16.2359 -16.2180 -16.1887 -16.1667 -16.1293 -16.0795 -16.0627
 -15.9895 -15.9712 -15.9070 -15.8945 -15.8769 -15.8426 -15.8138 -15.8009
 -15.7751 -15.7462 -15.7343 -15.7208 -15.7094 -15.6836 -15.6532 -15.6292
 -15.6086 -15.5979 -15.5857 -15.5807 -15.5351 -15.5084 -15.4960 -15.4821
 -15.4674 -15.4164 -15.3962 -15.3891 -15.3681 -15.3472 -15.3002 -15.2670
 -15.2407 -15.1746 -15.0987 -15.0564 -15.0358 -14.9902 -14.9266 -14.7301
 -14.7164 -14.0624 -13.8888 -13.8025 -13.6919 -13.6628 -13.6184 -13.5757
 -13.5123 -13.4095 -13.3510 -13.3167 -13.2587 -13.2003 -13.1071 -13.0293
 -12.9817 -12.9626 -12.9392 -12.8748 -12.8181 -12.7472 -12.7184 -12.5640
 -12.5344 -12.4304 -12.0782  -4.9097  -4.6026  -4.5520  -4.5000  -4.3996
  -4.3023  -4.2014  -4.1761  -4.1023  -4.0118  -3.9735  -3.9599  -3.9394
  -3.7608  -3.6804  -3.4484  -3.2601  -3.1774  -3.1007  -2.9448  -2.4534
  -1.9945  -1.9064  -1.7664  -1.7221  -1.6028  -1.5577  -1.5042  -1.4356
  -1.3999  -1.2898  -1.2544  -1.1764  -1.0913  -1.0580  -0.9976  -0.9625
  -0.9326  -0.8393  -0.7812  -0.7199  -0.6479  -0.6240  -0.5912  -0.5427
  -0.5196  -0.4383  -0.3760  -0.3167  -0.2859  -0.2717  -0.1996  -0.1383
  -0.0768  -0.0359  -0.0084   0.0722   0.1387   0.1808   0.2240   0.3545
   0.4294   0.4637   0.5650   0.5766   0.6279   0.6574   0.7347   0.7944
   0.8387   0.8985   0.9100   0.9757   1.0051   1.0773   1.1247   1.1812
   1.1998   1.2371   1.2778   1.3137   1.3445   1.3933   1.4201   1.4390
   1.4582   1.4926   1.5200   1.5442   1.5708   1.6041   1.6167   1.6413
   1.6704   1.6829   1.7079   1.7259   1.7519   1.7670   1.7894   1.8248
   1.8640   1.9031   1.9138   1.9359   1.9742   2.0088   2.0338   2.0609
   2.0897   2.1124   2.1388   2.1661   2.2166   2.2453   2.2852   2.3124
   2.3495   2.3926   2.4211   2.4719   2.5068   2.5192   2.5454   2.5810
   2.6002   2.6279   2.6741   2.7114   2.7458   2.7686   2.7804   2.8221
   2.8650   2.8822   2.9703   2.9791   3.0145   3.2451   3.4073   3.6283
     cgsolve_all iterations  72    anorm=    0.69E-07
     cgsolve_all iterations  72    anorm=    0.71E-07
     cgsolve_all iterations  72    anorm=    0.68E-07
     compute_u_kq: q = (    0.0000,   -0.0204,    0.0000)
     Rotating WFCS
     ethr =  1.00E-14,  avg # of iterations = 23.0
     eigenvalues at k:
 -35.2733 -35.1774 -34.8929 -34.6546 -34.6117 -34.5852 -34.4621 -34.4198
 -34.4002 -34.3911 -34.3202 -34.2980 -33.9558 -16.8288 -16.7979 -16.6396
 -16.5846 -16.5420 -16.5136 -16.4532 -16.4089 -16.3484 -16.3444 -16.2854
 -16.2594 -16.2364 -16.2176 -16.1863 -16.1656 -16.1288 -16.0801 -16.0646
 -15.9901 -15.9724 -15.9072 -15.8952 -15.8750 -15.8435 -15.8129 -15.7992
 -15.7742 -15.7472 -15.7335 -15.7207 -15.7105 -15.6853 -15.6527 -15.6303
 -15.6095 -15.5980 -15.5879 -15.5773 -15.5344 -15.5081 -15.4957 -15.4822
 -15.4678 -15.4165 -15.3946 -15.3869 -15.3694 -15.3498 -15.2992 -15.2669
 -15.2409 -15.1741 -15.0987 -15.0564 -15.0387 -14.9867 -14.9268 -14.7302
 -14.7171 -14.0619 -13.8874 -13.8023 -13.6890 -13.6670 -13.6182 -13.5765
 -13.5109 -13.4097 -13.3547 -13.3196 -13.2586 -13.2026 -13.1085 -13.0247
 -12.9777 -12.9622 -12.9359 -12.8746 -12.8177 -12.7475 -12.7202 -12.5644
 -12.5350 -12.4313 -12.0784  -4.9096  -4.6022  -4.5521  -4.5018  -4.3990
  -4.3020  -4.1993  -4.1763  -4.1049  -4.0117  -3.9734  -3.9600  -3.9391
  -3.7592  -3.6804  -3.4476  -3.2610  -3.1770  -3.1014  -2.9463  -2.4530
  -1.9937  -1.9043  -1.7653  -1.7215  -1.6031  -1.5634  -1.5033  -1.4310
  -1.3997  -1.2922  -1.2596  -1.1776  -1.0885  -1.0586  -0.9968  -0.9588
  -0.9302  -0.8413  -0.7803  -0.7189  -0.6486  -0.6282  -0.5903  -0.5435
  -0.5185  -0.4395  -0.3752  -0.3208  -0.2888  -0.2729  -0.1943  -0.1386
  -0.0787  -0.0372  -0.0079   0.0694   0.1433   0.1839   0.2243   0.3548
   0.4293   0.4587   0.5623   0.5765   0.6321   0.6603   0.7360   0.7971
   0.8402   0.8979   0.9072   0.9769   1.0059   1.0821   1.1213   1.1866
   1.1981   1.2370   1.2778   1.3135   1.3443   1.3933   1.4207   1.4377
   1.4578   1.4952   1.5210   1.5462   1.5707   1.6011   1.6171   1.6401
   1.6698   1.6834   1.7084   1.7216   1.7523   1.7680   1.7909   1.8205
   1.8633   1.9025   1.9134   1.9337   1.9756   2.0086   2.0326   2.0589
   2.0879   2.1080   2.1380   2.1689   2.2172   2.2475   2.2861   2.3137
   2.3502   2.3929   2.4217   2.4747   2.5052   2.5209   2.5464   2.5814
   2.6007   2.6274   2.6724   2.7090   2.7420   2.7690   2.7807   2.8226
   2.8644   2.8820   2.9708   2.9792   3.0163   3.2453   3.4080   3.6284
     eigenvalues at k+q:
 -35.2733 -35.1774 -34.8929 -34.6546 -34.6117 -34.5852 -34.4621 -34.4198
 -34.4002 -34.3911 -34.3202 -34.2980 -33.9558 -16.8283 -16.7984 -16.6400
 -16.5847 -16.5415 -16.5141 -16.4515 -16.4090 -16.3480 -16.3441 -16.2888
 -16.2597 -16.2370 -16.2169 -16.1838 -16.1646 -16.1278 -16.0806 -16.0660
 -15.9906 -15.9734 -15.9079 -15.8956 -15.8734 -15.8444 -15.8133 -15.7981
 -15.7721 -15.7478 -15.7334 -15.7201 -15.7112 -15.6874 -15.6522 -15.6313
 -15.6104 -15.5979 -15.5897 -15.5741 -15.5338 -15.5078 -15.4954 -15.4827
 -15.4679 -15.4171 -15.3942 -15.3837 -15.3706 -15.3526 -15.2975 -15.2668
 -15.2409 -15.1734 -15.0991 -15.0565 -15.0419 -14.9834 -14.9270 -14.7302
 -14.7178 -14.0614 -13.8853 -13.8020 -13.6871 -13.6708 -13.6178 -13.5781
 -13.5101 -13.4100 -13.3578 -13.3215 -13.2585 -13.2040 -13.1097 -13.0207
 -12.9747 -12.9620 -12.9328 -12.8742 -12.8176 -12.7480 -12.7215 -12.5646
 -12.5354 -12.4323 -12.0785  -4.9093  -4.6020  -4.5520  -4.5034  -4.3985
  -4.3016  -4.1972  -4.1765  -4.1075  -4.0127  -3.9729  -3.9602  -3.9387
  -3.7576  -3.6803  -3.4468  -3.2618  -3.1766  -3.1021  -2.9478  -2.4522
  -1.9929  -1.9029  -1.7630  -1.7209  -1.6042  -1.5692  -1.5026  -1.4266
  -1.3985  -1.2977  -1.2619  -1.1784  -1.0866  -1.0597  -0.9963  -0.9545
  -0.9265  -0.8436  -0.7790  -0.7198  -0.6512  -0.6289  -0.5889  -0.5455
  -0.5160  -0.4414  -0.3755  -0.3231  -0.2919  -0.2741  -0.1894  -0.1391
  -0.0807  -0.0379  -0.0073   0.0661   0.1481   0.1881   0.2256   0.3544
   0.4291   0.4535   0.5594   0.5766   0.6348   0.6641   0.7371   0.7999
   0.8413   0.8971   0.9049   0.9774   1.0071   1.0864   1.1179   1.1902
   1.1986   1.2355   1.2770   1.3124   1.3453   1.3931   1.4205   1.4371
   1.4557   1.4989   1.5226   1.5472   1.5711   1.5975   1.6170   1.6391
   1.6700   1.6831   1.7079   1.7198   1.7525   1.7698   1.7920   1.8172
   1.8629   1.9012   1.9134   1.9316   1.9768   2.0083   2.0315   2.0565
   2.0864   2.1046   2.1375   2.1720   2.2176   2.2500   2.2870   2.3151
   2.3505   2.3928   2.4228   2.4773   2.5033   2.5223   2.5477   2.5821
   2.6008   2.6270   2.6707   2.7064   2.7378   2.7689   2.7817   2.8230
   2.8644   2.8824   2.9708   2.9796   3.0180   3.2456   3.4087   3.6285
     cgsolve_all iterations  72    anorm=    0.69E-07
     cgsolve_all iterations  72    anorm=    0.72E-07
     cgsolve_all iterations  72    anorm=    0.69E-07
     compute_u_kq: q = (    0.0000,    0.0000,    0.0204)
     Rotating WFCS
     ethr =  1.00E-14,  avg # of iterations = 23.0
     eigenvalues at k:
 -35.2733 -35.1774 -34.8929 -34.6546 -34.6117 -34.5852 -34.4621 -34.4198
 -34.4002 -34.3911 -34.3202 -34.2980 -33.9558 -16.8288 -16.7979 -16.6396
 -16.5846 -16.5420 -16.5136 -16.4532 -16.4089 -16.3484 -16.3444 -16.2854
 -16.2594 -16.2364 -16.2176 -16.1863 -16.1656 -16.1288 -16.0801 -16.0646
 -15.9901 -15.9724 -15.9072 -15.8952 -15.8750 -15.8435 -15.8129 -15.7992
 -15.7742 -15.7472 -15.7335 -15.7207 -15.7105 -15.6853 -15.6527 -15.6303
 -15.6095 -15.5980 -15.5879 -15.5773 -15.5344 -15.5081 -15.4957 -15.4822
 -15.4678 -15.4165 -15.3946 -15.3869 -15.3694 -15.3498 -15.2992 -15.2669
 -15.2409 -15.1741 -15.0987 -15.0564 -15.0387 -14.9867 -14.9268 -14.7302
 -14.7171 -14.0619 -13.8874 -13.8023 -13.6890 -13.6670 -13.6182 -13.5765
 -13.5109 -13.4097 -13.3547 -13.3196 -13.2586 -13.2026 -13.1085 -13.0247
 -12.9777 -12.9622 -12.9359 -12.8746 -12.8177 -12.7475 -12.7202 -12.5644
 -12.5350 -12.4313 -12.0784  -4.9096  -4.6022  -4.5521  -4.5018  -4.3990
  -4.3020  -4.1993  -4.1763  -4.1049  -4.0117  -3.9734  -3.9600  -3.9391
  -3.7592  -3.6804  -3.4476  -3.2610  -3.1770  -3.1014  -2.9463  -2.4530
  -1.9937  -1.9043  -1.7653  -1.7215  -1.6031  -1.5634  -1.5033  -1.4310
  -1.3997  -1.2922  -1.2596  -1.1776  -1.0885  -1.0586  -0.9968  -0.9588
  -0.9302  -0.8413  -0.7803  -0.7189  -0.6486  -0.6282  -0.5903  -0.5435
  -0.5185  -0.4395  -0.3752  -0.3208  -0.2888  -0.2729  -0.1943  -0.1386
  -0.0787  -0.0372  -0.0079   0.0694   0.1433   0.1839   0.2243   0.3548
   0.4293   0.4587   0.5623   0.5765   0.6321   0.6603   0.7360   0.7971
   0.8402   0.8979   0.9072   0.9769   1.0059   1.0821   1.1213   1.1866
   1.1981   1.2370   1.2778   1.3135   1.3443   1.3933   1.4207   1.4377
   1.4578   1.4952   1.5210   1.5462   1.5707   1.6011   1.6171   1.6401
   1.6698   1.6834   1.7084   1.7216   1.7523   1.7680   1.7909   1.8205
   1.8633   1.9025   1.9134   1.9337   1.9756   2.0086   2.0326   2.0589
   2.0879   2.1080   2.1380   2.1689   2.2172   2.2475   2.2861   2.3137
   2.3502   2.3929   2.4217   2.4747   2.5052   2.5209   2.5464   2.5814
   2.6007   2.6274   2.6724   2.7090   2.7420   2.7690   2.7807   2.8226
   2.8644   2.8820   2.9708   2.9792   3.0163   3.2453   3.4080   3.6284
     eigenvalues at k+q:
 -35.2733 -35.1774 -34.8929 -34.6546 -34.6117 -34.5852 -34.4621 -34.4198
 -34.4002 -34.3911 -34.3202 -34.2980 -33.9558 -16.8289 -16.7981 -16.6388
 -16.5851 -16.5410 -16.5141 -16.4544 -16.4092 -16.3482 -16.3444 -16.2816
 -16.2601 -16.2378 -16.2198 -16.1859 -16.1646 -16.1299 -16.0813 -16.0610
 -15.9905 -15.9745 -15.9078 -15.8954 -15.8748 -15.8419 -15.8119 -15.7998
 -15.7747 -15.7467 -15.7329 -15.7215 -15.7100 -15.6859 -15.6538 -15.6322
 -15.6087 -15.5977 -15.5866 -15.5773 -15.5339 -15.5080 -15.4962 -15.4825
 -15.4678 -15.4170 -15.3946 -15.3862 -15.3694 -15.3497 -15.2989 -15.2668
 -15.2411 -15.1740 -15.0982 -15.0561 -15.0396 -14.9866 -14.9266 -14.7303
 -14.7166 -14.0627 -13.8862 -13.8032 -13.6883 -13.6666 -13.6179 -13.5764
 -13.5112 -13.4098 -13.3536 -13.3198 -13.2588 -13.2029 -13.1087 -13.0250
 -12.9780 -12.9623 -12.9362 -12.8745 -12.8178 -12.7477 -12.7204 -12.5646
 -12.5350 -12.4314 -12.0784  -4.9095  -4.6022  -4.5520  -4.5019  -4.3989
  -4.3020  -4.1992  -4.1764  -4.1050  -4.0116  -3.9735  -3.9598  -3.9394
  -3.7594  -3.6803  -3.4475  -3.2610  -3.1765  -3.1014  -2.9464  -2.4530
  -1.9940  -1.9034  -1.7658  -1.7210  -1.5994  -1.5670  -1.5034  -1.4312
  -1.4010  -1.2911  -1.2586  -1.1792  -1.0898  -1.0561  -0.9947  -0.9603
  -0.9312  -0.8393  -0.7800  -0.7183  -0.6513  -0.6248  -0.5908  -0.5480
  -0.5152  -0.4406  -0.3740  -0.3233  -0.2888  -0.2721  -0.1939  -0.1402
  -0.0785  -0.0332  -0.0119   0.0693   0.1448   0.1855   0.2249   0.3531
   0.4294   0.4576   0.5621   0.5807   0.6321   0.6582   0.7343   0.7977
   0.8392   0.8975   0.9065   0.9778   1.0087   1.0757   1.1238   1.1826
   1.2011   1.2356   1.2780   1.3170   1.3437   1.3902   1.4223   1.4389
   1.4553   1.4981   1.5238   1.5470   1.5730   1.5986   1.6162   1.6361
   1.6680   1.6822   1.7099   1.7214   1.7549   1.7706   1.7930   1.8201
   1.8637   1.9010   1.9164   1.9292   1.9756   2.0089   2.0308   2.0589
   2.0868   2.1101   2.1379   2.1677   2.2174   2.2478   2.2857   2.3138
   2.3486   2.3940   2.4215   2.4752   2.5050   2.5209   2.5467   2.5801
   2.6014   2.6299   2.6712   2.7079   2.7416   2.7695   2.7815   2.8224
   2.8653   2.8822   2.9701   2.9789   3.0165   3.2451   3.4080   3.6283
     cgsolve_all iterations  72    anorm=    0.69E-07
     cgsolve_all iterations  72    anorm=    0.71E-07
     cgsolve_all iterations  72    anorm=    0.70E-07
     compute_u_kq: q = (    0.0000,    0.0000,   -0.0204)
     Rotating WFCS
     ethr =  1.00E-14,  avg # of iterations = 23.0
     eigenvalues at k:
 -35.2733 -35.1774 -34.8929 -34.6546 -34.6117 -34.5852 -34.4621 -34.4198
 -34.4002 -34.3911 -34.3202 -34.2980 -33.9558 -16.8288 -16.7979 -16.6396
 -16.5846 -16.5420 -16.5136 -16.4532 -16.4089 -16.3484 -16.3444 -16.2854
 -16.2594 -16.2364 -16.2176 -16.1863 -16.1656 -16.1288 -16.0801 -16.0646
 -15.9901 -15.9724 -15.9072 -15.8952 -15.8750 -15.8435 -15.8129 -15.7992
 -15.7742 -15.7472 -15.7335 -15.7207 -15.7105 -15.6853 -15.6527 -15.6303
 -15.6095 -15.5980 -15.5879 -15.5773 -15.5344 -15.5081 -15.4957 -15.4822
 -15.4678 -15.4165 -15.3946 -15.3869 -15.3694 -15.3498 -15.2992 -15.2669
 -15.2409 -15.1741 -15.0987 -15.0564 -15.0387 -14.9867 -14.9268 -14.7302
 -14.7171 -14.0619 -13.8874 -13.8023 -13.6890 -13.6670 -13.6182 -13.5765
 -13.5109 -13.4097 -13.3547 -13.3196 -13.2586 -13.2026 -13.1085 -13.0247
 -12.9777 -12.9622 -12.9359 -12.8746 -12.8177 -12.7475 -12.7202 -12.5644
 -12.5350 -12.4313 -12.0784  -4.9096  -4.6022  -4.5521  -4.5018  -4.3990
  -4.3020  -4.1993  -4.1763  -4.1049  -4.0117  -3.9734  -3.9600  -3.9391
  -3.7592  -3.6804  -3.4476  -3.2610  -3.1770  -3.1014  -2.9463  -2.4530
  -1.9937  -1.9043  -1.7653  -1.7215  -1.6031  -1.5634  -1.5033  -1.4310
  -1.3997  -1.2922  -1.2596  -1.1776  -1.0885  -1.0586  -0.9968  -0.9588
  -0.9302  -0.8413  -0.7803  -0.7189  -0.6486  -0.6282  -0.5903  -0.5435
  -0.5185  -0.4395  -0.3752  -0.3208  -0.2888  -0.2729  -0.1943  -0.1386
  -0.0787  -0.0372  -0.0079   0.0694   0.1433   0.1839   0.2243   0.3548
   0.4293   0.4587   0.5623   0.5765   0.6321   0.6603   0.7360   0.7971
   0.8402   0.8979   0.9072   0.9769   1.0059   1.0821   1.1213   1.1866
   1.1981   1.2370   1.2778   1.3135   1.3443   1.3933   1.4207   1.4377
   1.4578   1.4952   1.5210   1.5462   1.5707   1.6011   1.6171   1.6401
   1.6698   1.6834   1.7084   1.7216   1.7523   1.7680   1.7909   1.8205
   1.8633   1.9025   1.9134   1.9337   1.9756   2.0086   2.0326   2.0589
   2.0879   2.1080   2.1380   2.1689   2.2172   2.2475   2.2861   2.3137
   2.3502   2.3929   2.4217   2.4747   2.5052   2.5209   2.5464   2.5814
   2.6007   2.6274   2.6724   2.7090   2.7420   2.7690   2.7807   2.8226
   2.8644   2.8820   2.9708   2.9792   3.0163   3.2453   3.4080   3.6284
     eigenvalues at k+q:
 -35.2733 -35.1774 -34.8929 -34.6546 -34.6117 -34.5852 -34.4621 -34.4198
 -34.4002 -34.3911 -34.3202 -34.2980 -33.9558 -16.8288 -16.7978 -16.6401
 -16.5842 -16.5431 -16.5132 -16.4521 -16.4080 -16.3485 -16.3443 -16.2894
 -16.2589 -16.2356 -16.2148 -16.1868 -16.1667 -16.1277 -16.0787 -16.0678
 -15.9898 -15.9702 -15.9067 -15.8950 -15.8748 -15.8451 -15.8149 -15.7978
 -15.7740 -15.7478 -15.7343 -15.7198 -15.7110 -15.6846 -15.6518 -15.6283
 -15.6106 -15.5987 -15.5887 -15.5771 -15.5348 -15.5084 -15.4951 -15.4820
 -15.4677 -15.4160 -15.3946 -15.3877 -15.3695 -15.3500 -15.2995 -15.2672
 -15.2406 -15.1741 -15.0992 -15.0568 -15.0379 -14.9868 -14.9270 -14.7302
 -14.7176 -14.0612 -13.8886 -13.8015 -13.6894 -13.6673 -13.6187 -13.5766
 -13.5107 -13.4095 -13.3555 -13.3196 -13.2584 -13.2021 -13.1083 -13.0245
 -12.9775 -12.9621 -12.9356 -12.8747 -12.8176 -12.7473 -12.7200 -12.5643
 -12.5350 -12.4312 -12.0783  -4.9096  -4.6021  -4.5522  -4.5017  -4.3991
  -4.3020  -4.1994  -4.1762  -4.1047  -4.0118  -3.9733  -3.9603  -3.9387
  -3.7591  -3.6805  -3.4476  -3.2609  -3.1775  -3.1013  -2.9462  -2.4530
  -1.9936  -1.9050  -1.7646  -1.7224  -1.6071  -1.5602  -1.5022  -1.4313
  -1.3990  -1.2929  -1.2603  -1.1762  -1.0877  -1.0607  -0.9984  -0.9573
  -0.9293  -0.8432  -0.7806  -0.7202  -0.6461  -0.6320  -0.5897  -0.5410
  -0.5186  -0.4387  -0.3760  -0.3181  -0.2892  -0.2738  -0.1946  -0.1366
  -0.0799  -0.0412  -0.0036   0.0699   0.1417   0.1824   0.2242   0.3560
   0.4295   0.4604   0.5616   0.5721   0.6328   0.6623   0.7376   0.7959
   0.8411   0.8976   0.9088   0.9757   1.0037   1.0882   1.1189   1.1877
   1.1975   1.2391   1.2783   1.3091   1.3445   1.3969   1.4189   1.4367
   1.4610   1.4930   1.5172   1.5453   1.5679   1.6030   1.6170   1.6456
   1.6713   1.6841   1.7070   1.7229   1.7487   1.7670   1.7890   1.8207
   1.8631   1.9031   1.9110   1.9379   1.9759   2.0085   2.0342   2.0589
   2.0886   2.1065   2.1382   2.1699   2.2169   2.2472   2.2859   2.3139
   2.3520   2.3917   2.4217   2.4740   2.5053   2.5209   2.5464   2.5829
   2.6001   2.6250   2.6739   2.7099   2.7425   2.7683   2.7799   2.8228
   2.8633   2.8819   2.9715   2.9795   3.0162   3.2455   3.4079   3.6284
     cgsolve_all iterations  72    anorm=    0.69E-07
     cgsolve_all iterations  72    anorm=    0.70E-07
     cgsolve_all iterations  72    anorm=    0.69E-07

     k-point #    3 of     4      pool #  1    cpu time:    9180.3
     compute_u_kq: q = (    0.0000,    0.0000,    0.0000)
     Rotating WFCS
     ethr =  1.00E-14,  avg # of iterations =  5.0
     eigenvalues at k:
 -35.2733 -35.1774 -34.8929 -34.6546 -34.6117 -34.5852 -34.4621 -34.4198
 -34.4002 -34.3911 -34.3202 -34.2980 -33.9558 -16.8303 -16.7987 -16.6392
 -16.5629 -16.5368 -16.5038 -16.4704 -16.4192 -16.3852 -16.3486 -16.2866
 -16.2524 -16.2407 -16.2113 -16.1751 -16.1688 -16.1140 -16.0735 -16.0457
 -15.9877 -15.9652 -15.9183 -15.9059 -15.8773 -15.8567 -15.8218 -15.8110
 -15.7716 -15.7545 -15.7352 -15.7090 -15.6982 -15.6749 -15.6566 -15.6326
 -15.6115 -15.6068 -15.5717 -15.5530 -15.5357 -15.5151 -15.5030 -15.4768
 -15.4620 -15.4365 -15.4099 -15.3910 -15.3720 -15.3380 -15.2742 -15.2603
 -15.2357 -15.1705 -15.1151 -15.0660 -15.0557 -14.9819 -14.9257 -14.7256
 -14.7205 -14.0609 -13.8576 -13.7987 -13.7339 -13.6420 -13.6210 -13.6028
 -13.5216 -13.4172 -13.3403 -13.2783 -13.2600 -13.1734 -13.0993 -13.0380
 -13.0245 -12.9692 -12.9406 -12.8622 -12.8316 -12.7506 -12.7094 -12.5573
 -12.5273 -12.4366 -12.0776  -4.9070  -4.6111  -4.5450  -4.4908  -4.4012
  -4.2971  -4.2021  -4.1745  -4.1054  -4.0422  -3.9666  -3.9572  -3.9399
  -3.7576  -3.6812  -3.4505  -3.2616  -3.1743  -3.1024  -2.9475  -2.4358
  -1.9971  -1.9154  -1.7359  -1.7120  -1.6528  -1.5576  -1.4933  -1.4451
  -1.3971  -1.3187  -1.2124  -1.1523  -1.0984  -1.0749  -1.0313  -0.9425
  -0.8786  -0.8536  -0.7843  -0.7548  -0.6698  -0.6260  -0.5919  -0.5246
  -0.4701  -0.4516  -0.3664  -0.3293  -0.3053  -0.2552  -0.1931  -0.1586
  -0.0646  -0.0312   0.0119   0.0421   0.1539   0.2235   0.2663   0.3111
   0.4135   0.4715   0.5305   0.5818   0.6284   0.6729   0.7297   0.8036
   0.8306   0.9116   0.9222   0.9488   1.0093   1.0366   1.1026   1.1627
   1.2089   1.2511   1.2606   1.3159   1.3348   1.3749   1.4107   1.4298
   1.4508   1.4854   1.5023   1.5570   1.5706   1.5893   1.6135   1.6343
   1.6716   1.6864   1.7148   1.7359   1.7653   1.7731   1.8127   1.8280
   1.8700   1.8935   1.9306   1.9465   1.9751   1.9940   2.0309   2.0626
   2.1027   2.1241   2.1503   2.1762   2.2152   2.2457   2.2923   2.3336
   2.3389   2.3955   2.4222   2.4517   2.4921   2.5307   2.5490   2.5684
   2.5996   2.6283   2.6701   2.7038   2.7326   2.7626   2.8010   2.8198
   2.8792   2.9091   2.9586   2.9837   3.0127   3.2504   3.4039   3.6300
     eigenvalues at k+q:
 -35.2733 -35.1774 -34.8929 -34.6546 -34.6117 -34.5852 -34.4621 -34.4198
 -34.4002 -34.3911 -34.3202 -34.2980 -33.9558 -16.8303 -16.7987 -16.6392
 -16.5629 -16.5368 -16.5038 -16.4704 -16.4192 -16.3852 -16.3486 -16.2866
 -16.2524 -16.2407 -16.2113 -16.1751 -16.1688 -16.1140 -16.0735 -16.0457
 -15.9877 -15.9652 -15.9183 -15.9059 -15.8773 -15.8567 -15.8218 -15.8110
 -15.7716 -15.7545 -15.7352 -15.7090 -15.6982 -15.6749 -15.6566 -15.6326
 -15.6115 -15.6068 -15.5717 -15.5530 -15.5357 -15.5151 -15.5030 -15.4768
 -15.4620 -15.4365 -15.4099 -15.3910 -15.3720 -15.3380 -15.2742 -15.2603
 -15.2357 -15.1705 -15.1151 -15.0660 -15.0557 -14.9819 -14.9257 -14.7256
 -14.7205 -14.0609 -13.8576 -13.7987 -13.7339 -13.6420 -13.6210 -13.6028
 -13.5216 -13.4172 -13.3402 -13.2783 -13.2600 -13.1734 -13.0993 -13.0380
 -13.0245 -12.9692 -12.9406 -12.8622 -12.8316 -12.7506 -12.7094 -12.5573
 -12.5273 -12.4366 -12.0776  -4.9070  -4.6111  -4.5450  -4.4908  -4.4012
  -4.2971  -4.2021  -4.1745  -4.1054  -4.0422  -3.9666  -3.9572  -3.9399
  -3.7576  -3.6812  -3.4505  -3.2616  -3.1743  -3.1024  -2.9475  -2.4358
  -1.9971  -1.9154  -1.7359  -1.7120  -1.6528  -1.5576  -1.4933  -1.4451
  -1.3971  -1.3187  -1.2124  -1.1523  -1.0984  -1.0749  -1.0313  -0.9425
  -0.8786  -0.8536  -0.7843  -0.7548  -0.6698  -0.6260  -0.5919  -0.5246
  -0.4701  -0.4516  -0.3664  -0.3293  -0.3052  -0.2552  -0.1931  -0.1586
  -0.0646  -0.0312   0.0119   0.0421   0.1539   0.2235   0.2663   0.3111
   0.4135   0.4715   0.5305   0.5818   0.6284   0.6729   0.7297   0.8036
   0.8306   0.9116   0.9222   0.9489   1.0093   1.0366   1.1026   1.1627
   1.2089   1.2511   1.2606   1.3159   1.3348   1.3749   1.4107   1.4298
   1.4508   1.4854   1.5023   1.5570   1.5706   1.5893   1.6135   1.6343
   1.6716   1.6864   1.7148   1.7359   1.7653   1.7731   1.8127   1.8280
   1.8700   1.8936   1.9306   1.9465   1.9751   1.9940   2.0309   2.0626
   2.1027   2.1241   2.1503   2.1763   2.2152   2.2457   2.2923   2.3336
   2.3390   2.3955   2.4222   2.4517   2.4922   2.5307   2.5490   2.5684
   2.5996   2.6283   2.6701   2.7038   2.7326   2.7626   2.8011   2.8198
   2.8792   2.9091   2.9586   2.9837   3.0127   3.2504   3.4039   3.6301
     cgsolve_all iterations  67    anorm=    0.76E-07
PARA_AUG  1     -25.5594707        -0.3255242         1.0240262
     cgsolve_all iterations  67    anorm=    0.74E-07
PARA_AUG  2      -0.2044735       -25.6469767        -0.6482510
     cgsolve_all iterations  65    anorm=    0.73E-07
PARA_AUG  3       1.0173278        -0.6674295       -24.6294482
     cgsolve_all iterations  72    anorm=    0.69E-07
     cgsolve_all iterations  72    anorm=    0.67E-07
     cgsolve_all iterations  72    anorm=    0.70E-07
     compute_u_kq: q = (    0.0204,    0.0000,    0.0000)
     Rotating WFCS
     ethr =  1.00E-14,  avg # of iterations = 23.0
     eigenvalues at k:
 -35.2733 -35.1774 -34.8929 -34.6546 -34.6117 -34.5852 -34.4621 -34.4198
 -34.4002 -34.3911 -34.3202 -34.2980 -33.9558 -16.8303 -16.7987 -16.6392
 -16.5629 -16.5368 -16.5038 -16.4704 -16.4192 -16.3852 -16.3486 -16.2866
 -16.2524 -16.2407 -16.2113 -16.1751 -16.1688 -16.1140 -16.0735 -16.0457
 -15.9877 -15.9652 -15.9183 -15.9059 -15.8773 -15.8567 -15.8218 -15.8110
 -15.7716 -15.7545 -15.7352 -15.7090 -15.6982 -15.6749 -15.6566 -15.6326
 -15.6115 -15.6068 -15.5717 -15.5530 -15.5357 -15.5151 -15.5030 -15.4768
 -15.4620 -15.4365 -15.4099 -15.3910 -15.3720 -15.3380 -15.2742 -15.2603
 -15.2357 -15.1705 -15.1151 -15.0660 -15.0557 -14.9819 -14.9257 -14.7256
 -14.7205 -14.0609 -13.8576 -13.7987 -13.7339 -13.6420 -13.6210 -13.6028
 -13.5216 -13.4172 -13.3403 -13.2783 -13.2600 -13.1734 -13.0993 -13.0380
 -13.0245 -12.9692 -12.9406 -12.8622 -12.8316 -12.7506 -12.7094 -12.5573
 -12.5273 -12.4366 -12.0776  -4.9070  -4.6111  -4.5450  -4.4908  -4.4012
  -4.2971  -4.2021  -4.1745  -4.1054  -4.0422  -3.9666  -3.9572  -3.9399
  -3.7576  -3.6812  -3.4505  -3.2616  -3.1743  -3.1024  -2.9475  -2.4358
  -1.9971  -1.9154  -1.7359  -1.7120  -1.6528  -1.5576  -1.4933  -1.4451
  -1.3971  -1.3187  -1.2124  -1.1523  -1.0984  -1.0749  -1.0313  -0.9425
  -0.8786  -0.8536  -0.7843  -0.7548  -0.6698  -0.6260  -0.5919  -0.5246
  -0.4701  -0.4516  -0.3664  -0.3293  -0.3053  -0.2552  -0.1931  -0.1586
  -0.0646  -0.0312   0.0119   0.0421   0.1539   0.2235   0.2663   0.3111
   0.4135   0.4715   0.5305   0.5818   0.6284   0.6729   0.7297   0.8036
   0.8306   0.9116   0.9222   0.9488   1.0093   1.0366   1.1026   1.1627
   1.2089   1.2511   1.2606   1.3159   1.3348   1.3749   1.4107   1.4298
   1.4508   1.4854   1.5023   1.5570   1.5706   1.5893   1.6135   1.6343
   1.6716   1.6864   1.7148   1.7359   1.7653   1.7731   1.8127   1.8280
   1.8700   1.8935   1.9306   1.9465   1.9751   1.9940   2.0309   2.0626
   2.1027   2.1241   2.1503   2.1762   2.2152   2.2457   2.2923   2.3336
   2.3389   2.3955   2.4222   2.4517   2.4921   2.5307   2.5490   2.5684
   2.5996   2.6283   2.6701   2.7038   2.7326   2.7626   2.8010   2.8198
   2.8792   2.9091   2.9586   2.9837   3.0127   3.2504   3.4039   3.6300
     eigenvalues at k+q:
 -35.2733 -35.1774 -34.8929 -34.6546 -34.6117 -34.5852 -34.4621 -34.4198
 -34.4002 -34.3911 -34.3202 -34.2980 -33.9558 -16.8309 -16.8022 -16.6354
 -16.5628 -16.5371 -16.5056 -16.4671 -16.4205 -16.3863 -16.3489 -16.2875
 -16.2533 -16.2436 -16.2124 -16.1771 -16.1714 -16.1172 -16.0770 -16.0466
 -15.9883 -15.9675 -15.9212 -15.9050 -15.8790 -15.8620 -15.8202 -15.8103
 -15.7698 -15.7531 -15.7352 -15.7095 -15.6969 -15.6730 -15.6530 -15.6326
 -15.6122 -15.6069 -15.5721 -15.5527 -15.5345 -15.5156 -15.5028 -15.4772
 -15.4606 -15.4356 -15.4090 -15.3895 -15.3726 -15.3375 -15.2731 -15.2594
 -15.2357 -15.1712 -15.1112 -15.0612 -15.0480 -14.9832 -14.9226 -14.7202
 -14.7123 -14.0690 -13.8534 -13.8033 -13.7233 -13.6367 -13.6139 -13.5931
 -13.5169 -13.4142 -13.3403 -13.2743 -13.2605 -13.1774 -13.1082 -13.0462
 -13.0322 -12.9718 -12.9453 -12.8628 -12.8331 -12.7570 -12.7151 -12.5615
 -12.5294 -12.4403 -12.0780  -4.9046  -4.6101  -4.5441  -4.4920  -4.3967
  -4.3001  -4.2021  -4.1747  -4.1046  -4.0439  -3.9713  -3.9603  -3.9409
  -3.7640  -3.6752  -3.4505  -3.2561  -3.1757  -3.1016  -2.9452  -2.4348
  -1.9927  -1.9082  -1.7293  -1.7062  -1.6490  -1.5541  -1.4907  -1.4423
  -1.4005  -1.3191  -1.2083  -1.1442  -1.0983  -1.0747  -1.0330  -0.9452
  -0.8775  -0.8523  -0.7810  -0.7534  -0.6709  -0.6218  -0.5888  -0.5262
  -0.4707  -0.4474  -0.3628  -0.3272  -0.3036  -0.2620  -0.1966  -0.1623
  -0.0704  -0.0404   0.0107   0.0492   0.1577   0.2272   0.2675   0.3114
   0.4136   0.4704   0.5300   0.5787   0.6293   0.6718   0.7296   0.8048
   0.8313   0.9069   0.9224   0.9428   1.0063   1.0333   1.1003   1.1612
   1.2090   1.2429   1.2560   1.3147   1.3303   1.3728   1.4087   1.4300
   1.4503   1.4818   1.5035   1.5545   1.5701   1.5886   1.6120   1.6315
   1.6680   1.6844   1.7145   1.7361   1.7615   1.7710   1.8107   1.8294
   1.8681   1.8898   1.9279   1.9428   1.9747   1.9931   2.0281   2.0629
   2.1063   2.1243   2.1516   2.1785   2.2134   2.2441   2.2927   2.3340
   2.3390   2.3978   2.4278   2.4542   2.4959   2.5291   2.5485   2.5688
   2.6004   2.6302   2.6679   2.7061   2.7317   2.7617   2.8018   2.8203
   2.8798   2.9096   2.9599   2.9836   3.0138   3.2457   3.4005   3.6302
     cgsolve_all iterations  72    anorm=    0.71E-07
     cgsolve_all iterations  72    anorm=    0.68E-07
     cgsolve_all iterations  72    anorm=    0.69E-07
     compute_u_kq: q = (   -0.0204,    0.0000,    0.0000)
     Rotating WFCS
     ethr =  1.00E-14,  avg # of iterations = 23.0
     eigenvalues at k:
 -35.2733 -35.1774 -34.8929 -34.6546 -34.6117 -34.5852 -34.4621 -34.4198
 -34.4002 -34.3911 -34.3202 -34.2980 -33.9558 -16.8303 -16.7987 -16.6392
 -16.5629 -16.5368 -16.5038 -16.4704 -16.4192 -16.3852 -16.3486 -16.2866
 -16.2524 -16.2407 -16.2113 -16.1751 -16.1688 -16.1140 -16.0735 -16.0457
 -15.9877 -15.9652 -15.9183 -15.9059 -15.8773 -15.8567 -15.8218 -15.8110
 -15.7716 -15.7545 -15.7352 -15.7090 -15.6982 -15.6749 -15.6566 -15.6326
 -15.6115 -15.6068 -15.5717 -15.5530 -15.5357 -15.5151 -15.5030 -15.4768
 -15.4620 -15.4365 -15.4099 -15.3910 -15.3720 -15.3380 -15.2742 -15.2603
 -15.2357 -15.1705 -15.1151 -15.0660 -15.0557 -14.9819 -14.9257 -14.7256
 -14.7205 -14.0609 -13.8576 -13.7987 -13.7339 -13.6420 -13.6210 -13.6028
 -13.5216 -13.4172 -13.3403 -13.2783 -13.2600 -13.1734 -13.0993 -13.0380
 -13.0245 -12.9692 -12.9406 -12.8622 -12.8316 -12.7506 -12.7094 -12.5573
 -12.5273 -12.4366 -12.0776  -4.9070  -4.6111  -4.5450  -4.4908  -4.4012
  -4.2971  -4.2021  -4.1745  -4.1054  -4.0422  -3.9666  -3.9572  -3.9399
  -3.7576  -3.6812  -3.4505  -3.2616  -3.1743  -3.1024  -2.9475  -2.4358
  -1.9971  -1.9154  -1.7359  -1.7120  -1.6528  -1.5576  -1.4933  -1.4451
  -1.3971  -1.3187  -1.2124  -1.1523  -1.0984  -1.0749  -1.0313  -0.9425
  -0.8786  -0.8536  -0.7843  -0.7548  -0.6698  -0.6260  -0.5919  -0.5246
  -0.4701  -0.4516  -0.3664  -0.3293  -0.3053  -0.2552  -0.1931  -0.1586
  -0.0646  -0.0312   0.0119   0.0421   0.1539   0.2235   0.2663   0.3111
   0.4135   0.4715   0.5305   0.5818   0.6284   0.6729   0.7297   0.8036
   0.8306   0.9116   0.9222   0.9488   1.0093   1.0366   1.1026   1.1627
   1.2089   1.2511   1.2606   1.3159   1.3348   1.3749   1.4107   1.4298
   1.4508   1.4854   1.5023   1.5570   1.5706   1.5893   1.6135   1.6343
   1.6716   1.6864   1.7148   1.7359   1.7653   1.7731   1.8127   1.8280
   1.8700   1.8935   1.9306   1.9465   1.9751   1.9940   2.0309   2.0626
   2.1027   2.1241   2.1503   2.1762   2.2152   2.2457   2.2923   2.3336
   2.3389   2.3955   2.4222   2.4517   2.4921   2.5307   2.5490   2.5684
   2.5996   2.6283   2.6701   2.7038   2.7326   2.7626   2.8010   2.8198
   2.8792   2.9091   2.9586   2.9837   3.0127   3.2504   3.4039   3.6300
     eigenvalues at k+q:
 -35.2733 -35.1774 -34.8929 -34.6546 -34.6117 -34.5852 -34.4621 -34.4198
 -34.4002 -34.3911 -34.3202 -34.2980 -33.9558 -16.8298 -16.7951 -16.6430
 -16.5633 -16.5367 -16.5019 -16.4734 -16.4180 -16.3842 -16.3483 -16.2859
 -16.2517 -16.2379 -16.2100 -16.1733 -16.1657 -16.1105 -16.0699 -16.0447
 -15.9873 -15.9627 -15.9157 -15.9069 -15.8758 -15.8517 -15.8232 -15.8112
 -15.7740 -15.7556 -15.7351 -15.7088 -15.6993 -15.6768 -15.6604 -15.6330
 -15.6119 -15.6053 -15.5717 -15.5533 -15.5367 -15.5145 -15.5031 -15.4765
 -15.4635 -15.4378 -15.4108 -15.3925 -15.3714 -15.3385 -15.2752 -15.2612
 -15.2357 -15.1697 -15.1196 -15.0722 -15.0610 -14.9809 -14.9287 -14.7359
 -14.7233 -14.0536 -13.8616 -13.7943 -13.7448 -13.6470 -13.6279 -13.6114
 -13.5259 -13.4196 -13.3402 -13.2828 -13.2596 -13.1701 -13.0920 -13.0298
 -13.0164 -12.9667 -12.9352 -12.8615 -12.8303 -12.7443 -12.7037 -12.5537
 -12.5250 -12.4326 -12.0772  -4.9093  -4.6122  -4.5459  -4.4895  -4.4055
  -4.2941  -4.2020  -4.1744  -4.1077  -4.0398  -3.9643  -3.9523  -3.9375
  -3.7514  -3.6873  -3.4505  -3.2671  -3.1729  -3.1032  -2.9497  -2.4369
  -2.0016  -1.9234  -1.7427  -1.7182  -1.6550  -1.5620  -1.4953  -1.4479
  -1.3934  -1.3184  -1.2164  -1.1609  -1.0998  -1.0741  -1.0288  -0.9394
  -0.8793  -0.8543  -0.7892  -0.7553  -0.6686  -0.6311  -0.5951  -0.5221
  -0.4704  -0.4539  -0.3701  -0.3322  -0.3069  -0.2492  -0.1896  -0.1548
  -0.0585  -0.0218   0.0113   0.0357   0.1507   0.2191   0.2646   0.3119
   0.4132   0.4728   0.5307   0.5842   0.6281   0.6750   0.7299   0.8010
   0.8314   0.9150   0.9231   0.9553   1.0114   1.0394   1.1052   1.1647
   1.2082   1.2562   1.2680   1.3168   1.3390   1.3771   1.4134   1.4295
   1.4521   1.4887   1.5011   1.5596   1.5711   1.5893   1.6142   1.6382
   1.6741   1.6886   1.7153   1.7363   1.7688   1.7751   1.8149   1.8263
   1.8721   1.8970   1.9332   1.9500   1.9756   1.9940   2.0349   2.0625
   2.0977   2.1247   2.1479   2.1758   2.2171   2.2470   2.2924   2.3319
   2.3399   2.3931   2.4164   2.4489   2.4884   2.5324   2.5494   2.5682
   2.5991   2.6271   2.6723   2.7008   2.7345   2.7635   2.8002   2.8197
   2.8782   2.9081   2.9571   2.9839   3.0116   3.2549   3.4073   3.6299
     cgsolve_all iterations  72    anorm=    0.69E-07
     cgsolve_all iterations  72    anorm=    0.68E-07
     cgsolve_all iterations  74    anorm=    0.69E-07
     compute_u_kq: q = (    0.0000,    0.0204,    0.0000)
     Rotating WFCS
     ethr =  1.00E-14,  avg # of iterations = 23.0
     eigenvalues at k:
 -35.2733 -35.1774 -34.8929 -34.6546 -34.6117 -34.5852 -34.4621 -34.4198
 -34.4002 -34.3911 -34.3202 -34.2980 -33.9558 -16.8303 -16.7987 -16.6392
 -16.5629 -16.5368 -16.5038 -16.4704 -16.4192 -16.3852 -16.3486 -16.2866
 -16.2524 -16.2407 -16.2113 -16.1751 -16.1688 -16.1140 -16.0735 -16.0457
 -15.9877 -15.9652 -15.9183 -15.9059 -15.8773 -15.8567 -15.8218 -15.8110
 -15.7716 -15.7545 -15.7352 -15.7090 -15.6982 -15.6749 -15.6566 -15.6326
 -15.6115 -15.6068 -15.5717 -15.5530 -15.5357 -15.5151 -15.5030 -15.4768
 -15.4620 -15.4365 -15.4099 -15.3910 -15.3720 -15.3380 -15.2742 -15.2603
 -15.2357 -15.1705 -15.1151 -15.0660 -15.0557 -14.9819 -14.9257 -14.7256
 -14.7205 -14.0609 -13.8576 -13.7987 -13.7339 -13.6420 -13.6210 -13.6028
 -13.5216 -13.4172 -13.3403 -13.2783 -13.2600 -13.1734 -13.0993 -13.0380
 -13.0245 -12.9692 -12.9406 -12.8622 -12.8316 -12.7506 -12.7094 -12.5573
 -12.5273 -12.4366 -12.0776  -4.9070  -4.6111  -4.5450  -4.4908  -4.4012
  -4.2971  -4.2021  -4.1745  -4.1054  -4.0422  -3.9666  -3.9572  -3.9399
  -3.7576  -3.6812  -3.4505  -3.2616  -3.1743  -3.1024  -2.9475  -2.4358
  -1.9971  -1.9154  -1.7359  -1.7120  -1.6528  -1.5576  -1.4933  -1.4451
  -1.3971  -1.3187  -1.2124  -1.1523  -1.0984  -1.0749  -1.0313  -0.9425
  -0.8786  -0.8536  -0.7843  -0.7548  -0.6698  -0.6260  -0.5919  -0.5246
  -0.4701  -0.4516  -0.3664  -0.3293  -0.3053  -0.2552  -0.1931  -0.1586
  -0.0646  -0.0312   0.0119   0.0421   0.1539   0.2235   0.2663   0.3111
   0.4135   0.4715   0.5305   0.5818   0.6284   0.6729   0.7297   0.8036
   0.8306   0.9116   0.9222   0.9488   1.0093   1.0366   1.1026   1.1627
   1.2089   1.2511   1.2606   1.3159   1.3348   1.3749   1.4107   1.4298
   1.4508   1.4854   1.5023   1.5570   1.5706   1.5893   1.6135   1.6343
   1.6716   1.6864   1.7148   1.7359   1.7653   1.7731   1.8127   1.8280
   1.8700   1.8935   1.9306   1.9465   1.9751   1.9940   2.0309   2.0626
   2.1027   2.1241   2.1503   2.1762   2.2152   2.2457   2.2923   2.3336
   2.3389   2.3955   2.4222   2.4517   2.4921   2.5307   2.5490   2.5684
   2.5996   2.6283   2.6701   2.7038   2.7326   2.7626   2.8010   2.8198
   2.8792   2.9091   2.9586   2.9837   3.0127   3.2504   3.4039   3.6300
     eigenvalues at k+q:
 -35.2733 -35.1774 -34.8929 -34.6546 -34.6117 -34.5852 -34.4621 -34.4198
 -34.4002 -34.3911 -34.3202 -34.2980 -33.9558 -16.8298 -16.7992 -16.6392
 -16.5647 -16.5355 -16.5053 -16.4672 -16.4209 -16.3845 -16.3482 -16.2871
 -16.2522 -16.2415 -16.2118 -16.1733 -16.1674 -16.1144 -16.0744 -16.0453
 -15.9885 -15.9683 -15.9180 -15.9047 -15.8779 -15.8572 -15.8207 -15.8088
 -15.7710 -15.7539 -15.7366 -15.7086 -15.6983 -15.6756 -15.6591 -15.6325
 -15.6123 -15.6066 -15.5723 -15.5525 -15.5338 -15.5153 -15.5025 -15.4758
 -15.4647 -15.4342 -15.4107 -15.3910 -15.3720 -15.3382 -15.2738 -15.2599
 -15.2359 -15.1694 -15.1154 -15.0676 -15.0561 -14.9800 -14.9257 -14.7258
 -14.7209 -14.0606 -13.8549 -13.7991 -13.7340 -13.6419 -13.6211 -13.6052
 -13.5207 -13.4178 -13.3409 -13.2841 -13.2604 -13.1759 -13.1008 -13.0334
 -13.0190 -12.9682 -12.9381 -12.8620 -12.8310 -12.7514 -12.7107 -12.5575
 -12.5277 -12.4376 -12.0778  -4.9068  -4.6109  -4.5448  -4.4929  -4.4006
  -4.2967  -4.2004  -4.1737  -4.1094  -4.0412  -3.9673  -3.9568  -3.9395
  -3.7561  -3.6811  -3.4497  -3.2624  -3.1738  -3.1031  -2.9489  -2.4356
  -1.9959  -1.9137  -1.7378  -1.7078  -1.6538  -1.5612  -1.4944  -1.4442
  -1.3943  -1.3211  -1.2157  -1.1548  -1.1002  -1.0698  -1.0309  -0.9421
  -0.8732  -0.8508  -0.7880  -0.7548  -0.6710  -0.6228  -0.5938  -0.5304
  -0.4675  -0.4521  -0.3659  -0.3343  -0.3056  -0.2562  -0.1926  -0.1557
  -0.0656  -0.0354   0.0143   0.0384   0.1611   0.2266   0.2678   0.3072
   0.4126   0.4655   0.5302   0.5826   0.6329   0.6740   0.7317   0.8046
   0.8356   0.9048   0.9223   0.9497   1.0107   1.0370   1.1084   1.1658
   1.2046   1.2526   1.2609   1.3145   1.3368   1.3754   1.4115   1.4307
   1.4458   1.4865   1.5057   1.5599   1.5684   1.5898   1.6113   1.6324
   1.6716   1.6830   1.7161   1.7366   1.7652   1.7755   1.8140   1.8249
   1.8705   1.8907   1.9297   1.9498   1.9724   1.9886   2.0320   2.0604
   2.0995   2.1231   2.1500   2.1781   2.2146   2.2474   2.2940   2.3347
   2.3382   2.3948   2.4248   2.4544   2.4919   2.5309   2.5493   2.5685
   2.6006   2.6288   2.6684   2.7006   2.7297   2.7630   2.8013   2.8202
   2.8785   2.9089   2.9583   2.9839   3.0148   3.2506   3.4047   3.6302
     cgsolve_all iterations  72    anorm=    0.69E-07
     cgsolve_all iterations  72    anorm=    0.69E-07
     cgsolve_all iterations  72    anorm=    0.69E-07
     compute_u_kq: q = (    0.0000,   -0.0204,    0.0000)
     Rotating WFCS
     ethr =  1.00E-14,  avg # of iterations = 23.0
     eigenvalues at k:
 -35.2733 -35.1774 -34.8929 -34.6546 -34.6117 -34.5852 -34.4621 -34.4198
 -34.4002 -34.3911 -34.3202 -34.2980 -33.9558 -16.8303 -16.7987 -16.6392
 -16.5629 -16.5368 -16.5038 -16.4704 -16.4192 -16.3852 -16.3486 -16.2866
 -16.2524 -16.2407 -16.2113 -16.1751 -16.1688 -16.1140 -16.0735 -16.0457
 -15.9877 -15.9652 -15.9183 -15.9059 -15.8773 -15.8567 -15.8218 -15.8110
 -15.7716 -15.7545 -15.7352 -15.7090 -15.6982 -15.6749 -15.6566 -15.6326
 -15.6115 -15.6068 -15.5717 -15.5530 -15.5357 -15.5151 -15.5030 -15.4768
 -15.4620 -15.4365 -15.4099 -15.3910 -15.3720 -15.3380 -15.2742 -15.2603
 -15.2357 -15.1705 -15.1151 -15.0660 -15.0557 -14.9819 -14.9257 -14.7256
 -14.7205 -14.0609 -13.8576 -13.7987 -13.7339 -13.6420 -13.6210 -13.6028
 -13.5216 -13.4172 -13.3403 -13.2783 -13.2600 -13.1734 -13.0993 -13.0380
 -13.0245 -12.9692 -12.9406 -12.8622 -12.8316 -12.7506 -12.7094 -12.5573
 -12.5273 -12.4366 -12.0776  -4.9070  -4.6111  -4.5450  -4.4908  -4.4012
  -4.2971  -4.2021  -4.1745  -4.1054  -4.0422  -3.9666  -3.9572  -3.9399
  -3.7576  -3.6812  -3.4505  -3.2616  -3.1743  -3.1024  -2.9475  -2.4358
  -1.9971  -1.9154  -1.7359  -1.7120  -1.6528  -1.5576  -1.4933  -1.4451
  -1.3971  -1.3187  -1.2124  -1.1523  -1.0984  -1.0749  -1.0313  -0.9425
  -0.8786  -0.8536  -0.7843  -0.7548  -0.6698  -0.6260  -0.5919  -0.5246
  -0.4701  -0.4516  -0.3664  -0.3293  -0.3053  -0.2552  -0.1931  -0.1586
  -0.0646  -0.0312   0.0119   0.0421   0.1539   0.2235   0.2663   0.3111
   0.4135   0.4715   0.5305   0.5818   0.6284   0.6729   0.7297   0.8036
   0.8306   0.9116   0.9222   0.9488   1.0093   1.0366   1.1026   1.1627
   1.2089   1.2511   1.2606   1.3159   1.3348   1.3749   1.4107   1.4298
   1.4508   1.4854   1.5023   1.5570   1.5706   1.5893   1.6135   1.6343
   1.6716   1.6864   1.7148   1.7359   1.7653   1.7731   1.8127   1.8280
   1.8700   1.8935   1.9306   1.9465   1.9751   1.9940   2.0309   2.0626
   2.1027   2.1241   2.1503   2.1762   2.2152   2.2457   2.2923   2.3336
   2.3389   2.3955   2.4222   2.4517   2.4921   2.5307   2.5490   2.5684
   2.5996   2.6283   2.6701   2.7038   2.7326   2.7626   2.8010   2.8198
   2.8792   2.9091   2.9586   2.9837   3.0127   3.2504   3.4039   3.6300
     eigenvalues at k+q:
 -35.2733 -35.1774 -34.8929 -34.6546 -34.6117 -34.5852 -34.4621 -34.4198
 -34.4002 -34.3911 -34.3202 -34.2980 -33.9558 -16.8308 -16.7982 -16.6391
 -16.5617 -16.5382 -16.5033 -16.4722 -16.4175 -16.3853 -16.3489 -16.2858
 -16.2528 -16.2401 -16.2108 -16.1769 -16.1702 -16.1139 -16.0728 -16.0470
 -15.9870 -15.9620 -15.9183 -15.9067 -15.8769 -15.8555 -15.8232 -15.8127
 -15.7721 -15.7550 -15.7338 -15.7098 -15.6983 -15.6748 -15.6536 -15.6329
 -15.6106 -15.6068 -15.5716 -15.5539 -15.5377 -15.5148 -15.5030 -15.4783
 -15.4590 -15.4387 -15.4090 -15.3908 -15.3719 -15.3382 -15.2750 -15.2612
 -15.2355 -15.1715 -15.1142 -15.0641 -15.0548 -14.9841 -14.9256 -14.7254
 -14.7199 -14.0612 -13.8611 -13.7985 -13.7327 -13.6425 -13.6203 -13.6002
 -13.5222 -13.4165 -13.3398 -13.2736 -13.2595 -13.1717 -13.0981 -13.0427
 -13.0284 -12.9702 -12.9429 -12.8628 -12.8317 -12.7499 -12.7083 -12.5571
 -12.5271 -12.4354 -12.0774  -4.9072  -4.6112  -4.5453  -4.4891  -4.4018
  -4.2976  -4.2037  -4.1753  -4.1015  -4.0426  -3.9658  -3.9579  -3.9403
  -3.7591  -3.6812  -3.4513  -3.2608  -3.1748  -3.1016  -2.9460  -2.4365
  -1.9982  -1.9168  -1.7341  -1.7167  -1.6512  -1.5540  -1.4931  -1.4448
  -1.3997  -1.3167  -1.2096  -1.1499  -1.0972  -1.0802  -1.0299  -0.9432
  -0.8858  -0.8549  -0.7810  -0.7555  -0.6676  -0.6291  -0.5902  -0.5192
  -0.4731  -0.4507  -0.3682  -0.3240  -0.3032  -0.2548  -0.1941  -0.1605
  -0.0640  -0.0279   0.0094   0.0465   0.1463   0.2197   0.2635   0.3162
   0.4146   0.4781   0.5314   0.5808   0.6234   0.6715   0.7284   0.8010
   0.8275   0.9142   0.9249   0.9487   1.0076   1.0385   1.0976   1.1599
   1.2117   1.2506   1.2601   1.3175   1.3328   1.3736   1.4111   1.4288
   1.4558   1.4855   1.4990   1.5538   1.5729   1.5888   1.6155   1.6358
   1.6720   1.6898   1.7136   1.7350   1.7646   1.7716   1.8102   1.8320
   1.8690   1.8964   1.9306   1.9438   1.9775   1.9995   2.0298   2.0646
   2.1062   2.1247   2.1496   2.1745   2.2160   2.2440   2.2905   2.3319
   2.3402   2.3959   2.4192   2.4502   2.4926   2.5299   2.5490   2.5689
   2.5987   2.6278   2.6719   2.7072   2.7355   2.7621   2.8004   2.8194
   2.8795   2.9084   2.9592   2.9834   3.0106   3.2500   3.4032   3.6299
     cgsolve_all iterations  72    anorm=    0.69E-07
     cgsolve_all iterations  72    anorm=    0.68E-07
     cgsolve_all iterations  72    anorm=    0.70E-07
     compute_u_kq: q = (    0.0000,    0.0000,    0.0204)
     Rotating WFCS
     ethr =  1.00E-14,  avg # of iterations = 23.0
     eigenvalues at k:
 -35.2733 -35.1774 -34.8929 -34.6546 -34.6117 -34.5852 -34.4621 -34.4198
 -34.4002 -34.3911 -34.3202 -34.2980 -33.9558 -16.8303 -16.7987 -16.6392
 -16.5629 -16.5368 -16.5038 -16.4704 -16.4192 -16.3852 -16.3486 -16.2866
 -16.2524 -16.2407 -16.2113 -16.1751 -16.1688 -16.1140 -16.0735 -16.0457
 -15.9877 -15.9652 -15.9183 -15.9059 -15.8773 -15.8567 -15.8218 -15.8110
 -15.7716 -15.7545 -15.7352 -15.7090 -15.6982 -15.6749 -15.6566 -15.6326
 -15.6115 -15.6068 -15.5717 -15.5530 -15.5357 -15.5151 -15.5030 -15.4768
 -15.4620 -15.4365 -15.4099 -15.3910 -15.3720 -15.3380 -15.2742 -15.2603
 -15.2357 -15.1705 -15.1151 -15.0660 -15.0557 -14.9819 -14.9257 -14.7256
 -14.7205 -14.0609 -13.8576 -13.7987 -13.7339 -13.6420 -13.6210 -13.6028
 -13.5216 -13.4172 -13.3403 -13.2783 -13.2600 -13.1734 -13.0993 -13.0380
 -13.0245 -12.9692 -12.9406 -12.8622 -12.8316 -12.7506 -12.7094 -12.5573
 -12.5273 -12.4366 -12.0776  -4.9070  -4.6111  -4.5450  -4.4908  -4.4012
  -4.2971  -4.2021  -4.1745  -4.1054  -4.0422  -3.9666  -3.9572  -3.9399
  -3.7576  -3.6812  -3.4505  -3.2616  -3.1743  -3.1024  -2.9475  -2.4358
  -1.9971  -1.9154  -1.7359  -1.7120  -1.6528  -1.5576  -1.4933  -1.4451
  -1.3971  -1.3187  -1.2124  -1.1523  -1.0984  -1.0749  -1.0313  -0.9425
  -0.8786  -0.8536  -0.7843  -0.7548  -0.6698  -0.6260  -0.5919  -0.5246
  -0.4701  -0.4516  -0.3664  -0.3293  -0.3053  -0.2552  -0.1931  -0.1586
  -0.0646  -0.0312   0.0119   0.0421   0.1539   0.2235   0.2663   0.3111
   0.4135   0.4715   0.5305   0.5818   0.6284   0.6729   0.7297   0.8036
   0.8306   0.9116   0.9222   0.9488   1.0093   1.0366   1.1026   1.1627
   1.2089   1.2511   1.2606   1.3159   1.3348   1.3749   1.4107   1.4298
   1.4508   1.4854   1.5023   1.5570   1.5706   1.5893   1.6135   1.6343
   1.6716   1.6864   1.7148   1.7359   1.7653   1.7731   1.8127   1.8280
   1.8700   1.8935   1.9306   1.9465   1.9751   1.9940   2.0309   2.0626
   2.1027   2.1241   2.1503   2.1762   2.2152   2.2457   2.2923   2.3336
   2.3389   2.3955   2.4222   2.4517   2.4921   2.5307   2.5490   2.5684
   2.5996   2.6283   2.6701   2.7038   2.7326   2.7626   2.8010   2.8198
   2.8792   2.9091   2.9586   2.9837   3.0127   3.2504   3.4039   3.6300
     eigenvalues at k+q:
 -35.2733 -35.1774 -34.8929 -34.6546 -34.6117 -34.5852 -34.4621 -34.4198
 -34.4002 -34.3911 -34.3202 -34.2980 -33.9558 -16.8303 -16.7989 -16.6386
 -16.5630 -16.5364 -16.5046 -16.4707 -16.4206 -16.3849 -16.3486 -16.2860
 -16.2527 -16.2389 -16.2112 -16.1759 -16.1684 -16.1166 -16.0721 -16.0441
 -15.9877 -15.9669 -15.9185 -15.9050 -15.8775 -15.8596 -15.8206 -15.8085
 -15.7725 -15.7562 -15.7343 -15.7086 -15.6973 -15.6755 -15.6567 -15.6337
 -15.6115 -15.6068 -15.5717 -15.5526 -15.5363 -15.5142 -15.5027 -15.4769
 -15.4622 -15.4368 -15.4100 -15.3906 -15.3721 -15.3381 -15.2737 -15.2607
 -15.2351 -15.1707 -15.1146 -15.0668 -15.0546 -14.9825 -14.9254 -14.7251
 -14.7204 -14.0612 -13.8570 -13.7993 -13.7338 -13.6406 -13.6207 -13.6038
 -13.5206 -13.4179 -13.3398 -13.2789 -13.2594 -13.1734 -13.0994 -13.0383
 -13.0249 -12.9694 -12.9408 -12.8622 -12.8317 -12.7508 -12.7095 -12.5574
 -12.5273 -12.4367 -12.0776  -4.9069  -4.6111  -4.5449  -4.4908  -4.4012
  -4.2970  -4.2028  -4.1738  -4.1055  -4.0423  -3.9668  -3.9571  -3.9401
  -3.7578  -3.6810  -3.4506  -3.2611  -3.1746  -3.1023  -2.9473  -2.4359
  -1.9960  -1.9163  -1.7374  -1.7112  -1.6512  -1.5581  -1.4922  -1.4465
  -1.3966  -1.3194  -1.2094  -1.1511  -1.1009  -1.0760  -1.0316  -0.9421
  -0.8833  -0.8482  -0.7818  -0.7561  -0.6722  -0.6252  -0.5930  -0.5263
  -0.4682  -0.4466  -0.3680  -0.3284  -0.3053  -0.2551  -0.1926  -0.1629
  -0.0650  -0.0328   0.0124   0.0436   0.1529   0.2244   0.2651   0.3100
   0.4153   0.4717   0.5294   0.5798   0.6301   0.6750   0.7301   0.8023
   0.8312   0.9099   0.9227   0.9475   1.0099   1.0332   1.1064   1.1631
   1.2071   1.2541   1.2662   1.3175   1.3313   1.3720   1.4112   1.4321
   1.4493   1.4837   1.5011   1.5550   1.5733   1.5938   1.6114   1.6356
   1.6718   1.6859   1.7133   1.7346   1.7631   1.7728   1.8092   1.8301
   1.8726   1.8946   1.9303   1.9460   1.9729   1.9961   2.0310   2.0620
   2.1020   2.1258   2.1479   2.1763   2.2150   2.2461   2.2933   2.3320
   2.3384   2.3955   2.4240   2.4519   2.4922   2.5302   2.5476   2.5691
   2.6003   2.6271   2.6711   2.7048   2.7326   2.7608   2.8025   2.8182
   2.8796   2.9096   2.9580   2.9836   3.0132   3.2505   3.4036   3.6301
     cgsolve_all iterations  72    anorm=    0.68E-07
     cgsolve_all iterations  72    anorm=    0.67E-07
     cgsolve_all iterations  72    anorm=    0.70E-07
     compute_u_kq: q = (    0.0000,    0.0000,   -0.0204)
     Rotating WFCS
     ethr =  1.00E-14,  avg # of iterations = 23.0
     eigenvalues at k:
 -35.2733 -35.1774 -34.8929 -34.6546 -34.6117 -34.5852 -34.4621 -34.4198
 -34.4002 -34.3911 -34.3202 -34.2980 -33.9558 -16.8303 -16.7987 -16.6392
 -16.5629 -16.5368 -16.5038 -16.4704 -16.4192 -16.3852 -16.3486 -16.2866
 -16.2524 -16.2407 -16.2113 -16.1751 -16.1688 -16.1140 -16.0735 -16.0457
 -15.9877 -15.9652 -15.9183 -15.9059 -15.8773 -15.8567 -15.8218 -15.8110
 -15.7716 -15.7545 -15.7352 -15.7090 -15.6982 -15.6749 -15.6566 -15.6326
 -15.6115 -15.6068 -15.5717 -15.5530 -15.5357 -15.5151 -15.5030 -15.4768
 -15.4620 -15.4365 -15.4099 -15.3910 -15.3720 -15.3380 -15.2742 -15.2603
 -15.2357 -15.1705 -15.1151 -15.0660 -15.0557 -14.9819 -14.9257 -14.7256
 -14.7205 -14.0609 -13.8576 -13.7987 -13.7339 -13.6420 -13.6210 -13.6028
 -13.5216 -13.4172 -13.3403 -13.2783 -13.2600 -13.1734 -13.0993 -13.0380
 -13.0245 -12.9692 -12.9406 -12.8622 -12.8316 -12.7506 -12.7094 -12.5573
 -12.5273 -12.4366 -12.0776  -4.9070  -4.6111  -4.5450  -4.4908  -4.4012
  -4.2971  -4.2021  -4.1745  -4.1054  -4.0422  -3.9666  -3.9572  -3.9399
  -3.7576  -3.6812  -3.4505  -3.2616  -3.1743  -3.1024  -2.9475  -2.4358
  -1.9971  -1.9154  -1.7359  -1.7120  -1.6528  -1.5576  -1.4933  -1.4451
  -1.3971  -1.3187  -1.2124  -1.1523  -1.0984  -1.0749  -1.0313  -0.9425
  -0.8786  -0.8536  -0.7843  -0.7548  -0.6698  -0.6260  -0.5919  -0.5246
  -0.4701  -0.4516  -0.3664  -0.3293  -0.3053  -0.2552  -0.1931  -0.1586
  -0.0646  -0.0312   0.0119   0.0421   0.1539   0.2235   0.2663   0.3111
   0.4135   0.4715   0.5305   0.5818   0.6284   0.6729   0.7297   0.8036
   0.8306   0.9116   0.9222   0.9488   1.0093   1.0366   1.1026   1.1627
   1.2089   1.2511   1.2606   1.3159   1.3348   1.3749   1.4107   1.4298
   1.4508   1.4854   1.5023   1.5570   1.5706   1.5893   1.6135   1.6343
   1.6716   1.6864   1.7148   1.7359   1.7653   1.7731   1.8127   1.8280
   1.8700   1.8935   1.9306   1.9465   1.9751   1.9940   2.0309   2.0626
   2.1027   2.1241   2.1503   2.1762   2.2152   2.2457   2.2923   2.3336
   2.3389   2.3955   2.4222   2.4517   2.4921   2.5307   2.5490   2.5684
   2.5996   2.6283   2.6701   2.7038   2.7326   2.7626   2.8010   2.8198
   2.8792   2.9091   2.9586   2.9837   3.0127   3.2504   3.4039   3.6300
     eigenvalues at k+q:
 -35.2733 -35.1774 -34.8929 -34.6546 -34.6117 -34.5852 -34.4621 -34.4198
 -34.4002 -34.3911 -34.3202 -34.2980 -33.9558 -16.8304 -16.7986 -16.6396
 -16.5629 -16.5373 -16.5031 -16.4706 -16.4175 -16.3854 -16.3486 -16.2878
 -16.2522 -16.2422 -16.2111 -16.1746 -16.1691 -16.1114 -16.0749 -16.0471
 -15.9877 -15.9633 -15.9183 -15.9069 -15.8774 -15.8538 -15.8233 -15.8132
 -15.7707 -15.7524 -15.7360 -15.7096 -15.6993 -15.6746 -15.6562 -15.6320
 -15.6113 -15.6067 -15.5718 -15.5534 -15.5354 -15.5158 -15.5031 -15.4768
 -15.4619 -15.4362 -15.4098 -15.3915 -15.3718 -15.3378 -15.2746 -15.2600
 -15.2363 -15.1703 -15.1153 -15.0654 -15.0566 -14.9815 -14.9259 -14.7261
 -14.7205 -14.0606 -13.8581 -13.7983 -13.7339 -13.6435 -13.6212 -13.6015
 -13.5227 -13.4164 -13.3407 -13.2780 -13.2604 -13.1734 -13.0992 -13.0376
 -13.0242 -12.9691 -12.9403 -12.8622 -12.8315 -12.7505 -12.7092 -12.5571
 -12.5272 -12.4365 -12.0776  -4.9070  -4.6112  -4.5450  -4.4908  -4.4013
  -4.2972  -4.2014  -4.1753  -4.1053  -4.0421  -3.9664  -3.9574  -3.9397
  -3.7574  -3.6813  -3.4505  -3.2621  -3.1740  -3.1024  -2.9476  -2.4358
  -1.9981  -1.9150  -1.7343  -1.7129  -1.6537  -1.5575  -1.4943  -1.4443
  -1.3972  -1.3178  -1.2158  -1.1536  -1.0962  -1.0738  -1.0311  -0.9430
  -0.8742  -0.8586  -0.7860  -0.7536  -0.6676  -0.6263  -0.5900  -0.5237
  -0.4734  -0.4561  -0.3649  -0.3300  -0.3052  -0.2554  -0.1940  -0.1537
  -0.0644  -0.0304   0.0112   0.0417   0.1542   0.2234   0.2675   0.3122
   0.4117   0.4716   0.5315   0.5835   0.6269   0.6710   0.7294   0.8050
   0.8302   0.9129   0.9217   0.9504   1.0074   1.0400   1.0988   1.1633
   1.2098   1.2468   1.2568   1.3140   1.3378   1.3786   1.4103   1.4275
   1.4526   1.4861   1.5047   1.5575   1.5677   1.5861   1.6147   1.6341
   1.6711   1.6874   1.7154   1.7378   1.7658   1.7754   1.8156   1.8259
   1.8675   1.8924   1.9305   1.9469   1.9774   1.9918   2.0316   2.0627
   2.1034   2.1230   2.1524   2.1765   2.2153   2.2455   2.2910   2.3339
   2.3405   2.3945   2.4208   2.4517   2.4924   2.5313   2.5509   2.5675
   2.5985   2.6298   2.6692   2.7027   2.7326   2.7642   2.7997   2.8215
   2.8784   2.9087   2.9592   2.9838   3.0122   3.2502   3.4042   3.6300
     cgsolve_all iterations  72    anorm=    0.69E-07
     cgsolve_all iterations  72    anorm=    0.68E-07
     cgsolve_all iterations  72    anorm=    0.70E-07

     k-point #    4 of     4      pool #  1    cpu time:   13769.5
     compute_u_kq: q = (    0.0000,    0.0000,    0.0000)
     Rotating WFCS
     ethr =  1.00E-14,  avg # of iterations =  5.0
     eigenvalues at k:
 -35.2733 -35.1774 -34.8929 -34.6546 -34.6117 -34.5852 -34.4621 -34.4198
 -34.4002 -34.3911 -34.3202 -34.2980 -33.9558 -16.8307 -16.7990 -16.6339
 -16.5641 -16.5382 -16.5051 -16.4804 -16.4112 -16.3788 -16.3452 -16.3062
 -16.2537 -16.2336 -16.1990 -16.1868 -16.1672 -16.1165 -16.0645 -16.0432
 -15.9859 -15.9571 -15.9304 -15.9042 -15.8866 -15.8618 -15.8244 -15.8040
 -15.7654 -15.7515 -15.7257 -15.7167 -15.6987 -15.6805 -15.6582 -15.6337
 -15.6171 -15.6002 -15.5770 -15.5508 -15.5392 -15.5056 -15.5035 -15.4778
 -15.4641 -15.4363 -15.4103 -15.3933 -15.3679 -15.3367 -15.2718 -15.2616
 -15.2395 -15.1705 -15.1084 -15.0728 -15.0506 -14.9853 -14.9254 -14.7273
 -14.7187 -14.0603 -13.8561 -13.8013 -13.7328 -13.6460 -13.6220 -13.5964
 -13.5268 -13.4137 -13.3393 -13.2869 -13.2513 -13.1736 -13.0992 -13.0377
 -13.0254 -12.9697 -12.9406 -12.8624 -12.8315 -12.7506 -12.7093 -12.5573
 -12.5271 -12.4367 -12.0776  -4.9065  -4.6113  -4.5446  -4.4911  -4.4025
  -4.2951  -4.2020  -4.1775  -4.1036  -4.0418  -3.9671  -3.9586  -3.9385
  -3.7576  -3.6812  -3.4506  -3.2604  -3.1752  -3.1019  -2.9480  -2.4356
  -1.9953  -1.9245  -1.7369  -1.7126  -1.6251  -1.5719  -1.4914  -1.4538
  -1.3894  -1.3114  -1.2243  -1.1647  -1.0894  -1.0816  -1.0330  -0.9437
  -0.9053  -0.8194  -0.7764  -0.7413  -0.6689  -0.6081  -0.5828  -0.5367
  -0.5142  -0.4467  -0.3668  -0.3241  -0.3036  -0.2594  -0.2014  -0.1448
  -0.0781  -0.0416   0.0083   0.0675   0.1380   0.2386   0.2701   0.3107
   0.4178   0.4761   0.5286   0.5684   0.6409   0.6747   0.7269   0.8139
   0.8348   0.8985   0.9234   0.9614   0.9704   1.0229   1.1189   1.1775
   1.1947   1.2289   1.2794   1.3083   1.3523   1.3863   1.4069   1.4345
   1.4515   1.4821   1.5055   1.5495   1.5710   1.5867   1.6126   1.6497
   1.6693   1.6950   1.7125   1.7319   1.7605   1.7829   1.7960   1.8345
   1.8639   1.8977   1.9180   1.9458   1.9661   2.0156   2.0334   2.0615
   2.1018   2.1286   2.1501   2.1861   2.2131   2.2471   2.2774   2.3293
   2.3402   2.3690   2.4321   2.4601   2.4992   2.5387   2.5496   2.5667
   2.5912   2.6335   2.6763   2.7021   2.7330   2.7572   2.7994   2.8285
   2.8679   2.9115   2.9592   2.9830   3.0133   3.2500   3.4044   3.6295
     eigenvalues at k+q:
 -35.2733 -35.1774 -34.8929 -34.6546 -34.6117 -34.5852 -34.4621 -34.4198
 -34.4002 -34.3911 -34.3202 -34.2980 -33.9558 -16.8307 -16.7990 -16.6339
 -16.5641 -16.5382 -16.5051 -16.4804 -16.4112 -16.3788 -16.3452 -16.3062
 -16.2537 -16.2336 -16.1990 -16.1868 -16.1672 -16.1165 -16.0645 -16.0432
 -15.9859 -15.9571 -15.9304 -15.9042 -15.8866 -15.8618 -15.8244 -15.8040
 -15.7654 -15.7515 -15.7257 -15.7167 -15.6987 -15.6805 -15.6582 -15.6337
 -15.6171 -15.6002 -15.5770 -15.5508 -15.5392 -15.5056 -15.5035 -15.4778
 -15.4641 -15.4363 -15.4103 -15.3933 -15.3679 -15.3367 -15.2718 -15.2616
 -15.2395 -15.1705 -15.1084 -15.0728 -15.0506 -14.9853 -14.9254 -14.7273
 -14.7187 -14.0603 -13.8561 -13.8013 -13.7328 -13.6460 -13.6220 -13.5964
 -13.5268 -13.4137 -13.3393 -13.2869 -13.2513 -13.1736 -13.0992 -13.0377
 -13.0254 -12.9697 -12.9406 -12.8624 -12.8315 -12.7506 -12.7093 -12.5573
 -12.5271 -12.4367 -12.0776  -4.9065  -4.6113  -4.5446  -4.4911  -4.4025
  -4.2951  -4.2020  -4.1775  -4.1036  -4.0418  -3.9671  -3.9586  -3.9385
  -3.7576  -3.6812  -3.4506  -3.2604  -3.1752  -3.1019  -2.9480  -2.4356
  -1.9953  -1.9245  -1.7369  -1.7126  -1.6251  -1.5719  -1.4914  -1.4538
  -1.3894  -1.3114  -1.2242  -1.1647  -1.0894  -1.0816  -1.0330  -0.9437
  -0.9053  -0.8194  -0.7764  -0.7413  -0.6689  -0.6081  -0.5828  -0.5367
  -0.5142  -0.4467  -0.3668  -0.3241  -0.3036  -0.2594  -0.2014  -0.1448
  -0.0781  -0.0416   0.0083   0.0675   0.1380   0.2386   0.2701   0.3107
   0.4178   0.4761   0.5286   0.5684   0.6409   0.6747   0.7269   0.8139
   0.8348   0.8985   0.9234   0.9614   0.9704   1.0229   1.1189   1.1775
   1.1947   1.2290   1.2794   1.3083   1.3523   1.3863   1.4069   1.4345
   1.4515   1.4821   1.5055   1.5495   1.5710   1.5867   1.6126   1.6497
   1.6693   1.6950   1.7125   1.7319   1.7605   1.7829   1.7960   1.8345
   1.8639   1.8977   1.9180   1.9458   1.9661   2.0156   2.0334   2.0615
   2.1018   2.1286   2.1501   2.1861   2.2131   2.2471   2.2774   2.3293
   2.3402   2.3690   2.4321   2.4601   2.4992   2.5387   2.5496   2.5667
   2.5912   2.6335   2.6764   2.7021   2.7330   2.7572   2.7994   2.8285
   2.8679   2.9115   2.9592   2.9831   3.0133   3.2500   3.4044   3.6295
     cgsolve_all iterations  67    anorm=    0.76E-07
PARA_AUG  1     -25.5594797        -0.3256113         1.0224815
     cgsolve_all iterations  67    anorm=    0.76E-07
PARA_AUG  2      -0.2043749       -25.6470408        -0.6481483
     cgsolve_all iterations  65    anorm=    0.75E-07
PARA_AUG  3       1.0155496        -0.6681677       -24.6289797
     cgsolve_all iterations  72    anorm=    0.68E-07
     cgsolve_all iterations  72    anorm=    0.68E-07
     cgsolve_all iterations  74    anorm=    0.69E-07
     compute_u_kq: q = (    0.0204,    0.0000,    0.0000)
     Rotating WFCS
     ethr =  1.00E-14,  avg # of iterations = 23.0
     eigenvalues at k:
 -35.2733 -35.1774 -34.8929 -34.6546 -34.6117 -34.5852 -34.4621 -34.4198
 -34.4002 -34.3911 -34.3202 -34.2980 -33.9558 -16.8307 -16.7990 -16.6339
 -16.5641 -16.5382 -16.5051 -16.4804 -16.4112 -16.3788 -16.3452 -16.3062
 -16.2537 -16.2336 -16.1990 -16.1868 -16.1672 -16.1165 -16.0645 -16.0432
 -15.9859 -15.9571 -15.9304 -15.9042 -15.8866 -15.8618 -15.8244 -15.8040
 -15.7654 -15.7515 -15.7257 -15.7167 -15.6987 -15.6805 -15.6582 -15.6337
 -15.6171 -15.6002 -15.5770 -15.5508 -15.5392 -15.5056 -15.5035 -15.4778
 -15.4641 -15.4363 -15.4103 -15.3933 -15.3679 -15.3367 -15.2718 -15.2616
 -15.2395 -15.1705 -15.1084 -15.0728 -15.0506 -14.9853 -14.9254 -14.7273
 -14.7187 -14.0603 -13.8561 -13.8013 -13.7328 -13.6460 -13.6220 -13.5964
 -13.5268 -13.4137 -13.3393 -13.2869 -13.2513 -13.1736 -13.0992 -13.0377
 -13.0254 -12.9697 -12.9406 -12.8624 -12.8315 -12.7506 -12.7093 -12.5573
 -12.5271 -12.4367 -12.0776  -4.9065  -4.6113  -4.5446  -4.4911  -4.4025
  -4.2951  -4.2020  -4.1775  -4.1036  -4.0418  -3.9671  -3.9586  -3.9385
  -3.7576  -3.6812  -3.4506  -3.2604  -3.1752  -3.1019  -2.9480  -2.4356
  -1.9953  -1.9245  -1.7369  -1.7126  -1.6251  -1.5719  -1.4914  -1.4538
  -1.3894  -1.3114  -1.2243  -1.1647  -1.0894  -1.0816  -1.0330  -0.9437
  -0.9053  -0.8194  -0.7764  -0.7413  -0.6689  -0.6081  -0.5828  -0.5367
  -0.5142  -0.4467  -0.3668  -0.3241  -0.3036  -0.2594  -0.2014  -0.1448
  -0.0781  -0.0416   0.0083   0.0675   0.1380   0.2386   0.2701   0.3107
   0.4178   0.4761   0.5286   0.5684   0.6409   0.6747   0.7269   0.8139
   0.8348   0.8985   0.9234   0.9614   0.9704   1.0229   1.1189   1.1775
   1.1947   1.2289   1.2794   1.3083   1.3523   1.3863   1.4069   1.4345
   1.4515   1.4821   1.5055   1.5495   1.5710   1.5867   1.6126   1.6497
   1.6693   1.6950   1.7125   1.7319   1.7605   1.7829   1.7960   1.8345
   1.8639   1.8977   1.9180   1.9458   1.9661   2.0156   2.0334   2.0615
   2.1018   2.1286   2.1501   2.1861   2.2131   2.2471   2.2774   2.3293
   2.3402   2.3690   2.4321   2.4601   2.4992   2.5387   2.5496   2.5667
   2.5912   2.6335   2.6763   2.7021   2.7330   2.7572   2.7994   2.8285
   2.8679   2.9115   2.9592   2.9830   3.0133   3.2500   3.4044   3.6295
     eigenvalues at k+q:
 -35.2733 -35.1774 -34.8929 -34.6546 -34.6117 -34.5852 -34.4621 -34.4198
 -34.4002 -34.3911 -34.3202 -34.2980 -33.9558 -16.8312 -16.8024 -16.6300
 -16.5641 -16.5381 -16.5068 -16.4787 -16.4123 -16.3787 -16.3453 -16.3077
 -16.2549 -16.2354 -16.2012 -16.1884 -16.1696 -16.1192 -16.0684 -16.0446
 -15.9866 -15.9592 -15.9311 -15.9068 -15.8879 -15.8652 -15.8234 -15.8025
 -15.7637 -15.7517 -15.7254 -15.7167 -15.6971 -15.6795 -15.6558 -15.6316
 -15.6177 -15.6012 -15.5775 -15.5504 -15.5377 -15.5051 -15.5040 -15.4782
 -15.4626 -15.4353 -15.4097 -15.3918 -15.3687 -15.3361 -15.2699 -15.2613
 -15.2396 -15.1712 -15.1054 -15.0660 -15.0442 -14.9866 -14.9223 -14.7215
 -14.7110 -14.0685 -13.8514 -13.8058 -13.7228 -13.6389 -13.6156 -13.5878
 -13.5222 -13.4105 -13.3395 -13.2841 -13.2504 -13.1776 -13.1080 -13.0460
 -13.0331 -12.9722 -12.9454 -12.8630 -12.8330 -12.7570 -12.7151 -12.5615
 -12.5292 -12.4404 -12.0780  -4.9042  -4.6104  -4.5437  -4.4922  -4.3981
  -4.2978  -4.2027  -4.1772  -4.1027  -4.0438  -3.9722  -3.9603  -3.9401
  -3.7641  -3.6753  -3.4505  -3.2549  -3.1767  -3.1012  -2.9457  -2.4345
  -1.9912  -1.9170  -1.7300  -1.7074  -1.6217  -1.5676  -1.4911  -1.4503
  -1.3925  -1.3091  -1.2221  -1.1569  -1.0875  -1.0816  -1.0350  -0.9435
  -0.9067  -0.8162  -0.7758  -0.7407  -0.6715  -0.6021  -0.5815  -0.5343
  -0.5130  -0.4430  -0.3656  -0.3215  -0.3059  -0.2633  -0.2068  -0.1478
  -0.0817  -0.0468   0.0070   0.0682   0.1426   0.2437   0.2720   0.3102
   0.4182   0.4747   0.5282   0.5661   0.6366   0.6755   0.7283   0.8162
   0.8357   0.8980   0.9227   0.9547   0.9653   1.0199   1.1127   1.1760
   1.1910   1.2258   1.2735   1.3103   1.3487   1.3853   1.4057   1.4329
   1.4500   1.4772   1.5049   1.5501   1.5714   1.5862   1.6127   1.6450
   1.6653   1.6915   1.7106   1.7320   1.7603   1.7816   1.7924   1.8352
   1.8637   1.8923   1.9126   1.9440   1.9649   2.0176   2.0301   2.0612
   2.1044   2.1300   2.1526   2.1865   2.2112   2.2434   2.2797   2.3306
   2.3407   2.3704   2.4367   2.4639   2.5019   2.5370   2.5501   2.5665
   2.5922   2.6357   2.6758   2.7020   2.7335   2.7565   2.7988   2.8301
   2.8684   2.9122   2.9601   2.9831   3.0143   3.2454   3.4009   3.6297
     cgsolve_all iterations  72    anorm=    0.68E-07
     cgsolve_all iterations  72    anorm=    0.69E-07
     cgsolve_all iterations  74    anorm=    0.69E-07
     compute_u_kq: q = (   -0.0204,    0.0000,    0.0000)
     Rotating WFCS
     ethr =  1.00E-14,  avg # of iterations = 23.0
     eigenvalues at k:
 -35.2733 -35.1774 -34.8929 -34.6546 -34.6117 -34.5852 -34.4621 -34.4198
 -34.4002 -34.3911 -34.3202 -34.2980 -33.9558 -16.8307 -16.7990 -16.6339
 -16.5641 -16.5382 -16.5051 -16.4804 -16.4112 -16.3788 -16.3452 -16.3062
 -16.2537 -16.2336 -16.1990 -16.1868 -16.1672 -16.1165 -16.0645 -16.0432
 -15.9859 -15.9571 -15.9304 -15.9042 -15.8866 -15.8618 -15.8244 -15.8040
 -15.7654 -15.7515 -15.7257 -15.7167 -15.6987 -15.6805 -15.6582 -15.6337
 -15.6171 -15.6002 -15.5770 -15.5508 -15.5392 -15.5056 -15.5035 -15.4778
 -15.4641 -15.4363 -15.4103 -15.3933 -15.3679 -15.3367 -15.2718 -15.2616
 -15.2395 -15.1705 -15.1084 -15.0728 -15.0506 -14.9853 -14.9254 -14.7273
 -14.7187 -14.0603 -13.8561 -13.8013 -13.7328 -13.6460 -13.6220 -13.5964
 -13.5268 -13.4137 -13.3393 -13.2869 -13.2513 -13.1736 -13.0992 -13.0377
 -13.0254 -12.9697 -12.9406 -12.8624 -12.8315 -12.7506 -12.7093 -12.5573
 -12.5271 -12.4367 -12.0776  -4.9065  -4.6113  -4.5446  -4.4911  -4.4025
  -4.2951  -4.2020  -4.1775  -4.1036  -4.0418  -3.9671  -3.9586  -3.9385
  -3.7576  -3.6812  -3.4506  -3.2604  -3.1752  -3.1019  -2.9480  -2.4356
  -1.9953  -1.9245  -1.7369  -1.7126  -1.6251  -1.5719  -1.4914  -1.4538
  -1.3894  -1.3114  -1.2243  -1.1647  -1.0894  -1.0816  -1.0330  -0.9437
  -0.9053  -0.8194  -0.7764  -0.7413  -0.6689  -0.6081  -0.5828  -0.5367
  -0.5142  -0.4467  -0.3668  -0.3241  -0.3036  -0.2594  -0.2014  -0.1448
  -0.0781  -0.0416   0.0083   0.0675   0.1380   0.2386   0.2701   0.3107
   0.4178   0.4761   0.5286   0.5684   0.6409   0.6747   0.7269   0.8139
   0.8348   0.8985   0.9234   0.9614   0.9704   1.0229   1.1189   1.1775
   1.1947   1.2289   1.2794   1.3083   1.3523   1.3863   1.4069   1.4345
   1.4515   1.4821   1.5055   1.5495   1.5710   1.5867   1.6126   1.6497
   1.6693   1.6950   1.7125   1.7319   1.7605   1.7829   1.7960   1.8345
   1.8639   1.8977   1.9180   1.9458   1.9661   2.0156   2.0334   2.0615
   2.1018   2.1286   2.1501   2.1861   2.2131   2.2471   2.2774   2.3293
   2.3402   2.3690   2.4321   2.4601   2.4992   2.5387   2.5496   2.5667
   2.5912   2.6335   2.6763   2.7021   2.7330   2.7572   2.7994   2.8285
   2.8679   2.9115   2.9592   2.9830   3.0133   3.2500   3.4044   3.6295
     eigenvalues at k+q:
 -35.2733 -35.1774 -34.8929 -34.6546 -34.6117 -34.5852 -34.4621 -34.4198
 -34.4002 -34.3911 -34.3202 -34.2980 -33.9558 -16.8302 -16.7955 -16.6379
 -16.5645 -16.5383 -16.5035 -16.4817 -16.4102 -16.3789 -16.3452 -16.3047
 -16.2526 -16.2319 -16.1969 -16.1849 -16.1643 -16.1137 -16.0605 -16.0416
 -15.9855 -15.9549 -15.9301 -15.9018 -15.8852 -15.8589 -15.8251 -15.8048
 -15.7674 -15.7516 -15.7265 -15.7168 -15.6995 -15.6816 -15.6609 -15.6363
 -15.6163 -15.5990 -15.5765 -15.5513 -15.5407 -15.5064 -15.5025 -15.4774
 -15.4656 -15.4377 -15.4109 -15.3947 -15.3672 -15.3374 -15.2737 -15.2619
 -15.2394 -15.1697 -15.1120 -15.0801 -15.0557 -14.9842 -14.9284 -14.7367
 -14.7225 -14.0528 -13.8606 -13.7969 -13.7431 -13.6529 -13.6279 -13.6044
 -13.5309 -13.4164 -13.3391 -13.2903 -13.2521 -13.1702 -13.0920 -13.0295
 -13.0171 -12.9673 -12.9351 -12.8617 -12.8302 -12.7443 -12.7036 -12.5537
 -12.5248 -12.4327 -12.0772  -4.9089  -4.6123  -4.5455  -4.4899  -4.4068
  -4.2923  -4.2014  -4.1778  -4.1061  -4.0392  -3.9642  -3.9552  -3.9353
  -3.7514  -3.6873  -3.4506  -3.2660  -3.1739  -3.1027  -2.9502  -2.4366
  -1.9997  -1.9326  -1.7436  -1.7182  -1.6280  -1.5764  -1.4915  -1.4567
  -1.3862  -1.3138  -1.2262  -1.1727  -1.0917  -1.0820  -1.0295  -0.9434
  -0.9035  -0.8226  -0.7776  -0.7415  -0.6662  -0.6167  -0.5838  -0.5372
  -0.5151  -0.4499  -0.3678  -0.3273  -0.3016  -0.2555  -0.1960  -0.1419
  -0.0745  -0.0361   0.0068   0.0687   0.1341   0.2328   0.2680   0.3120
   0.4170   0.4776   0.5288   0.5705   0.6455   0.6743   0.7256   0.8113
   0.8345   0.8994   0.9244   0.9662   0.9763   1.0263   1.1245   1.1795
   1.1976   1.2326   1.2847   1.3074   1.3551   1.3870   1.4085   1.4364
   1.4529   1.4867   1.5069   1.5493   1.5706   1.5857   1.6128   1.6544
   1.6733   1.6969   1.7149   1.7322   1.7603   1.7843   1.8006   1.8330
   1.8642   1.9028   1.9230   1.9479   1.9679   2.0130   2.0369   2.0621
   2.0974   2.1277   2.1475   2.1866   2.2153   2.2508   2.2755   2.3279
   2.3397   2.3677   2.4274   2.4561   2.4964   2.5397   2.5496   2.5672
   2.5903   2.6323   2.6765   2.7011   2.7340   2.7582   2.8000   2.8269
   2.8674   2.9103   2.9579   2.9832   3.0126   3.2545   3.4079   3.6294
     cgsolve_all iterations  72    anorm=    0.69E-07
     cgsolve_all iterations  72    anorm=    0.69E-07
     cgsolve_all iterations  74    anorm=    0.69E-07
     compute_u_kq: q = (    0.0000,    0.0204,    0.0000)
     Rotating WFCS
     ethr =  1.00E-14,  avg # of iterations = 23.0
     eigenvalues at k:
 -35.2733 -35.1774 -34.8929 -34.6546 -34.6117 -34.5852 -34.4621 -34.4198
 -34.4002 -34.3911 -34.3202 -34.2980 -33.9558 -16.8307 -16.7990 -16.6339
 -16.5641 -16.5382 -16.5051 -16.4804 -16.4112 -16.3788 -16.3452 -16.3062
 -16.2537 -16.2336 -16.1990 -16.1868 -16.1672 -16.1165 -16.0645 -16.0432
 -15.9859 -15.9571 -15.9304 -15.9042 -15.8866 -15.8618 -15.8244 -15.8040
 -15.7654 -15.7515 -15.7257 -15.7167 -15.6987 -15.6805 -15.6582 -15.6337
 -15.6171 -15.6002 -15.5770 -15.5508 -15.5392 -15.5056 -15.5035 -15.4778
 -15.4641 -15.4363 -15.4103 -15.3933 -15.3679 -15.3367 -15.2718 -15.2616
 -15.2395 -15.1705 -15.1084 -15.0728 -15.0506 -14.9853 -14.9254 -14.7273
 -14.7187 -14.0603 -13.8561 -13.8013 -13.7328 -13.6460 -13.6220 -13.5964
 -13.5268 -13.4137 -13.3393 -13.2869 -13.2513 -13.1736 -13.0992 -13.0377
 -13.0254 -12.9697 -12.9406 -12.8624 -12.8315 -12.7506 -12.7093 -12.5573
 -12.5271 -12.4367 -12.0776  -4.9065  -4.6113  -4.5446  -4.4911  -4.4025
  -4.2951  -4.2020  -4.1775  -4.1036  -4.0418  -3.9671  -3.9586  -3.9385
  -3.7576  -3.6812  -3.4506  -3.2604  -3.1752  -3.1019  -2.9480  -2.4356
  -1.9953  -1.9245  -1.7369  -1.7126  -1.6251  -1.5719  -1.4914  -1.4538
  -1.3894  -1.3114  -1.2243  -1.1647  -1.0894  -1.0816  -1.0330  -0.9437
  -0.9053  -0.8194  -0.7764  -0.7413  -0.6689  -0.6081  -0.5828  -0.5367
  -0.5142  -0.4467  -0.3668  -0.3241  -0.3036  -0.2594  -0.2014  -0.1448
  -0.0781  -0.0416   0.0083   0.0675   0.1380   0.2386   0.2701   0.3107
   0.4178   0.4761   0.5286   0.5684   0.6409   0.6747   0.7269   0.8139
   0.8348   0.8985   0.9234   0.9614   0.9704   1.0229   1.1189   1.1775
   1.1947   1.2289   1.2794   1.3083   1.3523   1.3863   1.4069   1.4345
   1.4515   1.4821   1.5055   1.5495   1.5710   1.5867   1.6126   1.6497
   1.6693   1.6950   1.7125   1.7319   1.7605   1.7829   1.7960   1.8345
   1.8639   1.8977   1.9180   1.9458   1.9661   2.0156   2.0334   2.0615
   2.1018   2.1286   2.1501   2.1861   2.2131   2.2471   2.2774   2.3293
   2.3402   2.3690   2.4321   2.4601   2.4992   2.5387   2.5496   2.5667
   2.5912   2.6335   2.6763   2.7021   2.7330   2.7572   2.7994   2.8285
   2.8679   2.9115   2.9592   2.9830   3.0133   3.2500   3.4044   3.6295
     eigenvalues at k+q:
 -35.2733 -35.1774 -34.8929 -34.6546 -34.6117 -34.5852 -34.4621 -34.4198
 -34.4002 -34.3911 -34.3202 -34.2980 -33.9558 -16.8301 -16.7995 -16.6343
 -16.5656 -16.5377 -16.5079 -16.4753 -16.4098 -16.3806 -16.3451 -16.3075
 -16.2541 -16.2334 -16.1984 -16.1861 -16.1657 -16.1167 -16.0642 -16.0451
 -15.9867 -15.9575 -15.9324 -15.9027 -15.8872 -15.8602 -15.8238 -15.8039
 -15.7641 -15.7530 -15.7242 -15.7164 -15.6994 -15.6811 -15.6594 -15.6354
 -15.6157 -15.6004 -15.5785 -15.5501 -15.5388 -15.5068 -15.5016 -15.4762
 -15.4668 -15.4340 -15.4096 -15.3943 -15.3678 -15.3375 -15.2729 -15.2603
 -15.2392 -15.1697 -15.1095 -15.0741 -15.0506 -14.9829 -14.9256 -14.7271
 -14.7197 -14.0596 -13.8548 -13.8002 -13.7336 -13.6468 -13.6212 -13.5989
 -13.5260 -13.4141 -13.3400 -13.2920 -13.2523 -13.1760 -13.1008 -13.0331
 -13.0198 -12.9687 -12.9380 -12.8624 -12.8308 -12.7513 -12.7106 -12.5576
 -12.5276 -12.4377 -12.0778  -4.9064  -4.6111  -4.5445  -4.4932  -4.4019
  -4.2949  -4.1993  -4.1777  -4.1074  -4.0407  -3.9680  -3.9583  -3.9379
  -3.7561  -3.6812  -3.4498  -3.2611  -3.1751  -3.1026  -2.9493  -2.4353
  -1.9939  -1.9232  -1.7366  -1.7109  -1.6264  -1.5750  -1.4920  -1.4521
  -1.3861  -1.3153  -1.2273  -1.1647  -1.0897  -1.0810  -1.0332  -0.9411
  -0.8993  -0.8235  -0.7775  -0.7395  -0.6678  -0.6111  -0.5828  -0.5393
  -0.5132  -0.4457  -0.3660  -0.3275  -0.3048  -0.2618  -0.1979  -0.1434
  -0.0790  -0.0437   0.0052   0.0663   0.1441   0.2397   0.2720   0.3093
   0.4154   0.4740   0.5260   0.5666   0.6460   0.6756   0.7314   0.8138
   0.8403   0.8983   0.9191   0.9585   0.9697   1.0290   1.1267   1.1717
   1.1989   1.2291   1.2823   1.3068   1.3528   1.3849   1.4055   1.4332
   1.4510   1.4843   1.5035   1.5497   1.5737   1.5848   1.6136   1.6506
   1.6703   1.6929   1.7094   1.7325   1.7615   1.7792   1.7961   1.8321
   1.8634   1.8990   1.9155   1.9463   1.9651   2.0137   2.0336   2.0603
   2.0987   2.1268   2.1493   2.1885   2.2125   2.2502   2.2783   2.3297
   2.3428   2.3673   2.4346   2.4619   2.4981   2.5415   2.5475   2.5676
   2.5928   2.6318   2.6761   2.7000   2.7296   2.7568   2.8001   2.8285
   2.8665   2.9113   2.9593   2.9839   3.0152   3.2503   3.4051   3.6297
     cgsolve_all iterations  72    anorm=    0.68E-07
     cgsolve_all iterations  72    anorm=    0.69E-07
     cgsolve_all iterations  74    anorm=    0.69E-07
     compute_u_kq: q = (    0.0000,   -0.0204,    0.0000)
     Rotating WFCS
     ethr =  1.00E-14,  avg # of iterations = 23.0
     eigenvalues at k:
 -35.2733 -35.1774 -34.8929 -34.6546 -34.6117 -34.5852 -34.4621 -34.4198
 -34.4002 -34.3911 -34.3202 -34.2980 -33.9558 -16.8307 -16.7990 -16.6339
 -16.5641 -16.5382 -16.5051 -16.4804 -16.4112 -16.3788 -16.3452 -16.3062
 -16.2537 -16.2336 -16.1990 -16.1868 -16.1672 -16.1165 -16.0645 -16.0432
 -15.9859 -15.9571 -15.9304 -15.9042 -15.8866 -15.8618 -15.8244 -15.8040
 -15.7654 -15.7515 -15.7257 -15.7167 -15.6987 -15.6805 -15.6582 -15.6337
 -15.6171 -15.6002 -15.5770 -15.5508 -15.5392 -15.5056 -15.5035 -15.4778
 -15.4641 -15.4363 -15.4103 -15.3933 -15.3679 -15.3367 -15.2718 -15.2616
 -15.2395 -15.1705 -15.1084 -15.0728 -15.0506 -14.9853 -14.9254 -14.7273
 -14.7187 -14.0603 -13.8561 -13.8013 -13.7328 -13.6460 -13.6220 -13.5964
 -13.5268 -13.4137 -13.3393 -13.2869 -13.2513 -13.1736 -13.0992 -13.0377
 -13.0254 -12.9697 -12.9406 -12.8624 -12.8315 -12.7506 -12.7093 -12.5573
 -12.5271 -12.4367 -12.0776  -4.9065  -4.6113  -4.5446  -4.4911  -4.4025
  -4.2951  -4.2020  -4.1775  -4.1036  -4.0418  -3.9671  -3.9586  -3.9385
  -3.7576  -3.6812  -3.4506  -3.2604  -3.1752  -3.1019  -2.9480  -2.4356
  -1.9953  -1.9245  -1.7369  -1.7126  -1.6251  -1.5719  -1.4914  -1.4538
  -1.3894  -1.3114  -1.2243  -1.1647  -1.0894  -1.0816  -1.0330  -0.9437
  -0.9053  -0.8194  -0.7764  -0.7413  -0.6689  -0.6081  -0.5828  -0.5367
  -0.5142  -0.4467  -0.3668  -0.3241  -0.3036  -0.2594  -0.2014  -0.1448
  -0.0781  -0.0416   0.0083   0.0675   0.1380   0.2386   0.2701   0.3107
   0.4178   0.4761   0.5286   0.5684   0.6409   0.6747   0.7269   0.8139
   0.8348   0.8985   0.9234   0.9614   0.9704   1.0229   1.1189   1.1775
   1.1947   1.2289   1.2794   1.3083   1.3523   1.3863   1.4069   1.4345
   1.4515   1.4821   1.5055   1.5495   1.5710   1.5867   1.6126   1.6497
   1.6693   1.6950   1.7125   1.7319   1.7605   1.7829   1.7960   1.8345
   1.8639   1.8977   1.9180   1.9458   1.9661   2.0156   2.0334   2.0615
   2.1018   2.1286   2.1501   2.1861   2.2131   2.2471   2.2774   2.3293
   2.3402   2.3690   2.4321   2.4601   2.4992   2.5387   2.5496   2.5667
   2.5912   2.6335   2.6763   2.7021   2.7330   2.7572   2.7994   2.8285
   2.8679   2.9115   2.9592   2.9830   3.0133   3.2500   3.4044   3.6295
     eigenvalues at k+q:
 -35.2733 -35.1774 -34.8929 -34.6546 -34.6117 -34.5852 -34.4621 -34.4198
 -34.4002 -34.3911 -34.3202 -34.2980 -33.9558 -16.8312 -16.7985 -16.6336
 -16.5632 -16.5388 -16.5026 -16.4848 -16.4123 -16.3766 -16.3453 -16.3047
 -16.2534 -16.2337 -16.1999 -16.1875 -16.1686 -16.1166 -16.0650 -16.0418
 -15.9854 -15.9570 -15.9278 -15.9055 -15.8857 -15.8632 -15.8249 -15.8040
 -15.7669 -15.7493 -15.7276 -15.7169 -15.6982 -15.6802 -15.6573 -15.6317
 -15.6187 -15.6000 -15.5759 -15.5519 -15.5395 -15.5055 -15.5039 -15.4798
 -15.4611 -15.4385 -15.4108 -15.3921 -15.3680 -15.3364 -15.2710 -15.2636
 -15.2398 -15.1713 -15.1069 -15.0711 -15.0503 -14.9878 -14.9251 -14.7275
 -14.7178 -14.0610 -13.8585 -13.8022 -13.7310 -13.6457 -13.6221 -13.5940
 -13.5273 -13.4133 -13.3386 -13.2827 -13.2504 -13.1719 -13.0979 -13.0424
 -13.0293 -12.9707 -12.9429 -12.8628 -12.8317 -12.7499 -12.7082 -12.5571
 -12.5270 -12.4355 -12.0774  -4.9068  -4.6114  -4.5449  -4.4893  -4.4032
  -4.2953  -4.2047  -4.1772  -4.0998  -4.0425  -3.9661  -3.9590  -3.9391
  -3.7591  -3.6813  -3.4513  -3.2598  -3.1754  -3.1012  -2.9466  -2.4363
  -1.9967  -1.9254  -1.7374  -1.7147  -1.6232  -1.5689  -1.4908  -1.4547
  -1.3925  -1.3079  -1.2214  -1.1653  -1.0914  -1.0801  -1.0308  -0.9466
  -0.9114  -0.8163  -0.7755  -0.7434  -0.6696  -0.6055  -0.5824  -0.5350
  -0.5137  -0.4482  -0.3686  -0.3206  -0.3007  -0.2572  -0.2046  -0.1464
  -0.0780  -0.0393   0.0119   0.0683   0.1319   0.2363   0.2665   0.3140
   0.4203   0.4783   0.5320   0.5705   0.6352   0.6736   0.7225   0.8120
   0.8313   0.8978   0.9258   0.9650   0.9743   1.0188   1.1110   1.1835
   1.1901   1.2293   1.2755   1.3103   1.3526   1.3867   1.4087   1.4359
   1.4528   1.4794   1.5083   1.5489   1.5685   1.5885   1.6117   1.6489
   1.6676   1.6965   1.7160   1.7316   1.7596   1.7861   1.7958   1.8357
   1.8652   1.8960   1.9201   1.9451   1.9672   2.0176   2.0332   2.0623
   2.1047   2.1299   2.1508   2.1832   2.2139   2.2443   2.2766   2.3284
   2.3378   2.3708   2.4293   2.4593   2.5003   2.5353   2.5519   2.5663
   2.5898   2.6352   2.6766   2.7043   2.7365   2.7576   2.7985   2.8285
   2.8692   2.9109   2.9593   2.9820   3.0116   3.2496   3.4038   3.6293
     cgsolve_all iterations  72    anorm=    0.69E-07
     cgsolve_all iterations  72    anorm=    0.69E-07
     cgsolve_all iterations  74    anorm=    0.69E-07
     compute_u_kq: q = (    0.0000,    0.0000,    0.0204)
     Rotating WFCS
     ethr =  1.00E-14,  avg # of iterations = 23.0
     eigenvalues at k:
 -35.2733 -35.1774 -34.8929 -34.6546 -34.6117 -34.5852 -34.4621 -34.4198
 -34.4002 -34.3911 -34.3202 -34.2980 -33.9558 -16.8307 -16.7990 -16.6339
 -16.5641 -16.5382 -16.5051 -16.4804 -16.4112 -16.3788 -16.3452 -16.3062
 -16.2537 -16.2336 -16.1990 -16.1868 -16.1672 -16.1165 -16.0645 -16.0432
 -15.9859 -15.9571 -15.9304 -15.9042 -15.8866 -15.8618 -15.8244 -15.8040
 -15.7654 -15.7515 -15.7257 -15.7167 -15.6987 -15.6805 -15.6582 -15.6337
 -15.6171 -15.6002 -15.5770 -15.5508 -15.5392 -15.5056 -15.5035 -15.4778
 -15.4641 -15.4363 -15.4103 -15.3933 -15.3679 -15.3367 -15.2718 -15.2616
 -15.2395 -15.1705 -15.1084 -15.0728 -15.0506 -14.9853 -14.9254 -14.7273
 -14.7187 -14.0603 -13.8561 -13.8013 -13.7328 -13.6460 -13.6220 -13.5964
 -13.5268 -13.4137 -13.3393 -13.2869 -13.2513 -13.1736 -13.0992 -13.0377
 -13.0254 -12.9697 -12.9406 -12.8624 -12.8315 -12.7506 -12.7093 -12.5573
 -12.5271 -12.4367 -12.0776  -4.9065  -4.6113  -4.5446  -4.4911  -4.4025
  -4.2951  -4.2020  -4.1775  -4.1036  -4.0418  -3.9671  -3.9586  -3.9385
  -3.7576  -3.6812  -3.4506  -3.2604  -3.1752  -3.1019  -2.9480  -2.4356
  -1.9953  -1.9245  -1.7369  -1.7126  -1.6251  -1.5719  -1.4914  -1.4538
  -1.3894  -1.3114  -1.2243  -1.1647  -1.0894  -1.0816  -1.0330  -0.9437
  -0.9053  -0.8194  -0.7764  -0.7413  -0.6689  -0.6081  -0.5828  -0.5367
  -0.5142  -0.4467  -0.3668  -0.3241  -0.3036  -0.2594  -0.2014  -0.1448
  -0.0781  -0.0416   0.0083   0.0675   0.1380   0.2386   0.2701   0.3107
   0.4178   0.4761   0.5286   0.5684   0.6409   0.6747   0.7269   0.8139
   0.8348   0.8985   0.9234   0.9614   0.9704   1.0229   1.1189   1.1775
   1.1947   1.2289   1.2794   1.3083   1.3523   1.3863   1.4069   1.4345
   1.4515   1.4821   1.5055   1.5495   1.5710   1.5867   1.6126   1.6497
   1.6693   1.6950   1.7125   1.7319   1.7605   1.7829   1.7960   1.8345
   1.8639   1.8977   1.9180   1.9458   1.9661   2.0156   2.0334   2.0615
   2.1018   2.1286   2.1501   2.1861   2.2131   2.2471   2.2774   2.3293
   2.3402   2.3690   2.4321   2.4601   2.4992   2.5387   2.5496   2.5667
   2.5912   2.6335   2.6763   2.7021   2.7330   2.7572   2.7994   2.8285
   2.8679   2.9115   2.9592   2.9830   3.0133   3.2500   3.4044   3.6295
     eigenvalues at k+q:
 -35.2733 -35.1774 -34.8929 -34.6546 -34.6117 -34.5852 -34.4621 -34.4198
 -34.4002 -34.3911 -34.3202 -34.2980 -33.9558 -16.8308 -16.7990 -16.6343
 -16.5640 -16.5387 -16.5043 -16.4801 -16.4104 -16.3785 -16.3451 -16.3074
 -16.2537 -16.2351 -16.1996 -16.1856 -16.1677 -16.1147 -16.0653 -16.0453
 -15.9863 -15.9539 -15.9317 -15.9053 -15.8860 -15.8594 -15.8258 -15.8063
 -15.7642 -15.7500 -15.7264 -15.7177 -15.6996 -15.6797 -15.6574 -15.6328
 -15.6166 -15.6006 -15.5772 -15.5513 -15.5388 -15.5068 -15.5032 -15.4778
 -15.4637 -15.4360 -15.4102 -15.3936 -15.3679 -15.3366 -15.2723 -15.2611
 -15.2400 -15.1704 -15.1085 -15.0720 -15.0509 -14.9849 -14.9254 -14.7271
 -14.7185 -14.0605 -13.8565 -13.8010 -13.7322 -13.6469 -13.6215 -13.5952
 -13.5275 -13.4129 -13.3398 -13.2862 -13.2516 -13.1738 -13.0995 -13.0380
 -13.0257 -12.9698 -12.9407 -12.8624 -12.8316 -12.7508 -12.7095 -12.5574
 -12.5272 -12.4368 -12.0776  -4.9065  -4.6113  -4.5446  -4.4911  -4.4023
  -4.2954  -4.2013  -4.1783  -4.1033  -4.0419  -3.9670  -3.9590  -3.9384
  -3.7578  -3.6810  -3.4505  -3.2606  -3.1750  -3.1019  -2.9480  -2.4354
  -1.9962  -1.9232  -1.7350  -1.7135  -1.6261  -1.5710  -1.4928  -1.4519
  -1.3901  -1.3104  -1.2272  -1.1645  -1.0892  -1.0792  -1.0328  -0.9431
  -0.9057  -0.8205  -0.7783  -0.7413  -0.6665  -0.6080  -0.5790  -0.5386
  -0.5157  -0.4500  -0.3662  -0.3235  -0.3039  -0.2596  -0.2025  -0.1407
  -0.0792  -0.0408   0.0092   0.0660   0.1388   0.2378   0.2717   0.3122
   0.4159   0.4759   0.5298   0.5695   0.6404   0.6713   0.7272   0.8151
   0.8342   0.8994   0.9248   0.9580   0.9740   1.0231   1.1174   1.1761
   1.1940   1.2268   1.2763   1.3071   1.3526   1.3906   1.4055   1.4344
   1.4516   1.4840   1.5066   1.5458   1.5707   1.5874   1.6097   1.6499
   1.6685   1.6972   1.7112   1.7316   1.7633   1.7853   1.7983   1.8335
   1.8640   1.8950   1.9156   1.9452   1.9680   2.0164   2.0320   2.0625
   2.1027   2.1281   2.1506   2.1861   2.2136   2.2481   2.2752   2.3304
   2.3418   2.3680   2.4309   2.4601   2.4993   2.5392   2.5506   2.5676
   2.5894   2.6347   2.6749   2.7014   2.7333   2.7587   2.7987   2.8298
   2.8674   2.9110   2.9599   2.9830   3.0129   3.2496   3.4044   3.6295
     cgsolve_all iterations  72    anorm=    0.69E-07
     cgsolve_all iterations  72    anorm=    0.69E-07
     cgsolve_all iterations  74    anorm=    0.70E-07
     compute_u_kq: q = (    0.0000,    0.0000,   -0.0204)
     Rotating WFCS
     ethr =  1.00E-14,  avg # of iterations = 23.0
     eigenvalues at k:
 -35.2733 -35.1774 -34.8929 -34.6546 -34.6117 -34.5852 -34.4621 -34.4198
 -34.4002 -34.3911 -34.3202 -34.2980 -33.9558 -16.8307 -16.7990 -16.6339
 -16.5641 -16.5382 -16.5051 -16.4804 -16.4112 -16.3788 -16.3452 -16.3062
 -16.2537 -16.2336 -16.1990 -16.1868 -16.1672 -16.1165 -16.0645 -16.0432
 -15.9859 -15.9571 -15.9304 -15.9042 -15.8866 -15.8618 -15.8244 -15.8040
 -15.7654 -15.7515 -15.7257 -15.7167 -15.6987 -15.6805 -15.6582 -15.6337
 -15.6171 -15.6002 -15.5770 -15.5508 -15.5392 -15.5056 -15.5035 -15.4778
 -15.4641 -15.4363 -15.4103 -15.3933 -15.3679 -15.3367 -15.2718 -15.2616
 -15.2395 -15.1705 -15.1084 -15.0728 -15.0506 -14.9853 -14.9254 -14.7273
 -14.7187 -14.0603 -13.8561 -13.8013 -13.7328 -13.6460 -13.6220 -13.5964
 -13.5268 -13.4137 -13.3393 -13.2869 -13.2513 -13.1736 -13.0992 -13.0377
 -13.0254 -12.9697 -12.9406 -12.8624 -12.8315 -12.7506 -12.7093 -12.5573
 -12.5271 -12.4367 -12.0776  -4.9065  -4.6113  -4.5446  -4.4911  -4.4025
  -4.2951  -4.2020  -4.1775  -4.1036  -4.0418  -3.9671  -3.9586  -3.9385
  -3.7576  -3.6812  -3.4506  -3.2604  -3.1752  -3.1019  -2.9480  -2.4356
  -1.9953  -1.9245  -1.7369  -1.7126  -1.6251  -1.5719  -1.4914  -1.4538
  -1.3894  -1.3114  -1.2243  -1.1647  -1.0894  -1.0816  -1.0330  -0.9437
  -0.9053  -0.8194  -0.7764  -0.7413  -0.6689  -0.6081  -0.5828  -0.5367
  -0.5142  -0.4467  -0.3668  -0.3241  -0.3036  -0.2594  -0.2014  -0.1448
  -0.0781  -0.0416   0.0083   0.0675   0.1380   0.2386   0.2701   0.3107
   0.4178   0.4761   0.5286   0.5684   0.6409   0.6747   0.7269   0.8139
   0.8348   0.8985   0.9234   0.9614   0.9704   1.0229   1.1189   1.1775
   1.1947   1.2289   1.2794   1.3083   1.3523   1.3863   1.4069   1.4345
   1.4515   1.4821   1.5055   1.5495   1.5710   1.5867   1.6126   1.6497
   1.6693   1.6950   1.7125   1.7319   1.7605   1.7829   1.7960   1.8345
   1.8639   1.8977   1.9180   1.9458   1.9661   2.0156   2.0334   2.0615
   2.1018   2.1286   2.1501   2.1861   2.2131   2.2471   2.2774   2.3293
   2.3402   2.3690   2.4321   2.4601   2.4992   2.5387   2.5496   2.5667
   2.5912   2.6335   2.6763   2.7021   2.7330   2.7572   2.7994   2.8285
   2.8679   2.9115   2.9592   2.9830   3.0133   3.2500   3.4044   3.6295
     eigenvalues at k+q:
 -35.2733 -35.1774 -34.8929 -34.6546 -34.6117 -34.5852 -34.4621 -34.4198
 -34.4002 -34.3911 -34.3202 -34.2980 -33.9558 -16.8306 -16.7990 -16.6338
 -16.5642 -16.5376 -16.5059 -16.4805 -16.4122 -16.3793 -16.3454 -16.3044
 -16.2537 -16.2322 -16.1990 -16.1874 -16.1666 -16.1183 -16.0639 -16.0411
 -15.9855 -15.9606 -15.9289 -15.9033 -15.8867 -15.8639 -15.8230 -15.8019
 -15.7670 -15.7529 -15.7256 -15.7153 -15.6979 -15.6810 -15.6586 -15.6351
 -15.6172 -15.6001 -15.5766 -15.5504 -15.5396 -15.5050 -15.5034 -15.4778
 -15.4644 -15.4367 -15.4104 -15.3931 -15.3681 -15.3370 -15.2713 -15.2622
 -15.2388 -15.1706 -15.1084 -15.0735 -15.0504 -14.9856 -14.9253 -14.7273
 -14.7190 -14.0602 -13.8558 -13.8015 -13.7334 -13.6449 -13.6226 -13.5979
 -13.5259 -13.4147 -13.3388 -13.2873 -13.2512 -13.1734 -13.0989 -13.0375
 -13.0251 -12.9697 -12.9404 -12.8623 -12.8315 -12.7504 -12.7092 -12.5572
 -12.5271 -12.4366 -12.0776  -4.9066  -4.6114  -4.5446  -4.4911  -4.4027
  -4.2948  -4.2027  -4.1767  -4.1040  -4.0418  -3.9671  -3.9582  -3.9386
  -3.7574  -3.6814  -3.4506  -3.2603  -3.1755  -3.1020  -2.9480  -2.4357
  -1.9944  -1.9256  -1.7386  -1.7117  -1.6253  -1.5720  -1.4898  -1.4556
  -1.3890  -1.3126  -1.2209  -1.1644  -1.0906  -1.0831  -1.0330  -0.9443
  -0.9044  -0.8191  -0.7744  -0.7420  -0.6716  -0.6090  -0.5854  -0.5371
  -0.5095  -0.4434  -0.3673  -0.3247  -0.3035  -0.2591  -0.2001  -0.1492
  -0.0765  -0.0423   0.0075   0.0682   0.1377   0.2392   0.2682   0.3093
   0.4194   0.4763   0.5273   0.5677   0.6412   0.6779   0.7266   0.8121
   0.8355   0.8979   0.9222   0.9638   0.9684   1.0233   1.1199   1.1788
   1.1956   1.2317   1.2825   1.3098   1.3510   1.3813   1.4084   1.4353
   1.4514   1.4799   1.5044   1.5533   1.5704   1.5862   1.6165   1.6489
   1.6701   1.6932   1.7130   1.7329   1.7564   1.7813   1.7938   1.8354
   1.8640   1.8996   1.9217   1.9465   1.9638   2.0138   2.0353   2.0600
   2.1009   2.1292   2.1494   2.1857   2.2126   2.2466   2.2798   2.3275
   2.3392   2.3707   2.4330   2.4599   2.4990   2.5375   2.5491   2.5661
   2.5930   2.6322   2.6776   2.7028   2.7327   2.7559   2.8002   2.8269
   2.8689   2.9118   2.9584   2.9832   3.0138   3.2504   3.4044   3.6296
     cgsolve_all iterations  72    anorm=    0.68E-07
     cgsolve_all iterations  72    anorm=    0.68E-07
     cgsolve_all iterations  74    anorm=    0.70E-07

     End of magnetic susceptibility calculation

     f-sum rule (1st term):
          -463.5094          0.0038         -0.0402
             0.0006       -463.5855          0.0834
            -0.0400          0.0838       -463.6984

     f-sum rule (2nd term):
           -11.5122         -0.0015          0.0454
            -0.0005        -11.5828         -0.0834
             0.0445         -0.0837        -11.4689

     f-sum rule (should be  -475.1668):
          -475.0217          0.0023          0.0052
             0.0001       -475.1683          0.0000
             0.0045          0.0001       -475.1673

     chi_bare pGv (HH) in paratec units:
      -124.484963      0.757619      0.809573
         0.659551   -125.122639     -0.699007
         0.768862     -0.658506   -123.389901

      -124.484963      0.757619      0.809573
         0.659551   -125.122639     -0.699007
         0.768862     -0.658506   -123.389901

     chi_bare vGv (VV) in paratec units:
      -121.486142      0.733925      0.668604
         0.733980   -122.329704     -0.559640
         0.668524     -0.559800   -120.889366

      -121.486142      0.733925      0.668604
         0.733980   -122.329704     -0.559640
         0.668524     -0.559800   -120.889366

     chi_bare pGv (HH) in 10^{-6} cm^3/mol:
          -591.5643          3.6003          3.8472
             3.1342       -594.5946         -3.3217
             3.6537         -3.1293       -586.3604

     chi_bare vGv (VV) in 10^{-6} cm^3/mol:
          -577.3136          3.4877          3.1773
             3.4879       -581.3223         -2.6595
             3.1769         -2.6602       -574.4777

     Contributions to the NMR chemical shifts: -------------------------------

     Macroscopic shape contribution in ppm:                    7.43
             7.4370         -0.0000         -0.0000
            -0.0000          7.4751          0.0000
            -0.0000          0.0000          7.3716


     Core contribution in ppm:

     Atom  1  O   pos: ( -0.054854  1.190937  0.201960)  core sigma:         271.07
     Atom  2  H   pos: ( -0.945196  1.289281  0.141175)  core sigma:           0.00
     Atom  3  H   pos: ( -0.135683  1.276805  0.294320)  core sigma:           0.00
     Atom  4  O   pos: (  0.348046  0.453962  0.400343)  core sigma:         271.07
     Atom  5  H   pos: (  0.315889  0.354835  0.502416)  core sigma:           0.00
     Atom  6  H   pos: (  0.450439  0.545745  0.455930)  core sigma:           0.00
     Atom  7  O   pos: ( -0.215841  1.428964  0.451338)  core sigma:         271.07
     Atom  8  H   pos: ( -0.105586  1.525129  0.451680)  core sigma:           0.00
     Atom  9  H   pos: ( -0.337572  1.510184  0.410242)  core sigma:           0.00
     Atom 10  O   pos: (  0.418571 -0.430604  1.715747)  core sigma:         271.07
     Atom 11  H   pos: (  0.347834 -0.526253  1.803523)  core sigma:           0.00
     Atom 12  H   pos: (  0.380568 -0.458533  1.573717)  core sigma:           0.00
     Atom 13  O   pos: (  0.605309  0.419804  0.089864)  core sigma:         271.07
     Atom 14  H   pos: (  0.716296  0.329856  0.111709)  core sigma:           0.00
     Atom 15  H   pos: (  0.508541  0.404584  0.199677)  core sigma:           0.00
     Atom 16  O   pos: ( -0.487146  0.978675  1.689356)  core sigma:         271.07
     Atom 17  H   pos: (  0.524966 -0.796231  1.668223)  core sigma:           0.00
     Atom 18  H   pos: ( -0.433295  1.042274  1.569276)  core sigma:           0.00
     Atom 19  O   pos: (  0.103878  0.903552  0.440120)  core sigma:         271.07
     Atom 20  H   pos: (  0.247423  0.921606  0.446628)  core sigma:           0.00
     Atom 21  H   pos: (  0.057203  1.012187  0.351175)  core sigma:           0.00
     Atom 22  O   pos: ( -0.258025  0.724356  1.980907)  core sigma:         271.07
     Atom 23  H   pos: ( -0.173209  0.614860  1.939315)  core sigma:           0.00
     Atom 24  H   pos: ( -0.445284  1.635841  0.097177)  core sigma:           0.00
     Atom 25  Ca  pos: ( -0.154099  1.279769  0.800011)  core sigma:        1265.05
     Atom 26  Si  pos: ( -0.642716  1.228657  0.661458)  core sigma:         837.79
     Atom 27  O   pos: ( -0.827590  1.183313  0.809703)  core sigma:         271.07
     Atom 28  O   pos: ( -0.490874  1.368285  0.783510)  core sigma:         271.07
     Atom 29  O   pos: ( -0.544980  1.012399  0.597654)  core sigma:         271.07
     Atom 30  O   pos: ( -0.709868  1.322375  0.448512)  core sigma:         271.07
     Atom 31  Ca  pos: (  0.759484 -0.068610  0.898923)  core sigma:        1265.05
     Atom 32  Si  pos: (  0.256481 -0.009695  0.747789)  core sigma:         837.79
     Atom 33  O   pos: (  0.099602 -0.144985  0.868991)  core sigma:         271.07
     Atom 34  O   pos: (  0.440334  0.040175  0.891442)  core sigma:         271.07
     Atom 35  O   pos: (  0.320685 -0.107349  0.530517)  core sigma:         271.07
     Atom 36  Ca  pos: ( -0.304033  0.871219  1.118508)  core sigma:        1265.05
     Atom 37  Si  pos: ( -0.778327  0.848349  1.315038)  core sigma:         837.79
     Atom 38  O   pos: ( -0.607401  0.971608  1.204983)  core sigma:         271.07
     Atom 39  O   pos: (  0.021876  0.816527  1.214424)  core sigma:         271.07
     Atom 40  O   pos: ( -0.820280  0.944191  1.538171)  core sigma:         271.07
     Atom 41  Ca  pos: (  0.590728 -0.478558  1.169604)  core sigma:        1265.05
     Atom 42  Si  pos: (  0.063277 -0.451549  1.346682)  core sigma:         837.79
     Atom 43  O   pos: ( -0.256625  1.224711  1.123826)  core sigma:         271.07
     Atom 44  O   pos: (  0.302153 -0.425693  1.332271)  core sigma:         271.07
     Atom 45  O   pos: ( -0.006805 -0.210760  1.364607)  core sigma:         271.07
     Atom 46  O   pos: (  0.982757 -0.556935  1.580834)  core sigma:         271.07
     Atom 47  Ca  pos: ( -0.130111  0.932472  1.705607)  core sigma:        1265.05
     Atom 48  Ca  pos: ( -0.590989  0.672119  1.827582)  core sigma:        1265.05
     Atom 49  Si  pos: ( -0.719984  1.539868  0.336156)  core sigma:         837.79
     Atom 50  O   pos: ( -0.802736  1.491482  0.115591)  core sigma:         271.07
     Atom 51  O   pos: (  0.702292 -0.121274  0.397158)  core sigma:         271.07
     Atom 52  O   pos: ( -0.063992 -0.134454  1.915820)  core sigma:         271.07
     Atom 53  H   pos: ( -0.016220 -0.034748  1.823149)  core sigma:           0.00
     Atom 54  H   pos: ( -0.129388 -0.068309  2.035048)  core sigma:           0.00
     Atom 55  O   pos: ( -0.375199  0.939750  0.189095)  core sigma:         271.07
     Atom 56  H   pos: ( -0.259329  1.026582  0.202801)  core sigma:           0.00
     Atom 57  H   pos: ( -0.374621  0.841120  0.308373)  core sigma:           0.00
     Atom 58  O   pos: (  0.233483 -0.087345  1.646491)  core sigma:         271.07
     Atom 59  H   pos: (  0.126949 -0.128585  1.552339)  core sigma:           0.00
     Atom 60  H   pos: (  0.298927 -0.214188  1.687165)  core sigma:           0.00
     Atom 61  O   pos: ( -0.094904  0.220188  0.357661)  core sigma:         271.07
     Atom 62  H   pos: (  0.004626  0.185232  0.460339)  core sigma:           0.00
     Atom 63  H   pos: (  0.810454  0.104488  0.389612)  core sigma:           0.00
     Atom 64  O   pos: ( -0.627452  1.147982 -0.022671)  core sigma:         271.07
     Atom 65  H   pos: ( -0.671787  1.271789  0.043121)  core sigma:           0.00
     Atom 66  H   pos: ( -0.549341  1.071199  0.075798)  core sigma:           0.00
     Atom 67  O   pos: (  0.178081  0.383279  1.815619)  core sigma:         271.07
     Atom 68  H   pos: (  0.061580  0.466201  1.735268)  core sigma:           0.00
     Atom 69  H   pos: ( -0.047896  1.257314 -0.090064)  core sigma:           0.00
     Atom 70  O   pos: (  0.077784  0.625969  0.077707)  core sigma:         271.07
     Atom 71  H   pos: ( -0.024292  0.695940 -0.001463)  core sigma:           0.00
     Atom 72  H   pos: (  0.068878  0.487504  0.020724)  core sigma:           0.00
     Atom 73  Ca  pos: ( -0.494012  0.383832  0.944874)  core sigma:        1265.05
     Atom 74  Si  pos: (  0.025650  0.354686  0.833998)  core sigma:         837.79
     Atom 75  O   pos: ( -0.192613  0.261315  0.859847)  core sigma:         271.07
     Atom 76  O   pos: (  0.161804  0.360005  1.031701)  core sigma:         271.07
     Atom 77  O   pos: (  0.150312  0.200665  0.671890)  core sigma:         271.07
     Atom 78  O   pos: (  0.023706  0.565867  0.721885)  core sigma:         271.07
     Atom 79  Ca  pos: (  0.136723  0.837183  0.865639)  core sigma:        1265.05
     Atom 80  Si  pos: ( -0.394207  0.829696  0.677787)  core sigma:         837.79
     Atom 81  O   pos: ( -0.524458  0.706271  0.839598)  core sigma:         271.07
     Atom 82  O   pos: ( -0.207972  0.935042  0.791872)  core sigma:         271.07
     Atom 83  O   pos: ( -0.346657  0.702974  0.477164)  core sigma:         271.07
     Atom 84  Ca  pos: (  0.300191 -0.028080  1.219165)  core sigma:        1265.05
     Atom 85  Si  pos: ( -0.213607 -0.062728  1.371724)  core sigma:         837.79
     Atom 86  O   pos: ( -0.112448  0.149835  1.356070)  core sigma:         271.07
     Atom 87  O   pos: (  0.645833 -0.135813  1.215715)  core sigma:         271.07
     Atom 88  O   pos: (  0.675379 -0.105893  1.613052)  core sigma:         271.07
     Atom 89  Ca  pos: ( -0.013245  0.449420  1.312613)  core sigma:        1265.05
     Atom 90  Si  pos: ( -0.507929  0.467124  1.385120)  core sigma:         837.79
     Atom 91  O   pos: (  0.408125  0.245277  1.369539)  core sigma:         271.07
     Atom 92  O   pos: ( -0.344144  0.545523  1.226778)  core sigma:         271.07
     Atom 93  O   pos: ( -0.702394  0.619427  1.370949)  core sigma:         271.07
     Atom 94  O   pos: ( -0.434536  0.471523  1.615731)  core sigma:         271.07
     Atom 95  Ca  pos: (  0.758867 -0.389562  1.784157)  core sigma:        1265.05
     Atom 96  Ca  pos: (  0.471742  0.148452  1.712103)  core sigma:        1265.05
     Atom 97  Ca  pos: ( -0.041396  0.579490  0.401049)  core sigma:        1265.05
     Atom 98  O   pos: (  0.195165 -0.646457  1.974703)  core sigma:         271.07
     Atom 99  H   pos: (  0.032877  0.211133  0.074592)  core sigma:           0.00
     Atom100  O   pos: ( -0.066146  0.591072  1.644218)  core sigma:         271.07
     Atom101  H   pos: ( -0.201835  0.533533  1.640925)  core sigma:           0.00

     Bare contribution in ppm:

     Atom  1  O   pos: ( -0.054854  1.190937  0.201960)  bare sigma:          66.18
            67.7403          2.7851         -6.0872
             3.4744         66.3521         -0.2684
            -5.2590          0.4710         64.4593

     Atom  2  H   pos: ( -0.945196  1.289281  0.141175)  bare sigma:          13.02
            17.8628         14.9492         -4.8724
            15.5524         15.8542         -3.0624
            -4.5531         -2.6540          5.3561

     Atom  3  H   pos: ( -0.135683  1.276805  0.294320)  bare sigma:          12.02
             9.2905         -9.0468        -11.9164
            -9.0473         13.0359         14.5314
           -11.3209         14.1037         13.7200

     Atom  4  O   pos: (  0.348046  0.453962  0.400343)  bare sigma:          75.13
            77.8424          9.1429         -3.7250
             8.0856         74.7835         -1.0608
            -3.2495         -1.5178         72.7597

     Atom  5  H   pos: (  0.315889  0.354835  0.502416)  bare sigma:          16.96
            12.2717          6.4916         -5.3872
             7.6772         19.8945        -11.0792
            -6.9530        -11.9600         18.6998

     Atom  6  H   pos: (  0.450439  0.545745  0.455930)  bare sigma:          14.32
            19.3666         15.1485          4.9554
            14.5549         16.4089          5.1891
             5.7321          6.5455          7.1927

     Atom  7  O   pos: ( -0.215841  1.428964  0.451338)  bare sigma:          65.60
            71.3341         -4.9537          1.5407
            -4.9378         62.9615          3.5314
            -0.9578          3.0958         62.4914

     Atom  8  H   pos: ( -0.105586  1.525129  0.451680)  bare sigma:          15.59
            25.1088         11.8117          2.1306
            12.4568         15.2235          2.7707
             1.5134          2.1462          6.4280

     Atom  9  H   pos: ( -0.337572  1.510184  0.410242)  bare sigma:          10.58
            23.1354        -14.5032          8.6708
           -15.6649          7.8374         -5.9980
             8.7590         -5.7840          0.7815

     Atom 10  O   pos: (  0.418571 -0.430604  1.715747)  bare sigma:          60.51
            60.2408          0.1120          0.8656
             0.7139         59.6460          0.6060
             0.0758          1.0146         61.6333

     Atom 11  H   pos: (  0.347834 -0.526253  1.803523)  bare sigma:          13.31
            10.1617          7.7364         -9.8522
             7.7893         13.3232         -9.5320
            -9.3785         -8.4663         16.4315

     Atom 12  H   pos: (  0.380568 -0.458533  1.573717)  bare sigma:          12.62
             4.9182          0.4590          7.9472
             0.2447          4.4609          2.0653
             7.4298          0.8959         28.4696

     Atom 13  O   pos: (  0.605309  0.419804  0.089864)  bare sigma:          75.85
            76.5446         -4.3322         -4.3100
            -2.7585         68.0560         -3.2937
            -7.1285         -1.7883         82.9482

     Atom 14  H   pos: (  0.716296  0.329856  0.111709)  bare sigma:          18.60
            24.7229         -9.3344          0.2912
           -10.1636         16.9507         -1.1323
             1.4858         -1.7979         14.1154

     Atom 15  H   pos: (  0.508541  0.404584  0.199677)  bare sigma:          14.37
            17.9881         -1.6799        -14.9688
            -0.1082          2.9449         -0.1717
           -16.0200          1.4543         22.1824

     Atom 16  O   pos: ( -0.487146  0.978675  1.689356)  bare sigma:          44.13
            57.4371          7.3454          7.2646
             9.8310         45.8898         -1.0636
             8.9377          4.2404         29.0503

     Atom 17  H   pos: (  0.524966 -0.796231  1.668223)  bare sigma:           8.17
            26.7069          4.4676         15.1724
             4.0220         -3.9307          2.6904
            15.4602          2.6397          1.7270

     Atom 18  H   pos: ( -0.433295  1.042274  1.569276)  bare sigma:          17.77
            18.1531          6.7897         -5.3690
             6.9829         16.9887         -7.1208
            -6.1871         -7.8986         18.1582

     Atom 19  O   pos: (  0.103878  0.903552  0.440120)  bare sigma:          72.89
            75.1463          0.8877          4.8968
             0.3785         74.7340         -1.7202
             5.1754         -0.9717         68.7863

     Atom 20  H   pos: (  0.247423  0.921606  0.446628)  bare sigma:          17.44
            30.7709          2.6325          5.9674
             3.4530         10.6524          0.5646
             4.4657          0.2213         10.8993

     Atom 21  H   pos: (  0.057203  1.012187  0.351175)  bare sigma:          13.89
             9.0032         -6.5028          7.3486
            -8.1204         19.7123        -13.1635
             8.2880        -13.0937         12.9633

     Atom 22  O   pos: ( -0.258025  0.724356  1.980907)  bare sigma:          68.99
            65.2389         -1.8982         -4.8904
            -0.8239         61.5064          0.1409
            -4.1181          1.4821         80.2147

     Atom 23  H   pos: ( -0.173209  0.614860  1.939315)  bare sigma:          18.27
            17.3292         -8.0107         -6.5415
            -7.9128         18.7641          5.3323
            -5.4865          4.3627         18.7107

     Atom 24  H   pos: ( -0.445284  1.635841  0.097177)  bare sigma:          11.57
             0.9405          0.5630         -6.0338
             0.8595         -0.3763          0.2908
            -6.9801          1.7671         34.1488

     Atom 25  Ca  pos: ( -0.154099  1.279769  0.800011)  bare sigma:         103.79
           107.0762         -2.5062         -0.3685
            -3.0103        108.3470         -2.4515
            -1.7849         -3.1628         95.9529

     Atom 26  Si  pos: ( -0.642716  1.228657  0.661458)  bare sigma:         -27.66
           -27.4693          2.2843         -0.0074
             2.5693        -28.8651         -0.2165
             0.7751         -0.2287        -26.6583

     Atom 27  O   pos: ( -0.827590  1.183313  0.809703)  bare sigma:          32.35
            42.3782         -2.8121          2.9126
            -4.1930         35.8054         -0.8088
             7.1176          0.7978         18.8762

     Atom 28  O   pos: ( -0.490874  1.368285  0.783510)  bare sigma:          30.69
            29.6048          2.1250         -1.4412
             3.0794         41.1394          3.3228
            -2.3940          0.9053         21.3370

     Atom 29  O   pos: ( -0.544980  1.012399  0.597654)  bare sigma:          51.27
            50.8968         -9.4043          3.1869
            -8.3891         54.9754          1.5378
             3.5483          1.6071         47.9237

     Atom 30  O   pos: ( -0.709868  1.322375  0.448512)  bare sigma:          55.33
            47.3287         -3.9119          5.3374
            -2.5762         58.3356        -10.3600
             4.1735         -9.2525         60.3254

     Atom 31  Ca  pos: (  0.759484 -0.068610  0.898923)  bare sigma:          99.44
           100.4544         -0.1165         -3.9644
            -0.8394        109.2880         -0.6141
            -4.4527         -0.3290         88.5812

     Atom 32  Si  pos: (  0.256481 -0.009695  0.747789)  bare sigma:         -27.78
           -26.1377          2.9415          0.4181
             3.2783        -29.5660         -0.0621
             1.0738         -0.0309        -27.6336

     Atom 33  O   pos: (  0.099602 -0.144985  0.868991)  bare sigma:          37.44
            44.2431          2.1780         -0.2868
             2.1292         42.7529          3.0298
             2.4135          3.0424         25.3169

     Atom 34  O   pos: (  0.440334  0.040175  0.891442)  bare sigma:          33.16
            37.7596         -0.0840          1.7780
            -1.6477         31.9200          0.8070
             0.6213          0.7031         29.7929

     Atom 35  O   pos: (  0.320685 -0.107349  0.530517)  bare sigma:          52.81
            53.3210         -5.1792         -7.5624
            -5.7300         50.6583         10.4851
            -6.8515          9.0521         54.4455

     Atom 36  Ca  pos: ( -0.304033  0.871219  1.118508)  bare sigma:          98.72
           103.7304         -4.6411         -4.0854
            -4.1644         97.4037         -5.1011
            -3.9995         -4.9299         95.0324

     Atom 37  Si  pos: ( -0.778327  0.848349  1.315038)  bare sigma:         -27.85
           -25.0383          3.9545          1.6192
             4.2244        -30.7521         -0.8874
             0.6993         -0.6366        -27.7542

     Atom 38  O   pos: ( -0.607401  0.971608  1.204983)  bare sigma:          30.66
            33.4075         -2.2128         -6.5444
            -2.4379         33.5761         -4.7653
            -7.1634         -6.4554         25.0069

     Atom 39  O   pos: (  0.021876  0.816527  1.214424)  bare sigma:          39.40
            47.5411         -1.9831          4.2387
            -5.9060         27.1589         -2.9948
             0.7928         -0.9872         43.5009

     Atom 40  O   pos: ( -0.820280  0.944191  1.538171)  bare sigma:          48.41
            53.4397         -1.0394         -2.7788
            -0.6367         43.0250          1.8330
            -2.1570          1.5896         48.7760

     Atom 41  Ca  pos: (  0.590728 -0.478558  1.169604)  bare sigma:          99.27
            97.1144         -1.2518         -7.1237
            -1.7715        106.9431         -1.8757
            -6.0175         -1.7248         93.7570

     Atom 42  Si  pos: (  0.063277 -0.451549  1.346682)  bare sigma:         -27.83
           -24.3614          3.4422          0.9171
             3.8723        -33.0236          0.6684
             0.4618          0.1955        -26.0918

     Atom 43  O   pos: ( -0.256625  1.224711  1.123826)  bare sigma:          31.11
            25.4611          1.7296          0.6350
             2.2816         28.4829          2.0516
             0.8170          2.7885         39.3916

     Atom 44  O   pos: (  0.302153 -0.425693  1.332271)  bare sigma:          38.88
            49.1688         -3.7438         -6.2538
            -5.9291         27.3285          0.7264
           -10.9013         -0.1540         40.1547

     Atom 45  O   pos: ( -0.006805 -0.210760  1.364607)  bare sigma:          42.36
            44.0529         -4.5334          2.0951
            -4.5860         45.6745          1.3450
             2.2169          0.9562         37.3610

     Atom 46  O   pos: (  0.982757 -0.556935  1.580834)  bare sigma:          28.22
            25.3887         -6.0532         -4.0421
            -5.9511         24.8452         -0.1937
            -5.3756         -2.2324         34.4320

     Atom 47  Ca  pos: ( -0.130111  0.932472  1.705607)  bare sigma:          97.30
            95.8150         -2.3471          5.1585
            -1.7278        102.4548          7.2813
             5.8798          6.9156         93.6161

     Atom 48  Ca  pos: ( -0.590989  0.672119  1.827582)  bare sigma:         105.15
            94.7931          2.1246         -7.8055
             1.3334        106.3586         -0.1581
            -8.7350         -2.7116        114.3011

     Atom 49  Si  pos: ( -0.719984  1.539868  0.336156)  bare sigma:         -27.48
           -25.2445          4.1608          1.1604
             4.3903        -31.8890          1.3301
             1.2725          1.4603        -25.3185

     Atom 50  O   pos: ( -0.802736  1.491482  0.115591)  bare sigma:          38.87
            28.5948          0.6080         -4.6078
             1.5469         32.2421         -5.2364
            -0.4922         -1.3292         55.7597

     Atom 51  O   pos: (  0.702292 -0.121274  0.397158)  bare sigma:          51.01
            56.4356          4.3074          1.6310
             4.7035         49.7418         -1.0570
             2.0843         -0.9490         46.8409

     Atom 52  O   pos: ( -0.063992 -0.134454  1.915820)  bare sigma:          61.90
            63.6448         -2.1434         -4.5165
            -1.6842         56.6865          4.3293
            -2.3737          4.8984         65.3797

     Atom 53  H   pos: ( -0.016220 -0.034748  1.823149)  bare sigma:          17.70
            14.9105          3.1415         -6.3629
             3.7031         16.6668         -6.3762
            -5.7040         -4.8467         21.5283

     Atom 54  H   pos: ( -0.129388 -0.068309  2.035048)  bare sigma:           9.42
             1.4959         -6.4314        -13.1222
            -6.9153          2.9851         13.8326
           -12.1673         12.9215         23.7696

     Atom 55  O   pos: ( -0.375199  0.939750  0.189095)  bare sigma:          64.55
            59.3852         -0.0861         -0.3365
            -0.8369         62.3480         -5.3720
            -1.0386         -6.9523         71.9185

     Atom 56  H   pos: ( -0.259329  1.026582  0.202801)  bare sigma:          16.56
            23.2947         13.7436          1.1273
            12.7222         18.1300          0.6373
             1.2370          0.4291          8.2677

     Atom 57  H   pos: ( -0.374621  0.841120  0.308373)  bare sigma:           8.11
            -5.2244         -0.8589          0.6305
            -0.3290         10.0286        -18.5519
            -0.1352        -19.3784         19.5394

     Atom 58  O   pos: (  0.233483 -0.087345  1.646491)  bare sigma:          64.62
            66.3788          4.5918          2.7519
             5.9328         63.8875          3.1642
             2.1239         -0.1999         63.5810

     Atom 59  H   pos: (  0.126949 -0.128585  1.552339)  bare sigma:          12.86
            16.8522          4.9892         14.3537
             6.0197          4.8743          6.4579
            14.1417          5.2761         16.8601

     Atom 60  H   pos: (  0.298927 -0.214188  1.687165)  bare sigma:          13.07
             9.5929        -11.0361          3.4877
           -11.9963         24.7193         -5.5553
             3.6175         -5.3737          4.8927

     Atom 61  O   pos: ( -0.094904  0.220188  0.357661)  bare sigma:          70.98
            66.2221          5.8939          5.1410
             7.3241         76.1251          0.2177
             7.1637          0.6459         70.5960

     Atom 62  H   pos: (  0.004626  0.185232  0.460339)  bare sigma:          15.10
            16.6556         -0.8041         15.1969
            -1.5701          7.2693         -3.3478
            15.6090         -2.4979         21.3654

     Atom 63  H   pos: (  0.810454  0.104488  0.389612)  bare sigma:          13.45
            12.5229         15.5256          1.6664
            16.4602         24.4634          0.1788
             1.3415         -0.6281          3.3746

     Atom 64  O   pos: ( -0.627452  1.147982 -0.022671)  bare sigma:          71.23
            67.7848         -6.4212          3.3320
            -6.5121         70.1298          2.1323
             4.8366          1.7597         75.7836

     Atom 65  H   pos: ( -0.671787  1.271789  0.043121)  bare sigma:          15.02
             9.0051         -8.8449         -3.2961
            -9.7861         24.6142          8.4133
            -3.7084          9.6839         11.4486

     Atom 66  H   pos: ( -0.549341  1.071199  0.075798)  bare sigma:          13.21
            13.8648        -12.2449         10.8109
           -12.4819         11.4865         -9.3943
            12.3633        -10.7736         14.2932

     Atom 67  O   pos: (  0.178081  0.383279  1.815619)  bare sigma:          62.52
            66.7252         -8.2321          9.9517
            -7.3635         60.2599         -6.4437
            10.1454         -6.2686         60.5780

     Atom 68  H   pos: (  0.061580  0.466201  1.735268)  bare sigma:           5.87
            12.3122        -17.2921         15.1076
           -17.1801          2.8656        -13.3426
            14.0349        -12.6505          2.4221

     Atom 69  H   pos: ( -0.047896  1.257314 -0.090064)  bare sigma:          18.43
            12.9233          2.2144         -4.6786
             1.5974         11.7925         -5.9956
            -3.3421         -6.1831         30.5890

     Atom 70  O   pos: (  0.077784  0.625969  0.077707)  bare sigma:          65.99
            58.7461         -1.8879         -1.0547
            -2.4959         66.8738          0.8785
             1.0712          1.7806         72.3640

     Atom 71  H   pos: ( -0.024292  0.695940 -0.001463)  bare sigma:          14.94
            18.9961        -10.6613         10.2014
            -9.8769         11.7840         -6.0087
            11.1437         -6.9990         14.0482

     Atom 72  H   pos: (  0.068878  0.487504  0.020724)  bare sigma:          12.50
             0.1110          2.7488          0.5934
             1.6098         30.2280         10.2729
             0.4310         12.9858          7.1658

     Atom 73  Ca  pos: ( -0.494012  0.383832  0.944874)  bare sigma:         100.67
           107.2473         -2.5969         -2.5200
            -2.5414        104.8960          1.3192
            -1.4500          0.6103         89.8604

     Atom 74  Si  pos: (  0.025650  0.354686  0.833998)  bare sigma:         -28.12
           -26.3050          3.6653          3.3411
             3.4673        -28.7556         -3.5021
             3.1458         -4.2098        -29.3143

     Atom 75  O   pos: ( -0.192613  0.261315  0.859847)  bare sigma:          29.33
            33.4516         -0.0729         -6.3025
             0.5378         36.5210         -0.6239
            -9.3526         -1.2638         18.0128

     Atom 76  O   pos: (  0.161804  0.360005  1.031701)  bare sigma:          32.75
            40.0672         -4.6215         -4.2215
            -5.0358         20.1976          2.3080
            -6.2271          1.6038         37.9787

     Atom 77  O   pos: (  0.150312  0.200665  0.671890)  bare sigma:          45.75
            40.8521         -4.4926         -0.2000
            -4.7728         50.5972          0.2211
             1.3743         -0.3608         45.7919

     Atom 78  O   pos: (  0.023706  0.565867  0.721885)  bare sigma:          21.76
             4.0491          7.3277          3.9745
             7.6692         24.7869          5.7575
             5.6611          4.6838         36.4556

     Atom 79  Ca  pos: (  0.136723  0.837183  0.865639)  bare sigma:         103.78
           101.2150          2.9840          1.2676
             3.6772        112.5063          6.0054
             0.1508          6.0074         97.6302

     Atom 80  Si  pos: ( -0.394207  0.829696  0.677787)  bare sigma:         -28.17
           -28.9015          2.9302         -1.4339
             3.2964        -30.6601          1.9021
            -1.2893          2.7608        -24.9523

     Atom 81  O   pos: ( -0.524458  0.706271  0.839598)  bare sigma:          32.28
            28.2061         -5.2272          1.0902
            -2.0486         45.1871        -10.1328
             1.5316         -5.5597         23.4365

     Atom 82  O   pos: ( -0.207972  0.935042  0.791872)  bare sigma:          27.27
            25.9702         -3.2711         -5.1116
            -2.0373         27.4362         -3.2758
            -5.7575         -4.4296         28.4181

     Atom 83  O   pos: ( -0.346657  0.702974  0.477164)  bare sigma:          38.99
            45.4850         -6.1973         -7.5459
            -5.1117         35.9169          1.7275
            -6.5025         -0.1561         35.5642

     Atom 84  Ca  pos: (  0.300191 -0.028080  1.219165)  bare sigma:         110.07
           107.4162          5.6800         -0.3502
             5.4988        113.7318          5.0776
            -1.0203          4.6934        109.0688

     Atom 85  Si  pos: ( -0.213607 -0.062728  1.371724)  bare sigma:         -27.44
           -29.6953          6.5269         -0.4362
             6.5741        -25.6650         -0.4355
            -0.5196         -0.9377        -26.9474

     Atom 86  O   pos: ( -0.112448  0.149835  1.356070)  bare sigma:          37.36
            24.7895         11.1093         -1.8556
            16.1194         67.5801         -8.0937
            -4.6147        -10.1606         19.7201

     Atom 87  O   pos: (  0.645833 -0.135813  1.215715)  bare sigma:          25.48
            19.1423         -0.3442         -1.3262
             1.1770         26.8730          0.7958
            -0.5320         -0.9910         30.4276

     Atom 88  O   pos: (  0.675379 -0.105893  1.613052)  bare sigma:          23.91
            16.5781        -17.7230         -1.1498
           -17.0047         32.9702         -5.4119
            -2.6233         -3.9711         22.1731

     Atom 89  Ca  pos: ( -0.013245  0.449420  1.312613)  bare sigma:         102.57
            97.4585          4.8638         -5.9174
             4.7624        109.2650          2.9512
            -6.7366          2.9777        100.9859

     Atom 90  Si  pos: ( -0.507929  0.467124  1.385120)  bare sigma:         -28.21
           -30.3248          3.8366         -1.3854
             3.6506        -27.7610         -0.5616
            -1.1260         -0.2721        -26.5510

     Atom 91  O   pos: (  0.408125  0.245277  1.369539)  bare sigma:          31.15
            22.4623          4.7497          4.9440
             5.7920         38.5025          8.9452
             5.9431         10.7217         32.4742

     Atom 92  O   pos: ( -0.344144  0.545523  1.226778)  bare sigma:          30.72
            31.7494          1.2423         -0.1440
             1.5626         29.3857         -1.0569
             2.7411         -0.0849         31.0292

     Atom 93  O   pos: ( -0.702394  0.619427  1.370949)  bare sigma:          49.60
            52.3105         -8.5879          1.9420
            -6.4083         51.9076         -0.9580
             1.1220         -0.6022         44.5676

     Atom 94  O   pos: ( -0.434536  0.471523  1.615731)  bare sigma:          23.68
            25.3123          0.0110        -11.1265
            -1.0060         29.5950         10.9236
           -10.2134         10.2844         16.1332

     Atom 95  Ca  pos: (  0.758867 -0.389562  1.784157)  bare sigma:         102.77
           101.4377         -5.0302          0.7641
            -4.4785        104.6207          1.4112
             1.3938          1.6022        102.2377

     Atom 96  Ca  pos: (  0.471742  0.148452  1.712103)  bare sigma:         103.01
            96.2756         -2.3931         -1.4242
            -2.6981        111.0994          4.6595
            -0.8495          5.4874        101.6534

     Atom 97  Ca  pos: ( -0.041396  0.579490  0.401049)  bare sigma:         102.84
            98.7430         -2.4787         -3.7044
            -3.6127         93.7749         -1.3690
            -4.7402         -0.2542        115.9889

     Atom 98  O   pos: (  0.195165 -0.646457  1.974703)  bare sigma:          49.62
            48.5222          5.3014          4.1486
             7.0370         51.0299         28.8795
             2.6220         18.8586         49.3158

     Atom 99  H   pos: (  0.032877  0.211133  0.074592)  bare sigma:          18.52
            11.5530          0.6573         -0.7482
             0.9286         13.7042         -2.8068
            -1.5870         -3.7959         30.2898

     Atom100  O   pos: ( -0.066146  0.591072  1.644218)  bare sigma:          43.18
            34.2320        -12.9703          4.6460
           -14.2443         48.5119          0.7825
             5.8638          2.2239         46.8018

     Atom101  H   pos: ( -0.201835  0.533533  1.640925)  bare sigma:          13.85
            30.1109          8.4796          2.7004
             8.7026          5.8689          1.8044
             1.9949          2.0432          5.5850

     Diamagnetic contribution in ppm:

     Atom  1  O   pos: ( -0.054854  1.190937  0.201960)  dia sigma:          18.04
            18.2555          0.1670         -0.4646
             0.1670         18.0504          0.1059
            -0.4646          0.1059         17.8191

     Atom  2  H   pos: ( -0.945196  1.289281  0.141175)  dia sigma:           0.93
             0.9326         -0.0000         -0.0000
            -0.0000          0.9326         -0.0000
            -0.0000         -0.0000          0.9326

     Atom  3  H   pos: ( -0.135683  1.276805  0.294320)  dia sigma:           0.94
             0.9401         -0.0000         -0.0000
            -0.0000          0.9401         -0.0000
            -0.0000         -0.0000          0.9401

     Atom  4  O   pos: (  0.348046  0.453962  0.400343)  dia sigma:          18.02
            17.8469          0.5673          0.0694
             0.5673         18.2092         -0.2770
             0.0694         -0.2770         18.0019

     Atom  5  H   pos: (  0.315889  0.354835  0.502416)  dia sigma:           1.00
             1.0045         -0.0000         -0.0000
            -0.0000          1.0045         -0.0000
            -0.0000         -0.0000          1.0045

     Atom  6  H   pos: (  0.450439  0.545745  0.455930)  dia sigma:           0.95
             0.9490         -0.0000         -0.0000
            -0.0000          0.9490         -0.0000
            -0.0000         -0.0000          0.9490

     Atom  7  O   pos: ( -0.215841  1.428964  0.451338)  dia sigma:          18.14
            18.6403          0.1309          0.1839
             0.1309         18.2092         -0.0830
             0.1839         -0.0830         17.5636

     Atom  8  H   pos: ( -0.105586  1.525129  0.451680)  dia sigma:           1.00
             0.9980         -0.0000         -0.0000
            -0.0000          0.9980         -0.0000
            -0.0000         -0.0000          0.9980

     Atom  9  H   pos: ( -0.337572  1.510184  0.410242)  dia sigma:           0.89
             0.8910         -0.0000         -0.0000
            -0.0000          0.8910         -0.0000
            -0.0000         -0.0000          0.8910

     Atom 10  O   pos: (  0.418571 -0.430604  1.715747)  dia sigma:          18.20
            17.8733          0.3085         -0.0495
             0.3085         18.0003         -0.2018
            -0.0495         -0.2018         18.7350

     Atom 11  H   pos: (  0.347834 -0.526253  1.803523)  dia sigma:           0.95
             0.9535         -0.0000         -0.0000
            -0.0000          0.9535         -0.0000
            -0.0000         -0.0000          0.9535

     Atom 12  H   pos: (  0.380568 -0.458533  1.573717)  dia sigma:           0.92
             0.9244         -0.0000         -0.0000
            -0.0000          0.9244         -0.0000
            -0.0000         -0.0000          0.9244

     Atom 13  O   pos: (  0.605309  0.419804  0.089864)  dia sigma:          18.22
            18.6059         -0.5152         -0.3517
            -0.5152         17.9285         -0.2441
            -0.3517         -0.2441         18.1196

     Atom 14  H   pos: (  0.716296  0.329856  0.111709)  dia sigma:           1.02
             1.0241         -0.0000         -0.0000
            -0.0000          1.0241         -0.0000
            -0.0000         -0.0000          1.0241

     Atom 15  H   pos: (  0.508541  0.404584  0.199677)  dia sigma:           0.96
             0.9574         -0.0000         -0.0000
            -0.0000          0.9574         -0.0000
            -0.0000         -0.0000          0.9574

     Atom 16  O   pos: ( -0.487146  0.978675  1.689356)  dia sigma:          17.73
            17.6216          0.1219         -0.2636
             0.1219         17.5500         -0.3527
            -0.2636         -0.3527         18.0156

     Atom 17  H   pos: (  0.524966 -0.796231  1.668223)  dia sigma:           0.85
             0.8531         -0.0000         -0.0000
            -0.0000          0.8531         -0.0000
            -0.0000         -0.0000          0.8531

     Atom 18  H   pos: ( -0.433295  1.042274  1.569276)  dia sigma:           1.02
             1.0171         -0.0000         -0.0000
            -0.0000          1.0171         -0.0000
            -0.0000         -0.0000          1.0171

     Atom 19  O   pos: (  0.103878  0.903552  0.440120)  dia sigma:          18.19
            18.7072         -0.1130          0.2509
            -0.1130         18.0389         -0.4668
             0.2509         -0.4668         17.8183

     Atom 20  H   pos: (  0.247423  0.921606  0.446628)  dia sigma:           1.02
             1.0179         -0.0000         -0.0000
            -0.0000          1.0179         -0.0000
            -0.0000         -0.0000          1.0179

     Atom 21  H   pos: (  0.057203  1.012187  0.351175)  dia sigma:           0.95
             0.9537         -0.0000         -0.0000
            -0.0000          0.9537         -0.0000
            -0.0000         -0.0000          0.9537

     Atom 22  O   pos: ( -0.258025  0.724356  1.980907)  dia sigma:          18.17
            17.9114         -0.5339         -0.2418
            -0.5339         18.1403          0.2157
            -0.2418          0.2157         18.4661

     Atom 23  H   pos: ( -0.173209  0.614860  1.939315)  dia sigma:           1.02
             1.0239         -0.0000         -0.0000
            -0.0000          1.0239         -0.0000
            -0.0000         -0.0000          1.0239

     Atom 24  H   pos: ( -0.445284  1.635841  0.097177)  dia sigma:           0.90
             0.9030         -0.0000         -0.0000
            -0.0000          0.9030         -0.0000
            -0.0000         -0.0000          0.9030

     Atom 25  Ca  pos: ( -0.154099  1.279769  0.800011)  dia sigma:          -4.23
            -4.2382          0.0086          0.0012
             0.0086         -4.2391          0.0089
             0.0012          0.0089         -4.2044

     Atom 26  Si  pos: ( -0.642716  1.228657  0.661458)  dia sigma:           1.94
             1.9362         -0.0257          0.0031
            -0.0257          1.9546         -0.0004
             0.0031         -0.0004          1.9298

     Atom 27  O   pos: ( -0.827590  1.183313  0.809703)  dia sigma:          17.77
            17.8283          0.0290         -0.1380
             0.0290         17.6633         -0.0601
            -0.1380         -0.0601         17.8328

     Atom 28  O   pos: ( -0.490874  1.368285  0.783510)  dia sigma:          17.89
            17.8744          0.0907          0.1317
             0.0907         17.9372          0.1157
             0.1317          0.1157         17.8729

     Atom 29  O   pos: ( -0.544980  1.012399  0.597654)  dia sigma:          18.30
            18.2632         -0.2798          0.0577
            -0.2798         18.5602          0.0297
             0.0577          0.0297         18.0683

     Atom 30  O   pos: ( -0.709868  1.322375  0.448512)  dia sigma:          18.38
            18.1332         -0.0288          0.0962
            -0.0288         18.4794         -0.3077
             0.0962         -0.3077         18.5162

     Atom 31  Ca  pos: (  0.759484 -0.068610  0.898923)  dia sigma:          -4.21
            -4.2168          0.0017          0.0118
             0.0017         -4.2394          0.0023
             0.0118          0.0023         -4.1671

     Atom 32  Si  pos: (  0.256481 -0.009695  0.747789)  dia sigma:           1.92
             1.9024         -0.0323         -0.0120
            -0.0323          1.9423          0.0144
            -0.0120          0.0144          1.9266

     Atom 33  O   pos: (  0.099602 -0.144985  0.868991)  dia sigma:          17.72
            17.7109          0.1014         -0.1354
             0.1014         17.6986         -0.0977
            -0.1354         -0.0977         17.7432

     Atom 34  O   pos: (  0.440334  0.040175  0.891442)  dia sigma:          17.87
            17.8798          0.0489          0.1445
             0.0489         17.7817          0.0812
             0.1445          0.0812         17.9416

     Atom 35  O   pos: (  0.320685 -0.107349  0.530517)  dia sigma:          18.35
            18.3495         -0.1267         -0.2316
            -0.1267         18.1617          0.2761
            -0.2316          0.2761         18.5443

     Atom 36  Ca  pos: ( -0.304033  0.871219  1.118508)  dia sigma:          -4.20
            -4.2144         -0.0004          0.0110
            -0.0004         -4.1995          0.0133
             0.0110          0.0133         -4.1781

     Atom 37  Si  pos: ( -0.778327  0.848349  1.315038)  dia sigma:           1.93
             1.9095         -0.0389         -0.0043
            -0.0389          1.9625          0.0046
            -0.0043          0.0046          1.9219

     Atom 38  O   pos: ( -0.607401  0.971608  1.204983)  dia sigma:          17.89
            17.9445          0.1408         -0.0801
             0.1408         17.8466         -0.0896
            -0.0801         -0.0896         17.8671

     Atom 39  O   pos: (  0.021876  0.816527  1.214424)  dia sigma:          17.74
            17.8378          0.0487          0.1473
             0.0487         17.5864          0.0650
             0.1473          0.0650         17.8060

     Atom 40  O   pos: ( -0.820280  0.944191  1.538171)  dia sigma:          18.21
            18.3468          0.1038          0.2143
             0.1038         17.8644          0.2133
             0.2143          0.2133         18.4281

     Atom 41  Ca  pos: (  0.590728 -0.478558  1.169604)  dia sigma:          -4.20
            -4.2057         -0.0048          0.0245
            -0.0048         -4.2175          0.0100
             0.0245          0.0100         -4.1783

     Atom 42  Si  pos: (  0.063277 -0.451549  1.346682)  dia sigma:           1.92
             1.8925         -0.0348         -0.0040
            -0.0348          1.9694         -0.0003
            -0.0040         -0.0003          1.9005

     Atom 43  O   pos: ( -0.256625  1.224711  1.123826)  dia sigma:          17.80
            17.7929          0.0555          0.1430
             0.0555         17.7283          0.1110
             0.1430          0.1110         17.8751

     Atom 44  O   pos: (  0.302153 -0.425693  1.332271)  dia sigma:          17.70
            17.9073          0.0877          0.0246
             0.0877         17.5708         -0.0842
             0.0246         -0.0842         17.6344

     Atom 45  O   pos: ( -0.006805 -0.210760  1.364607)  dia sigma:          18.20
            18.2513         -0.2159          0.0000
            -0.2159         18.3714          0.0548
             0.0000          0.0548         17.9630

     Atom 46  O   pos: (  0.982757 -0.556935  1.580834)  dia sigma:          17.74
            17.6808          0.0423         -0.1224
             0.0423         17.6900         -0.1004
            -0.1224         -0.1004         17.8350

     Atom 47  Ca  pos: ( -0.130111  0.932472  1.705607)  dia sigma:          -4.20
            -4.2008          0.0009         -0.0009
             0.0009         -4.2117         -0.0141
            -0.0009         -0.0141         -4.1890

     Atom 48  Ca  pos: ( -0.590989  0.672119  1.827582)  dia sigma:          -4.21
            -4.1851         -0.0131          0.0249
            -0.0131         -4.2053         -0.0004
             0.0249         -0.0004         -4.2352

     Atom 49  Si  pos: ( -0.719984  1.539868  0.336156)  dia sigma:           1.90
             1.8882         -0.0390         -0.0164
            -0.0390          1.9275         -0.0069
            -0.0164         -0.0069          1.8829

     Atom 50  O   pos: ( -0.802736  1.491482  0.115591)  dia sigma:          17.73
            17.5884          0.0152          0.0986
             0.0152         17.7039          0.1220
             0.0986          0.1220         17.8875

     Atom 51  O   pos: (  0.702292 -0.121274  0.397158)  dia sigma:          17.64
            17.8049          0.1266         -0.0102
             0.1266         17.5762         -0.0307
            -0.0102         -0.0307         17.5349

     Atom 52  O   pos: ( -0.063992 -0.134454  1.915820)  dia sigma:          18.23
            17.8531          0.0990         -0.4927
             0.0990         18.3239         -0.2116
            -0.4927         -0.2116         18.5123

     Atom 53  H   pos: ( -0.016220 -0.034748  1.823149)  dia sigma:           1.03
             1.0272         -0.0000         -0.0000
            -0.0000          1.0272         -0.0000
            -0.0000         -0.0000          1.0272

     Atom 54  H   pos: ( -0.129388 -0.068309  2.035048)  dia sigma:           0.90
             0.9037         -0.0000         -0.0000
            -0.0000          0.9037         -0.0000
            -0.0000         -0.0000          0.9037

     Atom 55  O   pos: ( -0.375199  0.939750  0.189095)  dia sigma:          18.17
            18.2157          0.4883          0.0797
             0.4883         18.2439         -0.2814
             0.0797         -0.2814         18.0577

     Atom 56  H   pos: ( -0.259329  1.026582  0.202801)  dia sigma:           1.01
             1.0085         -0.0000         -0.0000
            -0.0000          1.0085         -0.0000
            -0.0000         -0.0000          1.0085

     Atom 57  H   pos: ( -0.374621  0.841120  0.308373)  dia sigma:           0.86
             0.8570         -0.0000         -0.0000
            -0.0000          0.8570         -0.0000
            -0.0000         -0.0000          0.8570

     Atom 58  O   pos: (  0.233483 -0.087345  1.646491)  dia sigma:          18.24
            18.2996         -0.1634          0.5774
            -0.1634         18.3564         -0.0940
             0.5774         -0.0940         18.0699

     Atom 59  H   pos: (  0.126949 -0.128585  1.552339)  dia sigma:           0.96
             0.9568         -0.0000         -0.0000
            -0.0000          0.9568         -0.0000
            -0.0000         -0.0000          0.9568

     Atom 60  H   pos: (  0.298927 -0.214188  1.687165)  dia sigma:           0.95
             0.9513         -0.0000         -0.0000
            -0.0000          0.9513         -0.0000
            -0.0000         -0.0000          0.9513

     Atom 61  O   pos: ( -0.094904  0.220188  0.357661)  dia sigma:          18.15
            18.3759          0.3137          0.5090
             0.3137         18.1270         -0.1716
             0.5090         -0.1716         17.9368

     Atom 62  H   pos: (  0.004626  0.185232  0.460339)  dia sigma:           0.98
             0.9792         -0.0000         -0.0000
            -0.0000          0.9792         -0.0000
            -0.0000         -0.0000          0.9792

     Atom 63  H   pos: (  0.810454  0.104488  0.389612)  dia sigma:           0.93
             0.9317         -0.0000         -0.0000
            -0.0000          0.9317         -0.0000
            -0.0000         -0.0000          0.9317

     Atom 64  O   pos: ( -0.627452  1.147982 -0.022671)  dia sigma:          18.27
            17.9195         -0.5289          0.2177
            -0.5289         18.6207          0.0708
             0.2177          0.0708         18.2772

     Atom 65  H   pos: ( -0.671787  1.271789  0.043121)  dia sigma:           0.98
             0.9759         -0.0000         -0.0000
            -0.0000          0.9759         -0.0000
            -0.0000         -0.0000          0.9759

     Atom 66  H   pos: ( -0.549341  1.071199  0.075798)  dia sigma:           0.96
             0.9569         -0.0000         -0.0000
            -0.0000          0.9569         -0.0000
            -0.0000         -0.0000          0.9569

     Atom 67  O   pos: (  0.178081  0.383279  1.815619)  dia sigma:          17.96
            17.8744         -0.0810         -0.1742
            -0.0810         17.6484         -0.4127
            -0.1742         -0.4127         18.3695

     Atom 68  H   pos: (  0.061580  0.466201  1.735268)  dia sigma:           0.79
             0.7917         -0.0000         -0.0000
            -0.0000          0.7917         -0.0000
            -0.0000         -0.0000          0.7917

     Atom 69  H   pos: ( -0.047896  1.257314 -0.090064)  dia sigma:           1.03
             1.0337         -0.0000         -0.0000
            -0.0000          1.0337         -0.0000
            -0.0000         -0.0000          1.0337

     Atom 70  O   pos: (  0.077784  0.625969  0.077707)  dia sigma:          18.04
            17.8292         -0.3416          0.3289
            -0.3416         18.4437          0.0208
             0.3289          0.0208         17.8399

     Atom 71  H   pos: ( -0.024292  0.695940 -0.001463)  dia sigma:           0.99
             0.9889         -0.0000         -0.0000
            -0.0000          0.9889         -0.0000
            -0.0000         -0.0000          0.9889

     Atom 72  H   pos: (  0.068878  0.487504  0.020724)  dia sigma:           0.94
             0.9361         -0.0000         -0.0000
            -0.0000          0.9361         -0.0000
            -0.0000         -0.0000          0.9361

     Atom 73  Ca  pos: ( -0.494012  0.383832  0.944874)  dia sigma:          -4.21
            -4.2363          0.0043          0.0051
             0.0043         -4.2260         -0.0074
             0.0051         -0.0074         -4.1695

     Atom 74  Si  pos: (  0.025650  0.354686  0.833998)  dia sigma:           1.96
             1.9387         -0.0355         -0.0350
            -0.0355          1.9654          0.0419
            -0.0350          0.0419          1.9691

     Atom 75  O   pos: ( -0.192613  0.261315  0.859847)  dia sigma:          17.85
            18.0270          0.1113         -0.0227
             0.1113         17.7850          0.0177
            -0.0227          0.0177         17.7352

     Atom 76  O   pos: (  0.161804  0.360005  1.031701)  dia sigma:          17.71
            17.7275         -0.0290          0.1588
            -0.0290         17.6196          0.0134
             0.1588          0.0134         17.7680

     Atom 77  O   pos: (  0.150312  0.200665  0.671890)  dia sigma:          18.09
            17.9836         -0.2466         -0.0624
            -0.2466         18.2482          0.0210
            -0.0624          0.0210         18.0336

     Atom 78  O   pos: (  0.023706  0.565867  0.721885)  dia sigma:          17.92
            17.7634          0.0172         -0.0352
             0.0172         18.0665         -0.1188
            -0.0352         -0.1188         17.9166

     Atom 79  Ca  pos: (  0.136723  0.837183  0.865639)  dia sigma:          -4.22
            -4.2131         -0.0080         -0.0081
            -0.0080         -4.2495         -0.0200
            -0.0081         -0.0200         -4.1862

     Atom 80  Si  pos: ( -0.394207  0.829696  0.677787)  dia sigma:           1.91
             1.9204         -0.0361          0.0138
            -0.0361          1.9324         -0.0234
             0.0138         -0.0234          1.8806

     Atom 81  O   pos: ( -0.524458  0.706271  0.839598)  dia sigma:          17.72
            17.7375          0.0778         -0.1186
             0.0778         17.6680         -0.0984
            -0.1186         -0.0984         17.7410

     Atom 82  O   pos: ( -0.207972  0.935042  0.791872)  dia sigma:          17.79
            17.8718          0.1186          0.1701
             0.1186         17.7290          0.0704
             0.1701          0.0704         17.7833

     Atom 83  O   pos: ( -0.346657  0.702974  0.477164)  dia sigma:          17.77
            17.6205          0.0158         -0.0278
             0.0158         17.7405          0.1249
            -0.0278          0.1249         17.9404

     Atom 84  Ca  pos: (  0.300191 -0.028080  1.219165)  dia sigma:          -4.22
            -4.2231         -0.0156          0.0045
            -0.0156         -4.2271         -0.0101
             0.0045         -0.0101         -4.2088

     Atom 85  Si  pos: ( -0.213607 -0.062728  1.371724)  dia sigma:           1.93
             1.9521         -0.0669          0.0069
            -0.0669          1.9141          0.0028
             0.0069          0.0028          1.9097

     Atom 86  O   pos: ( -0.112448  0.149835  1.356070)  dia sigma:          17.76
            17.7829          0.1466         -0.0238
             0.1466         17.8461          0.0292
            -0.0238          0.0292         17.6488

     Atom 87  O   pos: (  0.645833 -0.135813  1.215715)  dia sigma:          17.79
            17.8154          0.0636          0.1635
             0.0636         17.7026          0.1065
             0.1635          0.1065         17.8503

     Atom 88  O   pos: (  0.675379 -0.105893  1.613052)  dia sigma:          17.75
            17.6454         -0.0450         -0.1642
            -0.0450         17.6876         -0.0662
            -0.1642         -0.0662         17.9123

     Atom 89  Ca  pos: ( -0.013245  0.449420  1.312613)  dia sigma:          -4.20
            -4.1903         -0.0191          0.0170
            -0.0191         -4.2273         -0.0087
             0.0170         -0.0087         -4.1848

     Atom 90  Si  pos: ( -0.507929  0.467124  1.385120)  dia sigma:           1.95
             1.9751         -0.0349          0.0091
            -0.0349          1.9511          0.0055
             0.0091          0.0055          1.9258

     Atom 91  O   pos: (  0.408125  0.245277  1.369539)  dia sigma:          17.75
            17.6184          0.1310         -0.0049
             0.1310         17.9187          0.0223
            -0.0049          0.0223         17.7020

     Atom 92  O   pos: ( -0.344144  0.545523  1.226778)  dia sigma:          17.80
            17.8467          0.1227         -0.1394
             0.1227         17.6964         -0.0530
            -0.1394         -0.0530         17.8585

     Atom 93  O   pos: ( -0.702394  0.619427  1.370949)  dia sigma:          18.41
            18.4330         -0.2698          0.0744
            -0.2698         18.6351         -0.0995
             0.0744         -0.0995         18.1538

     Atom 94  O   pos: ( -0.434536  0.471523  1.615731)  dia sigma:          17.86
            17.7743          0.0088          0.0967
             0.0088         17.7388          0.0146
             0.0967          0.0146         18.0543

     Atom 95  Ca  pos: (  0.758867 -0.389562  1.784157)  dia sigma:          -4.23
            -4.2261          0.0032         -0.0073
             0.0032         -4.2480          0.0059
            -0.0073          0.0059         -4.2266

     Atom 96  Ca  pos: (  0.471742  0.148452  1.712103)  dia sigma:          -4.21
            -4.1877         -0.0025         -0.0033
            -0.0025         -4.2348         -0.0164
            -0.0033         -0.0164         -4.2053

     Atom 97  Ca  pos: ( -0.041396  0.579490  0.401049)  dia sigma:          -4.23
            -4.2219          0.0026          0.0145
             0.0026         -4.2017          0.0013
             0.0145          0.0013         -4.2715

     Atom 98  O   pos: (  0.195165 -0.646457  1.974703)  dia sigma:          17.74
            17.4088         -0.0023          0.0348
            -0.0023         17.5896         -0.3681
             0.0348         -0.3681         18.2169

     Atom 99  H   pos: (  0.032877  0.211133  0.074592)  dia sigma:           1.04
             1.0448         -0.0000         -0.0000
            -0.0000          1.0448         -0.0000
            -0.0000         -0.0000          1.0448

     Atom100  O   pos: ( -0.066146  0.591072  1.644218)  dia sigma:          17.81
            18.1903          0.1789          0.0904
             0.1789         17.6873         -0.0567
             0.0904         -0.0567         17.5394

     Atom101  H   pos: ( -0.201835  0.533533  1.640925)  dia sigma:           0.98
             0.9811         -0.0000         -0.0000
            -0.0000          0.9811         -0.0000
            -0.0000         -0.0000          0.9811

     Paramagnetic contribution in ppm:

     Atom  1  O   pos: ( -0.054854  1.190937  0.201960)  para sigma:         -32.40
           -27.1330          4.5121        -16.9051
             5.9521        -31.7876          1.3048
           -15.1764          3.3513        -38.2713

     Atom  2  H   pos: ( -0.945196  1.289281  0.141175)  para sigma:           0.00
             0.0000          0.0000          0.0000
             0.0000          0.0000          0.0000
             0.0000          0.0000          0.0000

     Atom  3  H   pos: ( -0.135683  1.276805  0.294320)  para sigma:           0.00
             0.0000          0.0000          0.0000
             0.0000          0.0000          0.0000
             0.0000          0.0000          0.0000

     Atom  4  O   pos: (  0.348046  0.453962  0.400343)  para sigma:         -10.37
            -6.7235         24.4621         -5.8123
            21.5093         -7.2466         -3.8272
            -3.9254         -5.3110        -17.1419

     Atom  5  H   pos: (  0.315889  0.354835  0.502416)  para sigma:           0.00
             0.0000          0.0000          0.0000
             0.0000          0.0000          0.0000
             0.0000          0.0000          0.0000

     Atom  6  H   pos: (  0.450439  0.545745  0.455930)  para sigma:           0.00
             0.0000          0.0000          0.0000
             0.0000          0.0000          0.0000
             0.0000          0.0000          0.0000

     Atom  7  O   pos: ( -0.215841  1.428964  0.451338)  para sigma:         -34.97
           -20.5603         -9.2577          5.9115
            -8.8655        -38.2704          4.7748
            -0.1985          4.1220        -46.0703

     Atom  8  H   pos: ( -0.105586  1.525129  0.451680)  para sigma:           0.00
             0.0000          0.0000          0.0000
             0.0000          0.0000          0.0000
             0.0000          0.0000          0.0000

     Atom  9  H   pos: ( -0.337572  1.510184  0.410242)  para sigma:           0.00
             0.0000          0.0000          0.0000
             0.0000          0.0000          0.0000
             0.0000          0.0000          0.0000

     Atom 10  O   pos: (  0.418571 -0.430604  1.715747)  para sigma:         -46.33
           -49.5915          2.6398          1.4740
             4.2469        -51.0516          1.2456
             0.4613          1.8872        -38.3333

     Atom 11  H   pos: (  0.347834 -0.526253  1.803523)  para sigma:           0.00
             0.0000          0.0000          0.0000
             0.0000          0.0000          0.0000
             0.0000          0.0000          0.0000

     Atom 12  H   pos: (  0.380568 -0.458533  1.573717)  para sigma:           0.00
             0.0000          0.0000          0.0000
             0.0000          0.0000          0.0000
             0.0000          0.0000          0.0000

     Atom 13  O   pos: (  0.605309  0.419804  0.089864)  para sigma:          -9.45
            -4.3214        -11.8944        -12.6474
            -8.4381        -27.4420         -8.8341
           -20.1374         -5.6602          3.4053

     Atom 14  H   pos: (  0.716296  0.329856  0.111709)  para sigma:           0.00
             0.0000          0.0000          0.0000
             0.0000          0.0000          0.0000
             0.0000          0.0000          0.0000

     Atom 15  H   pos: (  0.508541  0.404584  0.199677)  para sigma:           0.00
             0.0000          0.0000          0.0000
             0.0000          0.0000          0.0000
             0.0000          0.0000          0.0000

     Atom 16  O   pos: ( -0.487146  0.978675  1.689356)  para sigma:         -76.02
           -49.0556         16.4729         10.6395
            22.0589        -72.9134         -3.5438
            14.6525          9.3519       -106.0895

     Atom 17  H   pos: (  0.524966 -0.796231  1.668223)  para sigma:           0.00
             0.0000          0.0000          0.0000
             0.0000          0.0000          0.0000
             0.0000          0.0000          0.0000

     Atom 18  H   pos: ( -0.433295  1.042274  1.569276)  para sigma:           0.00
             0.0000          0.0000          0.0000
             0.0000          0.0000          0.0000
             0.0000          0.0000          0.0000

     Atom 19  O   pos: (  0.103878  0.903552  0.440120)  para sigma:         -17.13
            -9.0165         -1.2243         11.1207
            -1.8033        -14.5722         -7.6665
            11.8402         -5.3351        -27.8088

     Atom 20  H   pos: (  0.247423  0.921606  0.446628)  para sigma:           0.00
             0.0000          0.0000          0.0000
             0.0000          0.0000          0.0000
             0.0000          0.0000          0.0000

     Atom 21  H   pos: (  0.057203  1.012187  0.351175)  para sigma:           0.00
             0.0000          0.0000          0.0000
             0.0000          0.0000          0.0000
             0.0000          0.0000          0.0000

     Atom 22  O   pos: ( -0.258025  0.724356  1.980907)  para sigma:         -25.45
           -34.2492         -8.2838        -11.6896
            -6.5112        -42.1032          2.8535
           -10.3551          5.7009          0.0106

     Atom 23  H   pos: ( -0.173209  0.614860  1.939315)  para sigma:           0.00
             0.0000          0.0000          0.0000
             0.0000          0.0000          0.0000
             0.0000          0.0000          0.0000

     Atom 24  H   pos: ( -0.445284  1.635841  0.097177)  para sigma:           0.00
             0.0000          0.0000          0.0000
             0.0000          0.0000          0.0000
             0.0000          0.0000          0.0000

     Atom 25  Ca  pos: ( -0.154099  1.279769  0.800011)  para sigma:        -481.54
          -470.2556        -10.6074          0.8628
           -10.9762       -468.1683         -7.3566
            -2.5747         -9.1842       -506.1895

     Atom 26  Si  pos: ( -0.642716  1.228657  0.661458)  para sigma:        -399.35
          -387.5911         15.5781         -5.6203
            16.2206       -411.9622          1.6297
             0.1392          1.1657       -398.5021

     Atom 27  O   pos: ( -0.827590  1.183313  0.809703)  para sigma:        -103.62
           -80.8678         -5.6950          2.9255
            -8.4774        -97.8708         -2.1819
            13.5232          0.4908       -132.1350

     Atom 28  O   pos: ( -0.490874  1.368285  0.783510)  para sigma:        -109.20
          -112.7036          6.0827         -0.9059
             8.6777        -84.2866         10.3724
            -4.0476          4.5693       -130.6050

     Atom 29  O   pos: ( -0.544980  1.012399  0.597654)  para sigma:         -64.82
           -66.9035        -22.9677          6.8174
           -20.4110        -53.2246          2.6863
             6.8318          2.6726        -74.3465

     Atom 30  O   pos: ( -0.709868  1.322375  0.448512)  para sigma:         -57.73
           -76.9807         -9.9908         12.1559
            -6.5947        -49.8974        -25.6480
             8.8921        -23.1043        -46.3013

     Atom 31  Ca  pos: (  0.759484 -0.068610  0.898923)  para sigma:        -501.53
          -501.6231         -1.8774        -10.4562
            -4.7497       -469.2925         -2.8167
           -11.7637         -0.0817       -533.6853

     Atom 32  Si  pos: (  0.256481 -0.009695  0.747789)  para sigma:        -403.91
          -386.5254         24.2703          3.3762
            27.2140       -411.9071         -9.7831
             8.4016         -3.9780       -413.2932

     Atom 33  O   pos: (  0.099602 -0.144985  0.868991)  para sigma:         -90.76
           -74.7729          6.3207         -4.2294
             6.4291        -79.4165          2.8176
             3.0862          4.7552       -118.0886

     Atom 34  O   pos: (  0.440334  0.040175  0.891442)  para sigma:        -102.11
           -91.7432          1.6138          6.4983
            -2.6854       -106.5042          0.9524
             3.7156          2.0923       -108.0840

     Atom 35  O   pos: (  0.320685 -0.107349  0.530517)  para sigma:         -61.25
           -62.2232        -12.5900        -17.6233
           -14.0491        -66.6567         24.0223
           -15.9423         19.4888        -54.8605

     Atom 36  Ca  pos: ( -0.304033  0.871219  1.118508)  para sigma:        -506.67
          -491.0409        -31.3878        -14.5483
           -26.4188       -519.7614        -17.8510
           -11.8287        -17.5735       -509.1985

     Atom 37  Si  pos: ( -0.778327  0.848349  1.315038)  para sigma:        -405.24
          -384.6333         24.2544         11.3628
            27.2951       -428.8134         -2.6361
             1.3224          1.1439       -402.2861

     Atom 38  O   pos: ( -0.607401  0.971608  1.204983)  para sigma:        -108.70
          -101.4612         -2.2108        -16.5685
            -3.0030       -103.4442        -12.4667
           -18.1272        -17.0326       -121.1917

     Atom 39  O   pos: (  0.021876  0.816527  1.214424)  para sigma:         -86.30
           -66.0527         -3.9052         11.5739
           -12.6908       -116.6260         -5.6267
             5.2457         -0.8650        -76.2290

     Atom 40  O   pos: ( -0.820280  0.944191  1.538171)  para sigma:         -74.38
           -63.3670         -1.2956         -4.7761
             0.4405        -89.5045          4.2119
            -3.3936          3.3088        -70.2741

     Atom 41  Ca  pos: (  0.590728 -0.478558  1.169604)  para sigma:        -503.76
          -523.3035        -14.1330        -17.8436
           -15.6340       -473.8828         -6.4902
           -13.2068         -2.4508       -514.1015

     Atom 42  Si  pos: (  0.063277 -0.451549  1.346682)  para sigma:        -406.91
          -383.9100         18.8164          4.8008
            24.4036       -443.8620         -0.2356
             4.3148          0.9958       -392.9611

     Atom 43  O   pos: ( -0.256625  1.224711  1.123826)  para sigma:        -104.77
          -118.0952          4.2345          2.5382
             6.0262       -110.6600          6.6673
             3.9156          8.3993        -85.5449

     Atom 44  O   pos: (  0.302153 -0.425693  1.332271)  para sigma:         -85.44
           -56.9339         -6.5564        -14.2918
           -11.9634       -114.1576          1.2677
           -25.2435         -0.6696        -85.2250

     Atom 45  O   pos: ( -0.006805 -0.210760  1.364607)  para sigma:         -83.13
           -80.9636        -11.4203          2.9843
           -11.8711        -74.8157          2.2078
             3.0861          1.5951        -93.5987

     Atom 46  O   pos: (  0.982757 -0.556935  1.580834)  para sigma:        -109.97
          -119.1203        -14.7522         -8.6919
           -14.3370       -118.2542         -2.2696
           -12.5324         -6.4049        -92.5478

     Atom 47  Ca  pos: ( -0.130111  0.932472  1.705607)  para sigma:        -511.19
          -522.4744        -19.3602         29.6498
           -14.4173       -491.2877         28.1627
            29.8460         21.6515       -519.8077

     Atom 48  Ca  pos: ( -0.590989  0.672119  1.827582)  para sigma:        -462.89
          -509.9718          3.3994        -26.1101
             0.5102       -447.6758         -4.4032
           -27.7520        -16.4774       -431.0360

     Atom 49  Si  pos: ( -0.719984  1.539868  0.336156)  para sigma:        -401.64
          -385.8920         24.1715         24.0490
            27.4200       -423.9857         10.7775
            19.1094          9.3715       -395.0323

     Atom 50  O   pos: ( -0.802736  1.491482  0.115591)  para sigma:         -86.96
          -111.2814         -1.1131         -6.7208
             0.9075       -101.6379        -11.5726
             1.6304         -1.4866        -47.9703

     Atom 51  O   pos: (  0.702292 -0.121274  0.397158)  para sigma:         -58.16
           -42.5250         10.8465          3.3800
            11.7088        -60.9499         -2.1427
             4.1441         -1.4654        -71.0111

     Atom 52  O   pos: ( -0.063992 -0.134454  1.915820)  para sigma:         -43.22
           -39.8761         -4.1848        -14.1593
            -3.2433        -53.6212         10.0215
           -10.2217         10.4494        -36.1603

     Atom 53  H   pos: ( -0.016220 -0.034748  1.823149)  para sigma:           0.00
             0.0000          0.0000          0.0000
             0.0000          0.0000          0.0000
             0.0000          0.0000          0.0000

     Atom 54  H   pos: ( -0.129388 -0.068309  2.035048)  para sigma:           0.00
             0.0000          0.0000          0.0000
             0.0000          0.0000          0.0000
             0.0000          0.0000          0.0000

     Atom 55  O   pos: ( -0.375199  0.939750  0.189095)  para sigma:         -36.63
           -48.0808          4.3534         -0.8357
             3.2703        -38.8384        -14.0305
            -2.4085        -17.6139        -22.9814

     Atom 56  H   pos: ( -0.259329  1.026582  0.202801)  para sigma:           0.00
             0.0000          0.0000          0.0000
             0.0000          0.0000          0.0000
             0.0000          0.0000          0.0000

     Atom 57  H   pos: ( -0.374621  0.841120  0.308373)  para sigma:           0.00
             0.0000          0.0000          0.0000
             0.0000          0.0000          0.0000
             0.0000          0.0000          0.0000

     Atom 58  O   pos: (  0.233483 -0.087345  1.646491)  para sigma:         -37.54
           -33.5312          7.4653         11.5338
            11.2657        -38.6340          6.1481
             9.7906         -0.9251        -40.4430

     Atom 59  H   pos: (  0.126949 -0.128585  1.552339)  para sigma:           0.00
             0.0000          0.0000          0.0000
             0.0000          0.0000          0.0000
             0.0000          0.0000          0.0000

     Atom 60  H   pos: (  0.298927 -0.214188  1.687165)  para sigma:           0.00
             0.0000          0.0000          0.0000
             0.0000          0.0000          0.0000
             0.0000          0.0000          0.0000

     Atom 61  O   pos: ( -0.094904  0.220188  0.357661)  para sigma:         -21.51
           -26.8754         13.8511         12.7186
            17.7427        -10.2444          0.5746
            16.9114          1.6197        -27.4039

     Atom 62  H   pos: (  0.004626  0.185232  0.460339)  para sigma:           0.00
             0.0000          0.0000          0.0000
             0.0000          0.0000          0.0000
             0.0000          0.0000          0.0000

     Atom 63  H   pos: (  0.810454  0.104488  0.389612)  para sigma:           0.00
             0.0000          0.0000          0.0000
             0.0000          0.0000          0.0000
             0.0000          0.0000          0.0000

     Atom 64  O   pos: ( -0.627452  1.147982 -0.022671)  para sigma:         -22.11
           -31.0875        -15.9796          8.4306
           -15.1042        -20.6572          4.4927
            10.8389          3.3015        -14.5779

     Atom 65  H   pos: ( -0.671787  1.271789  0.043121)  para sigma:           0.00
             0.0000          0.0000          0.0000
             0.0000          0.0000          0.0000
             0.0000          0.0000          0.0000

     Atom 66  H   pos: ( -0.549341  1.071199  0.075798)  para sigma:           0.00
             0.0000          0.0000          0.0000
             0.0000          0.0000          0.0000
             0.0000          0.0000          0.0000

     Atom 67  O   pos: (  0.178081  0.383279  1.815619)  para sigma:         -38.29
           -29.8530        -18.9256         22.3297
           -16.0373        -42.4282        -15.9377
            22.1954        -15.5102        -42.5830

     Atom 68  H   pos: (  0.061580  0.466201  1.735268)  para sigma:           0.00
             0.0000          0.0000          0.0000
             0.0000          0.0000          0.0000
             0.0000          0.0000          0.0000

     Atom 69  H   pos: ( -0.047896  1.257314 -0.090064)  para sigma:           0.00
             0.0000          0.0000          0.0000
             0.0000          0.0000          0.0000
             0.0000          0.0000          0.0000

     Atom 70  O   pos: (  0.077784  0.625969  0.077707)  para sigma:         -34.32
           -49.4301         -6.2976         -0.6306
            -7.5622        -28.5580          0.5975
             4.5111          2.0991        -24.9847

     Atom 71  H   pos: ( -0.024292  0.695940 -0.001463)  para sigma:           0.00
             0.0000          0.0000          0.0000
             0.0000          0.0000          0.0000
             0.0000          0.0000          0.0000

     Atom 72  H   pos: (  0.068878  0.487504  0.020724)  para sigma:           0.00
             0.0000          0.0000          0.0000
             0.0000          0.0000          0.0000
             0.0000          0.0000          0.0000

     Atom 73  Ca  pos: ( -0.494012  0.383832  0.944874)  para sigma:        -495.43
          -477.6633        -10.0520        -11.5519
            -9.6211       -484.4185          2.8818
            -5.3680         -2.5015       -524.2220

     Atom 74  Si  pos: (  0.025650  0.354686  0.833998)  para sigma:        -410.23
          -396.8474         25.8540         22.6827
            23.5115       -416.0021        -22.0189
            20.4283        -29.5769       -417.8314

     Atom 75  O   pos: ( -0.192613  0.261315  0.859847)  para sigma:        -110.31
           -99.4367          1.9301        -13.4791
             3.2819        -96.6871         -2.2139
           -21.1207         -4.1473       -134.8116

     Atom 76  O   pos: (  0.161804  0.360005  1.031701)  para sigma:        -100.23
           -84.8439         -8.7861         -6.9905
           -10.4178       -130.0064          4.8957
           -10.5918          3.1628        -85.8482

     Atom 77  O   pos: (  0.150312  0.200665  0.671890)  para sigma:         -76.36
           -86.1450        -11.1187         -1.9770
           -12.3270        -64.8751          2.1217
             1.6018          0.7880        -78.0644

     Atom 78  O   pos: (  0.023706  0.565867  0.721885)  para sigma:        -128.23
          -167.5210         16.6532          8.3168
            16.7017       -120.1962         10.3869
            11.7628          8.5780        -96.9839

     Atom 79  Ca  pos: (  0.136723  0.837183  0.865639)  para sigma:        -477.28
          -495.7132         11.1540          0.0754
            13.4728       -446.8053         16.2998
            -1.3203         18.8749       -489.3225

     Atom 80  Si  pos: ( -0.394207  0.829696  0.677787)  para sigma:        -408.72
          -412.9051         23.2239         -9.9989
            25.1069       -421.3984         12.9024
           -13.2108         21.2394       -391.8613

     Atom 81  O   pos: ( -0.524458  0.706271  0.839598)  para sigma:        -101.52
          -111.3927         -9.8810          0.0857
            -3.1346        -72.9334        -23.8749
             0.8232        -13.6904       -120.2343

     Atom 82  O   pos: ( -0.207972  0.935042  0.791872)  para sigma:        -113.80
          -116.8957         -6.1310         -8.4461
            -2.7543       -113.4588         -6.5110
           -10.6074         -9.5958       -111.0453

     Atom 83  O   pos: ( -0.346657  0.702974  0.477164)  para sigma:         -87.91
           -75.8758        -14.7712        -17.8925
           -12.0166        -94.3328          6.5719
           -15.1157          1.7859        -93.5307

     Atom 84  Ca  pos: (  0.300191 -0.028080  1.219165)  para sigma:        -435.08
          -451.0654         22.0716          1.1354
            18.4410       -421.2050         21.4202
            -2.2583         21.4448       -432.9712

     Atom 85  Si  pos: ( -0.213607 -0.062728  1.371724)  para sigma:        -403.28
          -422.9816         46.6146         -4.7976
            45.0870       -393.1144         -4.0950
            -2.4263         -6.2778       -393.7524

     Atom 86  O   pos: ( -0.112448  0.149835  1.356070)  para sigma:         -88.37
          -120.0777         28.3167         -3.9937
            40.5647        -17.5390        -17.7581
           -10.1106        -22.7610       -127.4845

     Atom 87  O   pos: (  0.645833 -0.135813  1.215715)  para sigma:        -116.50
          -131.5017          0.3904         -0.8621
             3.9343       -113.9279          2.4745
             1.2919         -0.5452       -104.0820

     Atom 88  O   pos: (  0.675379 -0.105893  1.613052)  para sigma:        -119.57
          -138.2938        -38.1923         -6.0647
           -36.5495       -101.3132        -10.8555
            -9.3287         -7.6676       -119.1046

     Atom 89  Ca  pos: ( -0.013245  0.449420  1.312613)  para sigma:        -488.27
          -508.0572         10.0610        -19.8693
            10.0740       -475.2749         11.9430
           -22.2632         12.1834       -481.4700

     Atom 90  Si  pos: ( -0.507929  0.467124  1.385120)  para sigma:        -403.12
          -411.4999         28.3740         -9.6228
            23.5679       -405.7009          0.8786
            -8.5126          1.9397       -392.1620

     Atom 91  O   pos: (  0.408125  0.245277  1.369539)  para sigma:        -103.05
          -122.7570         13.3349          9.9834
            14.8109        -84.3683         21.1620
            12.6427         26.0678       -102.0367

     Atom 92  O   pos: ( -0.344144  0.545523  1.226778)  para sigma:        -106.86
          -105.2899          4.0182         -4.5240
             4.5799       -111.2873         -2.4887
             2.6028         -0.9167       -104.0010

     Atom 93  O   pos: ( -0.702394  0.619427  1.370949)  para sigma:         -70.05
           -63.9444        -21.7608          4.9386
           -16.7589        -63.7654         -2.2308
             3.2535         -1.5398        -82.4451

     Atom 94  O   pos: ( -0.434536  0.471523  1.615731)  para sigma:        -123.09
          -122.4185         -1.6645        -22.9513
            -4.0432       -109.9449         24.0138
           -20.7812         20.0799       -136.8940

     Atom 95  Ca  pos: (  0.758867 -0.389562  1.784157)  para sigma:        -490.38
          -491.4086        -27.7306         -6.5482
           -25.3561       -500.3949         14.0773
            -4.8403         17.5133       -479.3498

     Atom 96  Ca  pos: (  0.471742  0.148452  1.712103)  para sigma:        -484.74
          -505.7012        -12.7860         -5.5926
           -12.0869       -457.4461         14.4784
            -1.9922         17.0395       -491.0833

     Atom 97  Ca  pos: ( -0.041396  0.579490  0.401049)  para sigma:        -489.28
          -499.9395        -11.9844        -15.7361
           -15.0004       -521.8843         -7.9113
           -20.5003         -5.8372       -446.0151

     Atom 98  O   pos: (  0.195165 -0.646457  1.974703)  para sigma:         -58.95
           -61.1191          9.9309         12.3050
            13.8565        -58.2800         61.4716
             8.8706         37.2625        -57.4465

     Atom 99  H   pos: (  0.032877  0.211133  0.074592)  para sigma:           0.00
             0.0000          0.0000          0.0000
             0.0000          0.0000          0.0000
             0.0000          0.0000          0.0000

     Atom100  O   pos: ( -0.066146  0.591072  1.644218)  para sigma:         -80.13
           -98.0358        -25.8020         11.0846
           -28.2634        -67.3232          2.1546
            14.8956          4.6552        -75.0430

     Atom101  H   pos: ( -0.201835  0.533533  1.640925)  para sigma:           0.00
             0.0000          0.0000          0.0000
             0.0000          0.0000          0.0000
             0.0000          0.0000          0.0000

     Paramagnetic US occ-occ contribution in ppm:

     Atom  1  O   pos: ( -0.054854  1.190937  0.201960)  para_oo sigma:          -1.18
            -1.2683         -0.0048         -0.0751
             0.0318         -1.1051          0.0029
            -0.0591          0.0326         -1.1761

     Atom  2  H   pos: ( -0.945196  1.289281  0.141175)  para_oo sigma:           0.00
             0.0000          0.0000          0.0000
             0.0000          0.0000          0.0000
             0.0000          0.0000          0.0000

     Atom  3  H   pos: ( -0.135683  1.276805  0.294320)  para_oo sigma:           0.00
             0.0000          0.0000          0.0000
             0.0000          0.0000          0.0000
             0.0000          0.0000          0.0000

     Atom  4  O   pos: (  0.348046  0.453962  0.400343)  para_oo sigma:          -0.74
            -0.7067          0.2255         -0.0636
             0.2093         -0.7470         -0.0283
            -0.0861         -0.0317         -0.7779

     Atom  5  H   pos: (  0.315889  0.354835  0.502416)  para_oo sigma:           0.00
             0.0000          0.0000          0.0000
             0.0000          0.0000          0.0000
             0.0000          0.0000          0.0000

     Atom  6  H   pos: (  0.450439  0.545745  0.455930)  para_oo sigma:           0.00
             0.0000          0.0000          0.0000
             0.0000          0.0000          0.0000
             0.0000          0.0000          0.0000

     Atom  7  O   pos: ( -0.215841  1.428964  0.451338)  para_oo sigma:          -0.91
            -0.7604         -0.2012          0.0649
            -0.2247         -0.9499          0.1362
             0.0156          0.1303         -1.0309

     Atom  8  H   pos: ( -0.105586  1.525129  0.451680)  para_oo sigma:           0.00
             0.0000          0.0000          0.0000
             0.0000          0.0000          0.0000
             0.0000          0.0000          0.0000

     Atom  9  H   pos: ( -0.337572  1.510184  0.410242)  para_oo sigma:           0.00
             0.0000          0.0000          0.0000
             0.0000          0.0000          0.0000
             0.0000          0.0000          0.0000

     Atom 10  O   pos: (  0.418571 -0.430604  1.715747)  para_oo sigma:          -0.64
            -1.0747         -0.0789         -0.1860
            -0.0619         -0.5386         -0.2625
            -0.2095         -0.2197         -0.3151

     Atom 11  H   pos: (  0.347834 -0.526253  1.803523)  para_oo sigma:           0.00
             0.0000          0.0000          0.0000
             0.0000          0.0000          0.0000
             0.0000          0.0000          0.0000

     Atom 12  H   pos: (  0.380568 -0.458533  1.573717)  para_oo sigma:           0.00
             0.0000          0.0000          0.0000
             0.0000          0.0000          0.0000
             0.0000          0.0000          0.0000

     Atom 13  O   pos: (  0.605309  0.419804  0.089864)  para_oo sigma:          -0.35
             0.0488         -0.2490         -0.2730
            -0.2502         -0.4641          0.1663
            -0.2328          0.1381         -0.6299

     Atom 14  H   pos: (  0.716296  0.329856  0.111709)  para_oo sigma:           0.00
             0.0000          0.0000          0.0000
             0.0000          0.0000          0.0000
             0.0000          0.0000          0.0000

     Atom 15  H   pos: (  0.508541  0.404584  0.199677)  para_oo sigma:           0.00
             0.0000          0.0000          0.0000
             0.0000          0.0000          0.0000
             0.0000          0.0000          0.0000

     Atom 16  O   pos: ( -0.487146  0.978675  1.689356)  para_oo sigma:          -0.02
             0.0676          0.1855          0.0786
             0.2238         -0.5605          0.0191
            -0.1727         -0.1902          0.4438

     Atom 17  H   pos: (  0.524966 -0.796231  1.668223)  para_oo sigma:           0.00
             0.0000          0.0000          0.0000
             0.0000          0.0000          0.0000
             0.0000          0.0000          0.0000

     Atom 18  H   pos: ( -0.433295  1.042274  1.569276)  para_oo sigma:           0.00
             0.0000          0.0000          0.0000
             0.0000          0.0000          0.0000
             0.0000          0.0000          0.0000

     Atom 19  O   pos: (  0.103878  0.903552  0.440120)  para_oo sigma:          -0.42
            -0.1676         -0.2259          0.2063
            -0.2437         -0.6729         -0.0963
             0.1880         -0.1218         -0.4102

     Atom 20  H   pos: (  0.247423  0.921606  0.446628)  para_oo sigma:           0.00
             0.0000          0.0000          0.0000
             0.0000          0.0000          0.0000
             0.0000          0.0000          0.0000

     Atom 21  H   pos: (  0.057203  1.012187  0.351175)  para_oo sigma:           0.00
             0.0000          0.0000          0.0000
             0.0000          0.0000          0.0000
             0.0000          0.0000          0.0000

     Atom 22  O   pos: ( -0.258025  0.724356  1.980907)  para_oo sigma:          -0.34
            -0.5923         -0.2543         -0.3455
            -0.2892         -0.3297          0.3221
            -0.3001          0.2616         -0.0941

     Atom 23  H   pos: ( -0.173209  0.614860  1.939315)  para_oo sigma:           0.00
             0.0000          0.0000          0.0000
             0.0000          0.0000          0.0000
             0.0000          0.0000          0.0000

     Atom 24  H   pos: ( -0.445284  1.635841  0.097177)  para_oo sigma:           0.00
             0.0000          0.0000          0.0000
             0.0000          0.0000          0.0000
             0.0000          0.0000          0.0000

     Atom 25  Ca  pos: ( -0.154099  1.279769  0.800011)  para_oo sigma:          -3.37
            -3.2424         -0.3186         -0.0142
            -0.3302         -2.9833         -0.0630
            -0.0939         -0.0630         -3.8891

     Atom 26  Si  pos: ( -0.642716  1.228657  0.661458)  para_oo sigma:          -6.16
            -5.9560          0.3212          0.0734
             0.3326         -6.5798          0.1960
            -0.0267          0.1480         -5.9475

     Atom 27  O   pos: ( -0.827590  1.183313  0.809703)  para_oo sigma:          -1.48
            -0.7193          0.5675         -1.8400
             0.6102         -2.7695         -0.5198
            -2.0163         -0.4987         -0.9394

     Atom 28  O   pos: ( -0.490874  1.368285  0.783510)  para_oo sigma:          -1.39
            -1.0532          1.3286          1.3034
             1.2871         -1.5108          0.9499
             1.4287          1.0273         -1.6120

     Atom 29  O   pos: ( -0.544980  1.012399  0.597654)  para_oo sigma:          -3.84
            -4.0155         -1.3860          0.0842
            -1.4047         -2.7011          0.0761
             0.0595          0.0988         -4.7974

     Atom 30  O   pos: ( -0.709868  1.322375  0.448512)  para_oo sigma:          -4.17
            -5.2538         -0.5127          0.4925
            -0.4876         -3.8107         -1.6765
             0.5308         -1.7104         -3.4549

     Atom 31  Ca  pos: (  0.759484 -0.068610  0.898923)  para_oo sigma:          -3.89
            -4.1035         -0.1841         -0.2931
            -0.2141         -3.1130         -0.0377
            -0.2410          0.0378         -4.4444

     Atom 32  Si  pos: (  0.256481 -0.009695  0.747789)  para_oo sigma:          -6.02
            -5.7397          0.7217          0.1415
             0.7308         -6.3822          0.0108
             0.1225         -0.0539         -5.9414

     Atom 33  O   pos: (  0.099602 -0.144985  0.868991)  para_oo sigma:          -1.88
            -1.7118          1.4200         -1.3580
             1.3572         -2.0746         -1.0624
            -1.4580         -1.1363         -1.8386

     Atom 34  O   pos: (  0.440334  0.040175  0.891442)  para_oo sigma:          -1.71
            -0.8141          0.7374          1.9017
             0.7894         -2.6725          0.5541
             1.9965          0.5308         -1.6320

     Atom 35  O   pos: (  0.320685 -0.107349  0.530517)  para_oo sigma:          -3.85
            -4.2128         -0.8016         -1.1403
            -0.8186         -4.1937          1.1010
            -1.2026          1.2116         -3.1359

     Atom 36  Ca  pos: ( -0.304033  0.871219  1.118508)  para_oo sigma:          -3.81
            -3.3766         -0.7374         -0.2738
            -0.6590         -4.0000         -0.2884
            -0.1704         -0.2398         -4.0543

     Atom 37  Si  pos: ( -0.778327  0.848349  1.315038)  para_oo sigma:          -6.08
            -5.6796          0.5520         -0.0868
             0.5728         -6.1797         -0.3876
            -0.1210         -0.3988         -6.3882

     Atom 38  O   pos: ( -0.607401  0.971608  1.204983)  para_oo sigma:          -1.64
            -1.0827          1.6563         -1.1387
             1.6501         -2.0495         -0.6638
            -1.0588         -0.6517         -1.7915

     Atom 39  O   pos: (  0.021876  0.816527  1.214424)  para_oo sigma:          -1.77
            -0.6604          0.3819          1.5314
             0.5459         -2.7013          0.5880
             1.5506          0.4899         -1.9520

     Atom 40  O   pos: ( -0.820280  0.944191  1.538171)  para_oo sigma:          -2.25
            -3.4454         -0.1303          0.1990
            -0.1298         -2.3312          0.8321
             0.2430          0.8597         -0.9867

     Atom 41  Ca  pos: (  0.590728 -0.478558  1.169604)  para_oo sigma:          -3.59
            -3.9089         -0.4046         -0.5059
            -0.4046         -2.9875         -0.2153
            -0.4525         -0.2202         -3.8784

     Atom 42  Si  pos: (  0.063277 -0.451549  1.346682)  para_oo sigma:          -5.94
            -5.5681          0.4530          0.0975
             0.4932         -6.6890          0.0277
             0.0887          0.0641         -5.5632

     Atom 43  O   pos: ( -0.256625  1.224711  1.123826)  para_oo sigma:          -1.57
            -1.9418          0.5729          1.5924
             0.4838         -2.2911          1.1722
             1.5426          1.1852         -0.4671

     Atom 44  O   pos: (  0.302153 -0.425693  1.332271)  para_oo sigma:          -2.34
            -0.5205          0.3413          0.3236
             0.5295         -3.2108          0.0263
             0.4077          0.0433         -3.2794

     Atom 45  O   pos: ( -0.006805 -0.210760  1.364607)  para_oo sigma:          -3.30
            -3.4794         -1.2274         -0.0166
            -1.2451         -2.4149          0.1271
             0.0418          0.1473         -4.0200

     Atom 46  O   pos: (  0.982757 -0.556935  1.580834)  para_oo sigma:          -1.84
            -2.4652          1.0357         -0.9305
             0.9154         -2.3796         -1.2407
            -0.7896         -1.2270         -0.6784

     Atom 47  Ca  pos: ( -0.130111  0.932472  1.705607)  para_oo sigma:          -3.74
            -3.7799         -0.3074          0.4829
            -0.2763         -3.4368          0.6633
             0.3761          0.5078         -4.0019

     Atom 48  Ca  pos: ( -0.590989  0.672119  1.827582)  para_oo sigma:          -3.10
            -3.9270         -0.0432         -0.7828
            -0.0460         -2.5645         -0.2298
            -0.7421         -0.2643         -2.7936

     Atom 49  Si  pos: ( -0.719984  1.539868  0.336156)  para_oo sigma:          -6.04
            -5.6406          0.2935          0.2272
             0.3197         -6.2737          0.2232
             0.1756          0.2037         -6.2122

     Atom 50  O   pos: ( -0.802736  1.491482  0.115591)  para_oo sigma:          -2.67
            -2.9868          0.1532          1.1479
             0.1905         -3.1946          1.2064
             1.1732          1.0073         -1.8304

     Atom 51  O   pos: (  0.702292 -0.121274  0.397158)  para_oo sigma:          -3.65
            -2.1077          1.2297         -0.0309
             1.1583         -3.9772          0.0428
            -0.0395          0.0166         -4.8540

     Atom 52  O   pos: ( -0.063992 -0.134454  1.915820)  para_oo sigma:          -0.64
            -0.6323         -0.2170         -0.2385
            -0.1477         -1.0031         -0.1195
            -0.2624         -0.1374         -0.2708

     Atom 53  H   pos: ( -0.016220 -0.034748  1.823149)  para_oo sigma:           0.00
             0.0000          0.0000          0.0000
             0.0000          0.0000          0.0000
             0.0000          0.0000          0.0000

     Atom 54  H   pos: ( -0.129388 -0.068309  2.035048)  para_oo sigma:           0.00
             0.0000          0.0000          0.0000
             0.0000          0.0000          0.0000
             0.0000          0.0000          0.0000

     Atom 55  O   pos: ( -0.375199  0.939750  0.189095)  para_oo sigma:          -1.30
            -1.2756         -0.0598          0.0601
            -0.0907         -1.4425         -0.0928
             0.0171         -0.1241         -1.1899

     Atom 56  H   pos: ( -0.259329  1.026582  0.202801)  para_oo sigma:           0.00
             0.0000          0.0000          0.0000
             0.0000          0.0000          0.0000
             0.0000          0.0000          0.0000

     Atom 57  H   pos: ( -0.374621  0.841120  0.308373)  para_oo sigma:           0.00
             0.0000          0.0000          0.0000
             0.0000          0.0000          0.0000
             0.0000          0.0000          0.0000

     Atom 58  O   pos: (  0.233483 -0.087345  1.646491)  para_oo sigma:          -0.48
            -0.3931         -0.3000          0.1574
            -0.4302         -0.6231         -0.2422
             0.1200         -0.1724         -0.4219

     Atom 59  H   pos: (  0.126949 -0.128585  1.552339)  para_oo sigma:           0.00
             0.0000          0.0000          0.0000
             0.0000          0.0000          0.0000
             0.0000          0.0000          0.0000

     Atom 60  H   pos: (  0.298927 -0.214188  1.687165)  para_oo sigma:           0.00
             0.0000          0.0000          0.0000
             0.0000          0.0000          0.0000
             0.0000          0.0000          0.0000

     Atom 61  O   pos: ( -0.094904  0.220188  0.357661)  para_oo sigma:          -0.61
            -0.4274          0.1929          0.2245
             0.0084         -0.9014         -0.0866
             0.2598         -0.0217         -0.4893

     Atom 62  H   pos: (  0.004626  0.185232  0.460339)  para_oo sigma:           0.00
             0.0000          0.0000          0.0000
             0.0000          0.0000          0.0000
             0.0000          0.0000          0.0000

     Atom 63  H   pos: (  0.810454  0.104488  0.389612)  para_oo sigma:           0.00
             0.0000          0.0000          0.0000
             0.0000          0.0000          0.0000
             0.0000          0.0000          0.0000

     Atom 64  O   pos: ( -0.627452  1.147982 -0.022671)  para_oo sigma:          -0.39
            -0.3294         -0.4890          0.0244
            -0.5083          0.0203         -0.2086
             0.0297         -0.1759         -0.8603

     Atom 65  H   pos: ( -0.671787  1.271789  0.043121)  para_oo sigma:           0.00
             0.0000          0.0000          0.0000
             0.0000          0.0000          0.0000
             0.0000          0.0000          0.0000

     Atom 66  H   pos: ( -0.549341  1.071199  0.075798)  para_oo sigma:           0.00
             0.0000          0.0000          0.0000
             0.0000          0.0000          0.0000
             0.0000          0.0000          0.0000

     Atom 67  O   pos: (  0.178081  0.383279  1.815619)  para_oo sigma:          -0.58
            -0.7932         -0.3498          0.3120
            -0.3749         -0.7825         -0.2979
             0.2708         -0.3671         -0.1734

     Atom 68  H   pos: (  0.061580  0.466201  1.735268)  para_oo sigma:           0.00
             0.0000          0.0000          0.0000
             0.0000          0.0000          0.0000
             0.0000          0.0000          0.0000

     Atom 69  H   pos: ( -0.047896  1.257314 -0.090064)  para_oo sigma:           0.00
             0.0000          0.0000          0.0000
             0.0000          0.0000          0.0000
             0.0000          0.0000          0.0000

     Atom 70  O   pos: (  0.077784  0.625969  0.077707)  para_oo sigma:          -0.42
            -0.3584         -0.2648          0.2911
            -0.2052          0.0773          0.1512
             0.2453          0.1979         -0.9898

     Atom 71  H   pos: ( -0.024292  0.695940 -0.001463)  para_oo sigma:           0.00
             0.0000          0.0000          0.0000
             0.0000          0.0000          0.0000
             0.0000          0.0000          0.0000

     Atom 72  H   pos: (  0.068878  0.487504  0.020724)  para_oo sigma:           0.00
             0.0000          0.0000          0.0000
             0.0000          0.0000          0.0000
             0.0000          0.0000          0.0000

     Atom 73  Ca  pos: ( -0.494012  0.383832  0.944874)  para_oo sigma:          -3.46
            -3.1384         -0.4701         -0.0995
            -0.4200         -3.1232          0.0051
            -0.1730          0.0173         -4.1326

     Atom 74  Si  pos: (  0.025650  0.354686  0.833998)  para_oo sigma:          -6.04
            -5.6386          0.7160          0.4818
             0.7408         -6.2205         -0.6008
             0.4660         -0.6079         -6.2614

     Atom 75  O   pos: ( -0.192613  0.261315  0.859847)  para_oo sigma:          -1.49
             0.2491          1.5698         -0.2014
             1.6513         -2.5443         -0.0923
            -0.1630          0.0798         -2.1898

     Atom 76  O   pos: (  0.161804  0.360005  1.031701)  para_oo sigma:          -1.87
            -2.2518         -0.0166          2.2068
             0.0162         -2.7331         -0.0210
             2.0966         -0.0354         -0.6231

     Atom 77  O   pos: (  0.150312  0.200665  0.671890)  para_oo sigma:          -3.66
            -3.9045         -0.9102         -0.0532
            -0.9275         -2.8872         -0.0206
             0.0025         -0.0628         -4.1829

     Atom 78  O   pos: (  0.023706  0.565867  0.721885)  para_oo sigma:          -1.26
            -2.0177         -0.5113         -0.5861
            -0.4357          0.3790         -1.8829
            -0.4995         -1.9163         -2.1560

     Atom 79  Ca  pos: (  0.136723  0.837183  0.865639)  para_oo sigma:          -3.04
            -3.3128          0.1095          0.1691
             0.1799         -2.4109          0.4781
             0.1556          0.5049         -3.4012

     Atom 80  Si  pos: ( -0.394207  0.829696  0.677787)  para_oo sigma:          -5.89
            -5.7569          0.5294         -0.0749
             0.4940         -6.2663          0.2931
            -0.1516          0.2673         -5.6579

     Atom 81  O   pos: ( -0.524458  0.706271  0.839598)  para_oo sigma:          -1.67
            -1.7269          1.1336         -1.4995
             1.0447         -2.2887         -0.9516
            -1.5105         -1.1222         -0.9948

     Atom 82  O   pos: ( -0.207972  0.935042  0.791872)  para_oo sigma:          -1.34
            -0.2200          1.1211          1.2721
             1.1284         -1.8532          0.9691
             1.4151          0.9615         -1.9555

     Atom 83  O   pos: ( -0.346657  0.702974  0.477164)  para_oo sigma:          -2.63
            -4.0063         -0.0260         -0.1156
            -0.0415         -2.7341          1.1524
            -0.1645          1.2012         -1.1497

     Atom 84  Ca  pos: (  0.300191 -0.028080  1.219165)  para_oo sigma:          -2.33
            -2.6404          0.3710         -0.0330
             0.3248         -1.9385          0.4608
            -0.0421          0.4619         -2.4238

     Atom 85  Si  pos: ( -0.213607 -0.062728  1.371724)  para_oo sigma:          -6.14
            -6.6147          1.0474         -0.0693
             1.0284         -5.8642         -0.2115
            -0.0344         -0.2273         -5.9554

     Atom 86  O   pos: ( -0.112448  0.149835  1.356070)  para_oo sigma:          -2.46
            -2.5989          1.1052          0.0159
             0.9107         -1.4511         -0.1210
            -0.0281         -0.1034         -3.3362

     Atom 87  O   pos: (  0.645833 -0.135813  1.215715)  para_oo sigma:          -1.11
            -1.1236          0.4428          1.7025
             0.4599         -2.0046          0.7905
             1.7256          0.7853         -0.1913

     Atom 88  O   pos: (  0.675379 -0.105893  1.613052)  para_oo sigma:          -1.56
            -1.7056          0.8274         -1.3785
             0.8611         -3.3144         -0.4784
            -1.3358         -0.5438          0.3419

     Atom 89  Ca  pos: ( -0.013245  0.449420  1.312613)  para_oo sigma:          -3.47
            -4.0074          0.2351         -0.3565
             0.2950         -2.7531          0.0661
            -0.4075          0.0374         -3.6520

     Atom 90  Si  pos: ( -0.507929  0.467124  1.385120)  para_oo sigma:          -6.10
            -6.1590          0.4799         -0.0955
             0.4219         -6.1589          0.0512
            -0.2299          0.0672         -5.9715

     Atom 91  O   pos: (  0.408125  0.245277  1.369539)  para_oo sigma:          -1.60
            -1.6993          0.7386          0.0251
             0.7559         -0.0785          0.4280
            -0.0113          0.2052         -3.0075

     Atom 92  O   pos: ( -0.344144  0.545523  1.226778)  para_oo sigma:          -1.47
            -0.9676          0.6869         -1.8272
             0.7426         -2.5092         -0.7006
            -1.9161         -0.7633         -0.9235

     Atom 93  O   pos: ( -0.702394  0.619427  1.370949)  para_oo sigma:          -3.42
            -3.5751         -1.6488          0.0974
            -1.7171         -2.3218         -0.5112
             0.1577         -0.4529         -4.3625

     Atom 94  O   pos: ( -0.434536  0.471523  1.615731)  para_oo sigma:          -1.60
            -1.7342          0.1272          1.3844
             0.1035         -3.4009         -0.3208
             1.4770         -0.0523          0.3242

     Atom 95  Ca  pos: (  0.758867 -0.389562  1.784157)  para_oo sigma:          -3.19
            -3.1143         -0.4083          0.2634
            -0.3098         -3.1015          0.4344
             0.3493          0.5299         -3.3569

     Atom 96  Ca  pos: (  0.471742  0.148452  1.712103)  para_oo sigma:          -3.45
            -3.3287          0.3669         -0.2452
             0.3020         -3.4053          0.5428
            -0.2089          0.5789         -3.6235

     Atom 97  Ca  pos: ( -0.041396  0.579490  0.401049)  para_oo sigma:          -3.32
            -3.4187          0.0889         -0.4588
             0.0878         -3.8309          0.0044
            -0.3957          0.0816         -2.7177

     Atom 98  O   pos: (  0.195165 -0.646457  1.974703)  para_oo sigma:          -0.10
            -0.2321         -0.0702         -0.5643
            -0.1105          0.1576         -0.8205
            -0.4610         -0.7045         -0.2118

     Atom 99  H   pos: (  0.032877  0.211133  0.074592)  para_oo sigma:           0.00
             0.0000          0.0000          0.0000
             0.0000          0.0000          0.0000
             0.0000          0.0000          0.0000

     Atom100  O   pos: ( -0.066146  0.591072  1.644218)  para_oo sigma:          -0.44
             0.5720          0.0957          0.3649
             0.0782         -0.9975         -0.2414
             0.3117         -0.2203         -0.9044

     Atom101  H   pos: ( -0.201835  0.533533  1.640925)  para_oo sigma:           0.00
             0.0000          0.0000          0.0000
             0.0000          0.0000          0.0000
             0.0000          0.0000          0.0000

     Paramagnetic US L_R Q_R contribution in ppm:

     Atom  1  O   pos: ( -0.054854  1.190937  0.201960)  para_lq sigma:        -101.12
          -102.2509         -1.3061          4.0963
            -0.8224       -102.5793         -2.5914
             4.0685         -2.6732        -98.5255

     Atom  2  H   pos: ( -0.945196  1.289281  0.141175)  para_lq sigma:           0.00
             0.0000          0.0000          0.0000
             0.0000          0.0000          0.0000
             0.0000          0.0000          0.0000

     Atom  3  H   pos: ( -0.135683  1.276805  0.294320)  para_lq sigma:           0.00
             0.0000          0.0000          0.0000
             0.0000          0.0000          0.0000
             0.0000          0.0000          0.0000

     Atom  4  O   pos: (  0.348046  0.453962  0.400343)  para_lq sigma:        -101.09
           -99.2589         -4.7928         -2.5082
            -4.9977       -101.5815          1.9659
            -2.3150          2.0437       -102.4301

     Atom  5  H   pos: (  0.315889  0.354835  0.502416)  para_lq sigma:           0.00
             0.0000          0.0000          0.0000
             0.0000          0.0000          0.0000
             0.0000          0.0000          0.0000

     Atom  6  H   pos: (  0.450439  0.545745  0.455930)  para_lq sigma:           0.00
             0.0000          0.0000          0.0000
             0.0000          0.0000          0.0000
             0.0000          0.0000          0.0000

     Atom  7  O   pos: ( -0.215841  1.428964  0.451338)  para_lq sigma:        -100.57
          -104.5010         -0.8732         -1.7566
            -0.9005       -102.4863          1.9880
            -1.9266          1.9361        -94.7141

     Atom  8  H   pos: ( -0.105586  1.525129  0.451680)  para_lq sigma:           0.00
             0.0000          0.0000          0.0000
             0.0000          0.0000          0.0000
             0.0000          0.0000          0.0000

     Atom  9  H   pos: ( -0.337572  1.510184  0.410242)  para_lq sigma:           0.00
             0.0000          0.0000          0.0000
             0.0000          0.0000          0.0000
             0.0000          0.0000          0.0000

     Atom 10  O   pos: (  0.418571 -0.430604  1.715747)  para_lq sigma:        -100.17
           -97.7120         -4.5498         -0.2288
            -4.5078        -98.7684          1.4465
            -0.5550          1.3693       -104.0360

     Atom 11  H   pos: (  0.347834 -0.526253  1.803523)  para_lq sigma:           0.00
             0.0000          0.0000          0.0000
             0.0000          0.0000          0.0000
             0.0000          0.0000          0.0000

     Atom 12  H   pos: (  0.380568 -0.458533  1.573717)  para_lq sigma:           0.00
             0.0000          0.0000          0.0000
             0.0000          0.0000          0.0000
             0.0000          0.0000          0.0000

     Atom 13  O   pos: (  0.605309  0.419804  0.089864)  para_lq sigma:        -100.75
          -102.2261          3.5014          4.1421
             3.8163        -97.6883          4.1597
             3.8881          4.3594       -102.3329

     Atom 14  H   pos: (  0.716296  0.329856  0.111709)  para_lq sigma:           0.00
             0.0000          0.0000          0.0000
             0.0000          0.0000          0.0000
             0.0000          0.0000          0.0000

     Atom 15  H   pos: (  0.508541  0.404584  0.199677)  para_lq sigma:           0.00
             0.0000          0.0000          0.0000
             0.0000          0.0000          0.0000
             0.0000          0.0000          0.0000

     Atom 16  O   pos: ( -0.487146  0.978675  1.689356)  para_lq sigma:        -110.10
          -109.0706         -0.5209          2.2714
            -0.2478       -108.8462          3.3520
             2.4470          4.0071       -112.3799

     Atom 17  H   pos: (  0.524966 -0.796231  1.668223)  para_lq sigma:           0.00
             0.0000          0.0000          0.0000
             0.0000          0.0000          0.0000
             0.0000          0.0000          0.0000

     Atom 18  H   pos: ( -0.433295  1.042274  1.569276)  para_lq sigma:           0.00
             0.0000          0.0000          0.0000
             0.0000          0.0000          0.0000
             0.0000          0.0000          0.0000

     Atom 19  O   pos: (  0.103878  0.903552  0.440120)  para_lq sigma:        -100.18
          -103.3991         -0.3774         -1.3802
            -0.4529       -100.4528          6.0377
            -1.3432          6.1030        -96.6962

     Atom 20  H   pos: (  0.247423  0.921606  0.446628)  para_lq sigma:           0.00
             0.0000          0.0000          0.0000
             0.0000          0.0000          0.0000
             0.0000          0.0000          0.0000

     Atom 21  H   pos: (  0.057203  1.012187  0.351175)  para_lq sigma:           0.00
             0.0000          0.0000          0.0000
             0.0000          0.0000          0.0000
             0.0000          0.0000          0.0000

     Atom 22  O   pos: ( -0.258025  0.724356  1.980907)  para_lq sigma:        -101.02
           -97.5020          4.0369          0.9802
             4.1724        -99.7562          0.1525
             1.1174          0.1094       -105.7888

     Atom 23  H   pos: ( -0.173209  0.614860  1.939315)  para_lq sigma:           0.00
             0.0000          0.0000          0.0000
             0.0000          0.0000          0.0000
             0.0000          0.0000          0.0000

     Atom 24  H   pos: ( -0.445284  1.635841  0.097177)  para_lq sigma:           0.00
             0.0000          0.0000          0.0000
             0.0000          0.0000          0.0000
             0.0000          0.0000          0.0000

     Atom 25  Ca  pos: ( -0.154099  1.279769  0.800011)  para_lq sigma:         202.18
           202.4616         -0.5587         -0.0608
            -0.7289        203.2739         -0.1045
            -0.6829         -0.1618        200.8067

     Atom 26  Si  pos: ( -0.642716  1.228657  0.661458)  para_lq sigma:          -0.46
             0.5347          1.7813         -0.4656
             1.7690         -2.2080          0.3341
             0.0749          0.7835          0.2927

     Atom 27  O   pos: ( -0.827590  1.183313  0.809703)  para_lq sigma:        -110.14
          -111.5066         -1.3772          3.8756
            -1.5998       -107.2304          0.6817
             4.7935          1.2824       -111.6728

     Atom 28  O   pos: ( -0.490874  1.368285  0.783510)  para_lq sigma:        -109.14
          -109.6208         -2.8883         -2.6840
            -2.7937       -108.0768         -2.3148
            -2.9163         -2.6699       -109.7135

     Atom 29  O   pos: ( -0.544980  1.012399  0.597654)  para_lq sigma:        -103.47
          -103.0098          3.3840         -0.4646
             3.3457       -107.0486          0.3654
            -0.3114          0.6258       -100.3380

     Atom 30  O   pos: ( -0.709868  1.322375  0.448512)  para_lq sigma:        -101.84
           -99.4721          0.6724         -1.6482
             0.7118       -103.2168          3.5744
            -1.5418          3.5044       -102.8458

     Atom 31  Ca  pos: (  0.759484 -0.068610  0.898923)  para_lq sigma:         200.99
           199.9286          0.1479         -0.6801
            -0.3410        202.8655         -0.2118
            -0.9185          0.1077        200.1744

     Atom 32  Si  pos: (  0.256481 -0.009695  0.747789)  para_lq sigma:          -0.61
             0.8062          2.9447          0.2670
             3.5093         -1.8054         -0.7571
             1.0384         -0.5032         -0.8160

     Atom 33  O   pos: (  0.099602 -0.144985  0.868991)  para_lq sigma:        -110.63
          -111.1495         -3.1798          2.8108
            -3.3137       -110.2423          2.4312
             3.4276          2.6227       -110.5046

     Atom 34  O   pos: (  0.440334  0.040175  0.891442)  para_lq sigma:        -109.42
          -111.5910         -0.8612         -3.7393
            -0.7601       -106.5875         -0.9891
            -3.9547         -1.2653       -110.0698

     Atom 35  O   pos: (  0.320685 -0.107349  0.530517)  para_lq sigma:        -103.26
          -102.8583          1.8174          2.0393
             1.8932       -102.4171         -3.1212
             2.0525         -2.7548       -104.5085

     Atom 36  Ca  pos: ( -0.304033  0.871219  1.118508)  para_lq sigma:         200.15
           200.4060         -2.5674         -0.7663
            -2.0815        198.8691         -0.8163
            -0.5191         -0.7657        201.1602

     Atom 37  Si  pos: ( -0.778327  0.848349  1.315038)  para_lq sigma:          -0.70
             0.8287          2.5979          0.7959
             3.0953         -1.9349         -1.0990
            -0.3335         -0.8259         -1.0013

     Atom 38  O   pos: ( -0.607401  0.971608  1.204983)  para_lq sigma:        -109.70
          -111.5506         -3.2121          2.6910
            -3.1821       -108.9571          2.3388
             3.1621          2.4945       -108.6043

     Atom 39  O   pos: (  0.021876  0.816527  1.214424)  para_lq sigma:        -110.02
          -112.8227         -0.9558         -3.6710
            -1.1741       -107.7120         -0.1697
            -4.6912         -0.0753       -109.5181

     Atom 40  O   pos: ( -0.820280  0.944191  1.538171)  para_lq sigma:        -102.52
          -104.1657         -1.1099         -0.9136
            -1.0093        -99.4150         -2.9137
            -0.9482         -2.6058       -103.9922

     Atom 41  Ca  pos: (  0.590728 -0.478558  1.169604)  para_lq sigma:         200.27
           198.3313         -1.3732         -1.2347
            -1.5619        201.9302         -0.4176
            -0.4661         -0.2174        200.5351

     Atom 42  Si  pos: (  0.063277 -0.451549  1.346682)  para_lq sigma:          -0.77
             1.3031          2.0616          0.5613
             2.8823         -4.3469          0.2086
             0.4906          0.2808          0.7453

     Atom 43  O   pos: ( -0.256625  1.224711  1.123826)  para_lq sigma:        -110.77
          -110.1611         -1.2384         -2.6173
            -1.4420       -110.1516         -2.9344
            -2.6830         -2.4687       -112.0026

     Atom 44  O   pos: (  0.302153 -0.425693  1.332271)  para_lq sigma:        -111.29
          -116.7779         -0.8014          0.3971
            -0.6068       -108.7762          0.1883
             0.1930          0.1351       -108.3183

     Atom 45  O   pos: ( -0.006805 -0.210760  1.364607)  para_lq sigma:        -104.81
          -105.1409          2.9922          0.2509
             2.9716       -107.6481         -0.3032
             0.2453         -0.1834       -101.6380

     Atom 46  O   pos: (  0.982757 -0.556935  1.580834)  para_lq sigma:        -112.40
          -110.4667         -0.8660          2.3997
            -1.0226       -112.1134          4.2733
             2.3067          3.7995       -114.6194

     Atom 47  Ca  pos: ( -0.130111  0.932472  1.705607)  para_lq sigma:         199.89
           199.3288         -1.8228          2.8041
            -1.8747        201.1056          2.5311
             3.0178          2.4820        199.2506

     Atom 48  Ca  pos: ( -0.590989  0.672119  1.827582)  para_lq sigma:         202.40
           199.4846         -0.5465         -1.5600
            -0.9293        204.0199          0.0409
            -2.3083         -1.5654        203.7092

     Atom 49  Si  pos: ( -0.719984  1.539868  0.336156)  para_lq sigma:          -0.52
             1.7851          2.1789          1.8093
             2.5307         -2.4964          1.2658
             1.0255          0.8883         -0.8418

     Atom 50  O   pos: ( -0.802736  1.491482  0.115591)  para_lq sigma:        -110.49
          -108.5051         -0.6774         -2.6415
            -0.5256       -108.0173         -1.2914
            -2.3647         -1.1135       -114.9500

     Atom 51  O   pos: (  0.702292 -0.121274  0.397158)  para_lq sigma:        -110.01
          -113.4448         -3.1325          0.1057
            -3.0216       -109.0834          0.6961
             0.2640          0.5557       -107.4934

     Atom 52  O   pos: ( -0.063992 -0.134454  1.915820)  para_lq sigma:        -100.59
           -96.0786         -0.2164          4.6513
            -0.1993       -102.8004         -0.4150
             4.7659         -0.2392       -102.8871

     Atom 53  H   pos: ( -0.016220 -0.034748  1.823149)  para_lq sigma:           0.00
             0.0000          0.0000          0.0000
             0.0000          0.0000          0.0000
             0.0000          0.0000          0.0000

     Atom 54  H   pos: ( -0.129388 -0.068309  2.035048)  para_lq sigma:           0.00
             0.0000          0.0000          0.0000
             0.0000          0.0000          0.0000
             0.0000          0.0000          0.0000

     Atom 55  O   pos: ( -0.375199  0.939750  0.189095)  para_lq sigma:        -100.37
           -99.8101         -3.5308         -1.1282
            -3.6582       -100.7322          3.1551
            -1.4679          3.1364       -100.5714

     Atom 56  H   pos: ( -0.259329  1.026582  0.202801)  para_lq sigma:           0.00
             0.0000          0.0000          0.0000
             0.0000          0.0000          0.0000
             0.0000          0.0000          0.0000

     Atom 57  H   pos: ( -0.374621  0.841120  0.308373)  para_lq sigma:           0.00
             0.0000          0.0000          0.0000
             0.0000          0.0000          0.0000
             0.0000          0.0000          0.0000

     Atom 58  O   pos: (  0.233483 -0.087345  1.646491)  para_lq sigma:        -100.00
           -99.4135          1.0818         -5.3309
             1.0924       -103.4181          0.4264
            -5.5529         -0.1733        -97.1741

     Atom 59  H   pos: (  0.126949 -0.128585  1.552339)  para_lq sigma:           0.00
             0.0000          0.0000          0.0000
             0.0000          0.0000          0.0000
             0.0000          0.0000          0.0000

     Atom 60  H   pos: (  0.298927 -0.214188  1.687165)  para_lq sigma:           0.00
             0.0000          0.0000          0.0000
             0.0000          0.0000          0.0000
             0.0000          0.0000          0.0000

     Atom 61  O   pos: ( -0.094904  0.220188  0.357661)  para_lq sigma:        -100.90
          -101.9927         -2.9889         -4.5837
            -3.1863       -102.4656          2.9235
            -4.3491          3.0219        -98.2484

     Atom 62  H   pos: (  0.004626  0.185232  0.460339)  para_lq sigma:           0.00
             0.0000          0.0000          0.0000
             0.0000          0.0000          0.0000
             0.0000          0.0000          0.0000

     Atom 63  H   pos: (  0.810454  0.104488  0.389612)  para_lq sigma:           0.00
             0.0000          0.0000          0.0000
             0.0000          0.0000          0.0000
             0.0000          0.0000          0.0000

     Atom 64  O   pos: ( -0.627452  1.147982 -0.022671)  para_lq sigma:        -100.02
           -95.9011          4.8352         -3.2422
             4.7354       -101.5772         -0.4358
            -3.2973         -0.2847       -102.5762

     Atom 65  H   pos: ( -0.671787  1.271789  0.043121)  para_lq sigma:           0.00
             0.0000          0.0000          0.0000
             0.0000          0.0000          0.0000
             0.0000          0.0000          0.0000

     Atom 66  H   pos: ( -0.549341  1.071199  0.075798)  para_lq sigma:           0.00
             0.0000          0.0000          0.0000
             0.0000          0.0000          0.0000
             0.0000          0.0000          0.0000

     Atom 67  O   pos: (  0.178081  0.383279  1.815619)  para_lq sigma:        -103.84
          -104.7027          1.1977          1.2700
             1.5153       -100.8389          3.3823
             1.1366          3.3841       -105.9711

     Atom 68  H   pos: (  0.061580  0.466201  1.735268)  para_lq sigma:           0.00
             0.0000          0.0000          0.0000
             0.0000          0.0000          0.0000
             0.0000          0.0000          0.0000

     Atom 69  H   pos: ( -0.047896  1.257314 -0.090064)  para_lq sigma:           0.00
             0.0000          0.0000          0.0000
             0.0000          0.0000          0.0000
             0.0000          0.0000          0.0000

     Atom 70  O   pos: (  0.077784  0.625969  0.077707)  para_lq sigma:        -100.76
           -98.6542          2.4160         -4.3780
             2.3160       -103.1741         -1.0128
            -4.2737         -0.7541       -100.4488

     Atom 71  H   pos: ( -0.024292  0.695940 -0.001463)  para_lq sigma:           0.00
             0.0000          0.0000          0.0000
             0.0000          0.0000          0.0000
             0.0000          0.0000          0.0000

     Atom 72  H   pos: (  0.068878  0.487504  0.020724)  para_lq sigma:           0.00
             0.0000          0.0000          0.0000
             0.0000          0.0000          0.0000
             0.0000          0.0000          0.0000

     Atom 73  Ca  pos: ( -0.494012  0.383832  0.944874)  para_lq sigma:         200.76
           201.2567         -0.9615         -0.6266
            -0.9506        201.2993         -0.0394
             0.0457         -0.1920        199.7248

     Atom 74  Si  pos: (  0.025650  0.354686  0.833998)  para_lq sigma:          -0.79
             0.9295          2.9668          2.2257
             2.7831         -1.7798         -2.0816
             2.2423         -2.8580         -1.5141

     Atom 75  O   pos: ( -0.192613  0.261315  0.859847)  para_lq sigma:        -110.81
          -115.1865         -3.0041          1.1171
            -2.6528       -108.9145          0.4489
             1.2402          0.7950       -108.3161

     Atom 76  O   pos: (  0.161804  0.360005  1.031701)  para_lq sigma:        -111.66
          -110.8397         -0.4579         -3.5775
            -0.7842       -108.9860         -0.6873
            -4.3174         -0.6999       -115.1428

     Atom 77  O   pos: (  0.150312  0.200665  0.671890)  para_lq sigma:        -104.46
          -103.3512          3.5907          0.6371
             3.6652       -106.7056         -0.6514
             0.8269         -0.6389       -103.3176

     Atom 78  O   pos: (  0.023706  0.565867  0.721885)  para_lq sigma:        -110.94
          -108.7135          0.8423         -0.6140
             0.6691       -115.5494          3.9931
            -0.0552          2.7633       -108.5611

     Atom 79  Ca  pos: (  0.136723  0.837183  0.865639)  para_lq sigma:         201.58
           200.3793          0.3880          0.0583
             0.9519        203.2308          1.2749
            -0.3703          0.9587        201.1154

     Atom 80  Si  pos: ( -0.394207  0.829696  0.677787)  para_lq sigma:          -0.96
            -1.0766          2.5173         -0.6516
             2.5218         -2.6893          1.2779
            -1.0278          2.2222          0.8902

     Atom 81  O   pos: ( -0.524458  0.706271  0.839598)  para_lq sigma:        -111.40
          -111.0561         -2.5284          2.7269
            -2.2055       -110.0066          2.6267
             3.0956          3.3385       -113.1427

     Atom 82  O   pos: ( -0.207972  0.935042  0.791872)  para_lq sigma:        -111.20
          -113.0073         -2.8437         -3.5308
            -2.8754       -110.1848         -1.6928
            -3.6722         -1.9845       -110.4067

     Atom 83  O   pos: ( -0.346657  0.702974  0.477164)  para_lq sigma:        -109.22
          -106.5025          0.7444          0.9711
             0.8920       -108.9488         -2.8694
             0.9812         -2.8138       -112.1967

     Atom 84  Ca  pos: (  0.300191 -0.028080  1.219165)  para_lq sigma:         203.17
           201.9152          1.0551          0.0346
             0.9154        204.1872          1.4262
            -0.2273          1.0963        203.4214

     Atom 85  Si  pos: ( -0.213607 -0.062728  1.371724)  para_lq sigma:          -0.48
            -2.4019          5.0657         -0.2972
             4.6770          0.3353         -0.6112
            -0.2031         -0.8765          0.6378

     Atom 86  O   pos: ( -0.112448  0.149835  1.356070)  para_lq sigma:        -111.95
          -110.6440         -2.3219          0.2356
            -2.3962       -115.7562          0.3048
            -0.0376          0.1409       -109.4457

     Atom 87  O   pos: (  0.645833 -0.135813  1.215715)  para_lq sigma:        -111.95
          -112.6532         -1.1541         -3.6563
            -0.8594       -110.2148         -1.5374
            -3.2638         -1.9811       -112.9706

     Atom 88  O   pos: (  0.675379 -0.105893  1.613052)  para_lq sigma:        -112.85
          -112.4383         -1.1146          4.0315
            -0.9562       -110.1958          0.9358
             3.7655          1.1750       -115.9240

     Atom 89  Ca  pos: ( -0.013245  0.449420  1.312613)  para_lq sigma:         201.57
           199.8585          0.3161         -1.0684
             0.3276        203.0272          0.2199
            -1.4657          0.3002        201.8372

     Atom 90  Si  pos: ( -0.507929  0.467124  1.385120)  para_lq sigma:          -0.85
            -1.5515          3.0408         -1.1096
             2.2415         -1.3354          0.0418
            -0.9884          0.0860          0.3396

     Atom 91  O   pos: (  0.408125  0.245277  1.369539)  para_lq sigma:        -111.63
          -109.3740         -2.7642         -0.6146
            -2.6779       -115.8662         -0.7491
            -0.5431         -0.8133       -109.6409

     Atom 92  O   pos: ( -0.344144  0.545523  1.226778)  para_lq sigma:        -110.28
          -111.1257         -2.1023          3.3237
            -1.8367       -108.6586          1.8189
             3.5665          2.0689       -111.0445

     Atom 93  O   pos: ( -0.702394  0.619427  1.370949)  para_lq sigma:        -102.46
          -103.1743          3.0927         -0.8282
             2.9499       -105.2296          0.8889
            -0.8718          0.8420        -98.9704

     Atom 94  O   pos: ( -0.434536  0.471523  1.615731)  para_lq sigma:        -110.71
          -108.1566         -0.2564         -3.6221
            -0.3604       -108.0129          1.0228
            -3.1990          1.2875       -115.9539

     Atom 95  Ca  pos: (  0.758867 -0.389562  1.784157)  para_lq sigma:         201.72
           201.5501         -2.4435          0.1065
            -1.8882        202.3316          1.9442
             0.4933          2.1097        201.2722

     Atom 96  Ca  pos: (  0.471742  0.148452  1.712103)  para_lq sigma:         201.65
           201.4740         -0.1857         -1.2191
            -0.3502        202.5250          0.4085
            -1.0836          1.1521        200.9510

     Atom 97  Ca  pos: ( -0.041396  0.579490  0.401049)  para_lq sigma:         202.24
           202.1592         -0.3961         -0.9639
            -1.1668        199.8798         -0.4375
            -1.3932          0.0096        204.6748

     Atom 98  O   pos: (  0.195165 -0.646457  1.974703)  para_lq sigma:        -112.33
          -108.4288         -0.5529         -0.1776
            -0.1685       -110.4746          5.4861
            -0.6100          4.0422       -118.0956

     Atom 99  H   pos: (  0.032877  0.211133  0.074592)  para_lq sigma:           0.00
             0.0000          0.0000          0.0000
             0.0000          0.0000          0.0000
             0.0000          0.0000          0.0000

     Atom100  O   pos: ( -0.066146  0.591072  1.644218)  para_lq sigma:        -108.26
          -113.7931         -3.6863          0.0702
            -4.0323       -106.8014          0.3325
             0.7225          0.7607       -104.1946

     Atom101  H   pos: ( -0.201835  0.533533  1.640925)  para_lq sigma:           0.00
             0.0000          0.0000          0.0000
             0.0000          0.0000          0.0000
             0.0000          0.0000          0.0000


     Total NMR chemical shifts in ppm: ---------------------------------------
     (adopting the Simpson convention for anisotropy and asymmetry)-----------

     Atom  1  O   pos: ( -0.054854  1.190937  0.201960)  Total sigma:         228.03
           233.8556          6.1534        -19.4357
             8.8030        227.4806         -1.4462
           -16.8907          1.2876        222.7519

     O    1    anisotropy:     31.51    eta:   -0.8821
     O    1    sigma_11=    226.79    axis=(  0.082310 -0.932419 -0.351880)
     O    1    sigma_22=    208.26    axis=(  0.607141 -0.233080  0.759641)
     O    1    sigma_33=    249.04    axis=(  0.790320  0.276167 -0.546925)

     Atom  2  H   pos: ( -0.945196  1.289281  0.141175)  Total sigma:          21.38
            26.2324         14.9492         -4.8724
            15.5524         24.2619         -3.0624
            -4.5531         -2.6540         13.6603

     H    2    anisotropy:     30.28    eta:   -0.1719
     H    2    sigma_11=     13.03    axis=( -0.102515  0.373653  0.921886)
     H    2    sigma_22=      9.56    axis=(  0.685394 -0.645132  0.337698)
     H    2    sigma_33=     41.57    axis=( -0.720920 -0.666475  0.189964)

     Atom  3  H   pos: ( -0.135683  1.276805  0.294320)  Total sigma:          20.38
            17.6676         -9.0468        -11.9164
            -9.0473         21.4511         14.5314
           -11.3209         14.1037         22.0317

     H    3    anisotropy:     35.67    eta:   -0.1533
     H    3    sigma_11=     10.32    axis=(  0.777176  0.629281  0.001707)
     H    3    sigma_22=      6.67    axis=( -0.401777  0.498288 -0.768299)
     H    3    sigma_33=     44.16    axis=( -0.484327  0.596418  0.640088)

     Atom  4  O   pos: (  0.348046  0.453962  0.400343)  Total sigma:         259.45
           267.5121         29.6049        -12.0397
            25.3738        261.9677         -3.2275
            -9.5066         -5.0938        248.8582

     O    4    anisotropy:     53.19    eta:   -0.3457
     O    4    sigma_11=    247.84    axis=( -0.071954  0.408143  0.910078)
     O    4    sigma_22=    235.58    axis=(  0.676543 -0.650477  0.345209)
     O    4    sigma_33=    294.91    axis=( -0.732879 -0.640546  0.229322)

     Atom  5  H   pos: (  0.315889  0.354835  0.502416)  Total sigma:          25.39
            20.7131          6.4916         -5.3872
             7.6772         28.3741        -11.0792
            -6.9530        -11.9600         27.0758

     H    5    anisotropy:     26.70    eta:   -0.0523
     H    5    sigma_11=     16.95    axis=( -0.837503 -0.030779 -0.545566)
     H    5    sigma_22=     16.02    axis=(  0.387257 -0.737824 -0.552855)
     H    5    sigma_33=     43.18    axis=( -0.385515 -0.674291  0.629849)

     Atom  6  H   pos: (  0.450439  0.545745  0.455930)  Total sigma:          22.70
            27.7526         15.1485          4.9554
            14.5549         24.8331          5.1891
             5.7321          6.5455         15.5133

     H    6    anisotropy:     31.13    eta:   -0.1159
     H    6    sigma_11=     13.53    axis=(  0.407614 -0.062674 -0.911001)
     H    6    sigma_22=     11.12    axis=(  0.576012 -0.756474  0.309770)
     H    6    sigma_33=     43.45    axis=(  0.708563  0.651014  0.272248)

     Atom  7  O   pos: ( -0.215841  1.428964  0.451338)  Total sigma:         225.79
           242.6646        -15.1549          5.9444
           -14.7975        218.0142         10.3474
            -2.8834          9.2012        216.6863

     O    7    anisotropy:     36.30    eta:   -0.8143
     O    7    sigma_11=    223.54    axis=(  0.332616  0.506043  0.795793)
     O    7    sigma_22=    203.84    axis=(  0.308635  0.738959 -0.598902)
     O    7    sigma_33=    249.99    axis=( -0.891129  0.444814  0.089607)

     Atom  8  H   pos: ( -0.105586  1.525129  0.451680)  Total sigma:          24.01
            33.5438         11.8117          2.1306
            12.4568         23.6966          2.7707
             1.5134          2.1462         14.7976

     H    8    anisotropy:     27.01    eta:   -0.1265
     H    8    sigma_11=     16.15    axis=( -0.524747  0.674272  0.519613)
     H    8    sigma_22=     13.87    axis=(  0.219228 -0.482773  0.847861)
     H    8    sigma_33=     42.02    axis=( -0.822545 -0.558826 -0.105515)

     Atom  9  H   pos: ( -0.337572  1.510184  0.410242)  Total sigma:          18.90
            31.4634        -14.5032          8.6708
           -15.6649         16.2035         -5.9980
             8.7590         -5.7840          9.0441

     H    9    anisotropy:     37.50    eta:   -0.0546
     H    9    sigma_11=      7.09    axis=(  0.578774  0.748850 -0.322870)
     H    9    sigma_22=      5.72    axis=( -0.053291  0.429808  0.901347)
     H    9    sigma_33=     43.91    axis=(  0.813745 -0.504469  0.288668)

     Atom 10  O   pos: (  0.418571 -0.430604  1.715747)  Total sigma:         210.07
           208.2477         -1.5683          1.8752
             0.6995        205.8377          2.8338
            -0.2770          3.8496        216.1305

     O   10    anisotropy:     10.64    eta:   -0.5061
     O   10    sigma_11=    208.32    axis=(  0.980731 -0.194617 -0.017078)
     O   10    sigma_22=    204.73    axis=(  0.181549  0.940175 -0.288288)
     O   10    sigma_33=    217.17    axis=(  0.072162  0.279633  0.957391)

     Atom 11  H   pos: (  0.347834 -0.526253  1.803523)  Total sigma:          21.69
            18.5522          7.7364         -9.8522
             7.7893         21.7518         -9.5320
            -9.3785         -8.4663         24.7565

     H   11    anisotropy:     26.90    eta:   -0.1598
     H   11    sigma_11=     14.15    axis=( -0.072747  0.792024  0.606140)
     H   11    sigma_22=     11.29    axis=(  0.859547 -0.258460  0.440882)
     H   11    sigma_33=     39.62    axis=( -0.505852 -0.553079  0.661980)

     Atom 12  H   pos: (  0.380568 -0.458533  1.573717)  Total sigma:          20.97
            13.2795          0.4590          7.9472
             0.2447         12.8603          2.0653
             7.4298          0.8959         36.7656

     H   12    anisotropy:     27.27    eta:   -0.0987
     H   12    sigma_11=     12.78    axis=(  0.062383 -0.997187  0.041553)
     H   12    sigma_22=     10.98    axis=(  0.956448  0.047835 -0.287957)
     H   12    sigma_33=     39.15    axis=(  0.285159  0.057707  0.956741)

     Atom 13  O   pos: (  0.605309  0.419804  0.089864)  Total sigma:         262.02
           267.1637        -13.4894        -13.4399
            -8.1457        238.9402         -8.0459
           -23.9623         -3.1951        279.9568

     O   13    anisotropy:     47.04    eta:   -0.9042
     O   13    sigma_11=    260.52    axis=(  0.695662 -0.486449  0.528604)
     O   13    sigma_22=    232.16    axis=( -0.410454 -0.873054 -0.263258)
     O   13    sigma_33=    293.38    axis=( -0.589561  0.033829  0.807015)

     Atom 14  H   pos: (  0.716296  0.329856  0.111709)  Total sigma:          27.05
            33.1840         -9.3344          0.2912
           -10.1636         25.4500         -1.1323
             1.4858         -1.7979         22.5112

     H   14    anisotropy:     19.34    eta:   -0.2960
     H   14    sigma_11=     22.51    axis=( -0.179309 -0.107217  0.977933)
     H   14    sigma_22=     18.69    axis=(  0.540112  0.820109  0.188946)
     H   14    sigma_33=     39.94    axis=(  0.822270 -0.562073  0.089144)

     Atom 15  H   pos: (  0.508541  0.404584  0.199677)  Total sigma:          22.76
            26.3825         -1.6799        -14.9688
            -0.1082         11.3774         -0.1717
           -16.0200          1.4543         30.5114

     H   15    anisotropy:     32.03    eta:   -0.0729
     H   15    sigma_11=     12.86    axis=( -0.738623  0.162802 -0.654164)
     H   15    sigma_22=     11.30    axis=(  0.143792  0.986116  0.083058)
     H   15    sigma_33=     44.11    axis=( -0.658604  0.032715  0.751778)

     Atom 16  O   pos: ( -0.487146  0.978675  1.689356)  Total sigma:         154.22
           195.5120         23.6049         19.9905
            31.9879        159.6698         -1.5889
            25.6009         17.0564        107.4868

     O   16    anisotropy:     92.46    eta:   -0.6971
     O   16    sigma_11=    144.89    axis=(  0.448194 -0.889470  0.089248)
     O   16    sigma_22=    101.92    axis=( -0.231281 -0.018941  0.972703)
     O   16    sigma_33=    215.87    axis=(  0.863500  0.456601  0.214206)

     Atom 17  H   pos: (  0.524966 -0.796231  1.668223)  Total sigma:          16.45
            34.9970          4.4676         15.1724
             4.0220          4.3975          2.6904
            15.4602          2.6397          9.9517

     H   17    anisotropy:     39.68    eta:   -0.0598
     H   17    sigma_11=      4.01    axis=(  0.279904 -0.906917 -0.314889)
     H   17    sigma_22=      2.43    axis=(  0.346467  0.401322 -0.847881)
     H   17    sigma_33=     42.90    axis=(  0.895329  0.128226  0.426548)

     Atom 18  H   pos: ( -0.433295  1.042274  1.569276)  Total sigma:          26.21
            26.6073          6.7897         -5.3690
             6.9829         25.4809         -7.1208
            -6.1871         -7.8986         26.5469

     H   18    anisotropy:     20.18    eta:   -0.2028
     H   18    sigma_11=     20.85    axis=(  0.764559 -0.105846  0.635803)
     H   18    sigma_22=     18.12    axis=(  0.309132 -0.805356 -0.505806)
     H   18    sigma_33=     39.67    axis=( -0.565585 -0.583266  0.583022)

     Atom 19  O   pos: (  0.103878  0.903552  0.440120)  Total sigma:         251.85
           259.7821         -1.0529         15.0945
            -2.2344        255.6250         -3.9120
            16.1113         -0.7923        240.1360

     O   19    anisotropy:    -30.59    eta:   -0.6722
     O   19    sigma_11=    255.19    axis=( -0.192672 -0.980158 -0.046549)
     O   19    sigma_22=    268.90    axis=(  0.856159 -0.191097  0.480077)
     O   19    sigma_33=    231.45    axis=( -0.479447  0.052645  0.875990)

     Atom 20  H   pos: (  0.247423  0.921606  0.446628)  Total sigma:          25.89
            39.2258          2.6325          5.9674
             3.4530         19.1454          0.5646
             4.4657          0.2213         19.2888

     H   20    anisotropy:     22.57    eta:   -0.0656
     H   20    sigma_11=     18.86    axis=(  0.036625 -0.918837  0.392935)
     H   20    sigma_22=     17.87    axis=(  0.269834 -0.369501 -0.889190)
     H   20    sigma_33=     40.93    axis=(  0.962210  0.138594  0.234401)

     Atom 21  H   pos: (  0.057203  1.012187  0.351175)  Total sigma:          22.27
            17.3938         -6.5028          7.3486
            -8.1204         28.1411        -13.1635
             8.2880        -13.0937         21.2886

     H   21    anisotropy:     30.65    eta:   -0.1795
     H   21    sigma_11=     13.89    axis=(  0.795803  0.577163  0.183250)
     H   21    sigma_22=     10.22    axis=( -0.466342  0.391075  0.793464)
     H   21    sigma_33=     42.71    axis=(  0.386293 -0.716899  0.580374)

     Atom 22  O   pos: ( -0.258025  0.724356  1.980907)  Total sigma:         238.86
           229.3188         -6.9334        -16.1871
            -3.9858        216.0076          3.6847
           -13.8975          7.7696        271.2550

     O   22    anisotropy:     57.10    eta:   -0.3034
     O   22    sigma_11=    225.60    axis=( -0.891177  0.308773 -0.332360)
     O   22    sigma_22=    214.05    axis=(  0.329952  0.943966 -0.007745)
     O   22    sigma_33=    276.93    axis=( -0.311346  0.116565  0.943121)

     Atom 23  H   pos: ( -0.173209  0.614860  1.939315)  Total sigma:          26.72
            25.7901         -8.0107         -6.5415
            -7.9128         27.2631          5.3323
            -5.4865          4.3627         27.1063

     H   23    anisotropy:     18.90    eta:   -0.3417
     H   23    sigma_11=     22.57    axis=( -0.175984  0.547061 -0.818385)
     H   23    sigma_22=     18.27    axis=(  0.786140  0.578464  0.217632)
     H   23    sigma_33=     39.32    axis=( -0.592464  0.605065  0.531867)

     Atom 24  H   pos: ( -0.445284  1.635841  0.097177)  Total sigma:          19.90
             9.2806          0.5630         -6.0338
             0.8595          8.0018          0.2908
            -6.9801          1.7671         42.4234

     H   24    anisotropy:     35.66    eta:   -0.0749
     H   24    sigma_11=      8.91    axis=(  0.711288  0.693128  0.116805)
     H   24    sigma_22=      7.12    axis=(  0.678028 -0.720393  0.145983)
     H   24    sigma_33=     43.68    axis=( -0.185330  0.024639  0.982367)

     Atom 25  Ca  pos: ( -0.154099  1.279769  0.800011)  Total sigma:        1089.32
          1104.2931        -13.9824          0.4204
           -15.0371       1108.7598         -9.9667
            -5.1351        -12.5629       1054.9026

     Ca  25    anisotropy:    -55.83    eta:   -0.7545
     Ca  25    sigma_11=   1093.89    axis=(  0.775961  0.591925 -0.217964)
     Ca  25    sigma_22=   1121.97    axis=( -0.622002  0.775478 -0.108385)
     Ca  25    sigma_33=   1052.10    axis=(  0.104871  0.219676  0.969920)

     Atom 26  Si  pos: ( -0.642716  1.228657  0.661458)  Total sigma:         413.52
           426.6858         19.9392         -6.0168
            20.8658        397.6088          1.9429
             0.9656          1.8682        416.2803

     Si  26    anisotropy:    -40.06    eta:   -0.7797
     Si  26    sigma_11=    416.47    axis=(  0.014266  0.115796  0.993171)
     Si  26    sigma_22=    437.29    axis=( -0.888693 -0.453775  0.065672)
     Si  26    sigma_33=    386.82    axis=( -0.458281  0.883561 -0.096434)

     Atom 27  O   pos: ( -0.827590  1.183313  0.809703)  Total sigma:         113.39
           145.6247         -9.2878          7.7356
           -13.6311        124.1480         -2.8889
            23.2800          2.0121         70.4083

     O   27    anisotropy:    -69.17    eta:   -0.7233
     O   27    sigma_11=    119.77    axis=( -0.351316 -0.930674 -0.102098)
     O   27    sigma_22=    153.13    axis=(  0.914943 -0.364406  0.173457)
     O   27    sigma_33=     67.28    axis=( -0.198637 -0.032476  0.979535)

     Atom 28  O   pos: ( -0.490874  1.368285  0.783510)  Total sigma:         107.36
           102.6136          6.7386         -3.5960
            10.3412        143.7525         12.4459
            -7.7975          3.9478         75.7259

     O   28    anisotropy:     58.17    eta:   -0.7619
     O   28    sigma_11=    102.75    axis=( -0.957270  0.149932  0.247294)
     O   28    sigma_22=     73.20    axis=(  0.227143 -0.139467  0.963823)
     O   28    sigma_33=    146.15    axis=( -0.178998 -0.978810 -0.099451)

     Atom 29  O   pos: ( -0.544980  1.012399  0.597654)  Total sigma:         175.94
           173.7431        -30.6538          9.6816
           -27.1388        189.1113          4.6953
            10.1859          5.0340        164.9565

     O   29    anisotropy:     53.25    eta:   -0.7163
     O   29    sigma_11=    170.90    axis=(  0.357758  0.334847  0.871715)
     O   29    sigma_22=    145.47    axis=(  0.701978  0.519177 -0.487525)
     O   29    sigma_33=    211.44    axis=( -0.615821  0.786341 -0.049316)

     Atom 30  O   pos: ( -0.709868  1.322375  0.448512)  Total sigma:         188.46
           162.2672        -13.7718         16.4338
            -8.9756        198.4402        -34.4178
            12.1508        -30.8703        204.6860

     O   30    anisotropy:     75.36    eta:   -0.2208
     O   30    sigma_11=    168.89    axis=(  0.101679  0.754918  0.647889)
     O   30    sigma_22=    157.80    axis=(  0.967386  0.076853 -0.241369)
     O   30    sigma_33=    238.70    axis=(  0.232006 -0.651301  0.722482)

     Atom 31  Ca  pos: (  0.759484 -0.068610  0.898923)  Total sigma:        1063.28
          1062.9310         -2.0286        -15.3820
            -6.1425       1108.0381         -3.6780
           -17.3641         -0.2628       1018.8849

     Ca  31    anisotropy:    -74.89    eta:   -0.8077
     Ca  31    sigma_11=   1068.09    axis=(  0.944752  0.080945 -0.317636)
     Ca  31    sigma_22=   1108.41    axis=( -0.087350  0.996160 -0.005950)
     Ca  31    sigma_33=   1013.36    axis=(  0.315934  0.033367  0.948194)

     Atom 32  Si  pos: (  0.256481 -0.009695  0.747789)  Total sigma:         408.83
           429.5370         30.8459          4.1910
            34.7000        397.5509        -10.5771
            10.6243         -4.5517        399.4082

     Si  32    anisotropy:     61.93    eta:   -0.7351
     Si  32    sigma_11=    403.36    axis=(  0.155297 -0.334145  0.929640)
     Si  32    sigma_22=    373.02    axis=( -0.502283  0.783627  0.365570)
     Si  32    sigma_33=    450.12    axis=( -0.850644 -0.523714 -0.046140)

     Atom 33  O   pos: (  0.099602 -0.144985  0.868991)  Total sigma:         130.39
           152.8319          6.8404         -3.1988
             6.7032        147.2681          7.1186
             7.3339          9.1863         91.0749

     O   33    anisotropy:    -60.74    eta:   -0.3623
     O   33    sigma_11=    143.30    axis=( -0.590845  0.800370  0.101542)
     O   33    sigma_22=    157.97    axis=( -0.806593 -0.583259 -0.096004)
     O   33    sigma_33=     89.90    axis=( -0.017613 -0.138627  0.990188)

     Atom 34  O   pos: (  0.440334  0.040175  0.891442)  Total sigma:         116.30
           130.0031          1.4549          6.5833
            -4.2549        112.4874          1.4056
             2.5234          2.1421        106.3952

     O   34    anisotropy:     21.92    eta:   -0.5443
     O   34    sigma_11=    112.96    axis=(  0.008141  0.963961  0.265921)
     O   34    sigma_22=    105.01    axis=( -0.187139 -0.259762  0.947366)
     O   34    sigma_33=    130.91    axis=( -0.982300  0.057476 -0.178280)

     Atom 35  O   pos: (  0.320685 -0.107349  0.530517)  Total sigma:         181.31
           180.8881        -16.8802        -24.5183
           -18.8313        174.1025         32.7633
           -22.1756         27.2739        188.9314

     O   35    anisotropy:     73.07    eta:   -0.2612
     O   35    sigma_11=    163.31    axis=(  0.857922  0.334277  0.390166)
     O   35    sigma_22=    150.59    axis=( -0.020542  0.781112 -0.624053)
     O   35    sigma_33=    230.02    axis=( -0.513370  0.527374  0.677000)

     Atom 36  Ca  pos: ( -0.304033  0.871219  1.118508)  Total sigma:        1056.67
          1077.9959        -39.3342        -19.6629
           -33.3241       1040.8415        -24.0435
           -16.5067        -23.4956       1051.1876

     Ca  36    anisotropy:    -83.52    eta:   -0.5727
     Ca  36    sigma_11=   1068.57    axis=( -0.196124 -0.477283  0.856584)
     Ca  36    sigma_22=   1100.46    axis=( -0.864885  0.495833  0.078251)
     Ca  36    sigma_33=   1000.99    axis=(  0.462070  0.725500  0.510040)

     Atom 37  Si  pos: ( -0.778327  0.848349  1.315038)  Total sigma:         407.28
           432.6182         31.3199         13.6869
            35.1488        379.5517         -5.0055
             1.5629         -0.7129        409.6580

     Si  37    anisotropy:    -66.69    eta:   -0.8956
     Si  37    sigma_11=    409.60    axis=(  0.073292  0.174513 -0.981923)
     Si  37    sigma_22=    449.42    axis=(  0.896170  0.420502  0.141625)
     Si  37    sigma_33=    362.81    axis=(  0.437617 -0.890350 -0.125574)

     Atom 38  O   pos: ( -0.607401  0.971608  1.204983)  Total sigma:         107.01
           115.7695         -5.8387        -21.6407
            -6.8320        115.5219        -15.6466
           -23.2674        -21.7347         89.7329

     O   38    anisotropy:    -57.40    eta:   -0.2300
     O   38    sigma_11=    121.74    axis=( -0.567684  0.819331 -0.080200)
     O   38    sigma_22=    130.54    axis=( -0.696135 -0.425743  0.578048)
     O   38    sigma_33=     68.74    axis=(  0.439468  0.383979  0.812052)

     Atom 39  O   pos: (  0.021876  0.816527  1.214424)  Total sigma:         137.56
           164.3550         -6.4135         13.8204
           -19.1763         96.2560         -8.1382
             3.0452         -1.3726        152.0544

     O   39    anisotropy:    -65.70    eta:   -0.5318
     O   39    sigma_11=    147.81    axis=( -0.437985  0.025814  0.898611)
     O   39    sigma_22=    171.10    axis=(  0.882444 -0.178506  0.435233)
     O   39    sigma_33=     93.76    axis=(  0.171642  0.983600  0.055404)

     Atom 40  O   pos: ( -0.820280  0.944191  1.538171)  Total sigma:         165.97
           179.3203         -3.4713         -8.0552
            -1.2315        148.1887          4.1766
            -6.0415          3.3657        170.3977

     O   40    anisotropy:    -27.67    eta:   -0.9144
     O   40    sigma_11=    166.76    axis=( -0.502008 -0.110624 -0.857759)
     O   40    sigma_22=    183.63    axis=( -0.863953  0.109623  0.491495)
     O   40    sigma_33=    147.52    axis=(  0.039659  0.987798 -0.150606)

     Atom 41  Ca  pos: (  0.590728 -0.478558  1.169604)  Total sigma:        1060.46
          1036.5190        -17.1675        -26.6834
           -19.3768       1100.3150         -8.9888
           -20.1184         -4.6033       1044.5598

     Ca  41    anisotropy:    -71.34    eta:   -0.8806
     Ca  41    sigma_11=   1063.30    axis=( -0.592094 -0.146817  0.792382)
     Ca  41    sigma_22=   1105.18    axis=( -0.253816  0.967196 -0.010452)
     Ca  41    sigma_33=   1012.91    axis=(  0.764855  0.207308  0.609935)

     Atom 42  Si  pos: (  0.063277 -0.451549  1.346682)  Total sigma:         405.70
           434.5874         24.7384          6.3727
            31.6167        359.3173          0.6688
             5.3518          1.5359        423.1954

     Si  42    anisotropy:    -83.66    eta:   -0.4284
     Si  42    sigma_11=    421.64    axis=(  0.239360  0.091123 -0.966645)
     Si  42    sigma_22=    445.53    axis=(  0.917906  0.303273  0.255880)
     Si  42    sigma_33=    349.93    axis=(  0.316474 -0.948537 -0.011050)

     Atom 43  O   pos: ( -0.256625  1.224711  1.123826)  Total sigma:         110.31
            91.5677          5.3540          2.2913
             7.4050        101.6585          7.0677
             3.7351         10.0154        137.6986

     O   43    anisotropy:     44.56    eta:   -0.4711
     O   43    sigma_11=    102.45    axis=(  0.438200  0.864299 -0.246918)
     O   43    sigma_22=     88.46    axis=(  0.894295 -0.446896  0.022795)
     O   43    sigma_33=    140.02    axis=(  0.090645  0.230806  0.968768)

     Atom 44  O   pos: (  0.302153 -0.425693  1.332271)  Total sigma:         136.02
           171.3558        -10.6727        -19.8003
           -17.8822         97.3048          2.1245
           -35.5194         -0.7294        139.4130

     O   44    anisotropy:     79.61    eta:   -0.5793
     O   44    sigma_11=    124.86    axis=( -0.450867  0.211653 -0.867134)
     O   44    sigma_22=     94.11    axis=(  0.222063  0.967533  0.120696)
     O   44    sigma_33=    189.10    axis=( -0.864527  0.138140  0.483229)

     Atom 45  O   pos: ( -0.006805 -0.210760  1.364607)  Total sigma:         147.82
           151.2323        -14.4049          5.3138
           -14.9466        157.7174          3.4315
             5.5902          2.5701        134.5139

     O   45    anisotropy:     32.58    eta:   -0.6088
     O   45    sigma_11=    143.57    axis=(  0.632051  0.537321  0.558389)
     O   45    sigma_22=    130.35    axis=( -0.449944 -0.332204  0.828970)
     O   45    sigma_33=    169.54    axis=( -0.630922  0.775195 -0.031794)

     Atom 46  O   pos: (  0.982757 -0.556935  1.580834)  Total sigma:         100.25
            89.5292        -20.5934        -11.3874
           -20.3530         88.3380          0.4689
           -16.5134         -6.1653        122.8678

     O   46    anisotropy:    -51.43    eta:   -0.6502
     O   46    sigma_11=    106.24    axis=(  0.583486 -0.725298  0.365359)
     O   46    sigma_22=    128.54    axis=(  0.396884 -0.137837 -0.907460)
     O   46    sigma_33=     65.96    axis=( -0.708539 -0.674495 -0.207433)

     Atom 47  Ca  pos: ( -0.130111  0.932472  1.705607)  Total sigma:        1050.54
          1037.1801        -23.8366         38.0944
           -18.2952       1077.1537         38.6243
            39.1189         31.5428       1037.2940

     Ca  47    anisotropy:   -102.96    eta:   -0.3715
     Ca  47    sigma_11=   1072.11    axis=( -0.781891  0.345237 -0.519094)
     Ca  47    sigma_22=   1097.61    axis=(  0.033224  0.854554  0.518299)
     Ca  47    sigma_33=    981.90    axis=(  0.622530  0.388007 -0.679638)

     Atom 48  Ca  pos: ( -0.590989  0.672119  1.827582)  Total sigma:        1109.84
          1048.6852          4.9212        -36.2334
             0.8552       1128.4623         -4.7506
           -39.5125        -21.0190       1152.3714

     Ca  48    anisotropy:   -110.30    eta:   -0.6090
     Ca  48    sigma_11=   1124.22    axis=(  0.108616 -0.951104 -0.289144)
     Ca  48    sigma_22=   1169.00    axis=( -0.292347 -0.308564  0.905164)
     Ca  48    sigma_33=   1036.31    axis=(  0.950124  0.013785  0.311567)

     Atom 49  Si  pos: ( -0.719984  1.539868  0.336156)  Total sigma:         411.44
           432.1274         30.7656         27.2295
            34.6216        382.5521         13.5896
            21.5666         11.9169        419.6438

     Si  49    anisotropy:     80.42    eta:   -0.6838
     Si  49    sigma_11=    402.97    axis=(  0.470136  0.218756 -0.855055)
     Si  49    sigma_22=    366.30    axis=(  0.440974 -0.897428  0.012865)
     Si  49    sigma_33=    465.05    axis=(  0.764535  0.383105  0.518378)

     Atom 50  O   pos: ( -0.802736  1.491482  0.115591)  Total sigma:         134.97
           101.9218         -1.0141        -12.7237
             2.1345        115.6461        -16.7720
             0.0453         -2.8001        187.3430

     O   50    anisotropy:     81.22    eta:   -0.2380
     O   50    sigma_11=    114.34    axis=( -0.022130  0.991143  0.130942)
     O   50    sigma_22=    101.45    axis=(  0.997107  0.012355  0.074999)
     O   50    sigma_33=    189.12    axis=( -0.072717 -0.132223  0.988549)

     Atom 51  O   pos: (  0.702292 -0.121274  0.397158)  Total sigma:         175.33
           194.6748         13.3777          5.0755
            14.6755        171.8574         -2.4914
             6.4428         -1.8729        159.4638

     O   51    anisotropy:     39.67    eta:   -0.4072
     O   51    sigma_11=    167.49    axis=( -0.328331  0.825086 -0.459816)
     O   51    sigma_22=    156.72    axis=( -0.275113  0.382164  0.882192)
     O   51    sigma_33=    201.78    axis=( -0.903610 -0.416153 -0.101516)

     Atom 52  O   pos: ( -0.063992 -0.134454  1.915820)  Total sigma:         214.19
           223.4228         -6.6626        -14.7557
            -5.1755        196.1356         13.6047
            -8.5846         14.7597        223.0204

     O   52    anisotropy:     38.17    eta:   -0.9002
     O   52    sigma_11=    212.92    axis=(  0.778150  0.221995  0.587538)
     O   52    sigma_22=    190.01    axis=( -0.028485 -0.922017  0.386100)
     O   52    sigma_33=    239.64    axis=( -0.627432  0.317180  0.711144)

     Atom 53  H   pos: ( -0.016220 -0.034748  1.823149)  Total sigma:          26.16
            23.3747          3.1415         -6.3629
             3.7031         25.1692         -6.3762
            -5.7040         -4.8467         29.9271

     H   53    anisotropy:     16.46    eta:   -0.1619
     H   53    sigma_11=     21.56    axis=( -0.215498  0.875783  0.431931)
     H   53    sigma_22=     19.78    axis=( -0.866745  0.032194 -0.497711)
     H   53    sigma_33=     37.13    axis=( -0.449792 -0.481630  0.752143)

     Atom 54  H   pos: ( -0.129388 -0.068309  2.035048)  Total sigma:          17.75
             9.8366         -6.4314        -13.1222
            -6.9153         11.3639         13.8326
           -12.1673         12.9215         32.0450

     H   54    anisotropy:     40.13    eta:   -0.0430
     H   54    sigma_11=      4.95    axis=( -0.331702  0.775299 -0.537480)
     H   54    sigma_22=      3.80    axis=(  0.862952  0.479557  0.159181)
     H   54    sigma_33=     44.50    axis=( -0.381165  0.411019  0.828116)

     Atom 55  O   pos: ( -0.375199  0.939750  0.189095)  Total sigma:         222.92
           206.9463          1.1650         -2.1605
            -0.8271        218.1288        -16.6216
            -4.8182        -21.8353        243.6802

     O   55    anisotropy:     46.92    eta:   -0.1018
     O   55    sigma_11=    208.87    axis=( -0.572972  0.740365  0.351515)
     O   55    sigma_22=    205.69    axis=(  0.816857  0.480981  0.318435)
     O   55    sigma_33=    254.20    axis=( -0.066686 -0.469592  0.880361)

     Atom 56  H   pos: ( -0.259329  1.026582  0.202801)  Total sigma:          25.00
            31.7402         13.7436          1.1273
            12.7222         26.6137          0.6373
             1.2370          0.4291         16.6479

     H   56    anisotropy:     26.57    eta:   -0.0633
     H   56    sigma_11=     16.70    axis=(  0.169007 -0.276560  0.946019)
     H   56    sigma_22=     15.58    axis=(  0.614106 -0.721196 -0.320546)
     H   56    sigma_33=     42.72    axis=(  0.770915  0.635130  0.047951)

     Atom 57  H   pos: ( -0.374621  0.841120  0.308373)  Total sigma:          16.40
             3.0696         -0.8589          0.6305
            -0.3290         18.3607        -18.5519
            -0.1352        -19.3784         27.7680

     H   57    anisotropy:     39.32    eta:   -0.0298
     H   57    sigma_11=      3.68    axis=( -0.451667  0.698683  0.554833)
     H   57    sigma_22=      2.90    axis=(  0.892074  0.363550  0.268395)
     H   57    sigma_33=     42.61    axis=(  0.014186 -0.616177  0.787480)

     Atom 58  O   pos: (  0.233483 -0.087345  1.646491)  Total sigma:         223.34
           229.8525         12.6756          9.6897
            17.6973        218.1187          9.4025
             7.0590         -1.5647        222.0585

     O   58    anisotropy:     31.07    eta:   -0.5279
     O   58    sigma_11=    218.45    axis=(  0.243208  0.321991 -0.914971)
     O   58    sigma_22=    207.52    axis=(  0.589347 -0.798265 -0.124267)
     O   58    sigma_33=    244.06    axis=(  0.770402  0.509013  0.383909)

     Atom 59  H   pos: (  0.126949 -0.128585  1.552339)  Total sigma:          21.25
            25.2460          4.9892         14.3537
             6.0197         13.3063          6.4579
            14.1417          5.2761         25.1885

     H   59    anisotropy:     30.74    eta:   -0.0250
     H   59    sigma_11=     11.26    axis=(  0.613166 -0.720626 -0.323612)
     H   59    sigma_22=     10.74    axis=(  0.402956  0.637681 -0.656498)
     H   59    sigma_33=     41.74    axis=(  0.679451  0.272141  0.681385)

     Atom 60  H   pos: (  0.298927 -0.214188  1.687165)  Total sigma:          21.45
            17.9813        -11.0361          3.4877
           -11.9963         33.1457         -5.5553
             3.6175         -5.3737         13.2156

     H   60    anisotropy:     29.15    eta:   -0.0538
     H   60    sigma_11=     12.26    axis=( -0.572213 -0.487874 -0.659206)
     H   60    sigma_22=     11.21    axis=(  0.675180  0.176013 -0.716346)
     H   60    sigma_33=     40.88    axis=(  0.465515 -0.854985  0.228685)

     Atom 61  O   pos: ( -0.094904  0.220188  0.357661)  Total sigma:         244.61
           233.8145         17.2628         14.0094
            22.2026        259.1907          3.4576
            20.4948          5.0943        240.8377

     O   61    anisotropy:     45.12    eta:   -0.9366
     O   61    sigma_11=    243.66    axis=(  0.266573 -0.555562  0.787585)
     O   61    sigma_22=    215.49    axis=( -0.808220  0.316336  0.496701)
     O   61    sigma_33=    274.69    axis=(  0.525090  0.768949  0.364690)

     Atom 62  H   pos: (  0.004626  0.185232  0.460339)  Total sigma:          23.50
            25.0719         -0.8041         15.1969
            -1.5701         15.7236         -3.3478
            15.6090         -2.4979         29.7162

     H   62    anisotropy:     29.69    eta:   -0.2074
     H   62    sigma_11=     15.66    axis=(  0.259704  0.961980 -0.084551)
     H   62    sigma_22=     11.56    axis=( -0.717941  0.250892  0.649318)
     H   62    sigma_33=     43.30    axis=(  0.645844 -0.107927  0.755803)

     Atom 63  H   pos: (  0.810454  0.104488  0.389612)  Total sigma:          21.81
            20.8916         15.5256          1.6664
            16.4602         32.8703          0.1788
             1.3415         -0.6281         11.6780

     H   63    anisotropy:     33.24    eta:   -0.1490
     H   63    sigma_11=     12.38    axis=(  0.373166 -0.281629  0.883986)
     H   63    sigma_22=      9.08    axis=( -0.731755  0.496389  0.467047)
     H   63    sigma_33=     43.97    axis=( -0.570335 -0.821147 -0.020848)

     Atom 64  O   pos: ( -0.627452  1.147982 -0.022671)  Total sigma:         245.49
           236.8983        -18.5836          8.7625
           -17.9181        245.0864          6.0514
            12.6256          4.6714        254.4929

     O   64    anisotropy:    -40.53    eta:   -0.1835
     O   64    sigma_11=    256.52    axis=(  0.170935 -0.628452 -0.758834)
     O   64    sigma_22=    261.48    axis=( -0.634486  0.519011 -0.572761)
     O   64    sigma_33=    218.47    axis=( -0.753796 -0.579374  0.310027)

     Atom 65  H   pos: ( -0.671787  1.271789  0.043121)  Total sigma:          23.43
            17.4180         -8.8449         -3.2961
            -9.7861         33.0652          8.4133
            -3.7084          9.6839         19.7961

     H   65    anisotropy:     27.40    eta:   -0.1486
     H   65    sigma_11=     15.65    axis=( -0.370466  0.264485 -0.890395)
     H   65    sigma_22=     12.94    axis=(  0.848464  0.486442 -0.208526)
     H   65    sigma_33=     41.69    axis=( -0.377974  0.832720  0.404616)

     Atom 66  H   pos: ( -0.549341  1.071199  0.075798)  Total sigma:          21.60
            22.2587        -12.2449         10.8109
           -12.4819         19.9185         -9.3943
            12.3633        -10.7736         22.6217

     H   66    anisotropy:     34.14    eta:   -0.1385
     H   66    sigma_11=     11.80    axis=( -0.366132  0.452328  0.813232)
     H   66    sigma_22=      8.64    axis=(  0.704680  0.705533 -0.075165)
     H   66    sigma_33=     44.36    axis=(  0.607761 -0.545548  0.577065)

     Atom 67  O   pos: (  0.178081  0.383279  1.815619)  Total sigma:         216.28
           227.7626        -26.3908         33.6892
           -22.3414        212.4088        -19.7097
            33.5740        -19.1745        208.6664

     O   67    anisotropy:     80.63    eta:   -0.2305
     O   67    sigma_11=    195.60    axis=(  0.414360  0.877953  0.239799)
     O   67    sigma_22=    183.21    axis=( -0.582787  0.053581  0.810857)
     O   67    sigma_33=    270.03    axis=(  0.699046 -0.475738  0.533861)

     Atom 68  H   pos: (  0.061580  0.466201  1.735268)  Total sigma:          14.09
            20.5409        -17.2921         15.1076
           -17.1801         11.1324        -13.3426
            14.0349        -12.6505         10.5854

     H   68    anisotropy:     46.07    eta:   -0.0980
     H   68    sigma_11=      0.23    axis=( -0.646980 -0.126532  0.751935)
     H   68    sigma_22=     -2.77    axis=(  0.343203  0.832275  0.435351)
     H   68    sigma_33=     44.80    axis=(  0.680902 -0.539730  0.495039)

     Atom 69  H   pos: ( -0.047896  1.257314 -0.090064)  Total sigma:          26.90
            21.3941          2.2144         -4.6786
             1.5974         20.3014         -5.9956
            -3.3421         -6.1831         38.9943

     H   69    anisotropy:     22.28    eta:   -0.1597
     H   69    sigma_11=     20.66    axis=(  0.933423  0.225546  0.279018)
     H   69    sigma_22=     18.28    axis=(  0.290262 -0.931836 -0.217783)
     H   69    sigma_33=     41.75    axis=( -0.210879 -0.284273  0.935264)

     Atom 70  O   pos: (  0.077784  0.625969  0.077707)  Total sigma:         227.03
           206.6445         -6.3758         -5.4433
            -8.2889        232.2127          0.6352
             1.8828          3.3444        242.2270

     O   70    anisotropy:    -33.56    eta:   -0.4198
     O   70    sigma_11=    233.52    axis=( -0.237789  0.935226 -0.262313)
     O   70    sigma_22=    242.91    axis=( -0.097039  0.245835  0.964442)
     O   70    sigma_33=    204.65    axis=(  0.966457  0.254789  0.032297)

     Atom 71  H   pos: ( -0.024292  0.695940 -0.001463)  Total sigma:          23.36
            27.4221        -10.6613         10.2014
            -9.8769         20.2480         -6.0087
            11.1437         -6.9990         22.4087

     H   71    anisotropy:     28.67    eta:   -0.1185
     H   71    sigma_11=     14.94    axis=( -0.204429  0.574865  0.792300)
     H   71    sigma_22=     12.67    axis=(  0.682931  0.663627 -0.305294)
     H   71    sigma_33=     42.47    axis=(  0.701294 -0.478675  0.528258)

     Atom 72  H   pos: (  0.068878  0.487504  0.020724)  Total sigma:          20.87
             8.4841          2.7488          0.5934
             1.6098         38.6392         10.2729
             0.4310         12.9858         15.4735

     H   72    anisotropy:     34.11    eta:   -0.1059
     H   72    sigma_11=     10.70    axis=(  0.151796  0.369694 -0.916670)
     H   72    sigma_22=      8.29    axis=(  0.986416 -0.115563  0.116739)
     H   72    sigma_33=     43.61    axis=(  0.062775  0.921939  0.382214)

     Atom 73  Ca  pos: ( -0.494012  0.383832  0.944874)  Total sigma:        1070.80
          1095.9574        -14.0762        -14.7929
           -13.5288       1086.9571          4.1593
            -6.9402         -2.0734       1029.4871

     Ca  73    anisotropy:    -64.60    eta:   -0.6871
     Ca  73    sigma_11=   1077.54    axis=( -0.554798 -0.825004  0.107556)
     Ca  73    sigma_22=   1107.13    axis=(  0.816210 -0.564766 -0.121820)
     Ca  73    sigma_33=   1027.73    axis=(  0.161246  0.020203  0.986707)

     Atom 74  Si  pos: (  0.025650  0.354686  0.833998)  Total sigma:         402.00
           419.3084         33.1667         28.6963
            30.4672        394.4768        -28.1615
            26.2474        -37.2108        392.2136

     Si  74    anisotropy:    -94.77    eta:   -0.2603
     Si  74    sigma_11=    425.36    axis=(  0.176604 -0.623786  0.761381)
     Si  74    sigma_22=    441.81    axis=(  0.869068  0.461978  0.176908)
     Si  74    sigma_33=    338.82    axis=(  0.462094 -0.630450 -0.623700)

     Atom 75  O   pos: ( -0.192613  0.261315  0.859847)  Total sigma:         103.07
           115.6165          0.5341        -18.8885
             2.9296        124.7102         -2.4635
           -29.4188         -4.5186         68.8770

     O   75    anisotropy:    -66.79    eta:   -0.1348
     O   75    sigma_11=    122.33    axis=( -0.603370  0.765755  0.222628)
     O   75    sigma_22=    128.33    axis=( -0.696458 -0.641984  0.320629)
     O   75    sigma_33=     58.54    axis=(  0.388447  0.038407  0.920670)

     Atom 76  O   pos: (  0.161804  0.360005  1.031701)  Total sigma:         115.20
           138.3712        -13.9112        -12.4238
           -16.2507         74.6418          6.5088
           -18.8809          4.0448        132.5791

     O   76    anisotropy:    -65.99    eta:   -0.7749
     O   76    sigma_11=    120.15    axis=( -0.596372  0.105361 -0.795763)
     O   76    sigma_22=    154.24    axis=( -0.774111  0.186764  0.604873)
     O   76    sigma_33=     71.20    axis=(  0.212350  0.976739 -0.029820)

     Atom 77  O   pos: (  0.150312  0.200665  0.671890)  Total sigma:         157.86
           143.9470        -13.1774         -1.6555
           -14.6086        172.9275          1.6918
             3.7430         -0.2536        156.7071

     O   77    anisotropy:     30.98    eta:   -0.8960
     O   77    sigma_11=    156.79    axis=(  0.066895  0.013133  0.997674)
     O   77    sigma_22=    138.28    axis=(  0.925599  0.372535 -0.066966)
     O   77    sigma_33=    178.52    axis=( -0.372548  0.927925  0.012765)

     Atom 78  O   pos: (  0.023706  0.565867  0.721885)  Total sigma:          77.74
            22.0723         24.3290         11.0559
            24.6215         86.0368         18.1358
            16.8339         13.9900        125.1177

     O   78    anisotropy:    -96.85    eta:   -0.7782
     O   78    sigma_11=     84.90    axis=(  0.242776  0.868947 -0.431266)
     O   78    sigma_22=    135.15    axis=(  0.195639  0.391575  0.899107)
     O   78    sigma_33=     13.18    axis=(  0.950150 -0.302654 -0.074934)

     Atom 79  Ca  pos: (  0.136723  0.837183  0.865639)  Total sigma:        1093.30
          1070.8467         14.6274          1.5623
            18.2738       1134.8010         24.0381
            -1.3923         26.3259       1074.2617

     Ca  79    anisotropy:     80.66    eta:   -0.2065
     Ca  79    sigma_11=   1071.97    axis=(  0.766654  0.055635 -0.639645)
     Ca  79    sigma_22=   1060.87    axis=( -0.610059  0.373713 -0.698689)
     Ca  79    sigma_33=   1147.07    axis=(  0.200173  0.925874  0.320449)

     Atom 80  Si  pos: ( -0.394207  0.829696  0.677787)  Total sigma:         403.39
           398.5116         29.1647        -12.1454
            31.3830        386.1877         16.3520
           -15.6656         26.4663        425.4652

     Si  80    anisotropy:    -76.18    eta:   -0.2408
     Si  80    sigma_11=    422.67    axis=(  0.808758  0.551884 -0.203307)
     Si  80    sigma_22=    434.90    axis=(  0.031437 -0.385747 -0.922069)
     Si  80    sigma_33=    352.60    axis=(  0.587300 -0.739340  0.329325)

     Atom 81  O   pos: ( -0.524458  0.706271  0.839598)  Total sigma:         113.90
           100.2798        -16.4252          2.2847
            -6.2662        156.1764        -32.4310
             3.8213        -17.1322         85.2521

     O   81    anisotropy:     78.25    eta:   -0.3979
     O   81    sigma_11=     98.20    axis=(  0.984176  0.160483 -0.075114)
     O   81    sigma_22=     77.44    axis=(  0.023269  0.303189  0.952646)
     O   81    sigma_33=    166.07    axis=( -0.175657  0.939320 -0.294657)

     Atom 82  O   pos: ( -0.207972  0.935042  0.791872)  Total sigma:          97.23
            92.2310        -11.0061        -15.6463
            -6.4199         98.2184        -10.4400
           -18.4518        -14.9779        101.2404

     O   82    anisotropy:    -39.28    eta:   -0.4502
     O   82    sigma_11=    104.43    axis=( -0.599997  0.799738  0.020555)
     O   82    sigma_22=    116.22    axis=( -0.450531 -0.359017  0.817391)
     O   82    sigma_33=     71.04    axis=(  0.661078  0.481172  0.575716)

     Atom 83  O   pos: ( -0.346657  0.702974  0.477164)  Total sigma:         135.50
           155.2329        -20.2343        -24.6107
           -16.2621        126.1916          6.7073
           -20.8292          0.1422        125.0740

     O   83    anisotropy:     57.81    eta:   -0.3251
     O   83    sigma_11=    122.49    axis=(  0.058183  0.817601 -0.572838)
     O   83    sigma_22=    109.96    axis=( -0.539255 -0.457153 -0.707259)
     O   83    sigma_33=    174.04    axis=( -0.840130  0.350056  0.414297)

     Atom 84  Ca  pos: (  0.300191 -0.028080  1.219165)  Total sigma:        1144.09
          1123.8939         29.1621          0.7913
            25.1644       1163.0779         28.3747
            -3.5435         27.6863       1145.3124

     Ca  84    anisotropy:     69.97    eta:   -0.7157
     Ca  84    sigma_11=   1137.46    axis=( -0.573371 -0.246874  0.781217)
     Ca  84    sigma_22=   1104.08    axis=( -0.754491  0.530783 -0.386022)
     Ca  84    sigma_33=   1190.74    axis=(  0.319358  0.810754  0.490599)

     Atom 85  Si  pos: ( -0.213607 -0.062728  1.371724)  Total sigma:         409.81
           385.4898         59.1878         -5.5934
            57.2995        422.8752         -5.3504
            -3.1764         -8.3164        421.0580

     Si  85    anisotropy:   -100.20    eta:   -0.7061
     Si  85    sigma_11=    419.62    axis=( -0.107857 -0.137340 -0.984634)
     Si  85    sigma_22=    466.79    axis=(  0.579649  0.795959 -0.174517)
     Si  85    sigma_33=    343.01    axis=(  0.807697 -0.589565 -0.006241)

     Atom 86  O   pos: ( -0.112448  0.149835  1.356070)  Total sigma:         130.85
            87.7637         38.3559         -5.6216
            55.3451        229.2300        -25.6389
           -14.8147        -32.8550         75.5490

     O   86    anisotropy:    177.03    eta:   -0.0381
     O   86    sigma_11=     74.09    axis=(  0.894012 -0.327600 -0.305648)
     O   86    sigma_22=     69.59    axis=(  0.345582  0.070017  0.935773)
     O   86    sigma_33=    248.87    axis=( -0.285159 -0.942218  0.175809)

     Atom 87  O   pos: (  0.645833 -0.135813  1.215715)  Total sigma:          92.22
            70.1912         -0.6015         -3.9786
             4.7754         96.9782          2.6298
            -0.6148         -2.6255        109.4807

     O   87    anisotropy:    -33.48    eta:   -0.5591
     O   87    sigma_11=     97.14    axis=(  0.076027  0.997008  0.013970)
     O   87    sigma_22=    109.62    axis=( -0.058657 -0.009514  0.998233)
     O   87    sigma_33=     69.90    axis=( -0.995379  0.076712 -0.057758)

     Atom 88  O   pos: (  0.675379 -0.105893  1.613052)  Total sigma:          86.18
            60.2977        -56.2474         -4.7257
           -53.6943        114.3844        -15.8761
            -9.6865        -11.0737         83.8453

     O   88    anisotropy:     95.00    eta:   -0.9897
     O   88    sigma_11=     85.85    axis=( -0.244612 -0.013394  0.969529)
     O   88    sigma_22=     23.17    axis=(  0.822172  0.527191  0.214716)
     O   88    sigma_33=    149.51    axis=( -0.514003  0.849641 -0.117945)

     Atom 89  Ca  pos: ( -0.013245  0.449420  1.312613)  Total sigma:        1080.69
          1053.5536         15.4568        -27.1946
            15.4400       1102.5664         15.1716
           -30.8561         15.4900       1085.9424

     Ca  89    anisotropy:    -75.55    eta:   -0.2349
     Ca  89    sigma_11=   1099.96    axis=( -0.574264 -0.483098  0.660937)
     Ca  89    sigma_22=   1111.78    axis=(  0.057296 -0.829066 -0.556207)
     Ca  89    sigma_33=   1030.32    axis=(  0.816663 -0.281540  0.503782)

     Atom 90  Si  pos: ( -0.507929  0.467124  1.385120)  Total sigma:         408.89
           397.6711         35.6963        -12.2042
            29.8469        406.2643          0.4157
           -10.8477          1.8264        422.7467

     Si  90    anisotropy:    -62.39    eta:   -0.4108
     Si  90    sigma_11=    421.15    axis=( -0.165078 -0.430364 -0.887432)
     Si  90    sigma_22=    438.23    axis=( -0.638327 -0.639294  0.428769)
     Si  90    sigma_33=    367.30    axis=( -0.751857  0.637252 -0.169180)

     Atom 91  O   pos: (  0.408125  0.245277  1.369539)  Total sigma:         111.12
            84.7622         16.1900         14.3330
            18.8120        134.6581         29.8086
            18.0265         36.2037        113.9377

     O   91    anisotropy:     82.05    eta:   -0.2363
     O   91    sigma_11=     90.23    axis=( -0.192687  0.632976 -0.749808)
     O   91    sigma_22=     77.31    axis=(  0.940244 -0.099514 -0.325634)
     O   91    sigma_33=    165.82    axis=(  0.280735  0.767749  0.575977)

     Atom 92  O   pos: ( -0.344144  0.545523  1.226778)  Total sigma:         108.42
           110.7248          3.9677         -3.3109
             5.1710        103.1771         -2.4803
             6.8551          0.2510        111.3653

     O   92    anisotropy:    -11.54    eta:   -0.3300
     O   92    sigma_11=    111.00    axis=( -0.396745 -0.352530  0.847536)
     O   92    sigma_22=    113.54    axis=(  0.808786  0.302413  0.504393)
     O   92    sigma_33=    100.73    axis=( -0.434119  0.885590  0.165140)

     Atom 93  O   pos: ( -0.702394  0.619427  1.370949)  Total sigma:         170.58
           178.5616        -29.1747          6.2243
           -22.2041        177.7759         -2.9105
             3.7358         -1.8524        155.3899

     O   93    anisotropy:     50.76    eta:   -0.1266
     O   93    sigma_11=    155.80    axis=(  0.264849  0.404402  0.875394)
     O   93    sigma_22=    151.51    axis=( -0.651356 -0.594376  0.471648)
     O   93    sigma_33=    204.42    axis=(  0.711048 -0.695109  0.105990)

     Atom 94  O   pos: ( -0.434536  0.471523  1.615731)  Total sigma:          84.64
            89.2892         -1.7738        -36.2188
            -5.2973        104.5252         35.6540
           -32.6198         31.6140         60.1103

     O   94    anisotropy:    -85.31    eta:   -0.7134
     O   94    sigma_11=     92.79    axis=( -0.757678 -0.636875  0.142528)
     O   94    sigma_22=    133.37    axis=(  0.478646 -0.690735 -0.542018)
     O   94    sigma_33=     27.76    axis=(  0.443647 -0.342455  0.828192)

     Atom 95  Ca  pos: (  0.758867 -0.389562  1.784157)  Total sigma:        1079.16
          1076.7302        -35.6095         -5.4214
           -32.0294       1071.7374         17.8730
            -2.6112         21.7611       1089.0026

     Ca  95    anisotropy:    -62.61    eta:   -0.8634
     Ca  95    sigma_11=   1082.01    axis=( -0.537637  0.181675 -0.823372)
     Ca  95    sigma_22=   1118.05    axis=( -0.572475  0.638288  0.514646)
     Ca  95    sigma_33=   1037.41    axis=(  0.619047  0.748053 -0.239162)

     Atom 96  Ca  pos: (  0.471742  0.148452  1.712103)  Total sigma:        1084.74
          1057.0235        -15.0003         -8.4844
           -14.8357       1121.0678         20.0728
            -4.1375         24.2415       1076.1183

     Ca  96    anisotropy:     73.27    eta:   -0.2752
     Ca  96    sigma_11=   1067.03    axis=(  0.012655  0.382366 -0.923924)
     Ca  96    sigma_22=   1053.59    axis=(  0.978262  0.186538  0.090598)
     Ca  96    sigma_33=   1133.58    axis=( -0.206988  0.904986  0.371694)

     Atom 97  Ca  pos: ( -0.041396  0.579490  0.401049)  Total sigma:        1080.72
          1065.8136        -14.7677        -20.8487
           -19.6895       1036.2673         -9.7122
           -27.0149         -5.9988       1140.0855

     Ca  97    anisotropy:     99.71    eta:   -0.6581
     Ca  97    sigma_11=   1069.36    axis=(  0.839910 -0.491776  0.229582)
     Ca  97    sigma_22=   1025.61    axis=( -0.466616 -0.870364 -0.157277)
     Ca  97    sigma_33=   1147.20    axis=( -0.277165 -0.024971  0.960498)

     Atom 98  O   pos: (  0.195165 -0.646457  1.974703)  Total sigma:         174.49
           174.6629         14.6068         15.7466
            20.6123        178.5725         94.6486
            10.4564         59.0907        170.2252

     O   98    anisotropy:    123.99    eta:   -0.8670
     O   98    sigma_11=    168.99    axis=(  0.966153 -0.161441 -0.201208)
     O   98    sigma_22=     97.33    axis=( -0.034961  0.690834 -0.722168)
     O   98    sigma_33=    257.14    axis=(  0.255589  0.704759  0.661807)

     Atom 99  H   pos: (  0.032877  0.211133  0.074592)  Total sigma:          26.99
            20.0348          0.6573         -0.7482
             0.9286         22.2241         -2.8068
            -1.5870         -3.7959         38.7062

     H   99    anisotropy:     18.66    eta:   -0.1592
     H   99    sigma_11=     21.76    axis=(  0.292957  0.934497  0.202217)
     H   99    sigma_22=     19.78    axis=(  0.953792 -0.300399  0.006440)
     H   99    sigma_33=     39.43    axis=( -0.066764 -0.190986  0.979320)

     Atom100  O   pos: ( -0.066146  0.591072  1.644218)  Total sigma:         150.65
           119.6773        -42.1839         16.2561
           -46.2829        169.6272          2.9714
            21.8840          7.3628        162.6457

     O  100    anisotropy:    -92.62    eta:   -0.4796
     O  100    sigma_11=    166.72    axis=(  0.129340  0.273392  0.953167)
     O  100    sigma_22=    196.33    axis=( -0.523774  0.835039 -0.168437)
     O  100    sigma_33=     88.90    axis=(  0.841981  0.477458 -0.251199)

     Atom101  H   pos: ( -0.201835  0.533533  1.640925)  Total sigma:          22.26
            38.5290          8.4796          2.7004
             8.7026         14.3252          1.8044
             1.9949          2.0432         13.9377

     H  101    anisotropy:     28.94    eta:   -0.1574
     H  101    sigma_11=     14.14    axis=( -0.211873  0.352499  0.911512)
     H  101    sigma_22=     11.10    axis=( -0.242898  0.884427 -0.398484)
     H  101    sigma_33=     41.56    axis=( -0.946631 -0.305833 -0.101765)

     Initialization:
     gipaw_setup  :      0.34s CPU      0.48s WALL (       1 calls)

     Linear response
     greenf       :  16032.46s CPU  16177.54s WALL (      96 calls)
     cgsolve      :  15938.76s CPU  16082.92s WALL (      96 calls)
     ch_psi       :  15260.20s CPU  15396.40s WALL (    6857 calls)
     h_psiq       :  11114.82s CPU  11212.15s WALL (    6857 calls)

     Apply operators
     h_psi        :   8983.51s CPU   9060.25s WALL (    7481 calls)
     apply_vel    :    201.84s CPU    205.87s WALL (      84 calls)

     Induced current
     j_para       :    476.58s CPU    480.08s WALL (     108 calls)
     biot_savart  :      0.07s CPU      0.08s WALL (       1 calls)

     Other routines

     General routines
     calbec       :   4835.08s CPU   4894.77s WALL (   22007 calls)
     fft          :      0.37s CPU      0.38s WALL (      32 calls)
     fftw         :   6307.30s CPU   6356.69s WALL ( 3857056 calls)
     davcio       :      0.01s CPU      0.87s WALL (      64 calls)

     Parallel routines
     fft_scatter  :   2024.58s CPU   2043.17s WALL ( 3857088 calls)

     Plugins


     GIPAW        :      5h 3m CPU      5h 6m WALL


   This run was terminated on:  21: 6: 3   3Nov2023            

=------------------------------------------------------------------------------=
   JOB DONE.
=------------------------------------------------------------------------------=
