# Supplementary material for: Is there a future for 43Ca nuclear magnetic resonance in cement science?
Source: Phys Chem Chem Phys. 2025 Apr 9;27(17):9159–68. doi: 10.1039/d5cp00491h (PMC11997747; doi:10.1039/d5cp00491h)
Supplement: CP-027-D5CP00491H-s001 [file CP-027-D5CP00491H-s001.zip › QE-Files/CSH-bulk-structures/CONFIG_Pair33]

Pair 33 -59613.832503 eV
0 3
   6.745980005  -0.057106318  -0.021667725
  -8.257475136  12.265635085   0.196901001
   0.710800241  -5.910594303  14.344336974
H 1
0.687209574 3.1352750444 13.8474556417
O 1
1.6683612842 0.756242504 0.9954361431
H 1
2.1699177309 1.3325159782 1.6209853173
H 1
2.1956993807 -0.1072686612 1.0293446043
O 1
-1.8193797136 10.1482491906 1.7932028241
H 1
-1.6243958508 9.5650100634 2.5779215064
H 1
-2.4743283343 9.7123658084 1.1964558342
O 1
-4.475461535 6.1958364578 13.0478210182
H 1
-3.8108580006 6.0159500744 12.3188899253
H 1
-4.7148348555 5.3433034445 13.4496799503
O 1
-0.7754143098 2.4081630278 1.5150369967
H 1
-0.4748595012 2.9042482702 2.3694272756
H 1
-0.1311384968 2.6229231385 0.7891005247
O 1
-2.5560396972 6.1553511258 11.266517248
H 1
-2.3005899651 7.1369927776 11.273649111
H 1
-1.5720486048 5.7985540309 11.2296574212
O 1
-0.9933866972 8.8642566748 3.9459380542
H 1
-0.0715248968 9.2323173303 3.9476609694
H 1
-0.8203483133 7.9246415749 3.7010336868
O 1
-1.1964955951 6.1300793448 13.9178694028
H 1
-0.711635697 5.2710407267 13.8065549478
H 1
-2.0182241996 6.0306226153 13.3945087138
Ca 1
-1.3125925434 8.8864916765 6.3942159683
Si 1
-4.5614652919 8.5551813638 5.2700179098
O 1
-5.8669463774 8.1871882344 6.1788942953
O 1
-3.4300554277 9.3146215244 6.1066122137
O 1
-4.0386805882 7.1245946953 4.5941359587
O 1
-5.0603242985 9.46748015 3.9576922523
Ca 1
4.6735333113 -0.1220678597 6.0474004894
Si 1
1.2133578579 0.2232980113 5.0096803559
O 1
0.3340203647 -0.711048204 6.0138051125
O 1
2.4865079486 1.0357906804 5.559370052
O 1
1.6836577216 -0.6698015391 3.6525776017
Ca 1
-3.0898117907 5.8932836117 8.8654232388
Si 1
0.4425855394 5.5043887813 9.5691236855
O 1
-5.37340294 6.7762714648 9.099403408
O 1
-0.7812127519 5.2132355673 8.5068360038
O 1
-0.1105255695 5.5845447547 11.1132908044
Ca 1
3.2462844008 -3.3242113987 8.14143257
Si 1
-0.1844891987 -3.1351971586 9.5490248881
O 1
-2.9261736732 8.2016358796 9.1121783423
O 1
0.9741354393 -2.9483430054 8.4133219792
O 1
-0.6510572975 -1.5358849296 9.8050741797
O 1
0.2247237791 -3.7032551298 11.0304745496
Ca 1
1.8863821373 -4.7173526398 12.2268372772
Ca 1
-0.3649845391 0.1670693773 2.1837128269
Si 1
-5.0989992496 10.9857502918 3.2622820267
O 1
-5.2920581713 10.7668208451 1.6637423008
O 1
4.4064901933 -0.320245785 3.4690287838
O 1
-0.6507361509 -1.8940608484 12.8190923124
H 1
-0.9624856252 -1.1220077518 12.3023252497
H 1
-0.4684510304 -2.6008258284 12.1158922208
O 1
-3.1122829117 3.6066955471 14.3807935548
H 1
-4.3199747116 10.1981954206 0.6530291628
H 1
-4.2962286225 8.7051365477 0.3305384814
O 1
1.638505249 -2.8097436007 13.7627730915
H 1
2.475748267 -2.3597189628 14.0769849287
H 1
0.9592927484 -2.1548435264 13.4423461591
O 1
-1.7092730674 7.2470152802 0.0974575674
H 1
-2.365090955 7.0491600796 0.8158340374
H 1
-0.8921633282 7.5636755448 0.5459453557
O 1
0.6900134944 8.2318813496 1.1820703895
H 1
-5.9122369677 9.268173014 1.4770928558
H 1
-5.936649884 7.7715297489 2.0204987238
O 1
0.393804945 1.000154954 11.8643663823
H 1
-0.5184268788 0.6681126734 11.4906761249
H 1
0.5755372122 1.8314741719 11.3874041892
O 1
3.1982441548 1.9649089645 3.0009303125
H 1
3.7738043152 1.1299297138 3.1372542879
H 1
2.6996845232 1.9470408054 3.8573737696
Ca 1
2.9235720498 3.0751752421 6.4184401195
Si 1
-0.4127319003 2.7832481964 5.0282912457
O 1
-1.6669719448 2.3020974795 5.9650064127
O 1
0.625125624 3.4808835149 6.0912472357
O 1
0.1575482571 1.3286101393 4.3056533533
O 1
-0.6460721979 3.6902291757 3.6849946884
Ca 1
0.4347526645 5.8248163434 6.586211077
Si 1
-3.1901306672 5.9349792375 5.4634148083
O 1
-3.9914273854 5.6091139063 6.8383102163
O 1
-1.6832707781 6.5200854624 5.7727764127
O 1
-3.2780765969 4.5905551145 4.5774855695
Ca 1
1.2098066042 -0.5292594389 8.1929390918
Si 1
-1.9010095396 -0.4321861005 9.6777896976
O 1
-1.4805547431 0.445674431 8.3733707761
O 1
3.3512633494 -1.2226969414 9.6793695147
O 1
-1.9037179485 0.3579815589 11.1325740283
Ca 1
-0.6688310863 2.6609239563 8.187625336
Si 1
2.3840102775 2.7971720198 9.6112232541
O 1
1.5240954518 1.5879546757 8.9100869724
O 1
-3.0266218199 3.3149413711 8.7775747526
O 1
1.3872006469 4.1253580616 9.4788521337
O 1
-4.0338960029 2.5087222617 11.1928152515
Ca 1
2.4779664441 0.143710213 11.4047267659
Ca 1
-2.1243759249 2.2331350018 12.5902332042
Ca 1
-2.6664009008 4.0942027638 2.5568776289
O 1
2.9501735066 -1.3088911169 6.9901436415
H 1
2.5405581628 -1.6760467244 6.1894920421
O 1
3.1441477025 0.5112733465 13.5381688041
H 1
2.3938231157 0.8258317737 14.0690986653
O 1
3.5443014814 -3.4661319525 11.1108507971
H 1
4.1772891031 -3.9523173866 10.5289617575
H 1
3.4527553947 -2.5634130984 10.6614132461
O 1
-1.1905521806 3.2156717311 10.7059633664
H 1
-1.9836395437 3.3879009937 10.1051825784
H 1
-0.7681452783 4.1099618307 10.9170035232
O 1
-0.6322839776 6.2237194409 3.4826516352
H 1
-0.4735610664 5.2017006666 3.502852238
H 1
-1.0634154362 6.3486722674 4.4289588648
O 1
3.2793337828 4.2242832089 0.2401252565
H 1
3.7228224795 -0.7387025149 14.2328411729
H 1
-2.0323783251 -1.9193009617 13.9854098572
O 1
-2.9750630477 6.5593192678 2.2713011437
H 1
-2.0622002288 6.5554854185 2.6940854369
H 1
-3.5451067347 6.9256571305 3.0081843922
