# Supplementary material for: Is there a future for 43Ca nuclear magnetic resonance in cement science?
Source: Phys Chem Chem Phys. 2025 Apr 9;27(17):9159–68. doi: 10.1039/d5cp00491h (PMC11997747; doi:10.1039/d5cp00491h)
Supplement: CP-027-D5CP00491H-s001 [file CP-027-D5CP00491H-s001.zip › QE-Files/CSH-bulk-structures/CONFIG_Pair34]

Pair 34 -59614.273862 eV
0 3
   6.788598669  -0.108533151  -0.050679368
  -8.404687847  12.365865205  -0.027197280
   0.705372060  -6.227248813  14.259472098
H 1
-1.3968303787 10.1789661476 0.223500204
O 1
2.2085068073 1.0148368893 0.4724650064
H 1
2.5364806878 1.6856592153 1.1055056396
H 1
2.4757578358 0.1393396656 0.8912949037
O 1
-2.4058236636 10.6977810333 1.8080272473
H 1
-3.0504132375 9.9776632734 1.6637449052
H 1
-2.9219483777 11.2919370905 2.5162831517
O 1
-4.5615983323 5.3358619865 12.6214468762
H 1
-3.8508449668 5.719465956 12.0111641477
H 1
-4.2625734363 5.3121808043 13.55269734
O 1
-0.7021474392 2.7445826704 1.3905833883
H 1
-0.4010937625 2.7874251568 2.3611294827
H 1
-0.7687862898 1.8100714352 1.0877025834
O 1
-2.802288098 6.2558384744 10.9068501598
H 1
-2.886292055 7.1454029751 10.456115426
H 1
-1.804491984 6.0545556557 10.9552895767
O 1
-1.2017406712 8.7036721658 3.4540612845
H 1
-1.3971355315 9.5478496702 2.9742878607
H 1
-0.2300359429 8.6788714988 3.5765398938
O 1
5.8586427385 0.2879063509 -0.1256947149
H 1
5.8544999903 -0.4766690844 0.5223364168
H 1
-2.7614678335 6.5963369516 13.8415525523
Ca 1
-1.3052902954 8.9725068303 5.9756956445
Si 1
-4.5690517023 8.5543437178 4.7557957659
O 1
-5.9513935745 8.2884502363 5.572409775
O 1
-3.4616570614 9.3254057941 5.6199562083
O 1
-3.9316186249 7.1216320302 4.2014354978
O 1
-4.9694073784 9.3591145506 3.3167527579
Ca 1
4.7676457403 -0.314727825 5.9423612568
Si 1
1.3001995026 0.0409678471 5.0140886181
O 1
0.3459942287 -0.8132317533 6.0223993674
O 1
2.5687740601 0.7212583729 5.7448746719
O 1
1.7711256908 -0.9643015855 3.7555567225
Ca 1
-2.7847620269 5.8531224261 8.3669702632
Si 1
0.4705229962 5.4380003021 9.5360842932
O 1
-5.3141238513 6.8410076026 9.348891911
O 1
-0.5309611486 5.1689759878 8.2898069299
O 1
-0.3167555083 5.5785402337 10.9705749398
Ca 1
-4.8599257037 8.8849758174 7.9881660677
Si 1
0.051872605 -3.1314336311 9.3218821668
O 1
-2.7838353461 8.0882768005 8.9214041171
O 1
1.2262163203 -3.175479585 8.1996512502
O 1
-0.559833339 -1.5631608064 9.1197748477
O 1
0.6138099414 -3.2797313513 10.8542526569
Ca 1
1.7439276614 -5.1900649805 12.7101793939
Ca 1
2.5366304648 -2.0659771629 11.5075265864
Si 1
-5.2474159667 10.9787369623 2.9337422253
O 1
-5.428644425 10.9775902555 1.2974608294
O 1
4.4019320629 -0.4564605983 3.447312199
O 1
-1.1946430342 -2.3362314796 12.3967892933
H 1
-1.3102842161 -1.4089866508 12.0026675822
H 1
-0.5652045329 -2.7906167341 11.6987897268
O 1
-4.0409663952 2.6502648014 13.9765757312
H 1
-4.8928213633 9.6757279416 0.3246121694
H 1
-5.101846655 8.1233381417 0.2669319951
O 1
1.2101837791 -2.9050768369 13.4603958173
H 1
0.3649166847 3.2431658819 0.1852134004
H 1
0.3049754701 -2.5989433623 13.1592366504
O 1
-0.9364697033 1.1746913333 14.0916270124
H 1
-2.1216760086 6.9874661143 0.6047732717
H 1
-0.7633437172 7.5805544313 0.2402681282
O 1
0.7610646811 7.3640181046 1.508113495
H 1
-5.6944880745 8.2153832196 2.1289547812
H 1
0.6017132253 6.6415148383 2.1902315018
O 1
0.8676110725 0.8144571663 11.3850408128
H 1
-0.0927749932 0.4559202487 11.3032732527
H 1
1.0895903452 1.0373199484 10.4344677558
O 1
3.1995853319 1.914713781 2.9716809447
H 1
3.7146494683 1.0657245266 3.2102922947
H 1
2.2957107506 1.7915121053 3.3337242845
Ca 1
3.0160569148 2.8691638834 6.0374900045
Si 1
-0.2597258029 2.6146390547 5.0300300584
O 1
-1.547079708 2.1280444507 5.9100405156
O 1
0.7353383306 3.4069452968 6.0592854352
O 1
0.4547089558 1.2794065166 4.2871736706
O 1
-0.5976549642 3.5377855949 3.7276554443
Ca 1
0.3550543441 5.7676434246 6.147070725
Si 1
-3.24248759 6.0830598636 5.342930218
O 1
-4.2120893396 6.0674893965 6.6665078645
O 1
-1.7663780134 6.5957489904 5.8169011653
O 1
-3.2468589046 4.6432716012 4.608598775
Ca 1
1.6299740712 -0.5560335562 8.0617337133
Si 1
-1.8607794287 -0.5573822965 9.5270032831
O 1
-1.8196397408 0.5929433684 8.3882054493
O 1
3.504551029 -1.500021703 9.5361560172
O 1
-1.5451755386 -0.0492806206 11.0704018331
Ca 1
-0.8173489209 2.588232523 8.1516922367
Si 1
2.4807277699 2.8185957137 9.3094722938
O 1
1.4647678474 1.6397665532 8.8114537404
O 1
-3.1951055507 3.495670466 8.3147083522
O 1
1.4201363678 4.085702893 9.7360485152
O 1
-3.6797018659 2.6124312318 10.8481790836
Ca 1
1.1115719271 3.1715307632 12.0138896731
Ca 1
-2.5903780701 1.3371556466 12.4123332454
Ca 1
-2.498083352 4.0855523836 2.6235503559
O 1
3.1364066354 -1.598874649 6.8622305209
H 1
2.7468618068 -2.0415136526 6.091342702
O 1
2.9767855269 -0.4678542148 13.1790908655
H 1
2.0898240063 -0.2481223513 13.5058294691
O 1
3.3648512837 -4.1914201679 11.5140728836
H 1
-5.1251132035 7.3760767561 10.2399590622
H 1
4.2604090298 -4.0801146976 11.8757212202
O 1
-1.1882329534 3.1271818872 10.8893447368
H 1
-2.2098553019 3.0384004446 10.7663213093
H 1
-1.0356298084 4.1216848436 10.9720034661
O 1
0.143207034 5.8928018142 3.6452995593
H 1
-0.098526533 4.865574863 3.6305128896
H 1
-0.6856809783 6.3344058152 3.92686475
O 1
3.387431699 3.989641394 0.4196695024
H 1
3.5892848945 -1.4782128212 14.2024859326
H 1
-2.0450645294 -2.3852847308 14.0338106904
O 1
-2.4252380619 6.5746107108 2.2168241612
H 1
-1.7930603221 7.2682603644 2.5529748883
H 1
3.5737605453 6.7101351052 2.7484454257
