# Supplementary material for: Is there a future for 43Ca nuclear magnetic resonance in cement science?
Source: Phys Chem Chem Phys. 2025 Apr 9;27(17):9159–68. doi: 10.1039/d5cp00491h (PMC11997747; doi:10.1039/d5cp00491h)
Supplement: CP-027-D5CP00491H-s001 [file CP-027-D5CP00491H-s001.zip › QE-Files/CSH-bulk-structures/pair3-6.vc-relax.nmr.out]

     Program GIPAW v.7.2 starts on  2Nov2023 at 13: 5:30 

     This program is part of the open-source Quantum ESPRESSO suite
     for quantum simulation of materials; please cite
         "P. Giannozzi et al., J. Phys.:Condens. Matter 21 395502 (2009);
         "P. Giannozzi et al., J. Phys.:Condens. Matter 29 465901 (2017);
         "P. Giannozzi et al., J. Chem. Phys. 152 154105 (2020);
          URL http://www.quantum-espresso.org", 
     in publications or presentations arising from this work. More details at
     http://www.quantum-espresso.org/quote

     Parallel version (MPI), running on   112 processors

     MPI processes distributed on     1 nodes
     R & G space division:  proc/nbgrp/npool/nimage =     112
     227238 MiB available memory on the printing compute node when the environment starts


     ***** This is GIPAW git revision                                          *****
     ***** you can cite: N. Varini et al., Comp. Phys. Comm. 184, 1827 (2013)  *****
     ***** in publications or presentations arising from this work.            *****

     Parallelizing q-star over 1 images
     Reading input from pair3-6.vc-relax.nmr.in

     ------------------- Input file: --------------------
&inputgipaw
	job = 'nmr'
	prefix = 'pair3-6.vc-relax_nmr'
	tmp_dir = './tmpPair3-6/',
	verbosity = 'high'
	diagonalization = 'david'
/


     Reading xml data from directory:

     ./tmpPair3-6/pair3-6.vc-relax_nmr.save/
     file Ca.pbe-spn-kjpaw_psl.1.0.0.UPF: wavefunction(s)  3S renormalized
     file O.pbe-n-kjpaw_psl.1.0.0.UPF: wavefunction(s)  2S 2P renormalized
     file Si.pbe-nl-kjpaw_psl.1.0.0.UPF: wavefunction(s)  3S 3P renormalized
     file H.pbe-kjpaw_psl.1.0.0.UPF: wavefunction(s)  1S renormalized

     IMPORTANT: XC functional enforced from input :
     Exchange-correlation= PBE
                           (   1   4   3   4   0   0   0)
     Any further DFT definition will be discarded
     Please, verify this is what you really want


     Parallelization info
     --------------------
     sticks:   dense  smooth     PW     G-vecs:    dense   smooth      PW
     Min         125     125     43                17509    17509    3534
     Max         126     126     44                17518    17518    3542
     Sum       14047   14047   4831              1961359  1961359  396357

     Using Slab Decomposition

     Reading collected, re-writing distributed wavefunctions
     Subspace diagonalization in iterative solution of the eigenvalue problem:
     a serial algorithm will be used

     GIPAW projectors -----------------------------------------------
     atom=  Ca   l=0  rc=    1.3000  rs=    0.8667
     atom=  Ca   l=0  rc=    1.3000  rs=    0.8667
     atom=  Ca   l=1  rc=    1.6000  rs=    1.0667
     atom=  Ca   l=1  rc=    1.6000  rs=    1.0667
     atom=  Ca   l=2  rc=    1.7000  rs=    1.1333
     atom=  Ca   l=2  rc=    1.7000  rs=    1.1333
     projs nearly linearly dependent: l=0  n1,n2= 1, 2  s=  0.99170013
     projs nearly linearly dependent: l=2  n1,n2= 1, 2  s=  0.99334936

     atom=  O    l=0  rc=    1.3000  rs=    0.8667
     atom=  O    l=0  rc=    1.3000  rs=    0.8667
     atom=  O    l=1  rc=    1.3500  rs=    0.9000
     atom=  O    l=1  rc=    1.3500  rs=    0.9000
     projs nearly linearly dependent: l=1  n1,n2= 1, 2  s=  0.99790099

     atom=  Si   l=0  rc=    1.8000  rs=    1.2000
     atom=  Si   l=0  rc=    1.8000  rs=    1.2000
     atom=  Si   l=1  rc=    1.8000  rs=    1.2000
     atom=  Si   l=1  rc=    1.8000  rs=    1.2000
     atom=  Si   l=2  rc=    1.8000  rs=    1.2000
     atom=  Si   l=2  rc=    1.8000  rs=    1.2000
     projs nearly linearly dependent: l=2  n1,n2= 1, 2  s=  0.99992180

     atom=  H    l=0  rc=    1.0000  rs=    0.6667
     atom=  H    l=0  rc=    1.0000  rs=    0.6667
     projs nearly linearly dependent: l=0  n1,n2= 1, 2  s=  0.99968852
     -----------------------------------------------------------------

     GIPAW integrals: -------------------------------------------
     Atom  i/j   nmr_para   nmr_dia   epr_rmc  epr_para   epr_dia
       Ca  1 1   0.25E+04 -0.66E+00  0.13E+02  0.81E+09  0.75E+03
       Ca  2 1   0.26E+04 -0.73E+00  0.13E+02  0.86E+09  0.79E+03
       Ca  2 2   0.28E+04 -0.80E+00  0.13E+02  0.92E+09  0.84E+03
       Ca  3 3   0.30E+02  0.22E+00  0.11E+02  0.47E+05  0.19E+03
       Ca  4 3   0.33E+02  0.20E+00  0.12E+02  0.54E+05  0.22E+03
       Ca  4 4   0.37E+02  0.17E+00  0.13E+02  0.60E+05  0.24E+03
       Ca  5 5   0.29E+01  0.74E+00  0.81E+01  0.47E+03  0.66E+02
       Ca  6 5   0.36E+01  0.91E+00  0.10E+02  0.59E+03  0.81E+02
       Ca  6 6   0.45E+01  0.11E+01  0.13E+02  0.74E+03  0.10E+03
       O   1 1   0.81E+03 -0.32E+00  0.65E+01  0.43E+08  0.24E+03
       O   2 1   0.91E+03 -0.39E+00  0.71E+01  0.48E+08  0.27E+03
       O   2 2   0.10E+04 -0.48E+00  0.78E+01  0.55E+08  0.31E+03
       O   3 3   0.99E+01  0.87E+00  0.58E+01  0.24E+04  0.75E+02
       O   4 3   0.11E+02  0.97E+00  0.67E+01  0.27E+04  0.83E+02
       O   4 4   0.12E+02  0.11E+01  0.76E+01  0.31E+04  0.93E+02
       Si  1 1   0.12E+04 -0.54E-01  0.93E+01  0.18E+09  0.37E+03
       Si  2 1   0.17E+04  0.68E-01  0.12E+02  0.26E+09  0.52E+03
       Si  2 2   0.24E+04  0.31E+00  0.19E+02  0.37E+09  0.74E+03
       Si  3 3   0.18E+02  0.34E+00  0.10E+02  0.13E+05  0.11E+03
       Si  4 3   0.21E+02  0.27E+00  0.11E+02  0.15E+05  0.13E+03
       Si  4 4   0.23E+02  0.18E+00  0.12E+02  0.18E+05  0.14E+03
       Si  5 5   0.26E+00  0.79E-01  0.58E+00  0.29E+02  0.79E+01
       Si  6 5   0.27E+00  0.84E-01  0.62E+00  0.30E+02  0.81E+01
       Si  6 6   0.29E+00  0.89E-01  0.66E+00  0.31E+02  0.84E+01
       H   1 1   0.39E+02  0.19E+00  0.29E+00  0.78E+05  0.13E+02
       H   2 1   0.41E+02  0.21E+00  0.32E+00  0.82E+05  0.14E+02
       H   2 2   0.43E+02  0.22E+00  0.36E+00  0.86E+05  0.15E+02
     ------------------------------------------------------------

     alpha_pv=     77.5514 eV

     Number of occupied bands for each k-point:
     k-point:     1    nbnd_occ= 260
     k-point:     2    nbnd_occ= 260
     k-point:     3    nbnd_occ= 260
     k-point:     4    nbnd_occ= 260


     q-space interpolation up to   240.00 Rydberg

     GIPAW job: nmr                                                                             
     NMR macroscopic correction: yes
             0.6667          0.0000          0.0000
             0.0000          0.6667          0.0000
             0.0000          0.0000          0.6667


     Largest allocated arrays     est. size (Mb)     dimensions
        KS wavefunctions at k          13.33 Mb     (    3359,  260)
        KS wavefunctions at k+q        13.33 Mb     (    3359,  260)
        First-order wavefunctions     133.26 Mb     (    3359,  260, 10)
        First-order wavefunct (US)     79.96 Mb     (    3359,  260,  6)
        Charge/spin density             0.51 Mb     (   67500,    1)
        Induced current                 4.63 Mb     (   67500,    3,3,1)
        Induced magnetic field          4.63 Mb     (   67500,    3,3,1)
        NL pseudopotentials            45.92 Mb     (    3359,  896)
        GIPAW NL terms                 45.92 Mb     (    3359,  896)

     Computing the magnetic susceptibility     isolve=0    ethr=  0.1000E-13
     k-point #    1 of     4      pool #  1    cpu time:      47.0
     compute_u_kq: q = (    0.0000,    0.0000,    0.0000)
     Rotating WFCS
     ethr =  1.00E-14,  avg # of iterations =  5.0
     eigenvalues at k:
 -35.2658 -34.9458 -34.9384 -34.8243 -34.6620 -34.5160 -34.5021 -34.4393
 -34.3809 -34.3359 -34.2220 -33.9060 -33.9030 -17.0039 -16.9665 -16.8323
 -16.8013 -16.7014 -16.6581 -16.5850 -16.5434 -16.4900 -16.4392 -16.3992
 -16.3540 -16.3154 -16.2615 -16.2470 -16.1745 -16.1396 -16.1037 -16.0716
 -16.0297 -16.0135 -15.9959 -15.9367 -15.9056 -15.8810 -15.8642 -15.8402
 -15.8328 -15.8132 -15.7962 -15.7737 -15.7628 -15.7290 -15.7023 -15.6830
 -15.6672 -15.6408 -15.6272 -15.6114 -15.5956 -15.5541 -15.5272 -15.5188
 -15.5065 -15.4893 -15.4703 -15.4372 -15.4119 -15.3607 -15.3450 -15.3256
 -15.2932 -15.2442 -15.1969 -15.1644 -15.1446 -15.1240 -15.1080 -15.1014
 -15.0709 -15.0450 -14.9492 -14.8615 -14.8359 -14.6151 -14.0437 -13.9238
 -13.7669 -13.6741 -13.5252 -13.4684 -13.4032 -13.3314 -13.3114 -13.2068
 -13.1643 -13.1211 -13.1045 -12.9751 -12.8978 -12.8833 -12.8210 -12.7930
 -12.7591 -12.7021 -12.6444 -12.5869 -12.5281 -12.4924 -12.4128 -12.3056
  -4.8234  -4.6233  -4.5769  -4.4587  -4.3859  -4.3615  -4.3361  -4.2135
  -4.1615  -4.0963  -4.0668  -3.9918  -3.9806  -3.9180  -3.8833  -3.8206
  -3.7874  -3.7164  -3.6771  -3.4895  -3.4683  -3.3747  -3.2996  -3.1912
  -2.6569  -2.4972  -2.3483  -2.2003  -2.0752  -1.9830  -1.7850  -1.7410
  -1.5925  -1.5427  -1.5125  -1.4757  -1.3792  -1.3448  -1.3203  -1.2656
  -1.2120  -1.1699  -1.0750  -1.0400  -0.9535  -0.8752  -0.7765  -0.7326
  -0.6565  -0.5905  -0.5255  -0.4675  -0.4406  -0.4056  -0.3934  -0.3599
  -0.2564  -0.2101  -0.1864  -0.1093  -0.0445   0.0134   0.0830   0.1259
   0.1674   0.2141   0.2461   0.3046   0.3361   0.4183   0.4679   0.5011
   0.5775   0.6157   0.6803   0.7355   0.7878   0.8682   0.8815   0.9256
   0.9739   1.0111   1.0504   1.0761   1.1002   1.1198   1.1401   1.1710
   1.1893   1.1969   1.2213   1.2641   1.2808   1.3363   1.3711   1.3964
   1.4246   1.4509   1.4863   1.5057   1.5097   1.5350   1.5705   1.6030
   1.6233   1.6467   1.6639   1.6994   1.7209   1.7576   1.7731   1.8002
   1.8152   1.8517   1.8824   1.9200   1.9405   1.9575   1.9837   2.0239
   2.0266   2.0813   2.1027   2.1266   2.1496   2.1860   2.2162   2.2287
   2.2841   2.3255   2.3312   2.3648   2.4156   2.5395   2.5724   2.5896
   2.6354   2.6528   2.6829   2.6904   2.7272   2.7581   2.8046   2.8423
   2.8818   2.9152   2.9586   2.9818   2.9997   3.0334   3.0922   3.1382
   3.2333   3.2666   3.3468   3.4753
     eigenvalues at k+q:
 -35.2658 -34.9458 -34.9384 -34.8243 -34.6620 -34.5160 -34.5021 -34.4393
 -34.3809 -34.3359 -34.2220 -33.9060 -33.9030 -17.0039 -16.9665 -16.8323
 -16.8013 -16.7014 -16.6581 -16.5850 -16.5434 -16.4900 -16.4392 -16.3992
 -16.3540 -16.3154 -16.2615 -16.2470 -16.1745 -16.1396 -16.1037 -16.0716
 -16.0297 -16.0135 -15.9959 -15.9366 -15.9056 -15.8810 -15.8642 -15.8402
 -15.8328 -15.8132 -15.7961 -15.7737 -15.7628 -15.7290 -15.7023 -15.6830
 -15.6672 -15.6408 -15.6272 -15.6114 -15.5956 -15.5541 -15.5272 -15.5188
 -15.5065 -15.4892 -15.4703 -15.4372 -15.4119 -15.3607 -15.3450 -15.3256
 -15.2933 -15.2442 -15.1969 -15.1644 -15.1446 -15.1240 -15.1080 -15.1014
 -15.0709 -15.0450 -14.9492 -14.8615 -14.8359 -14.6151 -14.0437 -13.9238
 -13.7669 -13.6741 -13.5252 -13.4684 -13.4032 -13.3314 -13.3114 -13.2068
 -13.1643 -13.1211 -13.1045 -12.9751 -12.8978 -12.8833 -12.8210 -12.7930
 -12.7591 -12.7020 -12.6444 -12.5869 -12.5281 -12.4923 -12.4128 -12.3056
  -4.8234  -4.6233  -4.5769  -4.4587  -4.3859  -4.3615  -4.3361  -4.2135
  -4.1615  -4.0963  -4.0668  -3.9918  -3.9806  -3.9180  -3.8833  -3.8206
  -3.7874  -3.7164  -3.6771  -3.4895  -3.4683  -3.3747  -3.2996  -3.1913
  -2.6569  -2.4972  -2.3483  -2.2003  -2.0752  -1.9830  -1.7850  -1.7410
  -1.5925  -1.5427  -1.5125  -1.4757  -1.3792  -1.3448  -1.3203  -1.2656
  -1.2120  -1.1699  -1.0750  -1.0400  -0.9535  -0.8752  -0.7765  -0.7326
  -0.6565  -0.5905  -0.5255  -0.4675  -0.4406  -0.4056  -0.3934  -0.3599
  -0.2564  -0.2101  -0.1864  -0.1093  -0.0445   0.0134   0.0830   0.1259
   0.1674   0.2141   0.2461   0.3046   0.3361   0.4183   0.4679   0.5011
   0.5775   0.6157   0.6803   0.7355   0.7878   0.8682   0.8815   0.9256
   0.9739   1.0111   1.0504   1.0761   1.1002   1.1198   1.1401   1.1710
   1.1893   1.1969   1.2213   1.2641   1.2808   1.3363   1.3711   1.3964
   1.4246   1.4509   1.4863   1.5057   1.5097   1.5350   1.5705   1.6030
   1.6233   1.6467   1.6639   1.6994   1.7209   1.7576   1.7731   1.8002
   1.8153   1.8517   1.8824   1.9200   1.9405   1.9575   1.9837   2.0239
   2.0266   2.0813   2.1027   2.1266   2.1496   2.1861   2.2162   2.2287
   2.2841   2.3255   2.3312   2.3648   2.4156   2.5395   2.5724   2.5896
   2.6354   2.6529   2.6829   2.6904   2.7272   2.7581   2.8046   2.8424
   2.8818   2.9152   2.9586   2.9818   2.9997   3.0334   3.0922   3.1382
   3.2333   3.2666   3.3468   3.4753
     cgsolve_all iterations  66    anorm=    0.75E-07
PARA_AUG  1     -25.8811985         0.7172938        -0.0401331
     cgsolve_all iterations  64    anorm=    0.75E-07
PARA_AUG  2       0.7508672       -23.4905940         0.0691159
     cgsolve_all iterations  66    anorm=    0.74E-07
PARA_AUG  3      -0.0253663         0.0343305       -26.2094944
     cgsolve_all iterations  71    anorm=    0.68E-07
     cgsolve_all iterations  73    anorm=    0.68E-07
     cgsolve_all iterations  71    anorm=    0.70E-07
     compute_u_kq: q = (    0.0201,    0.0000,    0.0000)
     Rotating WFCS
     ethr =  1.00E-14,  avg # of iterations = 23.0
     eigenvalues at k:
 -35.2658 -34.9458 -34.9384 -34.8243 -34.6620 -34.5160 -34.5021 -34.4393
 -34.3809 -34.3359 -34.2220 -33.9060 -33.9030 -17.0039 -16.9665 -16.8323
 -16.8013 -16.7014 -16.6581 -16.5850 -16.5434 -16.4900 -16.4392 -16.3992
 -16.3540 -16.3154 -16.2615 -16.2470 -16.1745 -16.1396 -16.1037 -16.0716
 -16.0297 -16.0135 -15.9959 -15.9367 -15.9056 -15.8810 -15.8642 -15.8402
 -15.8328 -15.8132 -15.7962 -15.7737 -15.7628 -15.7290 -15.7023 -15.6830
 -15.6672 -15.6408 -15.6272 -15.6114 -15.5956 -15.5541 -15.5272 -15.5188
 -15.5065 -15.4893 -15.4703 -15.4372 -15.4119 -15.3607 -15.3450 -15.3256
 -15.2932 -15.2442 -15.1969 -15.1644 -15.1446 -15.1240 -15.1080 -15.1014
 -15.0709 -15.0450 -14.9492 -14.8615 -14.8359 -14.6151 -14.0437 -13.9238
 -13.7669 -13.6741 -13.5252 -13.4684 -13.4032 -13.3314 -13.3114 -13.2068
 -13.1643 -13.1211 -13.1045 -12.9751 -12.8978 -12.8833 -12.8210 -12.7930
 -12.7591 -12.7021 -12.6444 -12.5869 -12.5281 -12.4924 -12.4128 -12.3056
  -4.8234  -4.6233  -4.5769  -4.4587  -4.3859  -4.3615  -4.3361  -4.2135
  -4.1615  -4.0963  -4.0668  -3.9918  -3.9806  -3.9180  -3.8833  -3.8206
  -3.7874  -3.7164  -3.6771  -3.4895  -3.4683  -3.3747  -3.2996  -3.1912
  -2.6569  -2.4972  -2.3483  -2.2003  -2.0752  -1.9830  -1.7850  -1.7410
  -1.5925  -1.5427  -1.5125  -1.4757  -1.3792  -1.3448  -1.3203  -1.2656
  -1.2120  -1.1699  -1.0750  -1.0400  -0.9535  -0.8752  -0.7765  -0.7326
  -0.6565  -0.5905  -0.5255  -0.4675  -0.4406  -0.4056  -0.3934  -0.3599
  -0.2564  -0.2101  -0.1864  -0.1093  -0.0445   0.0134   0.0830   0.1259
   0.1674   0.2141   0.2461   0.3046   0.3361   0.4183   0.4679   0.5011
   0.5775   0.6157   0.6803   0.7355   0.7878   0.8682   0.8815   0.9256
   0.9739   1.0111   1.0504   1.0761   1.1002   1.1198   1.1401   1.1710
   1.1893   1.1969   1.2213   1.2641   1.2808   1.3363   1.3711   1.3964
   1.4246   1.4509   1.4863   1.5057   1.5097   1.5350   1.5705   1.6030
   1.6233   1.6467   1.6639   1.6994   1.7209   1.7576   1.7731   1.8002
   1.8152   1.8517   1.8824   1.9200   1.9405   1.9575   1.9837   2.0239
   2.0266   2.0813   2.1027   2.1266   2.1496   2.1860   2.2162   2.2287
   2.2841   2.3255   2.3312   2.3648   2.4156   2.5395   2.5724   2.5896
   2.6354   2.6528   2.6829   2.6904   2.7272   2.7581   2.8046   2.8423
   2.8818   2.9152   2.9586   2.9818   2.9997   3.0334   3.0922   3.1382
   3.2333   3.2666   3.3468   3.4753
     eigenvalues at k+q:
 -35.2658 -34.9458 -34.9384 -34.8243 -34.6620 -34.5159 -34.5021 -34.4393
 -34.3809 -34.3359 -34.2220 -33.9060 -33.9030 -17.0044 -16.9654 -16.8346
 -16.8000 -16.7005 -16.6590 -16.5838 -16.5457 -16.4897 -16.4407 -16.4009
 -16.3534 -16.3123 -16.2578 -16.2485 -16.1729 -16.1396 -16.1086 -16.0740
 -16.0311 -16.0150 -15.9967 -15.9365 -15.9070 -15.8818 -15.8644 -15.8404
 -15.8319 -15.8161 -15.7979 -15.7752 -15.7633 -15.7302 -15.7012 -15.6834
 -15.6684 -15.6419 -15.6276 -15.6094 -15.5948 -15.5549 -15.5276 -15.5185
 -15.5063 -15.4889 -15.4691 -15.4364 -15.4104 -15.3597 -15.3452 -15.3247
 -15.2929 -15.2438 -15.1968 -15.1618 -15.1439 -15.1238 -15.1076 -15.0996
 -15.0705 -15.0457 -14.9487 -14.8574 -14.8369 -14.6123 -14.0391 -13.9235
 -13.7677 -13.6697 -13.5179 -13.4684 -13.3991 -13.3279 -13.3032 -13.2041
 -13.1625 -13.1155 -13.0981 -12.9812 -12.8998 -12.8841 -12.8245 -12.7922
 -12.7603 -12.7089 -12.6464 -12.5956 -12.5392 -12.4984 -12.4206 -12.3044
  -4.8204  -4.6229  -4.5766  -4.4603  -4.3861  -4.3626  -4.3358  -4.2136
  -4.1630  -4.0956  -4.0639  -3.9875  -3.9805  -3.9166  -3.8798  -3.8194
  -3.7867  -3.7115  -3.6737  -3.4906  -3.4720  -3.3828  -3.2986  -3.2042
  -2.6595  -2.4989  -2.3430  -2.1967  -2.0714  -1.9849  -1.7837  -1.7329
  -1.5883  -1.5393  -1.5106  -1.4729  -1.3746  -1.3393  -1.3139  -1.2648
  -1.2068  -1.1656  -1.0704  -1.0432  -0.9486  -0.8739  -0.7723  -0.7312
  -0.6608  -0.5921  -0.5294  -0.4712  -0.4408  -0.4089  -0.3987  -0.3598
  -0.2590  -0.2142  -0.1932  -0.1048  -0.0456   0.0160   0.0817   0.1189
   0.1693   0.2130   0.2451   0.3049   0.3326   0.4150   0.4726   0.4932
   0.5820   0.6114   0.6737   0.7325   0.7888   0.8647   0.8778   0.9254
   0.9708   1.0113   1.0513   1.0739   1.1008   1.1217   1.1383   1.1701
   1.1864   1.1978   1.2173   1.2644   1.2798   1.3346   1.3671   1.3940
   1.4211   1.4533   1.4878   1.5020   1.5080   1.5336   1.5703   1.6042
   1.6268   1.6441   1.6646   1.6947   1.7213   1.7585   1.7723   1.8013
   1.8104   1.8512   1.8845   1.9186   1.9355   1.9546   1.9801   2.0202
   2.0267   2.0796   2.1023   2.1270   2.1453   2.1876   2.2123   2.2310
   2.2854   2.3271   2.3298   2.3598   2.4201   2.5432   2.5757   2.5912
   2.6381   2.6547   2.6854   2.6942   2.7251   2.7551   2.8094   2.8389
   2.8845   2.9141   2.9613   2.9833   3.0025   3.0342   3.0907   3.1397
   3.2337   3.2667   3.3440   3.4764
     cgsolve_all iterations  71    anorm=    0.70E-07
     cgsolve_all iterations  73    anorm=    0.68E-07
     cgsolve_all iterations  71    anorm=    0.70E-07
     compute_u_kq: q = (   -0.0201,    0.0000,    0.0000)
     Rotating WFCS
     ethr =  1.00E-14,  avg # of iterations = 23.0
     eigenvalues at k:
 -35.2658 -34.9458 -34.9384 -34.8243 -34.6620 -34.5160 -34.5021 -34.4393
 -34.3809 -34.3359 -34.2220 -33.9060 -33.9030 -17.0039 -16.9665 -16.8323
 -16.8013 -16.7014 -16.6581 -16.5850 -16.5434 -16.4900 -16.4392 -16.3992
 -16.3540 -16.3154 -16.2615 -16.2470 -16.1745 -16.1396 -16.1037 -16.0716
 -16.0297 -16.0135 -15.9959 -15.9367 -15.9056 -15.8810 -15.8642 -15.8402
 -15.8328 -15.8132 -15.7962 -15.7737 -15.7628 -15.7290 -15.7023 -15.6830
 -15.6672 -15.6408 -15.6272 -15.6114 -15.5956 -15.5541 -15.5272 -15.5188
 -15.5065 -15.4893 -15.4703 -15.4372 -15.4119 -15.3607 -15.3450 -15.3256
 -15.2932 -15.2442 -15.1969 -15.1644 -15.1446 -15.1240 -15.1080 -15.1014
 -15.0709 -15.0450 -14.9492 -14.8615 -14.8359 -14.6151 -14.0437 -13.9238
 -13.7669 -13.6741 -13.5252 -13.4684 -13.4032 -13.3314 -13.3114 -13.2068
 -13.1643 -13.1211 -13.1045 -12.9751 -12.8978 -12.8833 -12.8210 -12.7930
 -12.7591 -12.7021 -12.6444 -12.5869 -12.5281 -12.4924 -12.4128 -12.3056
  -4.8234  -4.6233  -4.5769  -4.4587  -4.3859  -4.3615  -4.3361  -4.2135
  -4.1615  -4.0963  -4.0668  -3.9918  -3.9806  -3.9180  -3.8833  -3.8206
  -3.7874  -3.7164  -3.6771  -3.4895  -3.4683  -3.3747  -3.2996  -3.1912
  -2.6569  -2.4972  -2.3483  -2.2003  -2.0752  -1.9830  -1.7850  -1.7410
  -1.5925  -1.5427  -1.5125  -1.4757  -1.3792  -1.3448  -1.3203  -1.2656
  -1.2120  -1.1699  -1.0750  -1.0400  -0.9535  -0.8752  -0.7765  -0.7326
  -0.6565  -0.5905  -0.5255  -0.4675  -0.4406  -0.4056  -0.3934  -0.3599
  -0.2564  -0.2101  -0.1864  -0.1093  -0.0445   0.0134   0.0830   0.1259
   0.1674   0.2141   0.2461   0.3046   0.3361   0.4183   0.4679   0.5011
   0.5775   0.6157   0.6803   0.7355   0.7878   0.8682   0.8815   0.9256
   0.9739   1.0111   1.0504   1.0761   1.1002   1.1198   1.1401   1.1710
   1.1893   1.1969   1.2213   1.2641   1.2808   1.3363   1.3711   1.3964
   1.4246   1.4509   1.4863   1.5057   1.5097   1.5350   1.5705   1.6030
   1.6233   1.6467   1.6639   1.6994   1.7209   1.7576   1.7731   1.8002
   1.8152   1.8517   1.8824   1.9200   1.9405   1.9575   1.9837   2.0239
   2.0266   2.0813   2.1027   2.1266   2.1496   2.1860   2.2162   2.2287
   2.2841   2.3255   2.3312   2.3648   2.4156   2.5395   2.5724   2.5896
   2.6354   2.6528   2.6829   2.6904   2.7272   2.7581   2.8046   2.8423
   2.8818   2.9152   2.9586   2.9818   2.9997   3.0334   3.0922   3.1382
   3.2333   3.2666   3.3468   3.4753
     eigenvalues at k+q:
 -35.2658 -34.9458 -34.9384 -34.8243 -34.6620 -34.5160 -34.5021 -34.4393
 -34.3809 -34.3359 -34.2220 -33.9060 -33.9030 -17.0034 -16.9676 -16.8300
 -16.8024 -16.7026 -16.6570 -16.5864 -16.5406 -16.4904 -16.4380 -16.3976
 -16.3545 -16.3188 -16.2654 -16.2449 -16.1764 -16.1396 -16.0988 -16.0692
 -16.0286 -16.0118 -15.9950 -15.9367 -15.9041 -15.8801 -15.8637 -15.8403
 -15.8334 -15.8105 -15.7943 -15.7719 -15.7621 -15.7279 -15.7038 -15.6826
 -15.6661 -15.6397 -15.6268 -15.6133 -15.5962 -15.5533 -15.5270 -15.5190
 -15.5068 -15.4899 -15.4711 -15.4380 -15.4135 -15.3618 -15.3446 -15.3266
 -15.2937 -15.2444 -15.1972 -15.1669 -15.1450 -15.1243 -15.1083 -15.1032
 -15.0717 -15.0443 -14.9497 -14.8659 -14.8347 -14.6181 -14.0483 -13.9240
 -13.7660 -13.6788 -13.5322 -13.4682 -13.4074 -13.3350 -13.3190 -13.2097
 -13.1662 -13.1276 -13.1089 -12.9693 -12.8961 -12.8821 -12.8181 -12.7933
 -12.7582 -12.6953 -12.6423 -12.5783 -12.5174 -12.4872 -12.4042 -12.3069
  -4.8265  -4.6238  -4.5773  -4.4571  -4.3856  -4.3607  -4.3363  -4.2135
  -4.1604  -4.0970  -4.0698  -3.9957  -3.9799  -3.9193  -3.8866  -3.8217
  -3.7882  -3.7220  -3.6800  -3.4890  -3.4650  -3.3671  -3.3006  -3.1776
  -2.6542  -2.4955  -2.3538  -2.2040  -2.0790  -1.9811  -1.7862  -1.7489
  -1.5967  -1.5466  -1.5141  -1.4784  -1.3841  -1.3503  -1.3271  -1.2655
  -1.2184  -1.1732  -1.0793  -1.0369  -0.9583  -0.8763  -0.7807  -0.7343
  -0.6525  -0.5893  -0.5213  -0.4646  -0.4401  -0.4033  -0.3861  -0.3592
  -0.2540  -0.2069  -0.1789  -0.1143  -0.0424   0.0107   0.0826   0.1339
   0.1654   0.2138   0.2477   0.3048   0.3398   0.4202   0.4632   0.5106
   0.5731   0.6202   0.6869   0.7392   0.7870   0.8714   0.8845   0.9267
   0.9769   1.0100   1.0497   1.0783   1.0995   1.1175   1.1430   1.1720
   1.1915   1.1976   1.2250   1.2635   1.2825   1.3368   1.3745   1.3985
   1.4280   1.4482   1.4832   1.5067   1.5137   1.5369   1.5708   1.6009
   1.6213   1.6476   1.6647   1.7048   1.7206   1.7566   1.7740   1.7992
   1.8208   1.8524   1.8804   1.9209   1.9454   1.9615   1.9875   2.0244
   2.0298   2.0822   2.1038   2.1257   2.1537   2.1848   2.2190   2.2268
   2.2823   2.3243   2.3324   2.3698   2.4110   2.5353   2.5688   2.5879
   2.6322   2.6497   2.6805   2.6884   2.7300   2.7612   2.7997   2.8455
   2.8793   2.9163   2.9562   2.9802   2.9972   3.0329   3.0932   3.1365
   3.2326   3.2666   3.3498   3.4743
     cgsolve_all iterations  73    anorm=    0.69E-07
     cgsolve_all iterations  73    anorm=    0.68E-07
     cgsolve_all iterations  71    anorm=    0.68E-07
     compute_u_kq: q = (    0.0000,    0.0201,    0.0000)
     Rotating WFCS
     ethr =  1.00E-14,  avg # of iterations = 23.0
     eigenvalues at k:
 -35.2658 -34.9458 -34.9384 -34.8243 -34.6620 -34.5160 -34.5021 -34.4393
 -34.3809 -34.3359 -34.2220 -33.9060 -33.9030 -17.0039 -16.9665 -16.8323
 -16.8013 -16.7014 -16.6581 -16.5850 -16.5434 -16.4900 -16.4392 -16.3992
 -16.3540 -16.3154 -16.2615 -16.2470 -16.1745 -16.1396 -16.1037 -16.0716
 -16.0297 -16.0135 -15.9959 -15.9367 -15.9056 -15.8810 -15.8642 -15.8402
 -15.8328 -15.8132 -15.7962 -15.7737 -15.7628 -15.7290 -15.7023 -15.6830
 -15.6672 -15.6408 -15.6272 -15.6114 -15.5956 -15.5541 -15.5272 -15.5188
 -15.5065 -15.4893 -15.4703 -15.4372 -15.4119 -15.3607 -15.3450 -15.3256
 -15.2932 -15.2442 -15.1969 -15.1644 -15.1446 -15.1240 -15.1080 -15.1014
 -15.0709 -15.0450 -14.9492 -14.8615 -14.8359 -14.6151 -14.0437 -13.9238
 -13.7669 -13.6741 -13.5252 -13.4684 -13.4032 -13.3314 -13.3114 -13.2068
 -13.1643 -13.1211 -13.1045 -12.9751 -12.8978 -12.8833 -12.8210 -12.7930
 -12.7591 -12.7021 -12.6444 -12.5869 -12.5281 -12.4924 -12.4128 -12.3056
  -4.8234  -4.6233  -4.5769  -4.4587  -4.3859  -4.3615  -4.3361  -4.2135
  -4.1615  -4.0963  -4.0668  -3.9918  -3.9806  -3.9180  -3.8833  -3.8206
  -3.7874  -3.7164  -3.6771  -3.4895  -3.4683  -3.3747  -3.2996  -3.1912
  -2.6569  -2.4972  -2.3483  -2.2003  -2.0752  -1.9830  -1.7850  -1.7410
  -1.5925  -1.5427  -1.5125  -1.4757  -1.3792  -1.3448  -1.3203  -1.2656
  -1.2120  -1.1699  -1.0750  -1.0400  -0.9535  -0.8752  -0.7765  -0.7326
  -0.6565  -0.5905  -0.5255  -0.4675  -0.4406  -0.4056  -0.3934  -0.3599
  -0.2564  -0.2101  -0.1864  -0.1093  -0.0445   0.0134   0.0830   0.1259
   0.1674   0.2141   0.2461   0.3046   0.3361   0.4183   0.4679   0.5011
   0.5775   0.6157   0.6803   0.7355   0.7878   0.8682   0.8815   0.9256
   0.9739   1.0111   1.0504   1.0761   1.1002   1.1198   1.1401   1.1710
   1.1893   1.1969   1.2213   1.2641   1.2808   1.3363   1.3711   1.3964
   1.4246   1.4509   1.4863   1.5057   1.5097   1.5350   1.5705   1.6030
   1.6233   1.6467   1.6639   1.6994   1.7209   1.7576   1.7731   1.8002
   1.8152   1.8517   1.8824   1.9200   1.9405   1.9575   1.9837   2.0239
   2.0266   2.0813   2.1027   2.1266   2.1496   2.1860   2.2162   2.2287
   2.2841   2.3255   2.3312   2.3648   2.4156   2.5395   2.5724   2.5896
   2.6354   2.6528   2.6829   2.6904   2.7272   2.7581   2.8046   2.8423
   2.8818   2.9152   2.9586   2.9818   2.9997   3.0334   3.0922   3.1382
   3.2333   3.2666   3.3468   3.4753
     eigenvalues at k+q:
 -35.2658 -34.9458 -34.9384 -34.8243 -34.6620 -34.5160 -34.5021 -34.4393
 -34.3809 -34.3359 -34.2220 -33.9060 -33.9030 -17.0038 -16.9665 -16.8333
 -16.7997 -16.7041 -16.6554 -16.5854 -16.5414 -16.4918 -16.4436 -16.3978
 -16.3511 -16.3153 -16.2614 -16.2480 -16.1723 -16.1418 -16.1041 -16.0717
 -16.0296 -16.0112 -15.9977 -15.9369 -15.9048 -15.8819 -15.8638 -15.8399
 -15.8312 -15.8129 -15.7970 -15.7750 -15.7620 -15.7276 -15.7025 -15.6839
 -15.6669 -15.6411 -15.6270 -15.6124 -15.5951 -15.5547 -15.5272 -15.5192
 -15.5066 -15.4887 -15.4704 -15.4366 -15.4128 -15.3608 -15.3455 -15.3246
 -15.2931 -15.2446 -15.1977 -15.1640 -15.1435 -15.1234 -15.1073 -15.1012
 -15.0731 -15.0457 -14.9497 -14.8613 -14.8344 -14.6158 -14.0438 -13.9239
 -13.7667 -13.6736 -13.5261 -13.4691 -13.4026 -13.3283 -13.3115 -13.2078
 -13.1662 -13.1250 -13.1009 -12.9743 -12.8978 -12.8841 -12.8202 -12.7925
 -12.7598 -12.7034 -12.6447 -12.5862 -12.5280 -12.4908 -12.4132 -12.3056
  -4.8234  -4.6235  -4.5767  -4.4586  -4.3855  -4.3613  -4.3373  -4.2140
  -4.1602  -4.0967  -4.0667  -3.9917  -3.9810  -3.9196  -3.8830  -3.8193
  -3.7877  -3.7122  -3.6810  -3.4885  -3.4706  -3.3746  -3.2994  -3.1913
  -2.6529  -2.4977  -2.3526  -2.1997  -2.0754  -1.9830  -1.7853  -1.7414
  -1.5910  -1.5426  -1.5097  -1.4739  -1.3810  -1.3440  -1.3227  -1.2646
  -1.2181  -1.1681  -1.0744  -1.0407  -0.9530  -0.8765  -0.7738  -0.7321
  -0.6584  -0.5888  -0.5264  -0.4680  -0.4432  -0.4052  -0.3929  -0.3560
  -0.2568  -0.2098  -0.1856  -0.1093  -0.0442   0.0099   0.0818   0.1279
   0.1675   0.2153   0.2503   0.3019   0.3376   0.4235   0.4691   0.5006
   0.5754   0.6140   0.6781   0.7355   0.7842   0.8708   0.8804   0.9251
   0.9709   1.0125   1.0563   1.0760   1.0967   1.1173   1.1364   1.1731
   1.1893   1.1982   1.2222   1.2583   1.2836   1.3370   1.3702   1.3947
   1.4269   1.4480   1.4812   1.5048   1.5073   1.5411   1.5680   1.6034
   1.6260   1.6482   1.6619   1.7025   1.7207   1.7549   1.7758   1.8033
   1.8154   1.8529   1.8831   1.9202   1.9424   1.9609   1.9838   2.0225
   2.0285   2.0806   2.1016   2.1246   2.1512   2.1846   2.2175   2.2287
   2.2846   2.3236   2.3322   2.3639   2.4099   2.5403   2.5729   2.5898
   2.6392   2.6513   2.6834   2.6915   2.7280   2.7618   2.8009   2.8423
   2.8799   2.9177   2.9567   2.9805   3.0006   3.0333   3.0920   3.1394
   3.2319   3.2665   3.3471   3.4758
     cgsolve_all iterations  71    anorm=    0.69E-07
     cgsolve_all iterations  73    anorm=    0.68E-07
     cgsolve_all iterations  71    anorm=    0.69E-07
     compute_u_kq: q = (    0.0000,   -0.0201,    0.0000)
     Rotating WFCS
     ethr =  1.00E-14,  avg # of iterations = 23.0
     eigenvalues at k:
 -35.2658 -34.9458 -34.9384 -34.8243 -34.6620 -34.5160 -34.5021 -34.4393
 -34.3809 -34.3359 -34.2220 -33.9060 -33.9030 -17.0039 -16.9665 -16.8323
 -16.8013 -16.7014 -16.6581 -16.5850 -16.5434 -16.4900 -16.4392 -16.3992
 -16.3540 -16.3154 -16.2615 -16.2470 -16.1745 -16.1396 -16.1037 -16.0716
 -16.0297 -16.0135 -15.9959 -15.9367 -15.9056 -15.8810 -15.8642 -15.8402
 -15.8328 -15.8132 -15.7962 -15.7737 -15.7628 -15.7290 -15.7023 -15.6830
 -15.6672 -15.6408 -15.6272 -15.6114 -15.5956 -15.5541 -15.5272 -15.5188
 -15.5065 -15.4893 -15.4703 -15.4372 -15.4119 -15.3607 -15.3450 -15.3256
 -15.2932 -15.2442 -15.1969 -15.1644 -15.1446 -15.1240 -15.1080 -15.1014
 -15.0709 -15.0450 -14.9492 -14.8615 -14.8359 -14.6151 -14.0437 -13.9238
 -13.7669 -13.6741 -13.5252 -13.4684 -13.4032 -13.3314 -13.3114 -13.2068
 -13.1643 -13.1211 -13.1045 -12.9751 -12.8978 -12.8833 -12.8210 -12.7930
 -12.7591 -12.7021 -12.6444 -12.5869 -12.5281 -12.4924 -12.4128 -12.3056
  -4.8234  -4.6233  -4.5769  -4.4587  -4.3859  -4.3615  -4.3361  -4.2135
  -4.1615  -4.0963  -4.0668  -3.9918  -3.9806  -3.9180  -3.8833  -3.8206
  -3.7874  -3.7164  -3.6771  -3.4895  -3.4683  -3.3747  -3.2996  -3.1912
  -2.6569  -2.4972  -2.3483  -2.2003  -2.0752  -1.9830  -1.7850  -1.7410
  -1.5925  -1.5427  -1.5125  -1.4757  -1.3792  -1.3448  -1.3203  -1.2656
  -1.2120  -1.1699  -1.0750  -1.0400  -0.9535  -0.8752  -0.7765  -0.7326
  -0.6565  -0.5905  -0.5255  -0.4675  -0.4406  -0.4056  -0.3934  -0.3599
  -0.2564  -0.2101  -0.1864  -0.1093  -0.0445   0.0134   0.0830   0.1259
   0.1674   0.2141   0.2461   0.3046   0.3361   0.4183   0.4679   0.5011
   0.5775   0.6157   0.6803   0.7355   0.7878   0.8682   0.8815   0.9256
   0.9739   1.0111   1.0504   1.0761   1.1002   1.1198   1.1401   1.1710
   1.1893   1.1969   1.2213   1.2641   1.2808   1.3363   1.3711   1.3964
   1.4246   1.4509   1.4863   1.5057   1.5097   1.5350   1.5705   1.6030
   1.6233   1.6467   1.6639   1.6994   1.7209   1.7576   1.7731   1.8002
   1.8152   1.8517   1.8824   1.9200   1.9405   1.9575   1.9837   2.0239
   2.0266   2.0813   2.1027   2.1266   2.1496   2.1860   2.2162   2.2287
   2.2841   2.3255   2.3312   2.3648   2.4156   2.5395   2.5724   2.5896
   2.6354   2.6528   2.6829   2.6904   2.7272   2.7581   2.8046   2.8423
   2.8818   2.9152   2.9586   2.9818   2.9997   3.0334   3.0922   3.1382
   3.2333   3.2666   3.3468   3.4753
     eigenvalues at k+q:
 -35.2658 -34.9458 -34.9384 -34.8243 -34.6620 -34.5160 -34.5021 -34.4393
 -34.3809 -34.3359 -34.2220 -33.9060 -33.9030 -17.0041 -16.9665 -16.8318
 -16.8019 -16.6985 -16.6609 -16.5848 -16.5454 -16.4887 -16.4355 -16.4000
 -16.3568 -16.3156 -16.2616 -16.2458 -16.1765 -16.1379 -16.1032 -16.0712
 -16.0304 -16.0155 -15.9936 -15.9363 -15.9063 -15.8799 -15.8647 -15.8411
 -15.8341 -15.8135 -15.7953 -15.7731 -15.7634 -15.7301 -15.7024 -15.6822
 -15.6673 -15.6405 -15.6274 -15.6104 -15.5959 -15.5535 -15.5274 -15.5182
 -15.5065 -15.4897 -15.4700 -15.4378 -15.4111 -15.3605 -15.3444 -15.3268
 -15.2934 -15.2438 -15.1961 -15.1646 -15.1458 -15.1245 -15.1088 -15.1015
 -15.0688 -15.0441 -14.9490 -14.8617 -14.8381 -14.6144 -14.0432 -13.9236
 -13.7669 -13.6742 -13.5247 -13.4683 -13.4034 -13.3354 -13.3104 -13.2060
 -13.1627 -13.1180 -13.1067 -12.9759 -12.8977 -12.8827 -12.8217 -12.7936
 -12.7586 -12.7007 -12.6443 -12.5873 -12.5281 -12.4940 -12.4123 -12.3056
  -4.8234  -4.6232  -4.5773  -4.4587  -4.3862  -4.3619  -4.3349  -4.2131
  -4.1627  -4.0960  -4.0670  -3.9916  -3.9802  -3.9169  -3.8838  -3.8220
  -3.7868  -3.7205  -3.6731  -3.4908  -3.4659  -3.3748  -3.3000  -3.1910
  -2.6615  -2.4966  -2.3441  -2.2009  -2.0750  -1.9830  -1.7844  -1.7406
  -1.5936  -1.5429  -1.5159  -1.4764  -1.3782  -1.3448  -1.3182  -1.2661
  -1.2064  -1.1712  -1.0758  -1.0395  -0.9543  -0.8742  -0.7788  -0.7332
  -0.6546  -0.5925  -0.5255  -0.4657  -0.4376  -0.4059  -0.3953  -0.3622
  -0.2563  -0.2104  -0.1869  -0.1094  -0.0449   0.0164   0.0834   0.1251
   0.1658   0.2134   0.2432   0.3075   0.3340   0.4121   0.4662   0.5022
   0.5804   0.6176   0.6836   0.7349   0.7922   0.8653   0.8825   0.9262
   0.9764   1.0090   1.0436   1.0763   1.1028   1.1219   1.1448   1.1680
   1.1905   1.1962   1.2202   1.2696   1.2790   1.3331   1.3726   1.3975
   1.4230   1.4517   1.4908   1.5045   1.5124   1.5314   1.5725   1.6029
   1.6219   1.6448   1.6674   1.6955   1.7218   1.7607   1.7697   1.7971
   1.8152   1.8513   1.8807   1.9207   1.9370   1.9544   1.9856   2.0242
   2.0267   2.0820   2.1045   2.1290   2.1486   2.1871   2.2150   2.2287
   2.2833   2.3263   2.3295   2.3657   2.4216   2.5375   2.5718   2.5893
   2.6314   2.6544   2.6825   2.6894   2.7266   2.7531   2.8092   2.8428
   2.8836   2.9134   2.9605   2.9828   2.9988   3.0337   3.0924   3.1359
   3.2339   3.2670   3.3471   3.4758
     cgsolve_all iterations  71    anorm=    0.67E-07
     cgsolve_all iterations  73    anorm=    0.69E-07
     cgsolve_all iterations  71    anorm=    0.69E-07
     compute_u_kq: q = (    0.0000,    0.0000,    0.0201)
     Rotating WFCS
     ethr =  1.00E-14,  avg # of iterations = 23.0
     eigenvalues at k:
 -35.2658 -34.9458 -34.9384 -34.8243 -34.6620 -34.5160 -34.5021 -34.4393
 -34.3809 -34.3359 -34.2220 -33.9060 -33.9030 -17.0039 -16.9665 -16.8323
 -16.8013 -16.7014 -16.6581 -16.5850 -16.5434 -16.4900 -16.4392 -16.3992
 -16.3540 -16.3154 -16.2615 -16.2470 -16.1745 -16.1396 -16.1037 -16.0716
 -16.0297 -16.0135 -15.9959 -15.9367 -15.9056 -15.8810 -15.8642 -15.8402
 -15.8328 -15.8132 -15.7962 -15.7737 -15.7628 -15.7290 -15.7023 -15.6830
 -15.6672 -15.6408 -15.6272 -15.6114 -15.5956 -15.5541 -15.5272 -15.5188
 -15.5065 -15.4893 -15.4703 -15.4372 -15.4119 -15.3607 -15.3450 -15.3256
 -15.2932 -15.2442 -15.1969 -15.1644 -15.1446 -15.1240 -15.1080 -15.1014
 -15.0709 -15.0450 -14.9492 -14.8615 -14.8359 -14.6151 -14.0437 -13.9238
 -13.7669 -13.6741 -13.5252 -13.4684 -13.4032 -13.3314 -13.3114 -13.2068
 -13.1643 -13.1211 -13.1045 -12.9751 -12.8978 -12.8833 -12.8210 -12.7930
 -12.7591 -12.7021 -12.6444 -12.5869 -12.5281 -12.4924 -12.4128 -12.3056
  -4.8234  -4.6233  -4.5769  -4.4587  -4.3859  -4.3615  -4.3361  -4.2135
  -4.1615  -4.0963  -4.0668  -3.9918  -3.9806  -3.9180  -3.8833  -3.8206
  -3.7874  -3.7164  -3.6771  -3.4895  -3.4683  -3.3747  -3.2996  -3.1912
  -2.6569  -2.4972  -2.3483  -2.2003  -2.0752  -1.9830  -1.7850  -1.7410
  -1.5925  -1.5427  -1.5125  -1.4757  -1.3792  -1.3448  -1.3203  -1.2656
  -1.2120  -1.1699  -1.0750  -1.0400  -0.9535  -0.8752  -0.7765  -0.7326
  -0.6565  -0.5905  -0.5255  -0.4675  -0.4406  -0.4056  -0.3934  -0.3599
  -0.2564  -0.2101  -0.1864  -0.1093  -0.0445   0.0134   0.0830   0.1259
   0.1674   0.2141   0.2461   0.3046   0.3361   0.4183   0.4679   0.5011
   0.5775   0.6157   0.6803   0.7355   0.7878   0.8682   0.8815   0.9256
   0.9739   1.0111   1.0504   1.0761   1.1002   1.1198   1.1401   1.1710
   1.1893   1.1969   1.2213   1.2641   1.2808   1.3363   1.3711   1.3964
   1.4246   1.4509   1.4863   1.5057   1.5097   1.5350   1.5705   1.6030
   1.6233   1.6467   1.6639   1.6994   1.7209   1.7576   1.7731   1.8002
   1.8152   1.8517   1.8824   1.9200   1.9405   1.9575   1.9837   2.0239
   2.0266   2.0813   2.1027   2.1266   2.1496   2.1860   2.2162   2.2287
   2.2841   2.3255   2.3312   2.3648   2.4156   2.5395   2.5724   2.5896
   2.6354   2.6528   2.6829   2.6904   2.7272   2.7581   2.8046   2.8423
   2.8818   2.9152   2.9586   2.9818   2.9997   3.0334   3.0922   3.1382
   3.2333   3.2666   3.3468   3.4753
     eigenvalues at k+q:
 -35.2658 -34.9458 -34.9384 -34.8243 -34.6620 -34.5160 -34.5021 -34.4393
 -34.3809 -34.3359 -34.2220 -33.9060 -33.9030 -17.0039 -16.9665 -16.8322
 -16.8014 -16.7014 -16.6581 -16.5850 -16.5435 -16.4900 -16.4392 -16.3993
 -16.3539 -16.3151 -16.2622 -16.2460 -16.1747 -16.1399 -16.1044 -16.0710
 -16.0289 -16.0133 -15.9967 -15.9352 -15.9057 -15.8827 -15.8644 -15.8413
 -15.8323 -15.8122 -15.7969 -15.7749 -15.7610 -15.7281 -15.7026 -15.6830
 -15.6674 -15.6405 -15.6276 -15.6102 -15.5969 -15.5533 -15.5277 -15.5183
 -15.5058 -15.4897 -15.4704 -15.4375 -15.4125 -15.3604 -15.3450 -15.3252
 -15.2937 -15.2445 -15.1965 -15.1646 -15.1439 -15.1243 -15.1079 -15.1016
 -15.0709 -15.0450 -14.9492 -14.8616 -14.8359 -14.6151 -14.0437 -13.9238
 -13.7669 -13.6742 -13.5250 -13.4682 -13.4032 -13.3315 -13.3115 -13.2067
 -13.1645 -13.1210 -13.1045 -12.9751 -12.8978 -12.8833 -12.8210 -12.7931
 -12.7591 -12.7020 -12.6444 -12.5869 -12.5280 -12.4923 -12.4127 -12.3056
  -4.8234  -4.6234  -4.5770  -4.4587  -4.3859  -4.3616  -4.3361  -4.2135
  -4.1618  -4.0960  -4.0668  -3.9916  -3.9806  -3.9179  -3.8833  -3.8210
  -3.7876  -3.7164  -3.6768  -3.4896  -3.4683  -3.3746  -3.2997  -3.1912
  -2.6570  -2.4971  -2.3487  -2.2003  -2.0747  -1.9832  -1.7848  -1.7408
  -1.5920  -1.5437  -1.5114  -1.4770  -1.3799  -1.3439  -1.3200  -1.2668
  -1.2123  -1.1702  -1.0728  -1.0403  -0.9552  -0.8750  -0.7755  -0.7301
  -0.6524  -0.5967  -0.5253  -0.4653  -0.4450  -0.4035  -0.3936  -0.3591
  -0.2581  -0.2089  -0.1856  -0.1082  -0.0470   0.0141   0.0822   0.1265
   0.1651   0.2123   0.2465   0.3023   0.3394   0.4193   0.4684   0.4999
   0.5776   0.6182   0.6823   0.7388   0.7873   0.8631   0.8760   0.9256
   0.9750   1.0103   1.0513   1.0794   1.1017   1.1214   1.1386   1.1701
   1.1884   1.1965   1.2233   1.2635   1.2793   1.3401   1.3741   1.3948
   1.4224   1.4488   1.4848   1.5060   1.5132   1.5366   1.5702   1.6015
   1.6219   1.6477   1.6628   1.6970   1.7215   1.7573   1.7745   1.8002
   1.8163   1.8523   1.8824   1.9212   1.9372   1.9584   1.9839   2.0224
   2.0265   2.0826   2.1037   2.1275   2.1486   2.1870   2.2141   2.2286
   2.2846   2.3247   2.3317   2.3652   2.4168   2.5395   2.5710   2.5894
   2.6352   2.6521   2.6838   2.6908   2.7268   2.7584   2.8049   2.8421
   2.8819   2.9152   2.9588   2.9813   2.9997   3.0334   3.0926   3.1382
   3.2333   3.2666   3.3468   3.4753
     cgsolve_all iterations  71    anorm=    0.69E-07
     cgsolve_all iterations  73    anorm=    0.68E-07
     cgsolve_all iterations  71    anorm=    0.70E-07
     compute_u_kq: q = (    0.0000,    0.0000,   -0.0201)
     Rotating WFCS
     ethr =  1.00E-14,  avg # of iterations = 23.0
     eigenvalues at k:
 -35.2658 -34.9458 -34.9384 -34.8243 -34.6620 -34.5160 -34.5021 -34.4393
 -34.3809 -34.3359 -34.2220 -33.9060 -33.9030 -17.0039 -16.9665 -16.8323
 -16.8013 -16.7014 -16.6581 -16.5850 -16.5434 -16.4900 -16.4392 -16.3992
 -16.3540 -16.3154 -16.2615 -16.2470 -16.1745 -16.1396 -16.1037 -16.0716
 -16.0297 -16.0135 -15.9959 -15.9367 -15.9056 -15.8810 -15.8642 -15.8402
 -15.8328 -15.8132 -15.7962 -15.7737 -15.7628 -15.7290 -15.7023 -15.6830
 -15.6672 -15.6408 -15.6272 -15.6114 -15.5956 -15.5541 -15.5272 -15.5188
 -15.5065 -15.4893 -15.4703 -15.4372 -15.4119 -15.3607 -15.3450 -15.3256
 -15.2932 -15.2442 -15.1969 -15.1644 -15.1446 -15.1240 -15.1080 -15.1014
 -15.0709 -15.0450 -14.9492 -14.8615 -14.8359 -14.6151 -14.0437 -13.9238
 -13.7669 -13.6741 -13.5252 -13.4684 -13.4032 -13.3314 -13.3114 -13.2068
 -13.1643 -13.1211 -13.1045 -12.9751 -12.8978 -12.8833 -12.8210 -12.7930
 -12.7591 -12.7021 -12.6444 -12.5869 -12.5281 -12.4924 -12.4128 -12.3056
  -4.8234  -4.6233  -4.5769  -4.4587  -4.3859  -4.3615  -4.3361  -4.2135
  -4.1615  -4.0963  -4.0668  -3.9918  -3.9806  -3.9180  -3.8833  -3.8206
  -3.7874  -3.7164  -3.6771  -3.4895  -3.4683  -3.3747  -3.2996  -3.1912
  -2.6569  -2.4972  -2.3483  -2.2003  -2.0752  -1.9830  -1.7850  -1.7410
  -1.5925  -1.5427  -1.5125  -1.4757  -1.3792  -1.3448  -1.3203  -1.2656
  -1.2120  -1.1699  -1.0750  -1.0400  -0.9535  -0.8752  -0.7765  -0.7326
  -0.6565  -0.5905  -0.5255  -0.4675  -0.4406  -0.4056  -0.3934  -0.3599
  -0.2564  -0.2101  -0.1864  -0.1093  -0.0445   0.0134   0.0830   0.1259
   0.1674   0.2141   0.2461   0.3046   0.3361   0.4183   0.4679   0.5011
   0.5775   0.6157   0.6803   0.7355   0.7878   0.8682   0.8815   0.9256
   0.9739   1.0111   1.0504   1.0761   1.1002   1.1198   1.1401   1.1710
   1.1893   1.1969   1.2213   1.2641   1.2808   1.3363   1.3711   1.3964
   1.4246   1.4509   1.4863   1.5057   1.5097   1.5350   1.5705   1.6030
   1.6233   1.6467   1.6639   1.6994   1.7209   1.7576   1.7731   1.8002
   1.8152   1.8517   1.8824   1.9200   1.9405   1.9575   1.9837   2.0239
   2.0266   2.0813   2.1027   2.1266   2.1496   2.1860   2.2162   2.2287
   2.2841   2.3255   2.3312   2.3648   2.4156   2.5395   2.5724   2.5896
   2.6354   2.6528   2.6829   2.6904   2.7272   2.7581   2.8046   2.8423
   2.8818   2.9152   2.9586   2.9818   2.9997   3.0334   3.0922   3.1382
   3.2333   3.2666   3.3468   3.4753
     eigenvalues at k+q:
 -35.2658 -34.9458 -34.9384 -34.8243 -34.6620 -34.5160 -34.5021 -34.4393
 -34.3809 -34.3359 -34.2220 -33.9060 -33.9030 -17.0038 -16.9666 -16.8324
 -16.8012 -16.7015 -16.6581 -16.5850 -16.5433 -16.4900 -16.4392 -16.3991
 -16.3542 -16.3157 -16.2608 -16.2478 -16.1743 -16.1393 -16.1028 -16.0721
 -16.0310 -16.0136 -15.9949 -15.9380 -15.9057 -15.8796 -15.8635 -15.8396
 -15.8328 -15.8141 -15.7961 -15.7723 -15.7641 -15.7297 -15.7021 -15.6830
 -15.6675 -15.6408 -15.6266 -15.6130 -15.5934 -15.5553 -15.5268 -15.5193
 -15.5077 -15.4885 -15.4700 -15.4370 -15.4113 -15.3610 -15.3450 -15.3261
 -15.2928 -15.2438 -15.1974 -15.1641 -15.1453 -15.1238 -15.1082 -15.1012
 -15.0708 -15.0451 -14.9492 -14.8615 -14.8359 -14.6151 -14.0437 -13.9238
 -13.7668 -13.6741 -13.5253 -13.4685 -13.4032 -13.3313 -13.3112 -13.2071
 -13.1640 -13.1211 -13.1044 -12.9751 -12.8978 -12.8834 -12.8211 -12.7929
 -12.7591 -12.7021 -12.6444 -12.5869 -12.5281 -12.4923 -12.4128 -12.3056
  -4.8234  -4.6233  -4.5769  -4.4587  -4.3859  -4.3615  -4.3362  -4.2136
  -4.1611  -4.0966  -4.0668  -3.9919  -3.9807  -3.9180  -3.8833  -3.8203
  -3.7874  -3.7163  -3.6774  -3.4895  -3.4684  -3.3747  -3.2995  -3.1913
  -2.6569  -2.4974  -2.3479  -2.2003  -2.0758  -1.9827  -1.7851  -1.7409
  -1.5926  -1.5419  -1.5137  -1.4742  -1.3793  -1.3460  -1.3207  -1.2650
  -1.2109  -1.1696  -1.0773  -1.0396  -0.9517  -0.8744  -0.7778  -0.7351
  -0.6604  -0.5847  -0.5265  -0.4697  -0.4361  -0.4079  -0.3929  -0.3603
  -0.2545  -0.2116  -0.1869  -0.1112  -0.0420   0.0131   0.0826   0.1255
   0.1708   0.2165   0.2451   0.3074   0.3328   0.4170   0.4666   0.5028
   0.5769   0.6134   0.6785   0.7329   0.7881   0.8734   0.8870   0.9254
   0.9723   1.0121   1.0493   1.0725   1.0990   1.1178   1.1414   1.1720
   1.1896   1.1985   1.2195   1.2647   1.2830   1.3321   1.3673   1.3977
   1.4279   1.4528   1.4873   1.5034   1.5078   1.5340   1.5706   1.6043
   1.6251   1.6455   1.6656   1.7020   1.7205   1.7578   1.7714   1.7998
   1.8144   1.8513   1.8823   1.9191   1.9431   1.9568   1.9836   2.0250
   2.0267   2.0799   2.1022   2.1259   2.1509   2.1851   2.2180   2.2285
   2.2835   2.3259   2.3312   2.3645   2.4143   2.5397   2.5735   2.5900
   2.6356   2.6535   2.6812   2.6909   2.7273   2.7580   2.8043   2.8423
   2.8818   2.9151   2.9584   2.9823   3.0000   3.0334   3.0918   3.1382
   3.2333   3.2667   3.3468   3.4753
     cgsolve_all iterations  71    anorm=    0.67E-07
     cgsolve_all iterations  73    anorm=    0.68E-07
     cgsolve_all iterations  71    anorm=    0.70E-07

     k-point #    2 of     4      pool #  1    cpu time:    5702.9
     compute_u_kq: q = (    0.0000,    0.0000,    0.0000)
     Rotating WFCS
     ethr =  1.00E-14,  avg # of iterations =  6.0
     eigenvalues at k:
 -35.2658 -34.9458 -34.9384 -34.8243 -34.6620 -34.5160 -34.5021 -34.4393
 -34.3809 -34.3359 -34.2220 -33.9060 -33.9030 -17.0038 -16.9666 -16.8324
 -16.8009 -16.7013 -16.6580 -16.5851 -16.5443 -16.4900 -16.4396 -16.3973
 -16.3562 -16.3167 -16.2626 -16.2424 -16.1763 -16.1396 -16.0968 -16.0697
 -16.0387 -16.0156 -15.9895 -15.9385 -15.9074 -15.8804 -15.8671 -15.8449
 -15.8252 -15.8159 -15.8066 -15.7752 -15.7426 -15.7248 -15.7048 -15.6903
 -15.6692 -15.6436 -15.6270 -15.6009 -15.5834 -15.5680 -15.5313 -15.5286
 -15.5040 -15.4873 -15.4640 -15.4431 -15.4090 -15.3609 -15.3428 -15.3262
 -15.2925 -15.2410 -15.1995 -15.1641 -15.1435 -15.1276 -15.1090 -15.1002
 -15.0697 -15.0457 -14.9475 -14.8614 -14.8370 -14.6153 -14.0437 -13.9236
 -13.7666 -13.6743 -13.5262 -13.4671 -13.4034 -13.3308 -13.3116 -13.2099
 -13.1618 -13.1209 -13.1047 -12.9751 -12.8976 -12.8836 -12.8220 -12.7918
 -12.7593 -12.7021 -12.6444 -12.5867 -12.5280 -12.4922 -12.4132 -12.3056
  -4.8236  -4.6232  -4.5770  -4.4588  -4.3854  -4.3611  -4.3363  -4.2148
  -4.1594  -4.0970  -4.0680  -3.9906  -3.9808  -3.9182  -3.8826  -3.8207
  -3.7896  -3.7158  -3.6759  -3.4895  -3.4689  -3.3739  -3.3002  -3.1912
  -2.6567  -2.4983  -2.3489  -2.2008  -2.0761  -1.9821  -1.7856  -1.7344
  -1.5754  -1.5475  -1.5176  -1.4703  -1.3928  -1.3558  -1.3232  -1.2749
  -1.1921  -1.1745  -1.0778  -1.0380  -0.9523  -0.8445  -0.7996  -0.7256
  -0.6592  -0.5908  -0.5475  -0.4874  -0.4248  -0.4068  -0.3753  -0.3542
  -0.2518  -0.2186  -0.1773  -0.1292  -0.0422   0.0285   0.0544   0.1374
   0.1832   0.2123   0.2528   0.3051   0.3523   0.4027   0.4512   0.5085
   0.5638   0.6192   0.6868   0.7430   0.7870   0.8687   0.8776   0.9328
   0.9595   1.0109   1.0535   1.0678   1.0994   1.1110   1.1531   1.1622
   1.1852   1.2132   1.2422   1.2605   1.2994   1.3128   1.3530   1.4046
   1.4362   1.4476   1.4735   1.5013   1.5141   1.5361   1.5621   1.6122
   1.6291   1.6501   1.6756   1.6958   1.7317   1.7505   1.7678   1.7908
   1.8177   1.8578   1.8738   1.9118   1.9410   1.9625   1.9893   2.0066
   2.0317   2.0710   2.1130   2.1351   2.1586   2.1843   2.2003   2.2285
   2.2847   2.3234   2.3364   2.3697   2.4146   2.5477   2.5633   2.5964
   2.6387   2.6498   2.6720   2.7014   2.7208   2.7605   2.8059   2.8342
   2.8833   2.9121   2.9578   2.9796   3.0041   3.0343   3.0927   3.1397
   3.2340   3.2671   3.3471   3.4749
     eigenvalues at k+q:
 -35.2658 -34.9458 -34.9384 -34.8243 -34.6620 -34.5160 -34.5021 -34.4393
 -34.3809 -34.3359 -34.2220 -33.9060 -33.9030 -17.0038 -16.9666 -16.8324
 -16.8009 -16.7013 -16.6580 -16.5851 -16.5443 -16.4900 -16.4396 -16.3973
 -16.3562 -16.3167 -16.2626 -16.2424 -16.1763 -16.1396 -16.0968 -16.0697
 -16.0387 -16.0156 -15.9895 -15.9385 -15.9074 -15.8804 -15.8671 -15.8449
 -15.8252 -15.8159 -15.8066 -15.7752 -15.7426 -15.7248 -15.7048 -15.6903
 -15.6692 -15.6436 -15.6270 -15.6009 -15.5834 -15.5680 -15.5313 -15.5286
 -15.5040 -15.4873 -15.4640 -15.4431 -15.4090 -15.3609 -15.3428 -15.3262
 -15.2925 -15.2410 -15.1995 -15.1641 -15.1435 -15.1276 -15.1090 -15.1002
 -15.0697 -15.0457 -14.9475 -14.8614 -14.8370 -14.6153 -14.0437 -13.9236
 -13.7666 -13.6743 -13.5262 -13.4671 -13.4034 -13.3308 -13.3116 -13.2099
 -13.1618 -13.1209 -13.1047 -12.9751 -12.8976 -12.8835 -12.8220 -12.7918
 -12.7593 -12.7021 -12.6444 -12.5867 -12.5280 -12.4921 -12.4132 -12.3056
  -4.8236  -4.6232  -4.5770  -4.4588  -4.3854  -4.3611  -4.3363  -4.2148
  -4.1594  -4.0970  -4.0680  -3.9906  -3.9808  -3.9182  -3.8826  -3.8207
  -3.7896  -3.7158  -3.6759  -3.4895  -3.4689  -3.3739  -3.3002  -3.1912
  -2.6567  -2.4983  -2.3489  -2.2008  -2.0761  -1.9821  -1.7856  -1.7344
  -1.5754  -1.5475  -1.5176  -1.4703  -1.3928  -1.3558  -1.3232  -1.2749
  -1.1921  -1.1745  -1.0778  -1.0380  -0.9523  -0.8445  -0.7995  -0.7256
  -0.6592  -0.5908  -0.5475  -0.4874  -0.4248  -0.4068  -0.3753  -0.3542
  -0.2518  -0.2186  -0.1773  -0.1292  -0.0422   0.0285   0.0544   0.1374
   0.1832   0.2123   0.2528   0.3051   0.3523   0.4027   0.4512   0.5085
   0.5638   0.6192   0.6868   0.7430   0.7870   0.8687   0.8776   0.9328
   0.9595   1.0109   1.0535   1.0678   1.0994   1.1110   1.1531   1.1622
   1.1852   1.2132   1.2422   1.2605   1.2994   1.3128   1.3530   1.4046
   1.4362   1.4476   1.4735   1.5013   1.5141   1.5361   1.5621   1.6122
   1.6291   1.6501   1.6756   1.6958   1.7317   1.7505   1.7678   1.7908
   1.8177   1.8578   1.8738   1.9118   1.9410   1.9625   1.9893   2.0066
   2.0317   2.0710   2.1130   2.1351   2.1586   2.1843   2.2003   2.2285
   2.2847   2.3234   2.3364   2.3697   2.4146   2.5477   2.5633   2.5964
   2.6387   2.6498   2.6721   2.7014   2.7208   2.7605   2.8059   2.8342
   2.8833   2.9121   2.9578   2.9796   3.0041   3.0343   3.0927   3.1397
   3.2340   3.2672   3.3471   3.4749
     cgsolve_all iterations  64    anorm=    0.75E-07
PARA_AUG  1     -25.8817881         0.7176079        -0.0400733
     cgsolve_all iterations  64    anorm=    0.74E-07
PARA_AUG  2       0.7511950       -23.4906121         0.0690633
     cgsolve_all iterations  65    anorm=    0.74E-07
PARA_AUG  3      -0.0251291         0.0340262       -26.2095187
     cgsolve_all iterations  71    anorm=    0.68E-07
     cgsolve_all iterations  73    anorm=    0.68E-07
     cgsolve_all iterations  69    anorm=    0.70E-07
     compute_u_kq: q = (    0.0201,    0.0000,    0.0000)
     Rotating WFCS
     ethr =  1.00E-14,  avg # of iterations = 23.0
     eigenvalues at k:
 -35.2658 -34.9458 -34.9384 -34.8243 -34.6620 -34.5160 -34.5021 -34.4393
 -34.3809 -34.3359 -34.2220 -33.9060 -33.9030 -17.0038 -16.9666 -16.8324
 -16.8009 -16.7013 -16.6580 -16.5851 -16.5443 -16.4900 -16.4396 -16.3973
 -16.3562 -16.3167 -16.2626 -16.2424 -16.1763 -16.1396 -16.0968 -16.0697
 -16.0387 -16.0156 -15.9895 -15.9385 -15.9074 -15.8804 -15.8671 -15.8449
 -15.8252 -15.8159 -15.8066 -15.7752 -15.7426 -15.7248 -15.7048 -15.6903
 -15.6692 -15.6436 -15.6270 -15.6009 -15.5834 -15.5680 -15.5313 -15.5286
 -15.5040 -15.4873 -15.4640 -15.4431 -15.4090 -15.3609 -15.3428 -15.3262
 -15.2925 -15.2410 -15.1995 -15.1641 -15.1435 -15.1276 -15.1090 -15.1002
 -15.0697 -15.0457 -14.9475 -14.8614 -14.8370 -14.6153 -14.0437 -13.9236
 -13.7666 -13.6743 -13.5262 -13.4671 -13.4034 -13.3308 -13.3116 -13.2099
 -13.1618 -13.1209 -13.1047 -12.9751 -12.8976 -12.8836 -12.8220 -12.7918
 -12.7593 -12.7021 -12.6444 -12.5867 -12.5280 -12.4922 -12.4132 -12.3056
  -4.8236  -4.6232  -4.5770  -4.4588  -4.3854  -4.3611  -4.3363  -4.2148
  -4.1594  -4.0970  -4.0680  -3.9906  -3.9808  -3.9182  -3.8826  -3.8207
  -3.7896  -3.7158  -3.6759  -3.4895  -3.4689  -3.3739  -3.3002  -3.1912
  -2.6567  -2.4983  -2.3489  -2.2008  -2.0761  -1.9821  -1.7856  -1.7344
  -1.5754  -1.5475  -1.5176  -1.4703  -1.3928  -1.3558  -1.3232  -1.2749
  -1.1921  -1.1745  -1.0778  -1.0380  -0.9523  -0.8445  -0.7996  -0.7256
  -0.6592  -0.5908  -0.5475  -0.4874  -0.4248  -0.4068  -0.3753  -0.3542
  -0.2518  -0.2186  -0.1773  -0.1292  -0.0422   0.0285   0.0544   0.1374
   0.1832   0.2123   0.2528   0.3051   0.3523   0.4027   0.4512   0.5085
   0.5638   0.6192   0.6868   0.7430   0.7870   0.8687   0.8776   0.9328
   0.9595   1.0109   1.0535   1.0678   1.0994   1.1110   1.1531   1.1622
   1.1852   1.2132   1.2422   1.2605   1.2994   1.3128   1.3530   1.4046
   1.4362   1.4476   1.4735   1.5013   1.5141   1.5361   1.5621   1.6122
   1.6291   1.6501   1.6756   1.6958   1.7317   1.7505   1.7678   1.7908
   1.8177   1.8578   1.8738   1.9118   1.9410   1.9625   1.9893   2.0066
   2.0317   2.0710   2.1130   2.1351   2.1586   2.1843   2.2003   2.2285
   2.2847   2.3234   2.3364   2.3697   2.4146   2.5477   2.5633   2.5964
   2.6387   2.6498   2.6720   2.7014   2.7208   2.7605   2.8059   2.8342
   2.8833   2.9121   2.9578   2.9796   3.0041   3.0343   3.0927   3.1397
   3.2340   3.2671   3.3471   3.4749
     eigenvalues at k+q:
 -35.2658 -34.9458 -34.9384 -34.8243 -34.6620 -34.5159 -34.5021 -34.4393
 -34.3809 -34.3359 -34.2220 -33.9060 -33.9030 -17.0044 -16.9655 -16.8347
 -16.7996 -16.7004 -16.6590 -16.5839 -16.5466 -16.4898 -16.4409 -16.3990
 -16.3556 -16.3135 -16.2602 -16.2427 -16.1746 -16.1393 -16.1023 -16.0725
 -16.0407 -16.0155 -15.9909 -15.9372 -15.9098 -15.8817 -15.8676 -15.8440
 -15.8260 -15.8173 -15.8075 -15.7782 -15.7434 -15.7249 -15.7031 -15.6906
 -15.6709 -15.6450 -15.6264 -15.6016 -15.5833 -15.5672 -15.5312 -15.5283
 -15.5032 -15.4875 -15.4630 -15.4421 -15.4076 -15.3598 -15.3428 -15.3251
 -15.2926 -15.2412 -15.1992 -15.1615 -15.1425 -15.1274 -15.1082 -15.0987
 -15.0693 -15.0463 -14.9469 -14.8573 -14.8381 -14.6124 -14.0391 -13.9233
 -13.7674 -13.6697 -13.5192 -13.4669 -13.3993 -13.3274 -13.3034 -13.2073
 -13.1598 -13.1155 -13.0981 -12.9812 -12.8996 -12.8843 -12.8253 -12.7912
 -12.7604 -12.7090 -12.6465 -12.5954 -12.5391 -12.4981 -12.4211 -12.3044
  -4.8205  -4.6228  -4.5767  -4.4604  -4.3857  -4.3622  -4.3359  -4.2148
  -4.1610  -4.0962  -4.0653  -3.9860  -3.9810  -3.9168  -3.8791  -3.8192
  -3.7889  -3.7113  -3.6723  -3.4907  -3.4724  -3.3821  -3.2993  -3.2042
  -2.6593  -2.4999  -2.3438  -2.1972  -2.0722  -1.9842  -1.7834  -1.7266
  -1.5744  -1.5433  -1.5136  -1.4670  -1.3872  -1.3484  -1.3216  -1.2746
  -1.1854  -1.1699  -1.0735  -1.0406  -0.9482  -0.8442  -0.7933  -0.7243
  -0.6636  -0.5946  -0.5484  -0.4896  -0.4288  -0.4143  -0.3766  -0.3530
  -0.2558  -0.2242  -0.1829  -0.1249  -0.0421   0.0340   0.0547   0.1305
   0.1828   0.2096   0.2523   0.3011   0.3493   0.4001   0.4557   0.5045
   0.5662   0.6146   0.6809   0.7421   0.7864   0.8642   0.8780   0.9330
   0.9573   1.0077   1.0534   1.0678   1.0981   1.1084   1.1526   1.1614
   1.1865   1.2096   1.2400   1.2598   1.3010   1.3109   1.3528   1.3990
   1.4354   1.4445   1.4719   1.4997   1.5145   1.5357   1.5615   1.6146
   1.6280   1.6517   1.6762   1.6963   1.7284   1.7511   1.7645   1.7913
   1.8141   1.8552   1.8742   1.9121   1.9370   1.9622   1.9832   2.0047
   2.0319   2.0672   2.1140   2.1368   2.1545   2.1834   2.1994   2.2290
   2.2865   2.3243   2.3346   2.3655   2.4191   2.5523   2.5660   2.5979
   2.6403   2.6543   2.6735   2.7056   2.7183   2.7574   2.8111   2.8300
   2.8859   2.9109   2.9612   2.9811   3.0067   3.0348   3.0913   3.1413
   3.2343   3.2673   3.3443   3.4760
     cgsolve_all iterations  69    anorm=    0.69E-07
     cgsolve_all iterations  71    anorm=    0.68E-07
     cgsolve_all iterations  69    anorm=    0.70E-07
     compute_u_kq: q = (   -0.0201,    0.0000,    0.0000)
     Rotating WFCS
     ethr =  1.00E-14,  avg # of iterations = 23.0
     eigenvalues at k:
 -35.2658 -34.9458 -34.9384 -34.8243 -34.6620 -34.5160 -34.5021 -34.4393
 -34.3809 -34.3359 -34.2220 -33.9060 -33.9030 -17.0038 -16.9666 -16.8324
 -16.8009 -16.7013 -16.6580 -16.5851 -16.5443 -16.4900 -16.4396 -16.3973
 -16.3562 -16.3167 -16.2626 -16.2424 -16.1763 -16.1396 -16.0968 -16.0697
 -16.0387 -16.0156 -15.9895 -15.9385 -15.9074 -15.8804 -15.8671 -15.8449
 -15.8252 -15.8159 -15.8066 -15.7752 -15.7426 -15.7248 -15.7048 -15.6903
 -15.6692 -15.6436 -15.6270 -15.6009 -15.5834 -15.5680 -15.5313 -15.5286
 -15.5040 -15.4873 -15.4640 -15.4431 -15.4090 -15.3609 -15.3428 -15.3262
 -15.2925 -15.2410 -15.1995 -15.1641 -15.1435 -15.1276 -15.1090 -15.1002
 -15.0697 -15.0457 -14.9475 -14.8614 -14.8370 -14.6153 -14.0437 -13.9236
 -13.7666 -13.6743 -13.5262 -13.4671 -13.4034 -13.3308 -13.3116 -13.2099
 -13.1618 -13.1209 -13.1047 -12.9751 -12.8976 -12.8836 -12.8220 -12.7918
 -12.7593 -12.7021 -12.6444 -12.5867 -12.5280 -12.4922 -12.4132 -12.3056
  -4.8236  -4.6232  -4.5770  -4.4588  -4.3854  -4.3611  -4.3363  -4.2148
  -4.1594  -4.0970  -4.0680  -3.9906  -3.9808  -3.9182  -3.8826  -3.8207
  -3.7896  -3.7158  -3.6759  -3.4895  -3.4689  -3.3739  -3.3002  -3.1912
  -2.6567  -2.4983  -2.3489  -2.2008  -2.0761  -1.9821  -1.7856  -1.7344
  -1.5754  -1.5475  -1.5176  -1.4703  -1.3928  -1.3558  -1.3232  -1.2749
  -1.1921  -1.1745  -1.0778  -1.0380  -0.9523  -0.8445  -0.7996  -0.7256
  -0.6592  -0.5908  -0.5475  -0.4874  -0.4248  -0.4068  -0.3753  -0.3542
  -0.2518  -0.2186  -0.1773  -0.1292  -0.0422   0.0285   0.0544   0.1374
   0.1832   0.2123   0.2528   0.3051   0.3523   0.4027   0.4512   0.5085
   0.5638   0.6192   0.6868   0.7430   0.7870   0.8687   0.8776   0.9328
   0.9595   1.0109   1.0535   1.0678   1.0994   1.1110   1.1531   1.1622
   1.1852   1.2132   1.2422   1.2605   1.2994   1.3128   1.3530   1.4046
   1.4362   1.4476   1.4735   1.5013   1.5141   1.5361   1.5621   1.6122
   1.6291   1.6501   1.6756   1.6958   1.7317   1.7505   1.7678   1.7908
   1.8177   1.8578   1.8738   1.9118   1.9410   1.9625   1.9893   2.0066
   2.0317   2.0710   2.1130   2.1351   2.1586   2.1843   2.2003   2.2285
   2.2847   2.3234   2.3364   2.3697   2.4146   2.5477   2.5633   2.5964
   2.6387   2.6498   2.6720   2.7014   2.7208   2.7605   2.8059   2.8342
   2.8833   2.9121   2.9578   2.9796   3.0041   3.0343   3.0927   3.1397
   3.2340   3.2671   3.3471   3.4749
     eigenvalues at k+q:
 -35.2658 -34.9458 -34.9384 -34.8243 -34.6620 -34.5160 -34.5021 -34.4393
 -34.3809 -34.3359 -34.2220 -33.9060 -33.9030 -17.0033 -16.9677 -16.8302
 -16.8020 -16.7025 -16.6569 -16.5864 -16.5416 -16.4904 -16.4384 -16.3955
 -16.3566 -16.3202 -16.2655 -16.2412 -16.1783 -16.1397 -16.0917 -16.0669
 -16.0366 -16.0156 -15.9880 -15.9397 -15.9052 -15.8786 -15.8665 -15.8460
 -15.8246 -15.8151 -15.8047 -15.7722 -15.7421 -15.7247 -15.7068 -15.6898
 -15.6678 -15.6421 -15.6277 -15.6000 -15.5835 -15.5687 -15.5326 -15.5276
 -15.5048 -15.4876 -15.4648 -15.4442 -15.4104 -15.3622 -15.3426 -15.3272
 -15.2924 -15.2408 -15.1999 -15.1665 -15.1444 -15.1278 -15.1097 -15.1015
 -15.0703 -15.0450 -14.9481 -14.8658 -14.8358 -14.6182 -14.0484 -13.9238
 -13.7657 -13.6791 -13.5331 -13.4671 -13.4075 -13.3344 -13.3193 -13.2125
 -13.1639 -13.1274 -13.1092 -12.9693 -12.8959 -12.8823 -12.8192 -12.7919
 -12.7583 -12.6954 -12.6423 -12.5782 -12.5173 -12.4871 -12.4046 -12.3068
  -4.8267  -4.6237  -4.5774  -4.4572  -4.3852  -4.3602  -4.3364  -4.2149
  -4.1583  -4.0978  -4.0708  -3.9947  -3.9800  -3.9195  -3.8858  -3.8221
  -3.7902  -3.7210  -3.6791  -3.4889  -3.4655  -3.3664  -3.3012  -3.1776
  -2.6540  -2.4966  -2.3543  -2.2046  -2.0800  -1.9800  -1.7878  -1.7420
  -1.5770  -1.5511  -1.5218  -1.4737  -1.3982  -1.3629  -1.3250  -1.2747
  -1.2008  -1.1772  -1.0819  -1.0356  -0.9563  -0.8451  -0.8054  -0.7271
  -0.6551  -0.5882  -0.5456  -0.4845  -0.4221  -0.3986  -0.3732  -0.3551
  -0.2478  -0.2138  -0.1724  -0.1326  -0.0417   0.0226   0.0543   0.1435
   0.1837   0.2143   0.2538   0.3093   0.3547   0.4052   0.4459   0.5134
   0.5625   0.6239   0.6928   0.7438   0.7885   0.8707   0.8788   0.9326
   0.9627   1.0137   1.0520   1.0690   1.0995   1.1153   1.1540   1.1630
   1.1841   1.2164   1.2447   1.2614   1.2969   1.3150   1.3529   1.4090
   1.4366   1.4491   1.4753   1.5016   1.5155   1.5364   1.5635   1.6102
   1.6294   1.6483   1.6745   1.6963   1.7346   1.7507   1.7713   1.7909
   1.8218   1.8598   1.8746   1.9113   1.9446   1.9632   1.9953   2.0098
   2.0315   2.0743   2.1118   2.1333   2.1619   2.1848   2.2015   2.2287
   2.2825   2.3227   2.3377   2.3741   2.4102   2.5427   2.5604   2.5948
   2.6361   2.6443   2.6720   2.6980   2.7240   2.7637   2.8008   2.8383
   2.8810   2.9133   2.9546   2.9784   3.0016   3.0341   3.0936   3.1380
   3.2333   3.2671   3.3501   3.4739
     cgsolve_all iterations  71    anorm=    0.69E-07
     cgsolve_all iterations  73    anorm=    0.68E-07
     cgsolve_all iterations  69    anorm=    0.70E-07
     compute_u_kq: q = (    0.0000,    0.0201,    0.0000)
     Rotating WFCS
     ethr =  1.00E-14,  avg # of iterations = 23.0
     eigenvalues at k:
 -35.2658 -34.9458 -34.9384 -34.8243 -34.6620 -34.5160 -34.5021 -34.4393
 -34.3809 -34.3359 -34.2220 -33.9060 -33.9030 -17.0038 -16.9666 -16.8324
 -16.8009 -16.7013 -16.6580 -16.5851 -16.5443 -16.4900 -16.4396 -16.3973
 -16.3562 -16.3167 -16.2626 -16.2424 -16.1763 -16.1396 -16.0968 -16.0697
 -16.0387 -16.0156 -15.9895 -15.9385 -15.9074 -15.8804 -15.8671 -15.8449
 -15.8252 -15.8159 -15.8066 -15.7752 -15.7426 -15.7248 -15.7048 -15.6903
 -15.6692 -15.6436 -15.6270 -15.6009 -15.5834 -15.5680 -15.5313 -15.5286
 -15.5040 -15.4873 -15.4640 -15.4431 -15.4090 -15.3609 -15.3428 -15.3262
 -15.2925 -15.2410 -15.1995 -15.1641 -15.1435 -15.1276 -15.1090 -15.1002
 -15.0697 -15.0457 -14.9475 -14.8614 -14.8370 -14.6153 -14.0437 -13.9236
 -13.7666 -13.6743 -13.5262 -13.4671 -13.4034 -13.3308 -13.3116 -13.2099
 -13.1618 -13.1209 -13.1047 -12.9751 -12.8976 -12.8836 -12.8220 -12.7918
 -12.7593 -12.7021 -12.6444 -12.5867 -12.5280 -12.4922 -12.4132 -12.3056
  -4.8236  -4.6232  -4.5770  -4.4588  -4.3854  -4.3611  -4.3363  -4.2148
  -4.1594  -4.0970  -4.0680  -3.9906  -3.9808  -3.9182  -3.8826  -3.8207
  -3.7896  -3.7158  -3.6759  -3.4895  -3.4689  -3.3739  -3.3002  -3.1912
  -2.6567  -2.4983  -2.3489  -2.2008  -2.0761  -1.9821  -1.7856  -1.7344
  -1.5754  -1.5475  -1.5176  -1.4703  -1.3928  -1.3558  -1.3232  -1.2749
  -1.1921  -1.1745  -1.0778  -1.0380  -0.9523  -0.8445  -0.7996  -0.7256
  -0.6592  -0.5908  -0.5475  -0.4874  -0.4248  -0.4068  -0.3753  -0.3542
  -0.2518  -0.2186  -0.1773  -0.1292  -0.0422   0.0285   0.0544   0.1374
   0.1832   0.2123   0.2528   0.3051   0.3523   0.4027   0.4512   0.5085
   0.5638   0.6192   0.6868   0.7430   0.7870   0.8687   0.8776   0.9328
   0.9595   1.0109   1.0535   1.0678   1.0994   1.1110   1.1531   1.1622
   1.1852   1.2132   1.2422   1.2605   1.2994   1.3128   1.3530   1.4046
   1.4362   1.4476   1.4735   1.5013   1.5141   1.5361   1.5621   1.6122
   1.6291   1.6501   1.6756   1.6958   1.7317   1.7505   1.7678   1.7908
   1.8177   1.8578   1.8738   1.9118   1.9410   1.9625   1.9893   2.0066
   2.0317   2.0710   2.1130   2.1351   2.1586   2.1843   2.2003   2.2285
   2.2847   2.3234   2.3364   2.3697   2.4146   2.5477   2.5633   2.5964
   2.6387   2.6498   2.6720   2.7014   2.7208   2.7605   2.8059   2.8342
   2.8833   2.9121   2.9578   2.9796   3.0041   3.0343   3.0927   3.1397
   3.2340   3.2671   3.3471   3.4749
     eigenvalues at k+q:
 -35.2658 -34.9458 -34.9384 -34.8243 -34.6620 -34.5160 -34.5021 -34.4393
 -34.3809 -34.3359 -34.2220 -33.9060 -33.9030 -17.0038 -16.9666 -16.8335
 -16.7992 -16.7040 -16.6553 -16.5855 -16.5423 -16.4920 -16.4440 -16.3955
 -16.3532 -16.3166 -16.2626 -16.2437 -16.1744 -16.1422 -16.0964 -16.0698
 -16.0386 -16.0143 -15.9900 -15.9387 -15.9059 -15.8798 -15.8673 -15.8451
 -15.8254 -15.8156 -15.8058 -15.7764 -15.7427 -15.7235 -15.7040 -15.6904
 -15.6711 -15.6462 -15.6271 -15.6002 -15.5821 -15.5680 -15.5318 -15.5283
 -15.5048 -15.4866 -15.4642 -15.4440 -15.4089 -15.3605 -15.3434 -15.3250
 -15.2920 -15.2415 -15.2002 -15.1640 -15.1422 -15.1275 -15.1079 -15.1003
 -15.0719 -15.0463 -14.9478 -14.8612 -14.8356 -14.6160 -14.0439 -13.9238
 -13.7664 -13.6738 -13.5273 -13.4678 -13.4027 -13.3277 -13.3117 -13.2106
 -13.1640 -13.1247 -13.1012 -12.9743 -12.8976 -12.8843 -12.8211 -12.7913
 -12.7599 -12.7034 -12.6447 -12.5861 -12.5279 -12.4905 -12.4136 -12.3055
  -4.8235  -4.6234  -4.5768  -4.4587  -4.3851  -4.3608  -4.3374  -4.2153
  -4.1581  -4.0977  -4.0676  -3.9906  -3.9810  -3.9199  -3.8820  -3.8202
  -3.7895  -3.7115  -3.6798  -3.4885  -3.4711  -3.3739  -3.3000  -3.1913
  -2.6527  -2.4986  -2.3530  -2.2003  -2.0768  -1.9819  -1.7872  -1.7346
  -1.5769  -1.5469  -1.5154  -1.4681  -1.3944  -1.3535  -1.3240  -1.2737
  -1.1962  -1.1734  -1.0771  -1.0388  -0.9516  -0.8476  -0.7937  -0.7264
  -0.6600  -0.5911  -0.5499  -0.4838  -0.4272  -0.4062  -0.3765  -0.3498
  -0.2533  -0.2172  -0.1799  -0.1288  -0.0434   0.0227   0.0595   0.1373
   0.1810   0.2142   0.2529   0.3033   0.3582   0.4072   0.4512   0.5093
   0.5621   0.6182   0.6845   0.7422   0.7838   0.8669   0.8761   0.9331
   0.9583   1.0115   1.0573   1.0713   1.0975   1.1097   1.1525   1.1642
   1.1856   1.2122   1.2405   1.2579   1.2981   1.3147   1.3541   1.4028
   1.4348   1.4471   1.4691   1.5002   1.5145   1.5387   1.5621   1.6139
   1.6318   1.6493   1.6753   1.6981   1.7337   1.7499   1.7668   1.7923
   1.8174   1.8626   1.8738   1.9133   1.9399   1.9632   1.9886   2.0107
   2.0308   2.0706   2.1105   2.1352   2.1581   2.1829   2.2007   2.2295
   2.2845   2.3206   2.3389   2.3685   2.4090   2.5470   2.5648   2.5970
   2.6429   2.6483   2.6744   2.7018   2.7208   2.7641   2.8023   2.8347
   2.8810   2.9146   2.9558   2.9782   3.0047   3.0346   3.0927   3.1406
   3.2325   3.2671   3.3474   3.4754
     cgsolve_all iterations  71    anorm=    0.69E-07
     cgsolve_all iterations  71    anorm=    0.69E-07
     cgsolve_all iterations  69    anorm=    0.70E-07
     compute_u_kq: q = (    0.0000,   -0.0201,    0.0000)
     Rotating WFCS
     ethr =  1.00E-14,  avg # of iterations = 23.0
     eigenvalues at k:
 -35.2658 -34.9458 -34.9384 -34.8243 -34.6620 -34.5160 -34.5021 -34.4393
 -34.3809 -34.3359 -34.2220 -33.9060 -33.9030 -17.0038 -16.9666 -16.8324
 -16.8009 -16.7013 -16.6580 -16.5851 -16.5443 -16.4900 -16.4396 -16.3973
 -16.3562 -16.3167 -16.2626 -16.2424 -16.1763 -16.1396 -16.0968 -16.0697
 -16.0387 -16.0156 -15.9895 -15.9385 -15.9074 -15.8804 -15.8671 -15.8449
 -15.8252 -15.8159 -15.8066 -15.7752 -15.7426 -15.7248 -15.7048 -15.6903
 -15.6692 -15.6436 -15.6270 -15.6009 -15.5834 -15.5680 -15.5313 -15.5286
 -15.5040 -15.4873 -15.4640 -15.4431 -15.4090 -15.3609 -15.3428 -15.3262
 -15.2925 -15.2410 -15.1995 -15.1641 -15.1435 -15.1276 -15.1090 -15.1002
 -15.0697 -15.0457 -14.9475 -14.8614 -14.8370 -14.6153 -14.0437 -13.9236
 -13.7666 -13.6743 -13.5262 -13.4671 -13.4034 -13.3308 -13.3116 -13.2099
 -13.1618 -13.1209 -13.1047 -12.9751 -12.8976 -12.8836 -12.8220 -12.7918
 -12.7593 -12.7021 -12.6444 -12.5867 -12.5280 -12.4922 -12.4132 -12.3056
  -4.8236  -4.6232  -4.5770  -4.4588  -4.3854  -4.3611  -4.3363  -4.2148
  -4.1594  -4.0970  -4.0680  -3.9906  -3.9808  -3.9182  -3.8826  -3.8207
  -3.7896  -3.7158  -3.6759  -3.4895  -3.4689  -3.3739  -3.3002  -3.1912
  -2.6567  -2.4983  -2.3489  -2.2008  -2.0761  -1.9821  -1.7856  -1.7344
  -1.5754  -1.5475  -1.5176  -1.4703  -1.3928  -1.3558  -1.3232  -1.2749
  -1.1921  -1.1745  -1.0778  -1.0380  -0.9523  -0.8445  -0.7996  -0.7256
  -0.6592  -0.5908  -0.5475  -0.4874  -0.4248  -0.4068  -0.3753  -0.3542
  -0.2518  -0.2186  -0.1773  -0.1292  -0.0422   0.0285   0.0544   0.1374
   0.1832   0.2123   0.2528   0.3051   0.3523   0.4027   0.4512   0.5085
   0.5638   0.6192   0.6868   0.7430   0.7870   0.8687   0.8776   0.9328
   0.9595   1.0109   1.0535   1.0678   1.0994   1.1110   1.1531   1.1622
   1.1852   1.2132   1.2422   1.2605   1.2994   1.3128   1.3530   1.4046
   1.4362   1.4476   1.4735   1.5013   1.5141   1.5361   1.5621   1.6122
   1.6291   1.6501   1.6756   1.6958   1.7317   1.7505   1.7678   1.7908
   1.8177   1.8578   1.8738   1.9118   1.9410   1.9625   1.9893   2.0066
   2.0317   2.0710   2.1130   2.1351   2.1586   2.1843   2.2003   2.2285
   2.2847   2.3234   2.3364   2.3697   2.4146   2.5477   2.5633   2.5964
   2.6387   2.6498   2.6720   2.7014   2.7208   2.7605   2.8059   2.8342
   2.8833   2.9121   2.9578   2.9796   3.0041   3.0343   3.0927   3.1397
   3.2340   3.2671   3.3471   3.4749
     eigenvalues at k+q:
 -35.2658 -34.9458 -34.9384 -34.8243 -34.6620 -34.5160 -34.5021 -34.4393
 -34.3809 -34.3359 -34.2220 -33.9060 -33.9030 -17.0041 -16.9666 -16.8317
 -16.8016 -16.6984 -16.6610 -16.5848 -16.5464 -16.4886 -16.4358 -16.3983
 -16.3590 -16.3167 -16.2626 -16.2410 -16.1781 -16.1373 -16.0974 -16.0696
 -16.0388 -16.0169 -15.9883 -15.9383 -15.9089 -15.8808 -15.8670 -15.8448
 -15.8258 -15.8157 -15.8073 -15.7743 -15.7428 -15.7263 -15.7054 -15.6899
 -15.6676 -15.6411 -15.6270 -15.6016 -15.5844 -15.5681 -15.5309 -15.5286
 -15.5032 -15.4879 -15.4638 -15.4423 -15.4090 -15.3613 -15.3420 -15.3275
 -15.2930 -15.2405 -15.1988 -15.1641 -15.1448 -15.1277 -15.1100 -15.1000
 -15.0676 -15.0448 -14.9475 -14.8616 -14.8391 -14.6145 -14.0433 -13.9234
 -13.7667 -13.6743 -13.5257 -13.4670 -13.4037 -13.3348 -13.3105 -13.2093
 -13.1600 -13.1182 -13.1067 -12.9760 -12.8975 -12.8829 -12.8227 -12.7923
 -12.7587 -12.7008 -12.6443 -12.5871 -12.5280 -12.4938 -12.4127 -12.3056
  -4.8236  -4.6230  -4.5774  -4.4588  -4.3857  -4.3614  -4.3351  -4.2143
  -4.1607  -4.0965  -4.0684  -3.9905  -3.9806  -3.9169  -3.8835  -3.8212
  -3.7893  -3.7201  -3.6719  -3.4907  -3.4664  -3.3740  -3.3007  -3.1910
  -2.6613  -2.4979  -2.3451  -2.2013  -2.0754  -1.9823  -1.7839  -1.7342
  -1.5738  -1.5479  -1.5204  -1.4717  -1.3915  -1.3575  -1.3222  -1.2759
  -1.1892  -1.1741  -1.0792  -1.0374  -0.9530  -0.8417  -0.8052  -0.7248
  -0.6592  -0.5901  -0.5451  -0.4902  -0.4238  -0.4067  -0.3751  -0.3566
  -0.2501  -0.2204  -0.1748  -0.1295  -0.0409   0.0339   0.0495   0.1376
   0.1848   0.2097   0.2543   0.3072   0.3458   0.3982   0.4501   0.5076
   0.5674   0.6198   0.6896   0.7438   0.7906   0.8701   0.8795   0.9325
   0.9607   1.0088   1.0482   1.0652   1.1007   1.1138   1.1531   1.1607
   1.1841   1.2149   1.2434   1.2629   1.2984   1.3118   1.3537   1.4059
   1.4321   1.4516   1.4763   1.5015   1.5153   1.5342   1.5621   1.6093
   1.6266   1.6513   1.6780   1.6939   1.7287   1.7506   1.7694   1.7906
   1.8171   1.8536   1.8737   1.9104   1.9426   1.9617   1.9897   2.0038
   2.0335   2.0719   2.1154   2.1354   2.1594   2.1855   2.2006   2.2275
   2.2848   2.3255   2.3329   2.3705   2.4208   2.5472   2.5619   2.5957
   2.6340   2.6517   2.6702   2.7009   2.7211   2.7554   2.8105   2.8344
   2.8854   2.9103   2.9599   2.9808   3.0035   3.0342   3.0927   3.1375
   3.2347   3.2675   3.3474   3.4755
     cgsolve_all iterations  71    anorm=    0.68E-07
     cgsolve_all iterations  73    anorm=    0.69E-07
     cgsolve_all iterations  69    anorm=    0.70E-07
     compute_u_kq: q = (    0.0000,    0.0000,    0.0201)
     Rotating WFCS
     ethr =  1.00E-14,  avg # of iterations = 23.0
     eigenvalues at k:
 -35.2658 -34.9458 -34.9384 -34.8243 -34.6620 -34.5160 -34.5021 -34.4393
 -34.3809 -34.3359 -34.2220 -33.9060 -33.9030 -17.0038 -16.9666 -16.8324
 -16.8009 -16.7013 -16.6580 -16.5851 -16.5443 -16.4900 -16.4396 -16.3973
 -16.3562 -16.3167 -16.2626 -16.2424 -16.1763 -16.1396 -16.0968 -16.0697
 -16.0387 -16.0156 -15.9895 -15.9385 -15.9074 -15.8804 -15.8671 -15.8449
 -15.8252 -15.8159 -15.8066 -15.7752 -15.7426 -15.7248 -15.7048 -15.6903
 -15.6692 -15.6436 -15.6270 -15.6009 -15.5834 -15.5680 -15.5313 -15.5286
 -15.5040 -15.4873 -15.4640 -15.4431 -15.4090 -15.3609 -15.3428 -15.3262
 -15.2925 -15.2410 -15.1995 -15.1641 -15.1435 -15.1276 -15.1090 -15.1002
 -15.0697 -15.0457 -14.9475 -14.8614 -14.8370 -14.6153 -14.0437 -13.9236
 -13.7666 -13.6743 -13.5262 -13.4671 -13.4034 -13.3308 -13.3116 -13.2099
 -13.1618 -13.1209 -13.1047 -12.9751 -12.8976 -12.8836 -12.8220 -12.7918
 -12.7593 -12.7021 -12.6444 -12.5867 -12.5280 -12.4922 -12.4132 -12.3056
  -4.8236  -4.6232  -4.5770  -4.4588  -4.3854  -4.3611  -4.3363  -4.2148
  -4.1594  -4.0970  -4.0680  -3.9906  -3.9808  -3.9182  -3.8826  -3.8207
  -3.7896  -3.7158  -3.6759  -3.4895  -3.4689  -3.3739  -3.3002  -3.1912
  -2.6567  -2.4983  -2.3489  -2.2008  -2.0761  -1.9821  -1.7856  -1.7344
  -1.5754  -1.5475  -1.5176  -1.4703  -1.3928  -1.3558  -1.3232  -1.2749
  -1.1921  -1.1745  -1.0778  -1.0380  -0.9523  -0.8445  -0.7996  -0.7256
  -0.6592  -0.5908  -0.5475  -0.4874  -0.4248  -0.4068  -0.3753  -0.3542
  -0.2518  -0.2186  -0.1773  -0.1292  -0.0422   0.0285   0.0544   0.1374
   0.1832   0.2123   0.2528   0.3051   0.3523   0.4027   0.4512   0.5085
   0.5638   0.6192   0.6868   0.7430   0.7870   0.8687   0.8776   0.9328
   0.9595   1.0109   1.0535   1.0678   1.0994   1.1110   1.1531   1.1622
   1.1852   1.2132   1.2422   1.2605   1.2994   1.3128   1.3530   1.4046
   1.4362   1.4476   1.4735   1.5013   1.5141   1.5361   1.5621   1.6122
   1.6291   1.6501   1.6756   1.6958   1.7317   1.7505   1.7678   1.7908
   1.8177   1.8578   1.8738   1.9118   1.9410   1.9625   1.9893   2.0066
   2.0317   2.0710   2.1130   2.1351   2.1586   2.1843   2.2003   2.2285
   2.2847   2.3234   2.3364   2.3697   2.4146   2.5477   2.5633   2.5964
   2.6387   2.6498   2.6720   2.7014   2.7208   2.7605   2.8059   2.8342
   2.8833   2.9121   2.9578   2.9796   3.0041   3.0343   3.0927   3.1397
   3.2340   3.2671   3.3471   3.4749
     eigenvalues at k+q:
 -35.2658 -34.9458 -34.9384 -34.8243 -34.6620 -34.5160 -34.5021 -34.4393
 -34.3809 -34.3359 -34.2220 -33.9060 -33.9030 -17.0038 -16.9666 -16.8324
 -16.8008 -16.7013 -16.6581 -16.5851 -16.5443 -16.4900 -16.4394 -16.3972
 -16.3565 -16.3170 -16.2621 -16.2431 -16.1760 -16.1393 -16.0958 -16.0701
 -16.0405 -16.0150 -15.9890 -15.9397 -15.9081 -15.8765 -15.8678 -15.8450
 -15.8263 -15.8150 -15.8072 -15.7751 -15.7433 -15.7254 -15.7043 -15.6907
 -15.6680 -15.6447 -15.6270 -15.6022 -15.5809 -15.5690 -15.5313 -15.5284
 -15.5050 -15.4869 -15.4640 -15.4428 -15.4084 -15.3612 -15.3426 -15.3267
 -15.2921 -15.2406 -15.1999 -15.1637 -15.1446 -15.1270 -15.1091 -15.1001
 -15.0696 -15.0457 -14.9475 -14.8614 -14.8371 -14.6153 -14.0437 -13.9236
 -13.7665 -13.6743 -13.5263 -13.4672 -13.4034 -13.3309 -13.3115 -13.2100
 -13.1616 -13.1209 -13.1047 -12.9752 -12.8976 -12.8835 -12.8220 -12.7917
 -12.7593 -12.7021 -12.6444 -12.5867 -12.5279 -12.4922 -12.4132 -12.3056
  -4.8236  -4.6232  -4.5770  -4.4588  -4.3855  -4.3611  -4.3363  -4.2148
  -4.1591  -4.0973  -4.0679  -3.9908  -3.9809  -3.9182  -3.8826  -3.8204
  -3.7895  -3.7159  -3.6761  -3.4895  -3.4688  -3.3740  -3.3001  -3.1912
  -2.6568  -2.4984  -2.3484  -2.2008  -2.0766  -1.9819  -1.7858  -1.7345
  -1.5774  -1.5456  -1.5166  -1.4706  -1.3926  -1.3571  -1.3232  -1.2736
  -1.1922  -1.1737  -1.0795  -1.0377  -0.9509  -0.8434  -0.8024  -0.7279
  -0.6616  -0.5873  -0.5469  -0.4877  -0.4234  -0.4060  -0.3765  -0.3552
  -0.2488  -0.2200  -0.1797  -0.1291  -0.0407   0.0271   0.0567   0.1360
   0.1863   0.2137   0.2528   0.3063   0.3502   0.4006   0.4521   0.5082
   0.5641   0.6169   0.6850   0.7398   0.7877   0.8744   0.8826   0.9329
   0.9575   1.0128   1.0516   1.0645   1.0983   1.1107   1.1568   1.1604
   1.1839   1.2137   1.2412   1.2611   1.3013   1.3120   1.3501   1.4026
   1.4395   1.4492   1.4751   1.4966   1.5145   1.5360   1.5629   1.6127
   1.6294   1.6510   1.6750   1.6987   1.7308   1.7509   1.7667   1.7902
   1.8166   1.8565   1.8752   1.9130   1.9414   1.9622   1.9897   2.0067
   2.0311   2.0715   2.1120   2.1343   2.1584   2.1840   2.2028   2.2283
   2.2844   2.3240   2.3358   2.3694   2.4136   2.5473   2.5649   2.5968
   2.6387   2.6505   2.6710   2.7008   2.7214   2.7602   2.8057   2.8345
   2.8833   2.9120   2.9577   2.9802   3.0042   3.0343   3.0923   3.1396
   3.2340   3.2672   3.3472   3.4749
     cgsolve_all iterations  71    anorm=    0.68E-07
     cgsolve_all iterations  73    anorm=    0.68E-07
     cgsolve_all iterations  69    anorm=    0.71E-07
     compute_u_kq: q = (    0.0000,    0.0000,   -0.0201)
     Rotating WFCS
     ethr =  1.00E-14,  avg # of iterations = 23.0
     eigenvalues at k:
 -35.2658 -34.9458 -34.9384 -34.8243 -34.6620 -34.5160 -34.5021 -34.4393
 -34.3809 -34.3359 -34.2220 -33.9060 -33.9030 -17.0038 -16.9666 -16.8324
 -16.8009 -16.7013 -16.6580 -16.5851 -16.5443 -16.4900 -16.4396 -16.3973
 -16.3562 -16.3167 -16.2626 -16.2424 -16.1763 -16.1396 -16.0968 -16.0697
 -16.0387 -16.0156 -15.9895 -15.9385 -15.9074 -15.8804 -15.8671 -15.8449
 -15.8252 -15.8159 -15.8066 -15.7752 -15.7426 -15.7248 -15.7048 -15.6903
 -15.6692 -15.6436 -15.6270 -15.6009 -15.5834 -15.5680 -15.5313 -15.5286
 -15.5040 -15.4873 -15.4640 -15.4431 -15.4090 -15.3609 -15.3428 -15.3262
 -15.2925 -15.2410 -15.1995 -15.1641 -15.1435 -15.1276 -15.1090 -15.1002
 -15.0697 -15.0457 -14.9475 -14.8614 -14.8370 -14.6153 -14.0437 -13.9236
 -13.7666 -13.6743 -13.5262 -13.4671 -13.4034 -13.3308 -13.3116 -13.2099
 -13.1618 -13.1209 -13.1047 -12.9751 -12.8976 -12.8836 -12.8220 -12.7918
 -12.7593 -12.7021 -12.6444 -12.5867 -12.5280 -12.4922 -12.4132 -12.3056
  -4.8236  -4.6232  -4.5770  -4.4588  -4.3854  -4.3611  -4.3363  -4.2148
  -4.1594  -4.0970  -4.0680  -3.9906  -3.9808  -3.9182  -3.8826  -3.8207
  -3.7896  -3.7158  -3.6759  -3.4895  -3.4689  -3.3739  -3.3002  -3.1912
  -2.6567  -2.4983  -2.3489  -2.2008  -2.0761  -1.9821  -1.7856  -1.7344
  -1.5754  -1.5475  -1.5176  -1.4703  -1.3928  -1.3558  -1.3232  -1.2749
  -1.1921  -1.1745  -1.0778  -1.0380  -0.9523  -0.8445  -0.7996  -0.7256
  -0.6592  -0.5908  -0.5475  -0.4874  -0.4248  -0.4068  -0.3753  -0.3542
  -0.2518  -0.2186  -0.1773  -0.1292  -0.0422   0.0285   0.0544   0.1374
   0.1832   0.2123   0.2528   0.3051   0.3523   0.4027   0.4512   0.5085
   0.5638   0.6192   0.6868   0.7430   0.7870   0.8687   0.8776   0.9328
   0.9595   1.0109   1.0535   1.0678   1.0994   1.1110   1.1531   1.1622
   1.1852   1.2132   1.2422   1.2605   1.2994   1.3128   1.3530   1.4046
   1.4362   1.4476   1.4735   1.5013   1.5141   1.5361   1.5621   1.6122
   1.6291   1.6501   1.6756   1.6958   1.7317   1.7505   1.7678   1.7908
   1.8177   1.8578   1.8738   1.9118   1.9410   1.9625   1.9893   2.0066
   2.0317   2.0710   2.1130   2.1351   2.1586   2.1843   2.2003   2.2285
   2.2847   2.3234   2.3364   2.3697   2.4146   2.5477   2.5633   2.5964
   2.6387   2.6498   2.6720   2.7014   2.7208   2.7605   2.8059   2.8342
   2.8833   2.9121   2.9578   2.9796   3.0041   3.0343   3.0927   3.1397
   3.2340   3.2671   3.3471   3.4749
     eigenvalues at k+q:
 -35.2658 -34.9458 -34.9384 -34.8243 -34.6620 -34.5160 -34.5021 -34.4393
 -34.3809 -34.3359 -34.2220 -33.9060 -33.9030 -17.0038 -16.9666 -16.8324
 -16.8010 -16.7014 -16.6579 -16.5851 -16.5443 -16.4901 -16.4397 -16.3974
 -16.3558 -16.3164 -16.2631 -16.2418 -16.1765 -16.1399 -16.0981 -16.0694
 -16.0367 -16.0161 -15.9901 -15.9371 -15.9068 -15.8843 -15.8661 -15.8450
 -15.8244 -15.8164 -15.8060 -15.7753 -15.7426 -15.7245 -15.7051 -15.6893
 -15.6707 -15.6423 -15.6270 -15.6004 -15.5855 -15.5668 -15.5315 -15.5280
 -15.5033 -15.4877 -15.4644 -15.4432 -15.4096 -15.3606 -15.3430 -15.3256
 -15.2929 -15.2415 -15.1990 -15.1644 -15.1425 -15.1280 -15.1089 -15.1003
 -15.0698 -15.0457 -14.9475 -14.8614 -14.8370 -14.6153 -14.0437 -13.9237
 -13.7667 -13.6743 -13.5261 -13.4670 -13.4033 -13.3308 -13.3118 -13.2097
 -13.1621 -13.1210 -13.1046 -12.9751 -12.8976 -12.8836 -12.8219 -12.7919
 -12.7593 -12.7022 -12.6444 -12.5868 -12.5280 -12.4921 -12.4132 -12.3056
  -4.8236  -4.6233  -4.5771  -4.4588  -4.3854  -4.3611  -4.3362  -4.2148
  -4.1598  -4.0967  -4.0679  -3.9905  -3.9808  -3.9182  -3.8826  -3.8210
  -3.7896  -3.7157  -3.6757  -3.4895  -3.4689  -3.3739  -3.3003  -3.1913
  -2.6566  -2.4981  -2.3495  -2.2008  -2.0756  -1.9823  -1.7855  -1.7345
  -1.5739  -1.5495  -1.5182  -1.4704  -1.3927  -1.3538  -1.3231  -1.2761
  -1.1927  -1.1749  -1.0761  -1.0384  -0.9536  -0.8472  -0.7953  -0.7237
  -0.6569  -0.5945  -0.5471  -0.4864  -0.4269  -0.4073  -0.3751  -0.3532
  -0.2548  -0.2170  -0.1753  -0.1287  -0.0438   0.0293   0.0532   0.1385
   0.1798   0.2114   0.2522   0.3037   0.3538   0.4055   0.4507   0.5086
   0.5641   0.6213   0.6884   0.7465   0.7861   0.8626   0.8733   0.9320
   0.9622   1.0093   1.0544   1.0720   1.1005   1.1118   1.1486   1.1646
   1.1867   1.2120   1.2423   1.2599   1.2970   1.3155   1.3556   1.4066
   1.4330   1.4462   1.4724   1.5047   1.5141   1.5368   1.5617   1.6109
   1.6285   1.6488   1.6762   1.6930   1.7322   1.7501   1.7694   1.7918
   1.8188   1.8590   1.8729   1.9109   1.9405   1.9624   1.9888   2.0071
   2.0321   2.0710   2.1137   2.1355   2.1584   2.1848   2.1986   2.2287
   2.2850   2.3226   2.3369   2.3698   2.4156   2.5479   2.5620   2.5958
   2.6385   2.6493   2.6733   2.7018   2.7204   2.7608   2.8061   2.8342
   2.8833   2.9123   2.9581   2.9791   3.0040   3.0343   3.0931   3.1398
   3.2339   3.2671   3.3471   3.4749
     cgsolve_all iterations  71    anorm=    0.68E-07
     cgsolve_all iterations  73    anorm=    0.68E-07
     cgsolve_all iterations  69    anorm=    0.70E-07

     k-point #    3 of     4      pool #  1    cpu time:   11478.9
     compute_u_kq: q = (    0.0000,    0.0000,    0.0000)
     Rotating WFCS
     ethr =  1.00E-14,  avg # of iterations =  5.0
     eigenvalues at k:
 -35.2658 -34.9458 -34.9384 -34.8243 -34.6620 -34.5160 -34.5021 -34.4393
 -34.3809 -34.3359 -34.2220 -33.9060 -33.9030 -17.0104 -16.9640 -16.8424
 -16.7660 -16.7109 -16.6488 -16.5922 -16.5580 -16.4986 -16.4606 -16.3772
 -16.3535 -16.3114 -16.2589 -16.2405 -16.1835 -16.1476 -16.0973 -16.0723
 -16.0322 -16.0226 -15.9627 -15.9322 -15.9004 -15.8838 -15.8700 -15.8505
 -15.8338 -15.8250 -15.7902 -15.7797 -15.7570 -15.7301 -15.7101 -15.6827
 -15.6662 -15.6434 -15.6277 -15.6064 -15.5865 -15.5550 -15.5382 -15.5122
 -15.5043 -15.4827 -15.4653 -15.4423 -15.4118 -15.3656 -15.3449 -15.3244
 -15.2929 -15.2392 -15.2017 -15.1575 -15.1426 -15.1293 -15.1143 -15.0959
 -15.0654 -15.0310 -14.9618 -14.8655 -14.8561 -14.6119 -14.0350 -13.9183
 -13.7631 -13.6518 -13.5488 -13.4856 -13.3893 -13.3510 -13.2986 -13.1992
 -13.1877 -13.1347 -13.0702 -12.9731 -12.8934 -12.8903 -12.8131 -12.7997
 -12.7631 -12.7030 -12.6524 -12.5765 -12.5297 -12.4926 -12.4119 -12.3057
  -4.8212  -4.6230  -4.5820  -4.4524  -4.3764  -4.3718  -4.3328  -4.2130
  -4.1603  -4.1017  -4.0671  -3.9895  -3.9660  -3.9478  -3.8806  -3.8274
  -3.7741  -3.7319  -3.6548  -3.5003  -3.4564  -3.3750  -3.3076  -3.1840
  -2.6821  -2.4934  -2.3522  -2.2009  -2.0750  -1.9818  -1.7792  -1.7422
  -1.5676  -1.5377  -1.5157  -1.4693  -1.3919  -1.3523  -1.3153  -1.2474
  -1.2220  -1.1382  -1.0971  -1.0498  -0.9525  -0.8952  -0.7667  -0.7194
  -0.6733  -0.5747  -0.5389  -0.4969  -0.4242  -0.4029  -0.3785  -0.3232
  -0.2702  -0.1965  -0.1940  -0.1309  -0.0370   0.0181   0.0654   0.1107
   0.1705   0.2193   0.2782   0.2954   0.3384   0.3986   0.4368   0.5164
   0.5696   0.6456   0.7195   0.7605   0.7932   0.8622   0.8954   0.9159
   0.9503   0.9801   1.0190   1.0665   1.0915   1.1078   1.1409   1.1679
   1.1941   1.2163   1.2327   1.2463   1.2918   1.3146   1.3526   1.3800
   1.4101   1.4286   1.4594   1.4817   1.5097   1.5593   1.5847   1.6150
   1.6386   1.6570   1.6780   1.7041   1.7286   1.7648   1.7736   1.8009
   1.8381   1.8513   1.8680   1.9089   1.9545   1.9683   2.0063   2.0279
   2.0472   2.0882   2.1260   2.1409   2.1697   2.1893   2.2173   2.2270
   2.2597   2.3001   2.3271   2.3397   2.4191   2.5259   2.5507   2.5907
   2.6271   2.6516   2.6788   2.7075   2.7227   2.7433   2.8298   2.8489
   2.8716   2.9383   2.9517   2.9858   3.0055   3.0382   3.0684   3.1099
   3.2165   3.2758   3.3604   3.5096
     eigenvalues at k+q:
 -35.2658 -34.9458 -34.9384 -34.8243 -34.6620 -34.5160 -34.5021 -34.4393
 -34.3809 -34.3359 -34.2220 -33.9060 -33.9030 -17.0104 -16.9640 -16.8424
 -16.7660 -16.7109 -16.6488 -16.5922 -16.5580 -16.4986 -16.4606 -16.3772
 -16.3535 -16.3114 -16.2589 -16.2405 -16.1835 -16.1476 -16.0973 -16.0723
 -16.0322 -16.0226 -15.9627 -15.9322 -15.9004 -15.8838 -15.8700 -15.8505
 -15.8338 -15.8250 -15.7902 -15.7797 -15.7570 -15.7301 -15.7101 -15.6827
 -15.6662 -15.6434 -15.6277 -15.6064 -15.5865 -15.5550 -15.5382 -15.5122
 -15.5043 -15.4827 -15.4653 -15.4423 -15.4118 -15.3656 -15.3449 -15.3244
 -15.2929 -15.2392 -15.2017 -15.1575 -15.1426 -15.1293 -15.1143 -15.0959
 -15.0654 -15.0310 -14.9618 -14.8655 -14.8561 -14.6120 -14.0350 -13.9183
 -13.7631 -13.6518 -13.5488 -13.4856 -13.3893 -13.3510 -13.2986 -13.1992
 -13.1876 -13.1347 -13.0702 -12.9730 -12.8934 -12.8903 -12.8131 -12.7997
 -12.7631 -12.7030 -12.6523 -12.5764 -12.5297 -12.4926 -12.4119 -12.3057
  -4.8212  -4.6230  -4.5820  -4.4524  -4.3764  -4.3718  -4.3328  -4.2130
  -4.1603  -4.1017  -4.0671  -3.9895  -3.9660  -3.9478  -3.8806  -3.8274
  -3.7741  -3.7319  -3.6548  -3.5003  -3.4565  -3.3750  -3.3076  -3.1840
  -2.6821  -2.4934  -2.3522  -2.2009  -2.0751  -1.9818  -1.7792  -1.7422
  -1.5676  -1.5377  -1.5157  -1.4693  -1.3919  -1.3523  -1.3153  -1.2474
  -1.2220  -1.1382  -1.0971  -1.0498  -0.9525  -0.8951  -0.7667  -0.7194
  -0.6733  -0.5747  -0.5389  -0.4969  -0.4242  -0.4029  -0.3785  -0.3232
  -0.2702  -0.1965  -0.1940  -0.1309  -0.0370   0.0181   0.0654   0.1107
   0.1705   0.2193   0.2782   0.2954   0.3384   0.3986   0.4368   0.5164
   0.5696   0.6456   0.7195   0.7605   0.7932   0.8622   0.8954   0.9159
   0.9503   0.9801   1.0190   1.0665   1.0915   1.1079   1.1409   1.1679
   1.1941   1.2163   1.2327   1.2463   1.2918   1.3146   1.3526   1.3800
   1.4101   1.4286   1.4594   1.4817   1.5097   1.5593   1.5847   1.6150
   1.6386   1.6570   1.6780   1.7041   1.7286   1.7648   1.7736   1.8010
   1.8381   1.8513   1.8680   1.9089   1.9545   1.9683   2.0063   2.0279
   2.0472   2.0882   2.1260   2.1409   2.1697   2.1893   2.2173   2.2270
   2.2597   2.3002   2.3271   2.3397   2.4191   2.5259   2.5507   2.5907
   2.6272   2.6516   2.6788   2.7075   2.7227   2.7433   2.8298   2.8489
   2.8716   2.9383   2.9517   2.9858   3.0055   3.0382   3.0684   3.1099
   3.2165   3.2758   3.3604   3.5096
     cgsolve_all iterations  68    anorm=    0.75E-07
PARA_AUG  1     -25.8754868         0.7172826        -0.0407886
     cgsolve_all iterations  66    anorm=    0.75E-07
PARA_AUG  2       0.7519902       -23.4916837         0.0693977
     cgsolve_all iterations  68    anorm=    0.75E-07
PARA_AUG  3      -0.0249130         0.0336249       -26.2085527
     cgsolve_all iterations  73    anorm=    0.69E-07
     cgsolve_all iterations  75    anorm=    0.67E-07
     cgsolve_all iterations  73    anorm=    0.69E-07

 %%%%%%%%%%%%%%%%%%%%%%%%%%%%%%%%%%%%%%%%%%%%%%%%%%%%%%%%%%%%%%%%%%%%%%%%%%%%%%
     Error in routine seqopn (99):
     error opening ./tmpPair3-6/pair3-6.vc-relax_nmr.gipaw_recover
 %%%%%%%%%%%%%%%%%%%%%%%%%%%%%%%%%%%%%%%%%%%%%%%%%%%%%%%%%%%%%%%%%%%%%%%%%%%%%%

     stopping ...
