# Supplementary material for: Is there a future for 43Ca nuclear magnetic resonance in cement science?
Source: Phys Chem Chem Phys. 2025 Apr 9;27(17):9159–68. doi: 10.1039/d5cp00491h (PMC11997747; doi:10.1039/d5cp00491h)
Supplement: CP-027-D5CP00491H-s001 [file CP-027-D5CP00491H-s001.zip › QE-Files/CSH-bulk-structures/pair3-14.vc-relax.nmr.out]

     Program GIPAW v.7.2 starts on  4Nov2023 at 15:35:36 

     This program is part of the open-source Quantum ESPRESSO suite
     for quantum simulation of materials; please cite
         "P. Giannozzi et al., J. Phys.:Condens. Matter 21 395502 (2009);
         "P. Giannozzi et al., J. Phys.:Condens. Matter 29 465901 (2017);
         "P. Giannozzi et al., J. Chem. Phys. 152 154105 (2020);
          URL http://www.quantum-espresso.org", 
     in publications or presentations arising from this work. More details at
     http://www.quantum-espresso.org/quote

     Parallel version (MPI), running on   112 processors

     MPI processes distributed on     1 nodes
     R & G space division:  proc/nbgrp/npool/nimage =     112
     233669 MiB available memory on the printing compute node when the environment starts


     ***** This is GIPAW git revision                                          *****
     ***** you can cite: N. Varini et al., Comp. Phys. Comm. 184, 1827 (2013)  *****
     ***** in publications or presentations arising from this work.            *****

     Parallelizing q-star over 1 images
     Reading input from pair3-14.vc-relax.nmr.in

     ------------------- Input file: --------------------
&inputgipaw
	job = 'nmr'
	prefix = 'pair3-14.vc-relax_nmr'
	tmp_dir = './tmpPair3-14/',
	verbosity = 'high'
	diagonalization = 'david'
/


     Reading xml data from directory:

     ./tmpPair3-14/pair3-14.vc-relax_nmr.save/
     file Ca.pbe-spn-kjpaw_psl.1.0.0.UPF: wavefunction(s)  3S renormalized
     file O.pbe-n-kjpaw_psl.1.0.0.UPF: wavefunction(s)  2S 2P renormalized
     file Si.pbe-nl-kjpaw_psl.1.0.0.UPF: wavefunction(s)  3S 3P renormalized
     file H.pbe-kjpaw_psl.1.0.0.UPF: wavefunction(s)  1S renormalized

     IMPORTANT: XC functional enforced from input :
     Exchange-correlation= PBE
                           (   1   4   3   4   0   0   0)
     Any further DFT definition will be discarded
     Please, verify this is what you really want


     Parallelization info
     --------------------
     sticks:   dense  smooth     PW     G-vecs:    dense   smooth      PW
     Min         126     126     43                17341    17341    3502
     Max         127     127     44                17352    17352    3515
     Sum       14199   14199   4893              1942821  1942821  392949

     Using Slab Decomposition

     Reading collected, re-writing distributed wavefunctions
     Subspace diagonalization in iterative solution of the eigenvalue problem:
     a serial algorithm will be used

     GIPAW projectors -----------------------------------------------
     atom=  Ca   l=0  rc=    1.3000  rs=    0.8667
     atom=  Ca   l=0  rc=    1.3000  rs=    0.8667
     atom=  Ca   l=1  rc=    1.6000  rs=    1.0667
     atom=  Ca   l=1  rc=    1.6000  rs=    1.0667
     atom=  Ca   l=2  rc=    1.7000  rs=    1.1333
     atom=  Ca   l=2  rc=    1.7000  rs=    1.1333
     projs nearly linearly dependent: l=0  n1,n2= 1, 2  s=  0.99170013
     projs nearly linearly dependent: l=2  n1,n2= 1, 2  s=  0.99334936

     atom=  O    l=0  rc=    1.3000  rs=    0.8667
     atom=  O    l=0  rc=    1.3000  rs=    0.8667
     atom=  O    l=1  rc=    1.3500  rs=    0.9000
     atom=  O    l=1  rc=    1.3500  rs=    0.9000
     projs nearly linearly dependent: l=1  n1,n2= 1, 2  s=  0.99790099

     atom=  Si   l=0  rc=    1.8000  rs=    1.2000
     atom=  Si   l=0  rc=    1.8000  rs=    1.2000
     atom=  Si   l=1  rc=    1.8000  rs=    1.2000
     atom=  Si   l=1  rc=    1.8000  rs=    1.2000
     atom=  Si   l=2  rc=    1.8000  rs=    1.2000
     atom=  Si   l=2  rc=    1.8000  rs=    1.2000
     projs nearly linearly dependent: l=2  n1,n2= 1, 2  s=  0.99992180

     atom=  H    l=0  rc=    1.0000  rs=    0.6667
     atom=  H    l=0  rc=    1.0000  rs=    0.6667
     projs nearly linearly dependent: l=0  n1,n2= 1, 2  s=  0.99968852
     -----------------------------------------------------------------

     GIPAW integrals: -------------------------------------------
     Atom  i/j   nmr_para   nmr_dia   epr_rmc  epr_para   epr_dia
       Ca  1 1   0.25E+04 -0.66E+00  0.13E+02  0.81E+09  0.75E+03
       Ca  2 1   0.26E+04 -0.73E+00  0.13E+02  0.86E+09  0.79E+03
       Ca  2 2   0.28E+04 -0.80E+00  0.13E+02  0.92E+09  0.84E+03
       Ca  3 3   0.30E+02  0.22E+00  0.11E+02  0.47E+05  0.19E+03
       Ca  4 3   0.33E+02  0.20E+00  0.12E+02  0.54E+05  0.22E+03
       Ca  4 4   0.37E+02  0.17E+00  0.13E+02  0.60E+05  0.24E+03
       Ca  5 5   0.29E+01  0.74E+00  0.81E+01  0.47E+03  0.66E+02
       Ca  6 5   0.36E+01  0.91E+00  0.10E+02  0.59E+03  0.81E+02
       Ca  6 6   0.45E+01  0.11E+01  0.13E+02  0.74E+03  0.10E+03
       O   1 1   0.81E+03 -0.32E+00  0.65E+01  0.43E+08  0.24E+03
       O   2 1   0.91E+03 -0.39E+00  0.71E+01  0.48E+08  0.27E+03
       O   2 2   0.10E+04 -0.48E+00  0.78E+01  0.55E+08  0.31E+03
       O   3 3   0.99E+01  0.87E+00  0.58E+01  0.24E+04  0.75E+02
       O   4 3   0.11E+02  0.97E+00  0.67E+01  0.27E+04  0.83E+02
       O   4 4   0.12E+02  0.11E+01  0.76E+01  0.31E+04  0.93E+02
       Si  1 1   0.12E+04 -0.54E-01  0.93E+01  0.18E+09  0.37E+03
       Si  2 1   0.17E+04  0.68E-01  0.12E+02  0.26E+09  0.52E+03
       Si  2 2   0.24E+04  0.31E+00  0.19E+02  0.37E+09  0.74E+03
       Si  3 3   0.18E+02  0.34E+00  0.10E+02  0.13E+05  0.11E+03
       Si  4 3   0.21E+02  0.27E+00  0.11E+02  0.15E+05  0.13E+03
       Si  4 4   0.23E+02  0.18E+00  0.12E+02  0.18E+05  0.14E+03
       Si  5 5   0.26E+00  0.79E-01  0.58E+00  0.29E+02  0.79E+01
       Si  6 5   0.27E+00  0.84E-01  0.62E+00  0.30E+02  0.81E+01
       Si  6 6   0.29E+00  0.89E-01  0.66E+00  0.31E+02  0.84E+01
       H   1 1   0.39E+02  0.19E+00  0.29E+00  0.78E+05  0.13E+02
       H   2 1   0.41E+02  0.21E+00  0.32E+00  0.82E+05  0.14E+02
       H   2 2   0.43E+02  0.22E+00  0.36E+00  0.86E+05  0.15E+02
     ------------------------------------------------------------

     alpha_pv=     77.2570 eV

     Number of occupied bands for each k-point:
     k-point:     1    nbnd_occ= 260
     k-point:     2    nbnd_occ= 260
     k-point:     3    nbnd_occ= 260
     k-point:     4    nbnd_occ= 260


     q-space interpolation up to   240.00 Rydberg

     GIPAW job: nmr                                                                             
     NMR macroscopic correction: yes
             0.6667          0.0000          0.0000
             0.0000          0.6667          0.0000
             0.0000          0.0000          0.6667


     Largest allocated arrays     est. size (Mb)     dimensions
        KS wavefunctions at k          13.22 Mb     (    3331,  260)
        KS wavefunctions at k+q        13.22 Mb     (    3331,  260)
        First-order wavefunctions     132.15 Mb     (    3331,  260, 10)
        First-order wavefunct (US)     79.29 Mb     (    3331,  260,  6)
        Charge/spin density             0.56 Mb     (   72900,    1)
        Induced current                 5.01 Mb     (   72900,    3,3,1)
        Induced magnetic field          5.01 Mb     (   72900,    3,3,1)
        NL pseudopotentials            45.54 Mb     (    3331,  896)
        GIPAW NL terms                 45.54 Mb     (    3331,  896)

     Computing the magnetic susceptibility     isolve=0    ethr=  0.1000E-13
     k-point #    1 of     4      pool #  1    cpu time:      10.5
     compute_u_kq: q = (    0.0000,    0.0000,    0.0000)
     Rotating WFCS
     ethr =  1.00E-14,  avg # of iterations =  6.0
     eigenvalues at k:
 -35.1599 -34.9387 -34.7846 -34.6632 -34.3792 -34.2939 -34.2842 -34.2147
 -34.1861 -34.1496 -34.1063 -34.0183 -33.9702 -17.1295 -16.9599 -16.8515
 -16.7891 -16.6144 -16.5356 -16.4860 -16.4622 -16.4032 -16.3751 -16.3196
 -16.2735 -16.2325 -16.1930 -16.1561 -16.1304 -16.0758 -16.0400 -15.9929
 -15.9512 -15.9293 -15.8894 -15.8748 -15.8489 -15.8132 -15.7911 -15.7400
 -15.6992 -15.6929 -15.6713 -15.6524 -15.6015 -15.5862 -15.5745 -15.5586
 -15.5442 -15.5247 -15.5012 -15.4708 -15.4548 -15.4281 -15.3984 -15.3848
 -15.3558 -15.3351 -15.3242 -15.2890 -15.2504 -15.2373 -15.2301 -15.1907
 -15.1882 -15.1568 -15.1279 -15.1154 -15.0951 -15.0855 -15.0759 -15.0471
 -15.0164 -14.9872 -14.8419 -14.7773 -14.7061 -14.6130 -13.8192 -13.7405
 -13.6847 -13.6309 -13.5801 -13.3872 -13.3371 -13.2829 -13.2607 -13.2020
 -13.1037 -12.9916 -12.9359 -12.8916 -12.8371 -12.7705 -12.7345 -12.6798
 -12.6604 -12.6359 -12.5771 -12.5078 -12.4712 -12.4459 -12.4049 -12.3302
  -4.8266  -4.6803  -4.5479  -4.4779  -4.3743  -4.3216  -4.2373  -4.1707
  -4.0746  -4.0089  -3.9501  -3.9090  -3.8591  -3.8130  -3.8073  -3.7669
  -3.7293  -3.5562  -3.5396  -3.3963  -3.3842  -3.3385  -3.2267  -3.1542
  -2.8978  -2.4176  -2.2878  -2.0160  -1.9635  -1.8118  -1.6655  -1.6216
  -1.5780  -1.4686  -1.4406  -1.3792  -1.3377  -1.3019  -1.2155  -1.1785
  -1.1250  -1.0757  -1.0354  -1.0052  -0.9014  -0.8368  -0.7492  -0.7025
  -0.6085  -0.5455  -0.4783  -0.4473  -0.4048  -0.3962  -0.3181  -0.2825
  -0.2182  -0.1900  -0.1415  -0.1134  -0.0380  -0.0149   0.0307   0.0831
   0.1609   0.2337   0.3430   0.3771   0.4289   0.4771   0.5142   0.5930
   0.6648   0.6930   0.7245   0.7615   0.8086   0.8396   0.8869   0.9163
   0.9649   0.9981   1.0552   1.0767   1.1248   1.1512   1.1778   1.2092
   1.2599   1.2812   1.3229   1.3570   1.3660   1.3926   1.4308   1.4576
   1.4813   1.5245   1.5721   1.5964   1.6288   1.6577   1.6991   1.7273
   1.7476   1.7755   1.7820   1.8068   1.8434   1.8759   1.8891   1.9136
   1.9487   1.9942   2.0107   2.0267   2.0381   2.0699   2.0819   2.1052
   2.1177   2.1463   2.1587   2.1858   2.2131   2.2322   2.2503   2.2815
   2.3127   2.3410   2.3800   2.4700   2.4924   2.5394   2.5868   2.6280
   2.6582   2.6800   2.7118   2.7320   2.7966   2.8506   2.8806   2.8852
   2.9288   2.9533   2.9763   3.0004   3.0497   3.0678   3.1204   3.2181
   3.2713   3.2904   3.3676   3.4676
     eigenvalues at k+q:
 -35.1599 -34.9387 -34.7846 -34.6632 -34.3792 -34.2939 -34.2843 -34.2147
 -34.1861 -34.1496 -34.1063 -34.0183 -33.9702 -17.1295 -16.9598 -16.8515
 -16.7891 -16.6144 -16.5356 -16.4859 -16.4621 -16.4032 -16.3751 -16.3195
 -16.2735 -16.2325 -16.1930 -16.1561 -16.1304 -16.0758 -16.0400 -15.9929
 -15.9512 -15.9293 -15.8894 -15.8748 -15.8489 -15.8132 -15.7911 -15.7400
 -15.6992 -15.6929 -15.6713 -15.6524 -15.6015 -15.5862 -15.5745 -15.5586
 -15.5442 -15.5247 -15.5012 -15.4708 -15.4548 -15.4281 -15.3984 -15.3848
 -15.3558 -15.3351 -15.3242 -15.2890 -15.2504 -15.2373 -15.2301 -15.1907
 -15.1882 -15.1568 -15.1279 -15.1154 -15.0951 -15.0855 -15.0759 -15.0472
 -15.0164 -14.9872 -14.8419 -14.7773 -14.7060 -14.6130 -13.8191 -13.7405
 -13.6847 -13.6309 -13.5800 -13.3872 -13.3371 -13.2829 -13.2607 -13.2020
 -13.1037 -12.9916 -12.9360 -12.8916 -12.8371 -12.7705 -12.7345 -12.6798
 -12.6604 -12.6359 -12.5771 -12.5078 -12.4712 -12.4459 -12.4049 -12.3302
  -4.8265  -4.6803  -4.5479  -4.4779  -4.3743  -4.3216  -4.2373  -4.1707
  -4.0746  -4.0088  -3.9500  -3.9090  -3.8591  -3.8130  -3.8073  -3.7668
  -3.7293  -3.5561  -3.5396  -3.3963  -3.3842  -3.3385  -3.2267  -3.1542
  -2.8978  -2.4176  -2.2878  -2.0159  -1.9635  -1.8118  -1.6655  -1.6216
  -1.5780  -1.4686  -1.4405  -1.3792  -1.3377  -1.3019  -1.2155  -1.1785
  -1.1249  -1.0757  -1.0353  -1.0052  -0.9014  -0.8368  -0.7492  -0.7025
  -0.6085  -0.5455  -0.4783  -0.4473  -0.4048  -0.3962  -0.3181  -0.2825
  -0.2182  -0.1900  -0.1415  -0.1134  -0.0380  -0.0149   0.0307   0.0831
   0.1609   0.2337   0.3430   0.3771   0.4289   0.4771   0.5142   0.5930
   0.6648   0.6931   0.7245   0.7615   0.8086   0.8396   0.8869   0.9163
   0.9649   0.9981   1.0552   1.0767   1.1248   1.1512   1.1778   1.2092
   1.2599   1.2812   1.3229   1.3570   1.3660   1.3926   1.4308   1.4576
   1.4813   1.5245   1.5721   1.5964   1.6289   1.6577   1.6991   1.7273
   1.7476   1.7755   1.7820   1.8069   1.8435   1.8759   1.8891   1.9136
   1.9487   1.9942   2.0107   2.0267   2.0381   2.0699   2.0819   2.1052
   2.1178   2.1463   2.1587   2.1858   2.2131   2.2322   2.2503   2.2815
   2.3127   2.3410   2.3800   2.4700   2.4924   2.5394   2.5867   2.6280
   2.6582   2.6800   2.7118   2.7320   2.7966   2.8506   2.8806   2.8852
   2.9288   2.9532   2.9763   3.0004   3.0497   3.0678   3.1204   3.2181
   3.2713   3.2904   3.3676   3.4676
     cgsolve_all iterations  66    anorm=    0.74E-07
PARA_AUG  1     -26.4751913        -0.2811223        -0.0885853
     cgsolve_all iterations  66    anorm=    0.75E-07
PARA_AUG  2      -0.2649243       -23.7679281         0.3578442
     cgsolve_all iterations  64    anorm=    0.73E-07
PARA_AUG  3       0.0315043         0.4574416       -26.1763995
     cgsolve_all iterations  71    anorm=    0.73E-07
     cgsolve_all iterations  69    anorm=    0.74E-07
     cgsolve_all iterations  69    anorm=    0.74E-07
     compute_u_kq: q = (    0.0204,    0.0000,    0.0000)
     Rotating WFCS
     ethr =  1.00E-14,  avg # of iterations = 24.0
     eigenvalues at k:
 -35.1599 -34.9387 -34.7846 -34.6632 -34.3792 -34.2939 -34.2842 -34.2147
 -34.1861 -34.1496 -34.1063 -34.0183 -33.9702 -17.1295 -16.9599 -16.8515
 -16.7891 -16.6144 -16.5356 -16.4860 -16.4622 -16.4032 -16.3751 -16.3196
 -16.2735 -16.2325 -16.1930 -16.1561 -16.1304 -16.0758 -16.0400 -15.9929
 -15.9512 -15.9293 -15.8894 -15.8748 -15.8489 -15.8132 -15.7911 -15.7400
 -15.6992 -15.6929 -15.6713 -15.6524 -15.6015 -15.5862 -15.5745 -15.5586
 -15.5442 -15.5247 -15.5012 -15.4708 -15.4548 -15.4281 -15.3984 -15.3848
 -15.3558 -15.3351 -15.3242 -15.2890 -15.2504 -15.2373 -15.2301 -15.1907
 -15.1882 -15.1568 -15.1279 -15.1154 -15.0951 -15.0855 -15.0759 -15.0471
 -15.0164 -14.9872 -14.8419 -14.7773 -14.7061 -14.6130 -13.8192 -13.7405
 -13.6847 -13.6309 -13.5801 -13.3872 -13.3371 -13.2829 -13.2607 -13.2020
 -13.1037 -12.9916 -12.9359 -12.8916 -12.8371 -12.7705 -12.7345 -12.6798
 -12.6604 -12.6359 -12.5771 -12.5078 -12.4712 -12.4459 -12.4049 -12.3302
  -4.8266  -4.6803  -4.5479  -4.4779  -4.3743  -4.3216  -4.2373  -4.1707
  -4.0746  -4.0089  -3.9501  -3.9090  -3.8591  -3.8130  -3.8073  -3.7669
  -3.7293  -3.5562  -3.5396  -3.3963  -3.3842  -3.3385  -3.2267  -3.1542
  -2.8978  -2.4176  -2.2878  -2.0160  -1.9635  -1.8118  -1.6655  -1.6216
  -1.5780  -1.4686  -1.4406  -1.3792  -1.3377  -1.3019  -1.2155  -1.1785
  -1.1250  -1.0757  -1.0354  -1.0052  -0.9014  -0.8368  -0.7492  -0.7025
  -0.6085  -0.5455  -0.4783  -0.4473  -0.4048  -0.3962  -0.3181  -0.2825
  -0.2182  -0.1900  -0.1415  -0.1134  -0.0380  -0.0149   0.0307   0.0831
   0.1609   0.2337   0.3430   0.3771   0.4289   0.4771   0.5142   0.5930
   0.6648   0.6930   0.7245   0.7615   0.8086   0.8396   0.8869   0.9163
   0.9649   0.9981   1.0552   1.0767   1.1248   1.1512   1.1778   1.2092
   1.2599   1.2812   1.3229   1.3570   1.3660   1.3926   1.4308   1.4576
   1.4813   1.5245   1.5721   1.5964   1.6288   1.6577   1.6991   1.7273
   1.7476   1.7755   1.7820   1.8068   1.8434   1.8759   1.8891   1.9136
   1.9487   1.9942   2.0107   2.0267   2.0381   2.0699   2.0819   2.1052
   2.1177   2.1463   2.1587   2.1858   2.2131   2.2322   2.2503   2.2815
   2.3127   2.3410   2.3800   2.4700   2.4924   2.5394   2.5868   2.6280
   2.6582   2.6800   2.7118   2.7320   2.7966   2.8506   2.8806   2.8852
   2.9288   2.9533   2.9763   3.0004   3.0497   3.0678   3.1204   3.2181
   3.2713   3.2904   3.3676   3.4676
     eigenvalues at k+q:
 -35.1599 -34.9387 -34.7846 -34.6632 -34.3792 -34.2939 -34.2843 -34.2147
 -34.1861 -34.1496 -34.1063 -34.0183 -33.9702 -17.1329 -16.9592 -16.8538
 -16.7899 -16.6148 -16.5302 -16.4822 -16.4620 -16.4041 -16.3744 -16.3217
 -16.2748 -16.2331 -16.1880 -16.1557 -16.1295 -16.0754 -16.0409 -15.9967
 -15.9524 -15.9294 -15.8896 -15.8742 -15.8522 -15.8147 -15.7901 -15.7442
 -15.6981 -15.6924 -15.6736 -15.6542 -15.6021 -15.5879 -15.5757 -15.5617
 -15.5464 -15.5258 -15.4997 -15.4728 -15.4537 -15.4282 -15.3984 -15.3847
 -15.3570 -15.3331 -15.3251 -15.2862 -15.2497 -15.2362 -15.2306 -15.1906
 -15.1872 -15.1550 -15.1273 -15.1133 -15.0952 -15.0850 -15.0748 -15.0470
 -15.0163 -14.9867 -14.8403 -14.7726 -14.7033 -14.6114 -13.8163 -13.7372
 -13.6828 -13.6251 -13.5749 -13.3838 -13.3319 -13.2786 -13.2571 -13.1948
 -13.1014 -12.9913 -12.9326 -12.8915 -12.8375 -12.7804 -12.7305 -12.6873
 -12.6670 -12.6390 -12.5811 -12.5097 -12.4764 -12.4519 -12.4144 -12.3378
  -4.8269  -4.6816  -4.5448  -4.4800  -4.3677  -4.3210  -4.2387  -4.1698
  -4.0693  -4.0126  -3.9482  -3.9139  -3.8588  -3.8152  -3.8057  -3.7703
  -3.7315  -3.5534  -3.5402  -3.3954  -3.3832  -3.3372  -3.2256  -3.1538
  -2.8993  -2.4229  -2.2840  -2.0149  -1.9600  -1.8069  -1.6614  -1.6167
  -1.5746  -1.4590  -1.4353  -1.3767  -1.3343  -1.2956  -1.2112  -1.1771
  -1.1216  -1.0703  -1.0262  -1.0046  -0.8997  -0.8276  -0.7540  -0.7069
  -0.6143  -0.5467  -0.4819  -0.4466  -0.4089  -0.3986  -0.3168  -0.2838
  -0.2164  -0.1878  -0.1463  -0.1171  -0.0434  -0.0173   0.0321   0.0790
   0.1596   0.2287   0.3418   0.3792   0.4261   0.4777   0.5190   0.5963
   0.6633   0.6943   0.7264   0.7600   0.8086   0.8374   0.8855   0.9148
   0.9644   0.9953   1.0527   1.0748   1.1248   1.1555   1.1761   1.2062
   1.2584   1.2771   1.3213   1.3504   1.3627   1.3851   1.4236   1.4513
   1.4778   1.5216   1.5718   1.5904   1.6219   1.6539   1.6967   1.7243
   1.7456   1.7737   1.7798   1.8073   1.8416   1.8715   1.8875   1.9143
   1.9461   1.9915   2.0039   2.0229   2.0343   2.0684   2.0810   2.1057
   2.1167   2.1473   2.1536   2.1843   2.2122   2.2332   2.2494   2.2787
   2.3118   2.3398   2.3816   2.4712   2.4940   2.5451   2.5939   2.6311
   2.6594   2.6844   2.7130   2.7328   2.7954   2.8552   2.8812   2.8892
   2.9299   2.9583   2.9815   3.0037   3.0535   3.0690   3.1224   3.2153
   3.2728   3.2947   3.3720   3.4585
     cgsolve_all iterations  71    anorm=    0.73E-07
     cgsolve_all iterations  69    anorm=    0.74E-07
     cgsolve_all iterations  69    anorm=    0.73E-07
     compute_u_kq: q = (   -0.0204,    0.0000,    0.0000)
     Rotating WFCS
     ethr =  1.00E-14,  avg # of iterations = 23.0
     eigenvalues at k:
 -35.1599 -34.9387 -34.7846 -34.6632 -34.3792 -34.2939 -34.2842 -34.2147
 -34.1861 -34.1496 -34.1063 -34.0183 -33.9702 -17.1295 -16.9599 -16.8515
 -16.7891 -16.6144 -16.5356 -16.4860 -16.4622 -16.4032 -16.3751 -16.3196
 -16.2735 -16.2325 -16.1930 -16.1561 -16.1304 -16.0758 -16.0400 -15.9929
 -15.9512 -15.9293 -15.8894 -15.8748 -15.8489 -15.8132 -15.7911 -15.7400
 -15.6992 -15.6929 -15.6713 -15.6524 -15.6015 -15.5862 -15.5745 -15.5586
 -15.5442 -15.5247 -15.5012 -15.4708 -15.4548 -15.4281 -15.3984 -15.3848
 -15.3558 -15.3351 -15.3242 -15.2890 -15.2504 -15.2373 -15.2301 -15.1907
 -15.1882 -15.1568 -15.1279 -15.1154 -15.0951 -15.0855 -15.0759 -15.0471
 -15.0164 -14.9872 -14.8419 -14.7773 -14.7061 -14.6130 -13.8192 -13.7405
 -13.6847 -13.6309 -13.5801 -13.3872 -13.3371 -13.2829 -13.2607 -13.2020
 -13.1037 -12.9916 -12.9359 -12.8916 -12.8371 -12.7705 -12.7345 -12.6798
 -12.6604 -12.6359 -12.5771 -12.5078 -12.4712 -12.4459 -12.4049 -12.3302
  -4.8266  -4.6803  -4.5479  -4.4779  -4.3743  -4.3216  -4.2373  -4.1707
  -4.0746  -4.0089  -3.9501  -3.9090  -3.8591  -3.8130  -3.8073  -3.7669
  -3.7293  -3.5562  -3.5396  -3.3963  -3.3842  -3.3385  -3.2267  -3.1542
  -2.8978  -2.4176  -2.2878  -2.0160  -1.9635  -1.8118  -1.6655  -1.6216
  -1.5780  -1.4686  -1.4406  -1.3792  -1.3377  -1.3019  -1.2155  -1.1785
  -1.1250  -1.0757  -1.0354  -1.0052  -0.9014  -0.8368  -0.7492  -0.7025
  -0.6085  -0.5455  -0.4783  -0.4473  -0.4048  -0.3962  -0.3181  -0.2825
  -0.2182  -0.1900  -0.1415  -0.1134  -0.0380  -0.0149   0.0307   0.0831
   0.1609   0.2337   0.3430   0.3771   0.4289   0.4771   0.5142   0.5930
   0.6648   0.6930   0.7245   0.7615   0.8086   0.8396   0.8869   0.9163
   0.9649   0.9981   1.0552   1.0767   1.1248   1.1512   1.1778   1.2092
   1.2599   1.2812   1.3229   1.3570   1.3660   1.3926   1.4308   1.4576
   1.4813   1.5245   1.5721   1.5964   1.6288   1.6577   1.6991   1.7273
   1.7476   1.7755   1.7820   1.8068   1.8434   1.8759   1.8891   1.9136
   1.9487   1.9942   2.0107   2.0267   2.0381   2.0699   2.0819   2.1052
   2.1177   2.1463   2.1587   2.1858   2.2131   2.2322   2.2503   2.2815
   2.3127   2.3410   2.3800   2.4700   2.4924   2.5394   2.5868   2.6280
   2.6582   2.6800   2.7118   2.7320   2.7966   2.8506   2.8806   2.8852
   2.9288   2.9533   2.9763   3.0004   3.0497   3.0678   3.1204   3.2181
   3.2713   3.2904   3.3676   3.4676
     eigenvalues at k+q:
 -35.1599 -34.9387 -34.7846 -34.6632 -34.3792 -34.2939 -34.2843 -34.2147
 -34.1861 -34.1496 -34.1063 -34.0183 -33.9702 -17.1260 -16.9602 -16.8493
 -16.7881 -16.6140 -16.5417 -16.4897 -16.4620 -16.4025 -16.3753 -16.3171
 -16.2725 -16.2316 -16.1978 -16.1564 -16.1308 -16.0764 -16.0391 -15.9893
 -15.9510 -15.9287 -15.8891 -15.8754 -15.8455 -15.8119 -15.7919 -15.7358
 -15.7002 -15.6931 -15.6689 -15.6507 -15.6009 -15.5850 -15.5728 -15.5558
 -15.5423 -15.5232 -15.5022 -15.4698 -15.4555 -15.4278 -15.3988 -15.3848
 -15.3548 -15.3381 -15.3222 -15.2917 -15.2509 -15.2385 -15.2293 -15.1926
 -15.1877 -15.1586 -15.1283 -15.1175 -15.0951 -15.0859 -15.0770 -15.0474
 -15.0165 -14.9876 -14.8434 -14.7820 -14.7088 -14.6146 -13.8221 -13.7439
 -13.6867 -13.6367 -13.5846 -13.3911 -13.3424 -13.2871 -13.2643 -13.2084
 -13.1058 -12.9919 -12.9392 -12.8915 -12.8368 -12.7608 -12.7381 -12.6744
 -12.6535 -12.6318 -12.5734 -12.5059 -12.4662 -12.4398 -12.3961 -12.3225
  -4.8262  -4.6789  -4.5510  -4.4759  -4.3807  -4.3221  -4.2362  -4.1717
  -4.0801  -4.0044  -3.9520  -3.9040  -3.8600  -3.8113  -3.8085  -3.7630
  -3.7271  -3.5592  -3.5389  -3.3973  -3.3853  -3.3395  -3.2277  -3.1546
  -2.8962  -2.4122  -2.2916  -2.0170  -1.9671  -1.8169  -1.6698  -1.6267
  -1.5815  -1.4768  -1.4458  -1.3819  -1.3411  -1.3080  -1.2206  -1.1796
  -1.1284  -1.0807  -1.0450  -1.0055  -0.9028  -0.8453  -0.7443  -0.6976
  -0.6031  -0.5439  -0.4763  -0.4469  -0.4018  -0.3936  -0.3194  -0.2824
  -0.2197  -0.1907  -0.1369  -0.1087  -0.0325  -0.0123   0.0297   0.0872
   0.1616   0.2383   0.3440   0.3752   0.4316   0.4755   0.5098   0.5894
   0.6658   0.6920   0.7234   0.7636   0.8089   0.8417   0.8885   0.9180
   0.9653   1.0008   1.0574   1.0780   1.1248   1.1492   1.1795   1.2108
   1.2612   1.2850   1.3240   1.3629   1.3696   1.4006   1.4372   1.4637
   1.4845   1.5275   1.5727   1.6019   1.6364   1.6615   1.7009   1.7310
   1.7495   1.7757   1.7859   1.8071   1.8452   1.8799   1.8916   1.9124
   1.9510   1.9959   2.0169   2.0303   2.0417   2.0701   2.0833   2.1066
   2.1181   2.1450   2.1645   2.1880   2.2130   2.2330   2.2512   2.2847
   2.3140   2.3416   2.3792   2.4681   2.4905   2.5339   2.5795   2.6254
   2.6564   2.6762   2.7104   2.7315   2.7980   2.8462   2.8792   2.8818
   2.9272   2.9472   2.9722   2.9973   3.0458   3.0677   3.1184   3.2201
   3.2695   3.2867   3.3631   3.4759
     cgsolve_all iterations  71    anorm=    0.73E-07
     cgsolve_all iterations  69    anorm=    0.74E-07
     cgsolve_all iterations  69    anorm=    0.74E-07
     compute_u_kq: q = (    0.0000,    0.0204,    0.0000)
     Rotating WFCS
     ethr =  1.00E-14,  avg # of iterations = 23.0
     eigenvalues at k:
 -35.1599 -34.9387 -34.7846 -34.6632 -34.3792 -34.2939 -34.2842 -34.2147
 -34.1861 -34.1496 -34.1063 -34.0183 -33.9702 -17.1295 -16.9599 -16.8515
 -16.7891 -16.6144 -16.5356 -16.4860 -16.4622 -16.4032 -16.3751 -16.3196
 -16.2735 -16.2325 -16.1930 -16.1561 -16.1304 -16.0758 -16.0400 -15.9929
 -15.9512 -15.9293 -15.8894 -15.8748 -15.8489 -15.8132 -15.7911 -15.7400
 -15.6992 -15.6929 -15.6713 -15.6524 -15.6015 -15.5862 -15.5745 -15.5586
 -15.5442 -15.5247 -15.5012 -15.4708 -15.4548 -15.4281 -15.3984 -15.3848
 -15.3558 -15.3351 -15.3242 -15.2890 -15.2504 -15.2373 -15.2301 -15.1907
 -15.1882 -15.1568 -15.1279 -15.1154 -15.0951 -15.0855 -15.0759 -15.0471
 -15.0164 -14.9872 -14.8419 -14.7773 -14.7061 -14.6130 -13.8192 -13.7405
 -13.6847 -13.6309 -13.5801 -13.3872 -13.3371 -13.2829 -13.2607 -13.2020
 -13.1037 -12.9916 -12.9359 -12.8916 -12.8371 -12.7705 -12.7345 -12.6798
 -12.6604 -12.6359 -12.5771 -12.5078 -12.4712 -12.4459 -12.4049 -12.3302
  -4.8266  -4.6803  -4.5479  -4.4779  -4.3743  -4.3216  -4.2373  -4.1707
  -4.0746  -4.0089  -3.9501  -3.9090  -3.8591  -3.8130  -3.8073  -3.7669
  -3.7293  -3.5562  -3.5396  -3.3963  -3.3842  -3.3385  -3.2267  -3.1542
  -2.8978  -2.4176  -2.2878  -2.0160  -1.9635  -1.8118  -1.6655  -1.6216
  -1.5780  -1.4686  -1.4406  -1.3792  -1.3377  -1.3019  -1.2155  -1.1785
  -1.1250  -1.0757  -1.0354  -1.0052  -0.9014  -0.8368  -0.7492  -0.7025
  -0.6085  -0.5455  -0.4783  -0.4473  -0.4048  -0.3962  -0.3181  -0.2825
  -0.2182  -0.1900  -0.1415  -0.1134  -0.0380  -0.0149   0.0307   0.0831
   0.1609   0.2337   0.3430   0.3771   0.4289   0.4771   0.5142   0.5930
   0.6648   0.6930   0.7245   0.7615   0.8086   0.8396   0.8869   0.9163
   0.9649   0.9981   1.0552   1.0767   1.1248   1.1512   1.1778   1.2092
   1.2599   1.2812   1.3229   1.3570   1.3660   1.3926   1.4308   1.4576
   1.4813   1.5245   1.5721   1.5964   1.6288   1.6577   1.6991   1.7273
   1.7476   1.7755   1.7820   1.8068   1.8434   1.8759   1.8891   1.9136
   1.9487   1.9942   2.0107   2.0267   2.0381   2.0699   2.0819   2.1052
   2.1177   2.1463   2.1587   2.1858   2.2131   2.2322   2.2503   2.2815
   2.3127   2.3410   2.3800   2.4700   2.4924   2.5394   2.5868   2.6280
   2.6582   2.6800   2.7118   2.7320   2.7966   2.8506   2.8806   2.8852
   2.9288   2.9533   2.9763   3.0004   3.0497   3.0678   3.1204   3.2181
   3.2713   3.2904   3.3676   3.4676
     eigenvalues at k+q:
 -35.1599 -34.9387 -34.7846 -34.6632 -34.3792 -34.2939 -34.2843 -34.2147
 -34.1861 -34.1496 -34.1063 -34.0183 -33.9702 -17.1294 -16.9595 -16.8523
 -16.7887 -16.6138 -16.5359 -16.4863 -16.4621 -16.4037 -16.3735 -16.3208
 -16.2737 -16.2332 -16.1914 -16.1575 -16.1305 -16.0750 -16.0387 -15.9942
 -15.9483 -15.9305 -15.8910 -15.8763 -15.8497 -15.8126 -15.7902 -15.7398
 -15.6995 -15.6902 -15.6702 -15.6544 -15.6013 -15.5844 -15.5755 -15.5596
 -15.5394 -15.5265 -15.5048 -15.4728 -15.4564 -15.4299 -15.3965 -15.3821
 -15.3541 -15.3361 -15.3215 -15.2900 -15.2501 -15.2356 -15.2300 -15.1916
 -15.1884 -15.1578 -15.1280 -15.1158 -15.0951 -15.0865 -15.0769 -15.0470
 -15.0163 -14.9874 -14.8412 -14.7780 -14.7054 -14.6128 -13.8209 -13.7439
 -13.6850 -13.6290 -13.5759 -13.3890 -13.3368 -13.2833 -13.2617 -13.2016
 -13.1022 -12.9862 -12.9333 -12.8909 -12.8373 -12.7777 -12.7346 -12.6839
 -12.6634 -12.6378 -12.5734 -12.5103 -12.4680 -12.4425 -12.4083 -12.3267
  -4.8265  -4.6772  -4.5485  -4.4785  -4.3820  -4.3211  -4.2385  -4.1704
  -4.0729  -3.9982  -3.9504  -3.9098  -3.8608  -3.8134  -3.8101  -3.7659
  -3.7276  -3.5582  -3.5415  -3.3957  -3.3819  -3.3414  -3.2272  -3.1533
  -2.8966  -2.4191  -2.2871  -2.0159  -1.9622  -1.8147  -1.6662  -1.6235
  -1.5781  -1.4716  -1.4391  -1.3763  -1.3400  -1.2987  -1.2147  -1.1818
  -1.1278  -1.0690  -1.0289  -1.0068  -0.8996  -0.8345  -0.7495  -0.7054
  -0.6113  -0.5467  -0.4800  -0.4487  -0.4083  -0.3965  -0.3152  -0.2818
  -0.2200  -0.1875  -0.1418  -0.1141  -0.0329  -0.0174   0.0308   0.0831
   0.1612   0.2358   0.3435   0.3780   0.4313   0.4740   0.5087   0.5958
   0.6623   0.6944   0.7242   0.7606   0.8057   0.8426   0.8924   0.9177
   0.9611   1.0002   1.0576   1.0763   1.1228   1.1483   1.1768   1.2094
   1.2598   1.2829   1.3228   1.3580   1.3676   1.3899   1.4271   1.4538
   1.4826   1.5239   1.5727   1.5966   1.6286   1.6563   1.6972   1.7259
   1.7475   1.7746   1.7826   1.8080   1.8433   1.8778   1.8923   1.9134
   1.9505   1.9956   2.0130   2.0259   2.0407   2.0675   2.0836   2.1059
   2.1165   2.1463   2.1562   2.1873   2.2133   2.2335   2.2493   2.2819
   2.3146   2.3407   2.3830   2.4694   2.4925   2.5377   2.5809   2.6300
   2.6630   2.6800   2.7124   2.7325   2.7950   2.8506   2.8808   2.8828
   2.9283   2.9523   2.9748   3.0002   3.0533   3.0647   3.1244   3.2188
   3.2707   3.2905   3.3679   3.4658
     cgsolve_all iterations  71    anorm=    0.72E-07
     cgsolve_all iterations  69    anorm=    0.75E-07
     cgsolve_all iterations  69    anorm=    0.74E-07
     compute_u_kq: q = (    0.0000,   -0.0204,    0.0000)
     Rotating WFCS
     ethr =  1.00E-14,  avg # of iterations = 23.0
     eigenvalues at k:
 -35.1599 -34.9387 -34.7846 -34.6632 -34.3792 -34.2939 -34.2842 -34.2147
 -34.1861 -34.1496 -34.1063 -34.0183 -33.9702 -17.1295 -16.9599 -16.8515
 -16.7891 -16.6144 -16.5356 -16.4860 -16.4622 -16.4032 -16.3751 -16.3196
 -16.2735 -16.2325 -16.1930 -16.1561 -16.1304 -16.0758 -16.0400 -15.9929
 -15.9512 -15.9293 -15.8894 -15.8748 -15.8489 -15.8132 -15.7911 -15.7400
 -15.6992 -15.6929 -15.6713 -15.6524 -15.6015 -15.5862 -15.5745 -15.5586
 -15.5442 -15.5247 -15.5012 -15.4708 -15.4548 -15.4281 -15.3984 -15.3848
 -15.3558 -15.3351 -15.3242 -15.2890 -15.2504 -15.2373 -15.2301 -15.1907
 -15.1882 -15.1568 -15.1279 -15.1154 -15.0951 -15.0855 -15.0759 -15.0471
 -15.0164 -14.9872 -14.8419 -14.7773 -14.7061 -14.6130 -13.8192 -13.7405
 -13.6847 -13.6309 -13.5801 -13.3872 -13.3371 -13.2829 -13.2607 -13.2020
 -13.1037 -12.9916 -12.9359 -12.8916 -12.8371 -12.7705 -12.7345 -12.6798
 -12.6604 -12.6359 -12.5771 -12.5078 -12.4712 -12.4459 -12.4049 -12.3302
  -4.8266  -4.6803  -4.5479  -4.4779  -4.3743  -4.3216  -4.2373  -4.1707
  -4.0746  -4.0089  -3.9501  -3.9090  -3.8591  -3.8130  -3.8073  -3.7669
  -3.7293  -3.5562  -3.5396  -3.3963  -3.3842  -3.3385  -3.2267  -3.1542
  -2.8978  -2.4176  -2.2878  -2.0160  -1.9635  -1.8118  -1.6655  -1.6216
  -1.5780  -1.4686  -1.4406  -1.3792  -1.3377  -1.3019  -1.2155  -1.1785
  -1.1250  -1.0757  -1.0354  -1.0052  -0.9014  -0.8368  -0.7492  -0.7025
  -0.6085  -0.5455  -0.4783  -0.4473  -0.4048  -0.3962  -0.3181  -0.2825
  -0.2182  -0.1900  -0.1415  -0.1134  -0.0380  -0.0149   0.0307   0.0831
   0.1609   0.2337   0.3430   0.3771   0.4289   0.4771   0.5142   0.5930
   0.6648   0.6930   0.7245   0.7615   0.8086   0.8396   0.8869   0.9163
   0.9649   0.9981   1.0552   1.0767   1.1248   1.1512   1.1778   1.2092
   1.2599   1.2812   1.3229   1.3570   1.3660   1.3926   1.4308   1.4576
   1.4813   1.5245   1.5721   1.5964   1.6288   1.6577   1.6991   1.7273
   1.7476   1.7755   1.7820   1.8068   1.8434   1.8759   1.8891   1.9136
   1.9487   1.9942   2.0107   2.0267   2.0381   2.0699   2.0819   2.1052
   2.1177   2.1463   2.1587   2.1858   2.2131   2.2322   2.2503   2.2815
   2.3127   2.3410   2.3800   2.4700   2.4924   2.5394   2.5868   2.6280
   2.6582   2.6800   2.7118   2.7320   2.7966   2.8506   2.8806   2.8852
   2.9288   2.9533   2.9763   3.0004   3.0497   3.0678   3.1204   3.2181
   3.2713   3.2904   3.3676   3.4676
     eigenvalues at k+q:
 -35.1599 -34.9387 -34.7846 -34.6632 -34.3792 -34.2939 -34.2843 -34.2147
 -34.1861 -34.1496 -34.1063 -34.0183 -33.9702 -17.1294 -16.9603 -16.8510
 -16.7891 -16.6149 -16.5353 -16.4862 -16.4617 -16.4028 -16.3764 -16.3181
 -16.2734 -16.2314 -16.1946 -16.1549 -16.1303 -16.0768 -16.0417 -15.9923
 -15.9537 -15.9281 -15.8875 -15.8733 -15.8479 -15.8136 -15.7921 -15.7402
 -15.6998 -15.6952 -15.6719 -15.6505 -15.6022 -15.5881 -15.5735 -15.5584
 -15.5477 -15.5237 -15.4972 -15.4687 -15.4534 -15.4265 -15.4000 -15.3872
 -15.3574 -15.3342 -15.3268 -15.2878 -15.2505 -15.2388 -15.2301 -15.1900
 -15.1878 -15.1557 -15.1280 -15.1148 -15.0953 -15.0845 -15.0747 -15.0475
 -15.0165 -14.9870 -14.8430 -14.7766 -14.7065 -14.6132 -13.8172 -13.7367
 -13.6847 -13.6325 -13.5847 -13.3855 -13.3374 -13.2826 -13.2599 -13.2024
 -13.1054 -12.9960 -12.9379 -12.8920 -12.8370 -12.7641 -12.7346 -12.6771
 -12.6565 -12.6337 -12.5813 -12.5058 -12.4741 -12.4493 -12.4019 -12.3335
  -4.8266  -4.6829  -4.5474  -4.4774  -4.3670  -4.3219  -4.2365  -4.1713
  -4.0765  -4.0185  -3.9495  -3.9083  -3.8578  -3.8133  -3.8035  -3.7675
  -3.7313  -3.5547  -3.5373  -3.3971  -3.3862  -3.3350  -3.2258  -3.1557
  -2.9002  -2.4163  -2.2878  -2.0156  -1.9645  -1.8093  -1.6650  -1.6197
  -1.5772  -1.4671  -1.4402  -1.3825  -1.3350  -1.3053  -1.2168  -1.1747
  -1.1233  -1.0826  -1.0405  -1.0027  -0.9035  -0.8382  -0.7491  -0.7006
  -0.6061  -0.5442  -0.4773  -0.4464  -0.4023  -0.3930  -0.3218  -0.2839
  -0.2156  -0.1918  -0.1412  -0.1119  -0.0428  -0.0135   0.0313   0.0828
   0.1591   0.2321   0.3427   0.3761   0.4269   0.4799   0.5198   0.5900
   0.6671   0.6912   0.7252   0.7632   0.8113   0.8362   0.8813   0.9153
   0.9689   0.9961   1.0532   1.0768   1.1269   1.1538   1.1789   1.2086
   1.2599   1.2794   1.3237   1.3536   1.3664   1.3956   1.4328   1.4593
   1.4807   1.5257   1.5714   1.5958   1.6306   1.6593   1.7001   1.7280
   1.7481   1.7735   1.7831   1.8076   1.8439   1.8739   1.8863   1.9145
   1.9469   1.9913   2.0088   2.0284   2.0361   2.0702   2.0817   2.1042
   2.1185   2.1457   2.1624   2.1842   2.2125   2.2310   2.2513   2.2811
   2.3112   2.3422   2.3779   2.4709   2.4922   2.5417   2.5922   2.6250
   2.6550   2.6804   2.7109   2.7324   2.7980   2.8501   2.8801   2.8872
   2.9289   2.9532   2.9769   3.0012   3.0447   3.0727   3.1164   3.2172
   3.2714   3.2914   3.3675   3.4691
     cgsolve_all iterations  71    anorm=    0.73E-07
     cgsolve_all iterations  69    anorm=    0.74E-07
     cgsolve_all iterations  69    anorm=    0.74E-07
     compute_u_kq: q = (    0.0000,    0.0000,    0.0204)
     Rotating WFCS
     ethr =  1.00E-14,  avg # of iterations = 23.0
     eigenvalues at k:
 -35.1599 -34.9387 -34.7846 -34.6632 -34.3792 -34.2939 -34.2842 -34.2147
 -34.1861 -34.1496 -34.1063 -34.0183 -33.9702 -17.1295 -16.9599 -16.8515
 -16.7891 -16.6144 -16.5356 -16.4860 -16.4622 -16.4032 -16.3751 -16.3196
 -16.2735 -16.2325 -16.1930 -16.1561 -16.1304 -16.0758 -16.0400 -15.9929
 -15.9512 -15.9293 -15.8894 -15.8748 -15.8489 -15.8132 -15.7911 -15.7400
 -15.6992 -15.6929 -15.6713 -15.6524 -15.6015 -15.5862 -15.5745 -15.5586
 -15.5442 -15.5247 -15.5012 -15.4708 -15.4548 -15.4281 -15.3984 -15.3848
 -15.3558 -15.3351 -15.3242 -15.2890 -15.2504 -15.2373 -15.2301 -15.1907
 -15.1882 -15.1568 -15.1279 -15.1154 -15.0951 -15.0855 -15.0759 -15.0471
 -15.0164 -14.9872 -14.8419 -14.7773 -14.7061 -14.6130 -13.8192 -13.7405
 -13.6847 -13.6309 -13.5801 -13.3872 -13.3371 -13.2829 -13.2607 -13.2020
 -13.1037 -12.9916 -12.9359 -12.8916 -12.8371 -12.7705 -12.7345 -12.6798
 -12.6604 -12.6359 -12.5771 -12.5078 -12.4712 -12.4459 -12.4049 -12.3302
  -4.8266  -4.6803  -4.5479  -4.4779  -4.3743  -4.3216  -4.2373  -4.1707
  -4.0746  -4.0089  -3.9501  -3.9090  -3.8591  -3.8130  -3.8073  -3.7669
  -3.7293  -3.5562  -3.5396  -3.3963  -3.3842  -3.3385  -3.2267  -3.1542
  -2.8978  -2.4176  -2.2878  -2.0160  -1.9635  -1.8118  -1.6655  -1.6216
  -1.5780  -1.4686  -1.4406  -1.3792  -1.3377  -1.3019  -1.2155  -1.1785
  -1.1250  -1.0757  -1.0354  -1.0052  -0.9014  -0.8368  -0.7492  -0.7025
  -0.6085  -0.5455  -0.4783  -0.4473  -0.4048  -0.3962  -0.3181  -0.2825
  -0.2182  -0.1900  -0.1415  -0.1134  -0.0380  -0.0149   0.0307   0.0831
   0.1609   0.2337   0.3430   0.3771   0.4289   0.4771   0.5142   0.5930
   0.6648   0.6930   0.7245   0.7615   0.8086   0.8396   0.8869   0.9163
   0.9649   0.9981   1.0552   1.0767   1.1248   1.1512   1.1778   1.2092
   1.2599   1.2812   1.3229   1.3570   1.3660   1.3926   1.4308   1.4576
   1.4813   1.5245   1.5721   1.5964   1.6288   1.6577   1.6991   1.7273
   1.7476   1.7755   1.7820   1.8068   1.8434   1.8759   1.8891   1.9136
   1.9487   1.9942   2.0107   2.0267   2.0381   2.0699   2.0819   2.1052
   2.1177   2.1463   2.1587   2.1858   2.2131   2.2322   2.2503   2.2815
   2.3127   2.3410   2.3800   2.4700   2.4924   2.5394   2.5868   2.6280
   2.6582   2.6800   2.7118   2.7320   2.7966   2.8506   2.8806   2.8852
   2.9288   2.9533   2.9763   3.0004   3.0497   3.0678   3.1204   3.2181
   3.2713   3.2904   3.3676   3.4676
     eigenvalues at k+q:
 -35.1599 -34.9387 -34.7846 -34.6632 -34.3792 -34.2939 -34.2843 -34.2147
 -34.1861 -34.1496 -34.1063 -34.0183 -33.9702 -17.1294 -16.9599 -16.8515
 -16.7890 -16.6144 -16.5357 -16.4859 -16.4623 -16.4028 -16.3742 -16.3196
 -16.2747 -16.2326 -16.1933 -16.1562 -16.1312 -16.0756 -16.0399 -15.9929
 -15.9511 -15.9274 -15.8884 -15.8746 -15.8486 -15.8129 -15.7916 -15.7405
 -15.7017 -15.6927 -15.6707 -15.6538 -15.6018 -15.5867 -15.5737 -15.5575
 -15.5439 -15.5238 -15.5008 -15.4714 -15.4551 -15.4266 -15.3987 -15.3847
 -15.3562 -15.3362 -15.3251 -15.2903 -15.2490 -15.2373 -15.2297 -15.1904
 -15.1876 -15.1572 -15.1275 -15.1155 -15.0949 -15.0855 -15.0760 -15.0471
 -15.0164 -14.9874 -14.8418 -14.7775 -14.7063 -14.6129 -13.8196 -13.7380
 -13.6849 -13.6343 -13.5794 -13.3881 -13.3355 -13.2828 -13.2611 -13.2022
 -13.1042 -12.9912 -12.9360 -12.8915 -12.8371 -12.7702 -12.7347 -12.6797
 -12.6603 -12.6359 -12.5772 -12.5077 -12.4712 -12.4459 -12.4047 -12.3302
  -4.8266  -4.6804  -4.5479  -4.4779  -4.3743  -4.3216  -4.2373  -4.1707
  -4.0747  -4.0091  -3.9500  -3.9088  -3.8592  -3.8129  -3.8073  -3.7669
  -3.7293  -3.5560  -3.5396  -3.3962  -3.3843  -3.3386  -3.2267  -3.1543
  -2.8978  -2.4174  -2.2880  -2.0160  -1.9635  -1.8122  -1.6623  -1.6225
  -1.5800  -1.4684  -1.4416  -1.3801  -1.3380  -1.3009  -1.2127  -1.1805
  -1.1246  -1.0751  -1.0385  -1.0047  -0.9009  -0.8359  -0.7488  -0.7022
  -0.6078  -0.5480  -0.4787  -0.4460  -0.4085  -0.3922  -0.3175  -0.2825
  -0.2167  -0.1898  -0.1417  -0.1160  -0.0366  -0.0134   0.0296   0.0855
   0.1586   0.2322   0.3413   0.3790   0.4295   0.4766   0.5134   0.5903
   0.6644   0.6965   0.7271   0.7619   0.8075   0.8379   0.8860   0.9196
   0.9642   0.9972   1.0540   1.0758   1.1255   1.1515   1.1770   1.2102
   1.2611   1.2842   1.3201   1.3561   1.3672   1.3930   1.4298   1.4563
   1.4809   1.5257   1.5729   1.5980   1.6283   1.6590   1.7007   1.7238
   1.7457   1.7760   1.7812   1.8054   1.8487   1.8756   1.8874   1.9164
   1.9492   1.9932   2.0111   2.0279   2.0365   2.0723   2.0820   2.1044
   2.1170   2.1450   2.1585   2.1858   2.2089   2.2351   2.2510   2.2793
   2.3119   2.3421   2.3807   2.4709   2.4915   2.5394   2.5877   2.6278
   2.6568   2.6802   2.7141   2.7314   2.7966   2.8499   2.8794   2.8866
   2.9287   2.9545   2.9750   3.0009   3.0492   3.0679   3.1201   3.2181
   3.2715   3.2906   3.3675   3.4674
     cgsolve_all iterations  71    anorm=    0.72E-07
     cgsolve_all iterations  69    anorm=    0.74E-07
     cgsolve_all iterations  69    anorm=    0.74E-07
     compute_u_kq: q = (    0.0000,    0.0000,   -0.0204)
     Rotating WFCS
     ethr =  1.00E-14,  avg # of iterations = 23.0
     eigenvalues at k:
 -35.1599 -34.9387 -34.7846 -34.6632 -34.3792 -34.2939 -34.2842 -34.2147
 -34.1861 -34.1496 -34.1063 -34.0183 -33.9702 -17.1295 -16.9599 -16.8515
 -16.7891 -16.6144 -16.5356 -16.4860 -16.4622 -16.4032 -16.3751 -16.3196
 -16.2735 -16.2325 -16.1930 -16.1561 -16.1304 -16.0758 -16.0400 -15.9929
 -15.9512 -15.9293 -15.8894 -15.8748 -15.8489 -15.8132 -15.7911 -15.7400
 -15.6992 -15.6929 -15.6713 -15.6524 -15.6015 -15.5862 -15.5745 -15.5586
 -15.5442 -15.5247 -15.5012 -15.4708 -15.4548 -15.4281 -15.3984 -15.3848
 -15.3558 -15.3351 -15.3242 -15.2890 -15.2504 -15.2373 -15.2301 -15.1907
 -15.1882 -15.1568 -15.1279 -15.1154 -15.0951 -15.0855 -15.0759 -15.0471
 -15.0164 -14.9872 -14.8419 -14.7773 -14.7061 -14.6130 -13.8192 -13.7405
 -13.6847 -13.6309 -13.5801 -13.3872 -13.3371 -13.2829 -13.2607 -13.2020
 -13.1037 -12.9916 -12.9359 -12.8916 -12.8371 -12.7705 -12.7345 -12.6798
 -12.6604 -12.6359 -12.5771 -12.5078 -12.4712 -12.4459 -12.4049 -12.3302
  -4.8266  -4.6803  -4.5479  -4.4779  -4.3743  -4.3216  -4.2373  -4.1707
  -4.0746  -4.0089  -3.9501  -3.9090  -3.8591  -3.8130  -3.8073  -3.7669
  -3.7293  -3.5562  -3.5396  -3.3963  -3.3842  -3.3385  -3.2267  -3.1542
  -2.8978  -2.4176  -2.2878  -2.0160  -1.9635  -1.8118  -1.6655  -1.6216
  -1.5780  -1.4686  -1.4406  -1.3792  -1.3377  -1.3019  -1.2155  -1.1785
  -1.1250  -1.0757  -1.0354  -1.0052  -0.9014  -0.8368  -0.7492  -0.7025
  -0.6085  -0.5455  -0.4783  -0.4473  -0.4048  -0.3962  -0.3181  -0.2825
  -0.2182  -0.1900  -0.1415  -0.1134  -0.0380  -0.0149   0.0307   0.0831
   0.1609   0.2337   0.3430   0.3771   0.4289   0.4771   0.5142   0.5930
   0.6648   0.6930   0.7245   0.7615   0.8086   0.8396   0.8869   0.9163
   0.9649   0.9981   1.0552   1.0767   1.1248   1.1512   1.1778   1.2092
   1.2599   1.2812   1.3229   1.3570   1.3660   1.3926   1.4308   1.4576
   1.4813   1.5245   1.5721   1.5964   1.6288   1.6577   1.6991   1.7273
   1.7476   1.7755   1.7820   1.8068   1.8434   1.8759   1.8891   1.9136
   1.9487   1.9942   2.0107   2.0267   2.0381   2.0699   2.0819   2.1052
   2.1177   2.1463   2.1587   2.1858   2.2131   2.2322   2.2503   2.2815
   2.3127   2.3410   2.3800   2.4700   2.4924   2.5394   2.5868   2.6280
   2.6582   2.6800   2.7118   2.7320   2.7966   2.8506   2.8806   2.8852
   2.9288   2.9533   2.9763   3.0004   3.0497   3.0678   3.1204   3.2181
   3.2713   3.2904   3.3676   3.4676
     eigenvalues at k+q:
 -35.1599 -34.9387 -34.7846 -34.6632 -34.3792 -34.2939 -34.2843 -34.2147
 -34.1861 -34.1496 -34.1063 -34.0183 -33.9702 -17.1295 -16.9598 -16.8516
 -16.7891 -16.6143 -16.5354 -16.4860 -16.4619 -16.4036 -16.3760 -16.3195
 -16.2721 -16.2324 -16.1926 -16.1561 -16.1298 -16.0761 -16.0400 -15.9927
 -15.9515 -15.9308 -15.8910 -15.8748 -15.8489 -15.8136 -15.7907 -15.7395
 -15.6981 -15.6919 -15.6717 -15.6505 -15.6010 -15.5861 -15.5755 -15.5597
 -15.5445 -15.5257 -15.5019 -15.4702 -15.4547 -15.4292 -15.3979 -15.3852
 -15.3554 -15.3343 -15.3234 -15.2874 -15.2518 -15.2374 -15.2301 -15.1918
 -15.1881 -15.1564 -15.1283 -15.1153 -15.0952 -15.0854 -15.0758 -15.0472
 -15.0164 -14.9869 -14.8420 -14.7771 -14.7058 -14.6131 -13.8187 -13.7430
 -13.6846 -13.6277 -13.5805 -13.3863 -13.3390 -13.2829 -13.2604 -13.2017
 -13.1033 -12.9919 -12.9359 -12.8917 -12.8370 -12.7708 -12.7343 -12.6800
 -12.6606 -12.6359 -12.5771 -12.5079 -12.4712 -12.4459 -12.4051 -12.3302
  -4.8265  -4.6803  -4.5479  -4.4780  -4.3744  -4.3215  -4.2373  -4.1707
  -4.0744  -4.0086  -3.9501  -3.9092  -3.8590  -3.8131  -3.8074  -3.7668
  -3.7293  -3.5563  -3.5396  -3.3965  -3.3841  -3.3384  -3.2266  -3.1542
  -2.8978  -2.4178  -2.2875  -2.0158  -1.9636  -1.8113  -1.6686  -1.6211
  -1.5760  -1.4684  -1.4396  -1.3785  -1.3373  -1.3027  -1.2177  -1.1765
  -1.1255  -1.0769  -1.0326  -1.0047  -0.9020  -0.8376  -0.7492  -0.7026
  -0.6096  -0.5440  -0.4773  -0.4492  -0.4023  -0.3983  -0.3184  -0.2825
  -0.2199  -0.1901  -0.1412  -0.1102  -0.0398  -0.0161   0.0317   0.0810
   0.1623   0.2347   0.3445   0.3756   0.4283   0.4773   0.5153   0.5956
   0.6657   0.6893   0.7227   0.7613   0.8098   0.8409   0.8879   0.9129
   0.9651   0.9988   1.0563   1.0786   1.1228   1.1511   1.1783   1.2091
   1.2586   1.2787   1.3246   1.3584   1.3652   1.3925   1.4310   1.4593
   1.4811   1.5236   1.5715   1.5953   1.6297   1.6568   1.6967   1.7310
   1.7496   1.7744   1.7836   1.8089   1.8380   1.8758   1.8904   1.9105
   1.9484   1.9953   2.0103   2.0252   2.0393   2.0667   2.0826   2.1064
   2.1185   2.1466   2.1600   2.1856   2.2177   2.2295   2.2491   2.2834
   2.3132   2.3404   2.3795   2.4693   2.4936   2.5396   2.5853   2.6283
   2.6588   2.6798   2.7097   2.7331   2.7963   2.8515   2.8800   2.8861
   2.9284   2.9521   2.9778   2.9999   3.0501   3.0677   3.1206   3.2180
   3.2711   3.2902   3.3677   3.4677
     cgsolve_all iterations  71    anorm=    0.72E-07
     cgsolve_all iterations  69    anorm=    0.74E-07
     cgsolve_all iterations  69    anorm=    0.75E-07

     k-point #    2 of     4      pool #  1    cpu time:    5626.9
     compute_u_kq: q = (    0.0000,    0.0000,    0.0000)
     Rotating WFCS
     ethr =  1.00E-14,  avg # of iterations =  6.0
     eigenvalues at k:
 -35.1599 -34.9387 -34.7846 -34.6632 -34.3792 -34.2939 -34.2842 -34.2147
 -34.1861 -34.1496 -34.1063 -34.0183 -33.9702 -17.1295 -16.9600 -16.8512
 -16.7894 -16.6149 -16.5349 -16.4853 -16.4611 -16.4035 -16.3794 -16.3197
 -16.2672 -16.2339 -16.1903 -16.1593 -16.1353 -16.0744 -16.0401 -15.9917
 -15.9519 -15.9215 -15.8980 -15.8755 -15.8387 -15.8166 -15.7919 -15.7486
 -15.7047 -15.6850 -15.6719 -15.6434 -15.5959 -15.5921 -15.5758 -15.5704
 -15.5371 -15.5212 -15.5085 -15.4706 -15.4551 -15.4193 -15.3982 -15.3846
 -15.3559 -15.3394 -15.3268 -15.2865 -15.2521 -15.2399 -15.2163 -15.1988
 -15.1874 -15.1572 -15.1296 -15.1152 -15.0944 -15.0858 -15.0764 -15.0465
 -15.0164 -14.9877 -14.8419 -14.7773 -14.7056 -14.6129 -13.8199 -13.7405
 -13.6852 -13.6347 -13.5718 -13.3881 -13.3444 -13.2730 -13.2664 -13.2018
 -13.1043 -12.9908 -12.9366 -12.8911 -12.8356 -12.7706 -12.7354 -12.6803
 -12.6608 -12.6354 -12.5771 -12.5074 -12.4712 -12.4460 -12.4050 -12.3302
  -4.8265  -4.6804  -4.5479  -4.4780  -4.3740  -4.3215  -4.2375  -4.1708
  -4.0742  -4.0093  -3.9512  -3.9086  -3.8568  -3.8126  -3.8101  -3.7664
  -3.7291  -3.5562  -3.5394  -3.3954  -3.3847  -3.3393  -3.2263  -3.1540
  -2.8978  -2.4180  -2.2872  -2.0144  -1.9661  -1.8089  -1.6678  -1.6288
  -1.5786  -1.4605  -1.4435  -1.3835  -1.3368  -1.2962  -1.2071  -1.1706
  -1.1314  -1.0908  -1.0482  -0.9874  -0.8995  -0.8327  -0.7337  -0.6999
  -0.6284  -0.5636  -0.4764  -0.4542  -0.4242  -0.3546  -0.3122  -0.2849
  -0.2243  -0.1860  -0.1307  -0.1005  -0.0596  -0.0021   0.0262   0.0885
   0.1405   0.2182   0.3348   0.3918   0.4310   0.4663   0.5172   0.5894
   0.6760   0.6910   0.7502   0.7657   0.8070   0.8325   0.8754   0.9221
   0.9567   0.9954   1.0328   1.1019   1.1261   1.1377   1.1783   1.2235
   1.2716   1.2769   1.3008   1.3611   1.3807   1.3995   1.4211   1.4563
   1.4744   1.5312   1.5718   1.6049   1.6473   1.6674   1.6803   1.7226
   1.7480   1.7813   1.7928   1.8071   1.8479   1.8555   1.8750   1.9171
   1.9472   1.9959   2.0088   2.0224   2.0299   2.0593   2.0910   2.1149
   2.1256   2.1376   2.1639   2.1828   2.2007   2.2377   2.2515   2.2726
   2.3059   2.3524   2.3875   2.4726   2.5095   2.5442   2.5689   2.6297
   2.6381   2.6781   2.7134   2.7469   2.7862   2.8637   2.8746   2.9008
   2.9234   2.9509   2.9835   3.0012   3.0490   3.0650   3.1167   3.2158
   3.2705   3.2884   3.3668   3.4685
     eigenvalues at k+q:
 -35.1599 -34.9387 -34.7846 -34.6632 -34.3792 -34.2939 -34.2843 -34.2147
 -34.1861 -34.1496 -34.1063 -34.0183 -33.9702 -17.1294 -16.9600 -16.8512
 -16.7894 -16.6149 -16.5349 -16.4853 -16.4611 -16.4035 -16.3793 -16.3197
 -16.2672 -16.2339 -16.1902 -16.1592 -16.1353 -16.0744 -16.0400 -15.9917
 -15.9519 -15.9215 -15.8980 -15.8755 -15.8387 -15.8166 -15.7919 -15.7486
 -15.7047 -15.6850 -15.6719 -15.6434 -15.5959 -15.5921 -15.5758 -15.5704
 -15.5371 -15.5212 -15.5085 -15.4706 -15.4551 -15.4193 -15.3982 -15.3846
 -15.3559 -15.3394 -15.3268 -15.2865 -15.2522 -15.2399 -15.2163 -15.1988
 -15.1874 -15.1573 -15.1296 -15.1152 -15.0944 -15.0858 -15.0764 -15.0465
 -15.0164 -14.9877 -14.8419 -14.7773 -14.7056 -14.6129 -13.8199 -13.7405
 -13.6852 -13.6347 -13.5718 -13.3881 -13.3444 -13.2730 -13.2664 -13.2018
 -13.1043 -12.9908 -12.9366 -12.8911 -12.8355 -12.7706 -12.7354 -12.6803
 -12.6608 -12.6354 -12.5771 -12.5074 -12.4712 -12.4460 -12.4050 -12.3302
  -4.8265  -4.6804  -4.5479  -4.4780  -4.3740  -4.3215  -4.2375  -4.1708
  -4.0742  -4.0093  -3.9512  -3.9086  -3.8568  -3.8126  -3.8101  -3.7664
  -3.7291  -3.5562  -3.5394  -3.3954  -3.3846  -3.3393  -3.2263  -3.1540
  -2.8978  -2.4180  -2.2872  -2.0144  -1.9661  -1.8089  -1.6678  -1.6288
  -1.5786  -1.4605  -1.4435  -1.3835  -1.3368  -1.2962  -1.2071  -1.1706
  -1.1314  -1.0908  -1.0482  -0.9874  -0.8995  -0.8327  -0.7337  -0.6999
  -0.6284  -0.5636  -0.4764  -0.4542  -0.4242  -0.3546  -0.3122  -0.2849
  -0.2243  -0.1860  -0.1307  -0.1005  -0.0596  -0.0021   0.0263   0.0885
   0.1406   0.2182   0.3348   0.3918   0.4310   0.4663   0.5172   0.5894
   0.6760   0.6910   0.7502   0.7657   0.8070   0.8325   0.8754   0.9221
   0.9567   0.9954   1.0328   1.1019   1.1261   1.1377   1.1783   1.2235
   1.2716   1.2769   1.3008   1.3611   1.3807   1.3995   1.4211   1.4563
   1.4744   1.5312   1.5718   1.6049   1.6473   1.6674   1.6803   1.7226
   1.7480   1.7813   1.7928   1.8071   1.8479   1.8555   1.8750   1.9172
   1.9472   1.9959   2.0088   2.0224   2.0299   2.0593   2.0910   2.1149
   2.1256   2.1376   2.1639   2.1828   2.2008   2.2377   2.2515   2.2726
   2.3059   2.3524   2.3875   2.4726   2.5095   2.5442   2.5689   2.6297
   2.6381   2.6781   2.7134   2.7469   2.7862   2.8637   2.8746   2.9008
   2.9234   2.9509   2.9835   3.0012   3.0490   3.0650   3.1167   3.2158
   3.2705   3.2884   3.3668   3.4685
     cgsolve_all iterations  66    anorm=    0.73E-07
PARA_AUG  1     -26.4766556        -0.2810260        -0.0875466
     cgsolve_all iterations  66    anorm=    0.74E-07
PARA_AUG  2      -0.2639872       -23.7679079         0.3581183
     cgsolve_all iterations  64    anorm=    0.73E-07
PARA_AUG  3       0.0321316         0.4573166       -26.1765271
     cgsolve_all iterations  69    anorm=    0.71E-07
     cgsolve_all iterations  69    anorm=    0.73E-07
     cgsolve_all iterations  69    anorm=    0.74E-07
     compute_u_kq: q = (    0.0204,    0.0000,    0.0000)
     Rotating WFCS
     ethr =  1.00E-14,  avg # of iterations = 23.0
     eigenvalues at k:
 -35.1599 -34.9387 -34.7846 -34.6632 -34.3792 -34.2939 -34.2842 -34.2147
 -34.1861 -34.1496 -34.1063 -34.0183 -33.9702 -17.1295 -16.9600 -16.8512
 -16.7894 -16.6149 -16.5349 -16.4853 -16.4611 -16.4035 -16.3794 -16.3197
 -16.2672 -16.2339 -16.1903 -16.1593 -16.1353 -16.0744 -16.0401 -15.9917
 -15.9519 -15.9215 -15.8980 -15.8755 -15.8387 -15.8166 -15.7919 -15.7486
 -15.7047 -15.6850 -15.6719 -15.6434 -15.5959 -15.5921 -15.5758 -15.5704
 -15.5371 -15.5212 -15.5085 -15.4706 -15.4551 -15.4193 -15.3982 -15.3846
 -15.3559 -15.3394 -15.3268 -15.2865 -15.2521 -15.2399 -15.2163 -15.1988
 -15.1874 -15.1572 -15.1296 -15.1152 -15.0944 -15.0858 -15.0764 -15.0465
 -15.0164 -14.9877 -14.8419 -14.7773 -14.7056 -14.6129 -13.8199 -13.7405
 -13.6852 -13.6347 -13.5718 -13.3881 -13.3444 -13.2730 -13.2664 -13.2018
 -13.1043 -12.9908 -12.9366 -12.8911 -12.8356 -12.7706 -12.7354 -12.6803
 -12.6608 -12.6354 -12.5771 -12.5074 -12.4712 -12.4460 -12.4050 -12.3302
  -4.8265  -4.6804  -4.5479  -4.4780  -4.3740  -4.3215  -4.2375  -4.1708
  -4.0742  -4.0093  -3.9512  -3.9086  -3.8568  -3.8126  -3.8101  -3.7664
  -3.7291  -3.5562  -3.5394  -3.3954  -3.3847  -3.3393  -3.2263  -3.1540
  -2.8978  -2.4180  -2.2872  -2.0144  -1.9661  -1.8089  -1.6678  -1.6288
  -1.5786  -1.4605  -1.4435  -1.3835  -1.3368  -1.2962  -1.2071  -1.1706
  -1.1314  -1.0908  -1.0482  -0.9874  -0.8995  -0.8327  -0.7337  -0.6999
  -0.6284  -0.5636  -0.4764  -0.4542  -0.4242  -0.3546  -0.3122  -0.2849
  -0.2243  -0.1860  -0.1307  -0.1005  -0.0596  -0.0021   0.0262   0.0885
   0.1405   0.2182   0.3348   0.3918   0.4310   0.4663   0.5172   0.5894
   0.6760   0.6910   0.7502   0.7657   0.8070   0.8325   0.8754   0.9221
   0.9567   0.9954   1.0328   1.1019   1.1261   1.1377   1.1783   1.2235
   1.2716   1.2769   1.3008   1.3611   1.3807   1.3995   1.4211   1.4563
   1.4744   1.5312   1.5718   1.6049   1.6473   1.6674   1.6803   1.7226
   1.7480   1.7813   1.7928   1.8071   1.8479   1.8555   1.8750   1.9171
   1.9472   1.9959   2.0088   2.0224   2.0299   2.0593   2.0910   2.1149
   2.1256   2.1376   2.1639   2.1828   2.2007   2.2377   2.2515   2.2726
   2.3059   2.3524   2.3875   2.4726   2.5095   2.5442   2.5689   2.6297
   2.6381   2.6781   2.7134   2.7469   2.7862   2.8637   2.8746   2.9008
   2.9234   2.9509   2.9835   3.0012   3.0490   3.0650   3.1167   3.2158
   3.2705   3.2884   3.3668   3.4685
     eigenvalues at k+q:
 -35.1599 -34.9387 -34.7846 -34.6632 -34.3792 -34.2939 -34.2843 -34.2147
 -34.1861 -34.1496 -34.1063 -34.0183 -33.9702 -17.1329 -16.9593 -16.8535
 -16.7902 -16.6152 -16.5297 -16.4817 -16.4610 -16.4043 -16.3786 -16.3221
 -16.2684 -16.2343 -16.1851 -16.1587 -16.1347 -16.0744 -16.0412 -15.9955
 -15.9531 -15.9205 -15.8987 -15.8749 -15.8429 -15.8180 -15.7901 -15.7515
 -15.7050 -15.6868 -15.6730 -15.6452 -15.5973 -15.5934 -15.5762 -15.5718
 -15.5376 -15.5239 -15.5086 -15.4731 -15.4534 -15.4188 -15.3971 -15.3862
 -15.3567 -15.3405 -15.3243 -15.2843 -15.2527 -15.2389 -15.2161 -15.1990
 -15.1857 -15.1556 -15.1287 -15.1133 -15.0945 -15.0853 -15.0753 -15.0463
 -15.0164 -14.9873 -14.8401 -14.7728 -14.7029 -14.6113 -13.8170 -13.7372
 -13.6834 -13.6294 -13.5659 -13.3852 -13.3391 -13.2684 -13.2627 -13.1946
 -13.1021 -12.9906 -12.9330 -12.8911 -12.8359 -12.7806 -12.7317 -12.6875
 -12.6673 -12.6387 -12.5810 -12.5092 -12.4764 -12.4520 -12.4145 -12.3378
  -4.8269  -4.6817  -4.5448  -4.4801  -4.3673  -4.3209  -4.2389  -4.1699
  -4.0688  -4.0132  -3.9492  -3.9134  -3.8568  -3.8142  -3.8089  -3.7697
  -3.7313  -3.5536  -3.5399  -3.3943  -3.3839  -3.3380  -3.2253  -3.1536
  -2.8993  -2.4233  -2.2835  -2.0133  -1.9627  -1.8039  -1.6648  -1.6231
  -1.5745  -1.4514  -1.4376  -1.3803  -1.3332  -1.2913  -1.2067  -1.1644
  -1.1305  -1.0857  -1.0395  -0.9853  -0.8965  -0.8242  -0.7391  -0.7045
  -0.6320  -0.5664  -0.4770  -0.4574  -0.4263  -0.3584  -0.3096  -0.2835
  -0.2218  -0.1908  -0.1334  -0.1052  -0.0630  -0.0072   0.0278   0.0875
   0.1377   0.2134   0.3340   0.3924   0.4292   0.4667   0.5221   0.5940
   0.6748   0.6903   0.7502   0.7653   0.8078   0.8338   0.8746   0.9178
   0.9508   0.9972   1.0326   1.1033   1.1226   1.1397   1.1791   1.2237
   1.2628   1.2739   1.2991   1.3559   1.3766   1.3932   1.4131   1.4529
   1.4703   1.5238   1.5694   1.5994   1.6437   1.6638   1.6757   1.7227
   1.7472   1.7768   1.7931   1.8041   1.8425   1.8520   1.8741   1.9167
   1.9460   1.9928   2.0065   2.0170   2.0298   2.0583   2.0885   2.1100
   2.1227   2.1396   2.1654   2.1786   2.1993   2.2388   2.2508   2.2719
   2.3029   2.3532   2.3884   2.4714   2.5115   2.5510   2.5756   2.6320
   2.6398   2.6814   2.7169   2.7478   2.7855   2.8686   2.8775   2.9010
   2.9244   2.9596   2.9864   3.0024   3.0527   3.0669   3.1190   3.2126
   3.2720   3.2931   3.3712   3.4594
     cgsolve_all iterations  69    anorm=    0.73E-07
     cgsolve_all iterations  69    anorm=    0.73E-07
     cgsolve_all iterations  69    anorm=    0.74E-07
     compute_u_kq: q = (   -0.0204,    0.0000,    0.0000)
     Rotating WFCS
     ethr =  1.00E-14,  avg # of iterations = 23.0
     eigenvalues at k:
 -35.1599 -34.9387 -34.7846 -34.6632 -34.3792 -34.2939 -34.2842 -34.2147
 -34.1861 -34.1496 -34.1063 -34.0183 -33.9702 -17.1295 -16.9600 -16.8512
 -16.7894 -16.6149 -16.5349 -16.4853 -16.4611 -16.4035 -16.3794 -16.3197
 -16.2672 -16.2339 -16.1903 -16.1593 -16.1353 -16.0744 -16.0401 -15.9917
 -15.9519 -15.9215 -15.8980 -15.8755 -15.8387 -15.8166 -15.7919 -15.7486
 -15.7047 -15.6850 -15.6719 -15.6434 -15.5959 -15.5921 -15.5758 -15.5704
 -15.5371 -15.5212 -15.5085 -15.4706 -15.4551 -15.4193 -15.3982 -15.3846
 -15.3559 -15.3394 -15.3268 -15.2865 -15.2521 -15.2399 -15.2163 -15.1988
 -15.1874 -15.1572 -15.1296 -15.1152 -15.0944 -15.0858 -15.0764 -15.0465
 -15.0164 -14.9877 -14.8419 -14.7773 -14.7056 -14.6129 -13.8199 -13.7405
 -13.6852 -13.6347 -13.5718 -13.3881 -13.3444 -13.2730 -13.2664 -13.2018
 -13.1043 -12.9908 -12.9366 -12.8911 -12.8356 -12.7706 -12.7354 -12.6803
 -12.6608 -12.6354 -12.5771 -12.5074 -12.4712 -12.4460 -12.4050 -12.3302
  -4.8265  -4.6804  -4.5479  -4.4780  -4.3740  -4.3215  -4.2375  -4.1708
  -4.0742  -4.0093  -3.9512  -3.9086  -3.8568  -3.8126  -3.8101  -3.7664
  -3.7291  -3.5562  -3.5394  -3.3954  -3.3847  -3.3393  -3.2263  -3.1540
  -2.8978  -2.4180  -2.2872  -2.0144  -1.9661  -1.8089  -1.6678  -1.6288
  -1.5786  -1.4605  -1.4435  -1.3835  -1.3368  -1.2962  -1.2071  -1.1706
  -1.1314  -1.0908  -1.0482  -0.9874  -0.8995  -0.8327  -0.7337  -0.6999
  -0.6284  -0.5636  -0.4764  -0.4542  -0.4242  -0.3546  -0.3122  -0.2849
  -0.2243  -0.1860  -0.1307  -0.1005  -0.0596  -0.0021   0.0262   0.0885
   0.1405   0.2182   0.3348   0.3918   0.4310   0.4663   0.5172   0.5894
   0.6760   0.6910   0.7502   0.7657   0.8070   0.8325   0.8754   0.9221
   0.9567   0.9954   1.0328   1.1019   1.1261   1.1377   1.1783   1.2235
   1.2716   1.2769   1.3008   1.3611   1.3807   1.3995   1.4211   1.4563
   1.4744   1.5312   1.5718   1.6049   1.6473   1.6674   1.6803   1.7226
   1.7480   1.7813   1.7928   1.8071   1.8479   1.8555   1.8750   1.9171
   1.9472   1.9959   2.0088   2.0224   2.0299   2.0593   2.0910   2.1149
   2.1256   2.1376   2.1639   2.1828   2.2007   2.2377   2.2515   2.2726
   2.3059   2.3524   2.3875   2.4726   2.5095   2.5442   2.5689   2.6297
   2.6381   2.6781   2.7134   2.7469   2.7862   2.8637   2.8746   2.9008
   2.9234   2.9509   2.9835   3.0012   3.0490   3.0650   3.1167   3.2158
   3.2705   3.2884   3.3668   3.4685
     eigenvalues at k+q:
 -35.1599 -34.9387 -34.7846 -34.6632 -34.3792 -34.2939 -34.2843 -34.2147
 -34.1861 -34.1496 -34.1063 -34.0183 -33.9702 -17.1260 -16.9603 -16.8490
 -16.7884 -16.6146 -16.5411 -16.4891 -16.4609 -16.4030 -16.3796 -16.3169
 -16.2663 -16.2331 -16.1953 -16.1597 -16.1352 -16.0746 -16.0391 -15.9885
 -15.9513 -15.9222 -15.8972 -15.8761 -15.8342 -15.8155 -15.7938 -15.7456
 -15.7046 -15.6831 -15.6706 -15.6418 -15.5951 -15.5906 -15.5755 -15.5683
 -15.5367 -15.5199 -15.5066 -15.4690 -15.4560 -15.4202 -15.3996 -15.3832
 -15.3553 -15.3391 -15.3282 -15.2887 -15.2516 -15.2407 -15.2165 -15.1988
 -15.1893 -15.1588 -15.1303 -15.1171 -15.0944 -15.0862 -15.0775 -15.0467
 -15.0166 -14.9880 -14.8436 -14.7819 -14.7083 -14.6145 -13.8229 -13.7439
 -13.6869 -13.6400 -13.5772 -13.3915 -13.3495 -13.2781 -13.2695 -13.2082
 -13.1062 -12.9911 -12.9400 -12.8910 -12.8353 -12.7609 -12.7389 -12.6751
 -12.6540 -12.6310 -12.5733 -12.5056 -12.4663 -12.4399 -12.3962 -12.3225
  -4.8262  -4.6789  -4.5510  -4.4760  -4.3805  -4.3221  -4.2363  -4.1718
  -4.0798  -4.0046  -3.9534  -3.9037  -3.8574  -3.8131  -3.8091  -3.7626
  -3.7268  -3.5591  -3.5389  -3.3964  -3.3856  -3.3403  -3.2274  -3.1544
  -2.8963  -2.4127  -2.2910  -2.0155  -1.9695  -1.8141  -1.6714  -1.6342
  -1.5825  -1.4689  -1.4492  -1.3868  -1.3402  -1.3009  -1.2083  -1.1775
  -1.1324  -1.0954  -1.0568  -0.9895  -0.9021  -0.8407  -0.7290  -0.6942
  -0.6250  -0.5602  -0.4773  -0.4502  -0.4221  -0.3511  -0.3154  -0.2869
  -0.2275  -0.1793  -0.1283  -0.0956  -0.0552   0.0021   0.0257   0.0896
   0.1432   0.2228   0.3362   0.3906   0.4322   0.4658   0.5124   0.5850
   0.6759   0.6921   0.7506   0.7665   0.8060   0.8317   0.8765   0.9263
   0.9624   0.9941   1.0329   1.0999   1.1291   1.1372   1.1781   1.2229
   1.2777   1.2814   1.3019   1.3655   1.3847   1.4039   1.4303   1.4600
   1.4787   1.5382   1.5743   1.6100   1.6510   1.6698   1.6865   1.7223
   1.7485   1.7847   1.7936   1.8102   1.8512   1.8614   1.8766   1.9173
   1.9484   1.9977   2.0112   2.0251   2.0320   2.0604   2.0930   2.1189
   2.1292   2.1365   2.1629   2.1876   2.2023   2.2367   2.2527   2.2735
   2.3090   2.3517   2.3867   2.4733   2.5072   2.5376   2.5625   2.6265
   2.6376   2.6745   2.7104   2.7453   2.7874   2.8587   2.8717   2.9008
   2.9223   2.9417   2.9814   2.9997   3.0445   3.0647   3.1144   3.2181
   3.2687   3.2845   3.3624   3.4769
     cgsolve_all iterations  71    anorm=    0.73E-07
     cgsolve_all iterations  69    anorm=    0.74E-07
     cgsolve_all iterations  71    anorm=    0.75E-07
     compute_u_kq: q = (    0.0000,    0.0204,    0.0000)
     Rotating WFCS
     ethr =  1.00E-14,  avg # of iterations = 23.0
     eigenvalues at k:
 -35.1599 -34.9387 -34.7846 -34.6632 -34.3792 -34.2939 -34.2842 -34.2147
 -34.1861 -34.1496 -34.1063 -34.0183 -33.9702 -17.1295 -16.9600 -16.8512
 -16.7894 -16.6149 -16.5349 -16.4853 -16.4611 -16.4035 -16.3794 -16.3197
 -16.2672 -16.2339 -16.1903 -16.1593 -16.1353 -16.0744 -16.0401 -15.9917
 -15.9519 -15.9215 -15.8980 -15.8755 -15.8387 -15.8166 -15.7919 -15.7486
 -15.7047 -15.6850 -15.6719 -15.6434 -15.5959 -15.5921 -15.5758 -15.5704
 -15.5371 -15.5212 -15.5085 -15.4706 -15.4551 -15.4193 -15.3982 -15.3846
 -15.3559 -15.3394 -15.3268 -15.2865 -15.2521 -15.2399 -15.2163 -15.1988
 -15.1874 -15.1572 -15.1296 -15.1152 -15.0944 -15.0858 -15.0764 -15.0465
 -15.0164 -14.9877 -14.8419 -14.7773 -14.7056 -14.6129 -13.8199 -13.7405
 -13.6852 -13.6347 -13.5718 -13.3881 -13.3444 -13.2730 -13.2664 -13.2018
 -13.1043 -12.9908 -12.9366 -12.8911 -12.8356 -12.7706 -12.7354 -12.6803
 -12.6608 -12.6354 -12.5771 -12.5074 -12.4712 -12.4460 -12.4050 -12.3302
  -4.8265  -4.6804  -4.5479  -4.4780  -4.3740  -4.3215  -4.2375  -4.1708
  -4.0742  -4.0093  -3.9512  -3.9086  -3.8568  -3.8126  -3.8101  -3.7664
  -3.7291  -3.5562  -3.5394  -3.3954  -3.3847  -3.3393  -3.2263  -3.1540
  -2.8978  -2.4180  -2.2872  -2.0144  -1.9661  -1.8089  -1.6678  -1.6288
  -1.5786  -1.4605  -1.4435  -1.3835  -1.3368  -1.2962  -1.2071  -1.1706
  -1.1314  -1.0908  -1.0482  -0.9874  -0.8995  -0.8327  -0.7337  -0.6999
  -0.6284  -0.5636  -0.4764  -0.4542  -0.4242  -0.3546  -0.3122  -0.2849
  -0.2243  -0.1860  -0.1307  -0.1005  -0.0596  -0.0021   0.0262   0.0885
   0.1405   0.2182   0.3348   0.3918   0.4310   0.4663   0.5172   0.5894
   0.6760   0.6910   0.7502   0.7657   0.8070   0.8325   0.8754   0.9221
   0.9567   0.9954   1.0328   1.1019   1.1261   1.1377   1.1783   1.2235
   1.2716   1.2769   1.3008   1.3611   1.3807   1.3995   1.4211   1.4563
   1.4744   1.5312   1.5718   1.6049   1.6473   1.6674   1.6803   1.7226
   1.7480   1.7813   1.7928   1.8071   1.8479   1.8555   1.8750   1.9171
   1.9472   1.9959   2.0088   2.0224   2.0299   2.0593   2.0910   2.1149
   2.1256   2.1376   2.1639   2.1828   2.2007   2.2377   2.2515   2.2726
   2.3059   2.3524   2.3875   2.4726   2.5095   2.5442   2.5689   2.6297
   2.6381   2.6781   2.7134   2.7469   2.7862   2.8637   2.8746   2.9008
   2.9234   2.9509   2.9835   3.0012   3.0490   3.0650   3.1167   3.2158
   3.2705   3.2884   3.3668   3.4685
     eigenvalues at k+q:
 -35.1599 -34.9387 -34.7846 -34.6632 -34.3792 -34.2939 -34.2843 -34.2147
 -34.1861 -34.1496 -34.1063 -34.0183 -33.9702 -17.1294 -16.9596 -16.8519
 -16.7890 -16.6144 -16.5354 -16.4859 -16.4607 -16.4042 -16.3782 -16.3210
 -16.2662 -16.2345 -16.1890 -16.1605 -16.1349 -16.0737 -16.0382 -15.9929
 -15.9502 -15.9226 -15.8997 -15.8774 -15.8399 -15.8168 -15.7917 -15.7468
 -15.7045 -15.6838 -15.6694 -15.6449 -15.5965 -15.5907 -15.5746 -15.5704
 -15.5356 -15.5240 -15.5090 -15.4746 -15.4571 -15.4176 -15.3969 -15.3837
 -15.3541 -15.3387 -15.3262 -15.2874 -15.2513 -15.2378 -15.2176 -15.1971
 -15.1888 -15.1585 -15.1306 -15.1153 -15.0945 -15.0866 -15.0773 -15.0464
 -15.0164 -14.9877 -14.8415 -14.7780 -14.7050 -14.6128 -13.8221 -13.7424
 -13.6855 -13.6328 -13.5690 -13.3893 -13.3445 -13.2726 -13.2668 -13.2022
 -13.1028 -12.9856 -12.9339 -12.8904 -12.8358 -12.7778 -12.7355 -12.6844
 -12.6637 -12.6374 -12.5733 -12.5100 -12.4680 -12.4426 -12.4084 -12.3267
  -4.8264  -4.6772  -4.5485  -4.4786  -4.3817  -4.3210  -4.2386  -4.1705
  -4.0726  -3.9984  -3.9517  -3.9095  -3.8582  -3.8140  -3.8119  -3.7655
  -3.7273  -3.5582  -3.5415  -3.3949  -3.3821  -3.3423  -3.2268  -3.1530
  -2.8967  -2.4196  -2.2865  -2.0143  -1.9648  -1.8111  -1.6693  -1.6316
  -1.5781  -1.4628  -1.4419  -1.3805  -1.3399  -1.2931  -1.2117  -1.1685
  -1.1344  -1.0844  -1.0403  -0.9889  -0.8982  -0.8304  -0.7320  -0.7046
  -0.6301  -0.5667  -0.4765  -0.4554  -0.4289  -0.3533  -0.3105  -0.2854
  -0.2241  -0.1852  -0.1288  -0.1014  -0.0579  -0.0023   0.0250   0.0893
   0.1404   0.2211   0.3366   0.3894   0.4335   0.4644   0.5137   0.5901
   0.6769   0.6891   0.7483   0.7645   0.8060   0.8292   0.8776   0.9264
   0.9559   0.9984   1.0362   1.0985   1.1262   1.1377   1.1755   1.2231
   1.2719   1.2796   1.3046   1.3595   1.3792   1.3993   1.4197   1.4534
   1.4751   1.5280   1.5707   1.6071   1.6463   1.6658   1.6825   1.7225
   1.7450   1.7833   1.7910   1.8116   1.8485   1.8591   1.8752   1.9163
   1.9484   1.9941   2.0102   2.0226   2.0296   2.0575   2.0898   2.1161
   2.1262   2.1377   2.1634   2.1798   2.2044   2.2410   2.2521   2.2728
   2.3087   2.3494   2.3924   2.4702   2.5080   2.5429   2.5637   2.6334
   2.6410   2.6785   2.7115   2.7488   2.7844   2.8640   2.8732   2.9004
   2.9229   2.9483   2.9808   3.0037   3.0527   3.0623   3.1202   3.2165
   3.2698   3.2884   3.3669   3.4670
     cgsolve_all iterations  69    anorm=    0.72E-07
     cgsolve_all iterations  69    anorm=    0.75E-07
     cgsolve_all iterations  69    anorm=    0.75E-07
     compute_u_kq: q = (    0.0000,   -0.0204,    0.0000)
     Rotating WFCS
     ethr =  1.00E-14,  avg # of iterations = 23.0
     eigenvalues at k:
 -35.1599 -34.9387 -34.7846 -34.6632 -34.3792 -34.2939 -34.2842 -34.2147
 -34.1861 -34.1496 -34.1063 -34.0183 -33.9702 -17.1295 -16.9600 -16.8512
 -16.7894 -16.6149 -16.5349 -16.4853 -16.4611 -16.4035 -16.3794 -16.3197
 -16.2672 -16.2339 -16.1903 -16.1593 -16.1353 -16.0744 -16.0401 -15.9917
 -15.9519 -15.9215 -15.8980 -15.8755 -15.8387 -15.8166 -15.7919 -15.7486
 -15.7047 -15.6850 -15.6719 -15.6434 -15.5959 -15.5921 -15.5758 -15.5704
 -15.5371 -15.5212 -15.5085 -15.4706 -15.4551 -15.4193 -15.3982 -15.3846
 -15.3559 -15.3394 -15.3268 -15.2865 -15.2521 -15.2399 -15.2163 -15.1988
 -15.1874 -15.1572 -15.1296 -15.1152 -15.0944 -15.0858 -15.0764 -15.0465
 -15.0164 -14.9877 -14.8419 -14.7773 -14.7056 -14.6129 -13.8199 -13.7405
 -13.6852 -13.6347 -13.5718 -13.3881 -13.3444 -13.2730 -13.2664 -13.2018
 -13.1043 -12.9908 -12.9366 -12.8911 -12.8356 -12.7706 -12.7354 -12.6803
 -12.6608 -12.6354 -12.5771 -12.5074 -12.4712 -12.4460 -12.4050 -12.3302
  -4.8265  -4.6804  -4.5479  -4.4780  -4.3740  -4.3215  -4.2375  -4.1708
  -4.0742  -4.0093  -3.9512  -3.9086  -3.8568  -3.8126  -3.8101  -3.7664
  -3.7291  -3.5562  -3.5394  -3.3954  -3.3847  -3.3393  -3.2263  -3.1540
  -2.8978  -2.4180  -2.2872  -2.0144  -1.9661  -1.8089  -1.6678  -1.6288
  -1.5786  -1.4605  -1.4435  -1.3835  -1.3368  -1.2962  -1.2071  -1.1706
  -1.1314  -1.0908  -1.0482  -0.9874  -0.8995  -0.8327  -0.7337  -0.6999
  -0.6284  -0.5636  -0.4764  -0.4542  -0.4242  -0.3546  -0.3122  -0.2849
  -0.2243  -0.1860  -0.1307  -0.1005  -0.0596  -0.0021   0.0262   0.0885
   0.1405   0.2182   0.3348   0.3918   0.4310   0.4663   0.5172   0.5894
   0.6760   0.6910   0.7502   0.7657   0.8070   0.8325   0.8754   0.9221
   0.9567   0.9954   1.0328   1.1019   1.1261   1.1377   1.1783   1.2235
   1.2716   1.2769   1.3008   1.3611   1.3807   1.3995   1.4211   1.4563
   1.4744   1.5312   1.5718   1.6049   1.6473   1.6674   1.6803   1.7226
   1.7480   1.7813   1.7928   1.8071   1.8479   1.8555   1.8750   1.9171
   1.9472   1.9959   2.0088   2.0224   2.0299   2.0593   2.0910   2.1149
   2.1256   2.1376   2.1639   2.1828   2.2007   2.2377   2.2515   2.2726
   2.3059   2.3524   2.3875   2.4726   2.5095   2.5442   2.5689   2.6297
   2.6381   2.6781   2.7134   2.7469   2.7862   2.8637   2.8746   2.9008
   2.9234   2.9509   2.9835   3.0012   3.0490   3.0650   3.1167   3.2158
   3.2705   3.2884   3.3668   3.4685
     eigenvalues at k+q:
 -35.1599 -34.9387 -34.7846 -34.6632 -34.3792 -34.2939 -34.2843 -34.2147
 -34.1861 -34.1496 -34.1063 -34.0183 -33.9702 -17.1294 -16.9604 -16.8507
 -16.7894 -16.6153 -16.5345 -16.4853 -16.4611 -16.4028 -16.3802 -16.3182
 -16.2683 -16.2328 -16.1916 -16.1581 -16.1355 -16.0752 -16.0423 -15.9912
 -15.9535 -15.9204 -15.8959 -15.8734 -15.8375 -15.8160 -15.7920 -15.7511
 -15.7049 -15.6862 -15.6742 -15.6421 -15.5974 -15.5918 -15.5778 -15.5694
 -15.5391 -15.5198 -15.5055 -15.4678 -15.4523 -15.4216 -15.3993 -15.3854
 -15.3570 -15.3411 -15.3266 -15.2856 -15.2530 -15.2416 -15.2149 -15.2006
 -15.1861 -15.1559 -15.1288 -15.1150 -15.0945 -15.0851 -15.0752 -15.0468
 -15.0166 -14.9878 -14.8428 -14.7768 -14.7061 -14.6131 -13.8175 -13.7379
 -13.6852 -13.6367 -13.5749 -13.3867 -13.3443 -13.2738 -13.2658 -13.2014
 -13.1057 -12.9951 -12.9385 -12.8916 -12.8354 -12.7642 -12.7355 -12.6776
 -12.6570 -12.6331 -12.5812 -12.5053 -12.4741 -12.4495 -12.4020 -12.3335
  -4.8266  -4.6830  -4.5474  -4.4775  -4.3667  -4.3219  -4.2366  -4.1713
  -4.0761  -4.0190  -3.9505  -3.9079  -3.8558  -3.8130  -3.8059  -3.7671
  -3.7311  -3.5548  -3.5371  -3.3958  -3.3870  -3.3358  -3.2255  -3.1554
  -2.9003  -2.4166  -2.2873  -2.0141  -1.9670  -1.8071  -1.6663  -1.6260
  -1.5785  -1.4608  -1.4425  -1.3866  -1.3333  -1.2995  -1.2024  -1.1737
  -1.1294  -1.0967  -1.0546  -0.9856  -0.9009  -0.8341  -0.7357  -0.6968
  -0.6254  -0.5609  -0.4761  -0.4538  -0.4194  -0.3558  -0.3147  -0.2844
  -0.2241  -0.1855  -0.1328  -0.0989  -0.0610  -0.0027   0.0276   0.0870
   0.1400   0.2159   0.3338   0.3940   0.4281   0.4684   0.5206   0.5891
   0.6740   0.6937   0.7523   0.7674   0.8067   0.8356   0.8732   0.9179
   0.9578   0.9934   1.0295   1.1043   1.1258   1.1382   1.1818   1.2239
   1.2697   1.2755   1.2966   1.3612   1.3822   1.3988   1.4225   1.4587
   1.4740   1.5347   1.5727   1.6034   1.6474   1.6685   1.6791   1.7212
   1.7512   1.7795   1.7948   1.8033   1.8473   1.8524   1.8763   1.9177
   1.9458   1.9955   2.0074   2.0240   2.0317   2.0604   2.0923   2.1133
   2.1247   2.1369   2.1641   2.1864   2.1969   2.2348   2.2510   2.2724
   2.3039   2.3560   2.3828   2.4749   2.5115   2.5460   2.5741   2.6224
   2.6391   2.6783   2.7148   2.7455   2.7879   2.8624   2.8764   2.9008
   2.9238   2.9525   2.9857   2.9984   3.0439   3.0697   3.1132   3.2149
   3.2706   3.2896   3.3669   3.4698
     cgsolve_all iterations  71    anorm=    0.72E-07
     cgsolve_all iterations  69    anorm=    0.74E-07
     cgsolve_all iterations  69    anorm=    0.73E-07
     compute_u_kq: q = (    0.0000,    0.0000,    0.0204)
     Rotating WFCS
     ethr =  1.00E-14,  avg # of iterations = 23.0
     eigenvalues at k:
 -35.1599 -34.9387 -34.7846 -34.6632 -34.3792 -34.2939 -34.2842 -34.2147
 -34.1861 -34.1496 -34.1063 -34.0183 -33.9702 -17.1295 -16.9600 -16.8512
 -16.7894 -16.6149 -16.5349 -16.4853 -16.4611 -16.4035 -16.3794 -16.3197
 -16.2672 -16.2339 -16.1903 -16.1593 -16.1353 -16.0744 -16.0401 -15.9917
 -15.9519 -15.9215 -15.8980 -15.8755 -15.8387 -15.8166 -15.7919 -15.7486
 -15.7047 -15.6850 -15.6719 -15.6434 -15.5959 -15.5921 -15.5758 -15.5704
 -15.5371 -15.5212 -15.5085 -15.4706 -15.4551 -15.4193 -15.3982 -15.3846
 -15.3559 -15.3394 -15.3268 -15.2865 -15.2521 -15.2399 -15.2163 -15.1988
 -15.1874 -15.1572 -15.1296 -15.1152 -15.0944 -15.0858 -15.0764 -15.0465
 -15.0164 -14.9877 -14.8419 -14.7773 -14.7056 -14.6129 -13.8199 -13.7405
 -13.6852 -13.6347 -13.5718 -13.3881 -13.3444 -13.2730 -13.2664 -13.2018
 -13.1043 -12.9908 -12.9366 -12.8911 -12.8356 -12.7706 -12.7354 -12.6803
 -12.6608 -12.6354 -12.5771 -12.5074 -12.4712 -12.4460 -12.4050 -12.3302
  -4.8265  -4.6804  -4.5479  -4.4780  -4.3740  -4.3215  -4.2375  -4.1708
  -4.0742  -4.0093  -3.9512  -3.9086  -3.8568  -3.8126  -3.8101  -3.7664
  -3.7291  -3.5562  -3.5394  -3.3954  -3.3847  -3.3393  -3.2263  -3.1540
  -2.8978  -2.4180  -2.2872  -2.0144  -1.9661  -1.8089  -1.6678  -1.6288
  -1.5786  -1.4605  -1.4435  -1.3835  -1.3368  -1.2962  -1.2071  -1.1706
  -1.1314  -1.0908  -1.0482  -0.9874  -0.8995  -0.8327  -0.7337  -0.6999
  -0.6284  -0.5636  -0.4764  -0.4542  -0.4242  -0.3546  -0.3122  -0.2849
  -0.2243  -0.1860  -0.1307  -0.1005  -0.0596  -0.0021   0.0262   0.0885
   0.1405   0.2182   0.3348   0.3918   0.4310   0.4663   0.5172   0.5894
   0.6760   0.6910   0.7502   0.7657   0.8070   0.8325   0.8754   0.9221
   0.9567   0.9954   1.0328   1.1019   1.1261   1.1377   1.1783   1.2235
   1.2716   1.2769   1.3008   1.3611   1.3807   1.3995   1.4211   1.4563
   1.4744   1.5312   1.5718   1.6049   1.6473   1.6674   1.6803   1.7226
   1.7480   1.7813   1.7928   1.8071   1.8479   1.8555   1.8750   1.9171
   1.9472   1.9959   2.0088   2.0224   2.0299   2.0593   2.0910   2.1149
   2.1256   2.1376   2.1639   2.1828   2.2007   2.2377   2.2515   2.2726
   2.3059   2.3524   2.3875   2.4726   2.5095   2.5442   2.5689   2.6297
   2.6381   2.6781   2.7134   2.7469   2.7862   2.8637   2.8746   2.9008
   2.9234   2.9509   2.9835   3.0012   3.0490   3.0650   3.1167   3.2158
   3.2705   3.2884   3.3668   3.4685
     eigenvalues at k+q:
 -35.1599 -34.9387 -34.7846 -34.6632 -34.3792 -34.2939 -34.2843 -34.2147
 -34.1861 -34.1496 -34.1063 -34.0183 -33.9702 -17.1294 -16.9600 -16.8512
 -16.7894 -16.6148 -16.5349 -16.4855 -16.4609 -16.4039 -16.3801 -16.3195
 -16.2660 -16.2337 -16.1901 -16.1590 -16.1346 -16.0747 -16.0402 -15.9914
 -15.9523 -15.9233 -15.8986 -15.8757 -15.8393 -15.8165 -15.7925 -15.7461
 -15.7045 -15.6854 -15.6712 -15.6412 -15.5962 -15.5914 -15.5782 -15.5697
 -15.5386 -15.5219 -15.5081 -15.4701 -15.4545 -15.4214 -15.3981 -15.3844
 -15.3561 -15.3376 -15.3263 -15.2856 -15.2528 -15.2401 -15.2165 -15.2001
 -15.1873 -15.1570 -15.1299 -15.1152 -15.0945 -15.0858 -15.0763 -15.0466
 -15.0165 -14.9874 -14.8421 -14.7772 -14.7055 -14.6130 -13.8195 -13.7429
 -13.6850 -13.6320 -13.5724 -13.3871 -13.3462 -13.2741 -13.2654 -13.2017
 -13.1039 -12.9914 -12.9367 -12.8912 -12.8355 -12.7704 -12.7353 -12.6802
 -12.6606 -12.6353 -12.5771 -12.5074 -12.4712 -12.4460 -12.4048 -12.3302
  -4.8265  -4.6804  -4.5479  -4.4780  -4.3740  -4.3216  -4.2374  -4.1708
  -4.0743  -4.0093  -3.9512  -3.9087  -3.8567  -3.8128  -3.8099  -3.7663
  -3.7291  -3.5564  -3.5393  -3.3956  -3.3846  -3.3391  -3.2263  -3.1540
  -2.8979  -2.4180  -2.2871  -2.0143  -1.9662  -1.8085  -1.6712  -1.6274
  -1.5771  -1.4609  -1.4426  -1.3828  -1.3365  -1.2973  -1.2096  -1.1685
  -1.1324  -1.0918  -1.0453  -0.9876  -0.9002  -0.8340  -0.7339  -0.7002
  -0.6281  -0.5611  -0.4777  -0.4549  -0.4229  -0.3544  -0.3132  -0.2850
  -0.2249  -0.1868  -0.1295  -0.0989  -0.0613  -0.0028   0.0272   0.0848
   0.1440   0.2198   0.3361   0.3896   0.4310   0.4672   0.5181   0.5916
   0.6759   0.6886   0.7463   0.7651   0.8109   0.8327   0.8757   0.9198
   0.9567   0.9950   1.0356   1.1014   1.1280   1.1390   1.1749   1.2248
   1.2708   1.2758   1.2993   1.3610   1.3825   1.3997   1.4212   1.4577
   1.4757   1.5288   1.5721   1.6047   1.6491   1.6643   1.6790   1.7250
   1.7507   1.7826   1.7932   1.8045   1.8469   1.8555   1.8743   1.9171
   1.9463   1.9952   2.0092   2.0215   2.0314   2.0569   2.0914   2.1154
   2.1264   2.1385   2.1649   2.1822   2.2025   2.2388   2.2497   2.2747
   2.3069   2.3517   2.3861   2.4715   2.5110   2.5442   2.5678   2.6295
   2.6389   2.6776   2.7125   2.7467   2.7863   2.8646   2.8745   2.9005
   2.9227   2.9503   2.9840   3.0009   3.0492   3.0651   3.1168   3.2157
   3.2702   3.2882   3.3668   3.4690
     cgsolve_all iterations  71    anorm=    0.72E-07
     cgsolve_all iterations  69    anorm=    0.73E-07
     cgsolve_all iterations  69    anorm=    0.75E-07
     compute_u_kq: q = (    0.0000,    0.0000,   -0.0204)
     Rotating WFCS
     ethr =  1.00E-14,  avg # of iterations = 23.0
     eigenvalues at k:
 -35.1599 -34.9387 -34.7846 -34.6632 -34.3792 -34.2939 -34.2842 -34.2147
 -34.1861 -34.1496 -34.1063 -34.0183 -33.9702 -17.1295 -16.9600 -16.8512
 -16.7894 -16.6149 -16.5349 -16.4853 -16.4611 -16.4035 -16.3794 -16.3197
 -16.2672 -16.2339 -16.1903 -16.1593 -16.1353 -16.0744 -16.0401 -15.9917
 -15.9519 -15.9215 -15.8980 -15.8755 -15.8387 -15.8166 -15.7919 -15.7486
 -15.7047 -15.6850 -15.6719 -15.6434 -15.5959 -15.5921 -15.5758 -15.5704
 -15.5371 -15.5212 -15.5085 -15.4706 -15.4551 -15.4193 -15.3982 -15.3846
 -15.3559 -15.3394 -15.3268 -15.2865 -15.2521 -15.2399 -15.2163 -15.1988
 -15.1874 -15.1572 -15.1296 -15.1152 -15.0944 -15.0858 -15.0764 -15.0465
 -15.0164 -14.9877 -14.8419 -14.7773 -14.7056 -14.6129 -13.8199 -13.7405
 -13.6852 -13.6347 -13.5718 -13.3881 -13.3444 -13.2730 -13.2664 -13.2018
 -13.1043 -12.9908 -12.9366 -12.8911 -12.8356 -12.7706 -12.7354 -12.6803
 -12.6608 -12.6354 -12.5771 -12.5074 -12.4712 -12.4460 -12.4050 -12.3302
  -4.8265  -4.6804  -4.5479  -4.4780  -4.3740  -4.3215  -4.2375  -4.1708
  -4.0742  -4.0093  -3.9512  -3.9086  -3.8568  -3.8126  -3.8101  -3.7664
  -3.7291  -3.5562  -3.5394  -3.3954  -3.3847  -3.3393  -3.2263  -3.1540
  -2.8978  -2.4180  -2.2872  -2.0144  -1.9661  -1.8089  -1.6678  -1.6288
  -1.5786  -1.4605  -1.4435  -1.3835  -1.3368  -1.2962  -1.2071  -1.1706
  -1.1314  -1.0908  -1.0482  -0.9874  -0.8995  -0.8327  -0.7337  -0.6999
  -0.6284  -0.5636  -0.4764  -0.4542  -0.4242  -0.3546  -0.3122  -0.2849
  -0.2243  -0.1860  -0.1307  -0.1005  -0.0596  -0.0021   0.0262   0.0885
   0.1405   0.2182   0.3348   0.3918   0.4310   0.4663   0.5172   0.5894
   0.6760   0.6910   0.7502   0.7657   0.8070   0.8325   0.8754   0.9221
   0.9567   0.9954   1.0328   1.1019   1.1261   1.1377   1.1783   1.2235
   1.2716   1.2769   1.3008   1.3611   1.3807   1.3995   1.4211   1.4563
   1.4744   1.5312   1.5718   1.6049   1.6473   1.6674   1.6803   1.7226
   1.7480   1.7813   1.7928   1.8071   1.8479   1.8555   1.8750   1.9171
   1.9472   1.9959   2.0088   2.0224   2.0299   2.0593   2.0910   2.1149
   2.1256   2.1376   2.1639   2.1828   2.2007   2.2377   2.2515   2.2726
   2.3059   2.3524   2.3875   2.4726   2.5095   2.5442   2.5689   2.6297
   2.6381   2.6781   2.7134   2.7469   2.7862   2.8637   2.8746   2.9008
   2.9234   2.9509   2.9835   3.0012   3.0490   3.0650   3.1167   3.2158
   3.2705   3.2884   3.3668   3.4685
     eigenvalues at k+q:
 -35.1599 -34.9387 -34.7846 -34.6632 -34.3792 -34.2939 -34.2843 -34.2147
 -34.1861 -34.1496 -34.1063 -34.0183 -33.9702 -17.1295 -16.9599 -16.8512
 -16.7893 -16.6149 -16.5350 -16.4852 -16.4613 -16.4031 -16.3784 -16.3198
 -16.2685 -16.2340 -16.1905 -16.1593 -16.1357 -16.0742 -16.0399 -15.9920
 -15.9516 -15.9197 -15.8974 -15.8751 -15.8385 -15.8166 -15.7913 -15.7508
 -15.7052 -15.6847 -15.6725 -15.6457 -15.5958 -15.5924 -15.5750 -15.5693
 -15.5359 -15.5208 -15.5086 -15.4711 -15.4557 -15.4174 -15.3982 -15.3851
 -15.3555 -15.3415 -15.3272 -15.2875 -15.2514 -15.2397 -15.2166 -15.1974
 -15.1873 -15.1575 -15.1292 -15.1153 -15.0943 -15.0859 -15.0765 -15.0464
 -15.0164 -14.9879 -14.8417 -14.7774 -14.7057 -14.6127 -13.8203 -13.7379
 -13.6853 -13.6374 -13.5715 -13.3890 -13.3424 -13.2724 -13.2670 -13.2019
 -13.1046 -12.9903 -12.9365 -12.8910 -12.8356 -12.7709 -12.7355 -12.6805
 -12.6610 -12.6356 -12.5771 -12.5075 -12.4712 -12.4461 -12.4052 -12.3302
  -4.8265  -4.6803  -4.5478  -4.4780  -4.3741  -4.3215  -4.2375  -4.1707
  -4.0741  -4.0092  -3.9511  -3.9086  -3.8570  -3.8124  -3.8101  -3.7665
  -3.7291  -3.5561  -3.5396  -3.3951  -3.3846  -3.3394  -3.2263  -3.1540
  -2.8978  -2.4180  -2.2873  -2.0145  -1.9659  -1.8094  -1.6638  -1.6304
  -1.5801  -1.4604  -1.4443  -1.3840  -1.3372  -1.2952  -1.2045  -1.1732
  -1.1304  -1.0893  -1.0506  -0.9876  -0.8990  -0.8316  -0.7341  -0.6995
  -0.6280  -0.5655  -0.4749  -0.4534  -0.4253  -0.3558  -0.3112  -0.2847
  -0.2234  -0.1853  -0.1328  -0.1025  -0.0568  -0.0019   0.0254   0.0926
   0.1371   0.2173   0.3339   0.3937   0.4306   0.4660   0.5163   0.5874
   0.6758   0.6936   0.7527   0.7668   0.8030   0.8322   0.8756   0.9239
   0.9571   0.9960   1.0309   1.1016   1.1236   1.1376   1.1813   1.2222
   1.2694   1.2801   1.3033   1.3610   1.3787   1.3992   1.4209   1.4553
   1.4731   1.5335   1.5715   1.6051   1.6445   1.6708   1.6816   1.7200
   1.7460   1.7798   1.7915   1.8098   1.8484   1.8569   1.8760   1.9170
   1.9485   1.9970   2.0078   2.0228   2.0296   2.0615   2.0904   2.1141
   2.1245   2.1369   2.1624   2.1842   2.1994   2.2364   2.2528   2.2707
   2.3054   2.3526   2.3886   2.4738   2.5072   2.5439   2.5708   2.6299
   2.6377   2.6787   2.7141   2.7466   2.7864   2.8624   2.8745   2.9015
   2.9238   2.9516   2.9827   3.0015   3.0488   3.0649   3.1167   3.2158
   3.2707   3.2887   3.3669   3.4681
     cgsolve_all iterations  71    anorm=    0.72E-07
     cgsolve_all iterations  69    anorm=    0.74E-07
     cgsolve_all iterations  69    anorm=    0.75E-07

     k-point #    3 of     4      pool #  1    cpu time:   11224.4
     compute_u_kq: q = (    0.0000,    0.0000,    0.0000)
     Rotating WFCS
     ethr =  1.00E-14,  avg # of iterations =  6.0
     eigenvalues at k:
 -35.1599 -34.9387 -34.7846 -34.6632 -34.3792 -34.2939 -34.2842 -34.2147
 -34.1861 -34.1496 -34.1063 -34.0183 -33.9702 -17.1279 -16.9629 -16.8591
 -16.7784 -16.6119 -16.5363 -16.5015 -16.4527 -16.4028 -16.3735 -16.3136
 -16.2696 -16.2193 -16.1951 -16.1617 -16.1290 -16.0808 -16.0618 -16.0065
 -15.9533 -15.9142 -15.8959 -15.8690 -15.8330 -15.8042 -15.7871 -15.7608
 -15.7039 -15.6945 -15.6760 -15.6448 -15.6193 -15.5829 -15.5797 -15.5618
 -15.5426 -15.5270 -15.4874 -15.4724 -15.4579 -15.4237 -15.3933 -15.3755
 -15.3627 -15.3266 -15.3084 -15.2729 -15.2559 -15.2407 -15.2243 -15.1962
 -15.1711 -15.1585 -15.1347 -15.1181 -15.0978 -15.0851 -15.0716 -15.0525
 -15.0211 -14.9922 -14.8610 -14.7796 -14.7025 -14.6170 -13.8140 -13.7187
 -13.6982 -13.6321 -13.5865 -13.3940 -13.3292 -13.2864 -13.2651 -13.2029
 -13.1077 -12.9664 -12.9083 -12.8778 -12.8385 -12.7980 -12.7418 -12.7180
 -12.6530 -12.6258 -12.5790 -12.5259 -12.4594 -12.4317 -12.4246 -12.3133
  -4.8259  -4.6632  -4.5513  -4.4806  -4.4034  -4.3123  -4.2487  -4.1776
  -4.0722  -3.9899  -3.9481  -3.9177  -3.8522  -3.8104  -3.8001  -3.7522
  -3.7325  -3.5834  -3.5245  -3.3961  -3.3816  -3.3155  -3.2102  -3.1777
  -2.9486  -2.4256  -2.2653  -1.9998  -1.9518  -1.8247  -1.6693  -1.6361
  -1.5492  -1.4880  -1.4348  -1.3793  -1.3323  -1.2928  -1.2245  -1.1811
  -1.1602  -1.0658  -1.0170  -0.9655  -0.8911  -0.8132  -0.7932  -0.7047
  -0.5930  -0.5670  -0.5094  -0.4713  -0.4010  -0.3502  -0.3176  -0.3011
  -0.1979  -0.1656  -0.1192  -0.0915  -0.0668  -0.0241   0.0349   0.0642
   0.1217   0.2377   0.3564   0.3717   0.4247   0.4732   0.5325   0.5903
   0.6598   0.7029   0.7344   0.7552   0.7887   0.8327   0.8780   0.9257
   0.9750   1.0236   1.0357   1.0821   1.1200   1.1697   1.1768   1.2020
   1.2433   1.2660   1.3188   1.3357   1.3604   1.3917   1.4136   1.4462
   1.4822   1.5425   1.5633   1.5941   1.6411   1.6707   1.6885   1.7181
   1.7310   1.7685   1.7936   1.8197   1.8495   1.8763   1.8922   1.9386
   1.9577   1.9753   2.0005   2.0203   2.0453   2.0779   2.0893   2.0978
   2.1121   2.1445   2.1537   2.1794   2.2128   2.2440   2.2512   2.2700
   2.3321   2.3585   2.4193   2.4821   2.4902   2.5514   2.5917   2.6111
   2.6510   2.7094   2.7293   2.7437   2.7794   2.8265   2.8809   2.8897
   2.9072   2.9370   2.9553   2.9920   3.0484   3.0574   3.1518   3.2105
   3.2711   3.3145   3.3689   3.4596
     eigenvalues at k+q:
 -35.1599 -34.9387 -34.7846 -34.6632 -34.3792 -34.2939 -34.2843 -34.2147
 -34.1861 -34.1496 -34.1063 -34.0183 -33.9702 -17.1279 -16.9629 -16.8591
 -16.7784 -16.6119 -16.5363 -16.5015 -16.4527 -16.4028 -16.3735 -16.3136
 -16.2696 -16.2192 -16.1951 -16.1617 -16.1290 -16.0808 -16.0618 -16.0065
 -15.9533 -15.9142 -15.8959 -15.8690 -15.8330 -15.8042 -15.7871 -15.7608
 -15.7039 -15.6945 -15.6760 -15.6448 -15.6193 -15.5829 -15.5797 -15.5618
 -15.5427 -15.5270 -15.4874 -15.4724 -15.4579 -15.4237 -15.3933 -15.3755
 -15.3628 -15.3266 -15.3084 -15.2729 -15.2559 -15.2407 -15.2243 -15.1962
 -15.1711 -15.1585 -15.1347 -15.1181 -15.0978 -15.0852 -15.0716 -15.0525
 -15.0211 -14.9922 -14.8610 -14.7796 -14.7025 -14.6169 -13.8140 -13.7187
 -13.6982 -13.6321 -13.5865 -13.3940 -13.3292 -13.2864 -13.2651 -13.2030
 -13.1077 -12.9664 -12.9083 -12.8778 -12.8385 -12.7980 -12.7418 -12.7180
 -12.6530 -12.6258 -12.5790 -12.5259 -12.4594 -12.4317 -12.4247 -12.3134
  -4.8259  -4.6632  -4.5513  -4.4806  -4.4033  -4.3123  -4.2486  -4.1776
  -4.0722  -3.9899  -3.9481  -3.9177  -3.8522  -3.8104  -3.8000  -3.7522
  -3.7325  -3.5834  -3.5245  -3.3961  -3.3816  -3.3154  -3.2102  -3.1777
  -2.9486  -2.4256  -2.2653  -1.9997  -1.9518  -1.8247  -1.6692  -1.6361
  -1.5492  -1.4880  -1.4348  -1.3793  -1.3323  -1.2927  -1.2244  -1.1811
  -1.1602  -1.0658  -1.0170  -0.9655  -0.8911  -0.8132  -0.7931  -0.7047
  -0.5930  -0.5670  -0.5093  -0.4713  -0.4010  -0.3502  -0.3176  -0.3011
  -0.1978  -0.1656  -0.1192  -0.0915  -0.0668  -0.0241   0.0349   0.0642
   0.1217   0.2377   0.3564   0.3717   0.4247   0.4732   0.5325   0.5903
   0.6598   0.7029   0.7344   0.7552   0.7887   0.8327   0.8780   0.9257
   0.9750   1.0236   1.0357   1.0821   1.1200   1.1697   1.1768   1.2020
   1.2433   1.2660   1.3188   1.3357   1.3604   1.3917   1.4136   1.4462
   1.4822   1.5425   1.5633   1.5941   1.6411   1.6708   1.6885   1.7181
   1.7310   1.7685   1.7936   1.8197   1.8495   1.8764   1.8922   1.9386
   1.9577   1.9753   2.0005   2.0203   2.0453   2.0779   2.0893   2.0978
   2.1121   2.1445   2.1537   2.1794   2.2128   2.2440   2.2512   2.2700
   2.3321   2.3585   2.4193   2.4821   2.4902   2.5514   2.5917   2.6111
   2.6510   2.7094   2.7293   2.7437   2.7794   2.8265   2.8809   2.8897
   2.9072   2.9370   2.9553   2.9920   3.0484   3.0574   3.1518   3.2105
   3.2711   3.3145   3.3689   3.4596
     cgsolve_all iterations  66    anorm=    0.75E-07
PARA_AUG  1     -26.4707264        -0.2796933        -0.0877898
     cgsolve_all iterations  66    anorm=    0.74E-07
PARA_AUG  2      -0.2634176       -23.7695255         0.3575127
     cgsolve_all iterations  62    anorm=    0.74E-07
PARA_AUG  3       0.0329111         0.4567849       -26.1721843
     cgsolve_all iterations  71    anorm=    0.72E-07
     cgsolve_all iterations  69    anorm=    0.73E-07
     cgsolve_all iterations  71    anorm=    0.74E-07
     compute_u_kq: q = (    0.0204,    0.0000,    0.0000)
     Rotating WFCS
     ethr =  1.00E-14,  avg # of iterations = 23.0
     eigenvalues at k:
 -35.1599 -34.9387 -34.7846 -34.6632 -34.3792 -34.2939 -34.2842 -34.2147
 -34.1861 -34.1496 -34.1063 -34.0183 -33.9702 -17.1279 -16.9629 -16.8591
 -16.7784 -16.6119 -16.5363 -16.5015 -16.4527 -16.4028 -16.3735 -16.3136
 -16.2696 -16.2193 -16.1951 -16.1617 -16.1290 -16.0808 -16.0618 -16.0065
 -15.9533 -15.9142 -15.8959 -15.8690 -15.8330 -15.8042 -15.7871 -15.7608
 -15.7039 -15.6945 -15.6760 -15.6448 -15.6193 -15.5829 -15.5797 -15.5618
 -15.5426 -15.5270 -15.4874 -15.4724 -15.4579 -15.4237 -15.3933 -15.3755
 -15.3627 -15.3266 -15.3084 -15.2729 -15.2559 -15.2407 -15.2243 -15.1962
 -15.1711 -15.1585 -15.1347 -15.1181 -15.0978 -15.0851 -15.0716 -15.0525
 -15.0211 -14.9922 -14.8610 -14.7796 -14.7025 -14.6170 -13.8140 -13.7187
 -13.6982 -13.6321 -13.5865 -13.3940 -13.3292 -13.2864 -13.2651 -13.2029
 -13.1077 -12.9664 -12.9083 -12.8778 -12.8385 -12.7980 -12.7418 -12.7180
 -12.6530 -12.6258 -12.5790 -12.5259 -12.4594 -12.4317 -12.4246 -12.3133
  -4.8259  -4.6632  -4.5513  -4.4806  -4.4034  -4.3123  -4.2487  -4.1776
  -4.0722  -3.9899  -3.9481  -3.9177  -3.8522  -3.8104  -3.8001  -3.7522
  -3.7325  -3.5834  -3.5245  -3.3961  -3.3816  -3.3155  -3.2102  -3.1777
  -2.9486  -2.4256  -2.2653  -1.9998  -1.9518  -1.8247  -1.6693  -1.6361
  -1.5492  -1.4880  -1.4348  -1.3793  -1.3323  -1.2928  -1.2245  -1.1811
  -1.1602  -1.0658  -1.0170  -0.9655  -0.8911  -0.8132  -0.7932  -0.7047
  -0.5930  -0.5670  -0.5094  -0.4713  -0.4010  -0.3502  -0.3176  -0.3011
  -0.1979  -0.1656  -0.1192  -0.0915  -0.0668  -0.0241   0.0349   0.0642
   0.1217   0.2377   0.3564   0.3717   0.4247   0.4732   0.5325   0.5903
   0.6598   0.7029   0.7344   0.7552   0.7887   0.8327   0.8780   0.9257
   0.9750   1.0236   1.0357   1.0821   1.1200   1.1697   1.1768   1.2020
   1.2433   1.2660   1.3188   1.3357   1.3604   1.3917   1.4136   1.4462
   1.4822   1.5425   1.5633   1.5941   1.6411   1.6707   1.6885   1.7181
   1.7310   1.7685   1.7936   1.8197   1.8495   1.8763   1.8922   1.9386
   1.9577   1.9753   2.0005   2.0203   2.0453   2.0779   2.0893   2.0978
   2.1121   2.1445   2.1537   2.1794   2.2128   2.2440   2.2512   2.2700
   2.3321   2.3585   2.4193   2.4821   2.4902   2.5514   2.5917   2.6111
   2.6510   2.7094   2.7293   2.7437   2.7794   2.8265   2.8809   2.8897
   2.9072   2.9370   2.9553   2.9920   3.0484   3.0574   3.1518   3.2105
   3.2711   3.3145   3.3689   3.4596
     eigenvalues at k+q:
 -35.1599 -34.9387 -34.7846 -34.6632 -34.3792 -34.2939 -34.2843 -34.2147
 -34.1861 -34.1496 -34.1063 -34.0183 -33.9702 -17.1314 -16.9622 -16.8616
 -16.7786 -16.6124 -16.5310 -16.4994 -16.4519 -16.4035 -16.3723 -16.3163
 -16.2709 -16.2172 -16.1907 -16.1619 -16.1294 -16.0800 -16.0628 -16.0100
 -15.9546 -15.9138 -15.8962 -15.8691 -15.8343 -15.8043 -15.7902 -15.7620
 -15.7058 -15.6938 -15.6772 -15.6469 -15.6209 -15.5839 -15.5795 -15.5614
 -15.5444 -15.5310 -15.4908 -15.4739 -15.4584 -15.4238 -15.3922 -15.3754
 -15.3633 -15.3231 -15.3048 -15.2727 -15.2543 -15.2403 -15.2235 -15.1963
 -15.1710 -15.1586 -15.1324 -15.1178 -15.0984 -15.0849 -15.0708 -15.0516
 -15.0215 -14.9915 -14.8578 -14.7752 -14.7001 -14.6149 -13.8133 -13.7152
 -13.6949 -13.6273 -13.5783 -13.3905 -13.3249 -13.2822 -13.2617 -13.1967
 -13.1061 -12.9680 -12.9081 -12.8778 -12.8393 -12.8022 -12.7394 -12.7244
 -12.6549 -12.6269 -12.5831 -12.5294 -12.4675 -12.4385 -12.4323 -12.3227
  -4.8260  -4.6603  -4.5493  -4.4829  -4.4067  -4.3126  -4.2496  -4.1763
  -4.0662  -3.9790  -3.9464  -3.9218  -3.8566  -3.8113  -3.8003  -3.7554
  -3.7359  -3.5827  -3.5270  -3.3953  -3.3791  -3.3172  -3.2104  -3.1753
  -2.9471  -2.4306  -2.2618  -1.9988  -1.9496  -1.8190  -1.6661  -1.6281
  -1.5472  -1.4812  -1.4308  -1.3739  -1.3244  -1.2882  -1.2207  -1.1734
  -1.1547  -1.0705  -1.0154  -0.9627  -0.8894  -0.8117  -0.7927  -0.7074
  -0.5963  -0.5629  -0.5137  -0.4670  -0.4082  -0.3513  -0.3165  -0.3014
  -0.1959  -0.1686  -0.1226  -0.0968  -0.0721  -0.0272   0.0327   0.0640
   0.1196   0.2330   0.3564   0.3723   0.4233   0.4729   0.5326   0.5955
   0.6645   0.7069   0.7372   0.7536   0.7872   0.8312   0.8757   0.9225
   0.9736   1.0214   1.0340   1.0828   1.1168   1.1662   1.1772   1.1989
   1.2373   1.2628   1.3152   1.3297   1.3584   1.3862   1.4099   1.4441
   1.4803   1.5366   1.5641   1.5935   1.6353   1.6665   1.6844   1.7155
   1.7296   1.7658   1.7933   1.8158   1.8449   1.8729   1.8893   1.9366
   1.9553   1.9707   1.9974   2.0198   2.0411   2.0792   2.0880   2.0955
   2.1116   2.1446   2.1513   2.1782   2.2090   2.2437   2.2516   2.2668
   2.3316   2.3571   2.4249   2.4831   2.4926   2.5555   2.5926   2.6136
   2.6530   2.7120   2.7331   2.7473   2.7805   2.8274   2.8806   2.8934
   2.9098   2.9397   2.9610   2.9944   3.0515   3.0579   3.1514   3.2096
   3.2739   3.3178   3.3725   3.4530
     cgsolve_all iterations  71    anorm=    0.74E-07
     cgsolve_all iterations  69    anorm=    0.73E-07
     cgsolve_all iterations  71    anorm=    0.74E-07
     compute_u_kq: q = (   -0.0204,    0.0000,    0.0000)
     Rotating WFCS
     ethr =  1.00E-14,  avg # of iterations = 23.0
     eigenvalues at k:
 -35.1599 -34.9387 -34.7846 -34.6632 -34.3792 -34.2939 -34.2842 -34.2147
 -34.1861 -34.1496 -34.1063 -34.0183 -33.9702 -17.1279 -16.9629 -16.8591
 -16.7784 -16.6119 -16.5363 -16.5015 -16.4527 -16.4028 -16.3735 -16.3136
 -16.2696 -16.2193 -16.1951 -16.1617 -16.1290 -16.0808 -16.0618 -16.0065
 -15.9533 -15.9142 -15.8959 -15.8690 -15.8330 -15.8042 -15.7871 -15.7608
 -15.7039 -15.6945 -15.6760 -15.6448 -15.6193 -15.5829 -15.5797 -15.5618
 -15.5426 -15.5270 -15.4874 -15.4724 -15.4579 -15.4237 -15.3933 -15.3755
 -15.3627 -15.3266 -15.3084 -15.2729 -15.2559 -15.2407 -15.2243 -15.1962
 -15.1711 -15.1585 -15.1347 -15.1181 -15.0978 -15.0851 -15.0716 -15.0525
 -15.0211 -14.9922 -14.8610 -14.7796 -14.7025 -14.6170 -13.8140 -13.7187
 -13.6982 -13.6321 -13.5865 -13.3940 -13.3292 -13.2864 -13.2651 -13.2029
 -13.1077 -12.9664 -12.9083 -12.8778 -12.8385 -12.7980 -12.7418 -12.7180
 -12.6530 -12.6258 -12.5790 -12.5259 -12.4594 -12.4317 -12.4246 -12.3133
  -4.8259  -4.6632  -4.5513  -4.4806  -4.4034  -4.3123  -4.2487  -4.1776
  -4.0722  -3.9899  -3.9481  -3.9177  -3.8522  -3.8104  -3.8001  -3.7522
  -3.7325  -3.5834  -3.5245  -3.3961  -3.3816  -3.3155  -3.2102  -3.1777
  -2.9486  -2.4256  -2.2653  -1.9998  -1.9518  -1.8247  -1.6693  -1.6361
  -1.5492  -1.4880  -1.4348  -1.3793  -1.3323  -1.2928  -1.2245  -1.1811
  -1.1602  -1.0658  -1.0170  -0.9655  -0.8911  -0.8132  -0.7932  -0.7047
  -0.5930  -0.5670  -0.5094  -0.4713  -0.4010  -0.3502  -0.3176  -0.3011
  -0.1979  -0.1656  -0.1192  -0.0915  -0.0668  -0.0241   0.0349   0.0642
   0.1217   0.2377   0.3564   0.3717   0.4247   0.4732   0.5325   0.5903
   0.6598   0.7029   0.7344   0.7552   0.7887   0.8327   0.8780   0.9257
   0.9750   1.0236   1.0357   1.0821   1.1200   1.1697   1.1768   1.2020
   1.2433   1.2660   1.3188   1.3357   1.3604   1.3917   1.4136   1.4462
   1.4822   1.5425   1.5633   1.5941   1.6411   1.6707   1.6885   1.7181
   1.7310   1.7685   1.7936   1.8197   1.8495   1.8763   1.8922   1.9386
   1.9577   1.9753   2.0005   2.0203   2.0453   2.0779   2.0893   2.0978
   2.1121   2.1445   2.1537   2.1794   2.2128   2.2440   2.2512   2.2700
   2.3321   2.3585   2.4193   2.4821   2.4902   2.5514   2.5917   2.6111
   2.6510   2.7094   2.7293   2.7437   2.7794   2.8265   2.8809   2.8897
   2.9072   2.9370   2.9553   2.9920   3.0484   3.0574   3.1518   3.2105
   3.2711   3.3145   3.3689   3.4596
     eigenvalues at k+q:
 -35.1599 -34.9387 -34.7846 -34.6632 -34.3792 -34.2939 -34.2843 -34.2147
 -34.1861 -34.1496 -34.1063 -34.0183 -33.9702 -17.1245 -16.9633 -16.8565
 -16.7781 -16.6115 -16.5424 -16.5035 -16.4532 -16.4022 -16.3743 -16.3106
 -16.2685 -16.2209 -16.1994 -16.1615 -16.1283 -16.0816 -16.0607 -16.0034
 -15.9525 -15.9145 -15.8957 -15.8692 -15.8311 -15.8044 -15.7836 -15.7595
 -15.7021 -15.6952 -15.6744 -15.6426 -15.6177 -15.5818 -15.5800 -15.5623
 -15.5412 -15.5228 -15.4838 -15.4719 -15.4565 -15.4236 -15.3945 -15.3754
 -15.3624 -15.3305 -15.3117 -15.2731 -15.2575 -15.2410 -15.2249 -15.1960
 -15.1714 -15.1585 -15.1371 -15.1183 -15.0971 -15.0854 -15.0724 -15.0535
 -15.0207 -14.9930 -14.8643 -14.7839 -14.7049 -14.6190 -13.8146 -13.7227
 -13.7013 -13.6373 -13.5937 -13.3978 -13.3338 -13.2903 -13.2683 -13.2086
 -13.1091 -12.9656 -12.9091 -12.8777 -12.8377 -12.7932 -12.7443 -12.7111
 -12.6510 -12.6247 -12.5755 -12.5221 -12.4516 -12.4252 -12.4170 -12.3041
  -4.8258  -4.6660  -4.5533  -4.4783  -4.4000  -4.3120  -4.2473  -4.1790
  -4.0779  -4.0005  -3.9500  -3.9134  -3.8481  -3.8095  -3.7997  -3.7502
  -3.7282  -3.5840  -3.5219  -3.3969  -3.3841  -3.3136  -3.2101  -3.1801
  -2.9500  -2.4203  -2.2690  -2.0011  -1.9539  -1.8301  -1.6732  -1.6436
  -1.5515  -1.4943  -1.4389  -1.3843  -1.3399  -1.2974  -1.2295  -1.1889
  -1.1640  -1.0610  -1.0191  -0.9683  -0.8926  -0.8170  -0.7912  -0.7012
  -0.5903  -0.5707  -0.5049  -0.4756  -0.3946  -0.3493  -0.3203  -0.2991
  -0.1991  -0.1621  -0.1176  -0.0856  -0.0607  -0.0205   0.0365   0.0650
   0.1237   0.2420   0.3564   0.3715   0.4256   0.4716   0.5329   0.5852
   0.6556   0.6990   0.7320   0.7577   0.7901   0.8333   0.8814   0.9291
   0.9766   1.0204   1.0419   1.0813   1.1237   1.1714   1.1788   1.2057
   1.2486   1.2695   1.3213   1.3421   1.3622   1.3954   1.4190   1.4475
   1.4847   1.5479   1.5627   1.5946   1.6460   1.6752   1.6925   1.7211
   1.7328   1.7711   1.7939   1.8236   1.8530   1.8804   1.8959   1.9404
   1.9602   1.9780   2.0048   2.0213   2.0503   2.0765   2.0900   2.1002
   2.1124   2.1444   2.1567   2.1802   2.2160   2.2438   2.2518   2.2739
   2.3325   2.3589   2.4144   2.4787   2.4893   2.5473   2.5909   2.6087
   2.6495   2.7062   2.7241   2.7404   2.7787   2.8248   2.8797   2.8859
   2.9064   2.9335   2.9526   2.9898   3.0449   3.0576   3.1518   3.2115
   3.2679   3.3114   3.3647   3.4660
     cgsolve_all iterations  73    anorm=    0.72E-07
     cgsolve_all iterations  71    anorm=    0.74E-07
     cgsolve_all iterations  71    anorm=    0.75E-07
     compute_u_kq: q = (    0.0000,    0.0204,    0.0000)
     Rotating WFCS
     ethr =  1.00E-14,  avg # of iterations = 23.0
     eigenvalues at k:
 -35.1599 -34.9387 -34.7846 -34.6632 -34.3792 -34.2939 -34.2842 -34.2147
 -34.1861 -34.1496 -34.1063 -34.0183 -33.9702 -17.1279 -16.9629 -16.8591
 -16.7784 -16.6119 -16.5363 -16.5015 -16.4527 -16.4028 -16.3735 -16.3136
 -16.2696 -16.2193 -16.1951 -16.1617 -16.1290 -16.0808 -16.0618 -16.0065
 -15.9533 -15.9142 -15.8959 -15.8690 -15.8330 -15.8042 -15.7871 -15.7608
 -15.7039 -15.6945 -15.6760 -15.6448 -15.6193 -15.5829 -15.5797 -15.5618
 -15.5426 -15.5270 -15.4874 -15.4724 -15.4579 -15.4237 -15.3933 -15.3755
 -15.3627 -15.3266 -15.3084 -15.2729 -15.2559 -15.2407 -15.2243 -15.1962
 -15.1711 -15.1585 -15.1347 -15.1181 -15.0978 -15.0851 -15.0716 -15.0525
 -15.0211 -14.9922 -14.8610 -14.7796 -14.7025 -14.6170 -13.8140 -13.7187
 -13.6982 -13.6321 -13.5865 -13.3940 -13.3292 -13.2864 -13.2651 -13.2029
 -13.1077 -12.9664 -12.9083 -12.8778 -12.8385 -12.7980 -12.7418 -12.7180
 -12.6530 -12.6258 -12.5790 -12.5259 -12.4594 -12.4317 -12.4246 -12.3133
  -4.8259  -4.6632  -4.5513  -4.4806  -4.4034  -4.3123  -4.2487  -4.1776
  -4.0722  -3.9899  -3.9481  -3.9177  -3.8522  -3.8104  -3.8001  -3.7522
  -3.7325  -3.5834  -3.5245  -3.3961  -3.3816  -3.3155  -3.2102  -3.1777
  -2.9486  -2.4256  -2.2653  -1.9998  -1.9518  -1.8247  -1.6693  -1.6361
  -1.5492  -1.4880  -1.4348  -1.3793  -1.3323  -1.2928  -1.2245  -1.1811
  -1.1602  -1.0658  -1.0170  -0.9655  -0.8911  -0.8132  -0.7932  -0.7047
  -0.5930  -0.5670  -0.5094  -0.4713  -0.4010  -0.3502  -0.3176  -0.3011
  -0.1979  -0.1656  -0.1192  -0.0915  -0.0668  -0.0241   0.0349   0.0642
   0.1217   0.2377   0.3564   0.3717   0.4247   0.4732   0.5325   0.5903
   0.6598   0.7029   0.7344   0.7552   0.7887   0.8327   0.8780   0.9257
   0.9750   1.0236   1.0357   1.0821   1.1200   1.1697   1.1768   1.2020
   1.2433   1.2660   1.3188   1.3357   1.3604   1.3917   1.4136   1.4462
   1.4822   1.5425   1.5633   1.5941   1.6411   1.6707   1.6885   1.7181
   1.7310   1.7685   1.7936   1.8197   1.8495   1.8763   1.8922   1.9386
   1.9577   1.9753   2.0005   2.0203   2.0453   2.0779   2.0893   2.0978
   2.1121   2.1445   2.1537   2.1794   2.2128   2.2440   2.2512   2.2700
   2.3321   2.3585   2.4193   2.4821   2.4902   2.5514   2.5917   2.6111
   2.6510   2.7094   2.7293   2.7437   2.7794   2.8265   2.8809   2.8897
   2.9072   2.9370   2.9553   2.9920   3.0484   3.0574   3.1518   3.2105
   3.2711   3.3145   3.3689   3.4596
     eigenvalues at k+q:
 -35.1599 -34.9387 -34.7846 -34.6632 -34.3792 -34.2939 -34.2843 -34.2147
 -34.1861 -34.1496 -34.1063 -34.0183 -33.9702 -17.1278 -16.9633 -16.8584
 -16.7787 -16.6124 -16.5362 -16.5011 -16.4529 -16.4023 -16.3751 -16.3120
 -16.2694 -16.2183 -16.1971 -16.1595 -16.1295 -16.0828 -16.0619 -16.0057
 -15.9546 -15.9150 -15.8935 -15.8682 -15.8317 -15.8045 -15.7877 -15.7612
 -15.7056 -15.6939 -15.6767 -15.6426 -15.6204 -15.5838 -15.5794 -15.5626
 -15.5426 -15.5269 -15.4858 -15.4705 -15.4583 -15.4204 -15.3956 -15.3758
 -15.3637 -15.3294 -15.3105 -15.2689 -15.2574 -15.2427 -15.2242 -15.1959
 -15.1731 -15.1558 -15.1352 -15.1170 -15.0973 -15.0835 -15.0716 -15.0525
 -15.0213 -14.9921 -14.8617 -14.7793 -14.7030 -14.6172 -13.8116 -13.7171
 -13.6987 -13.6318 -13.5912 -13.3931 -13.3300 -13.2863 -13.2648 -13.2029
 -13.1087 -12.9737 -12.9122 -12.8788 -12.8372 -12.7897 -12.7413 -12.7110
 -12.6531 -12.6242 -12.5799 -12.5268 -12.4596 -12.4316 -12.4256 -12.3154
  -4.8259  -4.6670  -4.5505  -4.4798  -4.3959  -4.3121  -4.2487  -4.1782
  -4.0732  -4.0002  -3.9475  -3.9167  -3.8500  -3.8102  -3.7995  -3.7526
  -3.7327  -3.5821  -3.5225  -3.3967  -3.3826  -3.3133  -3.2087  -3.1798
  -2.9498  -2.4242  -2.2659  -1.9998  -1.9539  -1.8216  -1.6710  -1.6320
  -1.5487  -1.4887  -1.4325  -1.3815  -1.3341  -1.2923  -1.2231  -1.1829
  -1.1597  -1.0733  -1.0194  -0.9649  -0.8960  -0.8162  -0.7859  -0.7056
  -0.5884  -0.5642  -0.5091  -0.4720  -0.3949  -0.3533  -0.3181  -0.3010
  -0.2006  -0.1669  -0.1163  -0.0913  -0.0674  -0.0269   0.0372   0.0655
   0.1191   0.2365   0.3539   0.3737   0.4245   0.4734   0.5378   0.5912
   0.6586   0.7007   0.7342   0.7580   0.7891   0.8366   0.8722   0.9214
   0.9785   1.0222   1.0352   1.0806   1.1241   1.1698   1.1781   1.2015
   1.2427   1.2640   1.3201   1.3334   1.3631   1.3933   1.4159   1.4457
   1.4864   1.5441   1.5607   1.5949   1.6407   1.6712   1.6906   1.7197
   1.7330   1.7662   1.7908   1.8214   1.8467   1.8735   1.8902   1.9399
   1.9598   1.9746   2.0016   2.0185   2.0451   2.0746   2.0884   2.0997
   2.1130   2.1458   2.1545   2.1801   2.2154   2.2408   2.2494   2.2699
   2.3299   2.3587   2.4143   2.4847   2.4929   2.5527   2.5989   2.6071
   2.6500   2.7047   2.7261   2.7441   2.7798   2.8285   2.8803   2.8919
   2.9077   2.9382   2.9548   2.9925   3.0487   3.0558   3.1505   3.2094
   3.2705   3.3138   3.3692   3.4618
     cgsolve_all iterations  71    anorm=    0.71E-07
     cgsolve_all iterations  69    anorm=    0.74E-07
     cgsolve_all iterations  71    anorm=    0.74E-07
     compute_u_kq: q = (    0.0000,   -0.0204,    0.0000)
     Rotating WFCS
     ethr =  1.00E-14,  avg # of iterations = 23.0
     eigenvalues at k:
 -35.1599 -34.9387 -34.7846 -34.6632 -34.3792 -34.2939 -34.2842 -34.2147
 -34.1861 -34.1496 -34.1063 -34.0183 -33.9702 -17.1279 -16.9629 -16.8591
 -16.7784 -16.6119 -16.5363 -16.5015 -16.4527 -16.4028 -16.3735 -16.3136
 -16.2696 -16.2193 -16.1951 -16.1617 -16.1290 -16.0808 -16.0618 -16.0065
 -15.9533 -15.9142 -15.8959 -15.8690 -15.8330 -15.8042 -15.7871 -15.7608
 -15.7039 -15.6945 -15.6760 -15.6448 -15.6193 -15.5829 -15.5797 -15.5618
 -15.5426 -15.5270 -15.4874 -15.4724 -15.4579 -15.4237 -15.3933 -15.3755
 -15.3627 -15.3266 -15.3084 -15.2729 -15.2559 -15.2407 -15.2243 -15.1962
 -15.1711 -15.1585 -15.1347 -15.1181 -15.0978 -15.0851 -15.0716 -15.0525
 -15.0211 -14.9922 -14.8610 -14.7796 -14.7025 -14.6170 -13.8140 -13.7187
 -13.6982 -13.6321 -13.5865 -13.3940 -13.3292 -13.2864 -13.2651 -13.2029
 -13.1077 -12.9664 -12.9083 -12.8778 -12.8385 -12.7980 -12.7418 -12.7180
 -12.6530 -12.6258 -12.5790 -12.5259 -12.4594 -12.4317 -12.4246 -12.3133
  -4.8259  -4.6632  -4.5513  -4.4806  -4.4034  -4.3123  -4.2487  -4.1776
  -4.0722  -3.9899  -3.9481  -3.9177  -3.8522  -3.8104  -3.8001  -3.7522
  -3.7325  -3.5834  -3.5245  -3.3961  -3.3816  -3.3155  -3.2102  -3.1777
  -2.9486  -2.4256  -2.2653  -1.9998  -1.9518  -1.8247  -1.6693  -1.6361
  -1.5492  -1.4880  -1.4348  -1.3793  -1.3323  -1.2928  -1.2245  -1.1811
  -1.1602  -1.0658  -1.0170  -0.9655  -0.8911  -0.8132  -0.7932  -0.7047
  -0.5930  -0.5670  -0.5094  -0.4713  -0.4010  -0.3502  -0.3176  -0.3011
  -0.1979  -0.1656  -0.1192  -0.0915  -0.0668  -0.0241   0.0349   0.0642
   0.1217   0.2377   0.3564   0.3717   0.4247   0.4732   0.5325   0.5903
   0.6598   0.7029   0.7344   0.7552   0.7887   0.8327   0.8780   0.9257
   0.9750   1.0236   1.0357   1.0821   1.1200   1.1697   1.1768   1.2020
   1.2433   1.2660   1.3188   1.3357   1.3604   1.3917   1.4136   1.4462
   1.4822   1.5425   1.5633   1.5941   1.6411   1.6707   1.6885   1.7181
   1.7310   1.7685   1.7936   1.8197   1.8495   1.8763   1.8922   1.9386
   1.9577   1.9753   2.0005   2.0203   2.0453   2.0779   2.0893   2.0978
   2.1121   2.1445   2.1537   2.1794   2.2128   2.2440   2.2512   2.2700
   2.3321   2.3585   2.4193   2.4821   2.4902   2.5514   2.5917   2.6111
   2.6510   2.7094   2.7293   2.7437   2.7794   2.8265   2.8809   2.8897
   2.9072   2.9370   2.9553   2.9920   3.0484   3.0574   3.1518   3.2105
   3.2711   3.3145   3.3689   3.4596
     eigenvalues at k+q:
 -35.1599 -34.9387 -34.7846 -34.6632 -34.3792 -34.2939 -34.2843 -34.2147
 -34.1861 -34.1496 -34.1063 -34.0183 -33.9702 -17.1281 -16.9624 -16.8596
 -16.7784 -16.6114 -16.5364 -16.5015 -16.4526 -16.4033 -16.3719 -16.3154
 -16.2698 -16.2204 -16.1931 -16.1639 -16.1286 -16.0786 -16.0610 -16.0071
 -15.9519 -15.9136 -15.8982 -15.8699 -15.8345 -15.8042 -15.7867 -15.7598
 -15.7019 -15.6951 -15.6753 -15.6471 -15.6180 -15.5828 -15.5790 -15.5610
 -15.5430 -15.5267 -15.4892 -15.4737 -15.4581 -15.4266 -15.3917 -15.3750
 -15.3617 -15.3244 -15.3066 -15.2775 -15.2542 -15.2388 -15.2242 -15.1962
 -15.1694 -15.1617 -15.1340 -15.1190 -15.0984 -15.0867 -15.0717 -15.0523
 -15.0209 -14.9922 -14.8598 -14.7798 -14.7021 -14.6166 -13.8165 -13.7206
 -13.6978 -13.6322 -13.5818 -13.3946 -13.3289 -13.2863 -13.2652 -13.2030
 -13.1065 -12.9590 -12.9051 -12.8775 -12.8403 -12.8054 -12.7425 -12.7234
 -12.6535 -12.6278 -12.5777 -12.5248 -12.4597 -12.4326 -12.4227 -12.3117
  -4.8258  -4.6597  -4.5522  -4.4813  -4.4098  -4.3127  -4.2485  -4.1769
  -4.0712  -3.9796  -3.9487  -3.9184  -3.8551  -3.8110  -3.8004  -3.7523
  -3.7322  -3.5839  -3.5268  -3.3955  -3.3807  -3.3181  -3.2123  -3.1750
  -2.9460  -2.4269  -2.2652  -2.0001  -1.9501  -1.8274  -1.6672  -1.6401
  -1.5507  -1.4871  -1.4363  -1.3776  -1.3312  -1.2929  -1.2254  -1.1784
  -1.1603  -1.0589  -1.0152  -0.9672  -0.8864  -0.8107  -0.7984  -0.7040
  -0.6001  -0.5675  -0.5084  -0.4704  -0.4071  -0.3472  -0.3179  -0.3005
  -0.1963  -0.1637  -0.1234  -0.0929  -0.0648  -0.0213   0.0326   0.0643
   0.1244   0.2387   0.3584   0.3704   0.4250   0.4727   0.5267   0.5896
   0.6604   0.7058   0.7348   0.7536   0.7885   0.8285   0.8836   0.9297
   0.9715   1.0229   1.0377   1.0838   1.1162   1.1676   1.1763   1.2032
   1.2444   1.2684   1.3161   1.3394   1.3588   1.3895   1.4113   1.4470
   1.4783   1.5415   1.5653   1.5939   1.6417   1.6695   1.6871   1.7154
   1.7298   1.7703   1.7974   1.8183   1.8521   1.8780   1.8948   1.9366
   1.9536   1.9777   1.9998   2.0219   2.0457   2.0810   2.0892   2.0959
   2.1120   2.1424   2.1540   2.1784   2.2105   2.2472   2.2526   2.2702
   2.3337   2.3581   2.4237   2.4786   2.4886   2.5499   2.5839   2.6154
   2.6523   2.7129   2.7298   2.7443   2.7815   2.8242   2.8813   2.8875
   2.9072   2.9353   2.9565   2.9923   3.0460   3.0616   3.1521   3.2117
   3.2715   3.3146   3.3687   3.4575
     cgsolve_all iterations  71    anorm=    0.72E-07
     cgsolve_all iterations  69    anorm=    0.75E-07
     cgsolve_all iterations  71    anorm=    0.74E-07
     compute_u_kq: q = (    0.0000,    0.0000,    0.0204)
     Rotating WFCS
     ethr =  1.00E-14,  avg # of iterations = 23.0
     eigenvalues at k:
 -35.1599 -34.9387 -34.7846 -34.6632 -34.3792 -34.2939 -34.2842 -34.2147
 -34.1861 -34.1496 -34.1063 -34.0183 -33.9702 -17.1279 -16.9629 -16.8591
 -16.7784 -16.6119 -16.5363 -16.5015 -16.4527 -16.4028 -16.3735 -16.3136
 -16.2696 -16.2193 -16.1951 -16.1617 -16.1290 -16.0808 -16.0618 -16.0065
 -15.9533 -15.9142 -15.8959 -15.8690 -15.8330 -15.8042 -15.7871 -15.7608
 -15.7039 -15.6945 -15.6760 -15.6448 -15.6193 -15.5829 -15.5797 -15.5618
 -15.5426 -15.5270 -15.4874 -15.4724 -15.4579 -15.4237 -15.3933 -15.3755
 -15.3627 -15.3266 -15.3084 -15.2729 -15.2559 -15.2407 -15.2243 -15.1962
 -15.1711 -15.1585 -15.1347 -15.1181 -15.0978 -15.0851 -15.0716 -15.0525
 -15.0211 -14.9922 -14.8610 -14.7796 -14.7025 -14.6170 -13.8140 -13.7187
 -13.6982 -13.6321 -13.5865 -13.3940 -13.3292 -13.2864 -13.2651 -13.2029
 -13.1077 -12.9664 -12.9083 -12.8778 -12.8385 -12.7980 -12.7418 -12.7180
 -12.6530 -12.6258 -12.5790 -12.5259 -12.4594 -12.4317 -12.4246 -12.3133
  -4.8259  -4.6632  -4.5513  -4.4806  -4.4034  -4.3123  -4.2487  -4.1776
  -4.0722  -3.9899  -3.9481  -3.9177  -3.8522  -3.8104  -3.8001  -3.7522
  -3.7325  -3.5834  -3.5245  -3.3961  -3.3816  -3.3155  -3.2102  -3.1777
  -2.9486  -2.4256  -2.2653  -1.9998  -1.9518  -1.8247  -1.6693  -1.6361
  -1.5492  -1.4880  -1.4348  -1.3793  -1.3323  -1.2928  -1.2245  -1.1811
  -1.1602  -1.0658  -1.0170  -0.9655  -0.8911  -0.8132  -0.7932  -0.7047
  -0.5930  -0.5670  -0.5094  -0.4713  -0.4010  -0.3502  -0.3176  -0.3011
  -0.1979  -0.1656  -0.1192  -0.0915  -0.0668  -0.0241   0.0349   0.0642
   0.1217   0.2377   0.3564   0.3717   0.4247   0.4732   0.5325   0.5903
   0.6598   0.7029   0.7344   0.7552   0.7887   0.8327   0.8780   0.9257
   0.9750   1.0236   1.0357   1.0821   1.1200   1.1697   1.1768   1.2020
   1.2433   1.2660   1.3188   1.3357   1.3604   1.3917   1.4136   1.4462
   1.4822   1.5425   1.5633   1.5941   1.6411   1.6707   1.6885   1.7181
   1.7310   1.7685   1.7936   1.8197   1.8495   1.8763   1.8922   1.9386
   1.9577   1.9753   2.0005   2.0203   2.0453   2.0779   2.0893   2.0978
   2.1121   2.1445   2.1537   2.1794   2.2128   2.2440   2.2512   2.2700
   2.3321   2.3585   2.4193   2.4821   2.4902   2.5514   2.5917   2.6111
   2.6510   2.7094   2.7293   2.7437   2.7794   2.8265   2.8809   2.8897
   2.9072   2.9370   2.9553   2.9920   3.0484   3.0574   3.1518   3.2105
   3.2711   3.3145   3.3689   3.4596
     eigenvalues at k+q:
 -35.1599 -34.9387 -34.7846 -34.6632 -34.3792 -34.2939 -34.2843 -34.2147
 -34.1861 -34.1496 -34.1063 -34.0183 -33.9702 -17.1279 -16.9629 -16.8590
 -16.7784 -16.6120 -16.5365 -16.5015 -16.4525 -16.4031 -16.3738 -16.3137
 -16.2683 -16.2193 -16.1951 -16.1615 -16.1287 -16.0812 -16.0609 -16.0066
 -15.9535 -15.9152 -15.8958 -15.8693 -15.8337 -15.8044 -15.7892 -15.7580
 -15.7040 -15.6938 -15.6757 -15.6452 -15.6188 -15.5824 -15.5800 -15.5624
 -15.5410 -15.5274 -15.4895 -15.4710 -15.4580 -15.4228 -15.3935 -15.3768
 -15.3629 -15.3256 -15.3079 -15.2737 -15.2552 -15.2418 -15.2236 -15.1957
 -15.1712 -15.1591 -15.1349 -15.1181 -15.0979 -15.0852 -15.0716 -15.0526
 -15.0211 -14.9919 -14.8612 -14.7797 -14.7024 -14.6170 -13.8147 -13.7161
 -13.6985 -13.6339 -13.5869 -13.3939 -13.3294 -13.2850 -13.2650 -13.2042
 -13.1077 -12.9663 -12.9082 -12.8776 -12.8389 -12.7979 -12.7419 -12.7180
 -12.6529 -12.6258 -12.5789 -12.5259 -12.4593 -12.4316 -12.4245 -12.3132
  -4.8258  -4.6631  -4.5514  -4.4806  -4.4034  -4.3123  -4.2486  -4.1776
  -4.0722  -3.9898  -3.9480  -3.9177  -3.8523  -3.8105  -3.8000  -3.7520
  -3.7326  -3.5834  -3.5244  -3.3962  -3.3815  -3.3154  -3.2102  -3.1777
  -2.9486  -2.4257  -2.2653  -1.9996  -1.9519  -1.8243  -1.6695  -1.6374
  -1.5487  -1.4874  -1.4351  -1.3794  -1.3333  -1.2923  -1.2253  -1.1826
  -1.1580  -1.0648  -1.0164  -0.9657  -0.8917  -0.8129  -0.7932  -0.7043
  -0.5930  -0.5681  -0.5063  -0.4738  -0.4008  -0.3532  -0.3151  -0.3025
  -0.1983  -0.1612  -0.1197  -0.0889  -0.0693  -0.0264   0.0336   0.0674
   0.1197   0.2395   0.3564   0.3697   0.4256   0.4728   0.5321   0.5899
   0.6633   0.7038   0.7280   0.7556   0.7862   0.8317   0.8776   0.9255
   0.9761   1.0261   1.0391   1.0801   1.1212   1.1701   1.1771   1.2024
   1.2436   1.2626   1.3210   1.3363   1.3604   1.3919   1.4135   1.4467
   1.4839   1.5400   1.5637   1.5954   1.6423   1.6708   1.6876   1.7166
   1.7354   1.7678   1.7961   1.8195   1.8496   1.8755   1.8915   1.9350
   1.9573   1.9753   1.9994   2.0203   2.0439   2.0792   2.0888   2.0985
   2.1121   2.1454   2.1556   2.1815   2.2110   2.2438   2.2518   2.2694
   2.3318   2.3591   2.4194   2.4813   2.4892   2.5507   2.5912   2.6104
   2.6522   2.7094   2.7287   2.7437   2.7794   2.8269   2.8810   2.8884
   2.9079   2.9366   2.9558   2.9908   3.0498   3.0579   3.1516   3.2105
   3.2708   3.3142   3.3689   3.4599
     cgsolve_all iterations  71    anorm=    0.72E-07
     cgsolve_all iterations  69    anorm=    0.74E-07
     cgsolve_all iterations  71    anorm=    0.75E-07
     compute_u_kq: q = (    0.0000,    0.0000,   -0.0204)
     Rotating WFCS
     ethr =  1.00E-14,  avg # of iterations = 23.0
     eigenvalues at k:
 -35.1599 -34.9387 -34.7846 -34.6632 -34.3792 -34.2939 -34.2842 -34.2147
 -34.1861 -34.1496 -34.1063 -34.0183 -33.9702 -17.1279 -16.9629 -16.8591
 -16.7784 -16.6119 -16.5363 -16.5015 -16.4527 -16.4028 -16.3735 -16.3136
 -16.2696 -16.2193 -16.1951 -16.1617 -16.1290 -16.0808 -16.0618 -16.0065
 -15.9533 -15.9142 -15.8959 -15.8690 -15.8330 -15.8042 -15.7871 -15.7608
 -15.7039 -15.6945 -15.6760 -15.6448 -15.6193 -15.5829 -15.5797 -15.5618
 -15.5426 -15.5270 -15.4874 -15.4724 -15.4579 -15.4237 -15.3933 -15.3755
 -15.3627 -15.3266 -15.3084 -15.2729 -15.2559 -15.2407 -15.2243 -15.1962
 -15.1711 -15.1585 -15.1347 -15.1181 -15.0978 -15.0851 -15.0716 -15.0525
 -15.0211 -14.9922 -14.8610 -14.7796 -14.7025 -14.6170 -13.8140 -13.7187
 -13.6982 -13.6321 -13.5865 -13.3940 -13.3292 -13.2864 -13.2651 -13.2029
 -13.1077 -12.9664 -12.9083 -12.8778 -12.8385 -12.7980 -12.7418 -12.7180
 -12.6530 -12.6258 -12.5790 -12.5259 -12.4594 -12.4317 -12.4246 -12.3133
  -4.8259  -4.6632  -4.5513  -4.4806  -4.4034  -4.3123  -4.2487  -4.1776
  -4.0722  -3.9899  -3.9481  -3.9177  -3.8522  -3.8104  -3.8001  -3.7522
  -3.7325  -3.5834  -3.5245  -3.3961  -3.3816  -3.3155  -3.2102  -3.1777
  -2.9486  -2.4256  -2.2653  -1.9998  -1.9518  -1.8247  -1.6693  -1.6361
  -1.5492  -1.4880  -1.4348  -1.3793  -1.3323  -1.2928  -1.2245  -1.1811
  -1.1602  -1.0658  -1.0170  -0.9655  -0.8911  -0.8132  -0.7932  -0.7047
  -0.5930  -0.5670  -0.5094  -0.4713  -0.4010  -0.3502  -0.3176  -0.3011
  -0.1979  -0.1656  -0.1192  -0.0915  -0.0668  -0.0241   0.0349   0.0642
   0.1217   0.2377   0.3564   0.3717   0.4247   0.4732   0.5325   0.5903
   0.6598   0.7029   0.7344   0.7552   0.7887   0.8327   0.8780   0.9257
   0.9750   1.0236   1.0357   1.0821   1.1200   1.1697   1.1768   1.2020
   1.2433   1.2660   1.3188   1.3357   1.3604   1.3917   1.4136   1.4462
   1.4822   1.5425   1.5633   1.5941   1.6411   1.6707   1.6885   1.7181
   1.7310   1.7685   1.7936   1.8197   1.8495   1.8763   1.8922   1.9386
   1.9577   1.9753   2.0005   2.0203   2.0453   2.0779   2.0893   2.0978
   2.1121   2.1445   2.1537   2.1794   2.2128   2.2440   2.2512   2.2700
   2.3321   2.3585   2.4193   2.4821   2.4902   2.5514   2.5917   2.6111
   2.6510   2.7094   2.7293   2.7437   2.7794   2.8265   2.8809   2.8897
   2.9072   2.9370   2.9553   2.9920   3.0484   3.0574   3.1518   3.2105
   3.2711   3.3145   3.3689   3.4596
     eigenvalues at k+q:
 -35.1599 -34.9387 -34.7846 -34.6632 -34.3792 -34.2939 -34.2843 -34.2147
 -34.1861 -34.1496 -34.1063 -34.0183 -33.9702 -17.1280 -16.9629 -16.8591
 -16.7784 -16.6118 -16.5361 -16.5015 -16.4528 -16.4025 -16.3729 -16.3135
 -16.2712 -16.2193 -16.1949 -16.1618 -16.1293 -16.0805 -16.0626 -16.0065
 -15.9530 -15.9130 -15.8958 -15.8685 -15.8323 -15.8041 -15.7852 -15.7637
 -15.7041 -15.6949 -15.6760 -15.6441 -15.6198 -15.5846 -15.5788 -15.5611
 -15.5443 -15.5265 -15.4853 -15.4740 -15.4582 -15.4238 -15.3931 -15.3744
 -15.3628 -15.3274 -15.3089 -15.2722 -15.2564 -15.2395 -15.2250 -15.1969
 -15.1713 -15.1578 -15.1344 -15.1181 -15.0976 -15.0852 -15.0717 -15.0524
 -15.0212 -14.9925 -14.8607 -14.7795 -14.7026 -14.6169 -13.8132 -13.7214
 -13.6979 -13.6298 -13.5865 -13.3937 -13.3296 -13.2876 -13.2650 -13.2017
 -13.1078 -12.9665 -12.9085 -12.8779 -12.8381 -12.7982 -12.7417 -12.7180
 -12.6530 -12.6259 -12.5791 -12.5259 -12.4595 -12.4318 -12.4248 -12.3135
  -4.8259  -4.6632  -4.5512  -4.4806  -4.4032  -4.3123  -4.2487  -4.1776
  -4.0721  -3.9900  -3.9481  -3.9177  -3.8520  -3.8104  -3.8001  -3.7524
  -3.7324  -3.5834  -3.5245  -3.3960  -3.3816  -3.3155  -3.2102  -3.1777
  -2.9486  -2.4256  -2.2652  -1.9999  -1.9518  -1.8250  -1.6687  -1.6348
  -1.5496  -1.4888  -1.4345  -1.3794  -1.3309  -1.2937  -1.2237  -1.1805
  -1.1619  -1.0667  -1.0173  -0.9654  -0.8900  -0.8136  -0.7929  -0.7049
  -0.5933  -0.5657  -0.5126  -0.4688  -0.4005  -0.3479  -0.3201  -0.2996
  -0.1977  -0.1697  -0.1187  -0.0937  -0.0641  -0.0213   0.0359   0.0606
   0.1239   0.2362   0.3565   0.3735   0.4235   0.4737   0.5325   0.5906
   0.6564   0.7018   0.7408   0.7553   0.7918   0.8335   0.8785   0.9262
   0.9733   1.0203   1.0329   1.0837   1.1197   1.1669   1.1784   1.2019
   1.2419   1.2702   1.3168   1.3354   1.3603   1.3917   1.4138   1.4450
   1.4802   1.5439   1.5633   1.5929   1.6396   1.6690   1.6910   1.7192
   1.7278   1.7684   1.7920   1.8202   1.8497   1.8774   1.8926   1.9411
   1.9578   1.9764   2.0016   2.0211   2.0467   2.0759   2.0896   2.0982
   2.1124   2.1433   2.1514   2.1779   2.2143   2.2422   2.2514   2.2707
   2.3326   2.3580   2.4193   2.4811   2.4927   2.5516   2.5921   2.6120
   2.6502   2.7093   2.7294   2.7443   2.7794   2.8263   2.8806   2.8907
   2.9074   2.9370   2.9549   2.9931   3.0467   3.0571   3.1521   3.2106
   3.2712   3.3149   3.3689   3.4592
     cgsolve_all iterations  71    anorm=    0.72E-07
     cgsolve_all iterations  69    anorm=    0.73E-07
     cgsolve_all iterations  71    anorm=    0.75E-07

     k-point #    4 of     4      pool #  1    cpu time:   16876.9
     compute_u_kq: q = (    0.0000,    0.0000,    0.0000)
     Rotating WFCS
     ethr =  1.00E-14,  avg # of iterations =  6.0
     eigenvalues at k:
 -35.1599 -34.9387 -34.7846 -34.6632 -34.3792 -34.2939 -34.2842 -34.2147
 -34.1861 -34.1496 -34.1063 -34.0183 -33.9702 -17.1279 -16.9631 -16.8588
 -16.7786 -16.6130 -16.5360 -16.5019 -16.4507 -16.4036 -16.3669 -16.3144
 -16.2777 -16.2225 -16.1925 -16.1579 -16.1288 -16.0838 -16.0622 -16.0088
 -15.9514 -15.9109 -15.8906 -15.8622 -15.8415 -15.8108 -15.7919 -15.7638
 -15.7014 -15.6839 -15.6702 -15.6318 -15.6262 -15.6007 -15.5727 -15.5636
 -15.5467 -15.5216 -15.5001 -15.4742 -15.4579 -15.4097 -15.3894 -15.3798
 -15.3676 -15.3190 -15.3095 -15.2689 -15.2536 -15.2484 -15.2204 -15.2064
 -15.1758 -15.1555 -15.1317 -15.1170 -15.0965 -15.0853 -15.0732 -15.0525
 -15.0211 -14.9904 -14.8596 -14.7804 -14.7027 -14.6174 -13.8144 -13.7254
 -13.6946 -13.6166 -13.5989 -13.3815 -13.3472 -13.2807 -13.2646 -13.2022
 -13.1108 -12.9657 -12.9069 -12.8758 -12.8404 -12.7986 -12.7412 -12.7182
 -12.6518 -12.6262 -12.5792 -12.5265 -12.4595 -12.4315 -12.4245 -12.3133
  -4.8260  -4.6632  -4.5513  -4.4804  -4.4036  -4.3123  -4.2482  -4.1776
  -4.0720  -3.9908  -3.9469  -3.9180  -3.8521  -3.8112  -3.7995  -3.7532
  -3.7322  -3.5834  -3.5242  -3.3972  -3.3803  -3.3157  -3.2099  -3.1779
  -2.9487  -2.4256  -2.2648  -2.0001  -1.9527  -1.8247  -1.6607  -1.6374
  -1.5462  -1.4924  -1.4331  -1.3834  -1.3271  -1.3002  -1.2319  -1.1982
  -1.1484  -1.0652  -1.0087  -0.9698  -0.8743  -0.8174  -0.7908  -0.7014
  -0.5990  -0.5777  -0.5047  -0.4780  -0.3800  -0.3631  -0.3385  -0.2901
  -0.2045  -0.1717  -0.1140  -0.0885  -0.0394  -0.0115   0.0177   0.0558
   0.1271   0.2468   0.3596   0.3670   0.4159   0.4775   0.5201   0.5922
   0.6475   0.6912   0.7493   0.7720   0.7839   0.8269   0.8931   0.9330
   0.9667   1.0027   1.0574   1.0757   1.1303   1.1571   1.1807   1.1934
   1.2430   1.2860   1.3162   1.3432   1.3769   1.3892   1.4180   1.4240
   1.4651   1.5191   1.5662   1.5931   1.6252   1.6642   1.6904   1.7376
   1.7461   1.7582   1.8107   1.8284   1.8488   1.8670   1.8985   1.9255
   1.9573   1.9759   2.0115   2.0290   2.0501   2.0746   2.1009   2.1058
   2.1135   2.1247   2.1520   2.1844   2.2064   2.2270   2.2456   2.2769
   2.3375   2.3635   2.4200   2.4640   2.5000   2.5395   2.5890   2.6153
   2.6654   2.6995   2.7265   2.7582   2.7745   2.8308   2.8741   2.8965
   2.9137   2.9361   2.9568   2.9847   3.0407   3.0580   3.1524   3.2114
   3.2699   3.3182   3.3697   3.4593
     eigenvalues at k+q:
 -35.1599 -34.9387 -34.7846 -34.6632 -34.3792 -34.2939 -34.2843 -34.2147
 -34.1861 -34.1496 -34.1063 -34.0183 -33.9702 -17.1279 -16.9631 -16.8588
 -16.7786 -16.6129 -16.5360 -16.5019 -16.4507 -16.4036 -16.3669 -16.3144
 -16.2777 -16.2225 -16.1924 -16.1579 -16.1288 -16.0838 -16.0621 -16.0088
 -15.9514 -15.9108 -15.8906 -15.8622 -15.8415 -15.8108 -15.7919 -15.7638
 -15.7014 -15.6839 -15.6702 -15.6318 -15.6262 -15.6007 -15.5727 -15.5636
 -15.5468 -15.5216 -15.5001 -15.4742 -15.4579 -15.4098 -15.3894 -15.3798
 -15.3676 -15.3190 -15.3095 -15.2689 -15.2537 -15.2484 -15.2204 -15.2064
 -15.1758 -15.1555 -15.1317 -15.1170 -15.0965 -15.0853 -15.0732 -15.0525
 -15.0211 -14.9904 -14.8596 -14.7803 -14.7027 -14.6174 -13.8144 -13.7254
 -13.6946 -13.6165 -13.5989 -13.3815 -13.3472 -13.2807 -13.2646 -13.2022
 -13.1108 -12.9657 -12.9069 -12.8758 -12.8404 -12.7987 -12.7412 -12.7182
 -12.6518 -12.6262 -12.5792 -12.5266 -12.4595 -12.4316 -12.4246 -12.3134
  -4.8260  -4.6632  -4.5512  -4.4804  -4.4036  -4.3123  -4.2482  -4.1776
  -4.0720  -3.9908  -3.9469  -3.9180  -3.8521  -3.8112  -3.7995  -3.7532
  -3.7321  -3.5834  -3.5242  -3.3972  -3.3803  -3.3157  -3.2099  -3.1779
  -2.9487  -2.4255  -2.2648  -2.0001  -1.9527  -1.8247  -1.6607  -1.6374
  -1.5461  -1.4924  -1.4331  -1.3834  -1.3271  -1.3002  -1.2319  -1.1982
  -1.1484  -1.0652  -1.0087  -0.9698  -0.8743  -0.8174  -0.7908  -0.7013
  -0.5990  -0.5777  -0.5047  -0.4780  -0.3800  -0.3631  -0.3385  -0.2901
  -0.2045  -0.1717  -0.1140  -0.0885  -0.0394  -0.0114   0.0177   0.0558
   0.1271   0.2468   0.3596   0.3670   0.4159   0.4775   0.5201   0.5922
   0.6475   0.6912   0.7493   0.7720   0.7839   0.8269   0.8931   0.9330
   0.9667   1.0027   1.0574   1.0757   1.1303   1.1571   1.1807   1.1934
   1.2430   1.2860   1.3162   1.3433   1.3769   1.3892   1.4180   1.4240
   1.4651   1.5191   1.5662   1.5931   1.6252   1.6642   1.6904   1.7376
   1.7461   1.7583   1.8107   1.8284   1.8488   1.8670   1.8985   1.9255
   1.9573   1.9759   2.0115   2.0290   2.0501   2.0746   2.1009   2.1058
   2.1135   2.1247   2.1520   2.1844   2.2064   2.2270   2.2456   2.2769
   2.3376   2.3635   2.4200   2.4640   2.5001   2.5395   2.5890   2.6153
   2.6654   2.6995   2.7265   2.7582   2.7745   2.8308   2.8741   2.8965
   2.9137   2.9361   2.9568   2.9847   3.0407   3.0580   3.1524   3.2113
   3.2699   3.3182   3.3697   3.4593
     cgsolve_all iterations  66    anorm=    0.75E-07
PARA_AUG  1     -26.4703798        -0.2792616        -0.0900999
     cgsolve_all iterations  67    anorm=    0.75E-07
PARA_AUG  2      -0.2631952       -23.7694286         0.3574290
     cgsolve_all iterations  66    anorm=    0.74E-07
PARA_AUG  3       0.0309706         0.4567267       -26.1718092
     cgsolve_all iterations  71    anorm=    0.73E-07
     cgsolve_all iterations  69    anorm=    0.73E-07
     cgsolve_all iterations  71    anorm=    0.73E-07
     compute_u_kq: q = (    0.0204,    0.0000,    0.0000)
     Rotating WFCS
     ethr =  1.00E-14,  avg # of iterations = 24.0
     eigenvalues at k:
 -35.1599 -34.9387 -34.7846 -34.6632 -34.3792 -34.2939 -34.2842 -34.2147
 -34.1861 -34.1496 -34.1063 -34.0183 -33.9702 -17.1279 -16.9631 -16.8588
 -16.7786 -16.6130 -16.5360 -16.5019 -16.4507 -16.4036 -16.3669 -16.3144
 -16.2777 -16.2225 -16.1925 -16.1579 -16.1288 -16.0838 -16.0622 -16.0088
 -15.9514 -15.9109 -15.8906 -15.8622 -15.8415 -15.8108 -15.7919 -15.7638
 -15.7014 -15.6839 -15.6702 -15.6318 -15.6262 -15.6007 -15.5727 -15.5636
 -15.5467 -15.5216 -15.5001 -15.4742 -15.4579 -15.4097 -15.3894 -15.3798
 -15.3676 -15.3190 -15.3095 -15.2689 -15.2536 -15.2484 -15.2204 -15.2064
 -15.1758 -15.1555 -15.1317 -15.1170 -15.0965 -15.0853 -15.0732 -15.0525
 -15.0211 -14.9904 -14.8596 -14.7804 -14.7027 -14.6174 -13.8144 -13.7254
 -13.6946 -13.6166 -13.5989 -13.3815 -13.3472 -13.2807 -13.2646 -13.2022
 -13.1108 -12.9657 -12.9069 -12.8758 -12.8404 -12.7986 -12.7412 -12.7182
 -12.6518 -12.6262 -12.5792 -12.5265 -12.4595 -12.4315 -12.4245 -12.3133
  -4.8260  -4.6632  -4.5513  -4.4804  -4.4036  -4.3123  -4.2482  -4.1776
  -4.0720  -3.9908  -3.9469  -3.9180  -3.8521  -3.8112  -3.7995  -3.7532
  -3.7322  -3.5834  -3.5242  -3.3972  -3.3803  -3.3157  -3.2099  -3.1779
  -2.9487  -2.4256  -2.2648  -2.0001  -1.9527  -1.8247  -1.6607  -1.6374
  -1.5462  -1.4924  -1.4331  -1.3834  -1.3271  -1.3002  -1.2319  -1.1982
  -1.1484  -1.0652  -1.0087  -0.9698  -0.8743  -0.8174  -0.7908  -0.7014
  -0.5990  -0.5777  -0.5047  -0.4780  -0.3800  -0.3631  -0.3385  -0.2901
  -0.2045  -0.1717  -0.1140  -0.0885  -0.0394  -0.0115   0.0177   0.0558
   0.1271   0.2468   0.3596   0.3670   0.4159   0.4775   0.5201   0.5922
   0.6475   0.6912   0.7493   0.7720   0.7839   0.8269   0.8931   0.9330
   0.9667   1.0027   1.0574   1.0757   1.1303   1.1571   1.1807   1.1934
   1.2430   1.2860   1.3162   1.3432   1.3769   1.3892   1.4180   1.4240
   1.4651   1.5191   1.5662   1.5931   1.6252   1.6642   1.6904   1.7376
   1.7461   1.7582   1.8107   1.8284   1.8488   1.8670   1.8985   1.9255
   1.9573   1.9759   2.0115   2.0290   2.0501   2.0746   2.1009   2.1058
   2.1135   2.1247   2.1520   2.1844   2.2064   2.2270   2.2456   2.2769
   2.3375   2.3635   2.4200   2.4640   2.5000   2.5395   2.5890   2.6153
   2.6654   2.6995   2.7265   2.7582   2.7745   2.8308   2.8741   2.8965
   2.9137   2.9361   2.9568   2.9847   3.0407   3.0580   3.1524   3.2114
   3.2699   3.3182   3.3697   3.4593
     eigenvalues at k+q:
 -35.1599 -34.9387 -34.7846 -34.6632 -34.3792 -34.2939 -34.2843 -34.2147
 -34.1861 -34.1496 -34.1063 -34.0183 -33.9702 -17.1314 -16.9624 -16.8614
 -16.7788 -16.6134 -16.5310 -16.4997 -16.4498 -16.4043 -16.3656 -16.3171
 -16.2793 -16.2202 -16.1883 -16.1578 -16.1293 -16.0827 -16.0632 -16.0128
 -15.9531 -15.9107 -15.8888 -15.8628 -15.8453 -15.8114 -15.7917 -15.7647
 -15.7027 -15.6858 -15.6724 -15.6340 -15.6262 -15.6010 -15.5743 -15.5642
 -15.5468 -15.5263 -15.5015 -15.4742 -15.4612 -15.4083 -15.3894 -15.3800
 -15.3677 -15.3146 -15.3067 -15.2686 -15.2527 -15.2474 -15.2201 -15.2061
 -15.1750 -15.1559 -15.1299 -15.1167 -15.0974 -15.0849 -15.0723 -15.0517
 -15.0215 -14.9897 -14.8566 -14.7758 -14.7002 -14.6154 -13.8138 -13.7216
 -13.6919 -13.6128 -13.5893 -13.3787 -13.3421 -13.2770 -13.2610 -13.1959
 -13.1090 -12.9673 -12.9070 -12.8756 -12.8410 -12.8029 -12.7390 -12.7244
 -12.6538 -12.6272 -12.5832 -12.5303 -12.4676 -12.4384 -12.4322 -12.3227
  -4.8261  -4.6603  -4.5492  -4.4827  -4.4070  -4.3126  -4.2492  -4.1763
  -4.0660  -3.9801  -3.9450  -3.9220  -3.8566  -3.8121  -3.7998  -3.7562
  -3.7357  -3.5826  -3.5268  -3.3964  -3.3779  -3.3175  -3.2101  -3.1755
  -2.9472  -2.4305  -2.2613  -1.9993  -1.9508  -1.8188  -1.6545  -1.6321
  -1.5441  -1.4861  -1.4285  -1.3769  -1.3202  -1.2954  -1.2284  -1.1911
  -1.1433  -1.0694  -1.0065  -0.9679  -0.8726  -0.8171  -0.7892  -0.7029
  -0.6004  -0.5791  -0.5067  -0.4742  -0.3870  -0.3616  -0.3400  -0.2909
  -0.2012  -0.1750  -0.1171  -0.0937  -0.0446  -0.0143   0.0136   0.0569
   0.1247   0.2421   0.3589   0.3673   0.4146   0.4791   0.5217   0.5958
   0.6516   0.6951   0.7485   0.7729   0.7846   0.8242   0.8917   0.9309
   0.9661   0.9971   1.0571   1.0725   1.1278   1.1570   1.1755   1.1916
   1.2374   1.2852   1.3138   1.3403   1.3713   1.3843   1.4150   1.4199
   1.4609   1.5185   1.5665   1.5921   1.6202   1.6584   1.6890   1.7327
   1.7426   1.7564   1.8063   1.8245   1.8482   1.8634   1.8961   1.9238
   1.9534   1.9730   2.0082   2.0316   2.0495   2.0734   2.0980   2.1038
   2.1111   2.1209   2.1505   2.1815   2.2024   2.2276   2.2458   2.2751
   2.3370   2.3641   2.4251   2.4660   2.5014   2.5417   2.5926   2.6196
   2.6660   2.7013   2.7323   2.7562   2.7777   2.8332   2.8742   2.8990
   2.9160   2.9418   2.9604   2.9858   3.0446   3.0583   3.1520   3.2109
   3.2727   3.3215   3.3735   3.4526
     cgsolve_all iterations  71    anorm=    0.73E-07
     cgsolve_all iterations  69    anorm=    0.73E-07
     cgsolve_all iterations  71    anorm=    0.73E-07
     compute_u_kq: q = (   -0.0204,    0.0000,    0.0000)
     Rotating WFCS
     ethr =  1.00E-14,  avg # of iterations = 23.0
     eigenvalues at k:
 -35.1599 -34.9387 -34.7846 -34.6632 -34.3792 -34.2939 -34.2842 -34.2147
 -34.1861 -34.1496 -34.1063 -34.0183 -33.9702 -17.1279 -16.9631 -16.8588
 -16.7786 -16.6130 -16.5360 -16.5019 -16.4507 -16.4036 -16.3669 -16.3144
 -16.2777 -16.2225 -16.1925 -16.1579 -16.1288 -16.0838 -16.0622 -16.0088
 -15.9514 -15.9109 -15.8906 -15.8622 -15.8415 -15.8108 -15.7919 -15.7638
 -15.7014 -15.6839 -15.6702 -15.6318 -15.6262 -15.6007 -15.5727 -15.5636
 -15.5467 -15.5216 -15.5001 -15.4742 -15.4579 -15.4097 -15.3894 -15.3798
 -15.3676 -15.3190 -15.3095 -15.2689 -15.2536 -15.2484 -15.2204 -15.2064
 -15.1758 -15.1555 -15.1317 -15.1170 -15.0965 -15.0853 -15.0732 -15.0525
 -15.0211 -14.9904 -14.8596 -14.7804 -14.7027 -14.6174 -13.8144 -13.7254
 -13.6946 -13.6166 -13.5989 -13.3815 -13.3472 -13.2807 -13.2646 -13.2022
 -13.1108 -12.9657 -12.9069 -12.8758 -12.8404 -12.7986 -12.7412 -12.7182
 -12.6518 -12.6262 -12.5792 -12.5265 -12.4595 -12.4315 -12.4245 -12.3133
  -4.8260  -4.6632  -4.5513  -4.4804  -4.4036  -4.3123  -4.2482  -4.1776
  -4.0720  -3.9908  -3.9469  -3.9180  -3.8521  -3.8112  -3.7995  -3.7532
  -3.7322  -3.5834  -3.5242  -3.3972  -3.3803  -3.3157  -3.2099  -3.1779
  -2.9487  -2.4256  -2.2648  -2.0001  -1.9527  -1.8247  -1.6607  -1.6374
  -1.5462  -1.4924  -1.4331  -1.3834  -1.3271  -1.3002  -1.2319  -1.1982
  -1.1484  -1.0652  -1.0087  -0.9698  -0.8743  -0.8174  -0.7908  -0.7014
  -0.5990  -0.5777  -0.5047  -0.4780  -0.3800  -0.3631  -0.3385  -0.2901
  -0.2045  -0.1717  -0.1140  -0.0885  -0.0394  -0.0115   0.0177   0.0558
   0.1271   0.2468   0.3596   0.3670   0.4159   0.4775   0.5201   0.5922
   0.6475   0.6912   0.7493   0.7720   0.7839   0.8269   0.8931   0.9330
   0.9667   1.0027   1.0574   1.0757   1.1303   1.1571   1.1807   1.1934
   1.2430   1.2860   1.3162   1.3432   1.3769   1.3892   1.4180   1.4240
   1.4651   1.5191   1.5662   1.5931   1.6252   1.6642   1.6904   1.7376
   1.7461   1.7582   1.8107   1.8284   1.8488   1.8670   1.8985   1.9255
   1.9573   1.9759   2.0115   2.0290   2.0501   2.0746   2.1009   2.1058
   2.1135   2.1247   2.1520   2.1844   2.2064   2.2270   2.2456   2.2769
   2.3375   2.3635   2.4200   2.4640   2.5000   2.5395   2.5890   2.6153
   2.6654   2.6995   2.7265   2.7582   2.7745   2.8308   2.8741   2.8965
   2.9137   2.9361   2.9568   2.9847   3.0407   3.0580   3.1524   3.2114
   3.2699   3.3182   3.3697   3.4593
     eigenvalues at k+q:
 -35.1599 -34.9387 -34.7846 -34.6632 -34.3792 -34.2939 -34.2843 -34.2147
 -34.1861 -34.1496 -34.1063 -34.0183 -33.9702 -17.1244 -16.9635 -16.8563
 -16.7783 -16.6126 -16.5419 -16.5040 -16.4513 -16.4029 -16.3679 -16.3115
 -16.2762 -16.2245 -16.1964 -16.1580 -16.1280 -16.0849 -16.0611 -16.0051
 -15.9502 -15.9112 -15.8921 -15.8625 -15.8370 -15.8099 -15.7921 -15.7626
 -15.7006 -15.6819 -15.6676 -15.6296 -15.6262 -15.6001 -15.5714 -15.5627
 -15.5468 -15.5168 -15.4998 -15.4735 -15.4540 -15.4116 -15.3896 -15.3794
 -15.3675 -15.3242 -15.3118 -15.2689 -15.2549 -15.2490 -15.2206 -15.2065
 -15.1767 -15.1552 -15.1337 -15.1172 -15.0956 -15.0856 -15.0741 -15.0535
 -15.0207 -14.9912 -14.8628 -14.7847 -14.7051 -14.6194 -13.8151 -13.7291
 -13.6974 -13.6223 -13.6060 -13.3853 -13.3519 -13.2842 -13.2682 -13.2077
 -13.1123 -12.9648 -12.9074 -12.8760 -12.8398 -12.7937 -12.7437 -12.7113
 -12.6499 -12.6251 -12.5757 -12.5226 -12.4517 -12.4251 -12.4169 -12.3041
  -4.8259  -4.6660  -4.5532  -4.4781  -4.4003  -4.3121  -4.2469  -4.1790
  -4.0778  -4.0013  -3.9489  -3.9137  -3.8480  -3.8102  -3.7992  -3.7514
  -3.7277  -3.5840  -3.5216  -3.3981  -3.3828  -3.3139  -3.2098  -3.1802
  -2.9501  -2.4202  -2.2686  -2.0013  -1.9544  -1.8304  -1.6682  -1.6416
  -1.5489  -1.4980  -1.4380  -1.3892  -1.3339  -1.3049  -1.2364  -1.2049
  -1.1526  -1.0611  -1.0110  -0.9722  -0.8760  -0.8200  -0.7900  -0.6992
  -0.5987  -0.5760  -0.5023  -0.4817  -0.3738  -0.3650  -0.3374  -0.2882
  -0.2079  -0.1676  -0.1114  -0.0829  -0.0341  -0.0092   0.0221   0.0548
   0.1294   0.2508   0.3598   0.3678   0.4169   0.4737   0.5195   0.5889
   0.6439   0.6876   0.7500   0.7713   0.7839   0.8291   0.8948   0.9349
   0.9674   1.0083   1.0576   1.0781   1.1328   1.1586   1.1842   1.1974
   1.2484   1.2862   1.3185   1.3453   1.3824   1.3934   1.4215   1.4284
   1.4700   1.5193   1.5660   1.5943   1.6300   1.6701   1.6915   1.7417
   1.7494   1.7610   1.8147   1.8319   1.8499   1.8705   1.9014   1.9269
   1.9614   1.9779   2.0148   2.0264   2.0512   2.0755   2.1030   2.1075
   2.1174   2.1285   2.1538   2.1866   2.2105   2.2267   2.2457   2.2789
   2.3381   2.3619   2.4156   2.4616   2.4983   2.5377   2.5855   2.6113
   2.6645   2.6978   2.7201   2.7589   2.7724   2.8278   2.8734   2.8943
   2.9103   2.9323   2.9546   2.9839   3.0366   3.0582   3.1524   3.2120
   3.2668   3.3149   3.3655   3.4659
     cgsolve_all iterations  71    anorm=    0.74E-07
     cgsolve_all iterations  69    anorm=    0.73E-07
     cgsolve_all iterations  71    anorm=    0.74E-07
     compute_u_kq: q = (    0.0000,    0.0204,    0.0000)
     Rotating WFCS
     ethr =  1.00E-14,  avg # of iterations = 23.0
     eigenvalues at k:
 -35.1599 -34.9387 -34.7846 -34.6632 -34.3792 -34.2939 -34.2842 -34.2147
 -34.1861 -34.1496 -34.1063 -34.0183 -33.9702 -17.1279 -16.9631 -16.8588
 -16.7786 -16.6130 -16.5360 -16.5019 -16.4507 -16.4036 -16.3669 -16.3144
 -16.2777 -16.2225 -16.1925 -16.1579 -16.1288 -16.0838 -16.0622 -16.0088
 -15.9514 -15.9109 -15.8906 -15.8622 -15.8415 -15.8108 -15.7919 -15.7638
 -15.7014 -15.6839 -15.6702 -15.6318 -15.6262 -15.6007 -15.5727 -15.5636
 -15.5467 -15.5216 -15.5001 -15.4742 -15.4579 -15.4097 -15.3894 -15.3798
 -15.3676 -15.3190 -15.3095 -15.2689 -15.2536 -15.2484 -15.2204 -15.2064
 -15.1758 -15.1555 -15.1317 -15.1170 -15.0965 -15.0853 -15.0732 -15.0525
 -15.0211 -14.9904 -14.8596 -14.7804 -14.7027 -14.6174 -13.8144 -13.7254
 -13.6946 -13.6166 -13.5989 -13.3815 -13.3472 -13.2807 -13.2646 -13.2022
 -13.1108 -12.9657 -12.9069 -12.8758 -12.8404 -12.7986 -12.7412 -12.7182
 -12.6518 -12.6262 -12.5792 -12.5265 -12.4595 -12.4315 -12.4245 -12.3133
  -4.8260  -4.6632  -4.5513  -4.4804  -4.4036  -4.3123  -4.2482  -4.1776
  -4.0720  -3.9908  -3.9469  -3.9180  -3.8521  -3.8112  -3.7995  -3.7532
  -3.7322  -3.5834  -3.5242  -3.3972  -3.3803  -3.3157  -3.2099  -3.1779
  -2.9487  -2.4256  -2.2648  -2.0001  -1.9527  -1.8247  -1.6607  -1.6374
  -1.5462  -1.4924  -1.4331  -1.3834  -1.3271  -1.3002  -1.2319  -1.1982
  -1.1484  -1.0652  -1.0087  -0.9698  -0.8743  -0.8174  -0.7908  -0.7014
  -0.5990  -0.5777  -0.5047  -0.4780  -0.3800  -0.3631  -0.3385  -0.2901
  -0.2045  -0.1717  -0.1140  -0.0885  -0.0394  -0.0115   0.0177   0.0558
   0.1271   0.2468   0.3596   0.3670   0.4159   0.4775   0.5201   0.5922
   0.6475   0.6912   0.7493   0.7720   0.7839   0.8269   0.8931   0.9330
   0.9667   1.0027   1.0574   1.0757   1.1303   1.1571   1.1807   1.1934
   1.2430   1.2860   1.3162   1.3432   1.3769   1.3892   1.4180   1.4240
   1.4651   1.5191   1.5662   1.5931   1.6252   1.6642   1.6904   1.7376
   1.7461   1.7582   1.8107   1.8284   1.8488   1.8670   1.8985   1.9255
   1.9573   1.9759   2.0115   2.0290   2.0501   2.0746   2.1009   2.1058
   2.1135   2.1247   2.1520   2.1844   2.2064   2.2270   2.2456   2.2769
   2.3375   2.3635   2.4200   2.4640   2.5000   2.5395   2.5890   2.6153
   2.6654   2.6995   2.7265   2.7582   2.7745   2.8308   2.8741   2.8965
   2.9137   2.9361   2.9568   2.9847   3.0407   3.0580   3.1524   3.2114
   3.2699   3.3182   3.3697   3.4593
     eigenvalues at k+q:
 -35.1599 -34.9387 -34.7846 -34.6632 -34.3792 -34.2939 -34.2843 -34.2147
 -34.1861 -34.1496 -34.1063 -34.0183 -33.9702 -17.1277 -16.9635 -16.8581
 -16.7788 -16.6135 -16.5360 -16.5015 -16.4510 -16.4027 -16.3679 -16.3127
 -16.2786 -16.2218 -16.1948 -16.1561 -16.1295 -16.0853 -16.0622 -16.0080
 -15.9523 -15.9106 -15.8886 -15.8603 -15.8385 -15.8111 -15.7937 -15.7657
 -15.7020 -15.6857 -15.6701 -15.6332 -15.6243 -15.6011 -15.5731 -15.5646
 -15.5465 -15.5200 -15.4998 -15.4715 -15.4563 -15.4081 -15.3903 -15.3801
 -15.3702 -15.3227 -15.3114 -15.2674 -15.2547 -15.2482 -15.2206 -15.2060
 -15.1764 -15.1530 -15.1325 -15.1163 -15.0957 -15.0835 -15.0734 -15.0525
 -15.0212 -14.9906 -14.8602 -14.7802 -14.7033 -14.6175 -13.8125 -13.7203
 -13.6953 -13.6226 -13.6003 -13.3818 -13.3455 -13.2812 -13.2640 -13.2028
 -13.1119 -12.9727 -12.9108 -12.8766 -12.8395 -12.7901 -12.7409 -12.7111
 -12.6521 -12.6246 -12.5800 -12.5274 -12.4597 -12.4314 -12.4256 -12.3154
  -4.8261  -4.6670  -4.5504  -4.4797  -4.3961  -4.3121  -4.2483  -4.1782
  -4.0730  -4.0009  -3.9467  -3.9169  -3.8497  -3.8112  -3.7989  -3.7535
  -3.7326  -3.5819  -3.5222  -3.3977  -3.3814  -3.3137  -3.2084  -3.1799
  -2.9499  -2.4240  -2.2655  -2.0002  -1.9545  -1.8223  -1.6578  -1.6363
  -1.5468  -1.4931  -1.4311  -1.3860  -1.3299  -1.2974  -1.2328  -1.1989
  -1.1474  -1.0724  -1.0119  -0.9696  -0.8789  -0.8194  -0.7829  -0.7038
  -0.5949  -0.5746  -0.5051  -0.4758  -0.3817  -0.3582  -0.3410  -0.2894
  -0.2051  -0.1724  -0.1143  -0.0884  -0.0397  -0.0130   0.0176   0.0585
   0.1246   0.2448   0.3579   0.3674   0.4161   0.4769   0.5237   0.5938
   0.6486   0.6907   0.7498   0.7729   0.7821   0.8301   0.8888   0.9337
   0.9690   0.9991   1.0527   1.0744   1.1323   1.1570   1.1854   1.1964
   1.2417   1.2874   1.3150   1.3416   1.3794   1.3893   1.4152   1.4256
   1.4692   1.5218   1.5674   1.5910   1.6262   1.6644   1.6932   1.7359
   1.7496   1.7560   1.8136   1.8256   1.8471   1.8629   1.8998   1.9244
   1.9581   1.9798   2.0077   2.0281   2.0502   2.0735   2.0995   2.1051
   2.1148   2.1275   2.1508   2.1847   2.2074   2.2256   2.2446   2.2750
   2.3348   2.3646   2.4151   2.4670   2.5021   2.5408   2.5953   2.6106
   2.6660   2.6970   2.7265   2.7560   2.7732   2.8322   2.8761   2.8974
   2.9133   2.9363   2.9578   2.9858   3.0414   3.0553   3.1510   3.2104
   3.2694   3.3180   3.3697   3.4613
     cgsolve_all iterations  71    anorm=    0.73E-07
     cgsolve_all iterations  69    anorm=    0.74E-07
     cgsolve_all iterations  71    anorm=    0.74E-07
     compute_u_kq: q = (    0.0000,   -0.0204,    0.0000)
     Rotating WFCS
     ethr =  1.00E-14,  avg # of iterations = 23.0
     eigenvalues at k:
 -35.1599 -34.9387 -34.7846 -34.6632 -34.3792 -34.2939 -34.2842 -34.2147
 -34.1861 -34.1496 -34.1063 -34.0183 -33.9702 -17.1279 -16.9631 -16.8588
 -16.7786 -16.6130 -16.5360 -16.5019 -16.4507 -16.4036 -16.3669 -16.3144
 -16.2777 -16.2225 -16.1925 -16.1579 -16.1288 -16.0838 -16.0622 -16.0088
 -15.9514 -15.9109 -15.8906 -15.8622 -15.8415 -15.8108 -15.7919 -15.7638
 -15.7014 -15.6839 -15.6702 -15.6318 -15.6262 -15.6007 -15.5727 -15.5636
 -15.5467 -15.5216 -15.5001 -15.4742 -15.4579 -15.4097 -15.3894 -15.3798
 -15.3676 -15.3190 -15.3095 -15.2689 -15.2536 -15.2484 -15.2204 -15.2064
 -15.1758 -15.1555 -15.1317 -15.1170 -15.0965 -15.0853 -15.0732 -15.0525
 -15.0211 -14.9904 -14.8596 -14.7804 -14.7027 -14.6174 -13.8144 -13.7254
 -13.6946 -13.6166 -13.5989 -13.3815 -13.3472 -13.2807 -13.2646 -13.2022
 -13.1108 -12.9657 -12.9069 -12.8758 -12.8404 -12.7986 -12.7412 -12.7182
 -12.6518 -12.6262 -12.5792 -12.5265 -12.4595 -12.4315 -12.4245 -12.3133
  -4.8260  -4.6632  -4.5513  -4.4804  -4.4036  -4.3123  -4.2482  -4.1776
  -4.0720  -3.9908  -3.9469  -3.9180  -3.8521  -3.8112  -3.7995  -3.7532
  -3.7322  -3.5834  -3.5242  -3.3972  -3.3803  -3.3157  -3.2099  -3.1779
  -2.9487  -2.4256  -2.2648  -2.0001  -1.9527  -1.8247  -1.6607  -1.6374
  -1.5462  -1.4924  -1.4331  -1.3834  -1.3271  -1.3002  -1.2319  -1.1982
  -1.1484  -1.0652  -1.0087  -0.9698  -0.8743  -0.8174  -0.7908  -0.7014
  -0.5990  -0.5777  -0.5047  -0.4780  -0.3800  -0.3631  -0.3385  -0.2901
  -0.2045  -0.1717  -0.1140  -0.0885  -0.0394  -0.0115   0.0177   0.0558
   0.1271   0.2468   0.3596   0.3670   0.4159   0.4775   0.5201   0.5922
   0.6475   0.6912   0.7493   0.7720   0.7839   0.8269   0.8931   0.9330
   0.9667   1.0027   1.0574   1.0757   1.1303   1.1571   1.1807   1.1934
   1.2430   1.2860   1.3162   1.3432   1.3769   1.3892   1.4180   1.4240
   1.4651   1.5191   1.5662   1.5931   1.6252   1.6642   1.6904   1.7376
   1.7461   1.7582   1.8107   1.8284   1.8488   1.8670   1.8985   1.9255
   1.9573   1.9759   2.0115   2.0290   2.0501   2.0746   2.1009   2.1058
   2.1135   2.1247   2.1520   2.1844   2.2064   2.2270   2.2456   2.2769
   2.3375   2.3635   2.4200   2.4640   2.5000   2.5395   2.5890   2.6153
   2.6654   2.6995   2.7265   2.7582   2.7745   2.8308   2.8741   2.8965
   2.9137   2.9361   2.9568   2.9847   3.0407   3.0580   3.1524   3.2114
   3.2699   3.3182   3.3697   3.4593
     eigenvalues at k+q:
 -35.1599 -34.9387 -34.7846 -34.6632 -34.3792 -34.2939 -34.2843 -34.2147
 -34.1861 -34.1496 -34.1063 -34.0183 -33.9702 -17.1280 -16.9626 -16.8594
 -16.7787 -16.6124 -16.5361 -16.5018 -16.4506 -16.4044 -16.3660 -16.3163
 -16.2768 -16.2233 -16.1902 -16.1599 -16.1281 -16.0820 -16.0615 -16.0094
 -15.9504 -15.9114 -15.8925 -15.8645 -15.8443 -15.8106 -15.7903 -15.7614
 -15.7011 -15.6819 -15.6703 -15.6311 -15.6271 -15.5997 -15.5727 -15.5629
 -15.5468 -15.5225 -15.5011 -15.4763 -15.4595 -15.4120 -15.3888 -15.3792
 -15.3648 -15.3160 -15.3081 -15.2713 -15.2528 -15.2476 -15.2203 -15.2066
 -15.1752 -15.1582 -15.1309 -15.1176 -15.0976 -15.0867 -15.0732 -15.0524
 -15.0209 -14.9901 -14.8585 -14.7804 -14.7021 -14.6172 -13.8164 -13.7304
 -13.6937 -13.6116 -13.5965 -13.3813 -13.3488 -13.2802 -13.2651 -13.2015
 -13.1095 -12.9587 -12.9037 -12.8758 -12.8416 -12.8064 -12.7416 -12.7237
 -12.6522 -12.6281 -12.5779 -12.5255 -12.4597 -12.4325 -12.4225 -12.3118
  -4.8259  -4.6596  -4.5521  -4.4811  -4.4101  -4.3127  -4.2480  -4.1769
  -4.0710  -3.9808  -3.9469  -3.9188  -3.8553  -3.8115  -3.8001  -3.7533
  -3.7318  -3.5839  -3.5266  -3.3968  -3.3794  -3.3183  -3.2120  -3.1751
  -2.9461  -2.4269  -2.2647  -2.0004  -1.9511  -1.8267  -1.6639  -1.6378
  -1.5467  -1.4913  -1.4344  -1.3809  -1.3244  -1.3031  -1.2308  -1.1966
  -1.1493  -1.0592  -1.0057  -0.9698  -0.8710  -0.8158  -0.7970  -0.6994
  -0.6044  -0.5790  -0.5037  -0.4796  -0.3799  -0.3678  -0.3352  -0.2910
  -0.2050  -0.1701  -0.1153  -0.0891  -0.0392  -0.0101   0.0196   0.0535
   0.1296   0.2485   0.3582   0.3696   0.4163   0.4778   0.5162   0.5910
   0.6465   0.6915   0.7492   0.7711   0.7858   0.8239   0.8972   0.9318
   0.9646   1.0062   1.0618   1.0778   1.1270   1.1553   1.1777   1.1915
   1.2450   1.2852   1.3171   1.3445   1.3747   1.3889   1.4209   1.4227
   1.4617   1.5166   1.5658   1.5950   1.6250   1.6634   1.6884   1.7353
   1.7455   1.7613   1.8079   1.8301   1.8506   1.8707   1.8981   1.9267
   1.9542   1.9731   2.0145   2.0307   2.0497   2.0756   2.1014   2.1059
   2.1127   2.1228   2.1529   2.1836   2.2062   2.2296   2.2464   2.2785
   2.3393   2.3621   2.4247   2.4602   2.4981   2.5384   2.5826   2.6197
   2.6649   2.7020   2.7250   2.7576   2.7800   2.8289   2.8724   2.8954
   2.9143   2.9357   2.9567   2.9846   3.0387   3.0624   3.1528   3.2124
   3.2702   3.3177   3.3698   3.4575
     cgsolve_all iterations  71    anorm=    0.72E-07
     cgsolve_all iterations  69    anorm=    0.73E-07
     cgsolve_all iterations  71    anorm=    0.73E-07
     compute_u_kq: q = (    0.0000,    0.0000,    0.0204)
     Rotating WFCS
     ethr =  1.00E-14,  avg # of iterations = 23.0
     eigenvalues at k:
 -35.1599 -34.9387 -34.7846 -34.6632 -34.3792 -34.2939 -34.2842 -34.2147
 -34.1861 -34.1496 -34.1063 -34.0183 -33.9702 -17.1279 -16.9631 -16.8588
 -16.7786 -16.6130 -16.5360 -16.5019 -16.4507 -16.4036 -16.3669 -16.3144
 -16.2777 -16.2225 -16.1925 -16.1579 -16.1288 -16.0838 -16.0622 -16.0088
 -15.9514 -15.9109 -15.8906 -15.8622 -15.8415 -15.8108 -15.7919 -15.7638
 -15.7014 -15.6839 -15.6702 -15.6318 -15.6262 -15.6007 -15.5727 -15.5636
 -15.5467 -15.5216 -15.5001 -15.4742 -15.4579 -15.4097 -15.3894 -15.3798
 -15.3676 -15.3190 -15.3095 -15.2689 -15.2536 -15.2484 -15.2204 -15.2064
 -15.1758 -15.1555 -15.1317 -15.1170 -15.0965 -15.0853 -15.0732 -15.0525
 -15.0211 -14.9904 -14.8596 -14.7804 -14.7027 -14.6174 -13.8144 -13.7254
 -13.6946 -13.6166 -13.5989 -13.3815 -13.3472 -13.2807 -13.2646 -13.2022
 -13.1108 -12.9657 -12.9069 -12.8758 -12.8404 -12.7986 -12.7412 -12.7182
 -12.6518 -12.6262 -12.5792 -12.5265 -12.4595 -12.4315 -12.4245 -12.3133
  -4.8260  -4.6632  -4.5513  -4.4804  -4.4036  -4.3123  -4.2482  -4.1776
  -4.0720  -3.9908  -3.9469  -3.9180  -3.8521  -3.8112  -3.7995  -3.7532
  -3.7322  -3.5834  -3.5242  -3.3972  -3.3803  -3.3157  -3.2099  -3.1779
  -2.9487  -2.4256  -2.2648  -2.0001  -1.9527  -1.8247  -1.6607  -1.6374
  -1.5462  -1.4924  -1.4331  -1.3834  -1.3271  -1.3002  -1.2319  -1.1982
  -1.1484  -1.0652  -1.0087  -0.9698  -0.8743  -0.8174  -0.7908  -0.7014
  -0.5990  -0.5777  -0.5047  -0.4780  -0.3800  -0.3631  -0.3385  -0.2901
  -0.2045  -0.1717  -0.1140  -0.0885  -0.0394  -0.0115   0.0177   0.0558
   0.1271   0.2468   0.3596   0.3670   0.4159   0.4775   0.5201   0.5922
   0.6475   0.6912   0.7493   0.7720   0.7839   0.8269   0.8931   0.9330
   0.9667   1.0027   1.0574   1.0757   1.1303   1.1571   1.1807   1.1934
   1.2430   1.2860   1.3162   1.3432   1.3769   1.3892   1.4180   1.4240
   1.4651   1.5191   1.5662   1.5931   1.6252   1.6642   1.6904   1.7376
   1.7461   1.7582   1.8107   1.8284   1.8488   1.8670   1.8985   1.9255
   1.9573   1.9759   2.0115   2.0290   2.0501   2.0746   2.1009   2.1058
   2.1135   2.1247   2.1520   2.1844   2.2064   2.2270   2.2456   2.2769
   2.3375   2.3635   2.4200   2.4640   2.5000   2.5395   2.5890   2.6153
   2.6654   2.6995   2.7265   2.7582   2.7745   2.8308   2.8741   2.8965
   2.9137   2.9361   2.9568   2.9847   3.0407   3.0580   3.1524   3.2114
   3.2699   3.3182   3.3697   3.4593
     eigenvalues at k+q:
 -35.1599 -34.9387 -34.7846 -34.6632 -34.3792 -34.2939 -34.2843 -34.2147
 -34.1861 -34.1496 -34.1063 -34.0183 -33.9702 -17.1278 -16.9631 -16.8588
 -16.7786 -16.6128 -16.5360 -16.5019 -16.4509 -16.4033 -16.3663 -16.3143
 -16.2791 -16.2225 -16.1924 -16.1583 -16.1289 -16.0833 -16.0629 -16.0087
 -15.9511 -15.9097 -15.8906 -15.8624 -15.8404 -15.8102 -15.7910 -15.7655
 -15.7009 -15.6851 -15.6703 -15.6308 -15.6272 -15.6014 -15.5718 -15.5639
 -15.5476 -15.5208 -15.4996 -15.4741 -15.4585 -15.4107 -15.3889 -15.3787
 -15.3673 -15.3199 -15.3101 -15.2675 -15.2543 -15.2486 -15.2200 -15.2070
 -15.1755 -15.1552 -15.1317 -15.1170 -15.0964 -15.0854 -15.0733 -15.0525
 -15.0211 -14.9908 -14.8594 -14.7803 -14.7028 -14.6173 -13.8137 -13.7276
 -13.6948 -13.6144 -13.5992 -13.3817 -13.3472 -13.2822 -13.2646 -13.2011
 -13.1108 -12.9655 -12.9070 -12.8759 -12.8401 -12.7990 -12.7412 -12.7182
 -12.6518 -12.6263 -12.5791 -12.5264 -12.4594 -12.4315 -12.4244 -12.3132
  -4.8260  -4.6631  -4.5513  -4.4804  -4.4037  -4.3123  -4.2482  -4.1776
  -4.0720  -3.9907  -3.9470  -3.9179  -3.8519  -3.8111  -3.7996  -3.7532
  -3.7319  -3.5834  -3.5242  -3.3971  -3.3804  -3.3158  -3.2100  -3.1778
  -2.9486  -2.4254  -2.2649  -2.0003  -1.9526  -1.8253  -1.6605  -1.6364
  -1.5467  -1.4931  -1.4331  -1.3831  -1.3263  -1.3011  -1.2312  -1.1981
  -1.1493  -1.0656  -1.0094  -0.9698  -0.8735  -0.8173  -0.7913  -0.7017
  -0.5999  -0.5757  -0.5083  -0.4751  -0.3803  -0.3605  -0.3395  -0.2898
  -0.2043  -0.1743  -0.1143  -0.0893  -0.0378  -0.0103   0.0183   0.0542
   0.1286   0.2451   0.3602   0.3687   0.4149   0.4778   0.5203   0.5922
   0.6457   0.6912   0.7502   0.7717   0.7896   0.8276   0.8949   0.9341
   0.9642   0.9995   1.0557   1.0761   1.1300   1.1546   1.1829   1.1911
   1.2440   1.2884   1.3157   1.3419   1.3777   1.3876   1.4178   1.4238
   1.4648   1.5211   1.5675   1.5899   1.6246   1.6637   1.6915   1.7357
   1.7464   1.7578   1.8072   1.8289   1.8515   1.8659   1.8994   1.9289
   1.9568   1.9775   2.0123   2.0306   2.0513   2.0738   2.0997   2.1067
   2.1134   2.1243   2.1498   2.1815   2.2069   2.2281   2.2459   2.2764
   2.3389   2.3621   2.4201   2.4660   2.5004   2.5395   2.5891   2.6162
   2.6630   2.7005   2.7271   2.7586   2.7736   2.8307   2.8754   2.8945
   2.9157   2.9350   2.9568   2.9858   3.0389   3.0578   3.1527   3.2114
   3.2700   3.3184   3.3696   3.4591
     cgsolve_all iterations  71    anorm=    0.73E-07
     cgsolve_all iterations  69    anorm=    0.73E-07
     cgsolve_all iterations  71    anorm=    0.74E-07
     compute_u_kq: q = (    0.0000,    0.0000,   -0.0204)
     Rotating WFCS
     ethr =  1.00E-14,  avg # of iterations = 23.0
     eigenvalues at k:
 -35.1599 -34.9387 -34.7846 -34.6632 -34.3792 -34.2939 -34.2842 -34.2147
 -34.1861 -34.1496 -34.1063 -34.0183 -33.9702 -17.1279 -16.9631 -16.8588
 -16.7786 -16.6130 -16.5360 -16.5019 -16.4507 -16.4036 -16.3669 -16.3144
 -16.2777 -16.2225 -16.1925 -16.1579 -16.1288 -16.0838 -16.0622 -16.0088
 -15.9514 -15.9109 -15.8906 -15.8622 -15.8415 -15.8108 -15.7919 -15.7638
 -15.7014 -15.6839 -15.6702 -15.6318 -15.6262 -15.6007 -15.5727 -15.5636
 -15.5467 -15.5216 -15.5001 -15.4742 -15.4579 -15.4097 -15.3894 -15.3798
 -15.3676 -15.3190 -15.3095 -15.2689 -15.2536 -15.2484 -15.2204 -15.2064
 -15.1758 -15.1555 -15.1317 -15.1170 -15.0965 -15.0853 -15.0732 -15.0525
 -15.0211 -14.9904 -14.8596 -14.7804 -14.7027 -14.6174 -13.8144 -13.7254
 -13.6946 -13.6166 -13.5989 -13.3815 -13.3472 -13.2807 -13.2646 -13.2022
 -13.1108 -12.9657 -12.9069 -12.8758 -12.8404 -12.7986 -12.7412 -12.7182
 -12.6518 -12.6262 -12.5792 -12.5265 -12.4595 -12.4315 -12.4245 -12.3133
  -4.8260  -4.6632  -4.5513  -4.4804  -4.4036  -4.3123  -4.2482  -4.1776
  -4.0720  -3.9908  -3.9469  -3.9180  -3.8521  -3.8112  -3.7995  -3.7532
  -3.7322  -3.5834  -3.5242  -3.3972  -3.3803  -3.3157  -3.2099  -3.1779
  -2.9487  -2.4256  -2.2648  -2.0001  -1.9527  -1.8247  -1.6607  -1.6374
  -1.5462  -1.4924  -1.4331  -1.3834  -1.3271  -1.3002  -1.2319  -1.1982
  -1.1484  -1.0652  -1.0087  -0.9698  -0.8743  -0.8174  -0.7908  -0.7014
  -0.5990  -0.5777  -0.5047  -0.4780  -0.3800  -0.3631  -0.3385  -0.2901
  -0.2045  -0.1717  -0.1140  -0.0885  -0.0394  -0.0115   0.0177   0.0558
   0.1271   0.2468   0.3596   0.3670   0.4159   0.4775   0.5201   0.5922
   0.6475   0.6912   0.7493   0.7720   0.7839   0.8269   0.8931   0.9330
   0.9667   1.0027   1.0574   1.0757   1.1303   1.1571   1.1807   1.1934
   1.2430   1.2860   1.3162   1.3432   1.3769   1.3892   1.4180   1.4240
   1.4651   1.5191   1.5662   1.5931   1.6252   1.6642   1.6904   1.7376
   1.7461   1.7582   1.8107   1.8284   1.8488   1.8670   1.8985   1.9255
   1.9573   1.9759   2.0115   2.0290   2.0501   2.0746   2.1009   2.1058
   2.1135   2.1247   2.1520   2.1844   2.2064   2.2270   2.2456   2.2769
   2.3375   2.3635   2.4200   2.4640   2.5000   2.5395   2.5890   2.6153
   2.6654   2.6995   2.7265   2.7582   2.7745   2.8308   2.8741   2.8965
   2.9137   2.9361   2.9568   2.9847   3.0407   3.0580   3.1524   3.2114
   3.2699   3.3182   3.3697   3.4593
     eigenvalues at k+q:
 -35.1599 -34.9387 -34.7846 -34.6632 -34.3792 -34.2939 -34.2843 -34.2147
 -34.1861 -34.1496 -34.1063 -34.0183 -33.9702 -17.1279 -16.9631 -16.8588
 -16.7786 -16.6130 -16.5361 -16.5018 -16.4506 -16.4038 -16.3677 -16.3145
 -16.2761 -16.2225 -16.1926 -16.1576 -16.1287 -16.0843 -16.0613 -16.0088
 -15.9517 -15.9121 -15.8907 -15.8625 -15.8420 -15.8112 -15.7927 -15.7618
 -15.7020 -15.6833 -15.6702 -15.6334 -15.6246 -15.5996 -15.5738 -15.5631
 -15.5456 -15.5228 -15.5002 -15.4741 -15.4575 -15.4090 -15.3902 -15.3808
 -15.3677 -15.3185 -15.3086 -15.2706 -15.2531 -15.2476 -15.2211 -15.2052
 -15.1760 -15.1559 -15.1319 -15.1170 -15.0968 -15.0852 -15.0731 -15.0526
 -15.0211 -14.9901 -14.8598 -14.7803 -14.7025 -14.6174 -13.8150 -13.7230
 -13.6945 -13.6194 -13.5981 -13.3819 -13.3464 -13.2794 -13.2645 -13.2033
 -13.1107 -12.9660 -12.9069 -12.8758 -12.8407 -12.7983 -12.7412 -12.7182
 -12.6519 -12.6261 -12.5792 -12.5267 -12.4596 -12.4316 -12.4247 -12.3135
  -4.8260  -4.6632  -4.5512  -4.4804  -4.4035  -4.3123  -4.2482  -4.1776
  -4.0719  -3.9908  -3.9468  -3.9180  -3.8523  -3.8112  -3.7994  -3.7530
  -3.7324  -3.5833  -3.5241  -3.3973  -3.3803  -3.3157  -3.2099  -3.1779
  -2.9487  -2.4257  -2.2648  -1.9999  -1.9527  -1.8240  -1.6612  -1.6382
  -1.5458  -1.4915  -1.4332  -1.3834  -1.3278  -1.2993  -1.2322  -1.1980
  -1.1477  -1.0648  -1.0082  -0.9697  -0.8757  -0.8173  -0.7903  -0.7012
  -0.5981  -0.5789  -0.5015  -0.4807  -0.3801  -0.3662  -0.3364  -0.2907
  -0.2045  -0.1684  -0.1141  -0.0878  -0.0423  -0.0130   0.0178   0.0576
   0.1255   0.2482   0.3586   0.3656   0.4172   0.4771   0.5204   0.5921
   0.6498   0.6914   0.7479   0.7714   0.7792   0.8262   0.8908   0.9319
   0.9687   1.0070   1.0575   1.0760   1.1312   1.1590   1.1789   1.1966
   1.2411   1.2826   1.3180   1.3441   1.3735   1.3923   1.4193   1.4236
   1.4661   1.5179   1.5651   1.5961   1.6266   1.6645   1.6893   1.7387
   1.7458   1.7587   1.8139   1.8274   1.8464   1.8688   1.8973   1.9214
   1.9580   1.9745   2.0100   2.0278   2.0484   2.0754   2.1006   2.1048
   2.1144   2.1264   2.1540   2.1875   2.2059   2.2263   2.2454   2.2772
   2.3362   2.3645   2.4200   2.4623   2.4997   2.5398   2.5890   2.6143
   2.6671   2.6991   2.7257   2.7573   2.7757   2.8308   2.8730   2.8980
   2.9121   2.9368   2.9566   2.9840   3.0426   3.0582   3.1521   3.2112
   3.2698   3.3178   3.3698   3.4596
     cgsolve_all iterations  71    anorm=    0.73E-07
     cgsolve_all iterations  69    anorm=    0.73E-07
     cgsolve_all iterations  71    anorm=    0.74E-07

     End of magnetic susceptibility calculation

     f-sum rule (1st term):
          -500.8943         -0.0552          0.0095
            -0.0570       -501.0819         -0.0087
             0.0091         -0.0089       -501.0293

     f-sum rule (2nd term):
           -12.3382          0.0534         -0.0112
             0.0537        -12.3065          0.0087
            -0.0111          0.0089        -12.3586

     f-sum rule (should be  -513.3871):
          -513.2325         -0.0018         -0.0017
            -0.0033       -513.3885          0.0000
            -0.0021          0.0000       -513.3879

     chi_bare pGv (HH) in paratec units:
      -136.544597      0.461787     -0.149912
         0.438016   -137.381082     -0.277486
        -0.150612     -0.305960   -134.481058

      -136.544597      0.461787     -0.149912
         0.438016   -137.381082     -0.277486
        -0.150612     -0.305960   -134.481058

     chi_bare vGv (VV) in paratec units:
      -134.452976      0.341724     -0.159436
         0.341843   -135.639152     -0.263943
        -0.159716     -0.263745   -132.873156

      -134.452976      0.341724     -0.159436
         0.341843   -135.639152     -0.263943
        -0.159716     -0.263745   -132.873156

     chi_bare pGv (HH) in 10^{-6} cm^3/mol:
          -648.8728          2.1945         -0.7124
             2.0815       -652.8479         -1.3186
            -0.7157         -1.4540       -639.0667

     chi_bare vGv (VV) in 10^{-6} cm^3/mol:
          -638.9332          1.6239         -0.7577
             1.6245       -644.5700         -1.2543
            -0.7590         -1.2533       -631.4258

     Contributions to the NMR chemical shifts: -------------------------------

     Macroscopic shape contribution in ppm:                    7.76
             7.7808         -0.0000          0.0000
            -0.0000          7.8285          0.0000
             0.0000          0.0000          7.6632


     Core contribution in ppm:

     Atom  1  O   pos: ( -0.268950  1.465900  0.074848)  core sigma:         271.07
     Atom  2  H   pos: ( -0.120029  1.469075  0.098688)  core sigma:           0.00
     Atom  3  H   pos: ( -0.320905  1.429376  0.204640)  core sigma:           0.00
     Atom  4  O   pos: (  0.199591  0.118363  0.259019)  core sigma:         271.07
     Atom  5  H   pos: (  0.147967  0.000272  0.324715)  core sigma:           0.00
     Atom  6  H   pos: (  0.288980  0.181177  0.361672)  core sigma:           0.00
     Atom  7  O   pos: (  0.721533  0.044869  0.222414)  core sigma:         271.07
     Atom  8  H   pos: (  0.736785  0.144330  0.329713)  core sigma:           0.00
     Atom  9  H   pos: (  0.686724 -0.075524  0.302283)  core sigma:           0.00
     Atom 10  O   pos: (  0.337036 -0.092365  1.937990)  core sigma:         271.07
     Atom 11  H   pos: (  0.439302 -0.135173  1.845718)  core sigma:           0.00
     Atom 12  H   pos: (  0.249201  0.769824 -0.011629)  core sigma:           0.00
     Atom 13  O   pos: (  0.407111  0.294548  0.529162)  core sigma:         271.07
     Atom 14  H   pos: (  0.436139  0.439345  0.501113)  core sigma:           0.00
     Atom 15  H   pos: (  0.541496  0.240587  0.532179)  core sigma:           0.00
     Atom 16  O   pos: ( -0.476068  0.856051  1.505094)  core sigma:         271.07
     Atom 17  H   pos: ( -0.612755  0.896982  1.483116)  core sigma:           0.00
     Atom 18  H   pos: ( -0.397974  0.980954  1.526999)  core sigma:           0.00
     Atom 19  O   pos: ( -0.362928  1.336219  0.468584)  core sigma:         271.07
     Atom 20  H   pos: ( -0.474635  1.437629  0.475026)  core sigma:           0.00
     Atom 21  H   pos: ( -0.240017  1.416213  0.473322)  core sigma:           0.00
     Atom 22  O   pos: ( -0.219978  0.905699  1.930991)  core sigma:         271.07
     Atom 23  H   pos: (  0.969654 -0.943893  2.082189)  core sigma:           0.00
     Atom 24  H   pos: ( -0.222460  0.770111  1.878188)  core sigma:           0.00
     Atom 25  Ca  pos: ( -0.288704  1.214653  0.847378)  core sigma:        1265.05
     Atom 26  Si  pos: ( -0.780039  1.183546  0.711301)  core sigma:         837.79
     Atom 27  O   pos: ( -0.962727  1.131252  0.854971)  core sigma:         271.07
     Atom 28  O   pos: ( -0.625176  1.322663  0.826717)  core sigma:         271.07
     Atom 29  O   pos: ( -0.678329  0.975020  0.641169)  core sigma:         271.07
     Atom 30  O   pos: ( -0.860052  1.276382  0.499578)  core sigma:         271.07
     Atom 31  Ca  pos: (  0.656959 -0.174935  0.844919)  core sigma:        1265.05
     Atom 32  Si  pos: (  0.144756 -0.124414  0.736042)  core sigma:         837.79
     Atom 33  O   pos: (  1.006678 -0.282520  0.864913)  core sigma:         271.07
     Atom 34  O   pos: (  0.339232 -0.057751  0.855069)  core sigma:         271.07
     Atom 35  O   pos: (  0.202827 -0.228000  0.518711)  core sigma:         271.07
     Atom 36  Ca  pos: ( -0.450733  0.783623  1.147348)  core sigma:        1265.05
     Atom 37  Si  pos: (  0.058337  0.742917  1.313290)  core sigma:         837.79
     Atom 38  O   pos: ( -0.774900  0.896265  1.213507)  core sigma:         271.07
     Atom 39  O   pos: ( -0.120913  0.689738  1.159152)  core sigma:         271.07
     Atom 40  O   pos: ( -0.012450  0.832053  1.522939)  core sigma:         271.07
     Atom 41  Ca  pos: ( -0.755086  1.235359  1.158673)  core sigma:        1265.05
     Atom 42  Si  pos: ( -0.021986 -0.526745  1.352261)  core sigma:         837.79
     Atom 43  O   pos: ( -0.410732  1.160816  1.166975)  core sigma:         271.07
     Atom 44  O   pos: (  0.202774 -0.505180  1.278544)  core sigma:         271.07
     Atom 45  O   pos: ( -0.089426 -0.283753  1.357277)  core sigma:         271.07
     Atom 46  O   pos: ( -0.049719 -0.606184  1.579018)  core sigma:         271.07
     Atom 47  Ca  pos: (  0.248448 -0.713827  1.730051)  core sigma:        1265.05
     Atom 48  Ca  pos: ( -0.001041 -0.186546  1.742383)  core sigma:        1265.05
     Atom 49  Si  pos: ( -0.848602  1.501111  0.397332)  core sigma:         837.79
     Atom 50  O   pos: ( -0.892691  1.470061  0.166668)  core sigma:         271.07
     Atom 51  O   pos: (  0.605982 -0.229940  0.486370)  core sigma:         271.07
     Atom 52  O   pos: (  0.264395 -0.118675  1.530641)  core sigma:         271.07
     Atom 53  H   pos: (  0.399926 -0.172874  1.554080)  core sigma:           0.00
     Atom 54  H   pos: (  0.297655  0.032869  1.538248)  core sigma:           0.00
     Atom 55  O   pos: ( -0.754143  0.596992  1.805942)  core sigma:         271.07
     Atom 56  H   pos: ( -0.793415  0.600073  1.666346)  core sigma:           0.00
     Atom 57  H   pos: ( -0.767813  0.731143  1.860503)  core sigma:           0.00
     Atom 58  O   pos: (  0.266690  0.581527  0.173509)  core sigma:         271.07
     Atom 59  H   pos: (  0.379071  0.513110  0.110923)  core sigma:           0.00
     Atom 60  H   pos: (  0.336621  0.631245  0.300401)  core sigma:           0.00
     Atom 61  O   pos: ( -0.418167  0.279911  1.977977)  core sigma:         271.07
     Atom 62  H   pos: ( -0.513527  1.131736  0.020995)  core sigma:           0.00
     Atom 63  H   pos: ( -0.416844  1.328924 -0.049122)  core sigma:           0.00
     Atom 64  O   pos: (  0.069647  0.999655  0.206891)  core sigma:         271.07
     Atom 65  H   pos: ( -0.914190  1.127102  0.323940)  core sigma:           0.00
     Atom 66  H   pos: (  0.081579  0.878054  0.284991)  core sigma:           0.00
     Atom 67  O   pos: ( -0.342282  0.512267  0.152056)  core sigma:         271.07
     Atom 68  H   pos: ( -0.298649  0.634978  0.081742)  core sigma:           0.00
     Atom 69  H   pos: ( -0.375000  0.561500  0.287695)  core sigma:           0.00
     Atom 70  O   pos: (  0.482071 -0.858232  1.982091)  core sigma:         271.07
     Atom 71  H   pos: (  0.316352  0.071705  0.043336)  core sigma:           0.00
     Atom 72  H   pos: (  0.620792 -0.843656  2.018596)  core sigma:           0.00
     Atom 73  Ca  pos: (  0.359243  0.296349  0.890983)  core sigma:        1265.05
     Atom 74  Si  pos: ( -0.113865  0.264038  0.711832)  core sigma:         837.79
     Atom 75  O   pos: ( -0.300107  0.200793  0.853065)  core sigma:         271.07
     Atom 76  O   pos: (  0.022286  0.413843  0.838797)  core sigma:         271.07
     Atom 77  O   pos: (  0.011038  0.060908  0.659157)  core sigma:         271.07
     Atom 78  O   pos: ( -0.176727  0.352845  0.496817)  core sigma:         271.07
     Atom 79  Ca  pos: (  0.025952  0.756620  0.849265)  core sigma:        1265.05
     Atom 80  Si  pos: ( -0.520050  0.792131  0.687588)  core sigma:         837.79
     Atom 81  O   pos: ( -0.621984  0.657583  0.857177)  core sigma:         271.07
     Atom 82  O   pos: ( -0.314539  0.879638  0.775089)  core sigma:         271.07
     Atom 83  O   pos: ( -0.500983  0.686147  0.469682)  core sigma:         271.07
     Atom 84  Ca  pos: (  0.215847 -0.156062  1.183705)  core sigma:        1265.05
     Atom 85  Si  pos: (  0.709698 -0.162164  1.359315)  core sigma:         837.79
     Atom 86  O   pos: ( -0.222300  0.087382  1.346339)  core sigma:         271.07
     Atom 87  O   pos: (  0.553207 -0.242078  1.196862)  core sigma:         271.07
     Atom 88  O   pos: ( -0.356726 -0.164633  1.609494)  core sigma:         271.07
     Atom 89  Ca  pos: ( -0.148650  0.339402  1.147573)  core sigma:        1265.05
     Atom 90  Si  pos: (  0.312503  0.338880  1.331809)  core sigma:         837.79
     Atom 91  O   pos: (  0.190804  0.189930  1.185411)  core sigma:         271.07
     Atom 92  O   pos: ( -0.492767  0.445076  1.228475)  core sigma:         271.07
     Atom 93  O   pos: (  0.153642  0.522408  1.380894)  core sigma:         271.07
     Atom 94  O   pos: (  0.360249  0.237843  1.546686)  core sigma:         271.07
     Atom 95  Ca  pos: ( -0.021255  0.380437  0.187225)  core sigma:        1265.05
     Atom 96  Ca  pos: ( -0.313061  0.236352  1.640525)  core sigma:        1265.05
     Atom 97  Ca  pos: (  0.232215  0.285257  1.968968)  core sigma:        1265.05
     Atom 98  O   pos: (  0.081727 -0.469951  1.934134)  core sigma:         271.07
     Atom 99  H   pos: ( -0.030886 -0.538917  1.875874)  core sigma:           0.00
     Atom100  O   pos: ( -0.002444  0.157887  1.752741)  core sigma:         271.07
     Atom101  H   pos: (  0.080210  0.200123  1.641874)  core sigma:           0.00
     Atom102  O   pos: (  0.551052 -0.568285  1.595943)  core sigma:         271.07
     Atom103  H   pos: (  0.571045 -0.420060  1.603693)  core sigma:           0.00
     Atom104  H   pos: (  0.691790 -0.612754  1.604366)  core sigma:           0.00
     Atom105  O   pos: ( -0.255833  0.576144  1.670564)  core sigma:         271.07
     Atom106  H   pos: ( -0.373366  0.652645  1.628575)  core sigma:           0.00
     Atom107  H   pos: ( -0.145853  0.663080  1.612688)  core sigma:           0.00
     Atom108  O   pos: ( -0.048539  0.706376  0.477661)  core sigma:         271.07
     Atom109  H   pos: ( -0.109688  0.568376  0.498432)  core sigma:           0.00
     Atom110  H   pos: ( -0.165245  0.791049  0.486070)  core sigma:           0.00
     Atom111  O   pos: ( -0.225305  0.849552 -0.002318)  core sigma:         271.07
     Atom112  H   pos: ( -0.105247  0.899461  0.066939)  core sigma:           0.00
     Atom113  H   pos: ( -0.325106  0.928182  0.073645)  core sigma:           0.00
     Atom114  O   pos: ( -0.463660  1.028466  0.241895)  core sigma:         271.07
     Atom115  H   pos: ( -0.418630  1.137917  0.329886)  core sigma:           0.00
     Atom116  H   pos: ( -0.503098  0.916403  0.327457)  core sigma:           0.00

     Bare contribution in ppm:

     Atom  1  O   pos: ( -0.268950  1.465900  0.074848)  bare sigma:          69.58
            77.1918          5.1445          1.5154
             5.6916         62.1292         -1.3769
             3.6967          0.1892         69.4242

     Atom  2  H   pos: ( -0.120029  1.469075  0.098688)  bare sigma:          10.95
            33.5053          0.3194          4.9267
             0.0366         -2.2656         -0.2217
             6.8857         -0.0973          1.6033

     Atom  3  H   pos: ( -0.320905  1.429376  0.204640)  bare sigma:          17.82
            13.5897          2.9207         -6.5138
             3.4329         10.0511         -5.6028
            -7.4723         -4.8937         29.8051

     Atom  4  O   pos: (  0.199591  0.118363  0.259019)  bare sigma:          65.28
            63.1509         -2.0846          3.6059
            -0.4398         64.7418          0.6335
             3.2023          1.0422         67.9586

     Atom  5  H   pos: (  0.147967  0.000272  0.324715)  bare sigma:          16.14
            10.6355          4.1302         -1.7570
             4.7305         23.1087         -7.4905
            -2.3691         -8.1782         14.6768

     Atom  6  H   pos: (  0.288980  0.181177  0.361672)  bare sigma:          10.83
            10.4626          9.9238         13.1020
             9.6147          6.9879          9.6023
            13.8438         10.7886         15.0459

     Atom  7  O   pos: (  0.721533  0.044869  0.222414)  bare sigma:          70.07
            64.2537          4.4887         -3.6294
             4.5702         74.8979          0.1247
            -2.5488          2.2612         71.0652

     Atom  8  H   pos: (  0.736785  0.144330  0.329713)  bare sigma:          14.83
             5.2893          4.2706          2.2954
             4.4003         20.5038         13.3419
             2.5546         14.4478         18.7102

     Atom  9  H   pos: (  0.686724 -0.075524  0.302283)  bare sigma:          13.02
             4.6509          7.5220         -5.1262
             7.3202         21.9719        -12.7864
            -5.5720        -13.8749         12.4288

     Atom 10  O   pos: (  0.337036 -0.092365  1.937990)  bare sigma:          73.79
            68.6831         -2.3354         -4.1171
            -3.2536         69.4525         -1.2794
            -4.9625         -3.3362         83.2464

     Atom 11  H   pos: (  0.439302 -0.135173  1.845718)  bare sigma:          18.34
            19.6896         -3.0660        -10.2301
            -3.9830         10.6242          3.8867
            -8.9831          2.5003         24.6983

     Atom 12  H   pos: (  0.249201  0.769824 -0.011629)  bare sigma:          14.52
             5.0725         -1.7339          1.1564
            -0.9446         13.8178        -13.7580
            -0.0379        -13.0860         24.6829

     Atom 13  O   pos: (  0.407111  0.294548  0.529162)  bare sigma:          65.40
            65.0493          2.8288          2.5252
             1.7557         68.8524          0.1197
             3.3547          0.0263         62.2864

     Atom 14  H   pos: (  0.436139  0.439345  0.501113)  bare sigma:          11.22
             1.5600          6.6424         -1.3646
             5.4343         31.4533         -5.9431
            -1.2127         -5.9132          0.6479

     Atom 15  H   pos: (  0.541496  0.240587  0.532179)  bare sigma:          16.67
            28.7611         -5.6978          0.7022
            -4.9504         12.0455         -1.2497
             0.1744         -0.7363          9.1922

     Atom 16  O   pos: ( -0.476068  0.856051  1.505094)  bare sigma:          66.85
            69.9297          3.0486          3.8060
            -0.0702         68.1864         -0.7689
             5.5648         -0.4655         62.4469

     Atom 17  H   pos: ( -0.612755  0.896982  1.483116)  bare sigma:          17.69
            27.9488         -1.8096          5.4389
            -3.4528         12.6192         -0.6664
             4.6524         -0.4881         12.5069

     Atom 18  H   pos: ( -0.397974  0.980954  1.526999)  bare sigma:          12.10
            10.3942         12.2668          2.8699
            13.4137         24.7205          2.5253
             3.0222          2.3404          1.1740

     Atom 19  O   pos: ( -0.362928  1.336219  0.468584)  bare sigma:          65.46
            69.2687         -0.7071          0.1378
            -0.4943         63.8144          2.9747
            -0.7819          3.7140         63.3117

     Atom 20  H   pos: ( -0.474635  1.437629  0.475026)  bare sigma:          10.99
            20.4648        -15.1650         -0.8120
           -16.1846         13.4009          0.7258
            -0.8205          0.7954         -0.8856

     Atom 21  H   pos: ( -0.240017  1.416213  0.473322)  bare sigma:          14.12
            25.1248         12.7083          1.2829
            13.7034         12.3512          1.6751
             0.8846          1.4488          4.8744

     Atom 22  O   pos: ( -0.219978  0.905699  1.930991)  bare sigma:          73.98
            67.8011         -1.3552         -3.4507
            -0.0169         73.1287          1.8579
            -4.4692          2.1814         81.0070

     Atom 23  H   pos: (  0.969654 -0.943893  2.082189)  bare sigma:          14.63
            10.0814         -0.6216        -12.0561
            -0.2767          5.3499          0.5911
           -12.1893          1.6359         28.4650

     Atom 24  H   pos: ( -0.222460  0.770111  1.878188)  bare sigma:          15.86
             5.4529          0.8698         -0.0644
             0.6326         25.9673         10.8587
             0.1076          8.7865         16.1733

     Atom 25  Ca  pos: ( -0.288704  1.214653  0.847378)  bare sigma:         102.99
           101.8391         -2.0056         -4.3452
            -2.8330        111.1099          0.2511
            -5.2072         -0.4950         96.0306

     Atom 26  Si  pos: ( -0.780039  1.183546  0.711301)  bare sigma:         -28.21
           -26.8346          3.3470         -1.0499
             3.5634        -29.3997          0.7539
            -0.6832          0.5464        -28.3825

     Atom 27  O   pos: ( -0.962727  1.131252  0.854971)  bare sigma:          33.54
            40.9146         -2.3246         -0.7448
            -3.3090         34.9008         -0.7144
             2.2538         -1.1406         24.7939

     Atom 28  O   pos: ( -0.625176  1.322663  0.826717)  bare sigma:          32.34
            31.8359          1.7562          0.0500
             2.1896         44.8409         -0.2378
            -2.1253         -2.0863         20.3442

     Atom 29  O   pos: ( -0.678329  0.975020  0.641169)  bare sigma:          53.04
            49.7657        -10.2571          0.3385
           -10.1069         59.2769          3.1226
            -0.0414          3.0950         50.0801

     Atom 30  O   pos: ( -0.860052  1.276382  0.499578)  bare sigma:          50.86
            42.7577         -1.6653          3.7863
            -0.7823         54.0869         -4.8792
             2.8463         -4.2550         55.7243

     Atom 31  Ca  pos: (  0.656959 -0.174935  0.844919)  bare sigma:         105.40
           105.2482         -2.8463          0.6618
            -3.1398        111.3457          0.6335
             0.3316          0.8232         99.5963

     Atom 32  Si  pos: (  0.144756 -0.124414  0.736042)  bare sigma:         -28.12
           -25.7086          2.8990          0.8994
             3.2085        -29.9384         -1.7289
             1.0340         -1.0842        -28.7160

     Atom 33  O   pos: (  1.006678 -0.282520  0.864913)  bare sigma:          36.04
            34.9800          1.3607          2.2200
             3.5603         46.8910          0.2115
             3.9493          2.9852         26.2451

     Atom 34  O   pos: (  0.339232 -0.057751  0.855069)  bare sigma:          33.07
            41.1840         -1.9082          0.7667
            -3.5823         33.5629          1.4956
            -2.2112          0.7994         24.4567

     Atom 35  O   pos: (  0.202827 -0.228000  0.518711)  bare sigma:          49.00
            48.6970         -3.2608         -4.9521
            -3.3759         48.4761          5.6045
            -4.2483          4.6536         49.8266

     Atom 36  Ca  pos: ( -0.450733  0.783623  1.147348)  bare sigma:         104.31
           108.8149         -3.7352          0.5726
            -4.2062        104.6566          1.4536
             0.6221          2.2588         99.4589

     Atom 37  Si  pos: (  0.058337  0.742917  1.313290)  bare sigma:         -28.17
           -27.8534          2.9524         -1.4048
             3.1778        -31.9982          1.7205
            -2.2195          1.2791        -24.6492

     Atom 38  O   pos: ( -0.774900  0.896265  1.213507)  bare sigma:          34.17
            34.9773          1.0059         -4.1101
             1.4850         41.4588         -5.0567
            -3.4202         -4.6324         26.0765

     Atom 39  O   pos: ( -0.120913  0.689738  1.159152)  bare sigma:          27.50
            33.4791         -2.9370         -1.6254
            -3.9362         25.4597         -1.4045
            -5.5372         -1.9037         23.5480

     Atom 40  O   pos: ( -0.012450  0.832053  1.522939)  bare sigma:          32.14
            18.8712         -0.0146         -5.3601
             2.0473         45.1601         21.8617
            -4.1846         18.0112         32.3966

     Atom 41  Ca  pos: ( -0.755086  1.235359  1.158673)  bare sigma:         103.14
           109.2146         -4.5543         -5.0594
            -4.5237        105.8675         -0.2169
            -4.5162         -0.3615         94.3371

     Atom 42  Si  pos: ( -0.021986 -0.526745  1.352261)  bare sigma:         -28.19
           -25.4717          3.8252         -0.6361
             4.1738        -33.3436         -0.1189
            -1.1499          0.0618        -25.7560

     Atom 43  O   pos: ( -0.410732  1.160816  1.166975)  bare sigma:          32.07
            31.9892          1.7016          1.0651
             1.8382         28.1270          0.3191
            -1.4043          0.7573         36.0895

     Atom 44  O   pos: (  0.202774 -0.505180  1.278544)  bare sigma:          34.94
            46.4800         -4.1882         -8.8437
            -6.6258         31.2679          0.8130
            -8.8206         -1.1886         27.0824

     Atom 45  O   pos: ( -0.089426 -0.283753  1.357277)  bare sigma:          46.92
            49.3094         -6.9534         -1.4212
            -6.6654         49.3514          0.6444
            -1.7137          1.2917         42.1111

     Atom 46  O   pos: ( -0.049719 -0.606184  1.579018)  bare sigma:          36.41
            41.9878          0.4060          6.1184
             3.3787         31.9334         -4.5673
             5.4553         -4.4920         35.3007

     Atom 47  Ca  pos: (  0.248448 -0.713827  1.730051)  bare sigma:         104.30
           101.9915         -3.9622          0.1029
            -4.3765        109.8245         11.8586
            -0.4101         12.0957        101.0895

     Atom 48  Ca  pos: ( -0.001041 -0.186546  1.742383)  bare sigma:         104.78
           101.0856         -1.1351         -0.2019
            -1.3480        113.6841         -6.6643
             0.4634         -7.5444         99.5645

     Atom 49  Si  pos: ( -0.848602  1.501111  0.397332)  bare sigma:         -27.96
           -26.6018          3.8828          4.9080
             4.0896        -32.9391          3.5096
             4.4481          2.4670        -24.3495

     Atom 50  O   pos: ( -0.892691  1.470061  0.166668)  bare sigma:          42.61
            36.1173         -1.4863          0.7805
            -0.3751         36.2041         17.8946
             4.3037         15.1102         55.5155

     Atom 51  O   pos: (  0.605982 -0.229940  0.486370)  bare sigma:          45.24
            46.1237          2.5934          1.6203
             2.2973         42.5222         -1.0428
             2.4220         -1.2370         47.0650

     Atom 52  O   pos: (  0.264395 -0.118675  1.530641)  bare sigma:          52.81
            54.3138          2.5127         -2.9509
             2.4726         51.2683         -0.2330
            -3.4042          0.8475         52.8530

     Atom 53  H   pos: (  0.399926 -0.172874  1.554080)  bare sigma:          12.97
            30.0568         -8.2879          3.5801
            -7.5948          5.1087         -0.5067
             3.4408         -0.4776          3.7516

     Atom 54  H   pos: (  0.297655  0.032869  1.538248)  bare sigma:           7.76
            -2.4461          8.6374         -0.0636
             7.2228         30.7928          0.5690
             0.1790          0.5669         -5.0574

     Atom 55  O   pos: ( -0.754143  0.596992  1.805942)  bare sigma:          68.38
            61.8447         -1.9846         -0.3316
            -1.8145         74.5929         -5.0224
             0.7373         -5.1514         68.7036

     Atom 56  H   pos: ( -0.793415  0.600073  1.666346)  bare sigma:          15.28
             7.4063         -0.7228          5.4809
            -1.1837          8.6679         -0.2690
             5.4499          1.3517         29.7608

     Atom 57  H   pos: ( -0.767813  0.731143  1.860503)  bare sigma:          14.42
             3.8300         -2.2808         -0.7971
            -1.3089         28.3721         10.9995
            -0.1176          8.9736         11.0537

     Atom 58  O   pos: (  0.266690  0.581527  0.173509)  bare sigma:          62.42
            68.8946          2.8601          7.0123
             2.8718         56.9088          0.7329
             6.4002          0.5284         61.4568

     Atom 59  H   pos: (  0.379071  0.513110  0.110923)  bare sigma:          16.42
            26.0927         -6.4650         -4.4003
            -6.4716         11.4012          3.8063
            -3.6875          3.8370         11.7602

     Atom 60  H   pos: (  0.336621  0.631245  0.300401)  bare sigma:           9.55
             9.5115          4.2920         15.8262
             3.7692         -0.3948          8.0028
            14.9053          8.1036         19.5467

     Atom 61  O   pos: ( -0.418167  0.279911  1.977977)  bare sigma:          63.81
            66.2429          6.8609          2.4039
             2.9271         57.8368         -0.0102
             2.4830         -2.6126         67.3504

     Atom 62  H   pos: ( -0.513527  1.131736  0.020995)  bare sigma:          13.99
             5.4309         -0.1092          2.5850
            -0.2684         13.4991        -13.3714
             2.5145        -13.8529         23.0259

     Atom 63  H   pos: ( -0.416844  1.328924 -0.049122)  bare sigma:          10.99
            13.5234         16.4304          8.6023
            14.9278         13.4330          6.3712
             8.5728          6.8395          6.0083

     Atom 64  O   pos: (  0.069647  0.999655  0.206891)  bare sigma:          70.31
            67.6208          3.3377          2.2944
             3.8578         73.3936          1.1141
             2.6897          1.8893         69.9121

     Atom 65  H   pos: ( -0.914190  1.127102  0.323940)  bare sigma:          11.68
            -0.1426          3.6447          4.2629
             3.8185         18.2432         14.9883
             4.4905         16.6528         16.9357

     Atom 66  H   pos: (  0.081579  0.878054  0.284991)  bare sigma:          17.07
            10.0685          0.0407         -0.5378
             0.9136         24.3407         -9.3145
            -0.5498         -9.6244         16.8113

     Atom 67  O   pos: ( -0.342282  0.512267  0.152056)  bare sigma:          62.91
            66.1014         -3.0470         -4.1457
            -2.6230         64.0979         -0.1612
            -2.8340         -0.4319         58.5454

     Atom 68  H   pos: ( -0.298649  0.634978  0.081742)  bare sigma:          12.74
             5.0044          7.2759         -6.0727
             7.7051         24.1312        -12.4164
            -5.7935        -11.1993          9.0951

     Atom 69  H   pos: ( -0.375000  0.561500  0.287695)  bare sigma:          13.87
             9.0441         -3.4813         -7.3501
            -4.3305          7.8021          8.0874
            -7.6583          6.8345         24.7529

     Atom 70  O   pos: (  0.482071 -0.858232  1.982091)  bare sigma:          73.52
            74.7406         -0.0484         -1.5720
            -1.1681         67.7377          0.2458
            -1.8293          1.0600         78.0766

     Atom 71  H   pos: (  0.316352  0.071705  0.043336)  bare sigma:          13.03
            10.6787          0.1823        -11.7364
             0.1919          1.4063          0.0413
           -13.1508         -0.1629         27.0186

     Atom 72  H   pos: (  0.620792 -0.843656  2.018596)  bare sigma:          17.97
            29.4450          1.5830          4.0593
             1.5805          9.8061          0.5930
             5.4335          0.5122         14.6629

     Atom 73  Ca  pos: (  0.359243  0.296349  0.890983)  bare sigma:         104.69
           101.7809         -1.7769         -3.6905
            -1.7278        108.4887         -1.5131
            -3.9431         -2.0613        103.8130

     Atom 74  Si  pos: ( -0.113865  0.264038  0.711832)  bare sigma:         -28.58
           -29.0951          2.3014          0.4981
             2.4669        -30.6253         -0.4570
             1.5245         -0.8595        -26.0317

     Atom 75  O   pos: ( -0.300107  0.200793  0.853065)  bare sigma:          30.94
            29.7875         -0.2182          5.1742
            -1.1443         36.6607          3.2764
             8.4360          4.3342         26.3838

     Atom 76  O   pos: (  0.022286  0.413843  0.838797)  bare sigma:          30.92
            30.8432         -0.0579          1.5883
             0.9674         38.3582          0.5905
             0.1414         -1.3807         23.5636

     Atom 77  O   pos: (  0.011038  0.060908  0.659157)  bare sigma:          54.29
            51.6826        -10.8578          0.5003
           -10.6025         61.8488         -1.7909
            -0.0055         -1.0530         49.3447

     Atom 78  O   pos: ( -0.176727  0.352845  0.496817)  bare sigma:          36.61
            29.9399          6.2360         -4.7280
             5.8863         35.4527         -1.4111
            -3.7261         -0.9400         44.4314

     Atom 79  Ca  pos: (  0.025952  0.756620  0.849265)  bare sigma:         106.70
           101.3516         -1.8099         -1.3247
            -1.6337        114.1051         -1.6599
            -1.5846         -1.4404        104.6319

     Atom 80  Si  pos: ( -0.520050  0.792131  0.687588)  bare sigma:         -28.37
           -28.4440          3.6993          0.0681
             3.7731        -30.9611          0.4672
            -0.4135          0.9802        -25.6954

     Atom 81  O   pos: ( -0.621984  0.657583  0.857177)  bare sigma:          30.54
            27.8258          0.6879          1.0610
             1.7656         38.3200         -1.9806
             1.9190          1.2849         25.4758

     Atom 82  O   pos: ( -0.314539  0.879638  0.775089)  bare sigma:          34.67
            33.0891          2.7102         -1.0343
             4.1144         43.2568          4.3170
            -2.0748          3.3645         27.6590

     Atom 83  O   pos: ( -0.500983  0.686147  0.469682)  bare sigma:          42.94
            35.1745          2.3068          2.9699
             1.9020         45.4736          4.8195
             1.8050          4.3724         48.1690

     Atom 84  Ca  pos: (  0.215847 -0.156062  1.183705)  bare sigma:         104.01
            98.9209          0.1806          2.0682
            -0.2179        109.6825         -2.2940
             1.8264         -1.5217        103.4160

     Atom 85  Si  pos: (  0.709698 -0.162164  1.359315)  bare sigma:         -28.34
           -29.9423          3.9094          3.0598
             3.2719        -26.7421          1.1260
             2.6803          0.4717        -28.3475

     Atom 86  O   pos: ( -0.222300  0.087382  1.346339)  bare sigma:          28.12
            14.3503          9.8758         -7.2137
             7.2295         33.9218         -5.0270
            -8.4898         -8.3243         36.0912

     Atom 87  O   pos: (  0.553207 -0.242078  1.196862)  bare sigma:          34.66
            40.1677          2.0986          6.6203
             2.3245         31.3057          3.0155
             4.9681          2.9531         32.5172

     Atom 88  O   pos: ( -0.356726 -0.164633  1.609494)  bare sigma:          38.31
            48.5572          1.1803          2.2863
             2.0585         39.6869         -4.3166
             2.7312         -3.6065         26.6882

     Atom 89  Ca  pos: ( -0.148650  0.339402  1.147573)  bare sigma:         102.11
            95.3685          1.5087         -3.4089
             1.9085        107.8097         -5.4932
            -3.1558         -5.1663        103.1384

     Atom 90  Si  pos: (  0.312503  0.338880  1.331809)  bare sigma:         -28.63
           -29.2020          2.6699          0.0332
             2.7408        -30.4789         -1.2529
            -0.1523         -2.0428        -26.1956

     Atom 91  O   pos: (  0.190804  0.189930  1.185411)  bare sigma:          28.98
            25.9951         -3.5324         -0.3859
            -1.5378         40.2820          1.6952
            -2.9601         -3.5877         20.6500

     Atom 92  O   pos: ( -0.492767  0.445076  1.228475)  bare sigma:          34.44
            37.1539          0.8034         -1.5136
            -0.2788         37.0298         -1.8871
            -0.0422         -0.3153         29.1473

     Atom 93  O   pos: (  0.153642  0.522408  1.380894)  bare sigma:          49.93
            47.1565        -10.1310         -1.7257
            -8.9167         55.6567         -0.1005
            -1.4635          0.6659         46.9914

     Atom 94  O   pos: (  0.360249  0.237843  1.546686)  bare sigma:          37.07
            46.6226          1.3947          6.3410
            -0.0408         34.3123         -3.5891
             6.7221         -3.0793         30.2640

     Atom 95  Ca  pos: ( -0.021255  0.380437  0.187225)  bare sigma:         102.24
           101.7712         -5.0705         -2.6668
            -4.9134         93.7059         -9.9083
            -3.2847         -9.1337        111.2312

     Atom 96  Ca  pos: ( -0.313061  0.236352  1.640525)  bare sigma:          98.88
           107.8343         -4.8233          4.9278
            -5.3394         93.7475          7.7860
             5.2024          7.0516         95.0511

     Atom 97  Ca  pos: (  0.232215  0.285257  1.968968)  bare sigma:         106.29
           105.4930          2.1546          8.2654
             3.2140        104.0944          7.9747
             6.8992          9.4529        109.2891

     Atom 98  O   pos: (  0.081727 -0.469951  1.934134)  bare sigma:          32.12
             7.4514        -14.0251        -13.9002
           -13.7285         33.5321        -10.7631
            -8.1490         -6.8224         55.3661

     Atom 99  H   pos: ( -0.030886 -0.538917  1.875874)  bare sigma:          19.42
            16.8741          1.5606          4.4919
             1.6919         18.3770          3.0362
             4.1543          3.3645         23.0023

     Atom100  O   pos: ( -0.002444  0.157887  1.752741)  bare sigma:          33.23
            43.7087         -1.6280         26.8984
             0.5598         42.3714          3.7702
            30.6024          6.9002         13.6121

     Atom101  H   pos: (  0.080210  0.200123  1.641874)  bare sigma:          17.42
            20.6008          2.4340         -6.2896
             3.5152         13.6219         -3.0531
            -5.8623         -2.5605         18.0423

     Atom102  O   pos: (  0.551052 -0.568285  1.595943)  bare sigma:          66.01
            70.2921          3.0615         -3.2868
             3.2106         70.3500         -1.5728
            -3.8069         -2.6065         57.3882

     Atom103  H   pos: (  0.571045 -0.420060  1.603693)  bare sigma:          12.33
             3.0914          5.9636         -0.7091
             3.9465         33.8900         -0.1966
            -0.6232         -0.2675          0.0183

     Atom104  H   pos: (  0.691790 -0.612754  1.604366)  bare sigma:          14.23
            30.9842         -7.6097         -1.5682
            -6.1029          8.4034         -0.1195
            -0.9151         -0.1867          3.2925

     Atom105  O   pos: ( -0.255833  0.576144  1.670564)  bare sigma:          63.50
            57.2587          4.4598         -1.6825
             7.4304         73.8763         -3.0395
            -2.3359         -2.2893         59.3691

     Atom106  H   pos: ( -0.373366  0.652645  1.628575)  bare sigma:          14.41
            19.2077         -9.4706          5.8004
           -10.1349         15.6953         -6.0774
             6.1100         -6.3419          8.3269

     Atom107  H   pos: ( -0.145853  0.663080  1.612688)  bare sigma:          10.36
            15.6013         12.9868         -8.8763
            14.6828         11.5761         -8.5419
            -9.5055         -8.1444          3.8905

     Atom108  O   pos: ( -0.048539  0.706376  0.477661)  bare sigma:          67.75
            62.8699          3.3008         -3.2771
             0.5332         75.6115         -2.4862
            -3.3106         -3.9037         64.7580

     Atom109  H   pos: ( -0.109688  0.568376  0.498432)  bare sigma:          10.07
             2.1091         11.9056         -0.9971
            10.3295         30.4110         -3.3755
            -0.9544         -3.0826         -2.3017

     Atom110  H   pos: ( -0.165245  0.791049  0.486070)  bare sigma:          18.40
            24.4376         -7.8617         -2.5343
            -6.9455         18.1873          1.2720
            -1.8301          1.1842         12.5866

     Atom111  O   pos: ( -0.225305  0.849552 -0.002318)  bare sigma:          64.88
            67.1423          0.1616         -2.3885
             0.4755         62.7305          1.2412
            -3.9641          1.5856         64.7583

     Atom112  H   pos: ( -0.105247  0.899461  0.066939)  bare sigma:          13.60
            23.5463          7.9120         10.6408
             9.4463          5.8907          5.9964
            11.5220          5.7828         11.3733

     Atom113  H   pos: ( -0.325106  0.928182  0.073645)  bare sigma:          12.36
            16.3078        -10.8971        -11.6092
           -11.6280          8.5231          8.7645
           -12.5024          8.6024         12.2543

     Atom114  O   pos: ( -0.463660  1.028466  0.241895)  bare sigma:          67.72
            60.3228          1.3620         -2.2441
             2.1382         71.4580         -1.1493
            -3.0882         -2.3785         71.3820

     Atom115  H   pos: ( -0.418630  1.137917  0.329886)  bare sigma:          12.58
             3.0561          7.4481          3.8419
             7.0580         22.0118         12.6590
             3.9758         13.7574         12.6672

     Atom116  H   pos: ( -0.503098  0.916403  0.327457)  bare sigma:          14.10
             5.2880          4.5394         -3.4110
             4.5178         22.3263        -11.2444
            -3.9585        -12.5841         14.6957

     Diamagnetic contribution in ppm:

     Atom  1  O   pos: ( -0.268950  1.465900  0.074848)  dia sigma:          18.02
            18.3979          0.1883         -0.2525
             0.1883         17.3794         -0.1808
            -0.2525         -0.1808         18.2894

     Atom  2  H   pos: ( -0.120029  1.469075  0.098688)  dia sigma:           0.91
             0.9071         -0.0000         -0.0000
            -0.0000          0.9071         -0.0000
            -0.0000         -0.0000          0.9071

     Atom  3  H   pos: ( -0.320905  1.429376  0.204640)  dia sigma:           1.04
             1.0368         -0.0000         -0.0000
            -0.0000          1.0368         -0.0000
            -0.0000         -0.0000          1.0368

     Atom  4  O   pos: (  0.199591  0.118363  0.259019)  dia sigma:          18.24
            18.0503          0.5467          0.1815
             0.5467         18.4836         -0.1333
             0.1815         -0.1333         18.1894

     Atom  5  H   pos: (  0.147967  0.000272  0.324715)  dia sigma:           1.00
             1.0029         -0.0000         -0.0000
            -0.0000          1.0029         -0.0000
            -0.0000         -0.0000          1.0029

     Atom  6  H   pos: (  0.288980  0.181177  0.361672)  dia sigma:           0.92
             0.9171         -0.0000         -0.0000
            -0.0000          0.9171         -0.0000
            -0.0000         -0.0000          0.9171

     Atom  7  O   pos: (  0.721533  0.044869  0.222414)  dia sigma:          18.06
            17.4448          0.2855         -0.1045
             0.2855         18.5659          0.1176
            -0.1045          0.1176         18.1833

     Atom  8  H   pos: (  0.736785  0.144330  0.329713)  dia sigma:           0.98
             0.9841         -0.0000         -0.0000
            -0.0000          0.9841         -0.0000
            -0.0000         -0.0000          0.9841

     Atom  9  H   pos: (  0.686724 -0.075524  0.302283)  dia sigma:           0.93
             0.9320         -0.0000         -0.0000
            -0.0000          0.9320         -0.0000
            -0.0000         -0.0000          0.9320

     Atom 10  O   pos: (  0.337036 -0.092365  1.937990)  dia sigma:          18.12
            18.0080         -0.3250         -0.4742
            -0.3250         17.8121         -0.2732
            -0.4742         -0.2732         18.5273

     Atom 11  H   pos: (  0.439302 -0.135173  1.845718)  dia sigma:           1.03
             1.0284         -0.0000         -0.0000
            -0.0000          1.0284         -0.0000
            -0.0000         -0.0000          1.0284

     Atom 12  H   pos: (  0.249201  0.769824 -0.011629)  dia sigma:           0.97
             0.9742         -0.0000         -0.0000
            -0.0000          0.9742         -0.0000
            -0.0000         -0.0000          0.9742

     Atom 13  O   pos: (  0.407111  0.294548  0.529162)  dia sigma:          18.11
            18.3450         -0.2686          0.0461
            -0.2686         18.4674         -0.1302
             0.0461         -0.1302         17.5160

     Atom 14  H   pos: (  0.436139  0.439345  0.501113)  dia sigma:           0.92
             0.9189         -0.0000         -0.0000
            -0.0000          0.9189         -0.0000
            -0.0000         -0.0000          0.9189

     Atom 15  H   pos: (  0.541496  0.240587  0.532179)  dia sigma:           1.01
             1.0141         -0.0000         -0.0000
            -0.0000          1.0141         -0.0000
            -0.0000         -0.0000          1.0141

     Atom 16  O   pos: ( -0.476068  0.856051  1.505094)  dia sigma:          18.11
            18.7262          0.0971          0.2150
             0.0971         18.1620          0.0899
             0.2150          0.0899         17.4357

     Atom 17  H   pos: ( -0.612755  0.896982  1.483116)  dia sigma:           1.03
             1.0291         -0.0000         -0.0000
            -0.0000          1.0291         -0.0000
            -0.0000         -0.0000          1.0291

     Atom 18  H   pos: ( -0.397974  0.980954  1.526999)  dia sigma:           0.93
             0.9316         -0.0000         -0.0000
            -0.0000          0.9316         -0.0000
            -0.0000         -0.0000          0.9316

     Atom 19  O   pos: ( -0.362928  1.336219  0.468584)  dia sigma:          18.07
            18.6311          0.0109          0.0157
             0.0109         18.1005          0.0625
             0.0157          0.0625         17.4797

     Atom 20  H   pos: ( -0.474635  1.437629  0.475026)  dia sigma:           0.90
             0.9027         -0.0000         -0.0000
            -0.0000          0.9027         -0.0000
            -0.0000         -0.0000          0.9027

     Atom 21  H   pos: ( -0.240017  1.416213  0.473322)  dia sigma:           0.98
             0.9793         -0.0000         -0.0000
            -0.0000          0.9793         -0.0000
            -0.0000         -0.0000          0.9793

     Atom 22  O   pos: ( -0.219978  0.905699  1.930991)  dia sigma:          18.19
            17.6420          0.0792         -0.4411
             0.0792         18.4440          0.3259
            -0.4411          0.3259         18.4853

     Atom 23  H   pos: (  0.969654 -0.943893  2.082189)  dia sigma:           0.98
             0.9776         -0.0000         -0.0000
            -0.0000          0.9776         -0.0000
            -0.0000         -0.0000          0.9776

     Atom 24  H   pos: ( -0.222460  0.770111  1.878188)  dia sigma:           0.99
             0.9927         -0.0000         -0.0000
            -0.0000          0.9927         -0.0000
            -0.0000         -0.0000          0.9927

     Atom 25  Ca  pos: ( -0.288704  1.214653  0.847378)  dia sigma:          -4.22
            -4.2295          0.0092          0.0106
             0.0092         -4.2446         -0.0006
             0.0106         -0.0006         -4.1973

     Atom 26  Si  pos: ( -0.780039  1.183546  0.711301)  dia sigma:           1.97
             1.9508         -0.0318          0.0086
            -0.0318          1.9840         -0.0080
             0.0086         -0.0080          1.9699

     Atom 27  O   pos: ( -0.962727  1.131252  0.854971)  dia sigma:          17.79
            17.8438          0.0302         -0.1273
             0.0302         17.6994         -0.0610
            -0.1273         -0.0610         17.8137

     Atom 28  O   pos: ( -0.625176  1.322663  0.826717)  dia sigma:          17.83
            17.8503          0.0878          0.1315
             0.0878         17.8481          0.0878
             0.1315          0.0878         17.8025

     Atom 29  O   pos: ( -0.678329  0.975020  0.641169)  dia sigma:          18.43
            18.4305         -0.2926         -0.0073
            -0.2926         18.6501          0.0360
            -0.0073          0.0360         18.1948

     Atom 30  O   pos: ( -0.860052  1.276382  0.499578)  dia sigma:          18.36
            18.0846          0.0186          0.1477
             0.0186         18.4876         -0.2259
             0.1477         -0.2259         18.5112

     Atom 31  Ca  pos: (  0.656959 -0.174935  0.844919)  dia sigma:          -4.23
            -4.2352          0.0113          0.0009
             0.0113         -4.2572          0.0013
             0.0009          0.0013         -4.2112

     Atom 32  Si  pos: (  0.144756 -0.124414  0.736042)  dia sigma:           1.95
             1.9219         -0.0262         -0.0093
            -0.0262          1.9710          0.0183
            -0.0093          0.0183          1.9559

     Atom 33  O   pos: (  1.006678 -0.282520  0.864913)  dia sigma:          17.72
            17.7034          0.0710         -0.1462
             0.0710         17.6651         -0.0734
            -0.1462         -0.0734         17.7798

     Atom 34  O   pos: (  0.339232 -0.057751  0.855069)  dia sigma:          17.84
            17.9165          0.0416          0.1522
             0.0416         17.7875          0.0539
             0.1522          0.0539         17.8055

     Atom 35  O   pos: (  0.202827 -0.228000  0.518711)  dia sigma:          18.24
            18.2783         -0.1131         -0.2373
            -0.1131         18.0612          0.1981
            -0.2373          0.1981         18.3675

     Atom 36  Ca  pos: ( -0.450733  0.783623  1.147348)  dia sigma:          -4.22
            -4.2406          0.0056         -0.0040
             0.0056         -4.2197         -0.0060
            -0.0040         -0.0060         -4.2141

     Atom 37  Si  pos: (  0.058337  0.742917  1.313290)  dia sigma:           1.93
             1.9322         -0.0311          0.0160
            -0.0311          1.9734         -0.0162
             0.0160         -0.0162          1.8976

     Atom 38  O   pos: ( -0.774900  0.896265  1.213507)  dia sigma:          17.76
            17.7820          0.1379         -0.1064
             0.1379         17.7329         -0.0842
            -0.1064         -0.0842         17.7595

     Atom 39  O   pos: ( -0.120913  0.689738  1.159152)  dia sigma:          17.84
            17.8956          0.0577          0.1726
             0.0577         17.7449          0.0585
             0.1726          0.0585         17.8730

     Atom 40  O   pos: ( -0.012450  0.832053  1.522939)  dia sigma:          17.83
            17.7390          0.0452         -0.1180
             0.0452         17.7535          0.0644
            -0.1180          0.0644         17.9921

     Atom 41  Ca  pos: ( -0.755086  1.235359  1.158673)  dia sigma:          -4.21
            -4.2364          0.0068          0.0171
             0.0068         -4.2106          0.0031
             0.0171          0.0031         -4.1815

     Atom 42  Si  pos: ( -0.021986 -0.526745  1.352261)  dia sigma:           1.93
             1.9086         -0.0399          0.0101
            -0.0399          1.9855         -0.0014
             0.0101         -0.0014          1.9087

     Atom 43  O   pos: ( -0.410732  1.160816  1.166975)  dia sigma:          17.77
            17.7323          0.0958          0.1090
             0.0958         17.8063          0.1667
             0.1090          0.1667         17.7631

     Atom 44  O   pos: (  0.202774 -0.505180  1.278544)  dia sigma:          17.81
            17.9538          0.0590         -0.0792
             0.0590         17.6920         -0.0865
            -0.0792         -0.0865         17.7851

     Atom 45  O   pos: ( -0.089426 -0.283753  1.357277)  dia sigma:          18.26
            18.2445         -0.2411         -0.0200
            -0.2411         18.5240          0.0193
            -0.0200          0.0193         18.0199

     Atom 46  O   pos: ( -0.049719 -0.606184  1.579018)  dia sigma:          17.65
            17.5866          0.0381         -0.0811
             0.0381         17.5848         -0.1153
            -0.0811         -0.1153         17.7751

     Atom 47  Ca  pos: (  0.248448 -0.713827  1.730051)  dia sigma:          -4.22
            -4.2152          0.0149         -0.0047
             0.0149         -4.2326         -0.0369
            -0.0047         -0.0369         -4.2134

     Atom 48  Ca  pos: ( -0.001041 -0.186546  1.742383)  dia sigma:          -4.23
            -4.2147          0.0049          0.0069
             0.0049         -4.2483          0.0142
             0.0069          0.0142         -4.2159

     Atom 49  Si  pos: ( -0.848602  1.501111  0.397332)  dia sigma:           1.91
             1.9101         -0.0380         -0.0382
            -0.0380          1.9560         -0.0206
            -0.0382         -0.0206          1.8786

     Atom 50  O   pos: ( -0.892691  1.470061  0.166668)  dia sigma:          17.76
            17.7317         -0.0072          0.1327
            -0.0072         17.6101          0.1095
             0.1327          0.1095         17.9489

     Atom 51  O   pos: (  0.605982 -0.229940  0.486370)  dia sigma:          17.60
            17.7647          0.0868          0.1052
             0.0868         17.5152          0.0244
             0.1052          0.0244         17.5232

     Atom 52  O   pos: (  0.264395 -0.118675  1.530641)  dia sigma:          18.18
            18.3875         -0.2291          0.1109
            -0.2291         18.4966         -0.0579
             0.1109         -0.0579         17.6619

     Atom 53  H   pos: (  0.399926 -0.172874  1.554080)  dia sigma:           0.96
             0.9631         -0.0000         -0.0000
            -0.0000          0.9631         -0.0000
            -0.0000         -0.0000          0.9631

     Atom 54  H   pos: (  0.297655  0.032869  1.538248)  dia sigma:           0.86
             0.8635         -0.0000         -0.0000
            -0.0000          0.8635         -0.0000
            -0.0000         -0.0000          0.8635

     Atom 55  O   pos: ( -0.754143  0.596992  1.805942)  dia sigma:          18.29
            17.6325         -0.0862          0.2447
            -0.0862         18.5084          0.3143
             0.2447          0.3143         18.7357

     Atom 56  H   pos: ( -0.793415  0.600073  1.666346)  dia sigma:           1.00
             0.9966         -0.0000         -0.0000
            -0.0000          0.9966         -0.0000
            -0.0000         -0.0000          0.9966

     Atom 57  H   pos: ( -0.767813  0.731143  1.860503)  dia sigma:           0.99
             0.9882         -0.0000         -0.0000
            -0.0000          0.9882         -0.0000
            -0.0000         -0.0000          0.9882

     Atom 58  O   pos: (  0.266690  0.581527  0.173509)  dia sigma:          18.07
            18.1345         -0.2553         -0.1079
            -0.2553         17.8311          0.4679
            -0.1079          0.4679         18.2591

     Atom 59  H   pos: (  0.379071  0.513110  0.110923)  dia sigma:           1.00
             1.0028         -0.0000         -0.0000
            -0.0000          1.0028         -0.0000
            -0.0000         -0.0000          1.0028

     Atom 60  H   pos: (  0.336621  0.631245  0.300401)  dia sigma:           0.88
             0.8805         -0.0000         -0.0000
            -0.0000          0.8805         -0.0000
            -0.0000         -0.0000          0.8805

     Atom 61  O   pos: ( -0.418167  0.279911  1.977977)  dia sigma:          18.27
            18.0443          0.4152          0.1378
             0.4152         18.5005         -0.3355
             0.1378         -0.3355         18.2637

     Atom 62  H   pos: ( -0.513527  1.131736  0.020995)  dia sigma:           0.98
             0.9777         -0.0000         -0.0000
            -0.0000          0.9777         -0.0000
            -0.0000         -0.0000          0.9777

     Atom 63  H   pos: ( -0.416844  1.328924 -0.049122)  dia sigma:           0.91
             0.9109         -0.0000         -0.0000
            -0.0000          0.9109         -0.0000
            -0.0000         -0.0000          0.9109

     Atom 64  O   pos: (  0.069647  0.999655  0.206891)  dia sigma:          18.23
            17.5138         -0.0125          0.1856
            -0.0125         18.8646         -0.0416
             0.1856         -0.0416         18.3035

     Atom 65  H   pos: ( -0.914190  1.127102  0.323940)  dia sigma:           0.93
             0.9321         -0.0000         -0.0000
            -0.0000          0.9321         -0.0000
            -0.0000         -0.0000          0.9321

     Atom 66  H   pos: (  0.081579  0.878054  0.284991)  dia sigma:           1.01
             1.0076         -0.0000         -0.0000
            -0.0000          1.0076         -0.0000
            -0.0000         -0.0000          1.0076

     Atom 67  O   pos: ( -0.342282  0.512267  0.152056)  dia sigma:          18.07
            17.6178          0.1478         -0.3139
             0.1478         18.1019         -0.1114
            -0.3139         -0.1114         18.4840

     Atom 68  H   pos: ( -0.298649  0.634978  0.081742)  dia sigma:           0.96
             0.9605         -0.0000         -0.0000
            -0.0000          0.9605         -0.0000
            -0.0000         -0.0000          0.9605

     Atom 69  H   pos: ( -0.375000  0.561500  0.287695)  dia sigma:           0.96
             0.9557         -0.0000         -0.0000
            -0.0000          0.9557         -0.0000
            -0.0000         -0.0000          0.9557

     Atom 70  O   pos: (  0.482071 -0.858232  1.982091)  dia sigma:          18.13
            18.7250          0.1743         -0.1308
             0.1743         17.4519         -0.0696
            -0.1308         -0.0696         18.2077

     Atom 71  H   pos: (  0.316352  0.071705  0.043336)  dia sigma:           0.95
             0.9525         -0.0000         -0.0000
            -0.0000          0.9525         -0.0000
            -0.0000         -0.0000          0.9525

     Atom 72  H   pos: (  0.620792 -0.843656  2.018596)  dia sigma:           1.02
             1.0248         -0.0000         -0.0000
            -0.0000          1.0248         -0.0000
            -0.0000         -0.0000          1.0248

     Atom 73  Ca  pos: (  0.359243  0.296349  0.890983)  dia sigma:          -4.22
            -4.2060          0.0002          0.0110
             0.0002         -4.2294          0.0081
             0.0110          0.0081         -4.2134

     Atom 74  Si  pos: ( -0.113865  0.264038  0.711832)  dia sigma:           1.96
             1.9687         -0.0279         -0.0075
            -0.0279          1.9823          0.0034
            -0.0075          0.0034          1.9332

     Atom 75  O   pos: ( -0.300107  0.200793  0.853065)  dia sigma:          17.71
            17.7495          0.0254         -0.1480
             0.0254         17.6172         -0.0591
            -0.1480         -0.0591         17.7698

     Atom 76  O   pos: (  0.022286  0.413843  0.838797)  dia sigma:          17.81
            17.7946          0.0623          0.1116
             0.0623         17.8286          0.1144
             0.1116          0.1144         17.8047

     Atom 77  O   pos: (  0.011038  0.060908  0.659157)  dia sigma:          18.47
            18.4717         -0.2993          0.0487
            -0.2993         18.6950         -0.0102
             0.0487         -0.0102         18.2554

     Atom 78  O   pos: ( -0.176727  0.352845  0.496817)  dia sigma:          17.78
            17.6307          0.1088          0.0653
             0.1088         17.7809         -0.0944
             0.0653         -0.0944         17.9346

     Atom 79  Ca  pos: (  0.025952  0.756620  0.849265)  dia sigma:          -4.22
            -4.2091          0.0049          0.0090
             0.0049         -4.2485          0.0041
             0.0090          0.0041         -4.2103

     Atom 80  Si  pos: ( -0.520050  0.792131  0.687588)  dia sigma:           1.94
             1.9438         -0.0379          0.0008
            -0.0379          1.9715         -0.0001
             0.0008         -0.0001          1.9187

     Atom 81  O   pos: ( -0.621984  0.657583  0.857177)  dia sigma:          17.78
            17.7221          0.0221         -0.1132
             0.0221         17.7465         -0.1098
            -0.1132         -0.1098         17.8651

     Atom 82  O   pos: ( -0.314539  0.879638  0.775089)  dia sigma:          17.68
            17.7742          0.0555          0.1141
             0.0555         17.5822          0.0614
             0.1141          0.0614         17.6777

     Atom 83  O   pos: ( -0.500983  0.686147  0.469682)  dia sigma:          17.73
            17.5599          0.0509          0.0347
             0.0509         17.7110          0.1200
             0.0347          0.1200         17.9221

     Atom 84  Ca  pos: (  0.215847 -0.156062  1.183705)  dia sigma:          -4.21
            -4.2004         -0.0026          0.0020
            -0.0026         -4.2228          0.0119
             0.0020          0.0119         -4.2159

     Atom 85  Si  pos: (  0.709698 -0.162164  1.359315)  dia sigma:           1.94
             1.9621         -0.0320         -0.0265
            -0.0320          1.9163         -0.0084
            -0.0265         -0.0084          1.9303

     Atom 86  O   pos: ( -0.222300  0.087382  1.346339)  dia sigma:          17.83
            17.7218          0.0937         -0.0188
             0.0937         18.0492          0.0212
            -0.0188          0.0212         17.7175

     Atom 87  O   pos: (  0.553207 -0.242078  1.196862)  dia sigma:          17.75
            17.7524          0.0967          0.1380
             0.0967         17.6624          0.0814
             0.1380          0.0814         17.8416

     Atom 88  O   pos: ( -0.356726 -0.164633  1.609494)  dia sigma:          17.52
            17.4562          0.0668         -0.0507
             0.0668         17.3873         -0.0250
            -0.0507         -0.0250         17.7061

     Atom 89  Ca  pos: ( -0.148650  0.339402  1.147573)  dia sigma:          -4.20
            -4.1907         -0.0105          0.0140
            -0.0105         -4.2173          0.0207
             0.0140          0.0207         -4.1950

     Atom 90  Si  pos: (  0.312503  0.338880  1.331809)  dia sigma:           1.92
             1.9207         -0.0299         -0.0039
            -0.0299          1.9415          0.0116
            -0.0039          0.0116          1.8954

     Atom 91  O   pos: (  0.190804  0.189930  1.185411)  dia sigma:          17.74
            17.7309          0.0930          0.1372
             0.0930         17.7479          0.1158
             0.1372          0.1158         17.7286

     Atom 92  O   pos: ( -0.492767  0.445076  1.228475)  dia sigma:          17.68
            17.7976          0.0830         -0.1491
             0.0830         17.5604         -0.0550
            -0.1491         -0.0550         17.6850

     Atom 93  O   pos: (  0.153642  0.522408  1.380894)  dia sigma:          18.26
            18.2454         -0.2835          0.0134
            -0.2835         18.4852         -0.0453
             0.0134         -0.0453         18.0610

     Atom 94  O   pos: (  0.360249  0.237843  1.546686)  dia sigma:          17.77
            17.6257          0.0327          0.0464
             0.0327         17.7732         -0.1682
             0.0464         -0.1682         17.9042

     Atom 95  Ca  pos: ( -0.021255  0.380437  0.187225)  dia sigma:          -4.22
            -4.2188          0.0167          0.0105
             0.0167         -4.1839          0.0342
             0.0105          0.0342         -4.2426

     Atom 96  Ca  pos: ( -0.313061  0.236352  1.640525)  dia sigma:          -4.22
            -4.2445          0.0172         -0.0159
             0.0172         -4.1979         -0.0248
            -0.0159         -0.0248         -4.2110

     Atom 97  Ca  pos: (  0.232215  0.285257  1.968968)  dia sigma:          -4.23
            -4.2229         -0.0089         -0.0216
            -0.0089         -4.2385         -0.0202
            -0.0216         -0.0202         -4.2353

     Atom 98  O   pos: (  0.081727 -0.469951  1.934134)  dia sigma:          17.68
            18.0243          0.3769          0.3069
             0.3769         17.5803          0.1520
             0.3069          0.1520         17.4320

     Atom 99  H   pos: ( -0.030886 -0.538917  1.875874)  dia sigma:           1.06
             1.0568         -0.0000         -0.0000
            -0.0000          1.0568         -0.0000
            -0.0000         -0.0000          1.0568

     Atom100  O   pos: ( -0.002444  0.157887  1.752741)  dia sigma:          17.79
            17.7444          0.1906         -0.4092
             0.1906         17.5655         -0.2277
            -0.4092         -0.2277         18.0632

     Atom101  H   pos: (  0.080210  0.200123  1.641874)  dia sigma:           1.04
             1.0414         -0.0000         -0.0000
            -0.0000          1.0414         -0.0000
            -0.0000         -0.0000          1.0414

     Atom102  O   pos: (  0.551052 -0.568285  1.595943)  dia sigma:          18.07
            18.3083         -0.2361          0.0507
            -0.2361         18.4504          0.0306
             0.0507          0.0306         17.4491

     Atom103  H   pos: (  0.571045 -0.420060  1.603693)  dia sigma:           0.93
             0.9292         -0.0000         -0.0000
            -0.0000          0.9292         -0.0000
            -0.0000         -0.0000          0.9292

     Atom104  H   pos: (  0.691790 -0.612754  1.604366)  dia sigma:           0.96
             0.9571         -0.0000         -0.0000
            -0.0000          0.9571         -0.0000
            -0.0000         -0.0000          0.9571

     Atom105  O   pos: ( -0.255833  0.576144  1.670564)  dia sigma:          18.11
            18.6618         -0.0443         -0.0161
            -0.0443         17.9988         -0.2423
            -0.0161         -0.2423         17.6619

     Atom106  H   pos: ( -0.373366  0.652645  1.628575)  dia sigma:           0.98
             0.9811         -0.0000         -0.0000
            -0.0000          0.9811         -0.0000
            -0.0000         -0.0000          0.9811

     Atom107  H   pos: ( -0.145853  0.663080  1.612688)  dia sigma:           0.90
             0.8977         -0.0000         -0.0000
            -0.0000          0.8977         -0.0000
            -0.0000         -0.0000          0.8977

     Atom108  O   pos: ( -0.048539  0.706376  0.477661)  dia sigma:          17.96
            18.0850         -0.2694         -0.0909
            -0.2694         18.4242         -0.0712
            -0.0909         -0.0712         17.3600

     Atom109  H   pos: ( -0.109688  0.568376  0.498432)  dia sigma:           0.90
             0.8975         -0.0000         -0.0000
            -0.0000          0.8975         -0.0000
            -0.0000         -0.0000          0.8975

     Atom110  H   pos: ( -0.165245  0.791049  0.486070)  dia sigma:           1.03
             1.0302         -0.0000         -0.0000
            -0.0000          1.0302         -0.0000
            -0.0000         -0.0000          1.0302

     Atom111  O   pos: ( -0.225305  0.849552 -0.002318)  dia sigma:          18.19
            18.7342         -0.0737          0.0426
            -0.0737         17.9352          0.3733
             0.0426          0.3733         17.9113

     Atom112  H   pos: ( -0.105247  0.899461  0.066939)  dia sigma:           0.97
             0.9679         -0.0000         -0.0000
            -0.0000          0.9679         -0.0000
            -0.0000         -0.0000          0.9679

     Atom113  H   pos: ( -0.325106  0.928182  0.073645)  dia sigma:           0.95
             0.9511         -0.0000         -0.0000
            -0.0000          0.9511         -0.0000
            -0.0000         -0.0000          0.9511

     Atom114  O   pos: ( -0.463660  1.028466  0.241895)  dia sigma:          18.29
            17.7329          0.4507         -0.0137
             0.4507         18.7383         -0.0139
            -0.0137         -0.0139         18.4085

     Atom115  H   pos: ( -0.418630  1.137917  0.329886)  dia sigma:           0.95
             0.9463         -0.0000         -0.0000
            -0.0000          0.9463         -0.0000
            -0.0000         -0.0000          0.9463

     Atom116  H   pos: ( -0.503098  0.916403  0.327457)  dia sigma:           0.97
             0.9688         -0.0000         -0.0000
            -0.0000          0.9688         -0.0000
            -0.0000         -0.0000          0.9688

     Paramagnetic contribution in ppm:

     Atom  1  O   pos: ( -0.268950  1.465900  0.074848)  para sigma:         -22.80
            -1.3684         10.2889          1.0691
            12.2109        -43.5613         -3.8631
             5.5150         -0.7913        -23.4625

     Atom  2  H   pos: ( -0.120029  1.469075  0.098688)  para sigma:           0.00
             0.0000          0.0000          0.0000
             0.0000          0.0000          0.0000
             0.0000          0.0000          0.0000

     Atom  3  H   pos: ( -0.320905  1.429376  0.204640)  para sigma:           0.00
             0.0000          0.0000          0.0000
             0.0000          0.0000          0.0000
             0.0000          0.0000          0.0000

     Atom  4  O   pos: (  0.199591  0.118363  0.259019)  para sigma:         -35.15
           -40.1337         -1.1596         10.6676
             2.6643        -34.5185          0.7945
             9.7599          2.1405        -30.8067

     Atom  5  H   pos: (  0.147967  0.000272  0.324715)  para sigma:           0.00
             0.0000          0.0000          0.0000
             0.0000          0.0000          0.0000
             0.0000          0.0000          0.0000

     Atom  6  H   pos: (  0.288980  0.181177  0.361672)  para sigma:           0.00
             0.0000          0.0000          0.0000
             0.0000          0.0000          0.0000
             0.0000          0.0000          0.0000

     Atom  7  O   pos: (  0.721533  0.044869  0.222414)  para sigma:         -21.57
           -39.2956         11.3184         -7.1333
            12.2209         -5.6353         -0.2287
            -5.0832          5.0170        -19.7667

     Atom  8  H   pos: (  0.736785  0.144330  0.329713)  para sigma:           0.00
             0.0000          0.0000          0.0000
             0.0000          0.0000          0.0000
             0.0000          0.0000          0.0000

     Atom  9  H   pos: (  0.686724 -0.075524  0.302283)  para sigma:           0.00
             0.0000          0.0000          0.0000
             0.0000          0.0000          0.0000
             0.0000          0.0000          0.0000

     Atom 10  O   pos: (  0.337036 -0.092365  1.937990)  para sigma:         -12.98
           -25.6951         -7.4609        -11.5770
            -9.6108        -21.9059         -5.8313
           -13.8506        -10.4630          8.6716

     Atom 11  H   pos: (  0.439302 -0.135173  1.845718)  para sigma:           0.00
             0.0000          0.0000          0.0000
             0.0000          0.0000          0.0000
             0.0000          0.0000          0.0000

     Atom 12  H   pos: (  0.249201  0.769824 -0.011629)  para sigma:           0.00
             0.0000          0.0000          0.0000
             0.0000          0.0000          0.0000
             0.0000          0.0000          0.0000

     Atom 13  O   pos: (  0.407111  0.294548  0.529162)  para sigma:         -34.80
           -35.5964          3.9605          4.7793
             1.2021        -24.1614         -0.6088
             6.6276         -1.8813        -44.6437

     Atom 14  H   pos: (  0.436139  0.439345  0.501113)  para sigma:           0.00
             0.0000          0.0000          0.0000
             0.0000          0.0000          0.0000
             0.0000          0.0000          0.0000

     Atom 15  H   pos: (  0.541496  0.240587  0.532179)  para sigma:           0.00
             0.0000          0.0000          0.0000
             0.0000          0.0000          0.0000
             0.0000          0.0000          0.0000

     Atom 16  O   pos: ( -0.476068  0.856051  1.505094)  para sigma:         -29.25
           -19.4425          9.3203          7.6754
             2.9277        -26.2893          0.7832
            12.1185          2.1994        -42.0185

     Atom 17  H   pos: ( -0.612755  0.896982  1.483116)  para sigma:           0.00
             0.0000          0.0000          0.0000
             0.0000          0.0000          0.0000
             0.0000          0.0000          0.0000

     Atom 18  H   pos: ( -0.397974  0.980954  1.526999)  para sigma:           0.00
             0.0000          0.0000          0.0000
             0.0000          0.0000          0.0000
             0.0000          0.0000          0.0000

     Atom 19  O   pos: ( -0.362928  1.336219  0.468584)  para sigma:         -33.09
           -20.4919         -3.5970          1.0404
            -3.5950        -36.3718          5.0995
            -1.1266          6.7040        -42.3998

     Atom 20  H   pos: ( -0.474635  1.437629  0.475026)  para sigma:           0.00
             0.0000          0.0000          0.0000
             0.0000          0.0000          0.0000
             0.0000          0.0000          0.0000

     Atom 21  H   pos: ( -0.240017  1.416213  0.473322)  para sigma:           0.00
             0.0000          0.0000          0.0000
             0.0000          0.0000          0.0000
             0.0000          0.0000          0.0000

     Atom 22  O   pos: ( -0.219978  0.905699  1.930991)  para sigma:         -12.95
           -28.5518         -2.9217        -10.9252
             0.6315        -12.4172          5.1581
           -13.4719          7.1896          2.1046

     Atom 23  H   pos: (  0.969654 -0.943893  2.082189)  para sigma:           0.00
             0.0000          0.0000          0.0000
             0.0000          0.0000          0.0000
             0.0000          0.0000          0.0000

     Atom 24  H   pos: ( -0.222460  0.770111  1.878188)  para sigma:           0.00
             0.0000          0.0000          0.0000
             0.0000          0.0000          0.0000
             0.0000          0.0000          0.0000

     Atom 25  Ca  pos: ( -0.288704  1.214653  0.847378)  para sigma:        -485.88
          -496.2056         -6.5016        -18.5134
            -9.9090       -457.1399          0.8237
           -20.3362         -1.3013       -504.2967

     Atom 26  Si  pos: ( -0.780039  1.183546  0.711301)  para sigma:        -399.54
          -380.4266         24.3019         -9.1980
            25.6058       -413.5351          6.9992
            -4.8349          3.0217       -404.6492

     Atom 27  O   pos: ( -0.962727  1.131252  0.854971)  para sigma:        -100.13
           -83.6780         -4.2090         -5.4580
            -6.7113        -99.4937         -2.6400
             1.7538         -4.2447       -117.2050

     Atom 28  O   pos: ( -0.625176  1.322663  0.826717)  para sigma:        -103.26
          -103.7484          6.0146          2.6963
             7.0001        -74.7041          2.5532
            -2.4701         -1.6858       -131.3126

     Atom 29  O   pos: ( -0.678329  0.975020  0.641169)  para sigma:         -60.96
           -68.0656        -25.8807          1.4593
           -25.4104        -44.0845          7.0856
             0.4687          7.1486        -70.7377

     Atom 30  O   pos: ( -0.860052  1.276382  0.499578)  para sigma:         -66.64
           -84.6408         -3.9566          8.1586
            -1.8678        -59.8096        -14.7237
             6.2685        -13.6079        -55.4747

     Atom 31  Ca  pos: (  0.656959 -0.174935  0.844919)  para sigma:        -471.70
          -472.5975         -7.0364          3.9364
            -7.6098       -455.0591          3.4240
             4.2401          5.2217       -487.4515

     Atom 32  Si  pos: (  0.144756 -0.124414  0.736042)  para sigma:        -400.47
          -385.8623         25.9299          4.0067
            26.5821       -405.4514        -12.7240
             4.6026         -4.0282       -410.0948

     Atom 33  O   pos: (  1.006678 -0.282520  0.864913)  para sigma:         -93.71
           -97.0551          3.5030          1.8373
             8.8647        -68.7672         -2.4685
             5.8298          4.8658       -115.2930

     Atom 34  O   pos: (  0.339232 -0.057751  0.855069)  para sigma:        -101.70
           -82.0078         -2.6939          5.0244
            -6.5918       -102.8028          3.9255
            -1.4490          2.7156       -120.2779

     Atom 35  O   pos: (  0.202827 -0.228000  0.518711)  para sigma:         -68.94
           -70.3632         -8.6102        -12.4917
            -9.8099        -71.1179         13.8062
           -10.5619         11.1342        -65.3329

     Atom 36  Ca  pos: ( -0.450733  0.783623  1.147348)  para sigma:        -475.48
          -458.2495        -17.6015          2.3633
           -19.5326       -476.8207          7.2241
             2.7631         10.8022       -491.3605

     Atom 37  Si  pos: (  0.058337  0.742917  1.313290)  para sigma:        -404.04
          -397.6080         18.4617        -10.2614
            20.3816       -432.2045         10.8406
           -14.4953         12.2438       -382.3134

     Atom 38  O   pos: ( -0.774900  0.896265  1.213507)  para sigma:         -96.69
           -94.4158          4.8072        -12.6609
             5.7242        -79.2841        -13.4928
           -11.0708        -11.8861       -116.3771

     Atom 39  O   pos: ( -0.120913  0.689738  1.159152)  para sigma:        -113.40
          -100.4778         -5.8150         -1.0513
            -8.4528       -118.0801         -3.0903
            -9.4512         -3.1063       -121.6419

     Atom 40  O   pos: ( -0.012450  0.832053  1.522939)  para sigma:        -102.42
          -133.4617         -0.0374        -11.6331
             2.5949        -74.9855         51.9992
            -9.2634         42.3183        -98.8263

     Atom 41  Ca  pos: ( -0.755086  1.235359  1.158673)  para sigma:        -485.36
          -467.9802        -22.4851        -18.7955
           -21.3324       -473.8977          0.0404
           -14.6769          0.4620       -514.2136

     Atom 42  Si  pos: ( -0.021986 -0.526745  1.352261)  para sigma:        -407.52
          -388.1613         19.6721          0.0078
            21.1596       -444.8121         -0.3313
            -1.7646          2.0277       -389.5949

     Atom 43  O   pos: ( -0.410732  1.160816  1.166975)  para sigma:        -102.19
          -102.1811          4.7397          4.5067
             4.7472       -109.9813          3.4597
            -0.1269          4.9037        -94.4164

     Atom 44  O   pos: (  0.202774 -0.505180  1.278544)  para sigma:         -95.75
           -67.0638         -8.4651        -21.9475
           -14.8645       -106.4686          1.6814
           -21.9684         -3.1217       -113.7226

     Atom 45  O   pos: ( -0.089426 -0.283753  1.357277)  para sigma:         -73.20
           -69.4502        -18.0465         -3.0001
           -16.4536        -65.3184          0.8003
            -3.8437          2.6301        -84.8452

     Atom 46  O   pos: ( -0.049719 -0.606184  1.579018)  para sigma:         -90.34
           -80.1539          0.6943         11.7151
             6.6616       -100.4011        -12.8327
             9.7577        -12.7935        -90.4562

     Atom 47  Ca  pos: (  0.248448 -0.713827  1.730051)  para sigma:        -475.88
          -474.8669         -7.5658         -7.5475
            -9.0846       -458.4471         37.1257
           -10.0211         38.5035       -494.3343

     Atom 48  Ca  pos: ( -0.001041 -0.186546  1.742383)  para sigma:        -469.71
          -479.2658         -3.8662          2.1512
            -5.2249       -442.9626        -32.5223
             1.8437        -33.9462       -486.8963

     Atom 49  Si  pos: ( -0.848602  1.501111  0.397332)  para sigma:        -405.81
          -399.0943         27.6947         35.8617
            30.4895       -438.8665         23.5675
            28.1188         15.7148       -379.4566

     Atom 50  O   pos: ( -0.892691  1.470061  0.166668)  para sigma:         -77.70
           -94.8363         -2.5248          1.4190
             0.4364        -94.1018         39.4578
            10.5704         33.6536        -44.1480

     Atom 51  O   pos: (  0.605982 -0.229940  0.486370)  para sigma:         -70.21
           -65.8870          9.1473          5.9308
             9.1300        -78.5458          0.4542
             6.8574         -0.1010        -66.1965

     Atom 52  O   pos: (  0.264395 -0.118675  1.530641)  para sigma:         -64.63
           -61.7229          3.7191         -5.4659
             3.9433        -63.8642         -2.3383
            -6.6755          0.3439        -68.2934

     Atom 53  H   pos: (  0.399926 -0.172874  1.554080)  para sigma:           0.00
             0.0000          0.0000          0.0000
             0.0000          0.0000          0.0000
             0.0000          0.0000          0.0000

     Atom 54  H   pos: (  0.297655  0.032869  1.538248)  para sigma:           0.00
             0.0000          0.0000          0.0000
             0.0000          0.0000          0.0000
             0.0000          0.0000          0.0000

     Atom 55  O   pos: ( -0.754143  0.596992  1.805942)  para sigma:         -26.40
           -41.7240         -3.7030          1.5729
            -3.3688        -12.2254         -8.2126
             3.6663         -8.1895        -25.2457

     Atom 56  H   pos: ( -0.793415  0.600073  1.666346)  para sigma:           0.00
             0.0000          0.0000          0.0000
             0.0000          0.0000          0.0000
             0.0000          0.0000          0.0000

     Atom 57  H   pos: ( -0.767813  0.731143  1.860503)  para sigma:           0.00
             0.0000          0.0000          0.0000
             0.0000          0.0000          0.0000
             0.0000          0.0000          0.0000

     Atom 58  O   pos: (  0.266690  0.581527  0.173509)  para sigma:         -40.76
           -27.4471          4.9783         13.7685
             5.3396        -53.7800          5.6347
            11.8175          4.4365        -41.0598

     Atom 59  H   pos: (  0.379071  0.513110  0.110923)  para sigma:           0.00
             0.0000          0.0000          0.0000
             0.0000          0.0000          0.0000
             0.0000          0.0000          0.0000

     Atom 60  H   pos: (  0.336621  0.631245  0.300401)  para sigma:           0.00
             0.0000          0.0000          0.0000
             0.0000          0.0000          0.0000
             0.0000          0.0000          0.0000

     Atom 61  O   pos: ( -0.418167  0.279911  1.977977)  para sigma:         -39.88
           -36.4677         16.4978          5.3603
             8.5421        -49.6760         -0.3505
             5.1017         -6.3575        -33.4821

     Atom 62  H   pos: ( -0.513527  1.131736  0.020995)  para sigma:           0.00
             0.0000          0.0000          0.0000
             0.0000          0.0000          0.0000
             0.0000          0.0000          0.0000

     Atom 63  H   pos: ( -0.416844  1.328924 -0.049122)  para sigma:           0.00
             0.0000          0.0000          0.0000
             0.0000          0.0000          0.0000
             0.0000          0.0000          0.0000

     Atom 64  O   pos: (  0.069647  0.999655  0.206891)  para sigma:         -22.49
           -32.9486          7.3213          5.3816
             6.9198        -11.0455          2.9575
             5.8376          3.7707        -23.4750

     Atom 65  H   pos: ( -0.914190  1.127102  0.323940)  para sigma:           0.00
             0.0000          0.0000          0.0000
             0.0000          0.0000          0.0000
             0.0000          0.0000          0.0000

     Atom 66  H   pos: (  0.081579  0.878054  0.284991)  para sigma:           0.00
             0.0000          0.0000          0.0000
             0.0000          0.0000          0.0000
             0.0000          0.0000          0.0000

     Atom 67  O   pos: ( -0.342282  0.512267  0.152056)  para sigma:         -41.08
           -39.4626         -3.6399         -9.7977
            -2.3094        -36.8897         -0.9149
            -7.1224         -2.0168        -46.8932

     Atom 68  H   pos: ( -0.298649  0.634978  0.081742)  para sigma:           0.00
             0.0000          0.0000          0.0000
             0.0000          0.0000          0.0000
             0.0000          0.0000          0.0000

     Atom 69  H   pos: ( -0.375000  0.561500  0.287695)  para sigma:           0.00
             0.0000          0.0000          0.0000
             0.0000          0.0000          0.0000
             0.0000          0.0000          0.0000

     Atom 70  O   pos: (  0.482071 -0.858232  1.982091)  para sigma:         -14.13
            -8.6094          1.2015         -5.8386
            -1.5026        -30.3522         -1.7638
            -6.8041          0.6799         -3.4227

     Atom 71  H   pos: (  0.316352  0.071705  0.043336)  para sigma:           0.00
             0.0000          0.0000          0.0000
             0.0000          0.0000          0.0000
             0.0000          0.0000          0.0000

     Atom 72  H   pos: (  0.620792 -0.843656  2.018596)  para sigma:           0.00
             0.0000          0.0000          0.0000
             0.0000          0.0000          0.0000
             0.0000          0.0000          0.0000

     Atom 73  Ca  pos: (  0.359243  0.296349  0.890983)  para sigma:        -475.73
          -485.8936        -10.3108        -12.4211
           -10.6701       -463.4480         -3.2101
           -13.0861         -6.5115       -477.8554

     Atom 74  Si  pos: ( -0.113865  0.264038  0.711832)  para sigma:        -405.81
          -402.5034         17.5160          3.3162
            19.4184       -422.8260         -3.7670
            11.4500        -11.9435       -392.1144

     Atom 75  O   pos: ( -0.300107  0.200793  0.853065)  para sigma:        -104.16
          -106.8546         -0.1046          8.3756
            -1.7810        -91.9875          6.3272
            16.0376          8.3763       -113.6236

     Atom 76  O   pos: (  0.022286  0.413843  0.838797)  para sigma:        -105.55
          -106.8494          2.4066          5.2086
             3.6051        -88.3721          4.6850
             1.2470         -1.0435       -121.4332

     Atom 77  O   pos: (  0.011038  0.060908  0.659157)  para sigma:         -58.90
           -64.6069        -27.0395          2.0421
           -26.4435        -39.4464         -3.4622
             0.9417         -2.1214        -72.6568

     Atom 78  O   pos: ( -0.176727  0.352845  0.496817)  para sigma:         -92.59
          -108.2147         13.0398        -10.1496
            11.6902        -98.2854         -5.1803
            -7.4908         -4.8768        -71.2840

     Atom 79  Ca  pos: (  0.025952  0.756620  0.849265)  para sigma:        -462.04
          -481.2674         -7.4574         -2.5385
            -6.8851       -439.9341         -5.7669
            -1.9519         -3.7029       -464.9159

     Atom 80  Si  pos: ( -0.520050  0.792131  0.687588)  para sigma:        -406.01
          -402.9602         30.0677         -1.2465
            28.6573       -421.4129         -0.4537
            -6.9336          5.9938       -393.6475

     Atom 81  O   pos: ( -0.621984  0.657583  0.857177)  para sigma:        -105.61
          -112.8233          2.1168          0.9559
             4.3372        -88.4060         -7.2104
             2.8537          0.0596       -115.6038

     Atom 82  O   pos: ( -0.314539  0.879638  0.775089)  para sigma:         -94.77
           -96.9900          8.4864          0.5962
            12.0277        -76.0521          9.5606
            -2.0425          6.8165       -111.2761

     Atom 83  O   pos: ( -0.500983  0.686147  0.469682)  para sigma:         -76.67
           -94.6652          5.1983          5.3062
             4.7710        -72.4807         12.7255
             3.5724         11.5442        -62.8653

     Atom 84  Ca  pos: (  0.215847 -0.156062  1.183705)  para sigma:        -475.49
          -493.2109         -1.3368         13.0926
            -3.3033       -454.1178         -1.6346
             9.9847          2.5548       -479.1367

     Atom 85  Si  pos: (  0.709698 -0.162164  1.359315)  para sigma:        -409.06
          -415.8761         33.8195         17.8539
            26.5791       -402.4241          3.0257
            15.2536         -1.3058       -408.8943

     Atom 86  O   pos: ( -0.222300  0.087382  1.346339)  para sigma:        -111.32
          -144.0375         23.5222        -15.7270
            17.6836        -94.0312        -10.5975
           -18.5875        -18.6955        -95.8774

     Atom 87  O   pos: (  0.553207 -0.242078  1.196862)  para sigma:         -95.63
           -82.5900          7.0163         18.0198
             7.3208       -104.0593          7.4324
            14.5738          8.4593       -100.2265

     Atom 88  O   pos: ( -0.356726 -0.164633  1.609494)  para sigma:         -83.85
           -63.4853          3.4601          3.4683
             5.5480        -82.0219        -11.2989
             5.1561         -8.9331       -106.0471

     Atom 89  Ca  pos: ( -0.148650  0.339402  1.147573)  para sigma:        -484.39
          -523.3179          1.8375         -8.1385
             2.0523       -453.5812        -15.8309
            -7.6722        -18.7122       -476.2763

     Atom 90  Si  pos: (  0.312503  0.338880  1.331809)  para sigma:        -407.32
          -408.9780         21.7906          0.3060
            21.1834       -421.0759         -6.3785
             3.1442        -11.1156       -391.8984

     Atom 91  O   pos: (  0.190804  0.189930  1.185411)  para sigma:        -108.34
          -115.1959         -5.5586          0.6406
            -1.4487        -82.7385          6.6836
            -4.3490         -5.1187       -127.0993

     Atom 92  O   pos: ( -0.492767  0.445076  1.228475)  para sigma:         -93.99
           -85.7573          3.2478         -6.8743
             1.3267        -90.1592         -4.8892
            -2.7530         -1.5591       -106.0524

     Atom 93  O   pos: (  0.153642  0.522408  1.380894)  para sigma:         -65.43
           -70.3080        -24.1623         -3.9969
           -21.5419        -50.6508         -1.7878
            -3.3503          0.7258        -75.3289

     Atom 94  O   pos: (  0.360249  0.237843  1.546686)  para sigma:         -91.52
           -70.5966          2.1257         17.1031
             0.0965        -99.6019         -9.8757
            17.0703         -7.6542       -104.3523

     Atom 95  Ca  pos: ( -0.021255  0.380437  0.187225)  para sigma:        -488.89
          -486.0901        -16.3258         -5.4357
           -15.5377       -511.9788        -29.5410
            -7.3140        -28.5445       -468.5901

     Atom 96  Ca  pos: ( -0.313061  0.236352  1.640525)  para sigma:        -506.71
          -477.9381        -11.0322         10.8198
           -12.0447       -520.3792         18.7667
            10.3009         17.2374       -521.8167

     Atom 97  Ca  pos: (  0.232215  0.285257  1.968968)  para sigma:        -470.01
          -461.8446         10.2201         28.3398
            14.1662       -488.9964         34.6587
            24.7704         38.8692       -459.1744

     Atom 98  O   pos: (  0.081727 -0.469951  1.934134)  para sigma:        -101.18
          -151.0711        -30.3177        -30.8210
           -28.6940        -99.9080        -23.0879
           -16.8894        -15.1645        -52.5691

     Atom 99  H   pos: ( -0.030886 -0.538917  1.875874)  para sigma:           0.00
             0.0000          0.0000          0.0000
             0.0000          0.0000          0.0000
             0.0000          0.0000          0.0000

     Atom100  O   pos: ( -0.002444  0.157887  1.752741)  para sigma:         -99.51
           -76.5921         -2.7343         57.8008
             1.1647        -79.0167          7.5142
            65.6185         16.1127       -142.9301

     Atom101  H   pos: (  0.080210  0.200123  1.641874)  para sigma:           0.00
             0.0000          0.0000          0.0000
             0.0000          0.0000          0.0000
             0.0000          0.0000          0.0000

     Atom102  O   pos: (  0.551052 -0.568285  1.595943)  para sigma:         -32.79
           -22.5097          4.5713         -5.3058
             5.5477        -21.2886         -1.9441
            -7.1900         -4.3885        -54.5771

     Atom103  H   pos: (  0.571045 -0.420060  1.603693)  para sigma:           0.00
             0.0000          0.0000          0.0000
             0.0000          0.0000          0.0000
             0.0000          0.0000          0.0000

     Atom104  H   pos: (  0.691790 -0.612754  1.604366)  para sigma:           0.00
             0.0000          0.0000          0.0000
             0.0000          0.0000          0.0000
             0.0000          0.0000          0.0000

     Atom105  O   pos: ( -0.255833  0.576144  1.670564)  para sigma:         -38.26
           -47.3038          9.2097         -4.3312
            15.7905        -16.9453         -7.7315
            -6.1264         -6.2387        -50.5227

     Atom106  H   pos: ( -0.373366  0.652645  1.628575)  para sigma:           0.00
             0.0000          0.0000          0.0000
             0.0000          0.0000          0.0000
             0.0000          0.0000          0.0000

     Atom107  H   pos: ( -0.145853  0.663080  1.612688)  para sigma:           0.00
             0.0000          0.0000          0.0000
             0.0000          0.0000          0.0000
             0.0000          0.0000          0.0000

     Atom108  O   pos: ( -0.048539  0.706376  0.477661)  para sigma:         -26.93
           -39.3478          5.7822         -6.7928
            -1.1689         -4.4139         -5.3578
            -7.6248         -9.1589        -37.0392

     Atom109  H   pos: ( -0.109688  0.568376  0.498432)  para sigma:           0.00
             0.0000          0.0000          0.0000
             0.0000          0.0000          0.0000
             0.0000          0.0000          0.0000

     Atom110  H   pos: ( -0.165245  0.791049  0.486070)  para sigma:           0.00
             0.0000          0.0000          0.0000
             0.0000          0.0000          0.0000
             0.0000          0.0000          0.0000

     Atom111  O   pos: ( -0.225305  0.849552 -0.002318)  para sigma:         -36.71
           -29.0497          0.4769         -3.0533
             0.3442        -41.6190          7.4371
            -7.4709          7.7103        -39.4547

     Atom112  H   pos: ( -0.105247  0.899461  0.066939)  para sigma:           0.00
             0.0000          0.0000          0.0000
             0.0000          0.0000          0.0000
             0.0000          0.0000          0.0000

     Atom113  H   pos: ( -0.325106  0.928182  0.073645)  para sigma:           0.00
             0.0000          0.0000          0.0000
             0.0000          0.0000          0.0000
             0.0000          0.0000          0.0000

     Atom114  O   pos: ( -0.463660  1.028466  0.241895)  para sigma:         -28.38
           -46.2035          7.0014         -3.2517
             8.8998        -16.4712         -1.2912
            -4.2835         -3.8747        -22.4725

     Atom115  H   pos: ( -0.418630  1.137917  0.329886)  para sigma:           0.00
             0.0000          0.0000          0.0000
             0.0000          0.0000          0.0000
             0.0000          0.0000          0.0000

     Atom116  H   pos: ( -0.503098  0.916403  0.327457)  para sigma:           0.00
             0.0000          0.0000          0.0000
             0.0000          0.0000          0.0000
             0.0000          0.0000          0.0000

     Paramagnetic US occ-occ contribution in ppm:

     Atom  1  O   pos: ( -0.268950  1.465900  0.074848)  para_oo sigma:          -1.02
            -0.7682          0.0808          0.1231
             0.0842         -1.0464          0.0003
             0.2013          0.0839         -1.2519

     Atom  2  H   pos: ( -0.120029  1.469075  0.098688)  para_oo sigma:           0.00
             0.0000          0.0000          0.0000
             0.0000          0.0000          0.0000
             0.0000          0.0000          0.0000

     Atom  3  H   pos: ( -0.320905  1.429376  0.204640)  para_oo sigma:           0.00
             0.0000          0.0000          0.0000
             0.0000          0.0000          0.0000
             0.0000          0.0000          0.0000

     Atom  4  O   pos: (  0.199591  0.118363  0.259019)  para_oo sigma:          -0.49
            -0.5088          0.4370         -0.0023
             0.3666         -0.5867          0.1526
            -0.0068          0.1288         -0.3612

     Atom  5  H   pos: (  0.147967  0.000272  0.324715)  para_oo sigma:           0.00
             0.0000          0.0000          0.0000
             0.0000          0.0000          0.0000
             0.0000          0.0000          0.0000

     Atom  6  H   pos: (  0.288980  0.181177  0.361672)  para_oo sigma:           0.00
             0.0000          0.0000          0.0000
             0.0000          0.0000          0.0000
             0.0000          0.0000          0.0000

     Atom  7  O   pos: (  0.721533  0.044869  0.222414)  para_oo sigma:          -0.91
            -0.9960         -0.0569         -0.1348
            -0.0009         -1.0038          0.0112
            -0.0448          0.1163         -0.7439

     Atom  8  H   pos: (  0.736785  0.144330  0.329713)  para_oo sigma:           0.00
             0.0000          0.0000          0.0000
             0.0000          0.0000          0.0000
             0.0000          0.0000          0.0000

     Atom  9  H   pos: (  0.686724 -0.075524  0.302283)  para_oo sigma:           0.00
             0.0000          0.0000          0.0000
             0.0000          0.0000          0.0000
             0.0000          0.0000          0.0000

     Atom 10  O   pos: (  0.337036 -0.092365  1.937990)  para_oo sigma:          -0.60
            -0.7066          0.0765         -0.2033
             0.0577         -0.7509         -0.0740
            -0.1773         -0.1013         -0.3419

     Atom 11  H   pos: (  0.439302 -0.135173  1.845718)  para_oo sigma:           0.00
             0.0000          0.0000          0.0000
             0.0000          0.0000          0.0000
             0.0000          0.0000          0.0000

     Atom 12  H   pos: (  0.249201  0.769824 -0.011629)  para_oo sigma:           0.00
             0.0000          0.0000          0.0000
             0.0000          0.0000          0.0000
             0.0000          0.0000          0.0000

     Atom 13  O   pos: (  0.407111  0.294548  0.529162)  para_oo sigma:          -0.71
            -0.5830         -0.0164          0.1348
            -0.0117         -0.5116          0.0416
             0.1258          0.0739         -1.0308

     Atom 14  H   pos: (  0.436139  0.439345  0.501113)  para_oo sigma:           0.00
             0.0000          0.0000          0.0000
             0.0000          0.0000          0.0000
             0.0000          0.0000          0.0000

     Atom 15  H   pos: (  0.541496  0.240587  0.532179)  para_oo sigma:           0.00
             0.0000          0.0000          0.0000
             0.0000          0.0000          0.0000
             0.0000          0.0000          0.0000

     Atom 16  O   pos: ( -0.476068  0.856051  1.505094)  para_oo sigma:          -0.66
            -0.4635          0.0219          0.1583
            -0.0449         -0.5861         -0.0450
             0.1085         -0.0010         -0.9256

     Atom 17  H   pos: ( -0.612755  0.896982  1.483116)  para_oo sigma:           0.00
             0.0000          0.0000          0.0000
             0.0000          0.0000          0.0000
             0.0000          0.0000          0.0000

     Atom 18  H   pos: ( -0.397974  0.980954  1.526999)  para_oo sigma:           0.00
             0.0000          0.0000          0.0000
             0.0000          0.0000          0.0000
             0.0000          0.0000          0.0000

     Atom 19  O   pos: ( -0.362928  1.336219  0.468584)  para_oo sigma:          -0.95
            -0.9220         -0.0766          0.0173
            -0.0560         -0.9188          0.0855
             0.0231          0.0556         -1.0235

     Atom 20  H   pos: ( -0.474635  1.437629  0.475026)  para_oo sigma:           0.00
             0.0000          0.0000          0.0000
             0.0000          0.0000          0.0000
             0.0000          0.0000          0.0000

     Atom 21  H   pos: ( -0.240017  1.416213  0.473322)  para_oo sigma:           0.00
             0.0000          0.0000          0.0000
             0.0000          0.0000          0.0000
             0.0000          0.0000          0.0000

     Atom 22  O   pos: ( -0.219978  0.905699  1.930991)  para_oo sigma:          -0.61
            -0.7232         -0.1519         -0.0221
            -0.1674         -0.6560          0.2824
            -0.0412          0.2092         -0.4437

     Atom 23  H   pos: (  0.969654 -0.943893  2.082189)  para_oo sigma:           0.00
             0.0000          0.0000          0.0000
             0.0000          0.0000          0.0000
             0.0000          0.0000          0.0000

     Atom 24  H   pos: ( -0.222460  0.770111  1.878188)  para_oo sigma:           0.00
             0.0000          0.0000          0.0000
             0.0000          0.0000          0.0000
             0.0000          0.0000          0.0000

     Atom 25  Ca  pos: ( -0.288704  1.214653  0.847378)  para_oo sigma:          -3.37
            -3.4916         -0.3025         -0.2528
            -0.3369         -2.7450         -0.0390
            -0.3050         -0.0081         -3.8678

     Atom 26  Si  pos: ( -0.780039  1.183546  0.711301)  para_oo sigma:          -6.18
            -5.7983          0.4271         -0.0967
             0.4545         -6.5151          0.2931
            -0.1959          0.2817         -6.2367

     Atom 27  O   pos: ( -0.962727  1.131252  0.854971)  para_oo sigma:          -1.85
            -1.0046          0.7681         -1.8087
             0.8641         -3.1663         -0.6497
            -1.9128         -0.5991         -1.3710

     Atom 28  O   pos: ( -0.625176  1.322663  0.826717)  para_oo sigma:          -1.72
            -1.3277          1.4843          1.3359
             1.4325         -1.9554          1.0385
             1.4349          1.0907         -1.8755

     Atom 29  O   pos: ( -0.678329  0.975020  0.641169)  para_oo sigma:          -3.88
            -4.0885         -1.6293         -0.0465
            -1.6807         -2.6051          0.2829
            -0.0603          0.2886         -4.9343

     Atom 30  O   pos: ( -0.860052  1.276382  0.499578)  para_oo sigma:          -3.84
            -4.6046         -0.3236          0.2374
            -0.3436         -3.5069         -1.2348
             0.2875         -1.2537         -3.4032

     Atom 31  Ca  pos: (  0.656959 -0.174935  0.844919)  para_oo sigma:          -3.09
            -3.1490         -0.3550         -0.0340
            -0.3458         -2.5872         -0.0025
             0.0708          0.0530         -3.5428

     Atom 32  Si  pos: (  0.144756 -0.124414  0.736042)  para_oo sigma:          -6.15
            -5.9077          0.5234          0.3199
             0.5257         -6.2604         -0.2546
             0.3375         -0.3043         -6.2867

     Atom 33  O   pos: (  1.006678 -0.282520  0.864913)  para_oo sigma:          -1.79
            -1.8969          1.2624         -1.4918
             1.2191         -2.0579         -1.1310
            -1.5550         -1.2182         -1.4268

     Atom 34  O   pos: (  0.339232 -0.057751  0.855069)  para_oo sigma:          -1.78
            -0.6068          1.0676          1.6909
             1.1140         -2.7213          0.7215
             1.7863          0.7270         -2.0010

     Atom 35  O   pos: (  0.202827 -0.228000  0.518711)  para_oo sigma:          -3.70
            -3.8329         -0.6867         -1.0350
            -0.6267         -3.9471          0.7812
            -1.0310          0.8811         -3.3293

     Atom 36  Ca  pos: ( -0.450733  0.783623  1.147348)  para_oo sigma:          -2.94
            -2.5869         -0.4433          0.0468
            -0.4227         -2.7634          0.0638
             0.0767          0.0939         -3.4603

     Atom 37  Si  pos: (  0.058337  0.742917  1.313290)  para_oo sigma:          -6.10
            -5.9657          0.3162         -0.2948
             0.3547         -6.6066          0.1132
            -0.2452          0.1805         -5.7331

     Atom 38  O   pos: ( -0.774900  0.896265  1.213507)  para_oo sigma:          -1.87
            -1.2878          1.3822         -1.0370
             1.3217         -2.3652         -0.7758
            -1.0548         -0.8180         -1.9518

     Atom 39  O   pos: ( -0.120913  0.689738  1.159152)  para_oo sigma:          -1.16
            -0.5625          0.5988          1.8408
             0.6621         -2.1205          0.7295
             1.9773          0.6197         -0.7884

     Atom 40  O   pos: ( -0.012450  0.832053  1.522939)  para_oo sigma:          -2.33
            -2.5957         -0.4102         -1.0471
            -0.2793         -3.6294          0.1339
            -1.0573          0.3030         -0.7622

     Atom 41  Ca  pos: ( -0.755086  1.235359  1.158673)  para_oo sigma:          -3.35
            -2.9476         -0.6131         -0.4710
            -0.6061         -3.1059         -0.1118
            -0.4342         -0.1035         -3.9875

     Atom 42  Si  pos: ( -0.021986 -0.526745  1.352261)  para_oo sigma:          -6.00
            -5.5126          0.4704          0.0071
             0.4451         -6.6855          0.1354
            -0.0134          0.1205         -5.8051

     Atom 43  O   pos: ( -0.410732  1.160816  1.166975)  para_oo sigma:          -1.55
            -1.7051          1.0628          1.6496
             0.9926         -1.5531          1.1870
             1.6560          1.2435         -1.3888

     Atom 44  O   pos: (  0.202774 -0.505180  1.278544)  para_oo sigma:          -1.90
            -0.1887          0.4879         -0.6990
             0.7309         -3.1318         -0.1082
            -0.7099         -0.0782         -2.3911

     Atom 45  O   pos: ( -0.089426 -0.283753  1.357277)  para_oo sigma:          -3.24
            -3.1829         -1.4580          0.0142
            -1.6094         -2.2781          0.0805
             0.1415          0.0449         -4.2524

     Atom 46  O   pos: ( -0.049719 -0.606184  1.579018)  para_oo sigma:          -2.75
            -4.0212          0.2861         -0.6828
             0.3344         -3.4129         -0.6644
            -0.6619         -0.7788         -0.8154

     Atom 47  Ca  pos: (  0.248448 -0.713827  1.730051)  para_oo sigma:          -3.31
            -3.5180         -0.0193          0.2249
            -0.0888         -2.9036          0.6029
             0.1371          0.5340         -3.5127

     Atom 48  Ca  pos: ( -0.001041 -0.186546  1.742383)  para_oo sigma:          -2.60
            -2.7964         -0.2383         -0.0232
            -0.1678         -2.2302         -0.3244
            -0.0472         -0.3420         -2.7676

     Atom 49  Si  pos: ( -0.848602  1.501111  0.397332)  para_oo sigma:          -6.00
            -5.9110          0.5471          0.5434
             0.5484         -6.5921          0.3421
             0.4809          0.4127         -5.4864

     Atom 50  O   pos: ( -0.892691  1.470061  0.166668)  para_oo sigma:          -2.88
            -3.4416          0.0913          0.9893
             0.0194         -4.1511         -0.1265
             0.8941         -0.1718         -1.0527

     Atom 51  O   pos: (  0.605982 -0.229940  0.486370)  para_oo sigma:          -3.21
            -1.5870          1.1326          0.7095
             1.0400         -3.4690          0.2542
             0.7409          0.3351         -4.5796

     Atom 52  O   pos: (  0.264395 -0.118675  1.530641)  para_oo sigma:          -0.36
            -0.3214         -0.2463          0.2057
            -0.2801          0.2299          0.0148
             0.2283          0.0046         -0.9782

     Atom 53  H   pos: (  0.399926 -0.172874  1.554080)  para_oo sigma:           0.00
             0.0000          0.0000          0.0000
             0.0000          0.0000          0.0000
             0.0000          0.0000          0.0000

     Atom 54  H   pos: (  0.297655  0.032869  1.538248)  para_oo sigma:           0.00
             0.0000          0.0000          0.0000
             0.0000          0.0000          0.0000
             0.0000          0.0000          0.0000

     Atom 55  O   pos: ( -0.754143  0.596992  1.805942)  para_oo sigma:          -0.22
            -0.4049          0.0234          0.0809
             0.0519         -0.3929          0.5924
             0.0922          0.5863          0.1492

     Atom 56  H   pos: ( -0.793415  0.600073  1.666346)  para_oo sigma:           0.00
             0.0000          0.0000          0.0000
             0.0000          0.0000          0.0000
             0.0000          0.0000          0.0000

     Atom 57  H   pos: ( -0.767813  0.731143  1.860503)  para_oo sigma:           0.00
             0.0000          0.0000          0.0000
             0.0000          0.0000          0.0000
             0.0000          0.0000          0.0000

     Atom 58  O   pos: (  0.266690  0.581527  0.173509)  para_oo sigma:          -0.64
            -0.7825         -0.2018          0.1085
            -0.2250         -0.7770          0.1341
             0.1715          0.1856         -0.3746

     Atom 59  H   pos: (  0.379071  0.513110  0.110923)  para_oo sigma:           0.00
             0.0000          0.0000          0.0000
             0.0000          0.0000          0.0000
             0.0000          0.0000          0.0000

     Atom 60  H   pos: (  0.336621  0.631245  0.300401)  para_oo sigma:           0.00
             0.0000          0.0000          0.0000
             0.0000          0.0000          0.0000
             0.0000          0.0000          0.0000

     Atom 61  O   pos: ( -0.418167  0.279911  1.977977)  para_oo sigma:          -0.33
            -0.6141          0.2307          0.1347
             0.3069          0.1631         -0.2852
             0.1308         -0.1771         -0.5323

     Atom 62  H   pos: ( -0.513527  1.131736  0.020995)  para_oo sigma:           0.00
             0.0000          0.0000          0.0000
             0.0000          0.0000          0.0000
             0.0000          0.0000          0.0000

     Atom 63  H   pos: ( -0.416844  1.328924 -0.049122)  para_oo sigma:           0.00
             0.0000          0.0000          0.0000
             0.0000          0.0000          0.0000
             0.0000          0.0000          0.0000

     Atom 64  O   pos: (  0.069647  0.999655  0.206891)  para_oo sigma:          -0.88
            -0.8813          0.0986          0.0448
             0.1356         -0.8335          0.1815
             0.0323          0.3080         -0.9319

     Atom 65  H   pos: ( -0.914190  1.127102  0.323940)  para_oo sigma:           0.00
             0.0000          0.0000          0.0000
             0.0000          0.0000          0.0000
             0.0000          0.0000          0.0000

     Atom 66  H   pos: (  0.081579  0.878054  0.284991)  para_oo sigma:           0.00
             0.0000          0.0000          0.0000
             0.0000          0.0000          0.0000
             0.0000          0.0000          0.0000

     Atom 67  O   pos: ( -0.342282  0.512267  0.152056)  para_oo sigma:          -0.60
            -0.8918          0.1513         -0.2151
             0.1932         -0.6145         -0.1289
            -0.2022         -0.1462         -0.3019

     Atom 68  H   pos: ( -0.298649  0.634978  0.081742)  para_oo sigma:           0.00
             0.0000          0.0000          0.0000
             0.0000          0.0000          0.0000
             0.0000          0.0000          0.0000

     Atom 69  H   pos: ( -0.375000  0.561500  0.287695)  para_oo sigma:           0.00
             0.0000          0.0000          0.0000
             0.0000          0.0000          0.0000
             0.0000          0.0000          0.0000

     Atom 70  O   pos: (  0.482071 -0.858232  1.982091)  para_oo sigma:          -0.55
            -0.4645          0.0175         -0.2698
             0.0442         -0.6514          0.0350
            -0.3285          0.0493         -0.5338

     Atom 71  H   pos: (  0.316352  0.071705  0.043336)  para_oo sigma:           0.00
             0.0000          0.0000          0.0000
             0.0000          0.0000          0.0000
             0.0000          0.0000          0.0000

     Atom 72  H   pos: (  0.620792 -0.843656  2.018596)  para_oo sigma:           0.00
             0.0000          0.0000          0.0000
             0.0000          0.0000          0.0000
             0.0000          0.0000          0.0000

     Atom 73  Ca  pos: (  0.359243  0.296349  0.890983)  para_oo sigma:          -2.91
            -3.0231         -0.3064         -0.1712
            -0.3106         -2.4265         -0.1543
            -0.2244         -0.1778         -3.2740

     Atom 74  Si  pos: ( -0.113865  0.264038  0.711832)  para_oo sigma:          -5.96
            -5.8160          0.2220          0.0671
             0.2247         -6.2059          0.0761
             0.0060          0.0906         -5.8617

     Atom 75  O   pos: ( -0.300107  0.200793  0.853065)  para_oo sigma:          -1.54
            -0.5582          0.6588         -1.5672
             0.6835         -2.6193         -0.7879
            -1.7421         -0.7961         -1.4279

     Atom 76  O   pos: (  0.022286  0.413843  0.838797)  para_oo sigma:          -1.65
            -1.4616          1.3705          1.2977
             1.3704         -1.7109          1.1978
             1.3988          1.3278         -1.7658

     Atom 77  O   pos: (  0.011038  0.060908  0.659157)  para_oo sigma:          -4.08
            -4.2728         -1.7204          0.1926
            -1.7389         -2.7706         -0.1857
             0.1791         -0.2068         -5.1835

     Atom 78  O   pos: ( -0.176727  0.352845  0.496817)  para_oo sigma:          -2.74
            -3.3644         -0.3507          1.0702
            -0.3015         -2.9053         -0.8210
             0.9949         -0.7941         -1.9591

     Atom 79  Ca  pos: (  0.025952  0.756620  0.849265)  para_oo sigma:          -2.69
            -3.0507         -0.2548         -0.1093
            -0.2389         -2.0638         -0.0786
            -0.0446         -0.0505         -2.9602

     Atom 80  Si  pos: ( -0.520050  0.792131  0.687588)  para_oo sigma:          -5.92
            -5.7055          0.4820         -0.0144
             0.4586         -6.1866         -0.0752
             0.0078         -0.0933         -5.8789

     Atom 81  O   pos: ( -0.621984  0.657583  0.857177)  para_oo sigma:          -1.77
            -2.1687          0.9612         -1.4640
             0.8691         -2.1152         -1.3806
            -1.4229         -1.5041         -1.0118

     Atom 82  O   pos: ( -0.314539  0.879638  0.775089)  para_oo sigma:          -1.97
            -0.3639          1.1241          0.9823
             1.1665         -2.9762          0.4303
             1.0577          0.4770         -2.5759

     Atom 83  O   pos: ( -0.500983  0.686147  0.469682)  para_oo sigma:          -3.39
            -4.3242          0.0167         -0.0031
            -0.0568         -3.7017          0.9744
            -0.0970          1.0183         -2.1495

     Atom 84  Ca  pos: (  0.215847 -0.156062  1.183705)  para_oo sigma:          -2.78
            -2.9825         -0.1974         -0.0238
            -0.1584         -2.3085         -0.0982
             0.0219         -0.0371         -3.0606

     Atom 85  Si  pos: (  0.709698 -0.162164  1.359315)  para_oo sigma:          -5.93
            -5.9713          0.6826          0.4681
             0.6279         -5.6592          0.1457
             0.4777          0.0866         -6.1737

     Atom 86  O   pos: ( -0.222300  0.087382  1.346339)  para_oo sigma:          -1.71
            -1.8919          0.8344          0.1395
             0.8854          0.2319         -0.3574
             0.2035         -0.1164         -3.4779

     Atom 87  O   pos: (  0.553207 -0.242078  1.196862)  para_oo sigma:          -1.84
            -1.6034          0.9142          1.6027
             1.0361         -2.7401          0.9215
             1.6061          0.9029         -1.1737

     Atom 88  O   pos: ( -0.356726 -0.164633  1.609494)  para_oo sigma:          -2.49
            -3.1383          0.1015         -0.7862
             0.0922         -3.3851         -0.3318
            -0.9465         -0.4506         -0.9593

     Atom 89  Ca  pos: ( -0.148650  0.339402  1.147573)  para_oo sigma:          -3.20
            -3.8078         -0.0901         -0.2569
            -0.0753         -2.6625         -0.5102
            -0.2733         -0.5002         -3.1299

     Atom 90  Si  pos: (  0.312503  0.338880  1.331809)  para_oo sigma:          -5.89
            -5.7069          0.4065         -0.1791
             0.3637         -6.2718         -0.0847
            -0.1190         -0.1196         -5.6878

     Atom 91  O   pos: (  0.190804  0.189930  1.185411)  para_oo sigma:          -1.57
            -1.6318          1.1420          1.2733
             1.1460         -1.7435          1.3956
             1.3228          1.5612         -1.3205

     Atom 92  O   pos: ( -0.492767  0.445076  1.228475)  para_oo sigma:          -1.75
            -0.5965          0.9534         -1.3012
             0.9264         -2.6143         -0.6422
            -1.4278         -0.6818         -2.0402

     Atom 93  O   pos: (  0.153642  0.522408  1.380894)  para_oo sigma:          -3.62
            -3.7193         -1.3932         -0.0501
            -1.3805         -2.5085         -0.0898
            -0.0226         -0.0835         -4.6435

     Atom 94  O   pos: (  0.360249  0.237843  1.546686)  para_oo sigma:          -2.46
            -4.0416         -0.0822          0.0184
            -0.1813         -2.3896         -1.1895
             0.0507         -1.1823         -0.9550

     Atom 95  Ca  pos: ( -0.021255  0.380437  0.187225)  para_oo sigma:          -3.04
            -3.1781         -0.4907         -0.2123
            -0.4291         -3.2860         -0.4962
            -0.2146         -0.4727         -2.6462

     Atom 96  Ca  pos: ( -0.313061  0.236352  1.640525)  para_oo sigma:          -3.47
            -3.0328         -0.3469          0.3544
            -0.3395         -3.7142          0.5581
             0.3882          0.5660         -3.6632

     Atom 97  Ca  pos: (  0.232215  0.285257  1.968968)  para_oo sigma:          -3.27
            -2.7777         -0.0157          0.4327
             0.0429         -3.3858          0.4070
             0.3222          0.5015         -3.6498

     Atom 98  O   pos: (  0.081727 -0.469951  1.934134)  para_oo sigma:           1.12
             2.1482          1.1306          0.7535
             1.0491          0.8678          0.7128
             0.6259          0.7039          0.3528

     Atom 99  H   pos: ( -0.030886 -0.538917  1.875874)  para_oo sigma:           0.00
             0.0000          0.0000          0.0000
             0.0000          0.0000          0.0000
             0.0000          0.0000          0.0000

     Atom100  O   pos: ( -0.002444  0.157887  1.752741)  para_oo sigma:           1.43
             1.1656          0.2651         -1.3393
             0.2516          0.6795         -0.4788
            -1.4380         -0.6220          2.4472

     Atom101  H   pos: (  0.080210  0.200123  1.641874)  para_oo sigma:           0.00
             0.0000          0.0000          0.0000
             0.0000          0.0000          0.0000
             0.0000          0.0000          0.0000

     Atom102  O   pos: (  0.551052 -0.568285  1.595943)  para_oo sigma:          -0.49
            -0.5640         -0.2545          0.0867
            -0.2831         -0.1189          0.0431
             0.1363          0.0478         -0.7768

     Atom103  H   pos: (  0.571045 -0.420060  1.603693)  para_oo sigma:           0.00
             0.0000          0.0000          0.0000
             0.0000          0.0000          0.0000
             0.0000          0.0000          0.0000

     Atom104  H   pos: (  0.691790 -0.612754  1.604366)  para_oo sigma:           0.00
             0.0000          0.0000          0.0000
             0.0000          0.0000          0.0000
             0.0000          0.0000          0.0000

     Atom105  O   pos: ( -0.255833  0.576144  1.670564)  para_oo sigma:          -0.55
            -0.1479         -0.1111         -0.0052
            -0.1429         -0.9222         -0.1018
            -0.0239         -0.1211         -0.5899

     Atom106  H   pos: ( -0.373366  0.652645  1.628575)  para_oo sigma:           0.00
             0.0000          0.0000          0.0000
             0.0000          0.0000          0.0000
             0.0000          0.0000          0.0000

     Atom107  H   pos: ( -0.145853  0.663080  1.612688)  para_oo sigma:           0.00
             0.0000          0.0000          0.0000
             0.0000          0.0000          0.0000
             0.0000          0.0000          0.0000

     Atom108  O   pos: ( -0.048539  0.706376  0.477661)  para_oo sigma:          -0.75
            -0.7850          0.0396         -0.1982
             0.0110         -0.4491         -0.0960
            -0.2339         -0.1878         -1.0216

     Atom109  H   pos: ( -0.109688  0.568376  0.498432)  para_oo sigma:           0.00
             0.0000          0.0000          0.0000
             0.0000          0.0000          0.0000
             0.0000          0.0000          0.0000

     Atom110  H   pos: ( -0.165245  0.791049  0.486070)  para_oo sigma:           0.00
             0.0000          0.0000          0.0000
             0.0000          0.0000          0.0000
             0.0000          0.0000          0.0000

     Atom111  O   pos: ( -0.225305  0.849552 -0.002318)  para_oo sigma:          -0.82
            -0.5514          0.0629          0.1052
             0.0960         -0.8573         -0.0790
             0.1895         -0.0725         -1.0481

     Atom112  H   pos: ( -0.105247  0.899461  0.066939)  para_oo sigma:           0.00
             0.0000          0.0000          0.0000
             0.0000          0.0000          0.0000
             0.0000          0.0000          0.0000

     Atom113  H   pos: ( -0.325106  0.928182  0.073645)  para_oo sigma:           0.00
             0.0000          0.0000          0.0000
             0.0000          0.0000          0.0000
             0.0000          0.0000          0.0000

     Atom114  O   pos: ( -0.463660  1.028466  0.241895)  para_oo sigma:          -1.04
            -1.1614         -0.1590         -0.0045
            -0.0882         -1.0173         -0.0378
            -0.0700         -0.0755         -0.9305

     Atom115  H   pos: ( -0.418630  1.137917  0.329886)  para_oo sigma:           0.00
             0.0000          0.0000          0.0000
             0.0000          0.0000          0.0000
             0.0000          0.0000          0.0000

     Atom116  H   pos: ( -0.503098  0.916403  0.327457)  para_oo sigma:           0.00
             0.0000          0.0000          0.0000
             0.0000          0.0000          0.0000
             0.0000          0.0000          0.0000

     Paramagnetic US L_R Q_R contribution in ppm:

     Atom  1  O   pos: ( -0.268950  1.465900  0.074848)  para_lq sigma:        -101.89
          -105.8930         -1.1211         -0.3540
            -1.0555        -95.0748          1.4309
             0.1275          1.8283       -104.6969

     Atom  2  H   pos: ( -0.120029  1.469075  0.098688)  para_lq sigma:           0.00
             0.0000          0.0000          0.0000
             0.0000          0.0000          0.0000
             0.0000          0.0000          0.0000

     Atom  3  H   pos: ( -0.320905  1.429376  0.204640)  para_lq sigma:           0.00
             0.0000          0.0000          0.0000
             0.0000          0.0000          0.0000
             0.0000          0.0000          0.0000

     Atom  4  O   pos: (  0.199591  0.118363  0.259019)  para_lq sigma:         -99.33
           -97.2729         -4.5907         -3.1447
            -4.2513       -100.0408          1.3257
            -3.2805          1.2498       -100.6780

     Atom  5  H   pos: (  0.147967  0.000272  0.324715)  para_lq sigma:           0.00
             0.0000          0.0000          0.0000
             0.0000          0.0000          0.0000
             0.0000          0.0000          0.0000

     Atom  6  H   pos: (  0.288980  0.181177  0.361672)  para_lq sigma:           0.00
             0.0000          0.0000          0.0000
             0.0000          0.0000          0.0000
             0.0000          0.0000          0.0000

     Atom  7  O   pos: (  0.721533  0.044869  0.222414)  para_lq sigma:        -101.70
           -94.6203         -2.8056          1.1749
            -2.9489       -105.8914         -0.1416
             1.4434          0.1356       -104.5795

     Atom  8  H   pos: (  0.736785  0.144330  0.329713)  para_lq sigma:           0.00
             0.0000          0.0000          0.0000
             0.0000          0.0000          0.0000
             0.0000          0.0000          0.0000

     Atom  9  H   pos: (  0.686724 -0.075524  0.302283)  para_lq sigma:           0.00
             0.0000          0.0000          0.0000
             0.0000          0.0000          0.0000
             0.0000          0.0000          0.0000

     Atom 10  O   pos: (  0.337036 -0.092365  1.937990)  para_lq sigma:        -100.67
           -99.0398          4.3375          2.3976
             4.2384        -99.4669          4.2224
             2.4177          3.9881       -103.4996

     Atom 11  H   pos: (  0.439302 -0.135173  1.845718)  para_lq sigma:           0.00
             0.0000          0.0000          0.0000
             0.0000          0.0000          0.0000
             0.0000          0.0000          0.0000

     Atom 12  H   pos: (  0.249201  0.769824 -0.011629)  para_lq sigma:           0.00
             0.0000          0.0000          0.0000
             0.0000          0.0000          0.0000
             0.0000          0.0000          0.0000

     Atom 13  O   pos: (  0.407111  0.294548  0.529162)  para_lq sigma:         -99.90
          -102.0395         -0.0436          0.4708
            -0.0949       -102.9611          1.8153
             0.4418          1.8630        -94.7112

     Atom 14  H   pos: (  0.436139  0.439345  0.501113)  para_lq sigma:           0.00
             0.0000          0.0000          0.0000
             0.0000          0.0000          0.0000
             0.0000          0.0000          0.0000

     Atom 15  H   pos: (  0.541496  0.240587  0.532179)  para_lq sigma:           0.00
             0.0000          0.0000          0.0000
             0.0000          0.0000          0.0000
             0.0000          0.0000          0.0000

     Atom 16  O   pos: ( -0.476068  0.856051  1.505094)  para_lq sigma:        -101.33
          -104.1403         -1.1221         -1.7276
            -1.6014       -104.8363         -1.4280
            -1.7262         -1.3112        -95.0065

     Atom 17  H   pos: ( -0.612755  0.896982  1.483116)  para_lq sigma:           0.00
             0.0000          0.0000          0.0000
             0.0000          0.0000          0.0000
             0.0000          0.0000          0.0000

     Atom 18  H   pos: ( -0.397974  0.980954  1.526999)  para_lq sigma:           0.00
             0.0000          0.0000          0.0000
             0.0000          0.0000          0.0000
             0.0000          0.0000          0.0000

     Atom 19  O   pos: ( -0.362928  1.336219  0.468584)  para_lq sigma:        -101.01
          -105.4075         -0.0906          0.0185
            -0.0210       -103.2384         -0.5470
             0.0957         -0.7378        -94.3895

     Atom 20  H   pos: ( -0.474635  1.437629  0.475026)  para_lq sigma:           0.00
             0.0000          0.0000          0.0000
             0.0000          0.0000          0.0000
             0.0000          0.0000          0.0000

     Atom 21  H   pos: ( -0.240017  1.416213  0.473322)  para_lq sigma:           0.00
             0.0000          0.0000          0.0000
             0.0000          0.0000          0.0000
             0.0000          0.0000          0.0000

     Atom 22  O   pos: ( -0.219978  0.905699  1.930991)  para_lq sigma:        -100.57
           -94.6624         -2.3656          5.1072
            -2.4257       -104.3041         -1.0129
             5.0466         -1.2247       -102.7491

     Atom 23  H   pos: (  0.969654 -0.943893  2.082189)  para_lq sigma:           0.00
             0.0000          0.0000          0.0000
             0.0000          0.0000          0.0000
             0.0000          0.0000          0.0000

     Atom 24  H   pos: ( -0.222460  0.770111  1.878188)  para_lq sigma:           0.00
             0.0000          0.0000          0.0000
             0.0000          0.0000          0.0000
             0.0000          0.0000          0.0000

     Atom 25  Ca  pos: ( -0.288704  1.214653  0.847378)  para_lq sigma:         201.76
           200.5236         -0.1561         -1.0638
            -0.6205        203.3919         -0.0050
            -1.5117         -0.1957        201.3621

     Atom 26  Si  pos: ( -0.780039  1.183546  0.711301)  para_lq sigma:          -0.43
             1.4574          2.5276         -0.9178
             2.7040         -2.2404          1.0563
            -0.4730          0.9442         -0.5141

     Atom 27  O   pos: ( -0.962727  1.131252  0.854971)  para_lq sigma:        -109.81
          -111.2735         -1.4232          3.8156
            -1.5085       -107.2285          0.8147
             4.8442          1.1896       -110.9335

     Atom 28  O   pos: ( -0.625176  1.322663  0.826717)  para_lq sigma:        -109.58
          -110.0690         -3.2164         -2.3982
            -3.0200       -108.5726         -2.3641
            -2.9984         -3.0735       -110.1073

     Atom 29  O   pos: ( -0.678329  0.975020  0.641169)  para_lq sigma:        -102.40
          -102.3157          3.4735          0.1657
             3.3721       -105.9847         -0.1612
             0.1835         -0.0064        -98.9115

     Atom 30  O   pos: ( -0.860052  1.276382  0.499578)  para_lq sigma:        -101.92
           -99.0145          0.6061         -1.9092
             0.5259       -103.9837          3.4438
            -1.8220          3.2155       -102.7521

     Atom 31  Ca  pos: (  0.656959 -0.174935  0.844919)  para_lq sigma:         202.40
           202.0927         -0.3508          0.3298
            -0.4064        203.3883          0.2267
             0.2053          0.3273        201.7169

     Atom 32  Si  pos: (  0.144756 -0.124414  0.736042)  para_lq sigma:          -0.52
             0.7052          2.9272          0.8377
             3.1464         -1.3779         -1.4976
             1.1559         -0.7634         -0.8962

     Atom 33  O   pos: (  1.006678 -0.282520  0.864913)  para_lq sigma:        -110.42
          -110.2504         -2.9301          2.3710
            -2.6474       -109.6464          2.9258
             2.9389          3.7049       -111.3513

     Atom 34  O   pos: (  0.339232 -0.057751  0.855069)  para_lq sigma:        -109.46
          -111.4308         -1.7348         -3.3509
            -1.9832       -107.0614         -0.7601
            -4.1366         -1.0507       -109.8804

     Atom 35  O   pos: (  0.202827 -0.228000  0.518711)  para_lq sigma:        -103.50
          -103.7128          2.0783          2.0351
             2.2441       -102.5959         -3.1216
             2.0756         -2.9182       -104.2046

     Atom 36  Ca  pos: ( -0.450733  0.783623  1.147348)  para_lq sigma:         202.10
           202.4836         -1.1597         -0.0201
            -1.2690        202.4869          0.1809
             0.2645          0.5058        201.3179

     Atom 37  Si  pos: (  0.058337  0.742917  1.313290)  para_lq sigma:          -0.75
            -0.1815          1.7655         -0.9064
             2.1136         -3.5103          0.7115
            -1.2695          1.0301          1.4503

     Atom 38  O   pos: ( -0.774900  0.896265  1.213507)  para_lq sigma:        -110.97
          -112.2193         -3.0525          2.4801
            -3.0284       -110.8835          2.0228
             2.6319          1.9084       -109.7947

     Atom 39  O   pos: ( -0.120913  0.689738  1.159152)  para_lq sigma:        -110.49
          -111.7041         -1.1645         -3.4636
            -1.1875       -108.4588         -0.6485
            -4.1384         -1.1889       -111.2969

     Atom 40  O   pos: ( -0.012450  0.832053  1.522939)  para_lq sigma:        -110.48
          -109.1586          0.5363          1.9885
             1.0734       -108.5950         -1.4851
             2.2389         -1.6453       -113.6719

     Atom 41  Ca  pos: ( -0.755086  1.235359  1.158673)  para_lq sigma:         201.70
           202.0235         -1.6589         -1.0480
            -1.5549        202.2043         -0.1286
            -0.6425         -0.0976        200.8654

     Atom 42  Si  pos: ( -0.021986 -0.526745  1.352261)  para_lq sigma:          -0.83
             0.6984          2.0266          0.2468
             2.5933         -4.2404          0.1728
             0.0594          0.4613          1.0450

     Atom 43  O   pos: ( -0.410732  1.160816  1.166975)  para_lq sigma:        -110.96
          -111.4129         -2.0395         -2.3927
            -2.2499       -110.5727         -2.7039
            -3.0567         -2.5697       -110.8876

     Atom 44  O   pos: (  0.202774 -0.505180  1.278544)  para_lq sigma:        -110.56
          -115.5865         -0.5079          2.5573
            -0.0600       -107.8909          0.1810
             2.7265          0.1406       -108.2041

     Atom 45  O   pos: ( -0.089426 -0.283753  1.357277)  para_lq sigma:        -103.80
          -104.7643          2.9979          0.5434
             2.4975       -105.8916         -0.2262
             0.6837         -0.1602       -100.7415

     Atom 46  O   pos: ( -0.049719 -0.606184  1.579018)  para_lq sigma:        -111.69
          -108.7731          0.3484          0.3641
             0.6990       -110.9832          3.1058
             0.5809          2.8330       -115.3117

     Atom 47  Ca  pos: (  0.248448 -0.713827  1.730051)  para_lq sigma:         202.37
           201.6752         -0.4956          0.3667
            -0.7570        203.7934          2.1103
             0.0888          2.1819        201.6364

     Atom 48  Ca  pos: ( -0.001041 -0.186546  1.742383)  para_lq sigma:         202.30
           201.7093         -0.0507          0.8123
            -0.4687        204.2642         -1.5394
             1.1278         -2.0321        200.9341

     Atom 49  Si  pos: ( -0.848602  1.501111  0.397332)  para_lq sigma:          -0.62
             0.3347          3.1010          3.7307
             3.2596         -3.8516          2.3097
             2.3729          1.6298          1.6422

     Atom 50  O   pos: ( -0.892691  1.470061  0.166668)  para_lq sigma:        -109.87
          -107.4157         -0.0018         -0.6287
             0.2047       -106.9331          0.8990
            -1.1813         -0.2859       -115.2672

     Atom 51  O   pos: (  0.605982 -0.229940  0.486370)  para_lq sigma:        -110.88
          -113.8968         -3.4804         -2.1413
            -3.3934       -109.8190         -1.2749
            -1.6330         -1.0359       -108.9107

     Atom 52  O   pos: (  0.264395 -0.118675  1.530641)  para_lq sigma:        -101.11
          -103.0976          0.3240         -1.4133
             0.2351       -103.8369         -0.0655
            -1.6034          0.0195        -96.4080

     Atom 53  H   pos: (  0.399926 -0.172874  1.554080)  para_lq sigma:           0.00
             0.0000          0.0000          0.0000
             0.0000          0.0000          0.0000
             0.0000          0.0000          0.0000

     Atom 54  H   pos: (  0.297655  0.032869  1.538248)  para_lq sigma:           0.00
             0.0000          0.0000          0.0000
             0.0000          0.0000          0.0000
             0.0000          0.0000          0.0000

     Atom 55  O   pos: ( -0.754143  0.596992  1.805942)  para_lq sigma:        -100.12
           -92.6508          1.8020         -2.7091
             1.6349       -103.7153         -1.8451
            -2.6684         -1.7970       -103.9863

     Atom 56  H   pos: ( -0.793415  0.600073  1.666346)  para_lq sigma:           0.00
             0.0000          0.0000          0.0000
             0.0000          0.0000          0.0000
             0.0000          0.0000          0.0000

     Atom 57  H   pos: ( -0.767813  0.731143  1.860503)  para_lq sigma:           0.00
             0.0000          0.0000          0.0000
             0.0000          0.0000          0.0000
             0.0000          0.0000          0.0000

     Atom 58  O   pos: (  0.266690  0.581527  0.173509)  para_lq sigma:        -100.95
          -102.8877          1.6098         -0.6600
             1.6407        -97.7594         -3.8555
            -0.5988         -3.9652       -102.1985

     Atom 59  H   pos: (  0.379071  0.513110  0.110923)  para_lq sigma:           0.00
             0.0000          0.0000          0.0000
             0.0000          0.0000          0.0000
             0.0000          0.0000          0.0000

     Atom 60  H   pos: (  0.336621  0.631245  0.300401)  para_lq sigma:           0.00
             0.0000          0.0000          0.0000
             0.0000          0.0000          0.0000
             0.0000          0.0000          0.0000

     Atom 61  O   pos: ( -0.418167  0.279911  1.977977)  para_lq sigma:         -98.74
           -96.9077         -3.5936         -2.5548
            -4.3256        -99.9766          2.3603
            -2.6344          2.3106        -99.3269

     Atom 62  H   pos: ( -0.513527  1.131736  0.020995)  para_lq sigma:           0.00
             0.0000          0.0000          0.0000
             0.0000          0.0000          0.0000
             0.0000          0.0000          0.0000

     Atom 63  H   pos: ( -0.416844  1.328924 -0.049122)  para_lq sigma:           0.00
             0.0000          0.0000          0.0000
             0.0000          0.0000          0.0000
             0.0000          0.0000          0.0000

     Atom 64  O   pos: (  0.069647  0.999655  0.206891)  para_lq sigma:        -100.22
           -92.4090          0.0777         -2.0696
             0.1502       -104.2862         -1.3583
            -2.0038         -1.0124       -103.9630

     Atom 65  H   pos: ( -0.914190  1.127102  0.323940)  para_lq sigma:           0.00
             0.0000          0.0000          0.0000
             0.0000          0.0000          0.0000
             0.0000          0.0000          0.0000

     Atom 66  H   pos: (  0.081579  0.878054  0.284991)  para_lq sigma:           0.00
             0.0000          0.0000          0.0000
             0.0000          0.0000          0.0000
             0.0000          0.0000          0.0000

     Atom 67  O   pos: ( -0.342282  0.512267  0.152056)  para_lq sigma:        -100.15
           -94.7019         -1.3428          2.7489
            -1.4754       -102.1158          0.6570
             3.0349          0.6158       -103.6191

     Atom 68  H   pos: ( -0.298649  0.634978  0.081742)  para_lq sigma:           0.00
             0.0000          0.0000          0.0000
             0.0000          0.0000          0.0000
             0.0000          0.0000          0.0000

     Atom 69  H   pos: ( -0.375000  0.561500  0.287695)  para_lq sigma:           0.00
             0.0000          0.0000          0.0000
             0.0000          0.0000          0.0000
             0.0000          0.0000          0.0000

     Atom 70  O   pos: (  0.482071 -0.858232  1.982091)  para_lq sigma:         -99.92
          -102.7860         -1.3469          0.7728
            -1.5398        -92.4967          1.0816
             0.8108          1.2953       -104.4807

     Atom 71  H   pos: (  0.316352  0.071705  0.043336)  para_lq sigma:           0.00
             0.0000          0.0000          0.0000
             0.0000          0.0000          0.0000
             0.0000          0.0000          0.0000

     Atom 72  H   pos: (  0.620792 -0.843656  2.018596)  para_lq sigma:           0.00
             0.0000          0.0000          0.0000
             0.0000          0.0000          0.0000
             0.0000          0.0000          0.0000

     Atom 73  Ca  pos: (  0.359243  0.296349  0.890983)  para_lq sigma:         202.08
           201.5568         -0.6464         -0.6678
            -0.6323        202.6164         -0.1395
            -0.7835         -0.3806        202.0525

     Atom 74  Si  pos: ( -0.113865  0.264038  0.711832)  para_lq sigma:          -0.84
            -0.4790          1.6165          0.0803
             1.8145         -2.5751          0.1418
             0.8473         -0.7653          0.5351

     Atom 75  O   pos: ( -0.300107  0.200793  0.853065)  para_lq sigma:        -111.41
          -113.7073         -1.7202          4.2756
            -1.8422       -108.7819          1.0983
             4.7093          1.2252       -111.7397

     Atom 76  O   pos: (  0.022286  0.413843  0.838797)  para_lq sigma:        -110.21
          -109.6355         -3.1027         -2.1902
            -2.7680       -110.5285         -2.9198
            -2.3462         -3.2034       -110.4584

     Atom 77  O   pos: (  0.011038  0.060908  0.659157)  para_lq sigma:        -101.81
          -101.8713          3.6821         -0.3761
             3.6850       -104.9848          0.0596
            -0.3202          0.0451        -98.5837

     Atom 78  O   pos: ( -0.176727  0.352845  0.496817)  para_lq sigma:        -109.64
          -107.3649          0.8984         -2.5078
             1.0922       -108.8018          3.4118
            -2.0801          2.9100       -112.7676

     Atom 79  Ca  pos: (  0.025952  0.756620  0.849265)  para_lq sigma:         202.44
           201.3358         -0.2444         -0.1596
            -0.2710        203.4754         -0.3578
            -0.3562         -0.3715        202.5209

     Atom 80  Si  pos: ( -0.520050  0.792131  0.687588)  para_lq sigma:          -0.82
            -0.3221          2.9615          0.0739
             2.6947         -2.5402         -0.2068
            -0.4766          0.3541          0.4029

     Atom 81  O   pos: ( -0.621984  0.657583  0.857177)  para_lq sigma:        -110.74
          -109.0519         -1.8388          1.8526
            -1.6811       -110.5955          3.2783
             2.2776          3.9420       -112.5723

     Atom 82  O   pos: ( -0.314539  0.879638  0.775089)  para_lq sigma:        -111.78
          -115.6707         -2.4793         -3.4326
            -2.3323       -109.6399         -0.9959
            -3.7568         -1.2472       -110.0314

     Atom 83  O   pos: ( -0.500983  0.686147  0.469682)  para_lq sigma:        -109.73
          -107.7233          0.7696          1.3574
             0.5588       -109.0985         -3.1070
             0.8240         -2.8497       -112.3555

     Atom 84  Ca  pos: (  0.215847 -0.156062  1.183705)  para_lq sigma:         201.92
           201.0067         -0.2019          0.6273
            -0.2796        203.5429         -0.0954
             0.5823          0.1944        201.2187

     Atom 85  Si  pos: (  0.709698 -0.162164  1.359315)  para_lq sigma:          -0.95
            -1.5121          3.5226          2.2579
             2.5979         -0.2628          0.5925
             2.0679          0.2293         -1.0727

     Atom 86  O   pos: ( -0.222300  0.087382  1.346339)  para_lq sigma:        -111.35
          -109.1158         -1.0153          0.2764
            -1.6385       -116.6566          0.8085
             0.2809          0.9739       -108.2918

     Atom 87  O   pos: (  0.553207 -0.242078  1.196862)  para_lq sigma:        -110.79
          -111.4861         -1.7276         -3.2145
            -1.2292       -109.0347         -1.1679
            -3.3636         -1.5889       -111.8453

     Atom 88  O   pos: ( -0.356726 -0.164633  1.609494)  para_lq sigma:        -113.12
          -111.0813         -0.2783          2.3204
             0.0269       -110.7288         -0.0697
             2.0550         -0.0301       -117.5359

     Atom 89  Ca  pos: ( -0.148650  0.339402  1.147573)  para_lq sigma:         200.93
           198.3319         -0.3360         -0.4479
            -0.2387        202.3873         -0.7475
            -0.3244         -0.5790        202.0654

     Atom 90  Si  pos: (  0.312503  0.338880  1.331809)  para_lq sigma:          -0.98
            -0.8072          2.2794         -0.3921
             2.0051         -2.8525         -0.4747
            -0.0228         -1.0491          0.7277

     Atom 91  O   pos: (  0.190804  0.189930  1.185411)  para_lq sigma:        -111.48
          -110.1497         -2.5229         -1.9388
            -2.2861       -111.6142         -2.6281
            -2.5334         -3.3473       -112.6898

     Atom 92  O   pos: ( -0.492767  0.445076  1.228475)  para_lq sigma:        -111.94
          -114.2355         -2.4001          3.3388
            -2.5099       -109.9817          1.1594
             3.6013          1.5763       -111.5954

     Atom 93  O   pos: (  0.153642  0.522408  1.380894)  para_lq sigma:        -104.17
          -103.8305          3.5748         -0.3447
             3.5392       -107.4822          0.3202
            -0.2650          0.3745       -101.2110

     Atom 94  O   pos: (  0.360249  0.237843  1.546686)  para_lq sigma:        -109.59
          -107.0991          0.5184         -1.9946
             0.1958       -109.4460          2.7356
            -1.7053          2.5434       -112.2106

     Atom 95  Ca  pos: ( -0.021255  0.380437  0.187225)  para_lq sigma:         201.83
           201.0283         -1.6806         -0.2595
            -1.5346        200.8179         -1.3829
            -0.9018         -1.1756        203.6350

     Atom 96  Ca  pos: ( -0.313061  0.236352  1.640525)  para_lq sigma:         201.11
           202.5772         -0.9652          1.1522
            -1.1285        200.4702          2.0058
             1.1580          1.9386        200.2816

     Atom 97  Ca  pos: (  0.232215  0.285257  1.968968)  para_lq sigma:         202.64
           204.3153         -0.6147          1.8463
             0.2093        200.8195          2.3263
             1.2353          3.2716        202.7704

     Atom 98  O   pos: (  0.081727 -0.469951  1.934134)  para_lq sigma:        -112.45
          -114.5585         -2.7306         -3.5750
            -2.9979       -112.3387         -2.3649
            -3.1871         -1.5914       -110.4425

     Atom 99  H   pos: ( -0.030886 -0.538917  1.875874)  para_lq sigma:           0.00
             0.0000          0.0000          0.0000
             0.0000          0.0000          0.0000
             0.0000          0.0000          0.0000

     Atom100  O   pos: ( -0.002444  0.157887  1.752741)  para_lq sigma:        -111.01
          -110.9153         -1.7238          4.9890
            -1.2975       -107.9423          1.5182
             5.4565          1.9810       -114.1746

     Atom101  H   pos: (  0.080210  0.200123  1.641874)  para_lq sigma:           0.00
             0.0000          0.0000          0.0000
             0.0000          0.0000          0.0000
             0.0000          0.0000          0.0000

     Atom102  O   pos: (  0.551052 -0.568285  1.595943)  para_lq sigma:        -101.24
          -104.5577          0.4643         -0.7415
             0.4297       -104.5919         -0.3323
            -0.8549         -0.3205        -94.5639

     Atom103  H   pos: (  0.571045 -0.420060  1.603693)  para_lq sigma:           0.00
             0.0000          0.0000          0.0000
             0.0000          0.0000          0.0000
             0.0000          0.0000          0.0000

     Atom104  H   pos: (  0.691790 -0.612754  1.604366)  para_lq sigma:           0.00
             0.0000          0.0000          0.0000
             0.0000          0.0000          0.0000
             0.0000          0.0000          0.0000

     Atom105  O   pos: ( -0.255833  0.576144  1.670564)  para_lq sigma:        -100.51
          -104.7923          0.2356          0.1971
             0.7701       -100.8051          3.8518
             0.0833          4.1489        -95.9190

     Atom106  H   pos: ( -0.373366  0.652645  1.628575)  para_lq sigma:           0.00
             0.0000          0.0000          0.0000
             0.0000          0.0000          0.0000
             0.0000          0.0000          0.0000

     Atom107  H   pos: ( -0.145853  0.663080  1.612688)  para_lq sigma:           0.00
             0.0000          0.0000          0.0000
             0.0000          0.0000          0.0000
             0.0000          0.0000          0.0000

     Atom108  O   pos: ( -0.048539  0.706376  0.477661)  para_lq sigma:        -101.84
          -104.0834         -0.2612          0.7674
            -0.5127       -105.2295          0.6393
             0.8064          0.2972        -96.2191

     Atom109  H   pos: ( -0.109688  0.568376  0.498432)  para_lq sigma:           0.00
             0.0000          0.0000          0.0000
             0.0000          0.0000          0.0000
             0.0000          0.0000          0.0000

     Atom110  H   pos: ( -0.165245  0.791049  0.486070)  para_lq sigma:           0.00
             0.0000          0.0000          0.0000
             0.0000          0.0000          0.0000
             0.0000          0.0000          0.0000

     Atom111  O   pos: ( -0.225305  0.849552 -0.002318)  para_lq sigma:         -99.43
          -102.4316          0.7824         -0.0736
             0.8498        -97.7106         -5.5069
            -0.1988         -5.5479        -98.1453

     Atom112  H   pos: ( -0.105247  0.899461  0.066939)  para_lq sigma:           0.00
             0.0000          0.0000          0.0000
             0.0000          0.0000          0.0000
             0.0000          0.0000          0.0000

     Atom113  H   pos: ( -0.325106  0.928182  0.073645)  para_lq sigma:           0.00
             0.0000          0.0000          0.0000
             0.0000          0.0000          0.0000
             0.0000          0.0000          0.0000

     Atom114  O   pos: ( -0.463660  1.028466  0.241895)  para_lq sigma:        -100.08
           -94.3931         -4.7272         -0.1458
            -4.4894       -103.3265         -0.7488
            -0.4912         -1.1402       -102.5349

     Atom115  H   pos: ( -0.418630  1.137917  0.329886)  para_lq sigma:           0.00
             0.0000          0.0000          0.0000
             0.0000          0.0000          0.0000
             0.0000          0.0000          0.0000

     Atom116  H   pos: ( -0.503098  0.916403  0.327457)  para_lq sigma:           0.00
             0.0000          0.0000          0.0000
             0.0000          0.0000          0.0000
             0.0000          0.0000          0.0000


     Total NMR chemical shifts in ppm: ---------------------------------------
     (adopting the Simpson convention for anisotropy and asymmetry)-----------

     Atom  1  O   pos: ( -0.268950  1.465900  0.074848)  Total sigma:         240.73
           266.4159         14.5813          2.1009
            17.1194        218.7295         -3.9896
             9.2880          1.1291        237.0404

     O    1    anisotropy:     46.81    eta:   -0.7421
     O    1    sigma_11=    236.70    axis=( -0.099558 -0.165857  0.981111)
     O    1    sigma_22=    213.55    axis=( -0.297544  0.945856  0.129704)
     O    1    sigma_33=    271.93    axis=(  0.949503  0.279011  0.143518)

     Atom  2  H   pos: ( -0.120029  1.469075  0.098688)  Total sigma:          19.61
            42.1933          0.3194          4.9267
             0.0366          6.4700         -0.2217
             6.8857         -0.0973         10.1736

     H    2    anisotropy:     35.45    eta:   -0.1132
     H    2    sigma_11=      9.13    axis=( -0.175056 -0.070534  0.982029)
     H    2    sigma_22=      6.46    axis=( -0.016328  0.997501  0.068735)
     H    2    sigma_33=     43.25    axis=(  0.984423  0.004002  0.175770)

     Atom  3  H   pos: ( -0.320905  1.429376  0.204640)  Total sigma:          26.61
            22.4073          2.9207         -6.5138
             3.4329         18.9163         -5.6028
            -7.4723         -4.8937         38.5051

     H    3    anisotropy:     24.07    eta:   -0.2035
     H    3    sigma_11=     20.22    axis=(  0.837645  0.348694  0.420432)
     H    3    sigma_22=     16.96    axis=(  0.418723 -0.904190 -0.084332)
     H    3    sigma_33=     42.65    axis=( -0.350745 -0.246685  0.903396)

     Atom  4  O   pos: (  0.199591  0.118363  0.259019)  Total sigma:         227.39
           222.1415         -6.8512         11.3081
            -1.1136        226.9828          2.7730
             9.8565          4.4280        233.0401

     O    4    anisotropy:    -20.68    eta:   -0.7690
     O    4    sigma_11=    228.98    axis=(  0.359547 -0.925881 -0.116066)
     O    4    sigma_22=    239.58    axis=( -0.502164 -0.087151 -0.860370)
     O    4    sigma_33=    213.60    axis=( -0.786484 -0.367627  0.496279)

     Atom  5  H   pos: (  0.147967  0.000272  0.324715)  Total sigma:          24.90
            19.4192          4.1302         -1.7570
             4.7305         31.9400         -7.4905
            -2.3691         -8.1782         23.3429

     H    5    anisotropy:     19.44    eta:   -0.0842
     H    5    sigma_11=     18.97    axis=(  0.471893  0.332043  0.816740)
     H    5    sigma_22=     17.88    axis=(  0.843929 -0.438204 -0.309451)
     H    5    sigma_33=     37.86    axis=( -0.255148 -0.835299  0.487007)

     Atom  6  H   pos: (  0.288980  0.181177  0.361672)  Total sigma:          19.51
            19.1605          9.9238         13.1020
             9.6147         15.7334          9.6023
            13.8438         10.7886         23.6263

     H    6    anisotropy:     34.46    eta:   -0.0706
     H    6    sigma_11=      8.83    axis=(  0.181682  0.724639 -0.664748)
     H    6    sigma_22=      7.21    axis=(  0.793513 -0.507300 -0.336131)
     H    6    sigma_33=     42.48    axis=(  0.580801  0.466417  0.667177)

     Atom  7  O   pos: (  0.721533  0.044869  0.222414)  Total sigma:         242.79
           225.6422         13.2302         -9.8271
            14.1269        259.8367         -0.1167
            -6.3380          7.6477        242.8965

     O    7    anisotropy:    -37.62    eta:   -0.7452
     O    7    sigma_11=    245.99    axis=( -0.328407  0.068213  0.942070)
     O    7    sigma_22=    264.67    axis=( -0.322304 -0.945618 -0.043885)
     O    7    sigma_33=    217.72    axis=( -0.887845  0.318045 -0.332533)

     Atom  8  H   pos: (  0.736785  0.144330  0.329713)  Total sigma:          23.58
            14.0542          4.2706          2.2954
             4.4003         29.3164         13.3419
             2.5546         14.4478         27.3575

     H    8    anisotropy:     29.24    eta:   -0.1335
     H    8    sigma_11=     15.13    axis=(  0.519289  0.511704 -0.684469)
     H    8    sigma_22=     12.53    axis=(  0.838656 -0.459113  0.293038)
     H    8    sigma_33=     43.07    axis=(  0.164299  0.726205  0.667556)

     Atom  9  H   pos: (  0.686724 -0.075524  0.302283)  Total sigma:          21.71
            13.3637          7.5220         -5.1262
             7.3202         30.7324        -12.7864
            -5.5720        -13.8749         21.0240

     H    9    anisotropy:     31.79    eta:   -0.0559
     H    9    sigma_11=     11.70    axis=( -0.097054  0.596169  0.796971)
     H    9    sigma_22=     10.52    axis=(  0.950291 -0.182519  0.252258)
     H    9    sigma_33=     42.90    axis=( -0.295851 -0.781837  0.548820)

     Atom 10  O   pos: (  0.337036 -0.092365  1.937990)  Total sigma:         256.50
           240.1052         -5.7072        -13.9740
            -8.8933        244.0443         -3.2355
           -17.0469        -10.1856        285.3420

     O   10    anisotropy:     51.08    eta:   -0.5788
     O   10    sigma_11=    249.33    axis=(  0.538071 -0.839530  0.075298)
     O   10    sigma_22=    229.62    axis=(  0.794978  0.535142  0.285715)
     O   10    sigma_33=    290.55    axis=( -0.280161 -0.093875  0.955352)

     Atom 11  H   pos: (  0.439302 -0.135173  1.845718)  Total sigma:          27.12
            28.4988         -3.0660        -10.2301
            -3.9830         19.4811          3.8867
            -8.9831          2.5003         33.3899

     H   11    anisotropy:     22.08    eta:   -0.2038
     H   11    sigma_11=     21.26    axis=( -0.718085  0.272068 -0.640572)
     H   11    sigma_22=     18.27    axis=(  0.340396  0.940115  0.017705)
     H   11    sigma_33=     41.84    axis=( -0.607029  0.205334  0.767694)

     Atom 12  H   pos: (  0.249201  0.769824 -0.011629)  Total sigma:          23.26
            13.8275         -1.7339          1.1564
            -0.9446         22.6204        -13.7580
            -0.0379        -13.0860         33.3203

     H   12    anisotropy:     28.82    eta:   -0.0837
     H   12    sigma_11=     14.45    axis=( -0.760314  0.518433  0.391344)
     H   12    sigma_22=     12.84    axis=( -0.648171 -0.644860 -0.405006)
     H   12    sigma_33=     42.47    axis=(  0.042393 -0.561590  0.826329)

     Atom 13  O   pos: (  0.407111  0.294548  0.529162)  Total sigma:         226.92
           224.0311          6.4608          7.9562
             2.5827        238.5891          1.2376
            10.5960         -0.0483        218.1548

     O   13    anisotropy:    -23.61    eta:   -0.7146
     O   13    sigma_11=    229.17    axis=(  0.717231 -0.381217  0.583313)
     O   13    sigma_22=    240.42    axis=(  0.350633  0.920831  0.170666)
     O   13    sigma_33=    211.18    axis=( -0.602193  0.082122  0.794115)

     Atom 14  H   pos: (  0.436139  0.439345  0.501113)  Total sigma:          19.90
            10.2597          6.6424         -1.3646
             5.4343         40.2006         -5.9431
            -1.2127         -5.9132          9.2300

     H   14    anisotropy:     33.87    eta:   -0.0443
     H   14    sigma_11=      9.11    axis=(  0.968016 -0.213196 -0.132258)
     H   14    sigma_22=      8.11    axis=(  0.165968  0.148831  0.974835)
     H   14    sigma_33=     42.48    axis=( -0.188147 -0.965607  0.179455)

     Atom 15  H   pos: (  0.541496  0.240587  0.532179)  Total sigma:          25.44
            37.5560         -5.6978          0.7022
            -4.9504         20.8881         -1.2497
             0.1744         -0.7363         17.8695

     H   15    anisotropy:     20.54    eta:   -0.1626
     H   15    sigma_11=     19.70    axis=(  0.270131  0.872226 -0.407738)
     H   15    sigma_22=     17.48    axis=(  0.086111  0.399898  0.912505)
     H   15    sigma_33=     39.13    axis=( -0.958965  0.281607 -0.032916)

     Atom 16  O   pos: ( -0.476068  0.856051  1.505094)  Total sigma:         232.56
           243.4653         11.3657         10.1271
             1.3083        233.5400         -1.3688
            16.2807          0.5115        220.6701

     O   16    anisotropy:     28.10    eta:   -0.9674
     O   16    sigma_11=    232.25    axis=( -0.209099  0.938985 -0.273102)
     O   16    sigma_22=    214.13    axis=( -0.433826  0.161216  0.886456)
     O   16    sigma_33=    251.29    axis=( -0.876397 -0.303836 -0.373646)

     Atom 17  H   pos: ( -0.612755  0.896982  1.483116)  Total sigma:          26.48
            36.7587         -1.8096          5.4389
            -3.4528         21.4767         -0.6664
             4.6524         -0.4881         21.1992

     H   17    anisotropy:     18.29    eta:   -0.1151
     H   17    sigma_11=     21.08    axis=(  0.107938  0.978633  0.175003)
     H   17    sigma_22=     19.68    axis=( -0.299884 -0.135782  0.944263)
     H   17    sigma_33=     38.67    axis=(  0.947850 -0.154402  0.278821)

     Atom 18  H   pos: ( -0.397974  0.980954  1.526999)  Total sigma:          20.79
            19.1066         12.2668          2.8699
            13.4137         33.4806          2.5253
             3.0222          2.3404          9.7688

     H   18    anisotropy:     30.95    eta:   -0.1658
     H   18    sigma_11=     12.18    axis=(  0.756846 -0.503798  0.416379)
     H   18    sigma_22=      8.76    axis=( -0.412724  0.125588  0.902157)
     H   18    sigma_33=     41.42    axis=(  0.506797  0.854643  0.112879)

     Atom 19  O   pos: ( -0.362928  1.336219  0.468584)  Total sigma:         227.31
           239.9342         -4.4604          1.2297
            -4.1554        220.2892          7.6752
            -1.7740          9.7983        221.7167

     O   19    anisotropy:    -23.10    eta:   -0.7906
     O   19    sigma_11=    228.93    axis=(  0.260639  0.619260  0.740665)
     O   19    sigma_22=    241.10    axis=( -0.959385  0.251896  0.126999)
     O   19    sigma_33=    211.91    axis=(  0.107925  0.743684 -0.659762)

     Atom 20  H   pos: ( -0.474635  1.437629  0.475026)  Total sigma:          19.65
            29.1483        -15.1650         -0.8120
           -16.1846         22.1320          0.7258
            -0.8205          0.7954          7.6804

     H   20    anisotropy:     33.13    eta:   -0.0879
     H   20    sigma_11=      9.58    axis=(  0.625722  0.778863  0.042961)
     H   20    sigma_22=      7.64    axis=( -0.001416 -0.053940  0.998543)
     H   20    sigma_33=     41.74    axis=( -0.780045  0.624871  0.032649)

     Atom 21  H   pos: ( -0.240017  1.416213  0.473322)  Total sigma:          22.85
            33.8849         12.7083          1.2829
            13.7034         21.1590          1.6751
             0.8846          1.4488         13.5169

     H   21    anisotropy:     29.15    eta:   -0.0817
     H   21    sigma_11=     13.93    axis=( -0.347312  0.457635  0.818502)
     H   21    sigma_22=     12.34    axis=( -0.407881  0.712224 -0.571288)
     H   21    sigma_33=     42.29    axis=( -0.844397 -0.532267 -0.060703)

     Atom 22  O   pos: ( -0.219978  0.905699  1.930991)  Total sigma:         256.87
           240.3614         -6.7152         -9.7318
            -1.8992        253.0988          6.6114
           -13.3768          8.6815        277.1423

     O   22    anisotropy:     39.08    eta:   -0.5439
     O   22    sigma_11=    250.92    axis=(  0.056964 -0.951417  0.302590)
     O   22    sigma_22=    236.75    axis=( -0.958970 -0.136452 -0.248511)
     O   22    sigma_33=    282.92    axis=( -0.277727  0.276018  0.920153)

     Atom 23  H   pos: (  0.969654 -0.943893  2.082189)  Total sigma:          23.37
            18.8398         -0.6216        -12.0561
            -0.2767         14.1560          0.5911
           -12.1893          1.6359         37.1058

     H   23    anisotropy:     29.75    eta:   -0.0668
     H   23    sigma_11=     14.11    axis=(  0.082564  0.996574 -0.004733)
     H   23    sigma_22=     12.79    axis=( -0.891340  0.071720 -0.447626)
     H   23    sigma_33=     43.20    axis=( -0.445753  0.041177  0.894208)

     Atom 24  H   pos: ( -0.222460  0.770111  1.878188)  Total sigma:          24.61
            14.2263          0.8698         -0.0644
             0.6326         34.7884         10.8587
             0.1076          8.7865         24.8292

     H   24    anisotropy:     24.33    eta:   -0.2864
     H   24    sigma_11=     18.83    axis=(  0.080858  0.519614 -0.850567)
     H   24    sigma_22=     14.18    axis=(  0.996425 -0.063098  0.056177)
     H   24    sigma_33=     40.84    axis=(  0.024478  0.852068  0.522858)

     Atom 25  Ca  pos: ( -0.288704  1.214653  0.847378)  Total sigma:        1084.09
          1071.2712         -8.9566        -24.1646
           -13.6902       1123.2552          1.0303
           -27.3496         -2.0007       1057.7485

     Ca  25    anisotropy:    -70.26    eta:   -0.7900
     Ca  25    sigma_11=   1089.01    axis=(  0.747697  0.238448 -0.619752)
     Ca  25    sigma_22=   1126.01    axis=( -0.239342  0.967344  0.083429)
     Ca  25    sigma_33=   1037.25    axis=(  0.619407  0.085953  0.780351)

     Atom 26  Si  pos: ( -0.780039  1.183546  0.711301)  Total sigma:         413.16
           435.9237         30.5719        -11.2538
            32.2959        395.9165          9.0944
            -6.1784          4.7859        407.6448

     Si  26    anisotropy:     60.65    eta:   -0.8696
     Si  26    sigma_11=    410.53    axis=( -0.063303  0.313834  0.947365)
     Si  26    sigma_22=    375.36    axis=( -0.472943  0.826476 -0.305389)
     Si  26    sigma_33=    453.59    axis=( -0.878816 -0.467382  0.096107)

     Atom 27  O   pos: ( -0.962727  1.131252  0.854971)  Total sigma:         118.37
           141.6580         -7.1585         -4.3231
           -10.6346        121.6152         -3.2504
             6.8116         -4.8559         91.8362

     O   27    anisotropy:    -40.61    eta:   -0.9793
     O   27    sigma_11=    118.65    axis=(  0.363688  0.923404 -0.122706)
     O   27    sigma_22=    145.17    axis=( -0.931520  0.360357 -0.049123)
     O   27    sigma_33=     91.29    axis=( -0.001142  0.132169  0.991227)

     Atom 28  O   pos: ( -0.625176  1.322663  0.826717)  Total sigma:         114.45
           113.3967          6.1266          1.8155
             7.6900        156.3603          1.0776
            -6.0273         -5.6671         73.5895

     O   28    anisotropy:     64.61    eta:   -0.9044
     O   28    sigma_11=    112.39    axis=(  0.986558 -0.157308 -0.044243)
     O   28    sigma_22=     73.43    axis=(  0.048542  0.023588  0.998543)
     O   28    sigma_33=    157.52    axis=(  0.156036  0.987268 -0.030907)

     Atom 29  O   pos: ( -0.678329  0.975020  0.641169)  Total sigma:         183.06
           172.5821        -34.5863          1.9098
           -34.1185        204.1560         10.3658
             0.5433         10.5617        172.4295

     O   29    anisotropy:     66.51    eta:   -0.5533
     O   29    sigma_11=    173.15    axis=(  0.314832  0.028646  0.948715)
     O   29    sigma_22=    148.62    axis=(  0.792188  0.542628 -0.279273)
     O   29    sigma_33=    227.40    axis=( -0.522799  0.839485  0.148144)

     Atom 30  O   pos: ( -0.860052  1.276382  0.499578)  Total sigma:         175.65
           151.4380         -5.3207         10.4208
            -2.4492        184.1777        -17.6198
             7.7278        -16.1269        191.3436

     O   30    anisotropy:     46.49    eta:   -0.6894
     O   30    sigma_11=    170.84    axis=(  0.121183  0.792108  0.598230)
     O   30    sigma_22=    149.47    axis=(  0.977947  0.008005 -0.208701)
     O   30    sigma_33=    206.65    axis=(  0.170102 -0.610328  0.773670)

     Atom 31  Ca  pos: (  0.656959 -0.174935  0.844919)  Total sigma:        1101.58
          1100.1944        -10.5773          4.8950
           -11.4906       1125.7133          4.2830
             4.8487          6.4265       1078.8252

     Ca  31    anisotropy:     42.70    eta:   -0.7617
     Ca  31    sigma_11=   1098.19    axis=(  0.901731  0.301106  0.310188)
     Ca  31    sigma_22=   1076.50    axis=( -0.271446 -0.164064  0.948367)
     Ca  31    sigma_33=   1130.04    axis=( -0.336449  0.939371  0.066207)

     Atom 32  Si  pos: (  0.144756 -0.124414  0.736042)  Total sigma:         412.24
           430.7234         32.2534          6.0545
            33.4364        404.5655        -16.1867
             7.1207         -6.1618        401.4196

     Si  32    anisotropy:     61.16    eta:   -0.7892
     Si  32    sigma_11=    407.94    axis=(  0.266314 -0.363769  0.892608)
     Si  32    sigma_22=    375.76    axis=( -0.497117  0.741553  0.450526)
     Si  32    sigma_33=    453.01    axis=( -0.825803 -0.563712  0.016650)

     Atom 33  O   pos: (  1.006678 -0.282520  0.864913)  Total sigma:         126.67
           122.3367          3.2669          4.7904
            11.0678        162.9880         -0.5356
            11.0168         10.2643         94.6918

     O   33    anisotropy:     57.13    eta:   -0.7959
     O   33    sigma_11=    122.79    axis=(  0.951978 -0.197976  0.233544)
     O   33    sigma_22=     92.47    axis=( -0.246237 -0.041768  0.968309)
     O   33    sigma_33=    164.76    axis=(  0.181948  0.979316  0.088511)

     Atom 34  O   pos: (  0.339232 -0.057751  0.855069)  Total sigma:         116.81
           143.9109         -5.2278          4.2833
           -11.0017        117.6682          5.4363
            -5.8584          3.2452         88.8411

     O   34    anisotropy:     44.22    eta:   -0.9410
     O   34    sigma_11=    115.94    axis=(  0.279439  0.949311  0.143953)
     O   34    sigma_22=     88.20    axis=( -0.007540 -0.147752  0.988996)
     O   34    sigma_33=    146.28    axis=( -0.960134  0.277450  0.034130)

     Atom 35  O   pos: (  0.202827 -0.228000  0.518711)  Total sigma:         169.92
           167.9221        -10.5925        -16.6810
           -11.6816        167.7799         17.2684
           -14.0029         13.9488        174.0653

     O   35    anisotropy:     42.94    eta:   -0.0783
     O   35    sigma_11=    156.73    axis=(  0.745151  0.664048  0.061564)
     O   35    sigma_22=    154.49    axis=( -0.410008  0.528970 -0.743024)
     O   35    sigma_33=    198.55    axis=( -0.525969  0.528424  0.666427)

     Atom 36  Ca  pos: ( -0.450733  0.783623  1.147348)  Total sigma:        1096.58
          1119.0567        -22.9342          2.9586
           -25.4249       1096.2225          8.9163
             3.7224         13.6545       1074.4595

     Ca  36    anisotropy:     56.97    eta:   -0.6202
     Ca  36    sigma_11=   1089.37    axis=(  0.464405  0.652912  0.598360)
     Ca  36    sigma_22=   1065.81    axis=( -0.289342 -0.526704  0.799290)
     Ca  36    sigma_33=   1134.56    axis=( -0.837024  0.544325  0.055689)

     Atom 37  Si  pos: (  0.058337  0.742917  1.313290)  Total sigma:         408.43
           415.8987         23.4648        -12.8514
            25.9964        373.2765         13.3696
           -18.2134         14.7174        436.1097

     Si  37    anisotropy:    -76.85    eta:   -0.4097
     Si  37    sigma_11=    423.55    axis=(  0.771297  0.492148  0.403598)
     Si  37    sigma_22=    444.54    axis=( -0.469198  0.011186  0.883022)
     Si  37    sigma_33=    357.19    axis=( -0.430063  0.870440 -0.239542)

     Atom 38  O   pos: ( -0.774900  0.896265  1.213507)  Total sigma:         121.23
           123.6921          4.2806        -15.4342
             5.6405        145.5623        -17.3867
           -13.0202        -15.5123         94.4505

     O   38    anisotropy:    -53.52    eta:   -0.7933
     O   38    sigma_11=    124.92    axis=(  0.898411 -0.384709 -0.211794)
     O   38    sigma_22=    153.23    axis=(  0.306622  0.894766 -0.324617)
     O   38    sigma_33=     85.55    axis=(  0.314389  0.226699  0.921828)

     Atom 39  O   pos: ( -0.120913  0.689738  1.159152)  Total sigma:          99.12
           117.4860         -9.2600         -4.1268
           -12.8567         93.4486         -4.3553
           -16.9769         -5.5208         86.4320

     O   39    anisotropy:     36.77    eta:   -0.6947
     O   39    sigma_11=     95.38    axis=( -0.121458 -0.801503  0.585526)
     O   39    sigma_22=     78.35    axis=( -0.355830 -0.515528 -0.779497)
     O   39    sigma_33=    123.64    axis=( -0.926624  0.303025  0.222584)

     Atom 40  O   pos: ( -0.012450  0.832053  1.522939)  Total sigma:         113.57
            70.2498          0.1193        -16.1697
             5.4815        154.6072         72.5741
           -12.3844         59.0516        115.8663

     O   40    anisotropy:    135.85    eta:   -0.2915
     O   40    sigma_11=     81.49    axis=(  0.749299  0.426957 -0.506221)
     O   40    sigma_22=     55.09    axis=( -0.660525  0.426997 -0.617559)
     O   40    sigma_33=    204.14    axis=( -0.047516  0.797108  0.601964)

     Atom 41  Ca  pos: ( -0.755086  1.235359  1.158673)  Total sigma:        1084.73
          1108.9090        -29.3047        -25.3569
           -28.0104       1099.7404         -0.4138
           -20.2527         -0.0974       1045.5375

     Ca  41    anisotropy:     77.99    eta:   -0.8489
     Ca  41    sigma_11=   1080.80    axis=(  0.520228  0.782511 -0.342111)
     Ca  41    sigma_22=   1036.67    axis=(  0.355962  0.165456  0.919737)
     Ca  41    sigma_33=   1136.72    axis=( -0.776308  0.600251  0.192469)

     Atom 42  Si  pos: ( -0.021986 -0.526745  1.352261)  Total sigma:         404.94
           429.0363         25.9545         -0.3642
            28.3319        358.5267         -0.1435
            -2.8584          2.6698        427.2551

     Si  42    anisotropy:    -83.53    eta:   -0.2012
     Si  42    sigma_11=    427.18    axis=(  0.087865  0.053041  0.994719)
     Si  42    sigma_22=    438.39    axis=(  0.942519  0.318759 -0.100251)
     Si  42    sigma_33=    349.25    axis=( -0.322393  0.946351 -0.021984)

     Atom 43  O   pos: ( -0.410732  1.160816  1.166975)  Total sigma:         113.97
           113.2780          5.5605          4.9377
             5.4239        102.7295          2.4287
            -2.8230          4.5015        125.8978

     O   43    anisotropy:    -20.82    eta:   -0.8317
     O   43    sigma_11=    115.14    axis=(  0.915185  0.348649 -0.202188)
     O   43    sigma_22=    126.68    axis=(  0.148428  0.174845  0.973344)
     O   43    sigma_33=    100.09    axis=( -0.374707  0.920800 -0.108267)

     Atom 44  O   pos: (  0.202774 -0.505180  1.278544)  Total sigma:         123.37
           160.4505        -12.6143        -29.0123
           -20.7604        110.3719          2.4807
           -28.8516         -4.3344         99.2879

     O   44    anisotropy:     78.23    eta:   -0.4506
     O   44    sigma_11=    109.04    axis=(  0.094027  0.925549 -0.366768)
     O   44    sigma_22=     85.54    axis=(  0.401252  0.301923  0.864777)
     O   44    sigma_33=    175.53    axis=( -0.911129  0.228479  0.342989)

     Atom 45  O   pos: ( -0.089426 -0.283753  1.357277)  Total sigma:         163.78
           169.0121        -23.7010         -3.8837
           -22.4720        173.2906          1.3183
            -4.7522          3.8258        149.0299

     O   45    anisotropy:     46.60    eta:   -0.0951
     O   45    sigma_11=    149.72    axis=( -0.414786 -0.489979  0.766729)
     O   45    sigma_22=    146.77    axis=( -0.613044 -0.472202 -0.633406)
     O   45    sigma_33=    194.84    axis=(  0.672406 -0.732766 -0.104516)

     Atom 46  O   pos: ( -0.049719 -0.606184  1.579018)  Total sigma:         128.11
           145.4818          1.7728         17.4337
            11.1118        113.6245        -15.0739
            15.0508        -15.3466        125.2307

     O   46    anisotropy:    -44.55    eta:   -0.7829
     O   46    sigma_11=    131.34    axis=( -0.401205 -0.676380  0.617693)
     O   46    sigma_22=    154.59    axis=(  0.862309 -0.051440  0.503762)
     O   46    sigma_33=     98.41    axis=( -0.308961  0.734754  0.603887)

     Atom 47  Ca  pos: (  0.248448 -0.713827  1.730051)  Total sigma:        1096.07
          1093.9018        -12.0280         -6.8578
           -14.2919       1120.9174         51.6606
           -10.2100         53.2782       1073.3831

     Ca  47    anisotropy:     93.73    eta:   -0.8089
     Ca  47    sigma_11=   1090.10    axis=(  0.971813  0.198551  0.127113)
     Ca  47    sigma_22=   1039.55    axis=(  0.000770 -0.541846  0.840478)
     Ca  47    sigma_33=   1158.56    axis=( -0.235753  0.816689  0.526726)

     Atom 48  Ca  pos: ( -0.001041 -0.186546  1.742383)  Total sigma:        1103.36
          1089.3532         -5.2853          2.7453
            -7.2044       1141.3900        -41.0362
             3.3945        -43.8504       1079.3364

     Ca  48    anisotropy:     90.35    eta:   -0.5132
     Ca  48    sigma_11=   1088.70    axis=(  0.995632  0.081902 -0.044819)
     Ca  48    sigma_22=   1057.79    axis=(  0.002883  0.452856  0.891579)
     Ca  48    sigma_33=   1163.59    axis=( -0.093319  0.887814 -0.450642)

     Atom 49  Si  pos: ( -0.848602  1.501111  0.397332)  Total sigma:         407.08
           416.2127         35.1876         45.0056
            38.3491        365.3294         29.7082
            35.3824         20.2037        439.6856

     Si  49    anisotropy:    116.68    eta:   -0.5733
     Si  49    sigma_11=    390.48    axis=(  0.664842  0.288098 -0.689192)
     Si  49    sigma_22=    345.89    axis=(  0.440205 -0.896510  0.049890)
     Si  49    sigma_33=    484.86    axis=(  0.603494  0.336555  0.722859)

     Atom 50  O   pos: ( -0.892691  1.470061  0.166668)  Total sigma:         148.76
           127.0111         -3.9288          2.6929
             0.2781        127.5316         58.2345
            14.7196         48.4155        191.7346

     O   50    anisotropy:    110.38    eta:   -0.4270
     O   50    sigma_11=    127.68    axis=(  0.979339 -0.199516  0.032983)
     O   50    sigma_22=     96.26    axis=(  0.189681  0.849748 -0.491884)
     O   50    sigma_33=    222.34    axis=(  0.070112  0.487978  0.870036)

     Atom 51  O   pos: (  0.605982 -0.229940  0.486370)  Total sigma:         157.37
           161.3732          9.4797          6.2245
             9.1607        147.1070         -1.5849
             8.4925         -2.0144        163.6395

     O   51    anisotropy:    -24.01    eta:   -0.7119
     O   51    sigma_11=    159.68    axis=( -0.504163 -0.476832  0.720036)
     O   51    sigma_22=    171.07    axis=(  0.718876  0.230316  0.655874)
     O   51    sigma_33=    141.37    axis=( -0.478577  0.848284  0.226666)

     Atom 52  O   pos: (  0.264395 -0.118675  1.530641)  Total sigma:         183.73
           186.4152          6.0804         -9.5134
             6.1418        181.1970         -2.6798
           -11.3439          1.1576        183.5734

     O   52    anisotropy:     20.21    eta:   -0.6184
     O   52    sigma_11=    181.16    axis=(  0.060220  0.847675  0.527087)
     O   52    sigma_22=    172.83    axis=( -0.663420  0.428531 -0.613379)
     O   52    sigma_33=    197.20    axis=( -0.745820 -0.312742  0.588171)

     Atom 53  H   pos: (  0.399926 -0.172874  1.554080)  Total sigma:          21.69
            38.8007         -8.2879          3.5801
            -7.5948         13.9003         -0.5067
             3.4408         -0.4776         12.3779

     H   53    anisotropy:     29.77    eta:   -0.0545
     H   53    sigma_11=     12.31    axis=(  0.065130  0.577111  0.814065)
     H   53    sigma_22=     11.23    axis=(  0.293732  0.768566 -0.568355)
     H   53    sigma_33=     41.54    axis=(  0.953666 -0.276134  0.119459)

     Atom 54  H   pos: (  0.297655  0.032869  1.538248)  Total sigma:          16.38
             6.1982          8.6374         -0.0636
             7.2228         39.4847          0.5690
             0.1790          0.5669          3.4692

     H   54    anisotropy:     37.35    eta:   -0.0383
     H   54    sigma_11=      4.41    axis=( -0.973072  0.218833  0.072403)
     H   54    sigma_22=      3.46    axis=(  0.067335 -0.030542  0.997263)
     H   54    sigma_33=     41.29    axis=( -0.220446 -0.975284 -0.014985)

     Atom 55  O   pos: ( -0.754143  0.596992  1.805942)  Total sigma:         238.77
           223.5532         -3.9483         -1.1421
            -3.5826        255.6710        -14.1735
             2.0721        -14.2373        237.0946

     O   55    anisotropy:     37.34    eta:   -0.2714
     O   55    sigma_11=    229.70    axis=( -0.207355  0.446183  0.870589)
     O   55    sigma_22=    222.95    axis=(  0.974312  0.174118  0.142822)
     O   55    sigma_33=    263.67    axis=(  0.087861 -0.877840  0.470826)

     Atom 56  H   pos: ( -0.793415  0.600073  1.666346)  Total sigma:          24.03
            16.1837         -0.7228          5.4809
            -1.1837         17.4930         -0.2690
             5.4499          1.3517         38.4207

     H   56    anisotropy:     23.49    eta:   -0.2122
     H   56    sigma_11=     17.86    axis=(  0.329929 -0.941907 -0.062911)
     H   56    sigma_22=     14.54    axis=(  0.916590  0.335580 -0.217368)
     H   56    sigma_33=     39.70    axis=(  0.225852  0.014053  0.974060)

     Atom 57  H   pos: ( -0.767813  0.731143  1.860503)  Total sigma:          23.16
            12.5990         -2.2808         -0.7971
            -1.3089         37.1887         10.9995
            -0.1176          8.9736         19.7051

     H   57    anisotropy:     28.00    eta:   -0.1482
     H   57    sigma_11=     15.21    axis=( -0.117791  0.402855 -0.907653)
     H   57    sigma_22=     12.45    axis=(  0.991085  0.104999 -0.082015)
     H   57    sigma_33=     41.83    axis=( -0.062263  0.909221  0.411631)

     Atom 58  O   pos: (  0.266690  0.581527  0.173509)  Total sigma:         216.97
           234.7675          8.9910         20.1213
             9.3718        201.3269          3.1141
            17.6824          1.6532        214.8211

     O   58    anisotropy:     46.46    eta:   -0.2118
     O   58    sigma_11=    204.76    axis=(  0.376985  0.442834 -0.813499)
     O   58    sigma_22=    198.21    axis=(  0.376251 -0.875786 -0.302382)
     O   58    sigma_33=    247.95    axis=(  0.846355  0.192086  0.496775)

     Atom 59  H   pos: (  0.379071  0.513110  0.110923)  Total sigma:          25.18
            34.8763         -6.4650         -4.4003
            -6.4716         20.2324          3.8063
            -3.6875          3.8370         20.4261

     H   59    anisotropy:     20.40    eta:   -0.3163
     H   59    sigma_11=     20.53    axis=(  0.430866  0.476611  0.766287)
     H   59    sigma_22=     16.23    axis=( -0.150981 -0.799109  0.581919)
     H   59    sigma_33=     38.78    axis=( -0.889696  0.366424  0.272350)

     Atom 60  H   pos: (  0.336621  0.631245  0.300401)  Total sigma:          18.19
            18.1728          4.2920         15.8262
             3.7692          8.3142          8.0028
            14.9053          8.1036         28.0904

     H   60    anisotropy:     35.19    eta:   -0.1298
     H   60    sigma_11=      7.99    axis=(  0.754003 -0.552768 -0.354863)
     H   60    sigma_22=      4.94    axis=(  0.343783  0.792414 -0.503877)
     H   60    sigma_33=     41.65    axis=(  0.559726  0.257929  0.787515)

     Atom 61  O   pos: ( -0.418167  0.279911  1.977977)  Total sigma:         221.97
           229.1534         20.4111          5.4818
             7.8656        205.7511          1.3790
             5.2190         -7.1720        231.0109

     O   61    anisotropy:    -35.42    eta:   -0.3478
     O   61    sigma_11=    229.67    axis=( -0.396362 -0.337640  0.853754)
     O   61    sigma_22=    237.89    axis=(  0.809090  0.311030  0.498631)
     O   61    sigma_33=    198.36    axis=( -0.433901  0.888403  0.149901)

     Atom 62  H   pos: ( -0.513527  1.131736  0.020995)  Total sigma:          22.72
            14.1894         -0.1092          2.5850
            -0.2684         22.3052        -13.3714
             2.5145        -13.8529         31.6668

     H   62    anisotropy:     28.25    eta:   -0.1595
     H   62    sigma_11=     14.81    axis=(  0.855543  0.458387  0.240683)
     H   62    sigma_22=     11.80    axis=( -0.511550  0.676802  0.529392)
     H   62    sigma_33=     41.56    axis=(  0.079771 -0.576039  0.813521)

     Atom 63  H   pos: ( -0.416844  1.328924 -0.049122)  Total sigma:          19.66
            22.2151         16.4304          8.6023
            14.9278         22.1724          6.3712
             8.5728          6.8395         14.5823

     H   63    anisotropy:     33.63    eta:   -0.2081
     H   63    sigma_11=     10.78    axis=(  0.044013  0.455022 -0.889392)
     H   63    sigma_22=      6.11    axis=(  0.742029 -0.610977 -0.275862)
     H   63    sigma_33=     42.08    axis=(  0.668921  0.647813  0.364530)

     Atom 64  O   pos: (  0.069647  0.999655  0.206891)  Total sigma:         243.78
           237.7515         10.8228          5.8369
            11.0509        254.9963          2.8532
             6.7413          4.9139        238.5837

     O   64    anisotropy:     27.34    eta:   -0.4874
     O   64    sigma_11=    239.11    axis=( -0.339127  0.437026 -0.833067)
     O   64    sigma_22=    230.22    axis=( -0.824771  0.287818  0.486738)
     O   64    sigma_33=    262.00    axis=(  0.452489  0.852156  0.262840)

     Atom 65  H   pos: ( -0.914190  1.127102  0.323940)  Total sigma:          20.37
             8.5702          3.6447          4.2629
             3.8185         27.0037         14.9883
             4.4905         16.6528         25.5310

     H   65    anisotropy:     34.03    eta:   -0.1340
     H   65    sigma_11=     10.54    axis=( -0.191908  0.702379 -0.685445)
     H   65    sigma_22=      7.51    axis=(  0.967660  0.018908 -0.251546)
     H   65    sigma_33=     43.05    axis=(  0.163720  0.711552  0.683293)

     Atom 66  H   pos: (  0.081579  0.878054  0.284991)  Total sigma:          25.84
            18.8568          0.0407         -0.5378
             0.9136         33.1768         -9.3145
            -0.5498         -9.6244         25.4821

     H   66    anisotropy:     20.60    eta:   -0.0335
     H   66    sigma_11=     19.20    axis=( -0.448446  0.511805  0.732770)
     H   66    sigma_22=     18.74    axis=(  0.893173  0.225649  0.389005)
     H   66    sigma_33=     39.57    axis=( -0.033746 -0.828938  0.558322)

     Atom 67  O   pos: ( -0.342282  0.512267  0.152056)  Total sigma:         217.99
           227.5186         -7.7306        -11.7235
            -6.0669        221.4832         -0.6595
            -7.4375         -2.0905        204.9534

     O   67    anisotropy:    -25.86    eta:   -0.8592
     O   67    sigma_11=    219.20    axis=(  0.354946  0.877174 -0.323387)
     O   67    sigma_22=    234.01    axis=( -0.857290  0.443373  0.261676)
     O   67    sigma_33=    200.75    axis=(  0.372916  0.184355  0.909366)

     Atom 68  H   pos: ( -0.298649  0.634978  0.081742)  Total sigma:          21.46
            13.7457          7.2759         -6.0727
             7.7051         32.9201        -12.4164
            -5.7935        -11.1993         17.7188

     H   68    anisotropy:     31.50    eta:   -0.1496
     H   68    sigma_11=     12.53    axis=( -0.598750  0.554640  0.577817)
     H   68    sigma_22=      9.39    axis=( -0.737492 -0.100381 -0.667854)
     H   68    sigma_33=     42.46    axis=( -0.312417 -0.826013  0.469146)

     Atom 69  H   pos: ( -0.375000  0.561500  0.287695)  Total sigma:          22.58
            17.7806         -3.4813         -7.3501
            -4.3305         16.5863          8.0874
            -7.6583          6.8345         33.3718

     H   69    anisotropy:     25.33    eta:   -0.1180
     H   69    sigma_11=     15.13    axis=( -0.774809  0.405815 -0.484754)
     H   69    sigma_22=     13.14    axis=(  0.518462  0.846652 -0.119907)
     H   69    sigma_33=     39.47    axis=( -0.361758  0.344231  0.866393)

     Atom 70  O   pos: (  0.482071 -0.858232  1.982091)  Total sigma:         255.88
           260.4614         -0.0020         -7.0385
            -3.9919        240.5928         -0.4710
            -8.2820          3.0150        266.5852

     O   70    anisotropy:     24.07    eta:   -0.9318
     O   70    sigma_11=    255.33    axis=( -0.821726  0.062446 -0.566451)
     O   70    sigma_22=    240.38    axis=(  0.090701  0.995639 -0.021817)
     O   70    sigma_33=    271.92    axis=( -0.562618  0.069305  0.823807)

     Atom 71  H   pos: (  0.316352  0.071705  0.043336)  Total sigma:          21.74
            19.4120          0.1823        -11.7364
             0.1919         10.1873          0.0413
           -13.1508         -0.1629         35.6343

     H   71    anisotropy:     30.95    eta:   -0.1210
     H   71    sigma_11=     12.68    axis=(  0.877800  0.054338  0.475935)
     H   71    sigma_22=     10.18    axis=(  0.049882 -0.998513  0.022000)
     H   71    sigma_33=     42.38    axis=( -0.476422 -0.004429  0.879205)

     Atom 72  H   pos: (  0.620792 -0.843656  2.018596)  Total sigma:          26.75
            38.2506          1.5830          4.0593
             1.5805         18.6594          0.5930
             5.4335          0.5122         23.3509

     H   72    anisotropy:     19.52    eta:   -0.2647
     H   72    sigma_11=     21.97    axis=(  0.282057 -0.025323 -0.959063)
     H   72    sigma_22=     18.52    axis=(  0.068714 -0.996551  0.046521)
     H   72    sigma_33=     39.77    axis=(  0.956934  0.079023  0.279344)

     Atom 73  Ca  pos: (  0.359243  0.296349  0.890983)  Total sigma:        1096.72
          1083.0502        -13.0404        -16.9396
           -13.3407       1113.8840         -5.0089
           -18.0262         -9.1230       1093.2402

     Ca  73    anisotropy:    -46.97    eta:   -0.4084
     Ca  73    sigma_11=   1105.99    axis=( -0.538693 -0.159643  0.827239)
     Ca  73    sigma_22=   1118.78    axis=( -0.331510  0.942842 -0.033925)
     Ca  73    sigma_33=   1065.41    axis=(  0.774539  0.292513  0.560825)

     Atom 74  Si  pos: ( -0.113865  0.264038  0.711832)  Total sigma:         406.31
           409.6503         21.6280          3.9542
            23.8966        385.3726         -4.0027
            13.8203        -13.4742        423.9179

     Si  74    anisotropy:    -55.89    eta:   -0.1856
     Si  74    sigma_11=    421.49    axis=(  0.672858  0.545120 -0.500107)
     Si  74    sigma_22=    428.40    axis=(  0.532977  0.111609  0.838736)
     Si  74    sigma_33=    369.05    axis=( -0.513028  0.830896  0.215439)

     Atom 75  O   pos: ( -0.300107  0.200793  0.853065)  Total sigma:         110.39
           105.2726         -1.3589         16.1103
            -4.0587        129.7925          9.8549
            27.2928         13.0805         96.1005

     O   75    anisotropy:    -51.02    eta:   -0.3966
     O   75    sigma_11=    120.65    axis=(  0.771960 -0.395506  0.497646)
     O   75    sigma_22=    134.14    axis=(  0.208579  0.897124  0.389440)
     O   75    sigma_33=     76.37    axis=( -0.600476 -0.196833  0.775039)

     Atom 76  O   pos: (  0.022286  0.413843  0.838797)  Total sigma:         110.16
           109.5470          0.6788          6.0159
             3.2373        134.4788          3.6679
             0.5526         -4.1854         86.4490

     O   76    anisotropy:     36.71    eta:   -0.9754
     O   76    sigma_11=    109.86    axis=( -0.987239  0.077048 -0.139362)
     O   76    sigma_22=     85.99    axis=( -0.138936  0.010894  0.990241)
     O   76    sigma_33=    134.63    axis=( -0.077815 -0.996968  0.000050)

     Atom 77  O   pos: (  0.011038  0.060908  0.659157)  Total sigma:         186.81
           178.2588        -36.2349          2.4077
           -35.3993        212.2455         -5.3893
             0.8438         -3.3462        169.9143

     O   77    anisotropy:     72.61    eta:   -0.2916
     O   77    sigma_11=    169.66    axis=( -0.094677  0.022449  0.995255)
     O   77    sigma_22=    155.54    axis=(  0.841134  0.536547  0.067913)
     O   77    sigma_33=    235.21    axis=(  0.532476 -0.843572  0.069681)

     Atom 78  O   pos: ( -0.176727  0.352845  0.496817)  Total sigma:         128.24
           107.4822         19.9323        -16.2499
            18.4760        122.1445         -4.0950
           -12.2368         -3.7953        155.0934

     O   78    anisotropy:    -53.25    eta:   -0.8665
     O   78    sigma_11=    130.61    axis=(  0.437355  0.812535  0.385367)
     O   78    sigma_22=    161.37    axis=( -0.330559 -0.253271  0.909167)
     O   78    sigma_33=     92.74    axis=(  0.836332 -0.525015  0.157822)

     Atom 79  Ca  pos: (  0.025952  0.756620  0.849265)  Total sigma:        1113.00
          1086.9954         -9.7617         -4.1232
            -9.0238       1144.2169         -7.8591
            -3.9283         -5.5613       1107.7841

     Ca  79    anisotropy:     50.48    eta:   -0.7007
     Ca  79    sigma_11=   1107.96    axis=( -0.237544  0.116937  0.964313)
     Ca  79    sigma_22=   1084.38    axis=(  0.960714  0.174972  0.215439)
     Ca  79    sigma_33=   1146.65    axis=( -0.143535  0.977605 -0.153907)

     Atom 80  Si  pos: ( -0.520050  0.792131  0.687588)  Total sigma:         406.38
           410.0870         37.1726         -1.1180
            35.5457        386.4933         -0.2686
            -7.8150          7.2346        422.5572

     Si  80    anisotropy:    -70.18    eta:   -0.2959
     Si  80    sigma_11=    422.85    axis=(  0.041242  0.136072  0.989840)
     Si  80    sigma_22=    436.69    axis=(  0.808401  0.577666 -0.113093)
     Si  80    sigma_33=    359.59    axis=(  0.587186 -0.804852  0.086177)

     Atom 81  O   pos: ( -0.621984  0.657583  0.857177)  Total sigma:         109.03
           100.3595          1.9493          2.2924
             5.3129        133.8532         -7.4031
             5.5142          3.6726         92.8911

     O   81    anisotropy:     37.89    eta:   -0.4288
     O   81    sigma_11=    101.82    axis=( -0.907299  0.078798 -0.413036)
     O   81    sigma_22=     90.99    axis=( -0.407842  0.074151  0.910036)
     O   81    sigma_33=    134.29    axis=( -0.102336 -0.994129  0.035140)

     Atom 82  O   pos: ( -0.314539  0.879638  0.775089)  Total sigma:         122.65
           116.6944          9.8969         -2.7743
            15.0318        151.0742         13.3734
            -6.7023          9.4721        100.1913

     O   82    anisotropy:     51.10    eta:   -0.6202
     O   82    sigma_11=    116.18    axis=( -0.896493  0.189083  0.400684)
     O   82    sigma_22=     95.05    axis=(  0.347496 -0.260958  0.900637)
     O   82    sigma_33=    156.72    axis=( -0.274857 -0.946651 -0.168242)

     Atom 83  O   pos: ( -0.500983  0.686147  0.469682)  Total sigma:         149.71
           124.8774          8.3424          9.6650
             7.2260        156.8071         15.5323
             6.1391         14.2051        167.4590

     O   83    anisotropy:     45.58    eta:   -0.7864
     O   83    sigma_11=    146.47    axis=(  0.071300  0.801074 -0.594303)
     O   83    sigma_22=    122.58    axis=(  0.978269 -0.172461 -0.115099)
     O   83    sigma_33=    180.10    axis=(  0.194697  0.573182  0.795962)

     Atom 84  Ca  pos: (  0.215847 -0.156062  1.183705)  Total sigma:        1096.26
          1072.3690         -1.5582         15.7663
            -3.9618       1125.4593         -4.1102
            12.4174          1.2023       1090.9392

     Ca  84    anisotropy:    -47.29    eta:   -0.8713
     Ca  84    sigma_11=   1098.28    axis=(  0.467784  0.094526  0.878774)
     Ca  84    sigma_22=   1125.76    axis=(  0.069882 -0.995107  0.069841)
     Ca  84    sigma_33=   1064.73    axis=( -0.881076 -0.028740  0.472101)

     Atom 85  Si  pos: (  0.709698 -0.162164  1.359315)  Total sigma:         403.20
           394.2352         41.9021         23.6132
            33.0447        412.4508          4.8815
            20.4530         -0.5265        402.8995

     Si  85    anisotropy:    -66.86    eta:   -0.9906
     Si  85    sigma_11=    403.41    axis=(  0.068638 -0.493118  0.867251)
     Si  85    sigma_22=    447.56    axis=( -0.630923 -0.694842 -0.345153)
     Si  85    sigma_33=    358.62    axis=( -0.772804  0.523478  0.358811)

     Atom 86  O   pos: ( -0.222300  0.087382  1.346339)  Total sigma:         100.40
            55.8825         33.3109        -22.5436
            24.2536        120.4184        -15.1523
           -26.6117        -26.1411        124.8997

     O   86    anisotropy:    -88.14    eta:   -0.9386
     O   86    sigma_11=    102.20    axis=(  0.062012  0.703964  0.707523)
     O   86    sigma_22=    157.36    axis=( -0.347952 -0.649166  0.676397)
     O   86    sigma_33=     41.64    axis=(  0.935459 -0.288129  0.204690)

     Atom 87  O   pos: (  0.553207 -0.242078  1.196862)  Total sigma:         122.99
           141.0963          8.3981         23.1664
             9.5490        112.0373         10.2829
            17.9223         10.8078        115.8513

     O   87    anisotropy:     50.14    eta:   -0.3006
     O   87    sigma_11=    111.31    axis=(  0.487834 -0.795239 -0.360017)
     O   87    sigma_22=    101.26    axis=(  0.288388  0.536084 -0.793377)
     O   87    sigma_33=    156.42    axis=(  0.823923  0.283212  0.490858)

     Atom 88  O   pos: ( -0.356726 -0.164633  1.609494)  Total sigma:         135.20
           167.1642          4.5303          7.2382
             7.7924        139.8417        -16.0419
             8.9451        -13.0452         98.5900

     O   88    anisotropy:    -63.68    eta:   -0.5861
     O   88    sigma_11=    143.98    axis=( -0.135701  0.936225 -0.324142)
     O   88    sigma_22=    168.87    axis=( -0.982447 -0.169425 -0.078053)
     O   88    sigma_33=     92.74    axis=( -0.127993  0.307861  0.942783)

     Atom 89  Ca  pos: ( -0.148650  0.339402  1.147573)  Total sigma:        1084.05
          1035.2191          2.9096        -12.2382
             3.6363       1122.6188        -22.5611
           -11.4117        -24.9370       1094.3203

     Ca  89    anisotropy:     79.22    eta:   -0.9363
     Ca  89    sigma_11=   1082.37    axis=( -0.175587  0.510850  0.841547)
     Ca  89    sigma_22=   1032.92    axis=(  0.980676  0.015845  0.194998)
     Ca  89    sigma_33=   1136.87    axis=( -0.086280 -0.859524  0.503761)

     Atom 90  Si  pos: (  0.312503  0.338880  1.331809)  Total sigma:         404.66
           402.8016         27.1165         -0.2359
            26.2631        386.8851         -8.1792
             2.8462        -14.3155        424.2987

     Si  90    anisotropy:    -58.97    eta:   -0.2963
     Si  90    sigma_11=    418.49    axis=( -0.707610 -0.387150 -0.591103)
     Si  90    sigma_22=    430.14    axis=(  0.409067  0.457654 -0.789441)
     Si  90    sigma_33=    365.35    axis=( -0.576153  0.800417  0.165471)

     Atom 91  O   pos: (  0.190804  0.189930  1.185411)  Total sigma:         104.15
            95.6043        -10.3789         -0.2736
            -4.0335        140.8371          7.2620
            -8.3826        -10.3766         76.0070

     O   91    anisotropy:     56.73    eta:   -0.5441
     O   91    sigma_11=     95.53    axis=(  0.963388  0.145482 -0.225206)
     O   91    sigma_22=     74.95    axis=(  0.220617  0.047157  0.974220)
     O   91    sigma_33=    141.97    axis=( -0.152351  0.988236 -0.013335)

     Atom 92  O   pos: ( -0.492767  0.445076  1.228475)  Total sigma:         123.28
           133.2178          2.6875         -6.4993
            -0.4526        130.7384         -6.3141
            -0.7708         -1.0349        105.8824

     O   92    anisotropy:    -27.52    eta:   -0.2181
     O   92    sigma_11=    130.45    axis=( -0.448274  0.891383 -0.066988)
     O   92    sigma_22=    134.45    axis=( -0.885661 -0.432746  0.168329)
     O   92    sigma_33=    104.93    axis=(  0.121057  0.134786  0.983452)

     Atom 93  O   pos: (  0.153642  0.522408  1.380894)  Total sigma:         173.80
           166.3998        -32.3951         -6.1039
           -28.5834        192.4037         -1.7033
            -5.0881          1.6375        162.6071

     O   93    anisotropy:     58.40    eta:   -0.4798
     O   93    sigma_11=    163.68    axis=( -0.183138 -0.193270  0.963902)
     O   93    sigma_22=    145.00    axis=(  0.812256  0.522592  0.259110)
     O   93    sigma_33=    212.74    axis=( -0.553806  0.830388  0.061279)

     Atom 94  O   pos: (  0.360249  0.237843  1.546686)  Total sigma:         130.10
           161.3668          3.9893         21.5144
             0.1029        119.5514        -12.0868
            22.1842         -9.5405        109.3884

     O   94    anisotropy:     58.94    eta:   -0.7187
     O   94    sigma_11=    124.58    axis=(  0.179175  0.904745 -0.386435)
     O   94    sigma_22=     96.33    axis=( -0.300353  0.424343  0.854237)
     O   94    sigma_33=    169.40    axis=( -0.936848  0.036991 -0.347775)

     Atom 95  Ca  pos: ( -0.021255  0.380437  0.187225)  Total sigma:        1080.74
          1082.1478        -23.5508         -8.5639
           -22.3979       1047.9579        -41.2942
           -11.7047        -39.2923       1112.1048

     Ca  95    anisotropy:    -93.18    eta:   -0.6359
     Ca  95    sigma_11=   1092.05    axis=(  0.929847 -0.322267 -0.177566)
     Ca  95    sigma_22=   1131.55    axis=(  0.019606 -0.438503  0.898516)
     Ca  95    sigma_33=   1018.62    axis=(  0.367425  0.838963  0.401422)

     Atom 96  Ca  pos: ( -0.313061  0.236352  1.640525)  Total sigma:        1058.40
          1098.0314        -17.1504         17.2384
           -18.8348       1038.8093         29.0918
            17.0335         26.7687       1038.3595

     Ca  96    anisotropy:    -81.47    eta:   -0.7016
     Ca  96    sigma_11=   1066.50    axis=( -0.016575 -0.704640 -0.709372)
     Ca  96    sigma_22=   1104.61    axis=( -0.966636  0.192669 -0.168798)
     Ca  96    sigma_33=   1004.09    axis=(  0.255616  0.682907 -0.684324)

     Atom 97  Ca  pos: (  0.232215  0.285257  1.968968)  Total sigma:        1104.23
          1113.7982         11.7354         38.8625
            17.6236       1081.1761         45.3465
            33.2057         52.0750       1117.7177

     Ca  97    anisotropy:    106.43    eta:   -0.6386
     Ca  97    sigma_11=   1091.41    axis=(  0.834257 -0.432309 -0.342232)
     Ca  97    sigma_22=   1046.10    axis=(  0.154468  0.779082 -0.607594)
     Ca  97    sigma_33=   1175.18    axis=(  0.529296  0.454026  0.716733)

     Atom 98  O   pos: (  0.081727 -0.469951  1.934134)  Total sigma:         116.12
            40.8500        -45.5659        -47.2358
           -43.9944        118.6368        -35.3511
           -27.2927        -22.7224        188.8775

     O   98    anisotropy:   -161.20    eta:   -0.6053
     O   98    sigma_11=    137.33    axis=(  0.464596 -0.871811 -0.155231)
     O   98    sigma_22=    202.38    axis=( -0.151071 -0.250762  0.956188)
     O   98    sigma_33=      8.65    axis=(  0.872541  0.420790  0.248208)

     Atom 99  H   pos: ( -0.030886 -0.538917  1.875874)  Total sigma:          28.23
            25.7117          1.5606          4.4919
             1.6919         27.2622          3.0362
             4.1543          3.3645         31.7223

     H   99    anisotropy:     10.96    eta:   -0.3086
     H   99    sigma_11=     25.71    axis=(  0.199228 -0.917292  0.344796)
     H   99    sigma_22=     23.45    axis=(  0.883576  0.015985 -0.468014)
     H   99    sigma_33=     35.54    axis=(  0.423794  0.397895  0.813682)

     Atom100  O   pos: ( -0.002444  0.157887  1.752741)  Total sigma:         120.76
           153.9670         -5.6304         87.9396
             0.8692        152.5607         12.0961
            99.8302         24.1442         55.7560

     O  100    anisotropy:   -185.48    eta:   -0.4716
     O  100    sigma_11=    153.43    axis=( -0.163359  0.986226  0.025939)
     O  100    sigma_22=    211.75    axis=( -0.843429 -0.125970 -0.522263)
     O  100    sigma_33=     -2.89    axis=( -0.511801 -0.107194  0.852390)

     Atom101  H   pos: (  0.080210  0.200123  1.641874)  Total sigma:          26.22
            29.4230          2.4340         -6.2896
             3.5152         22.4917         -3.0531
            -5.8623         -2.5605         26.7468

     H  101    anisotropy:     14.04    eta:   -0.0953
     H  101    sigma_11=     21.99    axis=(  0.672592 -0.355649  0.648948)
     H  101    sigma_22=     21.10    axis=( -0.021524 -0.885972 -0.463239)
     H  101    sigma_33=     35.58    axis=( -0.739700 -0.297603  0.603553)

     Atom102  O   pos: (  0.551052 -0.568285  1.595943)  Total sigma:         228.40
           239.8246          7.6066         -9.1967
             8.6689        241.7044         -3.7755
           -11.6648         -7.2371        203.6576

     O  102    anisotropy:    -41.69    eta:   -0.6664
     O  102    sigma_11=    233.03    axis=(  0.688877 -0.716434 -0.110321)
     O  102    sigma_22=    251.55    axis=(  0.683924  0.692817 -0.228589)
     O  102    sigma_33=    200.60    axis=(  0.240201  0.082019  0.967252)

     Atom103  H   pos: (  0.571045 -0.420060  1.603693)  Total sigma:          21.02
            11.8014          5.9636         -0.7091
             3.9465         42.6477         -0.1966
            -0.6232         -0.2675          8.6107

     H  103    anisotropy:     33.61    eta:   -0.1213
     H  103    sigma_11=     11.18    axis=(  0.959796 -0.152849 -0.235431)
     H  103    sigma_22=      8.46    axis=(  0.234035 -0.027322  0.971844)
     H  103    sigma_33=     43.43    axis=(  0.154978  0.987872 -0.009549)

     Atom104  H   pos: (  0.691790 -0.612754  1.604366)  Total sigma:          22.94
            39.7221         -7.6097         -1.5682
            -6.1029         17.1890         -0.1195
            -0.9151         -0.1867         11.9128

     H  104    anisotropy:     28.12    eta:   -0.1884
     H  104    sigma_11=     15.33    axis=(  0.261560  0.955317 -0.137679)
     H  104    sigma_22=     11.80    axis=(  0.074059  0.122360  0.989719)
     H  104    sigma_33=     41.69    axis=( -0.962342  0.269068  0.038746)

     Atom105  O   pos: ( -0.255833  0.576144  1.670564)  Total sigma:         221.13
           202.5322         13.7497         -5.8379
            23.8038        252.1058         -7.2634
            -8.4191         -4.7425        208.7375

     O  105    anisotropy:     57.81    eta:   -0.3838
     O  105    sigma_11=    209.25    axis=( -0.278913  0.252006  0.926661)
     O  105    sigma_22=    194.46    axis=(  0.903338 -0.258589  0.342217)
     O  105    sigma_33=    259.67    axis=(  0.325865  0.932537 -0.155523)

     Atom106  H   pos: ( -0.373366  0.652645  1.628575)  Total sigma:          23.15
            27.9696         -9.4706          5.8004
           -10.1349         24.5048         -6.0774
             6.1100         -6.3419         16.9712

     H  106    anisotropy:     24.45    eta:   -0.1899
     H  106    sigma_11=     16.55    axis=(  0.704170  0.656809 -0.269716)
     H  106    sigma_22=     13.45    axis=( -0.068976  0.441347  0.894682)
     H  106    sigma_33=     39.45    axis=(  0.706673 -0.611404  0.356087)

     Atom107  H   pos: ( -0.145853  0.663080  1.612688)  Total sigma:          19.01
            24.2798         12.9868         -8.8763
            14.6828         20.3023         -8.5419
            -9.5055         -8.1444         12.4514

     H  107    anisotropy:     33.82    eta:   -0.0562
     H  107    sigma_11=      8.37    axis=(  0.705222 -0.681828  0.194353)
     H  107    sigma_22=      7.10    axis=(  0.149843  0.411273  0.899112)
     H  107    sigma_33=     41.56    axis=( -0.692972 -0.604951  0.392205)

     Atom108  O   pos: ( -0.048539  0.706376  0.477661)  Total sigma:         235.01
           215.5944          8.5920         -9.5916
            -1.4068        262.8466         -7.3718
           -10.4538        -13.0243        226.5763

     O  108    anisotropy:     46.88    eta:   -0.6281
     O  108    sigma_11=    229.19    axis=(  0.513845 -0.298575 -0.804249)
     O  108    sigma_22=    209.57    axis=( -0.849138 -0.043494 -0.526378)
     O  108    sigma_33=    266.26    axis=(  0.122184  0.953395 -0.275880)

     Atom109  H   pos: ( -0.109688  0.568376  0.498432)  Total sigma:          18.73
            10.7874         11.9056         -0.9971
            10.3295         39.1370         -3.3755
            -0.9544         -3.0826          6.2590

     H  109    anisotropy:     36.83    eta:   -0.0419
     H  109    sigma_11=      6.96    axis=( -0.941274  0.312417 -0.128057)
     H  109    sigma_22=      5.94    axis=( -0.092231  0.126933  0.987614)
     H  109    sigma_33=     43.28    axis=( -0.324802 -0.941426  0.090664)

     Atom110  H   pos: ( -0.165245  0.791049  0.486070)  Total sigma:          27.19
            33.2486         -7.8617         -2.5343
            -6.9455         27.0459          1.2720
            -1.8301          1.1842         21.2800

     H  110    anisotropy:     17.02    eta:   -0.1108
     H  110    sigma_11=     22.15    axis=( -0.528778 -0.836017  0.146526)
     H  110    sigma_22=     20.89    axis=(  0.199877  0.045126  0.978781)
     H  110    sigma_33=     38.54    axis=(  0.824889 -0.546846 -0.143239)

     Atom111  O   pos: ( -0.225305  0.849552 -0.002318)  Total sigma:         224.95
           232.6994          1.4101         -5.3676
             1.6919        219.3822          3.4656
           -11.4018          4.0488        222.7597

     O  111    anisotropy:     18.82    eta:   -0.6520
     O  111    sigma_11=    222.76    axis=(  0.342125  0.764215  0.546741)
     O  111    sigma_22=    214.59    axis=(  0.365999 -0.644280  0.671527)
     O  111    sigma_33=    237.49    axis=( -0.865445  0.029640  0.500126)

     Atom112  H   pos: ( -0.105247  0.899461  0.066939)  Total sigma:          22.33
            32.2950          7.9120         10.6408
             9.4463         14.6871          5.9964
            11.5220          5.7828         20.0044

     H  112    anisotropy:     30.60    eta:   -0.1458
     H  112    sigma_11=     13.62    axis=(  0.566955 -0.199892 -0.799128)
     H  112    sigma_22=     10.64    axis=(  0.183170 -0.915232  0.358887)
     H  112    sigma_33=     42.73    axis=(  0.803125  0.349849  0.482281)

     Atom113  H   pos: ( -0.325106  0.928182  0.073645)  Total sigma:          21.07
            25.0397        -10.8971        -11.6092
           -11.6280         17.3027          8.7645
           -12.5024          8.6024         20.8686

     H  113    anisotropy:     32.95    eta:   -0.0752
     H  113    sigma_11=     10.91    axis=( -0.471302  0.297569 -0.830257)
     H  113    sigma_22=      9.26    axis=(  0.567082  0.823224 -0.026861)
     H  113    sigma_33=     43.04    axis=( -0.675494  0.483483  0.556733)

     Atom114  O   pos: ( -0.463660  1.028466  0.241895)  Total sigma:         235.34
           215.1534          3.9280         -5.6597
             6.9110        248.2847         -3.2409
            -7.9466         -7.4827        242.5907

     O  114    anisotropy:    -33.40    eta:   -0.6111
     O  114    sigma_11=    239.67    axis=( -0.100070  0.570526  0.815160)
     O  114    sigma_22=    253.28    axis=( -0.212341 -0.812644  0.542698)
     O  114    sigma_33=    213.07    axis=(  0.972058 -0.118784  0.202467)

     Atom115  H   pos: ( -0.418630  1.137917  0.329886)  Total sigma:          21.28
            11.7832          7.4481          3.8419
             7.0580         30.7866         12.6590
             3.9758         13.7574         21.2767

     H  115    anisotropy:     31.48    eta:   -0.1454
     H  115    sigma_11=     12.31    axis=(  0.312395  0.468320 -0.826490)
     H  115    sigma_22=      9.26    axis=(  0.913834 -0.385779  0.126813)
     H  115    sigma_33=     42.27    axis=(  0.259453  0.794890  0.548483)

     Atom116  H   pos: ( -0.503098  0.916403  0.327457)  Total sigma:          22.83
            14.0376          4.5394         -3.4110
             4.5178         31.1236        -11.2444
            -3.9585        -12.5841         23.3277

     H  116    anisotropy:     27.29    eta:   -0.1107
     H  116    sigma_11=     14.74    axis=( -0.155641  0.608778  0.777924)
     H  116    sigma_22=     12.73    axis=(  0.964974 -0.074667  0.251496)
     H  116    sigma_33=     41.02    axis=( -0.211190 -0.789819  0.575833)

     Initialization:
     gipaw_setup  :      0.29s CPU      0.46s WALL (       1 calls)

     Linear response
     greenf       :  19466.56s CPU  19696.29s WALL (      96 calls)
     cgsolve      :  19370.03s CPU  19598.20s WALL (      96 calls)
     ch_psi       :  18795.45s CPU  19008.59s WALL (    6665 calls)
     h_psiq       :  13940.53s CPU  14088.37s WALL (    6665 calls)

     Apply operators
     h_psi        :  11465.38s CPU  11581.18s WALL (    7295 calls)
     apply_vel    :    240.49s CPU    250.27s WALL (      84 calls)

     Induced current
     j_para       :    650.54s CPU    656.39s WALL (     108 calls)
     biot_savart  :      0.09s CPU      0.09s WALL (       1 calls)

     Other routines

     General routines
     calbec       :   5282.32s CPU   5376.58s WALL (   21437 calls)
     fft          :      0.39s CPU      0.41s WALL (      32 calls)
     fftw         :   8037.34s CPU   8104.39s WALL ( 4077954 calls)
     davcio       :      0.01s CPU      2.00s WALL (      64 calls)

     Parallel routines
     fft_scatter  :   2700.45s CPU   2728.39s WALL ( 4077986 calls)

     Plugins


     GIPAW        :      6h10m CPU      6h15m WALL


   This run was terminated on:  21:51: 9   4Nov2023            

=------------------------------------------------------------------------------=
   JOB DONE.
=------------------------------------------------------------------------------=
