# Supplementary material for: Is there a future for 43Ca nuclear magnetic resonance in cement science?
Source: Phys Chem Chem Phys. 2025 Apr 9;27(17):9159–68. doi: 10.1039/d5cp00491h (PMC11997747; doi:10.1039/d5cp00491h)
Supplement: CP-027-D5CP00491H-s001 [file CP-027-D5CP00491H-s001.zip › QE-Files/CSH-bulk-structures/CONFIG_caion2]

Caion 2
0 3
   8.314832667  -0.195532118   0.093741260
  -0.191858922   8.520020629  -0.259444639
   0.091559698  -0.264975091   8.368052642
Ca 1
-3.5698554056 1.8283590438 2.4551220027
O 2
-3.1461680777 3.4048529087 0.5200380194
O 3
-3.8907782393 0.0839069844 4.0015273525
O 4
3.3553789169 2.8264884619 -1.3102809988
O 5
-1.2233306394 1.8290922293 3.2263190186
O 6
0.4218273947 -0.2816378625 3.0542424856
O 7
3.2612095366 -3.4586087917 1.032976539
O 8
-2.1856904432 0.8362530406 0.6534792743
O 9
-1.0007031005 1.7499321834 -2.5254401414
O 10
0.7350535645 3.131132603 0.0387829403
O 11
0.5588357055 -4.5215875784 3.3696038392
O 12
-1.7545235982 -1.5711771288 3.9352194966
O 13
-1.3142237455 -3.3080668887 1.9812140991
O 14
-3.4641974134 0.607030449 -1.8549282554
O 15
3.6237233047 -2.1812327086 -1.3193510224
O 16
-0.8323771285 -2.0976839673 -2.1069086318
O 17
1.2789036273 0.5277576029 -0.0494066298
O 18
-3.5547689459 3.6938460923 4.0734519533
O 19
-1.9690576026 -4.4058344427 -1.7032818429
O 20
-0.6327784535 -1.3141709364 0.3975042851
O 21
1.6041609338 -2.8201596922 -2.9011676169
O 22
1.6395667586 1.3273770842 -2.9106062421
O 23
3.5019630355 -0.0562847973 1.2497080592
O 24
3.5337743077 -2.7131582298 3.586681064
O 25
2.4375827999 2.1727736229 2.9770639981
H 26
-2.4916219562 2.6938279452 0.3389774181
H 27
3.3817995134 0.2107540468 -4.0756405666
H 28
3.6626436415 3.472982408 -1.9730342215
H 29
-4.3275506126 3.1389426286 -0.6121851913
H 30
-0.5924396949 1.0851502826 2.9790635226
H 31
-0.6628234609 2.6590699677 3.2035500481
H 32
-0.3226361271 -0.8371612944 3.4226715629
H 33
0.9028597387 0.1931613385 -4.5534941226
H 34
3.2520005869 -3.121306646 1.971381435
H 35
-4.2724187046 -3.8553774425 0.9235094116
H 36
-2.827614636 0.5540411645 -0.0350513682
H 37
-1.5526944691 0.061838729 0.6744014448
H 38
-1.2364252811 1.8215454667 -3.4995431804
H 39
-1.7325121805 1.2146599107 -2.1202346909
H 40
0.5675115715 3.5953626995 0.8788230637
H 41
1.6073905784 3.4700264092 -0.2593926408
H 42
0.9307634306 -4.0564265361 4.1621519981
H 43
-0.0951230934 -3.9189032855 2.895997509
H 44
-1.822079962 -2.2870157665 3.2377090668
H 45
-2.5719133156 -1.0058172765 3.9125054946
H 46
-1.9331122971 -3.9616157436 1.5219005923
H 47
-1.0076721371 -2.6143742711 1.3181715013
H 48
-3.9906108437 1.4255036291 -1.6888939924
H 49
-3.6034479214 0.4612446992 -2.8686607332
H 50
-4.3402258107 -1.0692508877 -1.3998263015
H 51
3.5098226061 -2.4829571835 -0.3769520028
H 52
-1.3055539625 -1.7401845584 -2.9107588571
H 53
-1.2455902844 -3.0026478823 -1.9368372167
H 54
1.47814174 0.4363035534 -1.001984467
H 55
0.9886465855 1.4857707972 0.0730609444
H 56
-3.8040146502 -3.9733119792 4.0854594076
H 57
-3.0808735679 4.1267760064 -3.5021412363
H 58
-1.5927483444 3.2983834337 -2.0790711773
H 59
-2.5466478019 4.0332947111 -1.0447071349
H 60
0.2067139272 -0.7848661173 0.4299912633
H 61
-0.7634044864 -1.5143010716 -0.5792917181
H 62
0.7345365399 -2.454888865 -2.5632930954
H 63
2.3233662933 -2.5825328539 -2.2316571062
H 64
0.6849352107 1.5155029118 -2.6752332905
H 65
2.1944002773 1.8965909768 -2.3230602145
H 66
2.6246069823 0.1756969419 0.8272296414
H 67
3.3389231146 -0.8436668666 1.7946791088
H 68
3.946512459 -1.8279699175 3.7764942315
H 69
2.7326238308 -2.7632028456 4.1860947555
H 70
1.8266753715 2.9145833358 2.7707233752
H 71
2.1502512975 1.863196643 3.8716420692
