# Supplementary material for: Is there a future for 43Ca nuclear magnetic resonance in cement science?
Source: Phys Chem Chem Phys. 2025 Apr 9;27(17):9159–68. doi: 10.1039/d5cp00491h (PMC11997747; doi:10.1039/d5cp00491h)
Supplement: CP-027-D5CP00491H-s001 [file CP-027-D5CP00491H-s001.zip › QE-Files/CSH-bulk-structures/CONFIG_caion5]

Caion 5
0 3
   8.615031435  -0.017417155  -0.143547605
  -0.014698607   8.595640934   0.328896901
  -0.131173697   0.320849450   8.422925384
Ca 1
2.8832317494 -2.6434583185 -0.8122612398
O 2
3.2366518223 4.0339228577 0.8118614501
O 3
0.9277933297 -3.0995445402 -2.2545091474
O 4
1.1752383398 4.0037632637 2.5048851
O 5
-0.6765192237 1.058023358 0.5025296118
O 6
-3.993238926 -3.3967610361 -1.9518856806
O 7
2.0893851044 -1.4839218247 -4.0893633318
O 8
3.6963594841 -3.005439347 3.0872273551
O 9
-2.4313994512 3.7711928588 1.0734054417
O 10
-0.4616880885 3.2703040348 -1.0358061936
O 11
-1.1026499973 2.895432574 3.2368363615
O 12
-1.9634882433 -2.3826233547 1.5670007411
O 13
2.2933139431 3.6975753735 -3.406955623
O 14
-2.9325755127 2.6800632862 -1.9485628689
O 15
-3.6479299709 0.9543156547 -3.830606483
O 16
-0.8419410466 -3.4455447806 -4.3224396122
O 17
2.8574050408 -0.4522790109 -1.6917258527
O 18
-0.8181896795 -1.3693565481 -0.694963677
O 19
4.2844027069 -1.4787908918 0.6346805592
O 20
-3.4156279102 1.0030849278 0.1985646271
O 21
1.2948323507 0.1991434288 2.1351155584
O 22
1.2046326423 -2.1626208346 0.8324767809
O 23
3.5718242745 1.6635053558 2.0815819987
O 24
-2.9724008999 -1.82105563 -3.8795554142
O 25
2.4170933382 2.2253198224 -1.087551037
H 26
-4.3988733941 3.9686591022 0.9255844553
H 27
0.2929836876 -2.4552170518 -1.8656461402
H 28
1.5607947869 -4.6081795922 3.1032549155
H 29
1.9659192736 3.8963987167 1.8957062791
H 30
0.0075500924 0.8658466035 1.2042782834
H 31
-0.4204269779 1.8897540213 0.034381335
H 32
-3.6278338607 -4.3073395938 -2.1242281361
H 33
-3.5624640313 -2.7593450156 -2.5932471272
H 34
2.5475614075 -1.7706022243 3.813298022
H 35
1.5757079576 -2.0792392834 -3.4592887745
H 36
3.5730433461 -3.3698514088 2.1816964712
H 37
3.3778443766 -3.7021564167 3.7191296895
H 38
-1.8106756613 3.6455518279 0.3185404704
H 39
-2.0230205882 3.2617023173 1.8305039278
H 40
-0.0106415816 4.103710416 -1.3735964388
H 41
-1.2733987408 3.0700517023 -1.5920991156
H 42
-1.1029263423 1.973904338 3.5505355319
H 43
-0.1848279643 3.1048076208 2.8836337653
H 44
-2.1150974194 -3.3385868396 1.277921137
H 45
-1.4729630048 -2.4342196781 2.41884812
H 46
2.5453685404 3.021183044 -2.7245698553
H 47
1.7980895192 -4.2264814044 -3.2144033221
H 48
-3.2039865441 2.1282594838 -1.1606247882
H 49
-3.1697343479 2.0918937502 -2.7334268491
H 50
4.3587134365 1.4369475296 3.5960675988
H 51
-3.3804073932 0.006131252 -3.8209680694
H 52
-0.149943235 -3.3877511561 -3.5992614228
H 53
-0.998343742 -4.4023664511 -4.5003831297
H 54
2.8719067593 0.5047929891 -1.4246202371
H 55
2.7714018052 -0.4849173084 -2.6728909887
H 56
-0.749467526 -0.40267684 -0.4633408533
H 57
-1.4294214239 -1.7186422068 0.0070594182
H 58
-4.019124686 -0.5901478864 0.4076572331
H 59
-3.5369425327 -1.792451377 1.2728858422
H 60
-3.9743343485 1.3059195517 0.9761319817
H 61
-2.4750297237 0.9977950477 0.5052419534
H 62
1.3851415956 -0.6491691145 1.6094345058
H 63
1.3455780485 -0.1545478955 3.068986126
H 64
0.9997928096 -2.9265666693 1.4340908026
H 65
0.3919859669 -1.9459720932 0.2741954714
H 66
2.7260989424 1.1272507796 2.0451763547
H 67
3.3570409688 2.5655128768 1.705491297
H 68
-2.1195753694 -2.3247937724 -3.9723888782
H 69
-3.5634575948 -2.2826354139 -4.5358812706
H 70
1.4406829024 2.274609523 -1.0351074118
H 71
2.7553026665 2.8465412245 -0.3643500499
