# Supplementary material for: Is there a future for 43Ca nuclear magnetic resonance in cement science?
Source: Phys Chem Chem Phys. 2025 Apr 9;27(17):9159–68. doi: 10.1039/d5cp00491h (PMC11997747; doi:10.1039/d5cp00491h)
Supplement: CP-027-D5CP00491H-s001 [file CP-027-D5CP00491H-s001.zip › QE-Files/CSH-bulk-structures/pair3-10.vc-relax.nmr.out]

     Program GIPAW v.7.2 starts on  3Nov2023 at 13:19:44 

     This program is part of the open-source Quantum ESPRESSO suite
     for quantum simulation of materials; please cite
         "P. Giannozzi et al., J. Phys.:Condens. Matter 21 395502 (2009);
         "P. Giannozzi et al., J. Phys.:Condens. Matter 29 465901 (2017);
         "P. Giannozzi et al., J. Chem. Phys. 152 154105 (2020);
          URL http://www.quantum-espresso.org", 
     in publications or presentations arising from this work. More details at
     http://www.quantum-espresso.org/quote

     Parallel version (MPI), running on   112 processors

     MPI processes distributed on     1 nodes
     R & G space division:  proc/nbgrp/npool/nimage =     112
     231869 MiB available memory on the printing compute node when the environment starts


     ***** This is GIPAW git revision                                          *****
     ***** you can cite: N. Varini et al., Comp. Phys. Comm. 184, 1827 (2013)  *****
     ***** in publications or presentations arising from this work.            *****

     Parallelizing q-star over 1 images
     Reading input from pair3-10.vc-relax.nmr.in

     ------------------- Input file: --------------------
&inputgipaw
	job = 'nmr'
	prefix = 'pair3-10.vc-relax_nmr'
	tmp_dir = './tmpPair3-10/',
	verbosity = 'high'
	diagonalization = 'david'
/


     Reading xml data from directory:

     ./tmpPair3-10/pair3-10.vc-relax_nmr.save/
     file Ca.pbe-spn-kjpaw_psl.1.0.0.UPF: wavefunction(s)  3S renormalized
     file O.pbe-n-kjpaw_psl.1.0.0.UPF: wavefunction(s)  2S 2P renormalized
     file Si.pbe-nl-kjpaw_psl.1.0.0.UPF: wavefunction(s)  3S 3P renormalized
     file H.pbe-kjpaw_psl.1.0.0.UPF: wavefunction(s)  1S renormalized

     IMPORTANT: XC functional enforced from input :
     Exchange-correlation= PBE
                           (   1   4   3   4   0   0   0)
     Any further DFT definition will be discarded
     Please, verify this is what you really want


     Parallelization info
     --------------------
     sticks:   dense  smooth     PW     G-vecs:    dense   smooth      PW
     Min         127     127     44                17678    17678    3565
     Max         128     128     45                17689    17689    3574
     Sum       14299   14299   4931              1980485  1980485  399941

     Using Slab Decomposition

     Reading collected, re-writing distributed wavefunctions
     Subspace diagonalization in iterative solution of the eigenvalue problem:
     a serial algorithm will be used

     GIPAW projectors -----------------------------------------------
     atom=  Ca   l=0  rc=    1.3000  rs=    0.8667
     atom=  Ca   l=0  rc=    1.3000  rs=    0.8667
     atom=  Ca   l=1  rc=    1.6000  rs=    1.0667
     atom=  Ca   l=1  rc=    1.6000  rs=    1.0667
     atom=  Ca   l=2  rc=    1.7000  rs=    1.1333
     atom=  Ca   l=2  rc=    1.7000  rs=    1.1333
     projs nearly linearly dependent: l=0  n1,n2= 1, 2  s=  0.99170013
     projs nearly linearly dependent: l=2  n1,n2= 1, 2  s=  0.99334936

     atom=  O    l=0  rc=    1.3000  rs=    0.8667
     atom=  O    l=0  rc=    1.3000  rs=    0.8667
     atom=  O    l=1  rc=    1.3500  rs=    0.9000
     atom=  O    l=1  rc=    1.3500  rs=    0.9000
     projs nearly linearly dependent: l=1  n1,n2= 1, 2  s=  0.99790099

     atom=  Si   l=0  rc=    1.8000  rs=    1.2000
     atom=  Si   l=0  rc=    1.8000  rs=    1.2000
     atom=  Si   l=1  rc=    1.8000  rs=    1.2000
     atom=  Si   l=1  rc=    1.8000  rs=    1.2000
     atom=  Si   l=2  rc=    1.8000  rs=    1.2000
     atom=  Si   l=2  rc=    1.8000  rs=    1.2000
     projs nearly linearly dependent: l=2  n1,n2= 1, 2  s=  0.99992180

     atom=  H    l=0  rc=    1.0000  rs=    0.6667
     atom=  H    l=0  rc=    1.0000  rs=    0.6667
     projs nearly linearly dependent: l=0  n1,n2= 1, 2  s=  0.99968852
     -----------------------------------------------------------------

     GIPAW integrals: -------------------------------------------
     Atom  i/j   nmr_para   nmr_dia   epr_rmc  epr_para   epr_dia
       Ca  1 1   0.25E+04 -0.66E+00  0.13E+02  0.81E+09  0.75E+03
       Ca  2 1   0.26E+04 -0.73E+00  0.13E+02  0.86E+09  0.79E+03
       Ca  2 2   0.28E+04 -0.80E+00  0.13E+02  0.92E+09  0.84E+03
       Ca  3 3   0.30E+02  0.22E+00  0.11E+02  0.47E+05  0.19E+03
       Ca  4 3   0.33E+02  0.20E+00  0.12E+02  0.54E+05  0.22E+03
       Ca  4 4   0.37E+02  0.17E+00  0.13E+02  0.60E+05  0.24E+03
       Ca  5 5   0.29E+01  0.74E+00  0.81E+01  0.47E+03  0.66E+02
       Ca  6 5   0.36E+01  0.91E+00  0.10E+02  0.59E+03  0.81E+02
       Ca  6 6   0.45E+01  0.11E+01  0.13E+02  0.74E+03  0.10E+03
       O   1 1   0.81E+03 -0.32E+00  0.65E+01  0.43E+08  0.24E+03
       O   2 1   0.91E+03 -0.39E+00  0.71E+01  0.48E+08  0.27E+03
       O   2 2   0.10E+04 -0.48E+00  0.78E+01  0.55E+08  0.31E+03
       O   3 3   0.99E+01  0.87E+00  0.58E+01  0.24E+04  0.75E+02
       O   4 3   0.11E+02  0.97E+00  0.67E+01  0.27E+04  0.83E+02
       O   4 4   0.12E+02  0.11E+01  0.76E+01  0.31E+04  0.93E+02
       Si  1 1   0.12E+04 -0.54E-01  0.93E+01  0.18E+09  0.37E+03
       Si  2 1   0.17E+04  0.68E-01  0.12E+02  0.26E+09  0.52E+03
       Si  2 2   0.24E+04  0.31E+00  0.19E+02  0.37E+09  0.74E+03
       Si  3 3   0.18E+02  0.34E+00  0.10E+02  0.13E+05  0.11E+03
       Si  4 3   0.21E+02  0.27E+00  0.11E+02  0.15E+05  0.13E+03
       Si  4 4   0.23E+02  0.18E+00  0.12E+02  0.18E+05  0.14E+03
       Si  5 5   0.26E+00  0.79E-01  0.58E+00  0.29E+02  0.79E+01
       Si  6 5   0.27E+00  0.84E-01  0.62E+00  0.30E+02  0.81E+01
       Si  6 6   0.29E+00  0.89E-01  0.66E+00  0.31E+02  0.84E+01
       H   1 1   0.39E+02  0.19E+00  0.29E+00  0.78E+05  0.13E+02
       H   2 1   0.41E+02  0.21E+00  0.32E+00  0.82E+05  0.14E+02
       H   2 2   0.43E+02  0.22E+00  0.36E+00  0.86E+05  0.15E+02
     ------------------------------------------------------------

     alpha_pv=     77.0645 eV

     Number of occupied bands for each k-point:
     k-point:     1    nbnd_occ= 260
     k-point:     2    nbnd_occ= 260
     k-point:     3    nbnd_occ= 260
     k-point:     4    nbnd_occ= 260


     q-space interpolation up to   240.00 Rydberg

     GIPAW job: nmr                                                                             
     NMR macroscopic correction: yes
             0.6667          0.0000          0.0000
             0.0000          0.6667          0.0000
             0.0000          0.0000          0.6667


     Largest allocated arrays     est. size (Mb)     dimensions
        KS wavefunctions at k          13.45 Mb     (    3389,  260)
        KS wavefunctions at k+q        13.45 Mb     (    3389,  260)
        First-order wavefunctions     134.45 Mb     (    3389,  260, 10)
        First-order wavefunct (US)     80.67 Mb     (    3389,  260,  6)
        Charge/spin density             0.51 Mb     (   67500,    1)
        Induced current                 4.63 Mb     (   67500,    3,3,1)
        Induced magnetic field          4.63 Mb     (   67500,    3,3,1)
        NL pseudopotentials            46.33 Mb     (    3389,  896)
        GIPAW NL terms                 46.33 Mb     (    3389,  896)

     Computing the magnetic susceptibility     isolve=0    ethr=  0.1000E-13
     k-point #    1 of     4      pool #  1    cpu time:      11.7
     compute_u_kq: q = (    0.0000,    0.0000,    0.0000)
     Rotating WFCS
     ethr =  1.00E-14,  avg # of iterations =  6.0
     eigenvalues at k:
 -35.1265 -34.9607 -34.9054 -34.8973 -34.6860 -34.6226 -34.5371 -34.2958
 -34.2325 -34.2212 -34.1472 -34.1194 -34.0435 -17.1822 -16.9958 -16.9030
 -16.8041 -16.7501 -16.7275 -16.6772 -16.6192 -16.5717 -16.5391 -16.4841
 -16.4530 -16.4130 -16.3875 -16.3725 -16.3058 -16.2895 -16.2424 -16.1995
 -16.1493 -16.1391 -16.1282 -16.0646 -15.9833 -15.9533 -15.9237 -15.8728
 -15.8538 -15.8330 -15.8168 -15.8037 -15.7779 -15.7685 -15.7432 -15.7074
 -15.6904 -15.6667 -15.6450 -15.6223 -15.6067 -15.5813 -15.5628 -15.5428
 -15.5275 -15.4976 -15.4751 -15.4506 -15.4254 -15.4061 -15.3771 -15.3580
 -15.3108 -15.3007 -15.2919 -15.2635 -15.2491 -15.2417 -15.2132 -15.1849
 -15.1716 -15.1397 -15.1063 -14.9254 -14.7144 -14.6134 -14.2652 -14.0994
 -13.8861 -13.7193 -13.6658 -13.6252 -13.5113 -13.4950 -13.3830 -13.3180
 -13.2590 -13.1810 -13.1398 -13.0982 -13.0465 -13.0037 -12.9654 -12.8490
 -12.8126 -12.6902 -12.6856 -12.6161 -12.6125 -12.5433 -12.4658 -12.3249
  -4.9734  -4.8641  -4.7807  -4.7272  -4.6938  -4.5863  -4.5457  -4.4948
  -4.3406  -4.3131  -4.2792  -4.2120  -4.1483  -4.0694  -4.0176  -3.9428
  -3.9273  -3.8415  -3.8096  -3.7608  -3.7117  -3.6934  -3.5073  -3.4528
  -3.0990  -2.5248  -2.2256  -2.1404  -1.9419  -1.8499  -1.7847  -1.7188
  -1.6833  -1.5873  -1.5278  -1.4561  -1.4112  -1.3699  -1.3090  -1.2828
  -1.2631  -1.2339  -1.1704  -1.0752  -1.0361  -0.9364  -0.8251  -0.7960
  -0.7551  -0.7190  -0.6801  -0.6598  -0.6203  -0.5545  -0.5171  -0.4853
  -0.4603  -0.4238  -0.3851  -0.3098  -0.2035  -0.1703  -0.1072  -0.0966
  -0.0588   0.0037   0.0898   0.1159   0.1598   0.2316   0.3568   0.4347
   0.4785   0.4942   0.5325   0.5863   0.6484   0.6670   0.7197   0.7478
   0.7991   0.8091   0.8566   0.8864   0.9221   0.9874   1.0214   1.0439
   1.0695   1.0927   1.1497   1.1677   1.2035   1.2333   1.2524   1.2939
   1.3217   1.3607   1.3823   1.4025   1.4139   1.4506   1.4823   1.4942
   1.5255   1.5490   1.5710   1.6066   1.6356   1.6488   1.6826   1.6918
   1.7190   1.7348   1.7614   1.7884   1.8260   1.8674   1.8850   1.9321
   1.9417   1.9808   1.9982   2.0222   2.0522   2.0825   2.1208   2.1604
   2.1889   2.2074   2.2400   2.2675   2.2992   2.3289   2.3919   2.4298
   2.4548   2.5037   2.5304   2.5445   2.5828   2.6209   2.6467   2.6849
   2.7326   2.7530   2.7708   2.8180   2.8579   2.8971   2.9693   3.0322
   3.0842   3.1695   3.3202   3.4057
     eigenvalues at k+q:
 -35.1265 -34.9607 -34.9053 -34.8973 -34.6860 -34.6226 -34.5371 -34.2958
 -34.2325 -34.2212 -34.1472 -34.1195 -34.0435 -17.1822 -16.9958 -16.9030
 -16.8041 -16.7501 -16.7275 -16.6772 -16.6192 -16.5716 -16.5391 -16.4841
 -16.4530 -16.4130 -16.3875 -16.3725 -16.3058 -16.2895 -16.2424 -16.1995
 -16.1493 -16.1391 -16.1282 -16.0646 -15.9833 -15.9533 -15.9237 -15.8728
 -15.8538 -15.8330 -15.8168 -15.8037 -15.7779 -15.7685 -15.7432 -15.7074
 -15.6904 -15.6667 -15.6450 -15.6223 -15.6067 -15.5813 -15.5628 -15.5428
 -15.5275 -15.4976 -15.4751 -15.4506 -15.4254 -15.4061 -15.3771 -15.3580
 -15.3108 -15.3007 -15.2919 -15.2635 -15.2491 -15.2417 -15.2132 -15.1849
 -15.1716 -15.1398 -15.1063 -14.9254 -14.7145 -14.6134 -14.2652 -14.0994
 -13.8861 -13.7193 -13.6658 -13.6252 -13.5113 -13.4950 -13.3830 -13.3180
 -13.2590 -13.1810 -13.1398 -13.0982 -13.0465 -13.0037 -12.9654 -12.8490
 -12.8126 -12.6902 -12.6855 -12.6161 -12.6124 -12.5433 -12.4658 -12.3249
  -4.9734  -4.8641  -4.7808  -4.7272  -4.6938  -4.5863  -4.5457  -4.4948
  -4.3406  -4.3131  -4.2792  -4.2120  -4.1483  -4.0694  -4.0175  -3.9428
  -3.9273  -3.8415  -3.8096  -3.7608  -3.7117  -3.6934  -3.5073  -3.4528
  -3.0990  -2.5248  -2.2256  -2.1404  -1.9419  -1.8499  -1.7847  -1.7188
  -1.6833  -1.5873  -1.5278  -1.4561  -1.4112  -1.3699  -1.3090  -1.2828
  -1.2631  -1.2339  -1.1704  -1.0752  -1.0361  -0.9364  -0.8251  -0.7960
  -0.7551  -0.7190  -0.6801  -0.6598  -0.6203  -0.5545  -0.5171  -0.4853
  -0.4603  -0.4238  -0.3851  -0.3098  -0.2035  -0.1703  -0.1072  -0.0966
  -0.0588   0.0037   0.0898   0.1159   0.1598   0.2316   0.3568   0.4347
   0.4785   0.4942   0.5325   0.5863   0.6484   0.6670   0.7197   0.7478
   0.7991   0.8091   0.8566   0.8864   0.9222   0.9874   1.0214   1.0439
   1.0695   1.0927   1.1497   1.1677   1.2035   1.2333   1.2524   1.2939
   1.3217   1.3607   1.3823   1.4025   1.4139   1.4506   1.4823   1.4942
   1.5255   1.5490   1.5710   1.6066   1.6356   1.6488   1.6826   1.6918
   1.7190   1.7348   1.7614   1.7884   1.8260   1.8674   1.8851   1.9321
   1.9418   1.9808   1.9982   2.0222   2.0522   2.0825   2.1208   2.1604
   2.1889   2.2075   2.2400   2.2675   2.2992   2.3289   2.3919   2.4298
   2.4548   2.5037   2.5304   2.5445   2.5828   2.6209   2.6467   2.6849
   2.7326   2.7530   2.7708   2.8180   2.8579   2.8971   2.9694   3.0322
   3.0842   3.1695   3.3202   3.4057
     cgsolve_all iterations  65    anorm=    0.75E-07
PARA_AUG  1     -26.4489280         0.0814685         0.0973133
     cgsolve_all iterations  65    anorm=    0.75E-07
PARA_AUG  2       0.1702713       -25.2380880        -0.8817415
     cgsolve_all iterations  64    anorm=    0.75E-07
PARA_AUG  3       0.1957604        -0.9070912       -24.0575013
     cgsolve_all iterations  73    anorm=    0.71E-07
     cgsolve_all iterations  72    anorm=    0.73E-07
     cgsolve_all iterations  71    anorm=    0.73E-07
     compute_u_kq: q = (    0.0204,    0.0000,    0.0000)
     Rotating WFCS
     ethr =  1.00E-14,  avg # of iterations = 23.0
     eigenvalues at k:
 -35.1265 -34.9607 -34.9054 -34.8973 -34.6860 -34.6226 -34.5371 -34.2958
 -34.2325 -34.2212 -34.1472 -34.1194 -34.0435 -17.1822 -16.9958 -16.9030
 -16.8041 -16.7501 -16.7275 -16.6772 -16.6192 -16.5717 -16.5391 -16.4841
 -16.4530 -16.4130 -16.3875 -16.3725 -16.3058 -16.2895 -16.2424 -16.1995
 -16.1493 -16.1391 -16.1282 -16.0646 -15.9833 -15.9533 -15.9237 -15.8728
 -15.8538 -15.8330 -15.8168 -15.8037 -15.7779 -15.7685 -15.7432 -15.7074
 -15.6904 -15.6667 -15.6450 -15.6223 -15.6067 -15.5813 -15.5628 -15.5428
 -15.5275 -15.4976 -15.4751 -15.4506 -15.4254 -15.4061 -15.3771 -15.3580
 -15.3108 -15.3007 -15.2919 -15.2635 -15.2491 -15.2417 -15.2132 -15.1849
 -15.1716 -15.1397 -15.1063 -14.9254 -14.7144 -14.6134 -14.2652 -14.0994
 -13.8861 -13.7193 -13.6658 -13.6252 -13.5113 -13.4950 -13.3830 -13.3180
 -13.2590 -13.1810 -13.1398 -13.0982 -13.0465 -13.0037 -12.9654 -12.8490
 -12.8126 -12.6902 -12.6856 -12.6161 -12.6125 -12.5433 -12.4658 -12.3249
  -4.9734  -4.8641  -4.7807  -4.7272  -4.6938  -4.5863  -4.5457  -4.4948
  -4.3406  -4.3131  -4.2792  -4.2120  -4.1483  -4.0694  -4.0176  -3.9428
  -3.9273  -3.8415  -3.8096  -3.7608  -3.7117  -3.6934  -3.5073  -3.4528
  -3.0990  -2.5248  -2.2256  -2.1404  -1.9419  -1.8499  -1.7847  -1.7188
  -1.6833  -1.5873  -1.5278  -1.4561  -1.4112  -1.3699  -1.3090  -1.2828
  -1.2631  -1.2339  -1.1704  -1.0752  -1.0361  -0.9364  -0.8251  -0.7960
  -0.7551  -0.7190  -0.6801  -0.6598  -0.6203  -0.5545  -0.5171  -0.4853
  -0.4603  -0.4238  -0.3851  -0.3098  -0.2035  -0.1703  -0.1072  -0.0966
  -0.0588   0.0037   0.0898   0.1159   0.1598   0.2316   0.3568   0.4347
   0.4785   0.4942   0.5325   0.5863   0.6484   0.6670   0.7197   0.7478
   0.7991   0.8091   0.8566   0.8864   0.9221   0.9874   1.0214   1.0439
   1.0695   1.0927   1.1497   1.1677   1.2035   1.2333   1.2524   1.2939
   1.3217   1.3607   1.3823   1.4025   1.4139   1.4506   1.4823   1.4942
   1.5255   1.5490   1.5710   1.6066   1.6356   1.6488   1.6826   1.6918
   1.7190   1.7348   1.7614   1.7884   1.8260   1.8674   1.8850   1.9321
   1.9417   1.9808   1.9982   2.0222   2.0522   2.0825   2.1208   2.1604
   2.1889   2.2074   2.2400   2.2675   2.2992   2.3289   2.3919   2.4298
   2.4548   2.5037   2.5304   2.5445   2.5828   2.6209   2.6467   2.6849
   2.7326   2.7530   2.7708   2.8180   2.8579   2.8971   2.9693   3.0322
   3.0842   3.1695   3.3202   3.4057
     eigenvalues at k+q:
 -35.1265 -34.9607 -34.9053 -34.8973 -34.6860 -34.6226 -34.5371 -34.2958
 -34.2325 -34.2212 -34.1472 -34.1195 -34.0435 -17.1782 -16.9976 -16.9068
 -16.8099 -16.7517 -16.7265 -16.6783 -16.6235 -16.5708 -16.5359 -16.4818
 -16.4520 -16.4123 -16.3845 -16.3714 -16.3043 -16.2902 -16.2423 -16.2006
 -16.1498 -16.1402 -16.1297 -16.0644 -15.9855 -15.9544 -15.9224 -15.8767
 -15.8563 -15.8359 -15.8174 -15.8065 -15.7792 -15.7705 -15.7438 -15.7071
 -15.6915 -15.6668 -15.6450 -15.6217 -15.6078 -15.5812 -15.5630 -15.5453
 -15.5259 -15.4975 -15.4753 -15.4493 -15.4235 -15.4043 -15.3741 -15.3569
 -15.3074 -15.2979 -15.2914 -15.2621 -15.2486 -15.2412 -15.2113 -15.1833
 -15.1697 -15.1396 -15.1071 -14.9235 -14.7134 -14.6076 -14.2638 -14.0931
 -13.8841 -13.7186 -13.6619 -13.6202 -13.5084 -13.4906 -13.3752 -13.3102
 -13.2588 -13.1809 -13.1381 -13.0959 -13.0470 -13.0014 -12.9719 -12.8630
 -12.8251 -12.6928 -12.6864 -12.6237 -12.6143 -12.5492 -12.4755 -12.3259
  -4.9761  -4.8610  -4.7804  -4.7246  -4.6929  -4.5871  -4.5484  -4.4938
  -4.3434  -4.3130  -4.2790  -4.2099  -4.1451  -4.0699  -4.0191  -3.9437
  -3.9284  -3.8437  -3.8076  -3.7612  -3.7140  -3.6952  -3.5033  -3.4536
  -3.1000  -2.5235  -2.2174  -2.1343  -1.9386  -1.8423  -1.7779  -1.7174
  -1.6791  -1.5843  -1.5230  -1.4526  -1.4068  -1.3631  -1.3008  -1.2772
  -1.2581  -1.2291  -1.1655  -1.0678  -1.0303  -0.9425  -0.8255  -0.7979
  -0.7605  -0.7204  -0.6817  -0.6613  -0.6212  -0.5498  -0.5205  -0.4925
  -0.4621  -0.4283  -0.3888  -0.3109  -0.2038  -0.1740  -0.1065  -0.0970
  -0.0625   0.0039   0.0882   0.1141   0.1579   0.2363   0.3563   0.4325
   0.4749   0.4963   0.5371   0.5815   0.6470   0.6666   0.7142   0.7453
   0.7900   0.7982   0.8544   0.8894   0.9211   0.9822   1.0210   1.0389
   1.0674   1.0905   1.1483   1.1650   1.1960   1.2297   1.2475   1.2920
   1.3194   1.3593   1.3799   1.4023   1.4126   1.4490   1.4804   1.4910
   1.5212   1.5430   1.5680   1.6068   1.6372   1.6465   1.6819   1.6909
   1.7141   1.7295   1.7576   1.7858   1.8225   1.8676   1.8846   1.9305
   1.9421   1.9829   1.9992   2.0195   2.0508   2.0837   2.1197   2.1612
   2.1849   2.2090   2.2385   2.2715   2.3016   2.3298   2.3946   2.4311
   2.4634   2.5087   2.5328   2.5443   2.5867   2.6238   2.6476   2.6850
   2.7348   2.7579   2.7721   2.8179   2.8619   2.8996   2.9683   3.0326
   3.0815   3.1682   3.3203   3.4066
     cgsolve_all iterations  72    anorm=    0.71E-07
     cgsolve_all iterations  72    anorm=    0.72E-07
     cgsolve_all iterations  71    anorm=    0.73E-07
     compute_u_kq: q = (   -0.0204,    0.0000,    0.0000)
     Rotating WFCS
     ethr =  1.00E-14,  avg # of iterations = 23.0
     eigenvalues at k:
 -35.1265 -34.9607 -34.9054 -34.8973 -34.6860 -34.6226 -34.5371 -34.2958
 -34.2325 -34.2212 -34.1472 -34.1194 -34.0435 -17.1822 -16.9958 -16.9030
 -16.8041 -16.7501 -16.7275 -16.6772 -16.6192 -16.5717 -16.5391 -16.4841
 -16.4530 -16.4130 -16.3875 -16.3725 -16.3058 -16.2895 -16.2424 -16.1995
 -16.1493 -16.1391 -16.1282 -16.0646 -15.9833 -15.9533 -15.9237 -15.8728
 -15.8538 -15.8330 -15.8168 -15.8037 -15.7779 -15.7685 -15.7432 -15.7074
 -15.6904 -15.6667 -15.6450 -15.6223 -15.6067 -15.5813 -15.5628 -15.5428
 -15.5275 -15.4976 -15.4751 -15.4506 -15.4254 -15.4061 -15.3771 -15.3580
 -15.3108 -15.3007 -15.2919 -15.2635 -15.2491 -15.2417 -15.2132 -15.1849
 -15.1716 -15.1397 -15.1063 -14.9254 -14.7144 -14.6134 -14.2652 -14.0994
 -13.8861 -13.7193 -13.6658 -13.6252 -13.5113 -13.4950 -13.3830 -13.3180
 -13.2590 -13.1810 -13.1398 -13.0982 -13.0465 -13.0037 -12.9654 -12.8490
 -12.8126 -12.6902 -12.6856 -12.6161 -12.6125 -12.5433 -12.4658 -12.3249
  -4.9734  -4.8641  -4.7807  -4.7272  -4.6938  -4.5863  -4.5457  -4.4948
  -4.3406  -4.3131  -4.2792  -4.2120  -4.1483  -4.0694  -4.0176  -3.9428
  -3.9273  -3.8415  -3.8096  -3.7608  -3.7117  -3.6934  -3.5073  -3.4528
  -3.0990  -2.5248  -2.2256  -2.1404  -1.9419  -1.8499  -1.7847  -1.7188
  -1.6833  -1.5873  -1.5278  -1.4561  -1.4112  -1.3699  -1.3090  -1.2828
  -1.2631  -1.2339  -1.1704  -1.0752  -1.0361  -0.9364  -0.8251  -0.7960
  -0.7551  -0.7190  -0.6801  -0.6598  -0.6203  -0.5545  -0.5171  -0.4853
  -0.4603  -0.4238  -0.3851  -0.3098  -0.2035  -0.1703  -0.1072  -0.0966
  -0.0588   0.0037   0.0898   0.1159   0.1598   0.2316   0.3568   0.4347
   0.4785   0.4942   0.5325   0.5863   0.6484   0.6670   0.7197   0.7478
   0.7991   0.8091   0.8566   0.8864   0.9221   0.9874   1.0214   1.0439
   1.0695   1.0927   1.1497   1.1677   1.2035   1.2333   1.2524   1.2939
   1.3217   1.3607   1.3823   1.4025   1.4139   1.4506   1.4823   1.4942
   1.5255   1.5490   1.5710   1.6066   1.6356   1.6488   1.6826   1.6918
   1.7190   1.7348   1.7614   1.7884   1.8260   1.8674   1.8850   1.9321
   1.9417   1.9808   1.9982   2.0222   2.0522   2.0825   2.1208   2.1604
   2.1889   2.2074   2.2400   2.2675   2.2992   2.3289   2.3919   2.4298
   2.4548   2.5037   2.5304   2.5445   2.5828   2.6209   2.6467   2.6849
   2.7326   2.7530   2.7708   2.8180   2.8579   2.8971   2.9693   3.0322
   3.0842   3.1695   3.3202   3.4057
     eigenvalues at k+q:
 -35.1265 -34.9607 -34.9053 -34.8973 -34.6860 -34.6226 -34.5371 -34.2958
 -34.2326 -34.2211 -34.1472 -34.1195 -34.0435 -17.1862 -16.9942 -16.8990
 -16.7983 -16.7482 -16.7283 -16.6760 -16.6148 -16.5728 -16.5424 -16.4865
 -16.4545 -16.4143 -16.3900 -16.3732 -16.3074 -16.2887 -16.2421 -16.1983
 -16.1485 -16.1380 -16.1269 -16.0652 -15.9810 -15.9521 -15.9248 -15.8689
 -15.8514 -15.8303 -15.8161 -15.8006 -15.7764 -15.7665 -15.7427 -15.7079
 -15.6892 -15.6668 -15.6448 -15.6227 -15.6057 -15.5815 -15.5626 -15.5408
 -15.5285 -15.4983 -15.4743 -15.4519 -15.4275 -15.4081 -15.3804 -15.3592
 -15.3145 -15.3033 -15.2922 -15.2649 -15.2498 -15.2421 -15.2150 -15.1867
 -15.1733 -15.1399 -15.1055 -14.9273 -14.7156 -14.6191 -14.2667 -14.1055
 -13.8881 -13.7205 -13.6700 -13.6293 -13.5150 -13.4987 -13.3901 -13.3254
 -13.2588 -13.1810 -13.1418 -13.1002 -13.0462 -13.0060 -12.9588 -12.8357
 -12.8008 -12.6890 -12.6834 -12.6110 -12.6079 -12.5376 -12.4565 -12.3238
  -4.9705  -4.8673  -4.7812  -4.7299  -4.6943  -4.5855  -4.5431  -4.4960
  -4.3378  -4.3130  -4.2790  -4.2141  -4.1515  -4.0690  -4.0163  -3.9416
  -3.9259  -3.8394  -3.8117  -3.7607  -3.7089  -3.6914  -3.5114  -3.4521
  -3.0980  -2.5260  -2.2339  -2.1465  -1.9455  -1.8579  -1.7914  -1.7203
  -1.6875  -1.5903  -1.5333  -1.4594  -1.4160  -1.3762  -1.3174  -1.2883
  -1.2669  -1.2381  -1.1752  -1.0823  -1.0418  -0.9306  -0.8250  -0.7942
  -0.7502  -0.7180  -0.6786  -0.6573  -0.6190  -0.5582  -0.5148  -0.4790
  -0.4570  -0.4200  -0.3810  -0.3087  -0.2035  -0.1673  -0.1092  -0.0955
  -0.0540   0.0038   0.0905   0.1183   0.1615   0.2262   0.3581   0.4370
   0.4816   0.4930   0.5281   0.5911   0.6497   0.6677   0.7227   0.7523
   0.8055   0.8225   0.8591   0.8842   0.9235   0.9915   1.0213   1.0485
   1.0719   1.0950   1.1501   1.1706   1.2112   1.2356   1.2587   1.2959
   1.3236   1.3610   1.3855   1.4023   1.4160   1.4524   1.4831   1.4988
   1.5295   1.5549   1.5728   1.6051   1.6353   1.6515   1.6825   1.6942
   1.7227   1.7406   1.7659   1.7911   1.8295   1.8674   1.8854   1.9337
   1.9412   1.9789   1.9967   2.0244   2.0536   2.0805   2.1231   2.1594
   2.1921   2.2060   2.2415   2.2641   2.2971   2.3280   2.3892   2.4267
   2.4474   2.4980   2.5290   2.5443   2.5789   2.6180   2.6460   2.6849
   2.7301   2.7486   2.7696   2.8177   2.8545   2.8952   2.9704   3.0316
   3.0866   3.1702   3.3201   3.4049
     cgsolve_all iterations  73    anorm=    0.73E-07
     cgsolve_all iterations  73    anorm=    0.73E-07
     cgsolve_all iterations  71    anorm=    0.73E-07
     compute_u_kq: q = (    0.0000,    0.0204,    0.0000)
     Rotating WFCS
     ethr =  1.00E-14,  avg # of iterations = 23.0
     eigenvalues at k:
 -35.1265 -34.9607 -34.9054 -34.8973 -34.6860 -34.6226 -34.5371 -34.2958
 -34.2325 -34.2212 -34.1472 -34.1194 -34.0435 -17.1822 -16.9958 -16.9030
 -16.8041 -16.7501 -16.7275 -16.6772 -16.6192 -16.5717 -16.5391 -16.4841
 -16.4530 -16.4130 -16.3875 -16.3725 -16.3058 -16.2895 -16.2424 -16.1995
 -16.1493 -16.1391 -16.1282 -16.0646 -15.9833 -15.9533 -15.9237 -15.8728
 -15.8538 -15.8330 -15.8168 -15.8037 -15.7779 -15.7685 -15.7432 -15.7074
 -15.6904 -15.6667 -15.6450 -15.6223 -15.6067 -15.5813 -15.5628 -15.5428
 -15.5275 -15.4976 -15.4751 -15.4506 -15.4254 -15.4061 -15.3771 -15.3580
 -15.3108 -15.3007 -15.2919 -15.2635 -15.2491 -15.2417 -15.2132 -15.1849
 -15.1716 -15.1397 -15.1063 -14.9254 -14.7144 -14.6134 -14.2652 -14.0994
 -13.8861 -13.7193 -13.6658 -13.6252 -13.5113 -13.4950 -13.3830 -13.3180
 -13.2590 -13.1810 -13.1398 -13.0982 -13.0465 -13.0037 -12.9654 -12.8490
 -12.8126 -12.6902 -12.6856 -12.6161 -12.6125 -12.5433 -12.4658 -12.3249
  -4.9734  -4.8641  -4.7807  -4.7272  -4.6938  -4.5863  -4.5457  -4.4948
  -4.3406  -4.3131  -4.2792  -4.2120  -4.1483  -4.0694  -4.0176  -3.9428
  -3.9273  -3.8415  -3.8096  -3.7608  -3.7117  -3.6934  -3.5073  -3.4528
  -3.0990  -2.5248  -2.2256  -2.1404  -1.9419  -1.8499  -1.7847  -1.7188
  -1.6833  -1.5873  -1.5278  -1.4561  -1.4112  -1.3699  -1.3090  -1.2828
  -1.2631  -1.2339  -1.1704  -1.0752  -1.0361  -0.9364  -0.8251  -0.7960
  -0.7551  -0.7190  -0.6801  -0.6598  -0.6203  -0.5545  -0.5171  -0.4853
  -0.4603  -0.4238  -0.3851  -0.3098  -0.2035  -0.1703  -0.1072  -0.0966
  -0.0588   0.0037   0.0898   0.1159   0.1598   0.2316   0.3568   0.4347
   0.4785   0.4942   0.5325   0.5863   0.6484   0.6670   0.7197   0.7478
   0.7991   0.8091   0.8566   0.8864   0.9221   0.9874   1.0214   1.0439
   1.0695   1.0927   1.1497   1.1677   1.2035   1.2333   1.2524   1.2939
   1.3217   1.3607   1.3823   1.4025   1.4139   1.4506   1.4823   1.4942
   1.5255   1.5490   1.5710   1.6066   1.6356   1.6488   1.6826   1.6918
   1.7190   1.7348   1.7614   1.7884   1.8260   1.8674   1.8850   1.9321
   1.9417   1.9808   1.9982   2.0222   2.0522   2.0825   2.1208   2.1604
   2.1889   2.2074   2.2400   2.2675   2.2992   2.3289   2.3919   2.4298
   2.4548   2.5037   2.5304   2.5445   2.5828   2.6209   2.6467   2.6849
   2.7326   2.7530   2.7708   2.8180   2.8579   2.8971   2.9693   3.0322
   3.0842   3.1695   3.3202   3.4057
     eigenvalues at k+q:
 -35.1265 -34.9607 -34.9053 -34.8973 -34.6860 -34.6226 -34.5371 -34.2958
 -34.2325 -34.2212 -34.1472 -34.1195 -34.0435 -17.1823 -16.9957 -16.9028
 -16.8040 -16.7507 -16.7276 -16.6767 -16.6191 -16.5718 -16.5371 -16.4876
 -16.4506 -16.4136 -16.3877 -16.3732 -16.3068 -16.2882 -16.2416 -16.2001
 -16.1491 -16.1390 -16.1281 -16.0646 -15.9833 -15.9527 -15.9240 -15.8742
 -15.8539 -15.8316 -15.8163 -15.8028 -15.7786 -15.7677 -15.7447 -15.7076
 -15.6916 -15.6697 -15.6436 -15.6183 -15.6068 -15.5819 -15.5632 -15.5423
 -15.5264 -15.4975 -15.4740 -15.4504 -15.4257 -15.4068 -15.3771 -15.3582
 -15.3120 -15.3021 -15.2918 -15.2641 -15.2484 -15.2415 -15.2139 -15.1847
 -15.1716 -15.1396 -15.1063 -14.9254 -14.7143 -14.6134 -14.2652 -14.1000
 -13.8867 -13.7203 -13.6639 -13.6259 -13.5120 -13.4944 -13.3840 -13.3121
 -13.2587 -13.1808 -13.1392 -13.0984 -13.0466 -13.0043 -12.9667 -12.8535
 -12.8185 -12.6888 -12.6812 -12.6168 -12.6109 -12.5426 -12.4652 -12.3248
  -4.9730  -4.8643  -4.7798  -4.7277  -4.6945  -4.5842  -4.5464  -4.4967
  -4.3410  -4.3133  -4.2798  -4.2116  -4.1487  -4.0687  -4.0158  -3.9422
  -3.9260  -3.8439  -3.8095  -3.7614  -3.7126  -3.6923  -3.5065  -3.4526
  -3.0994  -2.5257  -2.2242  -2.1425  -1.9412  -1.8503  -1.7839  -1.7206
  -1.6820  -1.5873  -1.5281  -1.4585  -1.4118  -1.3730  -1.3085  -1.2847
  -1.2636  -1.2309  -1.1670  -1.0746  -1.0327  -0.9343  -0.8306  -0.7948
  -0.7534  -0.7178  -0.6821  -0.6599  -0.6224  -0.5539  -0.5210  -0.4865
  -0.4584  -0.4190  -0.3816  -0.3102  -0.2024  -0.1728  -0.1105  -0.1004
  -0.0565   0.0055   0.0872   0.1192   0.1627   0.2324   0.3565   0.4362
   0.4766   0.4959   0.5309   0.5862   0.6483   0.6680   0.7193   0.7490
   0.7988   0.8093   0.8564   0.8862   0.9241   0.9790   1.0255   1.0397
   1.0705   1.0924   1.1485   1.1690   1.2023   1.2328   1.2551   1.2909
   1.3241   1.3544   1.3809   1.3986   1.4098   1.4531   1.4822   1.4955
   1.5283   1.5473   1.5731   1.6078   1.6360   1.6529   1.6825   1.6917
   1.7195   1.7362   1.7619   1.7886   1.8255   1.8677   1.8829   1.9346
   1.9428   1.9830   1.9973   2.0215   2.0510   2.0812   2.1249   2.1628
   2.1916   2.2063   2.2401   2.2688   2.3002   2.3309   2.3893   2.4285
   2.4490   2.5047   2.5285   2.5471   2.5815   2.6192   2.6446   2.6831
   2.7309   2.7564   2.7724   2.8213   2.8605   2.8972   2.9698   3.0311
   3.0827   3.1682   3.3206   3.4055
     cgsolve_all iterations  73    anorm=    0.72E-07
     cgsolve_all iterations  72    anorm=    0.73E-07
     cgsolve_all iterations  71    anorm=    0.73E-07
     compute_u_kq: q = (    0.0000,   -0.0204,    0.0000)
     Rotating WFCS
     ethr =  1.00E-14,  avg # of iterations = 23.0
     eigenvalues at k:
 -35.1265 -34.9607 -34.9054 -34.8973 -34.6860 -34.6226 -34.5371 -34.2958
 -34.2325 -34.2212 -34.1472 -34.1194 -34.0435 -17.1822 -16.9958 -16.9030
 -16.8041 -16.7501 -16.7275 -16.6772 -16.6192 -16.5717 -16.5391 -16.4841
 -16.4530 -16.4130 -16.3875 -16.3725 -16.3058 -16.2895 -16.2424 -16.1995
 -16.1493 -16.1391 -16.1282 -16.0646 -15.9833 -15.9533 -15.9237 -15.8728
 -15.8538 -15.8330 -15.8168 -15.8037 -15.7779 -15.7685 -15.7432 -15.7074
 -15.6904 -15.6667 -15.6450 -15.6223 -15.6067 -15.5813 -15.5628 -15.5428
 -15.5275 -15.4976 -15.4751 -15.4506 -15.4254 -15.4061 -15.3771 -15.3580
 -15.3108 -15.3007 -15.2919 -15.2635 -15.2491 -15.2417 -15.2132 -15.1849
 -15.1716 -15.1397 -15.1063 -14.9254 -14.7144 -14.6134 -14.2652 -14.0994
 -13.8861 -13.7193 -13.6658 -13.6252 -13.5113 -13.4950 -13.3830 -13.3180
 -13.2590 -13.1810 -13.1398 -13.0982 -13.0465 -13.0037 -12.9654 -12.8490
 -12.8126 -12.6902 -12.6856 -12.6161 -12.6125 -12.5433 -12.4658 -12.3249
  -4.9734  -4.8641  -4.7807  -4.7272  -4.6938  -4.5863  -4.5457  -4.4948
  -4.3406  -4.3131  -4.2792  -4.2120  -4.1483  -4.0694  -4.0176  -3.9428
  -3.9273  -3.8415  -3.8096  -3.7608  -3.7117  -3.6934  -3.5073  -3.4528
  -3.0990  -2.5248  -2.2256  -2.1404  -1.9419  -1.8499  -1.7847  -1.7188
  -1.6833  -1.5873  -1.5278  -1.4561  -1.4112  -1.3699  -1.3090  -1.2828
  -1.2631  -1.2339  -1.1704  -1.0752  -1.0361  -0.9364  -0.8251  -0.7960
  -0.7551  -0.7190  -0.6801  -0.6598  -0.6203  -0.5545  -0.5171  -0.4853
  -0.4603  -0.4238  -0.3851  -0.3098  -0.2035  -0.1703  -0.1072  -0.0966
  -0.0588   0.0037   0.0898   0.1159   0.1598   0.2316   0.3568   0.4347
   0.4785   0.4942   0.5325   0.5863   0.6484   0.6670   0.7197   0.7478
   0.7991   0.8091   0.8566   0.8864   0.9221   0.9874   1.0214   1.0439
   1.0695   1.0927   1.1497   1.1677   1.2035   1.2333   1.2524   1.2939
   1.3217   1.3607   1.3823   1.4025   1.4139   1.4506   1.4823   1.4942
   1.5255   1.5490   1.5710   1.6066   1.6356   1.6488   1.6826   1.6918
   1.7190   1.7348   1.7614   1.7884   1.8260   1.8674   1.8850   1.9321
   1.9417   1.9808   1.9982   2.0222   2.0522   2.0825   2.1208   2.1604
   2.1889   2.2074   2.2400   2.2675   2.2992   2.3289   2.3919   2.4298
   2.4548   2.5037   2.5304   2.5445   2.5828   2.6209   2.6467   2.6849
   2.7326   2.7530   2.7708   2.8180   2.8579   2.8971   2.9693   3.0322
   3.0842   3.1695   3.3202   3.4057
     eigenvalues at k+q:
 -35.1265 -34.9607 -34.9053 -34.8973 -34.6860 -34.6226 -34.5371 -34.2958
 -34.2325 -34.2212 -34.1472 -34.1195 -34.0435 -17.1821 -16.9960 -16.9032
 -16.8040 -16.7495 -16.7274 -16.6778 -16.6191 -16.5715 -16.5409 -16.4806
 -16.4552 -16.4136 -16.3872 -16.3712 -16.3048 -16.2905 -16.2433 -16.1990
 -16.1493 -16.1392 -16.1283 -16.0648 -15.9830 -15.9538 -15.9231 -15.8720
 -15.8543 -15.8342 -15.8170 -15.8041 -15.7774 -15.7697 -15.7417 -15.7073
 -15.6898 -15.6640 -15.6463 -15.6255 -15.6063 -15.5810 -15.5622 -15.5429
 -15.5285 -15.4977 -15.4766 -15.4504 -15.4251 -15.4056 -15.3771 -15.3576
 -15.3097 -15.2991 -15.2920 -15.2630 -15.2501 -15.2417 -15.2124 -15.1851
 -15.1714 -15.1400 -15.1065 -14.9262 -14.7144 -14.6133 -14.2652 -14.0987
 -13.8851 -13.7184 -13.6677 -13.6246 -13.5106 -13.4959 -13.3833 -13.3221
 -13.2594 -13.1812 -13.1398 -13.0979 -13.0465 -13.0032 -12.9643 -12.8452
 -12.8066 -12.6952 -12.6868 -12.6190 -12.6100 -12.5440 -12.4665 -12.3249
  -4.9740  -4.8640  -4.7809  -4.7268  -4.6925  -4.5889  -4.5452  -4.4928
  -4.3401  -4.3128  -4.2785  -4.2127  -4.1482  -4.0715  -4.0182  -3.9429
  -3.9280  -3.8392  -3.8094  -3.7605  -3.7114  -3.6942  -3.5080  -3.4530
  -3.0989  -2.5237  -2.2275  -2.1377  -1.9442  -1.8508  -1.7833  -1.7164
  -1.6836  -1.5872  -1.5276  -1.4549  -1.4105  -1.3667  -1.3115  -1.2799
  -1.2623  -1.2367  -1.1727  -1.0768  -1.0387  -0.9381  -0.8213  -0.7974
  -0.7558  -0.7201  -0.6780  -0.6587  -0.6182  -0.5561  -0.5130  -0.4841
  -0.4618  -0.4282  -0.3888  -0.3090  -0.2049  -0.1687  -0.1081  -0.0889
  -0.0614   0.0021   0.0889   0.1178   0.1571   0.2309   0.3572   0.4334
   0.4802   0.4920   0.5347   0.5866   0.6481   0.6652   0.7200   0.7469
   0.7995   0.8086   0.8558   0.8866   0.9198   0.9941   1.0167   1.0490
   1.0694   1.0937   1.1507   1.1656   1.2046   1.2332   1.2503   1.2973
   1.3197   1.3649   1.3830   1.4070   1.4189   1.4467   1.4815   1.4943
   1.5225   1.5507   1.5700   1.6049   1.6361   1.6454   1.6826   1.6923
   1.7182   1.7332   1.7606   1.7888   1.8270   1.8671   1.8874   1.9300
   1.9404   1.9790   1.9987   2.0223   2.0538   2.0835   2.1169   2.1577
   2.1864   2.2091   2.2393   2.2673   2.2984   2.3274   2.3937   2.4305
   2.4604   2.5017   2.5330   2.5423   2.5844   2.6228   2.6483   2.6870
   2.7334   2.7494   2.7691   2.8143   2.8558   2.8968   2.9688   3.0335
   3.0857   3.1712   3.3200   3.4060
     cgsolve_all iterations  73    anorm=    0.71E-07
     cgsolve_all iterations  72    anorm=    0.73E-07
     cgsolve_all iterations  71    anorm=    0.72E-07
     compute_u_kq: q = (    0.0000,    0.0000,    0.0204)
     Rotating WFCS
     ethr =  1.00E-14,  avg # of iterations = 23.0
     eigenvalues at k:
 -35.1265 -34.9607 -34.9054 -34.8973 -34.6860 -34.6226 -34.5371 -34.2958
 -34.2325 -34.2212 -34.1472 -34.1194 -34.0435 -17.1822 -16.9958 -16.9030
 -16.8041 -16.7501 -16.7275 -16.6772 -16.6192 -16.5717 -16.5391 -16.4841
 -16.4530 -16.4130 -16.3875 -16.3725 -16.3058 -16.2895 -16.2424 -16.1995
 -16.1493 -16.1391 -16.1282 -16.0646 -15.9833 -15.9533 -15.9237 -15.8728
 -15.8538 -15.8330 -15.8168 -15.8037 -15.7779 -15.7685 -15.7432 -15.7074
 -15.6904 -15.6667 -15.6450 -15.6223 -15.6067 -15.5813 -15.5628 -15.5428
 -15.5275 -15.4976 -15.4751 -15.4506 -15.4254 -15.4061 -15.3771 -15.3580
 -15.3108 -15.3007 -15.2919 -15.2635 -15.2491 -15.2417 -15.2132 -15.1849
 -15.1716 -15.1397 -15.1063 -14.9254 -14.7144 -14.6134 -14.2652 -14.0994
 -13.8861 -13.7193 -13.6658 -13.6252 -13.5113 -13.4950 -13.3830 -13.3180
 -13.2590 -13.1810 -13.1398 -13.0982 -13.0465 -13.0037 -12.9654 -12.8490
 -12.8126 -12.6902 -12.6856 -12.6161 -12.6125 -12.5433 -12.4658 -12.3249
  -4.9734  -4.8641  -4.7807  -4.7272  -4.6938  -4.5863  -4.5457  -4.4948
  -4.3406  -4.3131  -4.2792  -4.2120  -4.1483  -4.0694  -4.0176  -3.9428
  -3.9273  -3.8415  -3.8096  -3.7608  -3.7117  -3.6934  -3.5073  -3.4528
  -3.0990  -2.5248  -2.2256  -2.1404  -1.9419  -1.8499  -1.7847  -1.7188
  -1.6833  -1.5873  -1.5278  -1.4561  -1.4112  -1.3699  -1.3090  -1.2828
  -1.2631  -1.2339  -1.1704  -1.0752  -1.0361  -0.9364  -0.8251  -0.7960
  -0.7551  -0.7190  -0.6801  -0.6598  -0.6203  -0.5545  -0.5171  -0.4853
  -0.4603  -0.4238  -0.3851  -0.3098  -0.2035  -0.1703  -0.1072  -0.0966
  -0.0588   0.0037   0.0898   0.1159   0.1598   0.2316   0.3568   0.4347
   0.4785   0.4942   0.5325   0.5863   0.6484   0.6670   0.7197   0.7478
   0.7991   0.8091   0.8566   0.8864   0.9221   0.9874   1.0214   1.0439
   1.0695   1.0927   1.1497   1.1677   1.2035   1.2333   1.2524   1.2939
   1.3217   1.3607   1.3823   1.4025   1.4139   1.4506   1.4823   1.4942
   1.5255   1.5490   1.5710   1.6066   1.6356   1.6488   1.6826   1.6918
   1.7190   1.7348   1.7614   1.7884   1.8260   1.8674   1.8850   1.9321
   1.9417   1.9808   1.9982   2.0222   2.0522   2.0825   2.1208   2.1604
   2.1889   2.2074   2.2400   2.2675   2.2992   2.3289   2.3919   2.4298
   2.4548   2.5037   2.5304   2.5445   2.5828   2.6209   2.6467   2.6849
   2.7326   2.7530   2.7708   2.8180   2.8579   2.8971   2.9693   3.0322
   3.0842   3.1695   3.3202   3.4057
     eigenvalues at k+q:
 -35.1265 -34.9607 -34.9053 -34.8973 -34.6860 -34.6226 -34.5371 -34.2958
 -34.2325 -34.2212 -34.1472 -34.1195 -34.0435 -17.1822 -16.9958 -16.9030
 -16.8042 -16.7503 -16.7274 -16.6771 -16.6189 -16.5720 -16.5387 -16.4845
 -16.4529 -16.4127 -16.3876 -16.3723 -16.3058 -16.2893 -16.2445 -16.1982
 -16.1497 -16.1394 -16.1278 -16.0642 -15.9834 -15.9530 -15.9236 -15.8725
 -15.8540 -15.8341 -15.8164 -15.8037 -15.7773 -15.7683 -15.7428 -15.7073
 -15.6916 -15.6655 -15.6458 -15.6224 -15.6061 -15.5822 -15.5632 -15.5425
 -15.5284 -15.4969 -15.4757 -15.4501 -15.4245 -15.4064 -15.3773 -15.3584
 -15.3109 -15.3010 -15.2915 -15.2631 -15.2489 -15.2419 -15.2133 -15.1848
 -15.1716 -15.1397 -15.1062 -14.9254 -14.7145 -14.6133 -14.2652 -14.0994
 -13.8861 -13.7180 -13.6680 -13.6246 -13.5113 -13.4948 -13.3823 -13.3181
 -13.2589 -13.1811 -13.1398 -13.0981 -13.0469 -13.0036 -12.9654 -12.8491
 -12.8127 -12.6903 -12.6855 -12.6162 -12.6124 -12.5434 -12.4659 -12.3249
  -4.9734  -4.8640  -4.7808  -4.7272  -4.6937  -4.5863  -4.5457  -4.4947
  -4.3406  -4.3129  -4.2793  -4.2120  -4.1482  -4.0695  -4.0175  -3.9429
  -3.9271  -3.8415  -3.8098  -3.7608  -3.7117  -3.6934  -3.5072  -3.4528
  -3.0990  -2.5248  -2.2256  -2.1403  -1.9419  -1.8507  -1.7849  -1.7177
  -1.6827  -1.5871  -1.5287  -1.4553  -1.4093  -1.3698  -1.3099  -1.2860
  -1.2628  -1.2331  -1.1701  -1.0772  -1.0347  -0.9350  -0.8254  -0.7954
  -0.7542  -0.7216  -0.6804  -0.6596  -0.6216  -0.5522  -0.5176  -0.4864
  -0.4575  -0.4212  -0.3863  -0.3114  -0.2035  -0.1722  -0.1058  -0.0973
  -0.0597   0.0042   0.0891   0.1153   0.1613   0.2328   0.3570   0.4334
   0.4769   0.4933   0.5333   0.5874   0.6474   0.6673   0.7187   0.7496
   0.7979   0.8085   0.8580   0.8852   0.9245   0.9900   1.0206   1.0434
   1.0702   1.0963   1.1476   1.1657   1.2043   1.2347   1.2503   1.2923
   1.3216   1.3585   1.3853   1.3990   1.4145   1.4534   1.4828   1.4965
   1.5291   1.5459   1.5688   1.6058   1.6352   1.6505   1.6806   1.6903
   1.7190   1.7367   1.7592   1.7877   1.8267   1.8648   1.8859   1.9328
   1.9393   1.9800   1.9991   2.0232   2.0553   2.0830   2.1210   2.1599
   2.1869   2.2074   2.2400   2.2667   2.3025   2.3278   2.3914   2.4285
   2.4555   2.5032   2.5305   2.5448   2.5839   2.6212   2.6473   2.6843
   2.7323   2.7554   2.7728   2.8162   2.8566   2.8967   2.9685   3.0323
   3.0844   3.1699   3.3203   3.4056
     cgsolve_all iterations  73    anorm=    0.71E-07
     cgsolve_all iterations  72    anorm=    0.72E-07
     cgsolve_all iterations  71    anorm=    0.75E-07
     compute_u_kq: q = (    0.0000,    0.0000,   -0.0204)
     Rotating WFCS
     ethr =  1.00E-14,  avg # of iterations = 23.0
     eigenvalues at k:
 -35.1265 -34.9607 -34.9054 -34.8973 -34.6860 -34.6226 -34.5371 -34.2958
 -34.2325 -34.2212 -34.1472 -34.1194 -34.0435 -17.1822 -16.9958 -16.9030
 -16.8041 -16.7501 -16.7275 -16.6772 -16.6192 -16.5717 -16.5391 -16.4841
 -16.4530 -16.4130 -16.3875 -16.3725 -16.3058 -16.2895 -16.2424 -16.1995
 -16.1493 -16.1391 -16.1282 -16.0646 -15.9833 -15.9533 -15.9237 -15.8728
 -15.8538 -15.8330 -15.8168 -15.8037 -15.7779 -15.7685 -15.7432 -15.7074
 -15.6904 -15.6667 -15.6450 -15.6223 -15.6067 -15.5813 -15.5628 -15.5428
 -15.5275 -15.4976 -15.4751 -15.4506 -15.4254 -15.4061 -15.3771 -15.3580
 -15.3108 -15.3007 -15.2919 -15.2635 -15.2491 -15.2417 -15.2132 -15.1849
 -15.1716 -15.1397 -15.1063 -14.9254 -14.7144 -14.6134 -14.2652 -14.0994
 -13.8861 -13.7193 -13.6658 -13.6252 -13.5113 -13.4950 -13.3830 -13.3180
 -13.2590 -13.1810 -13.1398 -13.0982 -13.0465 -13.0037 -12.9654 -12.8490
 -12.8126 -12.6902 -12.6856 -12.6161 -12.6125 -12.5433 -12.4658 -12.3249
  -4.9734  -4.8641  -4.7807  -4.7272  -4.6938  -4.5863  -4.5457  -4.4948
  -4.3406  -4.3131  -4.2792  -4.2120  -4.1483  -4.0694  -4.0176  -3.9428
  -3.9273  -3.8415  -3.8096  -3.7608  -3.7117  -3.6934  -3.5073  -3.4528
  -3.0990  -2.5248  -2.2256  -2.1404  -1.9419  -1.8499  -1.7847  -1.7188
  -1.6833  -1.5873  -1.5278  -1.4561  -1.4112  -1.3699  -1.3090  -1.2828
  -1.2631  -1.2339  -1.1704  -1.0752  -1.0361  -0.9364  -0.8251  -0.7960
  -0.7551  -0.7190  -0.6801  -0.6598  -0.6203  -0.5545  -0.5171  -0.4853
  -0.4603  -0.4238  -0.3851  -0.3098  -0.2035  -0.1703  -0.1072  -0.0966
  -0.0588   0.0037   0.0898   0.1159   0.1598   0.2316   0.3568   0.4347
   0.4785   0.4942   0.5325   0.5863   0.6484   0.6670   0.7197   0.7478
   0.7991   0.8091   0.8566   0.8864   0.9221   0.9874   1.0214   1.0439
   1.0695   1.0927   1.1497   1.1677   1.2035   1.2333   1.2524   1.2939
   1.3217   1.3607   1.3823   1.4025   1.4139   1.4506   1.4823   1.4942
   1.5255   1.5490   1.5710   1.6066   1.6356   1.6488   1.6826   1.6918
   1.7190   1.7348   1.7614   1.7884   1.8260   1.8674   1.8850   1.9321
   1.9417   1.9808   1.9982   2.0222   2.0522   2.0825   2.1208   2.1604
   2.1889   2.2074   2.2400   2.2675   2.2992   2.3289   2.3919   2.4298
   2.4548   2.5037   2.5304   2.5445   2.5828   2.6209   2.6467   2.6849
   2.7326   2.7530   2.7708   2.8180   2.8579   2.8971   2.9693   3.0322
   3.0842   3.1695   3.3202   3.4057
     eigenvalues at k+q:
 -35.1265 -34.9607 -34.9053 -34.8973 -34.6860 -34.6226 -34.5371 -34.2958
 -34.2325 -34.2212 -34.1472 -34.1195 -34.0435 -17.1823 -16.9959 -16.9030
 -16.8040 -16.7498 -16.7277 -16.6771 -16.6194 -16.5714 -16.5396 -16.4837
 -16.4530 -16.4133 -16.3875 -16.3728 -16.3058 -16.2895 -16.2403 -16.2010
 -16.1489 -16.1388 -16.1285 -16.0649 -15.9835 -15.9535 -15.9238 -15.8733
 -15.8536 -15.8316 -15.8168 -15.8036 -15.7792 -15.7684 -15.7434 -15.7076
 -15.6894 -15.6679 -15.6442 -15.6223 -15.6071 -15.5804 -15.5625 -15.5432
 -15.5267 -15.4980 -15.4745 -15.4510 -15.4263 -15.4059 -15.3772 -15.3576
 -15.3107 -15.3006 -15.2922 -15.2638 -15.2493 -15.2416 -15.2132 -15.1849
 -15.1715 -15.1398 -15.1063 -14.9254 -14.7144 -14.6135 -14.2653 -14.0993
 -13.8861 -13.7205 -13.6635 -13.6261 -13.5120 -13.4944 -13.3836 -13.3179
 -13.2591 -13.1809 -13.1398 -13.0983 -13.0462 -13.0039 -12.9654 -12.8489
 -12.8125 -12.6900 -12.6856 -12.6160 -12.6125 -12.5433 -12.4657 -12.3249
  -4.9734  -4.8641  -4.7806  -4.7271  -4.6939  -4.5862  -4.5457  -4.4949
  -4.3406  -4.3132  -4.2791  -4.2119  -4.1484  -4.0693  -4.0176  -3.9426
  -3.9275  -3.8415  -3.8095  -3.7609  -3.7116  -3.6934  -3.5073  -3.4527
  -3.0990  -2.5248  -2.2257  -2.1405  -1.9416  -1.8502  -1.7837  -1.7198
  -1.6840  -1.5873  -1.5269  -1.4569  -1.4133  -1.3702  -1.3091  -1.2794
  -1.2628  -1.2342  -1.1705  -1.0733  -1.0376  -0.9378  -0.8255  -0.7964
  -0.7560  -0.7161  -0.6802  -0.6596  -0.6190  -0.5569  -0.5169  -0.4841
  -0.4629  -0.4257  -0.3839  -0.3086  -0.2034  -0.1686  -0.1084  -0.0958
  -0.0580   0.0030   0.0895   0.1168   0.1591   0.2301   0.3567   0.4353
   0.4806   0.4948   0.5320   0.5854   0.6495   0.6671   0.7201   0.7463
   0.7999   0.8098   0.8551   0.8871   0.9204   0.9845   1.0216   1.0446
   1.0695   1.0894   1.1514   1.1699   1.2024   1.2327   1.2549   1.2955
   1.3216   1.3619   1.3789   1.4069   1.4133   1.4475   1.4812   1.4931
   1.5221   1.5516   1.5735   1.6074   1.6356   1.6477   1.6838   1.6941
   1.7190   1.7328   1.7632   1.7893   1.8252   1.8703   1.8840   1.9310
   1.9449   1.9810   1.9979   2.0209   2.0493   2.0817   2.1207   2.1609
   2.1886   2.2092   2.2400   2.2680   2.2962   2.3302   2.3917   2.4309
   2.4540   2.5042   2.5304   2.5438   2.5820   2.6207   2.6457   2.6855
   2.7332   2.7509   2.7690   2.8201   2.8593   2.8972   2.9700   3.0320
   3.0843   3.1691   3.3201   3.4058
     cgsolve_all iterations  73    anorm=    0.71E-07
     cgsolve_all iterations  72    anorm=    0.73E-07
     cgsolve_all iterations  71    anorm=    0.74E-07

     k-point #    2 of     4      pool #  1    cpu time:    5709.7
     compute_u_kq: q = (    0.0000,    0.0000,    0.0000)
     Rotating WFCS
     ethr =  1.00E-14,  avg # of iterations =  6.0
     eigenvalues at k:
 -35.1265 -34.9607 -34.9054 -34.8973 -34.6860 -34.6226 -34.5371 -34.2958
 -34.2325 -34.2212 -34.1472 -34.1194 -34.0435 -17.1822 -16.9959 -16.9027
 -16.8051 -16.7486 -16.7299 -16.6746 -16.6179 -16.5737 -16.5391 -16.4850
 -16.4526 -16.4116 -16.3880 -16.3743 -16.3069 -16.2839 -16.2439 -16.2010
 -16.1514 -16.1402 -16.1253 -16.0623 -15.9903 -15.9521 -15.9237 -15.8768
 -15.8539 -15.8245 -15.8085 -15.8010 -15.7866 -15.7684 -15.7408 -15.7094
 -15.6954 -15.6637 -15.6465 -15.6250 -15.6015 -15.5818 -15.5664 -15.5455
 -15.5253 -15.4928 -15.4716 -15.4516 -15.4271 -15.4100 -15.3802 -15.3564
 -15.3104 -15.3035 -15.2904 -15.2631 -15.2468 -15.2417 -15.2135 -15.1850
 -15.1715 -15.1394 -15.1063 -14.9252 -14.7144 -14.6133 -14.2667 -14.0977
 -13.8862 -13.7184 -13.6634 -13.6296 -13.5233 -13.4816 -13.3814 -13.3213
 -13.2578 -13.1807 -13.1411 -13.0968 -13.0464 -13.0044 -12.9658 -12.8495
 -12.8120 -12.6901 -12.6847 -12.6164 -12.6133 -12.5433 -12.4655 -12.3250
  -4.9734  -4.8640  -4.7804  -4.7270  -4.6946  -4.5858  -4.5456  -4.4949
  -4.3425  -4.3123  -4.2784  -4.2107  -4.1493  -4.0698  -4.0179  -3.9410
  -3.9285  -3.8411  -3.8107  -3.7604  -3.7115  -3.6934  -3.5078  -3.4523
  -3.0986  -2.5253  -2.2259  -2.1386  -1.9305  -1.8784  -1.7680  -1.7136
  -1.6910  -1.5827  -1.5283  -1.4586  -1.4171  -1.3752  -1.3180  -1.2822
  -1.2539  -1.2172  -1.1650  -1.0840  -1.0334  -0.9355  -0.8411  -0.7921
  -0.7587  -0.7002  -0.6930  -0.6574  -0.6118  -0.5671  -0.5221  -0.4843
  -0.4497  -0.4186  -0.3721  -0.3256  -0.1973  -0.1819  -0.1033  -0.0868
  -0.0624  -0.0026   0.0719   0.1162   0.1822   0.2249   0.3623   0.4151
   0.4771   0.4959   0.5423   0.5898   0.6526   0.6752   0.7053   0.7541
   0.7921   0.8047   0.8532   0.8749   0.9377   0.9799   1.0033   1.0518
   1.0809   1.1067   1.1417   1.1726   1.2054   1.2437   1.2628   1.2913
   1.3204   1.3368   1.3729   1.3965   1.4349   1.4574   1.4753   1.5002
   1.5160   1.5459   1.5894   1.6086   1.6305   1.6535   1.6762   1.7022
   1.7198   1.7344   1.7599   1.7892   1.8150   1.8648   1.8918   1.9334
   1.9494   1.9740   2.0084   2.0171   2.0542   2.0798   2.1163   2.1425
   2.1817   2.2147   2.2451   2.2733   2.2892   2.3465   2.3742   2.4275
   2.4484   2.5048   2.5345   2.5411   2.5827   2.6230   2.6377   2.6941
   2.7337   2.7622   2.7671   2.8396   2.8622   2.8819   2.9645   3.0278
   3.0889   3.1696   3.3183   3.4048
     eigenvalues at k+q:
 -35.1265 -34.9607 -34.9053 -34.8973 -34.6860 -34.6226 -34.5371 -34.2958
 -34.2325 -34.2212 -34.1472 -34.1195 -34.0435 -17.1822 -16.9959 -16.9027
 -16.8051 -16.7486 -16.7299 -16.6746 -16.6179 -16.5737 -16.5391 -16.4849
 -16.4526 -16.4116 -16.3880 -16.3743 -16.3069 -16.2839 -16.2439 -16.2010
 -16.1514 -16.1402 -16.1253 -16.0623 -15.9903 -15.9521 -15.9237 -15.8768
 -15.8539 -15.8245 -15.8085 -15.8010 -15.7866 -15.7684 -15.7408 -15.7094
 -15.6954 -15.6637 -15.6465 -15.6250 -15.6015 -15.5818 -15.5664 -15.5455
 -15.5253 -15.4928 -15.4716 -15.4516 -15.4271 -15.4100 -15.3802 -15.3564
 -15.3104 -15.3035 -15.2904 -15.2631 -15.2468 -15.2417 -15.2135 -15.1850
 -15.1715 -15.1394 -15.1063 -14.9252 -14.7144 -14.6133 -14.2667 -14.0976
 -13.8862 -13.7184 -13.6634 -13.6296 -13.5233 -13.4816 -13.3814 -13.3213
 -13.2578 -13.1807 -13.1411 -13.0968 -13.0465 -13.0044 -12.9658 -12.8495
 -12.8120 -12.6901 -12.6847 -12.6164 -12.6132 -12.5433 -12.4655 -12.3250
  -4.9734  -4.8640  -4.7804  -4.7270  -4.6946  -4.5858  -4.5455  -4.4949
  -4.3425  -4.3123  -4.2784  -4.2107  -4.1493  -4.0698  -4.0178  -3.9410
  -3.9285  -3.8411  -3.8107  -3.7604  -3.7115  -3.6934  -3.5078  -3.4522
  -3.0986  -2.5253  -2.2259  -2.1386  -1.9305  -1.8784  -1.7680  -1.7136
  -1.6910  -1.5827  -1.5283  -1.4586  -1.4171  -1.3752  -1.3180  -1.2822
  -1.2539  -1.2172  -1.1650  -1.0840  -1.0334  -0.9355  -0.8411  -0.7920
  -0.7587  -0.7002  -0.6930  -0.6574  -0.6118  -0.5671  -0.5221  -0.4843
  -0.4497  -0.4186  -0.3721  -0.3256  -0.1973  -0.1819  -0.1033  -0.0868
  -0.0624  -0.0026   0.0719   0.1162   0.1822   0.2249   0.3623   0.4151
   0.4771   0.4959   0.5423   0.5898   0.6526   0.6752   0.7053   0.7541
   0.7921   0.8047   0.8532   0.8749   0.9377   0.9799   1.0033   1.0518
   1.0809   1.1067   1.1417   1.1726   1.2054   1.2437   1.2628   1.2913
   1.3204   1.3369   1.3729   1.3965   1.4350   1.4575   1.4753   1.5002
   1.5160   1.5459   1.5894   1.6086   1.6305   1.6535   1.6763   1.7022
   1.7198   1.7344   1.7599   1.7892   1.8150   1.8648   1.8918   1.9334
   1.9494   1.9740   2.0084   2.0171   2.0542   2.0799   2.1163   2.1426
   2.1817   2.2147   2.2451   2.2734   2.2892   2.3465   2.3742   2.4275
   2.4484   2.5048   2.5345   2.5411   2.5827   2.6230   2.6377   2.6941
   2.7337   2.7623   2.7672   2.8396   2.8622   2.8819   2.9646   3.0278
   3.0889   3.1696   3.3183   3.4048
     cgsolve_all iterations  63    anorm=    0.75E-07
PARA_AUG  1     -26.4499032         0.0824997         0.0977521
     cgsolve_all iterations  65    anorm=    0.74E-07
PARA_AUG  2       0.1715139       -25.2384466        -0.8824453
     cgsolve_all iterations  63    anorm=    0.74E-07
PARA_AUG  3       0.1959291        -0.9073937       -24.0574365
     cgsolve_all iterations  72    anorm=    0.72E-07
     cgsolve_all iterations  71    anorm=    0.72E-07
     cgsolve_all iterations  73    anorm=    0.73E-07
     compute_u_kq: q = (    0.0204,    0.0000,    0.0000)
     Rotating WFCS
     ethr =  1.00E-14,  avg # of iterations = 23.0
     eigenvalues at k:
 -35.1265 -34.9607 -34.9054 -34.8973 -34.6860 -34.6226 -34.5371 -34.2958
 -34.2325 -34.2212 -34.1472 -34.1194 -34.0435 -17.1822 -16.9959 -16.9027
 -16.8051 -16.7486 -16.7299 -16.6746 -16.6179 -16.5737 -16.5391 -16.4850
 -16.4526 -16.4116 -16.3880 -16.3743 -16.3069 -16.2839 -16.2439 -16.2010
 -16.1514 -16.1402 -16.1253 -16.0623 -15.9903 -15.9521 -15.9237 -15.8768
 -15.8539 -15.8245 -15.8085 -15.8010 -15.7866 -15.7684 -15.7408 -15.7094
 -15.6954 -15.6637 -15.6465 -15.6250 -15.6015 -15.5818 -15.5664 -15.5455
 -15.5253 -15.4928 -15.4716 -15.4516 -15.4271 -15.4100 -15.3802 -15.3564
 -15.3104 -15.3035 -15.2904 -15.2631 -15.2468 -15.2417 -15.2135 -15.1850
 -15.1715 -15.1394 -15.1063 -14.9252 -14.7144 -14.6133 -14.2667 -14.0977
 -13.8862 -13.7184 -13.6634 -13.6296 -13.5233 -13.4816 -13.3814 -13.3213
 -13.2578 -13.1807 -13.1411 -13.0968 -13.0464 -13.0044 -12.9658 -12.8495
 -12.8120 -12.6901 -12.6847 -12.6164 -12.6133 -12.5433 -12.4655 -12.3250
  -4.9734  -4.8640  -4.7804  -4.7270  -4.6946  -4.5858  -4.5456  -4.4949
  -4.3425  -4.3123  -4.2784  -4.2107  -4.1493  -4.0698  -4.0179  -3.9410
  -3.9285  -3.8411  -3.8107  -3.7604  -3.7115  -3.6934  -3.5078  -3.4523
  -3.0986  -2.5253  -2.2259  -2.1386  -1.9305  -1.8784  -1.7680  -1.7136
  -1.6910  -1.5827  -1.5283  -1.4586  -1.4171  -1.3752  -1.3180  -1.2822
  -1.2539  -1.2172  -1.1650  -1.0840  -1.0334  -0.9355  -0.8411  -0.7921
  -0.7587  -0.7002  -0.6930  -0.6574  -0.6118  -0.5671  -0.5221  -0.4843
  -0.4497  -0.4186  -0.3721  -0.3256  -0.1973  -0.1819  -0.1033  -0.0868
  -0.0624  -0.0026   0.0719   0.1162   0.1822   0.2249   0.3623   0.4151
   0.4771   0.4959   0.5423   0.5898   0.6526   0.6752   0.7053   0.7541
   0.7921   0.8047   0.8532   0.8749   0.9377   0.9799   1.0033   1.0518
   1.0809   1.1067   1.1417   1.1726   1.2054   1.2437   1.2628   1.2913
   1.3204   1.3368   1.3729   1.3965   1.4349   1.4574   1.4753   1.5002
   1.5160   1.5459   1.5894   1.6086   1.6305   1.6535   1.6762   1.7022
   1.7198   1.7344   1.7599   1.7892   1.8150   1.8648   1.8918   1.9334
   1.9494   1.9740   2.0084   2.0171   2.0542   2.0798   2.1163   2.1425
   2.1817   2.2147   2.2451   2.2733   2.2892   2.3465   2.3742   2.4275
   2.4484   2.5048   2.5345   2.5411   2.5827   2.6230   2.6377   2.6941
   2.7337   2.7622   2.7671   2.8396   2.8622   2.8819   2.9645   3.0278
   3.0889   3.1696   3.3183   3.4048
     eigenvalues at k+q:
 -35.1265 -34.9607 -34.9053 -34.8973 -34.6860 -34.6226 -34.5371 -34.2958
 -34.2325 -34.2212 -34.1472 -34.1195 -34.0435 -17.1782 -16.9976 -16.9065
 -16.8108 -16.7505 -16.7289 -16.6756 -16.6223 -16.5728 -16.5359 -16.4828
 -16.4515 -16.4117 -16.3840 -16.3732 -16.3061 -16.2839 -16.2445 -16.2007
 -16.1532 -16.1413 -16.1263 -16.0624 -15.9922 -15.9537 -15.9219 -15.8805
 -15.8558 -15.8281 -15.8107 -15.8038 -15.7876 -15.7696 -15.7404 -15.7105
 -15.6961 -15.6637 -15.6467 -15.6236 -15.6029 -15.5805 -15.5666 -15.5476
 -15.5256 -15.4929 -15.4714 -15.4493 -15.4256 -15.4090 -15.3769 -15.3549
 -15.3067 -15.3015 -15.2893 -15.2619 -15.2460 -15.2414 -15.2113 -15.1837
 -15.1695 -15.1393 -15.1071 -14.9233 -14.7134 -14.6075 -14.2652 -14.0915
 -13.8842 -13.7179 -13.6589 -13.6250 -13.5204 -13.4770 -13.3742 -13.3135
 -13.2575 -13.1806 -13.1393 -13.0944 -13.0469 -13.0022 -12.9723 -12.8634
 -12.8245 -12.6929 -12.6854 -12.6237 -12.6153 -12.5491 -12.4752 -12.3259
  -4.9762  -4.8609  -4.7800  -4.7244  -4.6938  -4.5867  -4.5482  -4.4939
  -4.3453  -4.3122  -4.2783  -4.2087  -4.1461  -4.0703  -4.0194  -3.9419
  -3.9298  -3.8433  -3.8085  -3.7609  -3.7138  -3.6952  -3.5039  -3.4530
  -3.0996  -2.5241  -2.2177  -2.1327  -1.9274  -1.8692  -1.7633  -1.7119
  -1.6863  -1.5807  -1.5230  -1.4534  -1.4125  -1.3689  -1.3148  -1.2729
  -1.2503  -1.2107  -1.1597  -1.0764  -1.0278  -0.9407  -0.8448  -0.7925
  -0.7628  -0.7021  -0.6918  -0.6613  -0.6123  -0.5646  -0.5275  -0.4888
  -0.4533  -0.4204  -0.3751  -0.3290  -0.1962  -0.1835  -0.1072  -0.0845
  -0.0674  -0.0011   0.0672   0.1158   0.1813   0.2290   0.3612   0.4132
   0.4770   0.4968   0.5467   0.5871   0.6505   0.6732   0.6991   0.7476
   0.7830   0.7993   0.8493   0.8771   0.9383   0.9731   1.0022   1.0483
   1.0796   1.1048   1.1399   1.1677   1.2023   1.2383   1.2602   1.2865
   1.3184   1.3333   1.3696   1.3978   1.4348   1.4565   1.4709   1.4981
   1.5089   1.5420   1.5885   1.6076   1.6318   1.6526   1.6755   1.6975
   1.7144   1.7359   1.7543   1.7843   1.8090   1.8653   1.8935   1.9331
   1.9473   1.9744   2.0114   2.0157   2.0533   2.0807   2.1135   2.1441
   2.1813   2.2155   2.2456   2.2752   2.2910   2.3452   2.3770   2.4322
   2.4536   2.5098   2.5354   2.5437   2.5857   2.6278   2.6386   2.6948
   2.7357   2.7650   2.7688   2.8400   2.8676   2.8827   2.9634   3.0282
   3.0864   3.1685   3.3184   3.4057
     cgsolve_all iterations  72    anorm=    0.73E-07
     cgsolve_all iterations  71    anorm=    0.71E-07
     cgsolve_all iterations  71    anorm=    0.72E-07
     compute_u_kq: q = (   -0.0204,    0.0000,    0.0000)
     Rotating WFCS
     ethr =  1.00E-14,  avg # of iterations = 23.0
     eigenvalues at k:
 -35.1265 -34.9607 -34.9054 -34.8973 -34.6860 -34.6226 -34.5371 -34.2958
 -34.2325 -34.2212 -34.1472 -34.1194 -34.0435 -17.1822 -16.9959 -16.9027
 -16.8051 -16.7486 -16.7299 -16.6746 -16.6179 -16.5737 -16.5391 -16.4850
 -16.4526 -16.4116 -16.3880 -16.3743 -16.3069 -16.2839 -16.2439 -16.2010
 -16.1514 -16.1402 -16.1253 -16.0623 -15.9903 -15.9521 -15.9237 -15.8768
 -15.8539 -15.8245 -15.8085 -15.8010 -15.7866 -15.7684 -15.7408 -15.7094
 -15.6954 -15.6637 -15.6465 -15.6250 -15.6015 -15.5818 -15.5664 -15.5455
 -15.5253 -15.4928 -15.4716 -15.4516 -15.4271 -15.4100 -15.3802 -15.3564
 -15.3104 -15.3035 -15.2904 -15.2631 -15.2468 -15.2417 -15.2135 -15.1850
 -15.1715 -15.1394 -15.1063 -14.9252 -14.7144 -14.6133 -14.2667 -14.0977
 -13.8862 -13.7184 -13.6634 -13.6296 -13.5233 -13.4816 -13.3814 -13.3213
 -13.2578 -13.1807 -13.1411 -13.0968 -13.0464 -13.0044 -12.9658 -12.8495
 -12.8120 -12.6901 -12.6847 -12.6164 -12.6133 -12.5433 -12.4655 -12.3250
  -4.9734  -4.8640  -4.7804  -4.7270  -4.6946  -4.5858  -4.5456  -4.4949
  -4.3425  -4.3123  -4.2784  -4.2107  -4.1493  -4.0698  -4.0179  -3.9410
  -3.9285  -3.8411  -3.8107  -3.7604  -3.7115  -3.6934  -3.5078  -3.4523
  -3.0986  -2.5253  -2.2259  -2.1386  -1.9305  -1.8784  -1.7680  -1.7136
  -1.6910  -1.5827  -1.5283  -1.4586  -1.4171  -1.3752  -1.3180  -1.2822
  -1.2539  -1.2172  -1.1650  -1.0840  -1.0334  -0.9355  -0.8411  -0.7921
  -0.7587  -0.7002  -0.6930  -0.6574  -0.6118  -0.5671  -0.5221  -0.4843
  -0.4497  -0.4186  -0.3721  -0.3256  -0.1973  -0.1819  -0.1033  -0.0868
  -0.0624  -0.0026   0.0719   0.1162   0.1822   0.2249   0.3623   0.4151
   0.4771   0.4959   0.5423   0.5898   0.6526   0.6752   0.7053   0.7541
   0.7921   0.8047   0.8532   0.8749   0.9377   0.9799   1.0033   1.0518
   1.0809   1.1067   1.1417   1.1726   1.2054   1.2437   1.2628   1.2913
   1.3204   1.3368   1.3729   1.3965   1.4349   1.4574   1.4753   1.5002
   1.5160   1.5459   1.5894   1.6086   1.6305   1.6535   1.6762   1.7022
   1.7198   1.7344   1.7599   1.7892   1.8150   1.8648   1.8918   1.9334
   1.9494   1.9740   2.0084   2.0171   2.0542   2.0798   2.1163   2.1425
   2.1817   2.2147   2.2451   2.2733   2.2892   2.3465   2.3742   2.4275
   2.4484   2.5048   2.5345   2.5411   2.5827   2.6230   2.6377   2.6941
   2.7337   2.7622   2.7671   2.8396   2.8622   2.8819   2.9645   3.0278
   3.0889   3.1696   3.3183   3.4048
     eigenvalues at k+q:
 -35.1265 -34.9607 -34.9053 -34.8973 -34.6860 -34.6226 -34.5371 -34.2958
 -34.2326 -34.2211 -34.1472 -34.1195 -34.0435 -17.1862 -16.9943 -16.8987
 -16.7994 -16.7465 -16.7308 -16.6736 -16.6135 -16.5749 -16.5423 -16.4873
 -16.4542 -16.4124 -16.3913 -16.3749 -16.3080 -16.2839 -16.2428 -16.2009
 -16.1497 -16.1390 -16.1246 -16.0627 -15.9880 -15.9504 -15.9255 -15.8732
 -15.8521 -15.8214 -15.8059 -15.7981 -15.7853 -15.7671 -15.7413 -15.7086
 -15.6947 -15.6639 -15.6459 -15.6264 -15.5999 -15.5833 -15.5660 -15.5438
 -15.5246 -15.4929 -15.4714 -15.4538 -15.4286 -15.4112 -15.3838 -15.3578
 -15.3144 -15.3055 -15.2912 -15.2644 -15.2479 -15.2418 -15.2155 -15.1865
 -15.1734 -15.1395 -15.1055 -14.9271 -14.7155 -14.6190 -14.2683 -14.1037
 -13.8881 -13.7193 -13.6686 -13.6331 -13.5264 -13.4863 -13.3880 -13.3287
 -13.2576 -13.1806 -13.1432 -13.0988 -13.0461 -13.0066 -12.9591 -12.8361
 -12.8003 -12.6885 -12.6829 -12.6124 -12.6077 -12.5375 -12.4562 -12.3239
  -4.9705  -4.8672  -4.7809  -4.7297  -4.6951  -4.5850  -4.5429  -4.4961
  -4.3398  -4.3123  -4.2780  -4.2129  -4.1525  -4.0695  -4.0166  -3.9400
  -3.9269  -3.8390  -3.8128  -3.7603  -3.7087  -3.6914  -3.5119  -3.4516
  -3.0976  -2.5266  -2.2342  -2.1445  -1.9342  -1.8869  -1.7731  -1.7158
  -1.6957  -1.5847  -1.5345  -1.4633  -1.4219  -1.3810  -1.3212  -1.2906
  -1.2572  -1.2233  -1.1705  -1.0913  -1.0386  -0.9309  -0.8374  -0.7914
  -0.7554  -0.6997  -0.6930  -0.6534  -0.6109  -0.5687  -0.5182  -0.4792
  -0.4459  -0.4176  -0.3689  -0.3219  -0.1987  -0.1807  -0.1020  -0.0878
  -0.0562  -0.0035   0.0762   0.1168   0.1823   0.2206   0.3638   0.4176
   0.4759   0.4963   0.5386   0.5924   0.6548   0.6767   0.7101   0.7609
   0.7991   0.8127   0.8573   0.8740   0.9367   0.9851   1.0049   1.0555
   1.0821   1.1082   1.1432   1.1773   1.2091   1.2479   1.2657   1.2956
   1.3227   1.3401   1.3761   1.3956   1.4345   1.4582   1.4797   1.5036
   1.5230   1.5499   1.5886   1.6099   1.6291   1.6549   1.6767   1.7070
   1.7244   1.7343   1.7665   1.7942   1.8215   1.8642   1.8897   1.9337
   1.9514   1.9735   2.0049   2.0182   2.0540   2.0796   2.1198   2.1407
   2.1824   2.2142   2.2431   2.2724   2.2883   2.3475   2.3719   2.4192
   2.4465   2.4994   2.5321   2.5402   2.5794   2.6181   2.6373   2.6937
   2.7317   2.7580   2.7672   2.8377   2.8589   2.8811   2.9658   3.0275
   3.0910   3.1701   3.3182   3.4041
     cgsolve_all iterations  73    anorm=    0.73E-07
     cgsolve_all iterations  71    anorm=    0.73E-07
     cgsolve_all iterations  73    anorm=    0.72E-07
     compute_u_kq: q = (    0.0000,    0.0204,    0.0000)
     Rotating WFCS
     ethr =  1.00E-14,  avg # of iterations = 23.0
     eigenvalues at k:
 -35.1265 -34.9607 -34.9054 -34.8973 -34.6860 -34.6226 -34.5371 -34.2958
 -34.2325 -34.2212 -34.1472 -34.1194 -34.0435 -17.1822 -16.9959 -16.9027
 -16.8051 -16.7486 -16.7299 -16.6746 -16.6179 -16.5737 -16.5391 -16.4850
 -16.4526 -16.4116 -16.3880 -16.3743 -16.3069 -16.2839 -16.2439 -16.2010
 -16.1514 -16.1402 -16.1253 -16.0623 -15.9903 -15.9521 -15.9237 -15.8768
 -15.8539 -15.8245 -15.8085 -15.8010 -15.7866 -15.7684 -15.7408 -15.7094
 -15.6954 -15.6637 -15.6465 -15.6250 -15.6015 -15.5818 -15.5664 -15.5455
 -15.5253 -15.4928 -15.4716 -15.4516 -15.4271 -15.4100 -15.3802 -15.3564
 -15.3104 -15.3035 -15.2904 -15.2631 -15.2468 -15.2417 -15.2135 -15.1850
 -15.1715 -15.1394 -15.1063 -14.9252 -14.7144 -14.6133 -14.2667 -14.0977
 -13.8862 -13.7184 -13.6634 -13.6296 -13.5233 -13.4816 -13.3814 -13.3213
 -13.2578 -13.1807 -13.1411 -13.0968 -13.0464 -13.0044 -12.9658 -12.8495
 -12.8120 -12.6901 -12.6847 -12.6164 -12.6133 -12.5433 -12.4655 -12.3250
  -4.9734  -4.8640  -4.7804  -4.7270  -4.6946  -4.5858  -4.5456  -4.4949
  -4.3425  -4.3123  -4.2784  -4.2107  -4.1493  -4.0698  -4.0179  -3.9410
  -3.9285  -3.8411  -3.8107  -3.7604  -3.7115  -3.6934  -3.5078  -3.4523
  -3.0986  -2.5253  -2.2259  -2.1386  -1.9305  -1.8784  -1.7680  -1.7136
  -1.6910  -1.5827  -1.5283  -1.4586  -1.4171  -1.3752  -1.3180  -1.2822
  -1.2539  -1.2172  -1.1650  -1.0840  -1.0334  -0.9355  -0.8411  -0.7921
  -0.7587  -0.7002  -0.6930  -0.6574  -0.6118  -0.5671  -0.5221  -0.4843
  -0.4497  -0.4186  -0.3721  -0.3256  -0.1973  -0.1819  -0.1033  -0.0868
  -0.0624  -0.0026   0.0719   0.1162   0.1822   0.2249   0.3623   0.4151
   0.4771   0.4959   0.5423   0.5898   0.6526   0.6752   0.7053   0.7541
   0.7921   0.8047   0.8532   0.8749   0.9377   0.9799   1.0033   1.0518
   1.0809   1.1067   1.1417   1.1726   1.2054   1.2437   1.2628   1.2913
   1.3204   1.3368   1.3729   1.3965   1.4349   1.4574   1.4753   1.5002
   1.5160   1.5459   1.5894   1.6086   1.6305   1.6535   1.6762   1.7022
   1.7198   1.7344   1.7599   1.7892   1.8150   1.8648   1.8918   1.9334
   1.9494   1.9740   2.0084   2.0171   2.0542   2.0798   2.1163   2.1425
   2.1817   2.2147   2.2451   2.2733   2.2892   2.3465   2.3742   2.4275
   2.4484   2.5048   2.5345   2.5411   2.5827   2.6230   2.6377   2.6941
   2.7337   2.7622   2.7671   2.8396   2.8622   2.8819   2.9645   3.0278
   3.0889   3.1696   3.3183   3.4048
     eigenvalues at k+q:
 -35.1265 -34.9607 -34.9053 -34.8973 -34.6860 -34.6226 -34.5371 -34.2958
 -34.2325 -34.2212 -34.1472 -34.1195 -34.0435 -17.1823 -16.9958 -16.9026
 -16.8050 -16.7492 -16.7297 -16.6747 -16.6173 -16.5744 -16.5367 -16.4884
 -16.4505 -16.4120 -16.3884 -16.3743 -16.3078 -16.2824 -16.2449 -16.2006
 -16.1516 -16.1403 -16.1252 -16.0620 -15.9896 -15.9518 -15.9236 -15.8761
 -15.8557 -15.8257 -15.8080 -15.8015 -15.7871 -15.7677 -15.7399 -15.7101
 -15.6955 -15.6653 -15.6457 -15.6224 -15.6002 -15.5838 -15.5669 -15.5444
 -15.5246 -15.4920 -15.4713 -15.4520 -15.4257 -15.4103 -15.3805 -15.3571
 -15.3120 -15.3045 -15.2904 -15.2636 -15.2460 -15.2416 -15.2144 -15.1845
 -15.1717 -15.1392 -15.1063 -14.9252 -14.7143 -14.6134 -14.2668 -14.0982
 -13.8868 -13.7182 -13.6649 -13.6289 -13.5232 -13.4811 -13.3818 -13.3161
 -13.2574 -13.1803 -13.1407 -13.0971 -13.0464 -13.0050 -12.9671 -12.8539
 -12.8179 -12.6885 -12.6806 -12.6177 -12.6111 -12.5425 -12.4649 -12.3249
  -4.9730  -4.8643  -4.7795  -4.7275  -4.6953  -4.5837  -4.5462  -4.4967
  -4.3430  -4.3126  -4.2788  -4.2103  -4.1498  -4.0689  -4.0162  -3.9403
  -3.9275  -3.8435  -3.8104  -3.7611  -3.7124  -3.6923  -3.5070  -3.4521
  -3.0990  -2.5263  -2.2244  -2.1406  -1.9310  -1.8777  -1.7678  -1.7151
  -1.6892  -1.5822  -1.5286  -1.4608  -1.4187  -1.3785  -1.3170  -1.2819
  -1.2571  -1.2132  -1.1595  -1.0864  -1.0291  -0.9343  -0.8441  -0.7935
  -0.7574  -0.6998  -0.6922  -0.6572  -0.6120  -0.5725  -0.5228  -0.4811
  -0.4474  -0.4133  -0.3712  -0.3299  -0.1973  -0.1838  -0.1033  -0.0931
  -0.0592  -0.0035   0.0746   0.1162   0.1856   0.2258   0.3610   0.4164
   0.4749   0.4949   0.5421   0.5896   0.6530   0.6764   0.7059   0.7541
   0.7942   0.8021   0.8530   0.8759   0.9379   0.9702   1.0061   1.0518
   1.0821   1.1082   1.1399   1.1716   1.2033   1.2459   1.2644   1.2880
   1.3196   1.3364   1.3709   1.3965   1.4305   1.4581   1.4797   1.5006
   1.5151   1.5477   1.5893   1.6088   1.6295   1.6533   1.6801   1.7052
   1.7214   1.7351   1.7590   1.7889   1.8167   1.8645   1.8934   1.9331
   1.9488   1.9730   2.0085   2.0162   2.0542   2.0808   2.1173   2.1454
   2.1813   2.2146   2.2442   2.2731   2.2939   2.3485   2.3717   2.4241
   2.4438   2.5073   2.5325   2.5425   2.5808   2.6220   2.6353   2.6935
   2.7329   2.7654   2.7691   2.8415   2.8633   2.8841   2.9641   3.0269
   3.0874   3.1682   3.3186   3.4047
     cgsolve_all iterations  72    anorm=    0.73E-07
     cgsolve_all iterations  71    anorm=    0.73E-07
     cgsolve_all iterations  72    anorm=    0.73E-07
     compute_u_kq: q = (    0.0000,   -0.0204,    0.0000)
     Rotating WFCS
     ethr =  1.00E-14,  avg # of iterations = 23.0
     eigenvalues at k:
 -35.1265 -34.9607 -34.9054 -34.8973 -34.6860 -34.6226 -34.5371 -34.2958
 -34.2325 -34.2212 -34.1472 -34.1194 -34.0435 -17.1822 -16.9959 -16.9027
 -16.8051 -16.7486 -16.7299 -16.6746 -16.6179 -16.5737 -16.5391 -16.4850
 -16.4526 -16.4116 -16.3880 -16.3743 -16.3069 -16.2839 -16.2439 -16.2010
 -16.1514 -16.1402 -16.1253 -16.0623 -15.9903 -15.9521 -15.9237 -15.8768
 -15.8539 -15.8245 -15.8085 -15.8010 -15.7866 -15.7684 -15.7408 -15.7094
 -15.6954 -15.6637 -15.6465 -15.6250 -15.6015 -15.5818 -15.5664 -15.5455
 -15.5253 -15.4928 -15.4716 -15.4516 -15.4271 -15.4100 -15.3802 -15.3564
 -15.3104 -15.3035 -15.2904 -15.2631 -15.2468 -15.2417 -15.2135 -15.1850
 -15.1715 -15.1394 -15.1063 -14.9252 -14.7144 -14.6133 -14.2667 -14.0977
 -13.8862 -13.7184 -13.6634 -13.6296 -13.5233 -13.4816 -13.3814 -13.3213
 -13.2578 -13.1807 -13.1411 -13.0968 -13.0464 -13.0044 -12.9658 -12.8495
 -12.8120 -12.6901 -12.6847 -12.6164 -12.6133 -12.5433 -12.4655 -12.3250
  -4.9734  -4.8640  -4.7804  -4.7270  -4.6946  -4.5858  -4.5456  -4.4949
  -4.3425  -4.3123  -4.2784  -4.2107  -4.1493  -4.0698  -4.0179  -3.9410
  -3.9285  -3.8411  -3.8107  -3.7604  -3.7115  -3.6934  -3.5078  -3.4523
  -3.0986  -2.5253  -2.2259  -2.1386  -1.9305  -1.8784  -1.7680  -1.7136
  -1.6910  -1.5827  -1.5283  -1.4586  -1.4171  -1.3752  -1.3180  -1.2822
  -1.2539  -1.2172  -1.1650  -1.0840  -1.0334  -0.9355  -0.8411  -0.7921
  -0.7587  -0.7002  -0.6930  -0.6574  -0.6118  -0.5671  -0.5221  -0.4843
  -0.4497  -0.4186  -0.3721  -0.3256  -0.1973  -0.1819  -0.1033  -0.0868
  -0.0624  -0.0026   0.0719   0.1162   0.1822   0.2249   0.3623   0.4151
   0.4771   0.4959   0.5423   0.5898   0.6526   0.6752   0.7053   0.7541
   0.7921   0.8047   0.8532   0.8749   0.9377   0.9799   1.0033   1.0518
   1.0809   1.1067   1.1417   1.1726   1.2054   1.2437   1.2628   1.2913
   1.3204   1.3368   1.3729   1.3965   1.4349   1.4574   1.4753   1.5002
   1.5160   1.5459   1.5894   1.6086   1.6305   1.6535   1.6762   1.7022
   1.7198   1.7344   1.7599   1.7892   1.8150   1.8648   1.8918   1.9334
   1.9494   1.9740   2.0084   2.0171   2.0542   2.0798   2.1163   2.1425
   2.1817   2.2147   2.2451   2.2733   2.2892   2.3465   2.3742   2.4275
   2.4484   2.5048   2.5345   2.5411   2.5827   2.6230   2.6377   2.6941
   2.7337   2.7622   2.7671   2.8396   2.8622   2.8819   2.9645   3.0278
   3.0889   3.1696   3.3183   3.4048
     eigenvalues at k+q:
 -35.1265 -34.9607 -34.9053 -34.8973 -34.6860 -34.6226 -34.5371 -34.2958
 -34.2325 -34.2212 -34.1472 -34.1195 -34.0435 -17.1821 -16.9960 -16.9028
 -16.8050 -16.7481 -16.7300 -16.6747 -16.6183 -16.5729 -16.5414 -16.4814
 -16.4547 -16.4124 -16.3875 -16.3736 -16.3061 -16.2851 -16.2431 -16.2014
 -16.1510 -16.1401 -16.1254 -16.0627 -15.9907 -15.9526 -15.9237 -15.8776
 -15.8520 -15.8238 -15.8092 -15.8004 -15.7859 -15.7698 -15.7412 -15.7091
 -15.6960 -15.6622 -15.6467 -15.6271 -15.6025 -15.5798 -15.5659 -15.5459
 -15.5260 -15.4936 -15.4724 -15.4506 -15.4284 -15.4098 -15.3798 -15.3557
 -15.3089 -15.3022 -15.2906 -15.2628 -15.2479 -15.2414 -15.2125 -15.1855
 -15.1713 -15.1396 -15.1065 -14.9260 -14.7144 -14.6133 -14.2666 -14.0971
 -13.8851 -13.7189 -13.6619 -13.6304 -13.5233 -13.4825 -13.3826 -13.3246
 -13.2581 -13.1810 -13.1410 -13.0963 -13.0464 -13.0038 -12.9647 -12.8456
 -12.8061 -12.6950 -12.6860 -12.6192 -12.6110 -12.5439 -12.4661 -12.3250
  -4.9741  -4.8640  -4.7806  -4.7266  -4.6934  -4.5885  -4.5450  -4.4930
  -4.3419  -4.3120  -4.2778  -4.2115  -4.1491  -4.0721  -4.0185  -3.9414
  -3.9290  -3.8387  -3.8105  -3.7599  -3.7112  -3.6942  -3.5086  -3.4524
  -3.0985  -2.5243  -2.2278  -2.1359  -1.9328  -1.8777  -1.7682  -1.7109
  -1.6920  -1.5831  -1.5282  -1.4577  -1.4147  -1.3720  -1.3194  -1.2825
  -1.2504  -1.2216  -1.1693  -1.0820  -1.0375  -0.9365  -0.8385  -0.7910
  -0.7600  -0.7026  -0.6908  -0.6575  -0.6116  -0.5617  -0.5219  -0.4881
  -0.4523  -0.4224  -0.3734  -0.3211  -0.1979  -0.1807  -0.1043  -0.0810
  -0.0647  -0.0014   0.0679   0.1191   0.1788   0.2244   0.3635   0.4142
   0.4785   0.4973   0.5427   0.5902   0.6520   0.6726   0.7054   0.7538
   0.7899   0.8077   0.8526   0.8740   0.9364   0.9878   1.0018   1.0518
   1.0798   1.1063   1.1423   1.1741   1.2068   1.2417   1.2606   1.2945
   1.3202   1.3377   1.3744   1.3967   1.4384   1.4572   1.4710   1.4996
   1.5180   1.5445   1.5891   1.6098   1.6320   1.6534   1.6713   1.7004
   1.7181   1.7344   1.7606   1.7895   1.8140   1.8654   1.8906   1.9328
   1.9507   1.9747   2.0082   2.0179   2.0540   2.0791   2.1163   2.1394
   2.1822   2.2147   2.2460   2.2734   2.2861   2.3445   2.3760   2.4301
   2.4537   2.5017   2.5333   2.5432   2.5849   2.6238   2.6400   2.6950
   2.7337   2.7582   2.7654   2.8369   2.8618   2.8801   2.9649   3.0289
   3.0904   3.1713   3.3182   3.4049
     cgsolve_all iterations  72    anorm=    0.72E-07
     cgsolve_all iterations  71    anorm=    0.73E-07
     cgsolve_all iterations  73    anorm=    0.72E-07
     compute_u_kq: q = (    0.0000,    0.0000,    0.0204)
     Rotating WFCS
     ethr =  1.00E-14,  avg # of iterations = 23.0
     eigenvalues at k:
 -35.1265 -34.9607 -34.9054 -34.8973 -34.6860 -34.6226 -34.5371 -34.2958
 -34.2325 -34.2212 -34.1472 -34.1194 -34.0435 -17.1822 -16.9959 -16.9027
 -16.8051 -16.7486 -16.7299 -16.6746 -16.6179 -16.5737 -16.5391 -16.4850
 -16.4526 -16.4116 -16.3880 -16.3743 -16.3069 -16.2839 -16.2439 -16.2010
 -16.1514 -16.1402 -16.1253 -16.0623 -15.9903 -15.9521 -15.9237 -15.8768
 -15.8539 -15.8245 -15.8085 -15.8010 -15.7866 -15.7684 -15.7408 -15.7094
 -15.6954 -15.6637 -15.6465 -15.6250 -15.6015 -15.5818 -15.5664 -15.5455
 -15.5253 -15.4928 -15.4716 -15.4516 -15.4271 -15.4100 -15.3802 -15.3564
 -15.3104 -15.3035 -15.2904 -15.2631 -15.2468 -15.2417 -15.2135 -15.1850
 -15.1715 -15.1394 -15.1063 -14.9252 -14.7144 -14.6133 -14.2667 -14.0977
 -13.8862 -13.7184 -13.6634 -13.6296 -13.5233 -13.4816 -13.3814 -13.3213
 -13.2578 -13.1807 -13.1411 -13.0968 -13.0464 -13.0044 -12.9658 -12.8495
 -12.8120 -12.6901 -12.6847 -12.6164 -12.6133 -12.5433 -12.4655 -12.3250
  -4.9734  -4.8640  -4.7804  -4.7270  -4.6946  -4.5858  -4.5456  -4.4949
  -4.3425  -4.3123  -4.2784  -4.2107  -4.1493  -4.0698  -4.0179  -3.9410
  -3.9285  -3.8411  -3.8107  -3.7604  -3.7115  -3.6934  -3.5078  -3.4523
  -3.0986  -2.5253  -2.2259  -2.1386  -1.9305  -1.8784  -1.7680  -1.7136
  -1.6910  -1.5827  -1.5283  -1.4586  -1.4171  -1.3752  -1.3180  -1.2822
  -1.2539  -1.2172  -1.1650  -1.0840  -1.0334  -0.9355  -0.8411  -0.7921
  -0.7587  -0.7002  -0.6930  -0.6574  -0.6118  -0.5671  -0.5221  -0.4843
  -0.4497  -0.4186  -0.3721  -0.3256  -0.1973  -0.1819  -0.1033  -0.0868
  -0.0624  -0.0026   0.0719   0.1162   0.1822   0.2249   0.3623   0.4151
   0.4771   0.4959   0.5423   0.5898   0.6526   0.6752   0.7053   0.7541
   0.7921   0.8047   0.8532   0.8749   0.9377   0.9799   1.0033   1.0518
   1.0809   1.1067   1.1417   1.1726   1.2054   1.2437   1.2628   1.2913
   1.3204   1.3368   1.3729   1.3965   1.4349   1.4574   1.4753   1.5002
   1.5160   1.5459   1.5894   1.6086   1.6305   1.6535   1.6762   1.7022
   1.7198   1.7344   1.7599   1.7892   1.8150   1.8648   1.8918   1.9334
   1.9494   1.9740   2.0084   2.0171   2.0542   2.0798   2.1163   2.1425
   2.1817   2.2147   2.2451   2.2733   2.2892   2.3465   2.3742   2.4275
   2.4484   2.5048   2.5345   2.5411   2.5827   2.6230   2.6377   2.6941
   2.7337   2.7622   2.7671   2.8396   2.8622   2.8819   2.9645   3.0278
   3.0889   3.1696   3.3183   3.4048
     eigenvalues at k+q:
 -35.1265 -34.9607 -34.9053 -34.8973 -34.6860 -34.6226 -34.5371 -34.2958
 -34.2325 -34.2212 -34.1472 -34.1195 -34.0435 -17.1822 -16.9960 -16.9028
 -16.8051 -16.7483 -16.7300 -16.6747 -16.6183 -16.5733 -16.5395 -16.4845
 -16.4527 -16.4119 -16.3878 -16.3745 -16.3069 -16.2842 -16.2416 -16.2025
 -16.1511 -16.1399 -16.1257 -16.0627 -15.9903 -15.9524 -15.9240 -15.8764
 -15.8540 -15.8235 -15.8094 -15.8020 -15.7851 -15.7694 -15.7413 -15.7100
 -15.6942 -15.6647 -15.6454 -15.6251 -15.6021 -15.5808 -15.5660 -15.5456
 -15.5248 -15.4932 -15.4712 -15.4520 -15.4281 -15.4095 -15.3801 -15.3561
 -15.3102 -15.3034 -15.2906 -15.2634 -15.2471 -15.2415 -15.2134 -15.1850
 -15.1715 -15.1394 -15.1063 -14.9252 -14.7144 -14.6133 -14.2667 -14.0975
 -13.8861 -13.7197 -13.6607 -13.6306 -13.5233 -13.4816 -13.3820 -13.3210
 -13.2579 -13.1806 -13.1410 -13.0969 -13.0461 -13.0045 -12.9659 -12.8496
 -12.8122 -12.6900 -12.6848 -12.6165 -12.6133 -12.5433 -12.4656 -12.3250
  -4.9735  -4.8640  -4.7803  -4.7269  -4.6947  -4.5858  -4.5456  -4.4950
  -4.3425  -4.3125  -4.2783  -4.2107  -4.1493  -4.0697  -4.0179  -3.9409
  -3.9287  -3.8411  -3.8104  -3.7605  -3.7115  -3.6934  -3.5078  -3.4522
  -3.0987  -2.5253  -2.2258  -2.1386  -1.9305  -1.8776  -1.7671  -1.7152
  -1.6914  -1.5830  -1.5271  -1.4590  -1.4192  -1.3748  -1.3166  -1.2806
  -1.2542  -1.2167  -1.1655  -1.0817  -1.0344  -0.9374  -0.8408  -0.7926
  -0.7589  -0.6973  -0.6938  -0.6576  -0.6100  -0.5696  -0.5221  -0.4846
  -0.4500  -0.4214  -0.3736  -0.3225  -0.1979  -0.1796  -0.1042  -0.0869
  -0.0611  -0.0030   0.0723   0.1166   0.1811   0.2235   0.3619   0.4168
   0.4778   0.4974   0.5419   0.5886   0.6533   0.6751   0.7054   0.7527
   0.7939   0.8050   0.8507   0.8760   0.9354   0.9783   1.0047   1.0504
   1.0806   1.1036   1.1429   1.1742   1.2059   1.2423   1.2654   1.2929
   1.3188   1.3359   1.3780   1.3952   1.4325   1.4568   1.4735   1.5000
   1.5148   1.5457   1.5924   1.6078   1.6311   1.6528   1.6783   1.7027
   1.7193   1.7328   1.7618   1.7903   1.8154   1.8661   1.8911   1.9334
   1.9507   1.9756   2.0076   2.0150   2.0522   2.0786   2.1171   2.1426
   2.1827   2.2147   2.2448   2.2734   2.2887   2.3465   2.3752   2.4283
   2.4477   2.5053   2.5345   2.5411   2.5819   2.6223   2.6373   2.6943
   2.7337   2.7607   2.7663   2.8387   2.8651   2.8824   2.9654   3.0277
   3.0888   3.1692   3.3183   3.4049
     cgsolve_all iterations  72    anorm=    0.72E-07
     cgsolve_all iterations  71    anorm=    0.72E-07
     cgsolve_all iterations  73    anorm=    0.73E-07
     compute_u_kq: q = (    0.0000,    0.0000,   -0.0204)
     Rotating WFCS
     ethr =  1.00E-14,  avg # of iterations = 23.0
     eigenvalues at k:
 -35.1265 -34.9607 -34.9054 -34.8973 -34.6860 -34.6226 -34.5371 -34.2958
 -34.2325 -34.2212 -34.1472 -34.1194 -34.0435 -17.1822 -16.9959 -16.9027
 -16.8051 -16.7486 -16.7299 -16.6746 -16.6179 -16.5737 -16.5391 -16.4850
 -16.4526 -16.4116 -16.3880 -16.3743 -16.3069 -16.2839 -16.2439 -16.2010
 -16.1514 -16.1402 -16.1253 -16.0623 -15.9903 -15.9521 -15.9237 -15.8768
 -15.8539 -15.8245 -15.8085 -15.8010 -15.7866 -15.7684 -15.7408 -15.7094
 -15.6954 -15.6637 -15.6465 -15.6250 -15.6015 -15.5818 -15.5664 -15.5455
 -15.5253 -15.4928 -15.4716 -15.4516 -15.4271 -15.4100 -15.3802 -15.3564
 -15.3104 -15.3035 -15.2904 -15.2631 -15.2468 -15.2417 -15.2135 -15.1850
 -15.1715 -15.1394 -15.1063 -14.9252 -14.7144 -14.6133 -14.2667 -14.0977
 -13.8862 -13.7184 -13.6634 -13.6296 -13.5233 -13.4816 -13.3814 -13.3213
 -13.2578 -13.1807 -13.1411 -13.0968 -13.0464 -13.0044 -12.9658 -12.8495
 -12.8120 -12.6901 -12.6847 -12.6164 -12.6133 -12.5433 -12.4655 -12.3250
  -4.9734  -4.8640  -4.7804  -4.7270  -4.6946  -4.5858  -4.5456  -4.4949
  -4.3425  -4.3123  -4.2784  -4.2107  -4.1493  -4.0698  -4.0179  -3.9410
  -3.9285  -3.8411  -3.8107  -3.7604  -3.7115  -3.6934  -3.5078  -3.4523
  -3.0986  -2.5253  -2.2259  -2.1386  -1.9305  -1.8784  -1.7680  -1.7136
  -1.6910  -1.5827  -1.5283  -1.4586  -1.4171  -1.3752  -1.3180  -1.2822
  -1.2539  -1.2172  -1.1650  -1.0840  -1.0334  -0.9355  -0.8411  -0.7921
  -0.7587  -0.7002  -0.6930  -0.6574  -0.6118  -0.5671  -0.5221  -0.4843
  -0.4497  -0.4186  -0.3721  -0.3256  -0.1973  -0.1819  -0.1033  -0.0868
  -0.0624  -0.0026   0.0719   0.1162   0.1822   0.2249   0.3623   0.4151
   0.4771   0.4959   0.5423   0.5898   0.6526   0.6752   0.7053   0.7541
   0.7921   0.8047   0.8532   0.8749   0.9377   0.9799   1.0033   1.0518
   1.0809   1.1067   1.1417   1.1726   1.2054   1.2437   1.2628   1.2913
   1.3204   1.3368   1.3729   1.3965   1.4349   1.4574   1.4753   1.5002
   1.5160   1.5459   1.5894   1.6086   1.6305   1.6535   1.6762   1.7022
   1.7198   1.7344   1.7599   1.7892   1.8150   1.8648   1.8918   1.9334
   1.9494   1.9740   2.0084   2.0171   2.0542   2.0798   2.1163   2.1425
   2.1817   2.2147   2.2451   2.2733   2.2892   2.3465   2.3742   2.4275
   2.4484   2.5048   2.5345   2.5411   2.5827   2.6230   2.6377   2.6941
   2.7337   2.7622   2.7671   2.8396   2.8622   2.8819   2.9645   3.0278
   3.0889   3.1696   3.3183   3.4048
     eigenvalues at k+q:
 -35.1265 -34.9607 -34.9053 -34.8973 -34.6860 -34.6226 -34.5371 -34.2958
 -34.2325 -34.2212 -34.1472 -34.1195 -34.0435 -17.1823 -16.9958 -16.9027
 -16.8050 -16.7489 -16.7297 -16.6747 -16.6176 -16.5740 -16.5387 -16.4854
 -16.4526 -16.4114 -16.3881 -16.3741 -16.3069 -16.2837 -16.2461 -16.1995
 -16.1516 -16.1405 -16.1251 -16.0619 -15.9900 -15.9519 -15.9235 -15.8771
 -15.8538 -15.8257 -15.8079 -15.7998 -15.7882 -15.7673 -15.7403 -15.7087
 -15.6966 -15.6629 -15.6473 -15.6249 -15.6010 -15.5827 -15.5667 -15.5453
 -15.5259 -15.4924 -15.4722 -15.4512 -15.4260 -15.4104 -15.3803 -15.3568
 -15.3106 -15.3035 -15.2903 -15.2629 -15.2466 -15.2418 -15.2136 -15.1850
 -15.1716 -15.1394 -15.1062 -14.9252 -14.7145 -14.6133 -14.2667 -14.0978
 -13.8862 -13.7171 -13.6661 -13.6286 -13.5230 -13.4820 -13.3809 -13.3215
 -13.2576 -13.1808 -13.1412 -13.0967 -13.0469 -13.0043 -12.9657 -12.8493
 -12.8119 -12.6901 -12.6847 -12.6164 -12.6132 -12.5432 -12.4654 -12.3249
  -4.9734  -4.8640  -4.7805  -4.7271  -4.6945  -4.5859  -4.5455  -4.4949
  -4.3424  -4.3121  -4.2785  -4.2108  -4.1492  -4.0699  -4.0177  -3.9413
  -3.9283  -3.8411  -3.8108  -3.7604  -3.7115  -3.6934  -3.5078  -3.4523
  -3.0986  -2.5253  -2.2260  -2.1386  -1.9310  -1.8781  -1.7694  -1.7126
  -1.6902  -1.5826  -1.5295  -1.4580  -1.4147  -1.3753  -1.3194  -1.2838
  -1.2536  -1.2182  -1.1649  -1.0858  -1.0326  -0.9336  -0.8410  -0.7915
  -0.7583  -0.7036  -0.6920  -0.6571  -0.6142  -0.5640  -0.5221  -0.4842
  -0.4497  -0.4158  -0.3714  -0.3282  -0.1972  -0.1835  -0.1026  -0.0872
  -0.0635  -0.0019   0.0720   0.1159   0.1824   0.2265   0.3625   0.4141
   0.4766   0.4942   0.5423   0.5910   0.6517   0.6751   0.7054   0.7555
   0.7903   0.8048   0.8559   0.8739   0.9395   0.9816   1.0026   1.0530
   1.0809   1.1093   1.1405   1.1711   1.2046   1.2447   1.2599   1.2906
   1.3219   1.3378   1.3684   1.3985   1.4362   1.4575   1.4778   1.5006
   1.5173   1.5464   1.5858   1.6091   1.6301   1.6541   1.6743   1.7014
   1.7208   1.7356   1.7579   1.7883   1.8151   1.8636   1.8922   1.9324
   1.9485   1.9727   2.0089   2.0192   2.0564   2.0808   2.1159   2.1435
   2.1801   2.2150   2.2450   2.2722   2.2910   2.3457   2.3739   2.4268
   2.4495   2.5042   2.5344   2.5410   2.5836   2.6236   2.6384   2.6934
   2.7338   2.7636   2.7682   2.8399   2.8586   2.8824   2.9639   3.0281
   3.0889   3.1700   3.3185   3.4048
     cgsolve_all iterations  72    anorm=    0.72E-07
     cgsolve_all iterations  71    anorm=    0.72E-07
     cgsolve_all iterations  72    anorm=    0.74E-07

     k-point #    3 of     4      pool #  1    cpu time:   11387.5
     compute_u_kq: q = (    0.0000,    0.0000,    0.0000)
     Rotating WFCS
     ethr =  1.00E-14,  avg # of iterations =  6.0
     eigenvalues at k:
 -35.1265 -34.9607 -34.9054 -34.8973 -34.6860 -34.6226 -34.5371 -34.2958
 -34.2325 -34.2212 -34.1472 -34.1194 -34.0435 -17.1818 -16.9965 -16.9024
 -16.7997 -16.7568 -16.7262 -16.6817 -16.6101 -16.5746 -16.5390 -16.4801
 -16.4556 -16.4278 -16.3954 -16.3560 -16.3108 -16.2738 -16.2467 -16.2005
 -16.1445 -16.1387 -16.1262 -16.0727 -15.9796 -15.9478 -15.9148 -15.8929
 -15.8641 -15.8305 -15.8238 -15.7933 -15.7885 -15.7719 -15.7277 -15.7217
 -15.7072 -15.6679 -15.6439 -15.6088 -15.5991 -15.5890 -15.5471 -15.5363
 -15.5163 -15.4906 -15.4813 -15.4538 -15.4269 -15.4014 -15.3785 -15.3448
 -15.3124 -15.3031 -15.2896 -15.2683 -15.2528 -15.2349 -15.2092 -15.1877
 -15.1692 -15.1415 -15.1131 -14.9541 -14.7091 -14.6127 -14.2657 -14.0978
 -13.8694 -13.7258 -13.6638 -13.6269 -13.5287 -13.4870 -13.4134 -13.2827
 -13.2546 -13.1778 -13.1193 -13.0940 -13.0438 -13.0054 -12.9728 -12.8644
 -12.8426 -12.6957 -12.6783 -12.6337 -12.5795 -12.5422 -12.4672 -12.3229
  -4.9797  -4.8698  -4.7545  -4.7342  -4.6737  -4.6101  -4.5460  -4.4894
  -4.3423  -4.3154  -4.2721  -4.2240  -4.1643  -4.0917  -4.0052  -3.9368
  -3.8969  -3.8383  -3.7942  -3.7740  -3.7324  -3.6863  -3.5057  -3.4534
  -3.1081  -2.5191  -2.2420  -2.1130  -1.9992  -1.8702  -1.7334  -1.7042
  -1.6413  -1.5879  -1.5461  -1.4889  -1.4176  -1.3509  -1.3415  -1.2918
  -1.2638  -1.2112  -1.1245  -1.0959  -1.0189  -0.9375  -0.8530  -0.8032
  -0.7480  -0.7170  -0.6589  -0.6425  -0.6083  -0.5786  -0.5283  -0.4953
  -0.4421  -0.4149  -0.3535  -0.3080  -0.2406  -0.1921  -0.1455  -0.0811
  -0.0344  -0.0053   0.0515   0.1602   0.2229   0.2432   0.3567   0.4347
   0.4538   0.5076   0.5518   0.5837   0.6213   0.6388   0.7102   0.7502
   0.7959   0.8159   0.8408   0.8504   0.9036   0.9519   1.0174   1.0542
   1.0905   1.0952   1.1427   1.1632   1.1940   1.2230   1.2499   1.2874
   1.3334   1.3473   1.3606   1.3994   1.4133   1.4577   1.4745   1.5186
   1.5298   1.5572   1.6065   1.6196   1.6266   1.6513   1.6779   1.6901
   1.7161   1.7443   1.7638   1.8013   1.8448   1.8774   1.8986   1.9227
   1.9521   1.9806   1.9947   2.0182   2.0519   2.0768   2.1138   2.1625
   2.1842   2.2076   2.2496   2.2792   2.3162   2.3556   2.3732   2.4028
   2.4479   2.4850   2.5388   2.5671   2.5898   2.6142   2.6380   2.6711
   2.7279   2.7442   2.7962   2.8130   2.8628   2.8771   2.9673   3.0340
   3.0901   3.1826   3.3223   3.4032
     eigenvalues at k+q:
 -35.1265 -34.9607 -34.9053 -34.8973 -34.6860 -34.6226 -34.5371 -34.2958
 -34.2325 -34.2212 -34.1472 -34.1195 -34.0435 -17.1818 -16.9965 -16.9024
 -16.7997 -16.7567 -16.7262 -16.6817 -16.6101 -16.5746 -16.5390 -16.4801
 -16.4556 -16.4277 -16.3954 -16.3559 -16.3108 -16.2738 -16.2467 -16.2005
 -16.1445 -16.1387 -16.1262 -16.0727 -15.9796 -15.9478 -15.9148 -15.8929
 -15.8641 -15.8305 -15.8238 -15.7933 -15.7885 -15.7719 -15.7277 -15.7217
 -15.7071 -15.6679 -15.6439 -15.6087 -15.5991 -15.5890 -15.5471 -15.5363
 -15.5163 -15.4906 -15.4813 -15.4538 -15.4269 -15.4014 -15.3785 -15.3448
 -15.3124 -15.3031 -15.2896 -15.2683 -15.2528 -15.2349 -15.2092 -15.1877
 -15.1692 -15.1415 -15.1132 -14.9541 -14.7091 -14.6127 -14.2656 -14.0978
 -13.8694 -13.7258 -13.6638 -13.6269 -13.5287 -13.4870 -13.4134 -13.2827
 -13.2546 -13.1778 -13.1193 -13.0940 -13.0438 -13.0054 -12.9728 -12.8644
 -12.8426 -12.6956 -12.6783 -12.6336 -12.5795 -12.5422 -12.4672 -12.3229
  -4.9797  -4.8698  -4.7545  -4.7342  -4.6737  -4.6100  -4.5460  -4.4894
  -4.3423  -4.3154  -4.2721  -4.2240  -4.1643  -4.0917  -4.0052  -3.9368
  -3.8969  -3.8383  -3.7942  -3.7740  -3.7323  -3.6863  -3.5057  -3.4534
  -3.1081  -2.5191  -2.2420  -2.1129  -1.9992  -1.8702  -1.7334  -1.7042
  -1.6413  -1.5879  -1.5461  -1.4889  -1.4176  -1.3509  -1.3415  -1.2918
  -1.2638  -1.2111  -1.1245  -1.0959  -1.0189  -0.9375  -0.8530  -0.8032
  -0.7480  -0.7170  -0.6589  -0.6425  -0.6083  -0.5786  -0.5283  -0.4953
  -0.4421  -0.4149  -0.3535  -0.3080  -0.2406  -0.1921  -0.1455  -0.0811
  -0.0344  -0.0053   0.0515   0.1602   0.2229   0.2432   0.3567   0.4347
   0.4538   0.5076   0.5518   0.5837   0.6213   0.6388   0.7102   0.7502
   0.7959   0.8159   0.8408   0.8504   0.9036   0.9519   1.0174   1.0542
   1.0905   1.0952   1.1427   1.1632   1.1940   1.2230   1.2499   1.2874
   1.3334   1.3473   1.3606   1.3994   1.4133   1.4577   1.4746   1.5186
   1.5298   1.5572   1.6065   1.6196   1.6266   1.6513   1.6779   1.6902
   1.7161   1.7443   1.7638   1.8013   1.8448   1.8774   1.8986   1.9227
   1.9521   1.9806   1.9947   2.0182   2.0519   2.0768   2.1138   2.1626
   2.1842   2.2076   2.2496   2.2792   2.3162   2.3556   2.3732   2.4028
   2.4479   2.4850   2.5388   2.5671   2.5898   2.6142   2.6380   2.6711
   2.7279   2.7442   2.7962   2.8130   2.8628   2.8771   2.9673   3.0340
   3.0901   3.1826   3.3223   3.4032
     cgsolve_all iterations  66    anorm=    0.74E-07
PARA_AUG  1     -26.4442837         0.0831614         0.0972113
     cgsolve_all iterations  67    anorm=    0.75E-07
PARA_AUG  2       0.1715758       -25.2407250        -0.8823104
     cgsolve_all iterations  66    anorm=    0.74E-07
PARA_AUG  3       0.1952211        -0.9071629       -24.0515320
     cgsolve_all iterations  73    anorm=    0.71E-07
     cgsolve_all iterations  73    anorm=    0.73E-07
     cgsolve_all iterations  73    anorm=    0.72E-07
     compute_u_kq: q = (    0.0204,    0.0000,    0.0000)
     Rotating WFCS
     ethr =  1.00E-14,  avg # of iterations = 23.0
     eigenvalues at k:
 -35.1265 -34.9607 -34.9054 -34.8973 -34.6860 -34.6226 -34.5371 -34.2958
 -34.2325 -34.2212 -34.1472 -34.1194 -34.0435 -17.1818 -16.9965 -16.9024
 -16.7997 -16.7568 -16.7262 -16.6817 -16.6101 -16.5746 -16.5390 -16.4801
 -16.4556 -16.4278 -16.3954 -16.3560 -16.3108 -16.2738 -16.2467 -16.2005
 -16.1445 -16.1387 -16.1262 -16.0727 -15.9796 -15.9478 -15.9148 -15.8929
 -15.8641 -15.8305 -15.8238 -15.7933 -15.7885 -15.7719 -15.7277 -15.7217
 -15.7072 -15.6679 -15.6439 -15.6088 -15.5991 -15.5890 -15.5471 -15.5363
 -15.5163 -15.4906 -15.4813 -15.4538 -15.4269 -15.4014 -15.3785 -15.3448
 -15.3124 -15.3031 -15.2896 -15.2683 -15.2528 -15.2349 -15.2092 -15.1877
 -15.1692 -15.1415 -15.1131 -14.9541 -14.7091 -14.6127 -14.2657 -14.0978
 -13.8694 -13.7258 -13.6638 -13.6269 -13.5287 -13.4870 -13.4134 -13.2827
 -13.2546 -13.1778 -13.1193 -13.0940 -13.0438 -13.0054 -12.9728 -12.8644
 -12.8426 -12.6957 -12.6783 -12.6337 -12.5795 -12.5422 -12.4672 -12.3229
  -4.9797  -4.8698  -4.7545  -4.7342  -4.6737  -4.6101  -4.5460  -4.4894
  -4.3423  -4.3154  -4.2721  -4.2240  -4.1643  -4.0917  -4.0052  -3.9368
  -3.8969  -3.8383  -3.7942  -3.7740  -3.7324  -3.6863  -3.5057  -3.4534
  -3.1081  -2.5191  -2.2420  -2.1130  -1.9992  -1.8702  -1.7334  -1.7042
  -1.6413  -1.5879  -1.5461  -1.4889  -1.4176  -1.3509  -1.3415  -1.2918
  -1.2638  -1.2112  -1.1245  -1.0959  -1.0189  -0.9375  -0.8530  -0.8032
  -0.7480  -0.7170  -0.6589  -0.6425  -0.6083  -0.5786  -0.5283  -0.4953
  -0.4421  -0.4149  -0.3535  -0.3080  -0.2406  -0.1921  -0.1455  -0.0811
  -0.0344  -0.0053   0.0515   0.1602   0.2229   0.2432   0.3567   0.4347
   0.4538   0.5076   0.5518   0.5837   0.6213   0.6388   0.7102   0.7502
   0.7959   0.8159   0.8408   0.8504   0.9036   0.9519   1.0174   1.0542
   1.0905   1.0952   1.1427   1.1632   1.1940   1.2230   1.2499   1.2874
   1.3334   1.3473   1.3606   1.3994   1.4133   1.4577   1.4745   1.5186
   1.5298   1.5572   1.6065   1.6196   1.6266   1.6513   1.6779   1.6901
   1.7161   1.7443   1.7638   1.8013   1.8448   1.8774   1.8986   1.9227
   1.9521   1.9806   1.9947   2.0182   2.0519   2.0768   2.1138   2.1625
   2.1842   2.2076   2.2496   2.2792   2.3162   2.3556   2.3732   2.4028
   2.4479   2.4850   2.5388   2.5671   2.5898   2.6142   2.6380   2.6711
   2.7279   2.7442   2.7962   2.8130   2.8628   2.8771   2.9673   3.0340
   3.0901   3.1826   3.3223   3.4032
     eigenvalues at k+q:
 -35.1265 -34.9607 -34.9053 -34.8973 -34.6860 -34.6226 -34.5371 -34.2958
 -34.2325 -34.2212 -34.1472 -34.1195 -34.0435 -17.1777 -16.9983 -16.9061
 -16.8067 -16.7570 -16.7257 -16.6827 -16.6139 -16.5724 -16.5380 -16.4788
 -16.4548 -16.4244 -16.3925 -16.3552 -16.3101 -16.2743 -16.2456 -16.2014
 -16.1458 -16.1398 -16.1276 -16.0724 -15.9810 -15.9505 -15.9143 -15.8962
 -15.8655 -15.8331 -15.8257 -15.7955 -15.7905 -15.7737 -15.7296 -15.7228
 -15.7071 -15.6687 -15.6433 -15.6085 -15.5978 -15.5883 -15.5464 -15.5362
 -15.5168 -15.4936 -15.4795 -15.4527 -15.4255 -15.3996 -15.3749 -15.3421
 -15.3107 -15.3012 -15.2888 -15.2668 -15.2524 -15.2331 -15.2078 -15.1866
 -15.1678 -15.1411 -15.1139 -14.9513 -14.7083 -14.6069 -14.2642 -14.0915
 -13.8671 -13.7256 -13.6594 -13.6225 -13.5266 -13.4828 -13.4029 -13.2819
 -13.2516 -13.1769 -13.1200 -13.0900 -13.0439 -13.0030 -12.9784 -12.8769
 -12.8508 -12.6993 -12.6822 -12.6365 -12.5862 -12.5485 -12.4771 -12.3240
  -4.9824  -4.8665  -4.7517  -4.7316  -4.6741  -4.6121  -4.5484  -4.4903
  -4.3458  -4.3152  -4.2725  -4.2221  -4.1609  -4.0884  -4.0071  -3.9377
  -3.8985  -3.8412  -3.7924  -3.7738  -3.7352  -3.6877  -3.5016  -3.4542
  -3.1092  -2.5186  -2.2321  -2.1114  -1.9916  -1.8618  -1.7282  -1.7014
  -1.6382  -1.5841  -1.5405  -1.4768  -1.4140  -1.3499  -1.3379  -1.2863
  -1.2577  -1.2082  -1.1225  -1.0908  -1.0117  -0.9399  -0.8543  -0.8048
  -0.7495  -0.7162  -0.6636  -0.6416  -0.6071  -0.5789  -0.5336  -0.5004
  -0.4462  -0.4181  -0.3568  -0.3119  -0.2443  -0.1936  -0.1468  -0.0844
  -0.0347  -0.0030   0.0518   0.1622   0.2199   0.2450   0.3530   0.4358
   0.4529   0.5090   0.5566   0.5813   0.6191   0.6372   0.7055   0.7426
   0.7913   0.8066   0.8381   0.8490   0.9018   0.9481   1.0198   1.0528
   1.0864   1.0916   1.1371   1.1620   1.1901   1.2191   1.2477   1.2832
   1.3314   1.3439   1.3581   1.3961   1.4136   1.4552   1.4727   1.5144
   1.5286   1.5528   1.6023   1.6209   1.6252   1.6522   1.6757   1.6902
   1.7120   1.7416   1.7619   1.7961   1.8378   1.8777   1.8996   1.9208
   1.9525   1.9801   1.9953   2.0199   2.0526   2.0773   2.1131   2.1600
   2.1877   2.2052   2.2505   2.2819   2.3212   2.3516   2.3752   2.4022
   2.4539   2.4894   2.5384   2.5697   2.5931   2.6166   2.6413   2.6751
   2.7291   2.7486   2.7953   2.8122   2.8628   2.8783   2.9690   3.0354
   3.0880   3.1829   3.3223   3.4042
     cgsolve_all iterations  73    anorm=    0.72E-07
     cgsolve_all iterations  73    anorm=    0.73E-07
     cgsolve_all iterations  73    anorm=    0.72E-07
     compute_u_kq: q = (   -0.0204,    0.0000,    0.0000)
     Rotating WFCS
     ethr =  1.00E-14,  avg # of iterations = 23.0
     eigenvalues at k:
 -35.1265 -34.9607 -34.9054 -34.8973 -34.6860 -34.6226 -34.5371 -34.2958
 -34.2325 -34.2212 -34.1472 -34.1194 -34.0435 -17.1818 -16.9965 -16.9024
 -16.7997 -16.7568 -16.7262 -16.6817 -16.6101 -16.5746 -16.5390 -16.4801
 -16.4556 -16.4278 -16.3954 -16.3560 -16.3108 -16.2738 -16.2467 -16.2005
 -16.1445 -16.1387 -16.1262 -16.0727 -15.9796 -15.9478 -15.9148 -15.8929
 -15.8641 -15.8305 -15.8238 -15.7933 -15.7885 -15.7719 -15.7277 -15.7217
 -15.7072 -15.6679 -15.6439 -15.6088 -15.5991 -15.5890 -15.5471 -15.5363
 -15.5163 -15.4906 -15.4813 -15.4538 -15.4269 -15.4014 -15.3785 -15.3448
 -15.3124 -15.3031 -15.2896 -15.2683 -15.2528 -15.2349 -15.2092 -15.1877
 -15.1692 -15.1415 -15.1131 -14.9541 -14.7091 -14.6127 -14.2657 -14.0978
 -13.8694 -13.7258 -13.6638 -13.6269 -13.5287 -13.4870 -13.4134 -13.2827
 -13.2546 -13.1778 -13.1193 -13.0940 -13.0438 -13.0054 -12.9728 -12.8644
 -12.8426 -12.6957 -12.6783 -12.6337 -12.5795 -12.5422 -12.4672 -12.3229
  -4.9797  -4.8698  -4.7545  -4.7342  -4.6737  -4.6101  -4.5460  -4.4894
  -4.3423  -4.3154  -4.2721  -4.2240  -4.1643  -4.0917  -4.0052  -3.9368
  -3.8969  -3.8383  -3.7942  -3.7740  -3.7324  -3.6863  -3.5057  -3.4534
  -3.1081  -2.5191  -2.2420  -2.1130  -1.9992  -1.8702  -1.7334  -1.7042
  -1.6413  -1.5879  -1.5461  -1.4889  -1.4176  -1.3509  -1.3415  -1.2918
  -1.2638  -1.2112  -1.1245  -1.0959  -1.0189  -0.9375  -0.8530  -0.8032
  -0.7480  -0.7170  -0.6589  -0.6425  -0.6083  -0.5786  -0.5283  -0.4953
  -0.4421  -0.4149  -0.3535  -0.3080  -0.2406  -0.1921  -0.1455  -0.0811
  -0.0344  -0.0053   0.0515   0.1602   0.2229   0.2432   0.3567   0.4347
   0.4538   0.5076   0.5518   0.5837   0.6213   0.6388   0.7102   0.7502
   0.7959   0.8159   0.8408   0.8504   0.9036   0.9519   1.0174   1.0542
   1.0905   1.0952   1.1427   1.1632   1.1940   1.2230   1.2499   1.2874
   1.3334   1.3473   1.3606   1.3994   1.4133   1.4577   1.4745   1.5186
   1.5298   1.5572   1.6065   1.6196   1.6266   1.6513   1.6779   1.6901
   1.7161   1.7443   1.7638   1.8013   1.8448   1.8774   1.8986   1.9227
   1.9521   1.9806   1.9947   2.0182   2.0519   2.0768   2.1138   2.1625
   2.1842   2.2076   2.2496   2.2792   2.3162   2.3556   2.3732   2.4028
   2.4479   2.4850   2.5388   2.5671   2.5898   2.6142   2.6380   2.6711
   2.7279   2.7442   2.7962   2.8130   2.8628   2.8771   2.9673   3.0340
   3.0901   3.1826   3.3223   3.4032
     eigenvalues at k+q:
 -35.1265 -34.9607 -34.9053 -34.8973 -34.6860 -34.6226 -34.5371 -34.2958
 -34.2326 -34.2211 -34.1472 -34.1195 -34.0435 -17.1857 -16.9949 -16.8985
 -16.7924 -16.7564 -16.7266 -16.6807 -16.6066 -16.5764 -16.5401 -16.4818
 -16.4565 -16.4312 -16.3980 -16.3565 -16.3117 -16.2734 -16.2472 -16.1994
 -16.1431 -16.1378 -16.1250 -16.0733 -15.9782 -15.9457 -15.9149 -15.8891
 -15.8627 -15.8285 -15.8216 -15.7912 -15.7861 -15.7701 -15.7267 -15.7197
 -15.7071 -15.6671 -15.6443 -15.6096 -15.6005 -15.5891 -15.5484 -15.5366
 -15.5158 -15.4883 -15.4822 -15.4547 -15.4281 -15.4033 -15.3822 -15.3475
 -15.3139 -15.3050 -15.2905 -15.2699 -15.2533 -15.2367 -15.2103 -15.1887
 -15.1708 -15.1420 -15.1124 -14.9570 -14.7099 -14.6186 -14.2672 -14.1040
 -13.8717 -13.7262 -13.6688 -13.6305 -13.5310 -13.4913 -13.4230 -13.2839
 -13.2569 -13.1786 -13.1187 -13.0981 -13.0437 -13.0078 -12.9669 -12.8532
 -12.8338 -12.6937 -12.6730 -12.6310 -12.5726 -12.5361 -12.4578 -12.3217
  -4.9769  -4.8732  -4.7572  -4.7368  -4.6734  -4.6078  -4.5437  -4.4885
  -4.3388  -4.3159  -4.2715  -4.2257  -4.1677  -4.0949  -4.0035  -3.9357
  -3.8956  -3.8353  -3.7965  -3.7741  -3.7290  -3.6849  -3.5099  -3.4527
  -3.1069  -2.5196  -2.2517  -2.1146  -2.0071  -1.8790  -1.7393  -1.7069
  -1.6452  -1.5910  -1.5515  -1.5005  -1.4208  -1.3548  -1.3422  -1.2970
  -1.2695  -1.2136  -1.1288  -1.0992  -1.0265  -0.9352  -0.8516  -0.8014
  -0.7470  -0.7173  -0.6565  -0.6417  -0.6088  -0.5779  -0.5239  -0.4893
  -0.4381  -0.4121  -0.3505  -0.3045  -0.2370  -0.1901  -0.1443  -0.0778
  -0.0345  -0.0073   0.0515   0.1577   0.2238   0.2434   0.3611   0.4336
   0.4546   0.5059   0.5463   0.5868   0.6234   0.6408   0.7145   0.7573
   0.7983   0.8261   0.8440   0.8533   0.9060   0.9565   1.0157   1.0555
   1.0914   1.1019   1.1481   1.1637   1.1971   1.2269   1.2516   1.2919
   1.3344   1.3504   1.3636   1.4030   1.4136   1.4600   1.4758   1.5226
   1.5315   1.5612   1.6098   1.6175   1.6278   1.6512   1.6802   1.6910
   1.7206   1.7467   1.7655   1.8075   1.8509   1.8777   1.8976   1.9240
   1.9517   1.9804   1.9947   2.0163   2.0506   2.0775   2.1153   2.1644
   2.1810   2.2103   2.2485   2.2762   2.3105   2.3579   2.3729   2.4034
   2.4425   2.4806   2.5391   2.5632   2.5870   2.6130   2.6348   2.6670
   2.7269   2.7402   2.7962   2.8130   2.8644   2.8767   2.9656   3.0329
   3.0919   3.1816   3.3222   3.4023
     cgsolve_all iterations  73    anorm=    0.71E-07
     cgsolve_all iterations  73    anorm=    0.72E-07
     cgsolve_all iterations  74    anorm=    0.72E-07
     compute_u_kq: q = (    0.0000,    0.0204,    0.0000)
     Rotating WFCS
     ethr =  1.00E-14,  avg # of iterations = 23.0
     eigenvalues at k:
 -35.1265 -34.9607 -34.9054 -34.8973 -34.6860 -34.6226 -34.5371 -34.2958
 -34.2325 -34.2212 -34.1472 -34.1194 -34.0435 -17.1818 -16.9965 -16.9024
 -16.7997 -16.7568 -16.7262 -16.6817 -16.6101 -16.5746 -16.5390 -16.4801
 -16.4556 -16.4278 -16.3954 -16.3560 -16.3108 -16.2738 -16.2467 -16.2005
 -16.1445 -16.1387 -16.1262 -16.0727 -15.9796 -15.9478 -15.9148 -15.8929
 -15.8641 -15.8305 -15.8238 -15.7933 -15.7885 -15.7719 -15.7277 -15.7217
 -15.7072 -15.6679 -15.6439 -15.6088 -15.5991 -15.5890 -15.5471 -15.5363
 -15.5163 -15.4906 -15.4813 -15.4538 -15.4269 -15.4014 -15.3785 -15.3448
 -15.3124 -15.3031 -15.2896 -15.2683 -15.2528 -15.2349 -15.2092 -15.1877
 -15.1692 -15.1415 -15.1131 -14.9541 -14.7091 -14.6127 -14.2657 -14.0978
 -13.8694 -13.7258 -13.6638 -13.6269 -13.5287 -13.4870 -13.4134 -13.2827
 -13.2546 -13.1778 -13.1193 -13.0940 -13.0438 -13.0054 -12.9728 -12.8644
 -12.8426 -12.6957 -12.6783 -12.6337 -12.5795 -12.5422 -12.4672 -12.3229
  -4.9797  -4.8698  -4.7545  -4.7342  -4.6737  -4.6101  -4.5460  -4.4894
  -4.3423  -4.3154  -4.2721  -4.2240  -4.1643  -4.0917  -4.0052  -3.9368
  -3.8969  -3.8383  -3.7942  -3.7740  -3.7324  -3.6863  -3.5057  -3.4534
  -3.1081  -2.5191  -2.2420  -2.1130  -1.9992  -1.8702  -1.7334  -1.7042
  -1.6413  -1.5879  -1.5461  -1.4889  -1.4176  -1.3509  -1.3415  -1.2918
  -1.2638  -1.2112  -1.1245  -1.0959  -1.0189  -0.9375  -0.8530  -0.8032
  -0.7480  -0.7170  -0.6589  -0.6425  -0.6083  -0.5786  -0.5283  -0.4953
  -0.4421  -0.4149  -0.3535  -0.3080  -0.2406  -0.1921  -0.1455  -0.0811
  -0.0344  -0.0053   0.0515   0.1602   0.2229   0.2432   0.3567   0.4347
   0.4538   0.5076   0.5518   0.5837   0.6213   0.6388   0.7102   0.7502
   0.7959   0.8159   0.8408   0.8504   0.9036   0.9519   1.0174   1.0542
   1.0905   1.0952   1.1427   1.1632   1.1940   1.2230   1.2499   1.2874
   1.3334   1.3473   1.3606   1.3994   1.4133   1.4577   1.4745   1.5186
   1.5298   1.5572   1.6065   1.6196   1.6266   1.6513   1.6779   1.6901
   1.7161   1.7443   1.7638   1.8013   1.8448   1.8774   1.8986   1.9227
   1.9521   1.9806   1.9947   2.0182   2.0519   2.0768   2.1138   2.1625
   2.1842   2.2076   2.2496   2.2792   2.3162   2.3556   2.3732   2.4028
   2.4479   2.4850   2.5388   2.5671   2.5898   2.6142   2.6380   2.6711
   2.7279   2.7442   2.7962   2.8130   2.8628   2.8771   2.9673   3.0340
   3.0901   3.1826   3.3223   3.4032
     eigenvalues at k+q:
 -35.1265 -34.9607 -34.9053 -34.8973 -34.6860 -34.6226 -34.5371 -34.2958
 -34.2325 -34.2212 -34.1472 -34.1195 -34.0435 -17.1818 -16.9966 -16.9024
 -16.7996 -16.7559 -16.7264 -16.6818 -16.6105 -16.5739 -16.5407 -16.4791
 -16.4538 -16.4302 -16.3942 -16.3560 -16.3102 -16.2750 -16.2457 -16.2008
 -16.1442 -16.1386 -16.1265 -16.0729 -15.9802 -15.9487 -15.9152 -15.8895
 -15.8646 -15.8307 -15.8246 -15.7931 -15.7898 -15.7710 -15.7276 -15.7221
 -15.7060 -15.6659 -15.6435 -15.6110 -15.6009 -15.5884 -15.5455 -15.5370
 -15.5172 -15.4914 -15.4821 -15.4547 -15.4267 -15.4004 -15.3788 -15.3455
 -15.3108 -15.3017 -15.2890 -15.2688 -15.2529 -15.2352 -15.2082 -15.1881
 -15.1688 -15.1419 -15.1133 -14.9543 -14.7092 -14.6129 -14.2657 -14.0974
 -13.8689 -13.7259 -13.6636 -13.6267 -13.5285 -13.4884 -13.4145 -13.2859
 -13.2556 -13.1787 -13.1199 -13.0938 -13.0435 -13.0054 -12.9710 -12.8585
 -12.8377 -12.6979 -12.6811 -12.6331 -12.5804 -12.5428 -12.4675 -12.3229
  -4.9801  -4.8697  -4.7562  -4.7333  -4.6713  -4.6134  -4.5452  -4.4875
  -4.3420  -4.3149  -4.2718  -4.2242  -4.1637  -4.0941  -4.0060  -3.9371
  -3.8983  -3.8354  -3.7949  -3.7731  -3.7317  -3.6870  -3.5066  -3.4535
  -3.1076  -2.5182  -2.2433  -2.1112  -1.9998  -1.8702  -1.7350  -1.7033
  -1.6440  -1.5867  -1.5437  -1.4863  -1.4203  -1.3521  -1.3373  -1.2922
  -1.2632  -1.2116  -1.1280  -1.0971  -1.0244  -0.9344  -0.8547  -0.7995
  -0.7509  -0.7167  -0.6573  -0.6410  -0.6102  -0.5748  -0.5272  -0.4951
  -0.4476  -0.4171  -0.3581  -0.3043  -0.2383  -0.1896  -0.1433  -0.0821
  -0.0327  -0.0065   0.0510   0.1574   0.2210   0.2430   0.3567   0.4370
   0.4539   0.5068   0.5503   0.5850   0.6206   0.6389   0.7117   0.7482
   0.7968   0.8172   0.8422   0.8545   0.8990   0.9536   1.0168   1.0540
   1.0927   1.0965   1.1436   1.1638   1.1950   1.2225   1.2498   1.2886
   1.3329   1.3494   1.3626   1.4001   1.4159   1.4574   1.4741   1.5159
   1.5295   1.5553   1.6055   1.6201   1.6261   1.6519   1.6774   1.6933
   1.7144   1.7409   1.7628   1.8027   1.8460   1.8769   1.8973   1.9259
   1.9517   1.9771   1.9958   2.0174   2.0503   2.0788   2.1122   2.1589
   2.1852   2.2090   2.2485   2.2769   2.3131   2.3579   2.3708   2.4036
   2.4545   2.4856   2.5399   2.5639   2.5928   2.6151   2.6391   2.6733
   2.7255   2.7427   2.7935   2.8095   2.8622   2.8784   2.9670   3.0347
   3.0915   3.1838   3.3219   3.4034
     cgsolve_all iterations  73    anorm=    0.71E-07
     cgsolve_all iterations  73    anorm=    0.73E-07
     cgsolve_all iterations  73    anorm=    0.72E-07
     compute_u_kq: q = (    0.0000,   -0.0204,    0.0000)
     Rotating WFCS
     ethr =  1.00E-14,  avg # of iterations = 23.0
     eigenvalues at k:
 -35.1265 -34.9607 -34.9054 -34.8973 -34.6860 -34.6226 -34.5371 -34.2958
 -34.2325 -34.2212 -34.1472 -34.1194 -34.0435 -17.1818 -16.9965 -16.9024
 -16.7997 -16.7568 -16.7262 -16.6817 -16.6101 -16.5746 -16.5390 -16.4801
 -16.4556 -16.4278 -16.3954 -16.3560 -16.3108 -16.2738 -16.2467 -16.2005
 -16.1445 -16.1387 -16.1262 -16.0727 -15.9796 -15.9478 -15.9148 -15.8929
 -15.8641 -15.8305 -15.8238 -15.7933 -15.7885 -15.7719 -15.7277 -15.7217
 -15.7072 -15.6679 -15.6439 -15.6088 -15.5991 -15.5890 -15.5471 -15.5363
 -15.5163 -15.4906 -15.4813 -15.4538 -15.4269 -15.4014 -15.3785 -15.3448
 -15.3124 -15.3031 -15.2896 -15.2683 -15.2528 -15.2349 -15.2092 -15.1877
 -15.1692 -15.1415 -15.1131 -14.9541 -14.7091 -14.6127 -14.2657 -14.0978
 -13.8694 -13.7258 -13.6638 -13.6269 -13.5287 -13.4870 -13.4134 -13.2827
 -13.2546 -13.1778 -13.1193 -13.0940 -13.0438 -13.0054 -12.9728 -12.8644
 -12.8426 -12.6957 -12.6783 -12.6337 -12.5795 -12.5422 -12.4672 -12.3229
  -4.9797  -4.8698  -4.7545  -4.7342  -4.6737  -4.6101  -4.5460  -4.4894
  -4.3423  -4.3154  -4.2721  -4.2240  -4.1643  -4.0917  -4.0052  -3.9368
  -3.8969  -3.8383  -3.7942  -3.7740  -3.7324  -3.6863  -3.5057  -3.4534
  -3.1081  -2.5191  -2.2420  -2.1130  -1.9992  -1.8702  -1.7334  -1.7042
  -1.6413  -1.5879  -1.5461  -1.4889  -1.4176  -1.3509  -1.3415  -1.2918
  -1.2638  -1.2112  -1.1245  -1.0959  -1.0189  -0.9375  -0.8530  -0.8032
  -0.7480  -0.7170  -0.6589  -0.6425  -0.6083  -0.5786  -0.5283  -0.4953
  -0.4421  -0.4149  -0.3535  -0.3080  -0.2406  -0.1921  -0.1455  -0.0811
  -0.0344  -0.0053   0.0515   0.1602   0.2229   0.2432   0.3567   0.4347
   0.4538   0.5076   0.5518   0.5837   0.6213   0.6388   0.7102   0.7502
   0.7959   0.8159   0.8408   0.8504   0.9036   0.9519   1.0174   1.0542
   1.0905   1.0952   1.1427   1.1632   1.1940   1.2230   1.2499   1.2874
   1.3334   1.3473   1.3606   1.3994   1.4133   1.4577   1.4745   1.5186
   1.5298   1.5572   1.6065   1.6196   1.6266   1.6513   1.6779   1.6901
   1.7161   1.7443   1.7638   1.8013   1.8448   1.8774   1.8986   1.9227
   1.9521   1.9806   1.9947   2.0182   2.0519   2.0768   2.1138   2.1625
   2.1842   2.2076   2.2496   2.2792   2.3162   2.3556   2.3732   2.4028
   2.4479   2.4850   2.5388   2.5671   2.5898   2.6142   2.6380   2.6711
   2.7279   2.7442   2.7962   2.8130   2.8628   2.8771   2.9673   3.0340
   3.0901   3.1826   3.3223   3.4032
     eigenvalues at k+q:
 -35.1265 -34.9607 -34.9053 -34.8973 -34.6860 -34.6226 -34.5371 -34.2958
 -34.2325 -34.2212 -34.1472 -34.1195 -34.0435 -17.1818 -16.9964 -16.9023
 -16.7999 -16.7574 -16.7260 -16.6814 -16.6099 -16.5751 -16.5371 -16.4818
 -16.4560 -16.4258 -16.3962 -16.3562 -16.3112 -16.2731 -16.2475 -16.2002
 -16.1450 -16.1388 -16.1259 -16.0723 -15.9792 -15.9473 -15.9148 -15.8951
 -15.8634 -15.8303 -15.8231 -15.7933 -15.7874 -15.7729 -15.7283 -15.7211
 -15.7075 -15.6700 -15.6442 -15.6072 -15.5966 -15.5895 -15.5494 -15.5357
 -15.5157 -15.4899 -15.4807 -15.4525 -15.4271 -15.4028 -15.3781 -15.3445
 -15.3140 -15.3043 -15.2899 -15.2677 -15.2526 -15.2347 -15.2103 -15.1871
 -15.1697 -15.1412 -15.1128 -14.9531 -14.7091 -14.6126 -14.2656 -14.0983
 -13.8705 -13.7254 -13.6641 -13.6271 -13.5284 -13.4858 -13.4117 -13.2800
 -13.2537 -13.1770 -13.1193 -13.0943 -13.0441 -13.0054 -12.9744 -12.8701
 -12.8461 -12.6941 -12.6750 -12.6341 -12.5793 -12.5417 -12.4669 -12.3229
  -4.9792  -4.8698  -4.7533  -4.7351  -4.6766  -4.6060  -4.5469  -4.4914
  -4.3427  -4.3157  -4.2728  -4.2234  -4.1644  -4.0891  -4.0044  -3.9365
  -3.8965  -3.8413  -3.7942  -3.7742  -3.7324  -3.6857  -3.5048  -3.4533
  -3.1083  -2.5201  -2.2403  -2.1155  -1.9974  -1.8694  -1.7337  -1.7049
  -1.6406  -1.5885  -1.5474  -1.4909  -1.4147  -1.3528  -1.3434  -1.2907
  -1.2644  -1.2108  -1.1226  -1.0940  -1.0135  -0.9407  -0.8507  -0.8071
  -0.7455  -0.7169  -0.6605  -0.6444  -0.6067  -0.5820  -0.5290  -0.4954
  -0.4376  -0.4118  -0.3506  -0.3120  -0.2415  -0.1940  -0.1470  -0.0803
  -0.0369  -0.0036   0.0521   0.1630   0.2219   0.2436   0.3566   0.4332
   0.4538   0.5074   0.5533   0.5829   0.6228   0.6395   0.7091   0.7521
   0.7950   0.8138   0.8393   0.8482   0.9086   0.9504   1.0186   1.0539
   1.0880   1.0945   1.1423   1.1624   1.1940   1.2242   1.2501   1.2859
   1.3325   1.3458   1.3591   1.3983   1.4113   1.4580   1.4754   1.5180
   1.5315   1.5594   1.6066   1.6190   1.6278   1.6513   1.6785   1.6875
   1.7177   1.7475   1.7641   1.7995   1.8432   1.8774   1.8993   1.9200
   1.9525   1.9836   1.9943   2.0182   2.0538   2.0759   2.1151   2.1657
   2.1828   2.2065   2.2499   2.2831   2.3185   2.3509   2.3783   2.4013
   2.4415   2.4850   2.5374   2.5698   2.5870   2.6131   2.6366   2.6702
   2.7293   2.7464   2.7984   2.8171   2.8635   2.8761   2.9675   3.0332
   3.0886   3.1812   3.3225   3.4030
     cgsolve_all iterations  73    anorm=    0.71E-07
     cgsolve_all iterations  73    anorm=    0.73E-07
     cgsolve_all iterations  73    anorm=    0.73E-07
     compute_u_kq: q = (    0.0000,    0.0000,    0.0204)
     Rotating WFCS
     ethr =  1.00E-14,  avg # of iterations = 23.0
     eigenvalues at k:
 -35.1265 -34.9607 -34.9054 -34.8973 -34.6860 -34.6226 -34.5371 -34.2958
 -34.2325 -34.2212 -34.1472 -34.1194 -34.0435 -17.1818 -16.9965 -16.9024
 -16.7997 -16.7568 -16.7262 -16.6817 -16.6101 -16.5746 -16.5390 -16.4801
 -16.4556 -16.4278 -16.3954 -16.3560 -16.3108 -16.2738 -16.2467 -16.2005
 -16.1445 -16.1387 -16.1262 -16.0727 -15.9796 -15.9478 -15.9148 -15.8929
 -15.8641 -15.8305 -15.8238 -15.7933 -15.7885 -15.7719 -15.7277 -15.7217
 -15.7072 -15.6679 -15.6439 -15.6088 -15.5991 -15.5890 -15.5471 -15.5363
 -15.5163 -15.4906 -15.4813 -15.4538 -15.4269 -15.4014 -15.3785 -15.3448
 -15.3124 -15.3031 -15.2896 -15.2683 -15.2528 -15.2349 -15.2092 -15.1877
 -15.1692 -15.1415 -15.1131 -14.9541 -14.7091 -14.6127 -14.2657 -14.0978
 -13.8694 -13.7258 -13.6638 -13.6269 -13.5287 -13.4870 -13.4134 -13.2827
 -13.2546 -13.1778 -13.1193 -13.0940 -13.0438 -13.0054 -12.9728 -12.8644
 -12.8426 -12.6957 -12.6783 -12.6337 -12.5795 -12.5422 -12.4672 -12.3229
  -4.9797  -4.8698  -4.7545  -4.7342  -4.6737  -4.6101  -4.5460  -4.4894
  -4.3423  -4.3154  -4.2721  -4.2240  -4.1643  -4.0917  -4.0052  -3.9368
  -3.8969  -3.8383  -3.7942  -3.7740  -3.7324  -3.6863  -3.5057  -3.4534
  -3.1081  -2.5191  -2.2420  -2.1130  -1.9992  -1.8702  -1.7334  -1.7042
  -1.6413  -1.5879  -1.5461  -1.4889  -1.4176  -1.3509  -1.3415  -1.2918
  -1.2638  -1.2112  -1.1245  -1.0959  -1.0189  -0.9375  -0.8530  -0.8032
  -0.7480  -0.7170  -0.6589  -0.6425  -0.6083  -0.5786  -0.5283  -0.4953
  -0.4421  -0.4149  -0.3535  -0.3080  -0.2406  -0.1921  -0.1455  -0.0811
  -0.0344  -0.0053   0.0515   0.1602   0.2229   0.2432   0.3567   0.4347
   0.4538   0.5076   0.5518   0.5837   0.6213   0.6388   0.7102   0.7502
   0.7959   0.8159   0.8408   0.8504   0.9036   0.9519   1.0174   1.0542
   1.0905   1.0952   1.1427   1.1632   1.1940   1.2230   1.2499   1.2874
   1.3334   1.3473   1.3606   1.3994   1.4133   1.4577   1.4745   1.5186
   1.5298   1.5572   1.6065   1.6196   1.6266   1.6513   1.6779   1.6901
   1.7161   1.7443   1.7638   1.8013   1.8448   1.8774   1.8986   1.9227
   1.9521   1.9806   1.9947   2.0182   2.0519   2.0768   2.1138   2.1625
   2.1842   2.2076   2.2496   2.2792   2.3162   2.3556   2.3732   2.4028
   2.4479   2.4850   2.5388   2.5671   2.5898   2.6142   2.6380   2.6711
   2.7279   2.7442   2.7962   2.8130   2.8628   2.8771   2.9673   3.0340
   3.0901   3.1826   3.3223   3.4032
     eigenvalues at k+q:
 -35.1265 -34.9607 -34.9053 -34.8973 -34.6860 -34.6226 -34.5371 -34.2958
 -34.2325 -34.2212 -34.1472 -34.1195 -34.0435 -17.1817 -16.9966 -16.9025
 -16.7998 -16.7566 -16.7259 -16.6823 -16.6096 -16.5749 -16.5387 -16.4801
 -16.4555 -16.4277 -16.3953 -16.3555 -16.3105 -16.2743 -16.2474 -16.2001
 -16.1450 -16.1390 -16.1260 -16.0724 -15.9788 -15.9469 -15.9156 -15.8937
 -15.8643 -15.8311 -15.8240 -15.7941 -15.7882 -15.7733 -15.7270 -15.7197
 -15.7060 -15.6677 -15.6445 -15.6099 -15.5981 -15.5908 -15.5475 -15.5357
 -15.5164 -15.4900 -15.4813 -15.4530 -15.4266 -15.4023 -15.3784 -15.3449
 -15.3126 -15.3028 -15.2895 -15.2677 -15.2531 -15.2351 -15.2092 -15.1874
 -15.1692 -15.1416 -15.1131 -14.9541 -14.7091 -14.6127 -14.2658 -14.0976
 -13.8694 -13.7246 -13.6666 -13.6263 -13.5280 -13.4864 -13.4129 -13.2831
 -13.2548 -13.1776 -13.1196 -13.0939 -13.0437 -13.0054 -12.9728 -12.8645
 -12.8427 -12.6957 -12.6784 -12.6336 -12.5796 -12.5423 -12.4674 -12.3229
  -4.9798  -4.8698  -4.7544  -4.7343  -4.6736  -4.6101  -4.5460  -4.4893
  -4.3424  -4.3154  -4.2719  -4.2240  -4.1644  -4.0916  -4.0052  -3.9368
  -3.8969  -3.8384  -3.7942  -3.7742  -3.7324  -3.6863  -3.5056  -3.4534
  -3.1081  -2.5191  -2.2418  -2.1129  -1.9995  -1.8709  -1.7321  -1.7048
  -1.6402  -1.5867  -1.5471  -1.4898  -1.4189  -1.3506  -1.3409  -1.2920
  -1.2616  -1.2108  -1.1237  -1.0975  -1.0191  -0.9388  -0.8541  -0.8021
  -0.7478  -0.7170  -0.6603  -0.6377  -0.6083  -0.5777  -0.5290  -0.4963
  -0.4428  -0.4127  -0.3570  -0.3078  -0.2421  -0.1910  -0.1471  -0.0793
  -0.0348  -0.0063   0.0532   0.1601   0.2225   0.2434   0.3573   0.4319
   0.4527   0.5080   0.5526   0.5827   0.6224   0.6381   0.7114   0.7500
   0.7954   0.8154   0.8399   0.8519   0.9029   0.9509   1.0184   1.0566
   1.0874   1.0976   1.1432   1.1616   1.1931   1.2248   1.2499   1.2864
   1.3339   1.3491   1.3607   1.4002   1.4145   1.4569   1.4746   1.5194
   1.5312   1.5562   1.6061   1.6186   1.6264   1.6518   1.6801   1.6903
   1.7133   1.7440   1.7646   1.8017   1.8452   1.8779   1.9006   1.9238
   1.9495   1.9806   1.9950   2.0161   2.0492   2.0788   2.1147   2.1598
   2.1831   2.2092   2.2503   2.2776   2.3157   2.3570   2.3724   2.4024
   2.4473   2.4856   2.5388   2.5666   2.5891   2.6149   2.6381   2.6738
   2.7283   2.7460   2.7930   2.8112   2.8628   2.8787   2.9672   3.0342
   3.0900   3.1825   3.3222   3.4034
     cgsolve_all iterations  73    anorm=    0.71E-07
     cgsolve_all iterations  73    anorm=    0.73E-07
     cgsolve_all iterations  73    anorm=    0.73E-07
     compute_u_kq: q = (    0.0000,    0.0000,   -0.0204)
     Rotating WFCS
     ethr =  1.00E-14,  avg # of iterations = 23.0
     eigenvalues at k:
 -35.1265 -34.9607 -34.9054 -34.8973 -34.6860 -34.6226 -34.5371 -34.2958
 -34.2325 -34.2212 -34.1472 -34.1194 -34.0435 -17.1818 -16.9965 -16.9024
 -16.7997 -16.7568 -16.7262 -16.6817 -16.6101 -16.5746 -16.5390 -16.4801
 -16.4556 -16.4278 -16.3954 -16.3560 -16.3108 -16.2738 -16.2467 -16.2005
 -16.1445 -16.1387 -16.1262 -16.0727 -15.9796 -15.9478 -15.9148 -15.8929
 -15.8641 -15.8305 -15.8238 -15.7933 -15.7885 -15.7719 -15.7277 -15.7217
 -15.7072 -15.6679 -15.6439 -15.6088 -15.5991 -15.5890 -15.5471 -15.5363
 -15.5163 -15.4906 -15.4813 -15.4538 -15.4269 -15.4014 -15.3785 -15.3448
 -15.3124 -15.3031 -15.2896 -15.2683 -15.2528 -15.2349 -15.2092 -15.1877
 -15.1692 -15.1415 -15.1131 -14.9541 -14.7091 -14.6127 -14.2657 -14.0978
 -13.8694 -13.7258 -13.6638 -13.6269 -13.5287 -13.4870 -13.4134 -13.2827
 -13.2546 -13.1778 -13.1193 -13.0940 -13.0438 -13.0054 -12.9728 -12.8644
 -12.8426 -12.6957 -12.6783 -12.6337 -12.5795 -12.5422 -12.4672 -12.3229
  -4.9797  -4.8698  -4.7545  -4.7342  -4.6737  -4.6101  -4.5460  -4.4894
  -4.3423  -4.3154  -4.2721  -4.2240  -4.1643  -4.0917  -4.0052  -3.9368
  -3.8969  -3.8383  -3.7942  -3.7740  -3.7324  -3.6863  -3.5057  -3.4534
  -3.1081  -2.5191  -2.2420  -2.1130  -1.9992  -1.8702  -1.7334  -1.7042
  -1.6413  -1.5879  -1.5461  -1.4889  -1.4176  -1.3509  -1.3415  -1.2918
  -1.2638  -1.2112  -1.1245  -1.0959  -1.0189  -0.9375  -0.8530  -0.8032
  -0.7480  -0.7170  -0.6589  -0.6425  -0.6083  -0.5786  -0.5283  -0.4953
  -0.4421  -0.4149  -0.3535  -0.3080  -0.2406  -0.1921  -0.1455  -0.0811
  -0.0344  -0.0053   0.0515   0.1602   0.2229   0.2432   0.3567   0.4347
   0.4538   0.5076   0.5518   0.5837   0.6213   0.6388   0.7102   0.7502
   0.7959   0.8159   0.8408   0.8504   0.9036   0.9519   1.0174   1.0542
   1.0905   1.0952   1.1427   1.1632   1.1940   1.2230   1.2499   1.2874
   1.3334   1.3473   1.3606   1.3994   1.4133   1.4577   1.4745   1.5186
   1.5298   1.5572   1.6065   1.6196   1.6266   1.6513   1.6779   1.6901
   1.7161   1.7443   1.7638   1.8013   1.8448   1.8774   1.8986   1.9227
   1.9521   1.9806   1.9947   2.0182   2.0519   2.0768   2.1138   2.1625
   2.1842   2.2076   2.2496   2.2792   2.3162   2.3556   2.3732   2.4028
   2.4479   2.4850   2.5388   2.5671   2.5898   2.6142   2.6380   2.6711
   2.7279   2.7442   2.7962   2.8130   2.8628   2.8771   2.9673   3.0340
   3.0901   3.1826   3.3223   3.4032
     eigenvalues at k+q:
 -35.1265 -34.9607 -34.9053 -34.8973 -34.6860 -34.6226 -34.5371 -34.2958
 -34.2325 -34.2212 -34.1472 -34.1195 -34.0435 -17.1818 -16.9965 -16.9023
 -16.7996 -16.7569 -16.7265 -16.6810 -16.6106 -16.5741 -16.5392 -16.4801
 -16.4556 -16.4279 -16.3955 -16.3564 -16.3111 -16.2732 -16.2459 -16.2010
 -16.1441 -16.1384 -16.1263 -16.0729 -15.9805 -15.9490 -15.9141 -15.8921
 -15.8638 -15.8297 -15.8234 -15.7926 -15.7887 -15.7706 -15.7286 -15.7240
 -15.7082 -15.6681 -15.6434 -15.6078 -15.5999 -15.5869 -15.5470 -15.5368
 -15.5161 -15.4913 -15.4813 -15.4544 -15.4273 -15.4007 -15.3787 -15.3447
 -15.3122 -15.3032 -15.2897 -15.2689 -15.2525 -15.2346 -15.2092 -15.1879
 -15.1692 -15.1413 -15.1132 -14.9541 -14.7091 -14.6128 -14.2656 -14.0979
 -13.8695 -13.7270 -13.6611 -13.6275 -13.5293 -13.4876 -13.4139 -13.2823
 -13.2545 -13.1780 -13.1190 -13.0940 -13.0439 -13.0054 -12.9728 -12.8643
 -12.8425 -12.6956 -12.6782 -12.6337 -12.5795 -12.5422 -12.4671 -12.3229
  -4.9797  -4.8698  -4.7545  -4.7341  -4.6738  -4.6100  -4.5459  -4.4894
  -4.3421  -4.3153  -4.2724  -4.2240  -4.1644  -4.0916  -4.0053  -3.9368
  -3.8969  -3.8383  -3.7943  -3.7738  -3.7323  -3.6863  -3.5057  -3.4533
  -3.1080  -2.5191  -2.2422  -2.1130  -1.9986  -1.8705  -1.7341  -1.7037
  -1.6423  -1.5893  -1.5449  -1.4882  -1.4163  -1.3510  -1.3421  -1.2914
  -1.2661  -1.2116  -1.1252  -1.0945  -1.0192  -0.9360  -0.8516  -0.8042
  -0.7477  -0.7169  -0.6599  -0.6453  -0.6081  -0.5796  -0.5287  -0.4933
  -0.4415  -0.4170  -0.3507  -0.3081  -0.2391  -0.1929  -0.1442  -0.0827
  -0.0339  -0.0039   0.0502   0.1601   0.2230   0.2428   0.3567   0.4374
   0.4545   0.5071   0.5511   0.5845   0.6203   0.6400   0.7090   0.7505
   0.7966   0.8166   0.8414   0.8494   0.9044   0.9531   1.0161   1.0521
   1.0926   1.0936   1.1421   1.1649   1.1947   1.2211   1.2496   1.2886
   1.3314   1.3455   1.3613   1.3993   1.4120   1.4587   1.4740   1.5175
   1.5284   1.5584   1.6064   1.6199   1.6269   1.6514   1.6755   1.6909
   1.7193   1.7446   1.7627   1.8010   1.8440   1.8770   1.8971   1.9219
   1.9546   1.9811   1.9935   2.0211   2.0536   2.0754   2.1129   2.1654
   2.1857   2.2063   2.2489   2.2801   2.3171   2.3542   2.3737   2.4032
   2.4483   2.4844   2.5388   2.5675   2.5909   2.6133   2.6379   2.6689
   2.7275   2.7422   2.7977   2.8154   2.8630   2.8757   2.9676   3.0339
   3.0901   3.1827   3.3225   3.4031
     cgsolve_all iterations  73    anorm=    0.71E-07
     cgsolve_all iterations  73    anorm=    0.73E-07
     cgsolve_all iterations  73    anorm=    0.73E-07

     k-point #    4 of     4      pool #  1    cpu time:   17221.3
     compute_u_kq: q = (    0.0000,    0.0000,    0.0000)
     Rotating WFCS
     ethr =  1.00E-14,  avg # of iterations =  6.0
     eigenvalues at k:
 -35.1265 -34.9607 -34.9054 -34.8973 -34.6860 -34.6226 -34.5371 -34.2958
 -34.2325 -34.2212 -34.1472 -34.1194 -34.0435 -17.1818 -16.9964 -16.9022
 -16.7999 -16.7560 -16.7281 -16.6809 -16.6105 -16.5733 -16.5380 -16.4808
 -16.4548 -16.4288 -16.3960 -16.3573 -16.3113 -16.2690 -16.2485 -16.2030
 -16.1460 -16.1397 -16.1229 -16.0689 -15.9820 -15.9553 -15.9144 -15.8970
 -15.8486 -15.8371 -15.8109 -15.7948 -15.7847 -15.7767 -15.7387 -15.7204
 -15.7088 -15.6642 -15.6473 -15.6123 -15.5971 -15.5847 -15.5492 -15.5332
 -15.5177 -15.4900 -15.4833 -15.4475 -15.4268 -15.4057 -15.3808 -15.3452
 -15.3131 -15.2992 -15.2930 -15.2685 -15.2521 -15.2338 -15.2099 -15.1876
 -15.1698 -15.1389 -15.1136 -14.9538 -14.7091 -14.6128 -14.2672 -14.0963
 -13.8694 -13.7281 -13.6643 -13.6248 -13.5241 -13.4899 -13.4130 -13.2824
 -13.2586 -13.1776 -13.1198 -13.0920 -13.0436 -13.0054 -12.9726 -12.8645
 -12.8432 -12.6945 -12.6786 -12.6340 -12.5793 -12.5423 -12.4675 -12.3229
  -4.9797  -4.8698  -4.7548  -4.7345  -4.6737  -4.6096  -4.5457  -4.4895
  -4.3403  -4.3151  -4.2740  -4.2238  -4.1674  -4.0885  -4.0056  -3.9368
  -3.8973  -3.8384  -3.7936  -3.7738  -3.7327  -3.6864  -3.5066  -3.4530
  -3.1079  -2.5192  -2.2420  -2.1122  -1.9866  -1.8984  -1.7189  -1.7042
  -1.6367  -1.5948  -1.5333  -1.5009  -1.4176  -1.3491  -1.3332  -1.2902
  -1.2652  -1.2152  -1.1242  -1.0956  -1.0328  -0.9287  -0.8479  -0.8019
  -0.7322  -0.7177  -0.6960  -0.6245  -0.6086  -0.5811  -0.5456  -0.4718
  -0.4429  -0.4227  -0.3663  -0.3002  -0.2438  -0.1848  -0.1542  -0.0794
  -0.0308   0.0060   0.0608   0.1528   0.2193   0.2399   0.3695   0.4261
   0.4462   0.5007   0.5559   0.5806   0.6189   0.6519   0.7097   0.7553
   0.7996   0.8167   0.8397   0.8531   0.9078   0.9513   1.0237   1.0549
   1.0713   1.1166   1.1267   1.1603   1.1910   1.2255   1.2516   1.2925
   1.3119   1.3518   1.3658   1.3885   1.4262   1.4600   1.4755   1.4975
   1.5286   1.5586   1.5905   1.6143   1.6262   1.6699   1.6762   1.6992
   1.7148   1.7483   1.7703   1.7991   1.8408   1.8724   1.9087   1.9231
   1.9499   1.9738   2.0033   2.0137   2.0525   2.0794   2.1227   2.1596
   2.1927   2.2224   2.2399   2.2697   2.3219   2.3529   2.3700   2.4051
   2.4437   2.4873   2.5368   2.5664   2.5989   2.6125   2.6389   2.6922
   2.7139   2.7410   2.7655   2.8172   2.8598   2.8878   2.9710   3.0366
   3.0853   3.1814   3.3247   3.4045
     eigenvalues at k+q:
 -35.1265 -34.9607 -34.9053 -34.8973 -34.6860 -34.6226 -34.5371 -34.2958
 -34.2325 -34.2212 -34.1472 -34.1195 -34.0435 -17.1818 -16.9964 -16.9022
 -16.7999 -16.7560 -16.7281 -16.6809 -16.6105 -16.5733 -16.5380 -16.4808
 -16.4548 -16.4288 -16.3960 -16.3573 -16.3113 -16.2690 -16.2485 -16.2030
 -16.1460 -16.1397 -16.1229 -16.0689 -15.9820 -15.9553 -15.9144 -15.8970
 -15.8486 -15.8371 -15.8109 -15.7948 -15.7847 -15.7767 -15.7387 -15.7204
 -15.7088 -15.6642 -15.6473 -15.6123 -15.5971 -15.5847 -15.5492 -15.5332
 -15.5177 -15.4900 -15.4833 -15.4475 -15.4268 -15.4057 -15.3808 -15.3452
 -15.3131 -15.2992 -15.2930 -15.2685 -15.2521 -15.2338 -15.2099 -15.1876
 -15.1698 -15.1389 -15.1136 -14.9538 -14.7091 -14.6128 -14.2672 -14.0963
 -13.8694 -13.7281 -13.6643 -13.6248 -13.5241 -13.4899 -13.4130 -13.2824
 -13.2586 -13.1776 -13.1198 -13.0920 -13.0436 -13.0054 -12.9726 -12.8645
 -12.8432 -12.6945 -12.6786 -12.6340 -12.5793 -12.5423 -12.4674 -12.3229
  -4.9797  -4.8698  -4.7548  -4.7345  -4.6737  -4.6096  -4.5457  -4.4895
  -4.3403  -4.3150  -4.2740  -4.2238  -4.1674  -4.0885  -4.0056  -3.9368
  -3.8973  -3.8384  -3.7936  -3.7738  -3.7327  -3.6864  -3.5066  -3.4530
  -3.1079  -2.5192  -2.2420  -2.1122  -1.9866  -1.8984  -1.7189  -1.7042
  -1.6367  -1.5948  -1.5333  -1.5009  -1.4176  -1.3490  -1.3332  -1.2902
  -1.2652  -1.2152  -1.1242  -1.0956  -1.0329  -0.9287  -0.8478  -0.8019
  -0.7322  -0.7177  -0.6960  -0.6245  -0.6086  -0.5811  -0.5456  -0.4718
  -0.4429  -0.4227  -0.3662  -0.3002  -0.2438  -0.1848  -0.1542  -0.0794
  -0.0308   0.0060   0.0608   0.1528   0.2193   0.2399   0.3695   0.4261
   0.4462   0.5007   0.5559   0.5806   0.6189   0.6519   0.7097   0.7553
   0.7996   0.8167   0.8397   0.8531   0.9078   0.9513   1.0237   1.0549
   1.0713   1.1166   1.1267   1.1603   1.1910   1.2255   1.2516   1.2925
   1.3119   1.3518   1.3658   1.3885   1.4262   1.4600   1.4755   1.4975
   1.5286   1.5586   1.5905   1.6143   1.6262   1.6700   1.6762   1.6992
   1.7148   1.7483   1.7703   1.7991   1.8408   1.8724   1.9087   1.9231
   1.9499   1.9738   2.0033   2.0137   2.0525   2.0794   2.1227   2.1596
   2.1927   2.2224   2.2399   2.2697   2.3219   2.3529   2.3701   2.4051
   2.4437   2.4873   2.5368   2.5664   2.5989   2.6125   2.6389   2.6922
   2.7139   2.7411   2.7655   2.8172   2.8598   2.8878   2.9711   3.0366
   3.0853   3.1814   3.3248   3.4045
     cgsolve_all iterations  66    anorm=    0.74E-07
PARA_AUG  1     -26.4436771         0.0824977         0.0956852
     cgsolve_all iterations  67    anorm=    0.75E-07
PARA_AUG  2       0.1711598       -25.2408689        -0.8819426
     cgsolve_all iterations  66    anorm=    0.74E-07
PARA_AUG  3       0.1940696        -0.9072741       -24.0515219
     cgsolve_all iterations  73    anorm=    0.72E-07
     cgsolve_all iterations  73    anorm=    0.71E-07
     cgsolve_all iterations  73    anorm=    0.72E-07
     compute_u_kq: q = (    0.0204,    0.0000,    0.0000)
     Rotating WFCS
     ethr =  1.00E-14,  avg # of iterations = 23.0
     eigenvalues at k:
 -35.1265 -34.9607 -34.9054 -34.8973 -34.6860 -34.6226 -34.5371 -34.2958
 -34.2325 -34.2212 -34.1472 -34.1194 -34.0435 -17.1818 -16.9964 -16.9022
 -16.7999 -16.7560 -16.7281 -16.6809 -16.6105 -16.5733 -16.5380 -16.4808
 -16.4548 -16.4288 -16.3960 -16.3573 -16.3113 -16.2690 -16.2485 -16.2030
 -16.1460 -16.1397 -16.1229 -16.0689 -15.9820 -15.9553 -15.9144 -15.8970
 -15.8486 -15.8371 -15.8109 -15.7948 -15.7847 -15.7767 -15.7387 -15.7204
 -15.7088 -15.6642 -15.6473 -15.6123 -15.5971 -15.5847 -15.5492 -15.5332
 -15.5177 -15.4900 -15.4833 -15.4475 -15.4268 -15.4057 -15.3808 -15.3452
 -15.3131 -15.2992 -15.2930 -15.2685 -15.2521 -15.2338 -15.2099 -15.1876
 -15.1698 -15.1389 -15.1136 -14.9538 -14.7091 -14.6128 -14.2672 -14.0963
 -13.8694 -13.7281 -13.6643 -13.6248 -13.5241 -13.4899 -13.4130 -13.2824
 -13.2586 -13.1776 -13.1198 -13.0920 -13.0436 -13.0054 -12.9726 -12.8645
 -12.8432 -12.6945 -12.6786 -12.6340 -12.5793 -12.5423 -12.4675 -12.3229
  -4.9797  -4.8698  -4.7548  -4.7345  -4.6737  -4.6096  -4.5457  -4.4895
  -4.3403  -4.3151  -4.2740  -4.2238  -4.1674  -4.0885  -4.0056  -3.9368
  -3.8973  -3.8384  -3.7936  -3.7738  -3.7327  -3.6864  -3.5066  -3.4530
  -3.1079  -2.5192  -2.2420  -2.1122  -1.9866  -1.8984  -1.7189  -1.7042
  -1.6367  -1.5948  -1.5333  -1.5009  -1.4176  -1.3491  -1.3332  -1.2902
  -1.2652  -1.2152  -1.1242  -1.0956  -1.0328  -0.9287  -0.8479  -0.8019
  -0.7322  -0.7177  -0.6960  -0.6245  -0.6086  -0.5811  -0.5456  -0.4718
  -0.4429  -0.4227  -0.3663  -0.3002  -0.2438  -0.1848  -0.1542  -0.0794
  -0.0308   0.0060   0.0608   0.1528   0.2193   0.2399   0.3695   0.4261
   0.4462   0.5007   0.5559   0.5806   0.6189   0.6519   0.7097   0.7553
   0.7996   0.8167   0.8397   0.8531   0.9078   0.9513   1.0237   1.0549
   1.0713   1.1166   1.1267   1.1603   1.1910   1.2255   1.2516   1.2925
   1.3119   1.3518   1.3658   1.3885   1.4262   1.4600   1.4755   1.4975
   1.5286   1.5586   1.5905   1.6143   1.6262   1.6699   1.6762   1.6992
   1.7148   1.7483   1.7703   1.7991   1.8408   1.8724   1.9087   1.9231
   1.9499   1.9738   2.0033   2.0137   2.0525   2.0794   2.1227   2.1596
   2.1927   2.2224   2.2399   2.2697   2.3219   2.3529   2.3700   2.4051
   2.4437   2.4873   2.5368   2.5664   2.5989   2.6125   2.6389   2.6922
   2.7139   2.7410   2.7655   2.8172   2.8598   2.8878   2.9710   3.0366
   3.0853   3.1814   3.3247   3.4045
     eigenvalues at k+q:
 -35.1265 -34.9607 -34.9053 -34.8973 -34.6860 -34.6226 -34.5371 -34.2958
 -34.2325 -34.2212 -34.1472 -34.1195 -34.0435 -17.1777 -16.9982 -16.9059
 -16.8068 -16.7563 -16.7276 -16.6820 -16.6143 -16.5713 -16.5372 -16.4794
 -16.4541 -16.4254 -16.3930 -16.3567 -16.3109 -16.2694 -16.2469 -16.2035
 -16.1481 -16.1408 -16.1241 -16.0686 -15.9832 -15.9582 -15.9143 -15.8995
 -15.8501 -15.8396 -15.8137 -15.7971 -15.7862 -15.7780 -15.7423 -15.7211
 -15.7086 -15.6645 -15.6463 -15.6137 -15.5948 -15.5826 -15.5492 -15.5331
 -15.5195 -15.4912 -15.4816 -15.4473 -15.4246 -15.4046 -15.3770 -15.3427
 -15.3113 -15.2977 -15.2921 -15.2671 -15.2514 -15.2320 -15.2084 -15.1869
 -15.1686 -15.1383 -15.1144 -14.9510 -14.7083 -14.6070 -14.2657 -14.0900
 -13.8671 -13.7277 -13.6601 -13.6206 -13.5214 -13.4858 -13.4027 -13.2814
 -13.2559 -13.1766 -13.1203 -13.0880 -13.0437 -13.0030 -12.9782 -12.8770
 -12.8514 -12.6982 -12.6825 -12.6367 -12.5859 -12.5486 -12.4773 -12.3240
  -4.9824  -4.8665  -4.7520  -4.7319  -4.6742  -4.6116  -4.5481  -4.4904
  -4.3438  -4.3150  -4.2743  -4.2218  -4.1641  -4.0852  -4.0076  -3.9378
  -3.8988  -3.8412  -3.7916  -3.7736  -3.7356  -3.6878  -3.5026  -3.4537
  -3.1090  -2.5187  -2.2321  -2.1107  -1.9794  -1.8886  -1.7153  -1.7030
  -1.6327  -1.5893  -1.5271  -1.4890  -1.4154  -1.3493  -1.3273  -1.2824
  -1.2611  -1.2134  -1.1235  -1.0875  -1.0265  -0.9327  -0.8480  -0.8030
  -0.7301  -0.7188  -0.6971  -0.6312  -0.6106  -0.5807  -0.5463  -0.4763
  -0.4472  -0.4250  -0.3708  -0.3038  -0.2473  -0.1878  -0.1542  -0.0840
  -0.0299   0.0085   0.0615   0.1540   0.2161   0.2418   0.3663   0.4268
   0.4470   0.4987   0.5617   0.5783   0.6167   0.6516   0.7046   0.7471
   0.7977   0.8068   0.8355   0.8506   0.9044   0.9500   1.0238   1.0524
   1.0681   1.1138   1.1256   1.1554   1.1890   1.2211   1.2458   1.2887
   1.3106   1.3520   1.3634   1.3875   1.4205   1.4580   1.4737   1.4994
   1.5258   1.5544   1.5896   1.6133   1.6216   1.6673   1.6738   1.6999
   1.7099   1.7465   1.7679   1.7946   1.8348   1.8717   1.9082   1.9227
   1.9525   1.9732   2.0073   2.0129   2.0541   2.0764   2.1219   2.1579
   2.1948   2.2221   2.2410   2.2733   2.3244   2.3497   2.3702   2.4054
   2.4521   2.4918   2.5345   2.5695   2.6018   2.6143   2.6428   2.6950
   2.7181   2.7430   2.7662   2.8162   2.8579   2.8910   2.9725   3.0381
   3.0828   3.1814   3.3248   3.4056
     cgsolve_all iterations  73    anorm=    0.73E-07
     cgsolve_all iterations  73    anorm=    0.71E-07
     cgsolve_all iterations  73    anorm=    0.72E-07
     compute_u_kq: q = (   -0.0204,    0.0000,    0.0000)
     Rotating WFCS
     ethr =  1.00E-14,  avg # of iterations = 23.0
     eigenvalues at k:
 -35.1265 -34.9607 -34.9054 -34.8973 -34.6860 -34.6226 -34.5371 -34.2958
 -34.2325 -34.2212 -34.1472 -34.1194 -34.0435 -17.1818 -16.9964 -16.9022
 -16.7999 -16.7560 -16.7281 -16.6809 -16.6105 -16.5733 -16.5380 -16.4808
 -16.4548 -16.4288 -16.3960 -16.3573 -16.3113 -16.2690 -16.2485 -16.2030
 -16.1460 -16.1397 -16.1229 -16.0689 -15.9820 -15.9553 -15.9144 -15.8970
 -15.8486 -15.8371 -15.8109 -15.7948 -15.7847 -15.7767 -15.7387 -15.7204
 -15.7088 -15.6642 -15.6473 -15.6123 -15.5971 -15.5847 -15.5492 -15.5332
 -15.5177 -15.4900 -15.4833 -15.4475 -15.4268 -15.4057 -15.3808 -15.3452
 -15.3131 -15.2992 -15.2930 -15.2685 -15.2521 -15.2338 -15.2099 -15.1876
 -15.1698 -15.1389 -15.1136 -14.9538 -14.7091 -14.6128 -14.2672 -14.0963
 -13.8694 -13.7281 -13.6643 -13.6248 -13.5241 -13.4899 -13.4130 -13.2824
 -13.2586 -13.1776 -13.1198 -13.0920 -13.0436 -13.0054 -12.9726 -12.8645
 -12.8432 -12.6945 -12.6786 -12.6340 -12.5793 -12.5423 -12.4675 -12.3229
  -4.9797  -4.8698  -4.7548  -4.7345  -4.6737  -4.6096  -4.5457  -4.4895
  -4.3403  -4.3151  -4.2740  -4.2238  -4.1674  -4.0885  -4.0056  -3.9368
  -3.8973  -3.8384  -3.7936  -3.7738  -3.7327  -3.6864  -3.5066  -3.4530
  -3.1079  -2.5192  -2.2420  -2.1122  -1.9866  -1.8984  -1.7189  -1.7042
  -1.6367  -1.5948  -1.5333  -1.5009  -1.4176  -1.3491  -1.3332  -1.2902
  -1.2652  -1.2152  -1.1242  -1.0956  -1.0328  -0.9287  -0.8479  -0.8019
  -0.7322  -0.7177  -0.6960  -0.6245  -0.6086  -0.5811  -0.5456  -0.4718
  -0.4429  -0.4227  -0.3663  -0.3002  -0.2438  -0.1848  -0.1542  -0.0794
  -0.0308   0.0060   0.0608   0.1528   0.2193   0.2399   0.3695   0.4261
   0.4462   0.5007   0.5559   0.5806   0.6189   0.6519   0.7097   0.7553
   0.7996   0.8167   0.8397   0.8531   0.9078   0.9513   1.0237   1.0549
   1.0713   1.1166   1.1267   1.1603   1.1910   1.2255   1.2516   1.2925
   1.3119   1.3518   1.3658   1.3885   1.4262   1.4600   1.4755   1.4975
   1.5286   1.5586   1.5905   1.6143   1.6262   1.6699   1.6762   1.6992
   1.7148   1.7483   1.7703   1.7991   1.8408   1.8724   1.9087   1.9231
   1.9499   1.9738   2.0033   2.0137   2.0525   2.0794   2.1227   2.1596
   2.1927   2.2224   2.2399   2.2697   2.3219   2.3529   2.3700   2.4051
   2.4437   2.4873   2.5368   2.5664   2.5989   2.6125   2.6389   2.6922
   2.7139   2.7410   2.7655   2.8172   2.8598   2.8878   2.9710   3.0366
   3.0853   3.1814   3.3247   3.4045
     eigenvalues at k+q:
 -35.1265 -34.9607 -34.9053 -34.8973 -34.6860 -34.6226 -34.5371 -34.2958
 -34.2326 -34.2211 -34.1472 -34.1195 -34.0435 -17.1858 -16.9948 -16.8983
 -16.7927 -16.7557 -16.7285 -16.6799 -16.6070 -16.5751 -16.5391 -16.4826
 -16.4557 -16.4323 -16.3986 -16.3577 -16.3120 -16.2689 -16.2491 -16.2022
 -16.1441 -16.1387 -16.1219 -16.0695 -15.9807 -15.9526 -15.9145 -15.8940
 -15.8476 -15.8343 -15.8085 -15.7928 -15.7829 -15.7752 -15.7352 -15.7197
 -15.7085 -15.6642 -15.6480 -15.6111 -15.5995 -15.5867 -15.5493 -15.5337
 -15.5159 -15.4890 -15.4843 -15.4477 -15.4290 -15.4069 -15.3846 -15.3478
 -15.3147 -15.3009 -15.2938 -15.2702 -15.2530 -15.2355 -15.2112 -15.1883
 -15.1712 -15.1396 -15.1128 -14.9567 -14.7100 -14.6186 -14.2687 -14.1024
 -13.8717 -13.7287 -13.6689 -13.6283 -13.5270 -13.4940 -13.4224 -13.2838
 -13.2605 -13.1784 -13.1194 -13.0961 -13.0435 -13.0079 -12.9667 -12.8534
 -12.8342 -12.6927 -12.6732 -12.6314 -12.5723 -12.5361 -12.4580 -12.3217
  -4.9769  -4.8732  -4.7575  -4.7371  -4.6734  -4.6073  -4.5434  -4.4886
  -4.3367  -4.3155  -4.2733  -4.2256  -4.1707  -4.0920  -4.0037  -3.9356
  -3.8960  -3.8353  -3.7960  -3.7739  -3.7293  -3.6850  -3.5107  -3.4523
  -3.1068  -2.5197  -2.2516  -2.1137  -1.9941  -1.9080  -1.7235  -1.7049
  -1.6425  -1.5996  -1.5398  -1.5108  -1.4199  -1.3502  -1.3374  -1.2974
  -1.2695  -1.2167  -1.1262  -1.1029  -1.0390  -0.9250  -0.8473  -0.8007
  -0.7351  -0.7166  -0.6944  -0.6186  -0.6067  -0.5814  -0.5434  -0.4674
  -0.4385  -0.4207  -0.3621  -0.2969  -0.2404  -0.1818  -0.1538  -0.0749
  -0.0321   0.0034   0.0603   0.1512   0.2209   0.2399   0.3732   0.4252
   0.4456   0.5024   0.5492   0.5838   0.6209   0.6525   0.7145   0.7629
   0.8001   0.8255   0.8451   0.8572   0.9111   0.9539   1.0237   1.0569
   1.0749   1.1195   1.1281   1.1649   1.1933   1.2288   1.2569   1.2954
   1.3136   1.3516   1.3691   1.3894   1.4322   1.4625   1.4763   1.4957
   1.5311   1.5625   1.5916   1.6151   1.6304   1.6724   1.6775   1.6988
   1.7213   1.7502   1.7727   1.8038   1.8461   1.8736   1.9092   1.9221
   1.9474   1.9749   1.9994   2.0148   2.0506   2.0828   2.1238   2.1614
   2.1895   2.2229   2.2399   2.2647   2.3189   2.3547   2.3719   2.4047
   2.4360   2.4828   2.5387   2.5634   2.5948   2.6121   2.6355   2.6891
   2.7101   2.7388   2.7654   2.8175   2.8629   2.8854   2.9694   3.0353
   3.0873   3.1806   3.3247   3.4035
     cgsolve_all iterations  73    anorm=    0.73E-07
     cgsolve_all iterations  73    anorm=    0.72E-07
     cgsolve_all iterations  73    anorm=    0.72E-07
     compute_u_kq: q = (    0.0000,    0.0204,    0.0000)
     Rotating WFCS
     ethr =  1.00E-14,  avg # of iterations = 23.0
     eigenvalues at k:
 -35.1265 -34.9607 -34.9054 -34.8973 -34.6860 -34.6226 -34.5371 -34.2958
 -34.2325 -34.2212 -34.1472 -34.1194 -34.0435 -17.1818 -16.9964 -16.9022
 -16.7999 -16.7560 -16.7281 -16.6809 -16.6105 -16.5733 -16.5380 -16.4808
 -16.4548 -16.4288 -16.3960 -16.3573 -16.3113 -16.2690 -16.2485 -16.2030
 -16.1460 -16.1397 -16.1229 -16.0689 -15.9820 -15.9553 -15.9144 -15.8970
 -15.8486 -15.8371 -15.8109 -15.7948 -15.7847 -15.7767 -15.7387 -15.7204
 -15.7088 -15.6642 -15.6473 -15.6123 -15.5971 -15.5847 -15.5492 -15.5332
 -15.5177 -15.4900 -15.4833 -15.4475 -15.4268 -15.4057 -15.3808 -15.3452
 -15.3131 -15.2992 -15.2930 -15.2685 -15.2521 -15.2338 -15.2099 -15.1876
 -15.1698 -15.1389 -15.1136 -14.9538 -14.7091 -14.6128 -14.2672 -14.0963
 -13.8694 -13.7281 -13.6643 -13.6248 -13.5241 -13.4899 -13.4130 -13.2824
 -13.2586 -13.1776 -13.1198 -13.0920 -13.0436 -13.0054 -12.9726 -12.8645
 -12.8432 -12.6945 -12.6786 -12.6340 -12.5793 -12.5423 -12.4675 -12.3229
  -4.9797  -4.8698  -4.7548  -4.7345  -4.6737  -4.6096  -4.5457  -4.4895
  -4.3403  -4.3151  -4.2740  -4.2238  -4.1674  -4.0885  -4.0056  -3.9368
  -3.8973  -3.8384  -3.7936  -3.7738  -3.7327  -3.6864  -3.5066  -3.4530
  -3.1079  -2.5192  -2.2420  -2.1122  -1.9866  -1.8984  -1.7189  -1.7042
  -1.6367  -1.5948  -1.5333  -1.5009  -1.4176  -1.3491  -1.3332  -1.2902
  -1.2652  -1.2152  -1.1242  -1.0956  -1.0328  -0.9287  -0.8479  -0.8019
  -0.7322  -0.7177  -0.6960  -0.6245  -0.6086  -0.5811  -0.5456  -0.4718
  -0.4429  -0.4227  -0.3663  -0.3002  -0.2438  -0.1848  -0.1542  -0.0794
  -0.0308   0.0060   0.0608   0.1528   0.2193   0.2399   0.3695   0.4261
   0.4462   0.5007   0.5559   0.5806   0.6189   0.6519   0.7097   0.7553
   0.7996   0.8167   0.8397   0.8531   0.9078   0.9513   1.0237   1.0549
   1.0713   1.1166   1.1267   1.1603   1.1910   1.2255   1.2516   1.2925
   1.3119   1.3518   1.3658   1.3885   1.4262   1.4600   1.4755   1.4975
   1.5286   1.5586   1.5905   1.6143   1.6262   1.6699   1.6762   1.6992
   1.7148   1.7483   1.7703   1.7991   1.8408   1.8724   1.9087   1.9231
   1.9499   1.9738   2.0033   2.0137   2.0525   2.0794   2.1227   2.1596
   2.1927   2.2224   2.2399   2.2697   2.3219   2.3529   2.3700   2.4051
   2.4437   2.4873   2.5368   2.5664   2.5989   2.6125   2.6389   2.6922
   2.7139   2.7410   2.7655   2.8172   2.8598   2.8878   2.9710   3.0366
   3.0853   3.1814   3.3247   3.4045
     eigenvalues at k+q:
 -35.1265 -34.9607 -34.9053 -34.8973 -34.6860 -34.6226 -34.5371 -34.2958
 -34.2325 -34.2212 -34.1472 -34.1195 -34.0435 -17.1819 -16.9965 -16.9022
 -16.7998 -16.7554 -16.7281 -16.6811 -16.6107 -16.5726 -16.5399 -16.4798
 -16.4530 -16.4313 -16.3948 -16.3571 -16.3106 -16.2709 -16.2484 -16.2024
 -16.1460 -16.1398 -16.1228 -16.0689 -15.9822 -15.9553 -15.9155 -15.8956
 -15.8487 -15.8369 -15.8106 -15.7939 -15.7847 -15.7780 -15.7369 -15.7206
 -15.7090 -15.6618 -15.6487 -15.6133 -15.5995 -15.5844 -15.5473 -15.5346
 -15.5189 -15.4897 -15.4844 -15.4478 -15.4263 -15.4065 -15.3804 -15.3459
 -15.3114 -15.2979 -15.2925 -15.2687 -15.2526 -15.2336 -15.2091 -15.1881
 -15.1695 -15.1394 -15.1136 -14.9541 -14.7092 -14.6130 -14.2671 -14.0960
 -13.8688 -13.7274 -13.6652 -13.6249 -13.5234 -13.4914 -13.4137 -13.2861
 -13.2591 -13.1784 -13.1205 -13.0917 -13.0436 -13.0053 -12.9707 -12.8586
 -12.8383 -12.6966 -12.6816 -12.6334 -12.5801 -12.5428 -12.4677 -12.3230
  -4.9801  -4.8697  -4.7566  -4.7337  -4.6711  -4.6130  -4.5449  -4.4876
  -4.3399  -4.3144  -4.2737  -4.2240  -4.1667  -4.0911  -4.0063  -3.9371
  -3.8986  -3.8354  -3.7946  -3.7728  -3.7321  -3.6871  -3.5074  -3.4531
  -3.1075  -2.5183  -2.2433  -2.1104  -1.9871  -1.8990  -1.7220  -1.7009
  -1.6396  -1.5936  -1.5279  -1.5020  -1.4183  -1.3472  -1.3316  -1.2896
  -1.2673  -1.2172  -1.1279  -1.0955  -1.0387  -0.9241  -0.8510  -0.7972
  -0.7317  -0.7221  -0.6963  -0.6228  -0.6090  -0.5766  -0.5428  -0.4756
  -0.4440  -0.4247  -0.3678  -0.3000  -0.2429  -0.1840  -0.1512  -0.0792
  -0.0302   0.0053   0.0607   0.1497   0.2184   0.2409   0.3682   0.4228
   0.4485   0.5010   0.5541   0.5851   0.6188   0.6504   0.7104   0.7529
   0.8014   0.8160   0.8403   0.8561   0.9092   0.9511   1.0250   1.0586
   1.0742   1.1140   1.1253   1.1614   1.1931   1.2254   1.2495   1.2955
   1.3107   1.3535   1.3650   1.3922   1.4288   1.4588   1.4758   1.4957
   1.5276   1.5607   1.5898   1.6108   1.6274   1.6699   1.6752   1.7002
   1.7156   1.7441   1.7679   1.7991   1.8414   1.8706   1.9063   1.9238
   1.9502   1.9748   2.0009   2.0152   2.0562   2.0809   2.1201   2.1551
   2.1927   2.2212   2.2404   2.2663   2.3201   2.3515   2.3731   2.4050
   2.4510   2.4882   2.5357   2.5631   2.6035   2.6144   2.6405   2.6937
   2.7135   2.7380   2.7640   2.8152   2.8571   2.8874   2.9704   3.0375
   3.0867   3.1829   3.3245   3.4046
     cgsolve_all iterations  73    anorm=    0.72E-07
     cgsolve_all iterations  73    anorm=    0.72E-07
     cgsolve_all iterations  73    anorm=    0.71E-07
     compute_u_kq: q = (    0.0000,   -0.0204,    0.0000)
     Rotating WFCS
     ethr =  1.00E-14,  avg # of iterations = 23.0
     eigenvalues at k:
 -35.1265 -34.9607 -34.9054 -34.8973 -34.6860 -34.6226 -34.5371 -34.2958
 -34.2325 -34.2212 -34.1472 -34.1194 -34.0435 -17.1818 -16.9964 -16.9022
 -16.7999 -16.7560 -16.7281 -16.6809 -16.6105 -16.5733 -16.5380 -16.4808
 -16.4548 -16.4288 -16.3960 -16.3573 -16.3113 -16.2690 -16.2485 -16.2030
 -16.1460 -16.1397 -16.1229 -16.0689 -15.9820 -15.9553 -15.9144 -15.8970
 -15.8486 -15.8371 -15.8109 -15.7948 -15.7847 -15.7767 -15.7387 -15.7204
 -15.7088 -15.6642 -15.6473 -15.6123 -15.5971 -15.5847 -15.5492 -15.5332
 -15.5177 -15.4900 -15.4833 -15.4475 -15.4268 -15.4057 -15.3808 -15.3452
 -15.3131 -15.2992 -15.2930 -15.2685 -15.2521 -15.2338 -15.2099 -15.1876
 -15.1698 -15.1389 -15.1136 -14.9538 -14.7091 -14.6128 -14.2672 -14.0963
 -13.8694 -13.7281 -13.6643 -13.6248 -13.5241 -13.4899 -13.4130 -13.2824
 -13.2586 -13.1776 -13.1198 -13.0920 -13.0436 -13.0054 -12.9726 -12.8645
 -12.8432 -12.6945 -12.6786 -12.6340 -12.5793 -12.5423 -12.4675 -12.3229
  -4.9797  -4.8698  -4.7548  -4.7345  -4.6737  -4.6096  -4.5457  -4.4895
  -4.3403  -4.3151  -4.2740  -4.2238  -4.1674  -4.0885  -4.0056  -3.9368
  -3.8973  -3.8384  -3.7936  -3.7738  -3.7327  -3.6864  -3.5066  -3.4530
  -3.1079  -2.5192  -2.2420  -2.1122  -1.9866  -1.8984  -1.7189  -1.7042
  -1.6367  -1.5948  -1.5333  -1.5009  -1.4176  -1.3491  -1.3332  -1.2902
  -1.2652  -1.2152  -1.1242  -1.0956  -1.0328  -0.9287  -0.8479  -0.8019
  -0.7322  -0.7177  -0.6960  -0.6245  -0.6086  -0.5811  -0.5456  -0.4718
  -0.4429  -0.4227  -0.3663  -0.3002  -0.2438  -0.1848  -0.1542  -0.0794
  -0.0308   0.0060   0.0608   0.1528   0.2193   0.2399   0.3695   0.4261
   0.4462   0.5007   0.5559   0.5806   0.6189   0.6519   0.7097   0.7553
   0.7996   0.8167   0.8397   0.8531   0.9078   0.9513   1.0237   1.0549
   1.0713   1.1166   1.1267   1.1603   1.1910   1.2255   1.2516   1.2925
   1.3119   1.3518   1.3658   1.3885   1.4262   1.4600   1.4755   1.4975
   1.5286   1.5586   1.5905   1.6143   1.6262   1.6699   1.6762   1.6992
   1.7148   1.7483   1.7703   1.7991   1.8408   1.8724   1.9087   1.9231
   1.9499   1.9738   2.0033   2.0137   2.0525   2.0794   2.1227   2.1596
   2.1927   2.2224   2.2399   2.2697   2.3219   2.3529   2.3700   2.4051
   2.4437   2.4873   2.5368   2.5664   2.5989   2.6125   2.6389   2.6922
   2.7139   2.7410   2.7655   2.8172   2.8598   2.8878   2.9710   3.0366
   3.0853   3.1814   3.3247   3.4045
     eigenvalues at k+q:
 -35.1265 -34.9607 -34.9053 -34.8973 -34.6860 -34.6226 -34.5371 -34.2958
 -34.2325 -34.2212 -34.1472 -34.1195 -34.0435 -17.1818 -16.9964 -16.9022
 -16.8001 -16.7564 -16.7281 -16.6806 -16.6106 -16.5739 -16.5360 -16.4825
 -16.4555 -16.4267 -16.3969 -16.3578 -16.3119 -16.2676 -16.2483 -16.2035
 -16.1461 -16.1396 -16.1231 -16.0687 -15.9819 -15.9553 -15.9137 -15.8977
 -15.8494 -15.8363 -15.8113 -15.7957 -15.7846 -15.7754 -15.7401 -15.7206
 -15.7078 -15.6668 -15.6459 -15.6115 -15.5945 -15.5849 -15.5513 -15.5323
 -15.5168 -15.4905 -15.4824 -15.4469 -15.4275 -15.4052 -15.3809 -15.3450
 -15.3148 -15.3007 -15.2931 -15.2684 -15.2516 -15.2341 -15.2108 -15.1871
 -15.1701 -15.1386 -15.1133 -14.9528 -14.7092 -14.6127 -14.2672 -14.0967
 -13.8704 -13.7286 -13.6634 -13.6248 -13.5244 -13.4885 -13.4118 -13.2792
 -13.2582 -13.1767 -13.1196 -13.0925 -13.0436 -13.0056 -12.9742 -12.8702
 -12.8465 -12.6932 -12.6751 -12.6345 -12.5790 -12.5418 -12.4671 -12.3230
  -4.9792  -4.8698  -4.7535  -4.7352  -4.6768  -4.6055  -4.5466  -4.4915
  -4.3408  -4.3155  -4.2745  -4.2232  -4.1675  -4.0859  -4.0049  -3.9365
  -3.8968  -3.8414  -3.7933  -3.7743  -3.7328  -3.6859  -3.5057  -3.4528
  -3.1081  -2.5203  -2.2402  -2.1147  -1.9847  -1.8970  -1.7179  -1.7068
  -1.6362  -1.5949  -1.5380  -1.4993  -1.4163  -1.3540  -1.3323  -1.2902
  -1.2633  -1.2134  -1.1218  -1.0955  -1.0265  -0.9337  -0.8446  -0.8061
  -0.7336  -0.7136  -0.6941  -0.6277  -0.6090  -0.5844  -0.5475  -0.4686
  -0.4429  -0.4192  -0.3665  -0.3000  -0.2433  -0.1858  -0.1561  -0.0800
  -0.0319   0.0068   0.0611   0.1560   0.2176   0.2393   0.3701   0.4288
   0.4459   0.4999   0.5571   0.5772   0.6192   0.6540   0.7098   0.7576
   0.7969   0.8177   0.8390   0.8507   0.9075   0.9517   1.0228   1.0511
   1.0689   1.1193   1.1284   1.1594   1.1889   1.2259   1.2541   1.2895
   1.3131   1.3502   1.3665   1.3843   1.4245   1.4611   1.4747   1.4992
   1.5295   1.5560   1.5914   1.6157   1.6270   1.6697   1.6773   1.6985
   1.7144   1.7521   1.7723   1.7988   1.8394   1.8742   1.9097   1.9231
   1.9504   1.9724   2.0053   2.0128   2.0487   2.0782   2.1254   2.1636
   2.1926   2.2235   2.2393   2.2734   2.3230   2.3525   2.3687   2.4052
   2.4370   2.4870   2.5371   2.5698   2.5944   2.6100   2.6377   2.6914
   2.7141   2.7442   2.7663   2.8199   2.8631   2.8883   2.9716   3.0356
   3.0837   3.1796   3.3249   3.4044
     cgsolve_all iterations  73    anorm=    0.72E-07
     cgsolve_all iterations  73    anorm=    0.73E-07
     cgsolve_all iterations  73    anorm=    0.71E-07
     compute_u_kq: q = (    0.0000,    0.0000,    0.0204)
     Rotating WFCS
     ethr =  1.00E-14,  avg # of iterations = 26.0
     eigenvalues at k:
 -35.1265 -34.9607 -34.9054 -34.8973 -34.6860 -34.6226 -34.5371 -34.2958
 -34.2325 -34.2212 -34.1472 -34.1194 -34.0435 -17.1818 -16.9964 -16.9022
 -16.7999 -16.7560 -16.7281 -16.6809 -16.6105 -16.5733 -16.5380 -16.4808
 -16.4548 -16.4288 -16.3960 -16.3573 -16.3113 -16.2690 -16.2485 -16.2030
 -16.1460 -16.1397 -16.1229 -16.0689 -15.9820 -15.9553 -15.9144 -15.8970
 -15.8486 -15.8371 -15.8109 -15.7948 -15.7847 -15.7767 -15.7387 -15.7204
 -15.7088 -15.6642 -15.6473 -15.6123 -15.5971 -15.5847 -15.5492 -15.5332
 -15.5177 -15.4900 -15.4833 -15.4475 -15.4268 -15.4057 -15.3808 -15.3452
 -15.3131 -15.2992 -15.2930 -15.2685 -15.2521 -15.2338 -15.2099 -15.1876
 -15.1698 -15.1389 -15.1136 -14.9538 -14.7091 -14.6128 -14.2672 -14.0963
 -13.8694 -13.7281 -13.6643 -13.6248 -13.5241 -13.4899 -13.4130 -13.2824
 -13.2586 -13.1776 -13.1198 -13.0920 -13.0436 -13.0054 -12.9726 -12.8645
 -12.8432 -12.6945 -12.6786 -12.6340 -12.5793 -12.5423 -12.4675 -12.3229
  -4.9797  -4.8698  -4.7548  -4.7345  -4.6737  -4.6096  -4.5457  -4.4895
  -4.3403  -4.3151  -4.2740  -4.2238  -4.1674  -4.0885  -4.0056  -3.9368
  -3.8973  -3.8384  -3.7936  -3.7738  -3.7327  -3.6864  -3.5066  -3.4530
  -3.1079  -2.5192  -2.2420  -2.1122  -1.9866  -1.8984  -1.7189  -1.7042
  -1.6367  -1.5948  -1.5333  -1.5009  -1.4176  -1.3491  -1.3332  -1.2902
  -1.2652  -1.2152  -1.1242  -1.0956  -1.0328  -0.9287  -0.8479  -0.8019
  -0.7322  -0.7177  -0.6960  -0.6245  -0.6086  -0.5811  -0.5456  -0.4718
  -0.4429  -0.4227  -0.3663  -0.3002  -0.2438  -0.1848  -0.1542  -0.0794
  -0.0308   0.0060   0.0608   0.1528   0.2193   0.2399   0.3695   0.4261
   0.4462   0.5007   0.5559   0.5806   0.6189   0.6519   0.7097   0.7553
   0.7996   0.8167   0.8397   0.8531   0.9078   0.9513   1.0237   1.0549
   1.0713   1.1166   1.1267   1.1603   1.1910   1.2255   1.2516   1.2925
   1.3119   1.3518   1.3658   1.3885   1.4262   1.4600   1.4755   1.4975
   1.5286   1.5586   1.5905   1.6143   1.6262   1.6699   1.6762   1.6992
   1.7148   1.7483   1.7703   1.7991   1.8408   1.8724   1.9087   1.9231
   1.9499   1.9738   2.0033   2.0137   2.0525   2.0794   2.1227   2.1596
   2.1927   2.2224   2.2399   2.2697   2.3219   2.3529   2.3700   2.4051
   2.4437   2.4873   2.5368   2.5664   2.5989   2.6125   2.6389   2.6922
   2.7139   2.7410   2.7655   2.8172   2.8598   2.8878   2.9710   3.0366
   3.0853   3.1814   3.3247   3.4045
     eigenvalues at k+q:
 -35.1265 -34.9607 -34.9053 -34.8973 -34.6860 -34.6226 -34.5371 -34.2958
 -34.2325 -34.2212 -34.1472 -34.1195 -34.0435 -17.1818 -16.9964 -16.9021
 -16.7999 -16.7562 -16.7283 -16.6803 -16.6110 -16.5729 -16.5383 -16.4807
 -16.4549 -16.4288 -16.3960 -16.3577 -16.3116 -16.2687 -16.2474 -16.2035
 -16.1457 -16.1394 -16.1231 -16.0692 -15.9828 -15.9561 -15.9138 -15.8965
 -15.8493 -15.8352 -15.8118 -15.7937 -15.7845 -15.7751 -15.7405 -15.7218
 -15.7100 -15.6646 -15.6466 -15.6116 -15.5971 -15.5830 -15.5490 -15.5338
 -15.5175 -15.4909 -15.4831 -15.4483 -15.4273 -15.4045 -15.3808 -15.3451
 -15.3130 -15.2993 -15.2931 -15.2690 -15.2519 -15.2335 -15.2099 -15.1879
 -15.1698 -15.1388 -15.1137 -14.9538 -14.7091 -14.6127 -14.2670 -14.0963
 -13.8694 -13.7291 -13.6617 -13.6252 -13.5248 -13.4903 -13.4134 -13.2819
 -13.2584 -13.1777 -13.1195 -13.0920 -13.0437 -13.0053 -12.9727 -12.8646
 -12.8432 -12.6945 -12.6786 -12.6341 -12.5793 -12.5423 -12.4675 -12.3230
  -4.9798  -4.8697  -4.7547  -4.7344  -4.6739  -4.6096  -4.5457  -4.4896
  -4.3403  -4.3150  -4.2742  -4.2237  -4.1673  -4.0885  -4.0057  -3.9368
  -3.8973  -3.8384  -3.7937  -3.7736  -3.7327  -3.6864  -3.5065  -3.4530
  -3.1079  -2.5192  -2.2420  -2.1122  -1.9861  -1.8978  -1.7201  -1.7033
  -1.6378  -1.5957  -1.5333  -1.4989  -1.4164  -1.3491  -1.3341  -1.2891
  -1.2680  -1.2156  -1.1249  -1.0939  -1.0326  -0.9274  -0.8468  -0.8032
  -0.7307  -0.7183  -0.6976  -0.6271  -0.6090  -0.5815  -0.5449  -0.4703
  -0.4434  -0.4243  -0.3638  -0.2999  -0.2424  -0.1864  -0.1519  -0.0813
  -0.0301   0.0070   0.0589   0.1531   0.2195   0.2397   0.3688   0.4290
   0.4470   0.5007   0.5553   0.5811   0.6180   0.6533   0.7084   0.7550
   0.7999   0.8163   0.8418   0.8512   0.9089   0.9526   1.0207   1.0529
   1.0726   1.1169   1.1264   1.1609   1.1928   1.2226   1.2518   1.2921
   1.3147   1.3468   1.3647   1.3910   1.4258   1.4607   1.4727   1.4971
   1.5288   1.5594   1.5907   1.6130   1.6269   1.6699   1.6769   1.6982
   1.7152   1.7491   1.7702   1.7982   1.8401   1.8722   1.9074   1.9231
   1.9507   1.9730   2.0046   2.0159   2.0533   2.0771   2.1241   2.1615
   2.1942   2.2223   2.2391   2.2681   2.3253   2.3506   2.3700   2.4058
   2.4441   2.4870   2.5368   2.5671   2.5994   2.6120   2.6387   2.6879
   2.7148   2.7400   2.7678   2.8194   2.8594   2.8869   2.9713   3.0365
   3.0854   3.1815   3.3248   3.4043
     cgsolve_all iterations  73    anorm=    0.72E-07
     cgsolve_all iterations  73    anorm=    0.71E-07
     cgsolve_all iterations  73    anorm=    0.72E-07
     compute_u_kq: q = (    0.0000,    0.0000,   -0.0204)
     Rotating WFCS
     ethr =  1.00E-14,  avg # of iterations = 24.0
     eigenvalues at k:
 -35.1265 -34.9607 -34.9054 -34.8973 -34.6860 -34.6226 -34.5371 -34.2958
 -34.2325 -34.2212 -34.1472 -34.1194 -34.0435 -17.1818 -16.9964 -16.9022
 -16.7999 -16.7560 -16.7281 -16.6809 -16.6105 -16.5733 -16.5380 -16.4808
 -16.4548 -16.4288 -16.3960 -16.3573 -16.3113 -16.2690 -16.2485 -16.2030
 -16.1460 -16.1397 -16.1229 -16.0689 -15.9820 -15.9553 -15.9144 -15.8970
 -15.8486 -15.8371 -15.8109 -15.7948 -15.7847 -15.7767 -15.7387 -15.7204
 -15.7088 -15.6642 -15.6473 -15.6123 -15.5971 -15.5847 -15.5492 -15.5332
 -15.5177 -15.4900 -15.4833 -15.4475 -15.4268 -15.4057 -15.3808 -15.3452
 -15.3131 -15.2992 -15.2930 -15.2685 -15.2521 -15.2338 -15.2099 -15.1876
 -15.1698 -15.1389 -15.1136 -14.9538 -14.7091 -14.6128 -14.2672 -14.0963
 -13.8694 -13.7281 -13.6643 -13.6248 -13.5241 -13.4899 -13.4130 -13.2824
 -13.2586 -13.1776 -13.1198 -13.0920 -13.0436 -13.0054 -12.9726 -12.8645
 -12.8432 -12.6945 -12.6786 -12.6340 -12.5793 -12.5423 -12.4675 -12.3229
  -4.9797  -4.8698  -4.7548  -4.7345  -4.6737  -4.6096  -4.5457  -4.4895
  -4.3403  -4.3151  -4.2740  -4.2238  -4.1674  -4.0885  -4.0056  -3.9368
  -3.8973  -3.8384  -3.7936  -3.7738  -3.7327  -3.6864  -3.5066  -3.4530
  -3.1079  -2.5192  -2.2420  -2.1122  -1.9866  -1.8984  -1.7189  -1.7042
  -1.6367  -1.5948  -1.5333  -1.5009  -1.4176  -1.3491  -1.3332  -1.2902
  -1.2652  -1.2152  -1.1242  -1.0956  -1.0328  -0.9287  -0.8479  -0.8019
  -0.7322  -0.7177  -0.6960  -0.6245  -0.6086  -0.5811  -0.5456  -0.4718
  -0.4429  -0.4227  -0.3663  -0.3002  -0.2438  -0.1848  -0.1542  -0.0794
  -0.0308   0.0060   0.0608   0.1528   0.2193   0.2399   0.3695   0.4261
   0.4462   0.5007   0.5559   0.5806   0.6189   0.6519   0.7097   0.7553
   0.7996   0.8167   0.8397   0.8531   0.9078   0.9513   1.0237   1.0549
   1.0713   1.1166   1.1267   1.1603   1.1910   1.2255   1.2516   1.2925
   1.3119   1.3518   1.3658   1.3885   1.4262   1.4600   1.4755   1.4975
   1.5286   1.5586   1.5905   1.6143   1.6262   1.6699   1.6762   1.6992
   1.7148   1.7483   1.7703   1.7991   1.8408   1.8724   1.9087   1.9231
   1.9499   1.9738   2.0033   2.0137   2.0525   2.0794   2.1227   2.1596
   2.1927   2.2224   2.2399   2.2697   2.3219   2.3529   2.3700   2.4051
   2.4437   2.4873   2.5368   2.5664   2.5989   2.6125   2.6389   2.6922
   2.7139   2.7410   2.7655   2.8172   2.8598   2.8878   2.9710   3.0366
   3.0853   3.1814   3.3247   3.4045
     eigenvalues at k+q:
 -35.1265 -34.9607 -34.9053 -34.8973 -34.6860 -34.6226 -34.5371 -34.2958
 -34.2325 -34.2212 -34.1472 -34.1195 -34.0435 -17.1818 -16.9964 -16.9022
 -16.7998 -16.7559 -16.7278 -16.6815 -16.6100 -16.5738 -16.5378 -16.4808
 -16.4548 -16.4287 -16.3959 -16.3568 -16.3110 -16.2694 -16.2494 -16.2024
 -16.1463 -16.1400 -16.1229 -16.0687 -15.9812 -15.9542 -15.9151 -15.8972
 -15.8492 -15.8381 -15.8104 -15.7960 -15.7849 -15.7781 -15.7366 -15.7192
 -15.7073 -15.6639 -15.6479 -15.6129 -15.5971 -15.5863 -15.5493 -15.5328
 -15.5178 -15.4893 -15.4834 -15.4468 -15.4264 -15.4068 -15.3806 -15.3453
 -15.3132 -15.2993 -15.2927 -15.2681 -15.2524 -15.2341 -15.2099 -15.1874
 -15.1698 -15.1391 -15.1136 -14.9539 -14.7092 -14.6129 -14.2672 -14.0963
 -13.8694 -13.7269 -13.6669 -13.6245 -13.5237 -13.4893 -13.4127 -13.2828
 -13.2587 -13.1774 -13.1201 -13.0921 -13.0435 -13.0055 -12.9724 -12.8643
 -12.8430 -12.6946 -12.6786 -12.6338 -12.5792 -12.5422 -12.4674 -12.3229
  -4.9797  -4.8698  -4.7548  -4.7346  -4.6736  -4.6096  -4.5457  -4.4894
  -4.3405  -4.3151  -4.2737  -4.2238  -4.1674  -4.0886  -4.0055  -3.9368
  -3.8972  -3.8383  -3.7936  -3.7740  -3.7327  -3.6864  -3.5066  -3.4530
  -3.1080  -2.5193  -2.2420  -2.1121  -1.9876  -1.8979  -1.7179  -1.7053
  -1.6358  -1.5936  -1.5340  -1.5022  -1.4189  -1.3490  -1.3328  -1.2912
  -1.2625  -1.2146  -1.1235  -1.0976  -1.0327  -0.9304  -0.8490  -0.8006
  -0.7342  -0.7171  -0.6935  -0.6222  -0.6079  -0.5806  -0.5460  -0.4740
  -0.4427  -0.4204  -0.3685  -0.3007  -0.2450  -0.1833  -0.1562  -0.0776
  -0.0315   0.0046   0.0623   0.1528   0.2191   0.2403   0.3698   0.4238
   0.4454   0.5009   0.5564   0.5801   0.6198   0.6502   0.7110   0.7554
   0.7991   0.8172   0.8376   0.8550   0.9064   0.9505   1.0259   1.0563
   1.0714   1.1148   1.1285   1.1604   1.1894   1.2283   1.2506   1.2934
   1.3096   1.3554   1.3680   1.3867   1.4255   1.4599   1.4768   1.4996
   1.5285   1.5579   1.5908   1.6157   1.6255   1.6686   1.6760   1.7007
   1.7144   1.7473   1.7697   1.8001   1.8413   1.8731   1.9096   1.9230
   1.9500   1.9748   2.0005   2.0131   2.0509   2.0818   2.1206   2.1580
   2.1911   2.2220   2.2412   2.2713   2.3186   2.3549   2.3703   2.4044
   2.4435   2.4875   2.5369   2.5657   2.5981   2.6130   2.6390   2.6954
   2.7142   2.7419   2.7640   2.8150   2.8603   2.8884   2.9707   3.0367
   3.0853   3.1813   3.3246   3.4046
     cgsolve_all iterations  73    anorm=    0.72E-07
     cgsolve_all iterations  73    anorm=    0.71E-07
     cgsolve_all iterations  73    anorm=    0.72E-07

     End of magnetic susceptibility calculation

     f-sum rule (1st term):
          -500.9365         -0.0826         -0.0628
            -0.0845       -501.0182         -0.0774
            -0.0619         -0.0772       -500.9488

     f-sum rule (2nd term):
           -12.2569          0.0814          0.0638
             0.0820        -12.3466          0.0774
             0.0635          0.0772        -12.4153

     f-sum rule (should be  -513.3634):
          -513.1933         -0.0012          0.0010
            -0.0025       -513.3647         -0.0000
             0.0016         -0.0000       -513.3641

     chi_bare pGv (HH) in paratec units:
      -136.833027      1.017841      0.618800
         1.056174   -136.854496      0.459946
         0.767335      0.573760   -135.034533

      -136.833027      1.017841      0.618800
         1.056174   -136.854496      0.459946
         0.767335      0.573760   -135.034533

     chi_bare vGv (VV) in paratec units:
      -134.774222      0.918783      0.592112
         0.918685   -134.966934      0.370889
         0.591796      0.370085   -133.483054

      -134.774222      0.918783      0.592112
         0.918685   -134.966934      0.370889
         0.591796      0.370085   -133.483054

     chi_bare pGv (HH) in 10^{-6} cm^3/mol:
          -650.2434          4.8369          2.9406
             5.0190       -650.3455          2.1857
             3.6464          2.7266       -641.6968

     chi_bare vGv (VV) in 10^{-6} cm^3/mol:
          -640.4598          4.3661          2.8138
             4.3657       -641.3756          1.7625
             2.8123          1.7587       -634.3241

     Contributions to the NMR chemical shifts: -------------------------------

     Macroscopic shape contribution in ppm:                    7.62
             7.6488         -0.0000         -0.0000
            -0.0000          7.6500         -0.0000
            -0.0000         -0.0000          7.5482


     Core contribution in ppm:

     Atom  1  O   pos: (  0.016722  0.470378  2.141611)  core sigma:         271.07
     Atom  2  H   pos: ( -1.002395  1.486103  0.100181)  core sigma:           0.00
     Atom  3  H   pos: ( -0.241301  1.463512  0.105600)  core sigma:           0.00
     Atom  4  O   pos: (  0.132637  0.205454  0.271871)  core sigma:         271.07
     Atom  5  H   pos: (  0.134338  0.088947  0.357860)  core sigma:           0.00
     Atom  6  H   pos: (  0.211087  0.173879  0.145451)  core sigma:           0.00
     Atom  7  O   pos: ( -0.425136  1.617203  0.168448)  core sigma:         271.07
     Atom  8  H   pos: ( -0.570941  1.590593  0.151236)  core sigma:           0.00
     Atom  9  H   pos: ( -0.428689  1.663875  0.306387)  core sigma:           0.00
     Atom 10  O   pos: (  0.216025 -0.061469  2.051799)  core sigma:         271.07
     Atom 11  H   pos: (  0.183612  0.762506  0.001241)  core sigma:           0.00
     Atom 12  H   pos: (  0.070338  0.957638  0.077372)  core sigma:           0.00
     Atom 13  O   pos: (  0.367601  0.412049  0.558173)  core sigma:         271.07
     Atom 14  H   pos: (  0.430272  0.554730  0.534007)  core sigma:           0.00
     Atom 15  H   pos: (  0.249321  0.384887  0.479981)  core sigma:           0.00
     Atom 16  O   pos: ( -0.415695  0.902599  1.575003)  core sigma:         271.07
     Atom 17  H   pos: ( -0.558640  0.924448  1.578497)  core sigma:           0.00
     Atom 18  H   pos: ( -0.350536  1.038418  1.571433)  core sigma:           0.00
     Atom 19  O   pos: ( -0.274221  1.313525  0.511874)  core sigma:         271.07
     Atom 20  H   pos: ( -0.252074  1.456251  0.515589)  core sigma:           0.00
     Atom 21  H   pos: ( -0.148508  1.257756  0.465025)  core sigma:           0.00
     Atom 22  O   pos: ( -0.222273  0.946336  1.941937)  core sigma:         271.07
     Atom 23  H   pos: ( -0.217515  0.839666  2.042348)  core sigma:           0.00
     Atom 24  H   pos: ( -0.303926  0.897007  1.832089)  core sigma:           0.00
     Atom 25  Ca  pos: ( -0.263438  1.277645  0.881199)  core sigma:        1265.05
     Atom 26  Si  pos: ( -0.757694  1.252556  0.752013)  core sigma:         837.79
     Atom 27  O   pos: ( -0.943266  1.188500  0.886693)  core sigma:         271.07
     Atom 28  O   pos: ( -0.599974  1.377389  0.880941)  core sigma:         271.07
     Atom 29  O   pos: ( -0.652562  1.049554  0.665230)  core sigma:         271.07
     Atom 30  O   pos: ( -0.834193  1.375033  0.555127)  core sigma:         271.07
     Atom 31  Ca  pos: (  0.670505 -0.128170  0.892999)  core sigma:        1265.05
     Atom 32  Si  pos: (  0.158295 -0.065243  0.763361)  core sigma:         837.79
     Atom 33  O   pos: ( -0.004894 -0.213247  0.851746)  core sigma:         271.07
     Atom 34  O   pos: (  0.347555 -0.048762  0.907071)  core sigma:         271.07
     Atom 35  O   pos: (  0.224820 -0.125116  0.529596)  core sigma:         271.07
     Atom 36  Ca  pos: ( -0.409762  0.855063  1.184512)  core sigma:        1265.05
     Atom 37  Si  pos: (  0.117084  0.824270  1.369785)  core sigma:         837.79
     Atom 38  O   pos: ( -0.714422  0.976753  1.258021)  core sigma:         271.07
     Atom 39  O   pos: ( -0.075896  0.798051  1.224016)  core sigma:         271.07
     Atom 40  O   pos: (  0.067518  0.884907  1.595678)  core sigma:         271.07
     Atom 41  Ca  pos: ( -0.696541  1.302179  1.206808)  core sigma:        1265.05
     Atom 42  Si  pos: (  0.016164 -0.476577  1.376246)  core sigma:         837.79
     Atom 43  O   pos: ( -0.350155  1.236290  1.206729)  core sigma:         271.07
     Atom 44  O   pos: (  0.250676 -0.446713  1.335882)  core sigma:         271.07
     Atom 45  O   pos: ( -0.048517 -0.231946  1.380254)  core sigma:         271.07
     Atom 46  O   pos: ( -0.023520 -0.567097  1.596994)  core sigma:         271.07
     Atom 47  Ca  pos: (  0.275359 -0.664830  1.761481)  core sigma:        1265.05
     Atom 48  Ca  pos: (  0.013438 -0.169245  1.792195)  core sigma:        1265.05
     Atom 49  Si  pos: ( -0.811941  1.589695  0.441609)  core sigma:         837.79
     Atom 50  O   pos: ( -0.815282  1.563894  0.203916)  core sigma:         271.07
     Atom 51  O   pos: (  0.622227 -0.139981  0.535974)  core sigma:         271.07
     Atom 52  O   pos: (  0.308555 -0.200693  1.621874)  core sigma:         271.07
     Atom 53  H   pos: (  0.311852 -0.310872  1.519530)  core sigma:           0.00
     Atom 54  H   pos: (  0.447965 -0.154839  1.646877)  core sigma:           0.00
     Atom 55  O   pos: ( -0.526307  0.433966  1.948112)  core sigma:         271.07
     Atom 56  H   pos: ( -0.621707  0.448138  1.839959)  core sigma:           0.00
     Atom 57  H   pos: ( -0.585936  0.485512  2.070352)  core sigma:           0.00
     Atom 58  O   pos: (  0.311556  0.566791  0.100800)  core sigma:         271.07
     Atom 59  H   pos: (  0.323068  0.441946  0.028253)  core sigma:           0.00
     Atom 60  H   pos: (  0.450409  0.610083  0.130869)  core sigma:           0.00
     Atom 61  O   pos: ( -0.192938  0.142039  2.032249)  core sigma:         271.07
     Atom 62  H   pos: ( -0.433134  1.091224  0.056506)  core sigma:           0.00
     Atom 63  H   pos: ( -0.091424  0.245835  2.053094)  core sigma:           0.00
     Atom 64  O   pos: (  0.023894  1.105478  0.271195)  core sigma:         271.07
     Atom 65  H   pos: ( -0.043877  1.215878  0.195313)  core sigma:           0.00
     Atom 66  H   pos: ( -0.844399  1.173542  0.295555)  core sigma:           0.00
     Atom 67  O   pos: (  0.060709  0.162253  1.673685)  core sigma:         271.07
     Atom 68  H   pos: (  0.003672  0.157035  1.535556)  core sigma:           0.00
     Atom 69  H   pos: (  0.199073  0.220048  1.655317)  core sigma:           0.00
     Atom 70  O   pos: (  0.657607  0.232138  0.141084)  core sigma:         271.07
     Atom 71  H   pos: (  0.747438  0.149469  0.060039)  core sigma:           0.00
     Atom 72  H   pos: (  0.525915  0.218625  0.062097)  core sigma:           0.00
     Atom 73  Ca  pos: (  0.368307  0.365727  0.916510)  core sigma:        1265.05
     Atom 74  Si  pos: ( -0.108767  0.332491  0.749434)  core sigma:         837.79
     Atom 75  O   pos: ( -0.317935  0.230368  0.818959)  core sigma:         271.07
     Atom 76  O   pos: ( -0.027836  0.493919  0.905188)  core sigma:         271.07
     Atom 77  O   pos: (  0.070941  0.160925  0.743105)  core sigma:         271.07
     Atom 78  O   pos: ( -0.142937  0.397260  0.520849)  core sigma:         271.07
     Atom 79  Ca  pos: (  0.029722  0.827424  0.894740)  core sigma:        1265.05
     Atom 80  Si  pos: ( -0.507487  0.860080  0.732070)  core sigma:         837.79
     Atom 81  O   pos: ( -0.634339  0.721516  0.881166)  core sigma:         271.07
     Atom 82  O   pos: ( -0.312052  0.939253  0.849128)  core sigma:         271.07
     Atom 83  O   pos: ( -0.455587  0.750109  0.522976)  core sigma:         271.07
     Atom 84  Ca  pos: (  0.260114 -0.078649  1.234071)  core sigma:        1265.05
     Atom 85  Si  pos: ( -0.247733 -0.084005  1.398927)  core sigma:         837.79
     Atom 86  O   pos: ( -0.168092  0.139799  1.367423)  core sigma:         271.07
     Atom 87  O   pos: (  0.588729 -0.175279  1.250955)  core sigma:         271.07
     Atom 88  O   pos: ( -0.310643 -0.102436  1.636318)  core sigma:         271.07
     Atom 89  Ca  pos: ( -0.105257  0.439258  1.233506)  core sigma:        1265.05
     Atom 90  Si  pos: (  0.366045  0.410240  1.364171)  core sigma:         837.79
     Atom 91  O   pos: (  0.250784  0.252553  1.218597)  core sigma:         271.07
     Atom 92  O   pos: ( -0.439929  0.513138  1.239799)  core sigma:         271.07
     Atom 93  O   pos: (  0.199107  0.589673  1.383606)  core sigma:         271.07
     Atom 94  O   pos: (  0.406332  0.314044  1.580701)  core sigma:         271.07
     Atom 95  Ca  pos: ( -0.041604  0.514384  0.231519)  core sigma:        1265.05
     Atom 96  Ca  pos: ( -0.307112  0.260024  1.713305)  core sigma:        1265.05
     Atom 97  Ca  pos: (  0.599287  0.183041  0.474854)  core sigma:        1265.05
     Atom 98  O   pos: (  0.087849 -0.444397  1.975871)  core sigma:         271.07
     Atom 99  H   pos: ( -0.026050 -0.528881  1.954572)  core sigma:           0.00
     Atom100  O   pos: (  0.473669 -0.742990  2.037070)  core sigma:         271.07
     Atom101  H   pos: (  0.493568 -0.883936  2.017905)  core sigma:           0.00
     Atom102  O   pos: (  0.593607 -0.518969  1.627374)  core sigma:         271.07
     Atom103  H   pos: (  0.613352 -0.375266  1.650507)  core sigma:           0.00
     Atom104  H   pos: (  0.735370 -0.565422  1.635175)  core sigma:           0.00
     Atom105  O   pos: ( -0.180860  0.570989  1.620706)  core sigma:         271.07
     Atom106  H   pos: ( -0.292275  0.659554  1.590695)  core sigma:           0.00
     Atom107  H   pos: ( -0.071391  0.670951  1.640977)  core sigma:           0.00
     Atom108  O   pos: ( -0.026428  0.787150  0.506737)  core sigma:         271.07
     Atom109  H   pos: ( -0.168044  0.759655  0.531419)  core sigma:           0.00
     Atom110  H   pos: ( -0.022452  0.915921  0.437277)  core sigma:           0.00
     Atom111  O   pos: ( -0.332046  0.714999  0.183052)  core sigma:         271.07
     Atom112  H   pos: ( -0.382494  0.747186  0.327740)  core sigma:           0.00
     Atom113  H   pos: ( -0.310332  0.840456  0.113404)  core sigma:           0.00
     Atom114  O   pos: ( -0.552685  1.127313  0.266131)  core sigma:         271.07
     Atom115  H   pos: ( -0.472438  1.220429  0.345245)  core sigma:           0.00
     Atom116  H   pos: ( -0.564894  1.015045  0.357329)  core sigma:           0.00

     Bare contribution in ppm:

     Atom  1  O   pos: (  0.016722  0.470378  2.141611)  bare sigma:          66.13
            72.4776          1.0816          4.5253
             3.0286         67.1600          0.7798
             7.0709          0.6136         58.7641

     Atom  2  H   pos: ( -1.002395  1.486103  0.100181)  bare sigma:           9.98
            22.7860         12.6192         10.9611
            13.5995          5.0476          6.4172
            11.8993          6.3351          2.1125

     Atom  3  H   pos: ( -0.241301  1.463512  0.105600)  bare sigma:          13.38
            23.5689        -13.3298         -5.8819
           -13.5290         12.0566          3.9829
            -5.8730          4.2270          4.5122

     Atom  4  O   pos: (  0.132637  0.205454  0.271871)  bare sigma:          65.48
            64.1442         -2.2152         -3.9317
            -2.5422         64.3980          2.9265
            -3.8997          1.0744         67.9104

     Atom  5  H   pos: (  0.134338  0.088947  0.357860)  bare sigma:          16.53
             8.6713         -1.6395          1.2215
            -1.2126         22.5814        -12.0779
             0.8853        -11.0158         18.3396

     Atom  6  H   pos: (  0.211087  0.173879  0.145451)  bare sigma:           9.46
             6.6357         -1.8825        -17.2592
            -2.4888         -2.1875          3.1455
           -16.8645          2.1823         23.9203

     Atom  7  O   pos: ( -0.425136  1.617203  0.168448)  bare sigma:          66.79
            72.2680          0.3708         -3.6931
             0.1326         60.0278          0.2784
            -3.8724          0.9509         68.0846

     Atom  8  H   pos: ( -0.570941  1.590593  0.151236)  bare sigma:          12.86
            31.9691          6.0680          0.0079
             5.4508          2.4810          1.3765
            -0.8639          1.1567          4.1433

     Atom  9  H   pos: ( -0.428689  1.663875  0.306387)  bare sigma:          16.61
            12.4358         -0.6824         -3.5761
            -0.7290          9.5527          5.9027
            -2.7721          5.8613         27.8476

     Atom 10  O   pos: (  0.216025 -0.061469  2.051799)  bare sigma:          70.13
            67.9441         -2.2346          4.6033
            -3.0899         70.3678          5.8048
             1.8149          7.3685         72.0905

     Atom 11  H   pos: (  0.183612  0.762506  0.001241)  bare sigma:          14.27
            16.9329        -14.4286          4.4765
           -13.3625         19.1804         -3.9989
             5.2087         -4.7110          6.6943

     Atom 12  H   pos: (  0.070338  0.957638  0.077372)  bare sigma:          13.33
             2.8566         -2.2524         -1.3678
            -3.0338         17.5691         16.0293
            -2.6789         17.4198         19.5605

     Atom 13  O   pos: (  0.367601  0.412049  0.558173)  bare sigma:          56.38
            54.6863         -1.9047         -1.3540
            -2.5809         60.5653         -0.7448
            -2.6224         -0.2761         53.8944

     Atom 14  H   pos: (  0.430272  0.554730  0.534007)  bare sigma:           6.36
             1.1860         16.0263         -0.8187
            17.3244         23.7874         -1.2379
            -1.3932         -2.3433         -5.8945

     Atom 15  H   pos: (  0.249321  0.384887  0.479981)  bare sigma:          16.40
            21.3039          5.4830          8.2890
             4.4241         11.6101          2.9912
             8.5951          3.9524         16.2900

     Atom 16  O   pos: ( -0.415695  0.902599  1.575003)  bare sigma:          69.83
            70.6160          3.8668          3.3904
             2.3679         74.3159         -0.5803
             4.4477         -0.2297         64.5729

     Atom 17  H   pos: ( -0.558640  0.924448  1.578497)  bare sigma:          17.77
            30.2896         -0.4942          1.5023
            -2.0586         11.9647          0.4780
             1.3017          0.5644         11.0577

     Atom 18  H   pos: ( -0.350536  1.038418  1.571433)  bare sigma:          11.72
             7.0722         11.7885          0.6434
            12.9317         27.7520         -0.3607
             0.7498         -0.3454          0.3344

     Atom 19  O   pos: ( -0.274221  1.313525  0.511874)  bare sigma:          72.98
            74.8469         -0.1062         -0.0851
            -0.7339         73.4745          3.2215
            -0.2160          4.4094         70.6074

     Atom 20  H   pos: ( -0.252074  1.456251  0.515589)  bare sigma:          18.07
            13.4033          3.3910          0.3208
             1.3827         29.0522          2.5483
             0.0004          1.8718         11.7473

     Atom 21  H   pos: ( -0.148508  1.257756  0.465025)  bare sigma:          16.90
            24.9894         -8.1231         -6.7046
            -6.4649         13.6091          4.1450
            -6.6144          4.6460         12.1157

     Atom 22  O   pos: ( -0.222273  0.946336  1.941937)  bare sigma:          73.24
            67.4967         -0.1999          1.5863
             0.2121         70.2911         -2.2511
             1.1858         -3.6343         81.9392

     Atom 23  H   pos: ( -0.217515  0.839666  2.042348)  bare sigma:          14.67
             3.8795          0.7791         -1.0245
             0.2251         17.8049        -15.1123
            -0.7151        -14.1305         22.3175

     Atom 24  H   pos: ( -0.303926  0.897007  1.832089)  bare sigma:          16.38
            11.8854          2.5778         11.0280
             3.1659          9.8229          4.5942
             9.9994          3.0915         27.4211

     Atom 25  Ca  pos: ( -0.263438  1.277645  0.881199)  bare sigma:         101.05
           100.8949         -2.9515         -3.2608
            -3.7037        105.2360         -1.8092
            -4.1289         -2.5948         97.0206

     Atom 26  Si  pos: ( -0.757694  1.252556  0.752013)  bare sigma:         -27.99
           -25.9979          2.8640         -0.8811
             2.7862        -29.6047          0.1346
            -0.0492         -0.1436        -28.3597

     Atom 27  O   pos: ( -0.943266  1.188500  0.886693)  bare sigma:          34.82
            45.2742         -2.3273         -0.1956
            -4.0020         36.6919         -0.0794
             2.2072         -0.6930         22.4941

     Atom 28  O   pos: ( -0.599974  1.377389  0.880941)  bare sigma:          31.23
            26.4497          0.5813         -0.9783
             1.8438         39.3313         -0.7805
            -1.8365         -1.5512         27.9130

     Atom 29  O   pos: ( -0.652562  1.049554  0.665230)  bare sigma:          52.96
            49.0588         -9.5905         -1.0740
            -9.4218         59.1178          2.2796
            -1.3810          1.3669         50.6918

     Atom 30  O   pos: ( -0.834193  1.375033  0.555127)  bare sigma:          52.73
            46.7472         -1.8912          2.7543
            -0.3082         55.8903         -6.6440
             2.3689         -6.7629         55.5559

     Atom 31  Ca  pos: (  0.670505 -0.128170  0.892999)  bare sigma:         102.14
           106.2836         -5.0433         -1.6571
            -4.8880        105.0103         -2.3471
            -1.7099         -2.4743         95.1351

     Atom 32  Si  pos: (  0.158295 -0.065243  0.763361)  bare sigma:         -27.89
           -25.2130          3.3988          0.4719
             3.7548        -28.4922         -1.2550
             1.0515         -1.3369        -29.9543

     Atom 33  O   pos: ( -0.004894 -0.213247  0.851746)  bare sigma:          37.09
            43.8615          3.5380         -3.3218
             2.9507         41.7631         -0.9592
            -2.1108          0.0156         25.6361

     Atom 34  O   pos: (  0.347555 -0.048762  0.907071)  bare sigma:          30.37
            36.2876         -3.2641         -1.4787
            -4.8058         17.8043         -1.2556
            -2.8275         -0.1994         37.0279

     Atom 35  O   pos: (  0.224820 -0.125116  0.529596)  bare sigma:          50.47
            49.4370         -4.9403         -5.4147
            -5.7533         49.5614          2.0643
            -5.6023          2.2911         52.4254

     Atom 36  Ca  pos: ( -0.409762  0.855063  1.184512)  bare sigma:         102.35
           109.4108         -6.3640         -3.9607
            -6.3034        101.7073         -2.7282
            -3.9030         -2.2637         95.9466

     Atom 37  Si  pos: (  0.117084  0.824270  1.369785)  bare sigma:         -27.92
           -27.4779          3.5173         -1.4181
             3.8425        -31.9138          2.2442
            -1.6435          1.0913        -24.3678

     Atom 38  O   pos: ( -0.714422  0.976753  1.258021)  bare sigma:          27.31
            28.4354         -1.8607         -6.2984
            -1.0359         37.4938         -5.1441
            -5.9909         -6.2082         15.9940

     Atom 39  O   pos: ( -0.075896  0.798051  1.224016)  bare sigma:          28.27
            33.1445         -3.0388         -0.6498
            -6.3810         21.1434         -4.1535
            -3.0900         -2.0656         30.5230

     Atom 40  O   pos: (  0.067518  0.884907  1.595678)  bare sigma:          32.75
            20.7583         -1.8971         -5.9359
            -0.1565         46.1036         24.0900
            -3.7265         19.5358         31.3747

     Atom 41  Ca  pos: ( -0.696541  1.302179  1.206808)  bare sigma:         101.47
           102.0388         -3.7744         -7.9388
            -3.9507        106.6333         -2.4200
            -7.4058         -2.9676         95.7456

     Atom 42  Si  pos: (  0.016164 -0.476577  1.376246)  bare sigma:         -28.08
           -25.6179          4.5945          1.8446
             5.0168        -32.9585          0.7113
             1.4603          1.0453        -25.6636

     Atom 43  O   pos: ( -0.350155  1.236290  1.206729)  bare sigma:          35.49
            32.0928          1.5838          1.7116
             2.0357         27.3852          2.6108
             1.4501          4.5264         46.9861

     Atom 44  O   pos: (  0.250676 -0.446713  1.335882)  bare sigma:          37.05
            45.4717         -2.3770         -6.3982
            -5.9032         31.4427          6.0428
            -8.3752          5.2832         34.2437

     Atom 45  O   pos: ( -0.048517 -0.231946  1.380254)  bare sigma:          46.73
            49.6618         -6.1016         -1.6711
            -5.8836         49.6723          1.4962
            -1.9860          1.9102         40.8597

     Atom 46  O   pos: ( -0.023520 -0.567097  1.596994)  bare sigma:          38.64
            44.0423          1.8574          3.6322
             3.9199         35.4740         -3.3078
             2.9298         -4.1350         36.4145

     Atom 47  Ca  pos: (  0.275359 -0.664830  1.761481)  bare sigma:         103.19
           100.5168         -7.4072          4.0496
            -7.6772        105.6328         10.5583
             3.6760         11.2231        103.4351

     Atom 48  Ca  pos: (  0.013438 -0.169245  1.792195)  bare sigma:         105.63
           104.8468         -4.2195          4.3620
            -4.5057        108.3416        -11.8722
             5.9528        -12.2098        103.6900

     Atom 49  Si  pos: ( -0.811941  1.589695  0.441609)  bare sigma:         -27.86
           -30.2084          2.6239          1.6510
             3.3763        -30.2139          2.1641
             0.5835          1.2933        -23.1623

     Atom 50  O   pos: ( -0.815282  1.563894  0.203916)  bare sigma:          49.21
            51.7965          5.1900          4.4686
             4.0612         40.9296          6.4127
             3.3263          6.4367         54.8952

     Atom 51  O   pos: (  0.622227 -0.139981  0.535974)  bare sigma:          30.08
            16.8737         -0.4088         -1.1376
             2.4729         44.7959         -1.6058
             1.3090         -1.8194         28.5676

     Atom 52  O   pos: (  0.308555 -0.200693  1.621874)  bare sigma:          61.38
            69.2486         -0.0099         -4.2754
             2.5934         56.3248          5.7735
            -2.1899          5.7751         58.5635

     Atom 53  H   pos: (  0.311852 -0.310872  1.519530)  bare sigma:          11.42
             3.6908          2.0774          2.6361
             2.9671         14.3035         15.9960
             3.7698         16.0649         16.2641

     Atom 54  H   pos: (  0.447965 -0.154839  1.646877)  bare sigma:          12.03
            31.3988          8.7009          2.6874
             7.8624          3.5101          2.2454
             2.3059          2.1637          1.1832

     Atom 55  O   pos: ( -0.526307  0.433966  1.948112)  bare sigma:          77.26
            71.3436         -2.7146         -3.6535
            -2.9337         70.9904          7.9493
            -3.1442          7.3610         89.4423

     Atom 56  H   pos: ( -0.621707  0.448138  1.839959)  bare sigma:          17.16
            15.7077         -0.6585          8.6805
            -1.1076          7.6441          1.6093
             7.5159          2.6569         28.1290

     Atom 57  H   pos: ( -0.585936  0.485512  2.070352)  bare sigma:          16.21
            10.7461         -3.4338         -9.0634
            -3.1427          9.9440          9.9554
            -7.2071          9.6550         27.9354

     Atom 58  O   pos: (  0.311556  0.566791  0.100800)  bare sigma:          72.40
            78.7094          3.9673          5.4477
             1.1631         72.8249          2.6030
             4.2384          1.6409         65.6647

     Atom 59  H   pos: (  0.323068  0.441946  0.028253)  bare sigma:          16.83
             9.8630         -1.1956         -0.1497
            -0.1753         28.1447          9.2613
             0.3412          9.6326         12.4741

     Atom 60  H   pos: (  0.450409  0.610083  0.130869)  bare sigma:          12.30
            29.4008         11.9030          8.4049
            10.3190          5.4461          3.8017
             7.4862          3.8620          2.0582

     Atom 61  O   pos: ( -0.192938  0.142039  2.032249)  bare sigma:          68.29
            64.8765          2.6933         -2.1996
             2.3822         66.7420         -0.8716
            -4.4772         -1.5717         73.2464

     Atom 62  H   pos: ( -0.433134  1.091224  0.056506)  bare sigma:          12.33
            13.8474         -3.0414        -14.6067
            -3.4604          2.2230          3.7226
           -15.4099          3.2005         20.9074

     Atom 63  H   pos: ( -0.091424  0.245835  2.053094)  bare sigma:          15.27
            16.8044         12.0447          2.8716
            12.1816         20.0414          4.0776
             3.1584          4.9142          8.9701

     Atom 64  O   pos: (  0.023894  1.105478  0.271195)  bare sigma:          65.03
            63.0738         -3.7855          1.9306
            -2.3853         67.2789          0.3310
             2.6629          1.3424         64.7227

     Atom 65  H   pos: ( -0.043877  1.215878  0.195313)  bare sigma:          10.94
             6.3097         -9.9709          8.9808
           -10.3279         17.9864        -12.9120
             9.1510        -11.9701          8.5235

     Atom 66  H   pos: ( -0.844399  1.173542  0.295555)  bare sigma:          15.62
            26.7729          4.0429          5.1621
             5.2762         10.7234          2.2345
             4.7766          2.0795          9.3703

     Atom 67  O   pos: (  0.060709  0.162253  1.673685)  bare sigma:          60.66
            63.9133          4.5179          1.7945
             5.7815         59.5212         -3.4301
             4.0799         -2.4479         58.5439

     Atom 68  H   pos: (  0.003672  0.157035  1.535556)  bare sigma:          12.53
            12.5456          2.1297         12.6247
             2.2810          1.5139          0.8473
            14.2087          1.0395         23.5336

     Atom 69  H   pos: (  0.199073  0.220048  1.655317)  bare sigma:          10.68
            26.8234         12.6545         -4.3131
            13.2023          3.9445         -2.4767
            -4.8784         -2.7182          1.2652

     Atom 70  O   pos: (  0.657607  0.232138  0.141084)  bare sigma:          62.29
            64.0537          1.0471          1.9674
             0.5915         54.1313         -1.0147
             0.1545          1.7982         68.6942

     Atom 71  H   pos: (  0.747438  0.149469  0.060039)  bare sigma:          14.62
            15.2371         -8.2702         -9.4200
            -8.6530         13.2913          8.4065
           -10.7528          8.8931         15.3314

     Atom 72  H   pos: (  0.525915  0.218625  0.062097)  bare sigma:           9.27
            26.5481          3.1820         15.3070
             2.8527         -3.6853          2.8660
            16.6441          3.0331          4.9347

     Atom 73  Ca  pos: (  0.368307  0.365727  0.916510)  bare sigma:         106.42
            99.7148         -2.4447         -7.0745
            -2.4886        108.6317         -5.0511
            -7.1428         -5.9364        110.9184

     Atom 74  Si  pos: ( -0.108767  0.332491  0.749434)  bare sigma:         -28.29
           -29.5057          3.7497          1.7950
             3.4001        -30.0580          2.1359
             2.2476          2.1810        -25.3193

     Atom 75  O   pos: ( -0.317935  0.230368  0.818959)  bare sigma:          29.79
            27.8837         -3.6729         -1.4494
            -3.6733         33.0897          1.3314
            -4.5998         -0.1081         28.3843

     Atom 76  O   pos: ( -0.027836  0.493919  0.905188)  bare sigma:          33.88
            21.4768          3.5533         -3.7536
             6.2605         40.5499          2.7117
            -1.0584          1.8451         39.6222

     Atom 77  O   pos: (  0.070941  0.160925  0.743105)  bare sigma:          52.23
            50.6551         -8.5800         -0.0422
            -9.1477         60.3347         -1.2282
             0.7524         -1.8085         45.6960

     Atom 78  O   pos: ( -0.142937  0.397260  0.520849)  bare sigma:          18.28
            22.7444         11.7824         -6.4573
            13.3333         19.9739         -7.1450
            -4.2938         -5.3300         12.1333

     Atom 79  Ca  pos: (  0.029722  0.827424  0.894740)  bare sigma:         104.73
           101.8955         -2.3886         -1.8562
            -1.9421        111.9651         -1.9320
            -2.0349         -1.3653        100.3152

     Atom 80  Si  pos: ( -0.507487  0.860080  0.732070)  bare sigma:         -28.29
           -28.5264          3.0485         -0.6183
             3.3354        -30.1553          0.5291
            -0.7987          1.6684        -26.1766

     Atom 81  O   pos: ( -0.634339  0.721516  0.881166)  bare sigma:          32.24
            32.9888         -2.6968         -1.6722
            -0.6328         44.0896         -2.1135
            -0.1307          0.4663         19.6556

     Atom 82  O   pos: ( -0.312052  0.939253  0.849128)  bare sigma:          31.38
            29.6350          1.7386         -2.0694
             0.8170         36.6342          0.7588
            -3.3295         -0.4636         27.8715

     Atom 83  O   pos: ( -0.455587  0.750109  0.522976)  bare sigma:          46.85
            41.4352          1.7150         -6.3110
             2.2951         45.0886          3.4405
            -5.4423          4.4050         54.0395

     Atom 84  Ca  pos: (  0.260114 -0.078649  1.234071)  bare sigma:         103.14
            98.0992         -1.1968         -3.8677
            -1.3067        111.3931         -5.7234
            -3.8903         -5.1155         99.9255

     Atom 85  Si  pos: ( -0.247733 -0.084005  1.398927)  bare sigma:         -28.15
           -29.1931          5.0028          3.4349
             4.3351        -27.2801          1.1352
             2.9813          0.6593        -27.9808

     Atom 86  O   pos: ( -0.168092  0.139799  1.367423)  bare sigma:          37.24
            29.0134          7.9711          2.9014
             8.8920         47.5887         -7.5584
             0.9917         -9.2876         35.1246

     Atom 87  O   pos: (  0.588729 -0.175279  1.250955)  bare sigma:          36.60
            44.4448          0.3982          7.6400
            -1.7133         29.9877          2.4124
             5.6783          2.5597         35.3619

     Atom 88  O   pos: ( -0.310643 -0.102436  1.636318)  bare sigma:          35.39
            44.3423          4.4000          5.5210
             4.2258         38.8401         -0.5761
             5.0188         -0.7897         22.9790

     Atom 89  Ca  pos: ( -0.105257  0.439258  1.233506)  bare sigma:         104.07
           101.8172          1.8416         -5.2945
             1.7297        105.4718         -7.2087
            -5.1198         -6.8085        104.9129

     Atom 90  Si  pos: (  0.366045  0.410240  1.364171)  bare sigma:         -28.26
           -28.3858          2.1364          0.4680
             2.5083        -30.4226         -2.5510
             0.2125         -2.8216        -25.9638

     Atom 91  O   pos: (  0.250784  0.252553  1.218597)  bare sigma:          23.40
            10.4043         -3.4311         -7.1854
             1.0655         40.4611         -3.3966
            -7.5750         -7.8835         19.3202

     Atom 92  O   pos: ( -0.439929  0.513138  1.239799)  bare sigma:          32.69
            42.9478         -0.4386         -1.4833
            -1.5496         34.9249         -1.8462
             0.9720         -0.6222         20.2074

     Atom 93  O   pos: (  0.199107  0.589673  1.383606)  bare sigma:          49.51
            49.3861         -7.0765         -1.8126
            -6.2186         53.6192          0.8339
            -2.1774          0.4600         45.5333

     Atom 94  O   pos: (  0.406332  0.314044  1.580701)  bare sigma:          34.84
            47.8945         -3.8178         20.1820
            -1.7551         21.5605         -5.3171
            16.0628         -5.0553         35.0784

     Atom 95  Ca  pos: ( -0.041604  0.514384  0.231519)  bare sigma:         106.07
            97.6682         -4.4113         -3.0328
            -4.8936         98.0624         -2.5699
            -2.9410         -2.9948        122.4696

     Atom 96  Ca  pos: ( -0.307112  0.260024  1.713305)  bare sigma:         105.76
           109.7065         -5.1896          8.0080
            -6.1430        105.1037         -2.3693
             8.8286         -1.5326        102.4780

     Atom 97  Ca  pos: (  0.599287  0.183041  0.474854)  bare sigma:          90.45
            85.2229          1.6369         -0.4817
            -0.1471        104.5403         -0.3559
             0.1583          0.1398         81.5969

     Atom 98  O   pos: (  0.087849 -0.444397  1.975871)  bare sigma:          34.90
            12.6045        -17.2836         -7.8451
           -14.7354         35.5601         -6.3383
            -5.9231         -5.2945         56.5450

     Atom 99  H   pos: ( -0.026050 -0.528881  1.954572)  bare sigma:          19.86
            19.2652          4.6843         -0.3203
             4.5266         21.0164          0.5989
            -0.5461          0.3052         19.2974

     Atom100  O   pos: (  0.473669 -0.742990  2.037070)  bare sigma:          57.70
            65.0768          0.0507          6.7591
             1.7551         40.3060         -1.2877
             8.2919         -1.7071         67.7067

     Atom101  H   pos: (  0.493568 -0.883936  2.017905)  bare sigma:          20.32
            16.2803         -2.2947          0.3996
            -1.7899         27.4307          1.4383
             0.5840          0.9995         17.2482

     Atom102  O   pos: (  0.593607 -0.518969  1.627374)  bare sigma:          66.29
            73.3897         -1.8624         -2.1700
            -2.7042         67.7977         -0.8665
            -2.0959         -1.2868         57.6684

     Atom103  H   pos: (  0.613352 -0.375266  1.650507)  bare sigma:          15.74
             9.9109          3.6498          0.0596
             1.9756         32.3716          1.6883
            -0.0598          1.9914          4.9400

     Atom104  H   pos: (  0.735370 -0.565422  1.635175)  bare sigma:          12.90
            32.5651         -9.0765         -1.6449
            -7.5725          5.6800         -0.0903
            -0.7261         -0.0817          0.4484

     Atom105  O   pos: ( -0.180860  0.570989  1.620706)  bare sigma:          66.85
            63.6046          5.7382         -0.7440
             7.9799         75.6850         -1.2727
            -0.3508         -2.3206         61.2491

     Atom106  H   pos: ( -0.292275  0.659554  1.590695)  bare sigma:          15.93
            18.8195         -9.4781          3.4012
           -10.8397         20.7153         -2.4741
             3.2620         -2.3198          8.2614

     Atom107  H   pos: ( -0.071391  0.670951  1.640977)  bare sigma:          12.51
            16.3527         13.0405         -0.1287
            15.0320         18.2807          0.4593
            -0.1323          0.6694          2.8844

     Atom108  O   pos: ( -0.026428  0.787150  0.506737)  bare sigma:          72.33
            72.1512          4.0982         -1.4499
             6.1463         77.3348         -5.1033
            -1.4527         -2.3252         67.4929

     Atom109  H   pos: ( -0.168044  0.759655  0.531419)  bare sigma:          16.13
            29.8733          5.4554         -3.6915
             4.1097          9.4788         -0.5228
            -3.0124         -0.6387          9.0476

     Atom110  H   pos: ( -0.022452  0.915921  0.437277)  bare sigma:          15.20
             5.9709          3.1636         -1.2592
             4.9923         26.5379        -13.2041
            -2.4284        -12.6302         13.1013

     Atom111  O   pos: ( -0.332046  0.714999  0.183052)  bare sigma:          64.25
            64.7073          0.4851         -2.9795
            -0.5326         60.6421          0.2832
            -2.4955         -0.9485         67.4031

     Atom112  H   pos: ( -0.382494  0.747186  0.327740)  bare sigma:           7.39
            -1.8992         -1.1207        -12.8922
            -1.7216         -5.6107          4.8241
           -12.7829          3.4761         29.6737

     Atom113  H   pos: ( -0.310332  0.840456  0.113404)  bare sigma:          16.17
             8.1335          1.8097         -2.7304
             1.8643         25.1213        -11.7621
            -2.4951        -11.1818         15.2645

     Atom114  O   pos: ( -0.552685  1.127313  0.266131)  bare sigma:          71.80
            69.7374          4.1245         -2.1001
             3.8402         71.7623          1.1572
            -2.5880          0.2126         73.9151

     Atom115  H   pos: ( -0.472438  1.220429  0.345245)  bare sigma:          15.80
            16.1596          9.4030          7.4175
             8.9471         16.4455          6.7018
             8.0676          7.8831         14.8025

     Atom116  H   pos: ( -0.564894  1.015045  0.357329)  bare sigma:          17.41
            10.2069          0.4610         -1.2058
             1.0044         22.2514         -8.6026
            -1.8482         -9.8011         19.7762

     Diamagnetic contribution in ppm:

     Atom  1  O   pos: (  0.016722  0.470378  2.141611)  dia sigma:          18.11
            18.6328         -0.0297         -0.0223
            -0.0297         18.0801          0.2397
            -0.0223          0.2397         17.6121

     Atom  2  H   pos: ( -1.002395  1.486103  0.100181)  dia sigma:           0.88
             0.8760         -0.0000         -0.0000
            -0.0000          0.8760         -0.0000
            -0.0000         -0.0000          0.8760

     Atom  3  H   pos: ( -0.241301  1.463512  0.105600)  dia sigma:           0.97
             0.9653         -0.0000         -0.0000
            -0.0000          0.9653         -0.0000
            -0.0000         -0.0000          0.9653

     Atom  4  O   pos: (  0.132637  0.205454  0.271871)  dia sigma:          18.17
            17.7341         -0.0959         -0.3308
            -0.0959         18.3139         -0.3590
            -0.3308         -0.3590         18.4664

     Atom  5  H   pos: (  0.134338  0.088947  0.357860)  dia sigma:           1.01
             1.0076         -0.0000         -0.0000
            -0.0000          1.0076         -0.0000
            -0.0000         -0.0000          1.0076

     Atom  6  H   pos: (  0.211087  0.173879  0.145451)  dia sigma:           0.89
             0.8948         -0.0000         -0.0000
            -0.0000          0.8948         -0.0000
            -0.0000         -0.0000          0.8948

     Atom  7  O   pos: ( -0.425136  1.617203  0.168448)  dia sigma:          18.08
            18.3012          0.1794          0.1781
             0.1794         17.5368          0.3813
             0.1781          0.3813         18.4138

     Atom  8  H   pos: ( -0.570941  1.590593  0.151236)  dia sigma:           0.94
             0.9352         -0.0000         -0.0000
            -0.0000          0.9352         -0.0000
            -0.0000         -0.0000          0.9352

     Atom  9  H   pos: ( -0.428689  1.663875  0.306387)  dia sigma:           1.00
             1.0039         -0.0000         -0.0000
            -0.0000          1.0039         -0.0000
            -0.0000         -0.0000          1.0039

     Atom 10  O   pos: (  0.216025 -0.061469  2.051799)  dia sigma:          18.27
            18.1875         -0.5046          0.1531
            -0.5046         18.4588          0.3588
             0.1531          0.3588         18.1688

     Atom 11  H   pos: (  0.183612  0.762506  0.001241)  dia sigma:           0.98
             0.9790         -0.0000         -0.0000
            -0.0000          0.9790         -0.0000
            -0.0000         -0.0000          0.9790

     Atom 12  H   pos: (  0.070338  0.957638  0.077372)  dia sigma:           0.96
             0.9647         -0.0000         -0.0000
            -0.0000          0.9647         -0.0000
            -0.0000         -0.0000          0.9647

     Atom 13  O   pos: (  0.367601  0.412049  0.558173)  dia sigma:          18.29
            18.5215          0.3623          0.4480
             0.3623         18.3152         -0.0477
             0.4480         -0.0477         18.0317

     Atom 14  H   pos: (  0.430272  0.554730  0.534007)  dia sigma:           0.82
             0.8204         -0.0000         -0.0000
            -0.0000          0.8204         -0.0000
            -0.0000         -0.0000          0.8204

     Atom 15  H   pos: (  0.249321  0.384887  0.479981)  dia sigma:           1.02
             1.0155         -0.0000         -0.0000
            -0.0000          1.0155         -0.0000
            -0.0000         -0.0000          1.0155

     Atom 16  O   pos: ( -0.415695  0.902599  1.575003)  dia sigma:          18.05
            18.6388          0.1873         -0.0522
             0.1873         18.1201         -0.0179
            -0.0522         -0.0179         17.3826

     Atom 17  H   pos: ( -0.558640  0.924448  1.578497)  dia sigma:           1.02
             1.0210         -0.0000         -0.0000
            -0.0000          1.0210         -0.0000
            -0.0000         -0.0000          1.0210

     Atom 18  H   pos: ( -0.350536  1.038418  1.571433)  dia sigma:           0.91
             0.9104         -0.0000         -0.0000
            -0.0000          0.9104         -0.0000
            -0.0000         -0.0000          0.9104

     Atom 19  O   pos: ( -0.274221  1.313525  0.511874)  dia sigma:          18.05
            18.1381         -0.2249         -0.2921
            -0.2249         18.6133          0.1706
            -0.2921          0.1706         17.4023

     Atom 20  H   pos: ( -0.252074  1.456251  0.515589)  dia sigma:           1.02
             1.0239         -0.0000         -0.0000
            -0.0000          1.0239         -0.0000
            -0.0000         -0.0000          1.0239

     Atom 21  H   pos: ( -0.148508  1.257756  0.465025)  dia sigma:           1.01
             1.0071         -0.0000         -0.0000
            -0.0000          1.0071         -0.0000
            -0.0000         -0.0000          1.0071

     Atom 22  O   pos: ( -0.222273  0.946336  1.941937)  dia sigma:          18.13
            17.7594          0.1697          0.4934
             0.1697         18.1135         -0.2188
             0.4934         -0.2188         18.5189

     Atom 23  H   pos: ( -0.217515  0.839666  2.042348)  dia sigma:           0.97
             0.9729         -0.0000         -0.0000
            -0.0000          0.9729         -0.0000
            -0.0000         -0.0000          0.9729

     Atom 24  H   pos: ( -0.303926  0.897007  1.832089)  dia sigma:           1.00
             1.0013         -0.0000         -0.0000
            -0.0000          1.0013         -0.0000
            -0.0000         -0.0000          1.0013

     Atom 25  Ca  pos: ( -0.263438  1.277645  0.881199)  dia sigma:          -4.22
            -4.2217          0.0119          0.0091
             0.0119         -4.2324          0.0071
             0.0091          0.0071         -4.2021

     Atom 26  Si  pos: ( -0.757694  1.252556  0.752013)  dia sigma:           1.95
             1.9273         -0.0318          0.0077
            -0.0318          1.9662         -0.0020
             0.0077         -0.0020          1.9573

     Atom 27  O   pos: ( -0.943266  1.188500  0.886693)  dia sigma:          17.79
            17.8504          0.0659         -0.1197
             0.0659         17.6960         -0.0470
            -0.1197         -0.0470         17.8149

     Atom 28  O   pos: ( -0.599974  1.377389  0.880941)  dia sigma:          17.90
            17.9138          0.0860          0.1327
             0.0860         17.8919          0.0934
             0.1327          0.0934         17.9052

     Atom 29  O   pos: ( -0.652562  1.049554  0.665230)  dia sigma:          18.33
            18.2950         -0.3150          0.0122
            -0.3150         18.5565          0.0239
             0.0122          0.0239         18.1318

     Atom 30  O   pos: ( -0.834193  1.375033  0.555127)  dia sigma:          18.41
            18.1840         -0.0369          0.0953
            -0.0369         18.5521         -0.3311
             0.0953         -0.3311         18.4952

     Atom 31  Ca  pos: (  0.670505 -0.128170  0.892999)  dia sigma:          -4.22
            -4.2329          0.0166          0.0073
             0.0166         -4.2284          0.0067
             0.0073          0.0067         -4.1921

     Atom 32  Si  pos: (  0.158295 -0.065243  0.763361)  dia sigma:           1.94
             1.9069         -0.0339         -0.0115
            -0.0339          1.9507          0.0153
            -0.0115          0.0153          1.9556

     Atom 33  O   pos: ( -0.004894 -0.213247  0.851746)  dia sigma:          17.79
            17.7837          0.1175         -0.1122
             0.1175         17.7876         -0.0740
            -0.1122         -0.0740         17.8004

     Atom 34  O   pos: (  0.347555 -0.048762  0.907071)  dia sigma:          17.86
            17.8956          0.0211          0.1565
             0.0211         17.7747          0.0227
             0.1565          0.0227         17.9201

     Atom 35  O   pos: (  0.224820 -0.125116  0.529596)  dia sigma:          18.03
            18.0531         -0.2025         -0.2150
            -0.2025         17.8830          0.1426
            -0.2150          0.1426         18.1668

     Atom 36  Ca  pos: ( -0.409762  0.855063  1.184512)  dia sigma:          -4.21
            -4.2379          0.0110          0.0069
             0.0110         -4.2024          0.0057
             0.0069          0.0057         -4.1912

     Atom 37  Si  pos: (  0.117084  0.824270  1.369785)  dia sigma:           1.93
             1.9284         -0.0339          0.0106
            -0.0339          1.9754         -0.0076
             0.0106         -0.0076          1.8908

     Atom 38  O   pos: ( -0.714422  0.976753  1.258021)  dia sigma:          17.86
            17.9227          0.1368         -0.1051
             0.1368         17.8440         -0.0985
            -0.1051         -0.0985         17.8223

     Atom 39  O   pos: ( -0.075896  0.798051  1.224016)  dia sigma:          17.84
            17.9311          0.0593          0.1773
             0.0593         17.7278          0.0416
             0.1773          0.0416         17.8693

     Atom 40  O   pos: (  0.067518  0.884907  1.595678)  dia sigma:          17.68
            17.5855          0.0388         -0.0518
             0.0388         17.5818          0.0325
            -0.0518          0.0325         17.8586

     Atom 41  Ca  pos: ( -0.696541  1.302179  1.206808)  dia sigma:          -4.20
            -4.2153          0.0069          0.0243
             0.0069         -4.2138          0.0122
             0.0243          0.0122         -4.1840

     Atom 42  Si  pos: (  0.016164 -0.476577  1.376246)  dia sigma:           1.94
             1.9159         -0.0466         -0.0101
            -0.0466          1.9892         -0.0021
            -0.0101         -0.0021          1.9145

     Atom 43  O   pos: ( -0.350155  1.236290  1.206729)  dia sigma:          17.82
            17.8147          0.1024          0.1163
             0.1024         17.8251          0.1452
             0.1163          0.1452         17.8063

     Atom 44  O   pos: (  0.250676 -0.446713  1.335882)  dia sigma:          17.84
            17.9972          0.1275          0.0156
             0.1275         17.7190         -0.0143
             0.0156         -0.0143         17.7910

     Atom 45  O   pos: ( -0.048517 -0.231946  1.380254)  dia sigma:          18.23
            18.2094         -0.2271         -0.0323
            -0.2271         18.4830          0.0043
            -0.0323          0.0043         17.9836

     Atom 46  O   pos: ( -0.023520 -0.567097  1.596994)  dia sigma:          17.67
            17.5953          0.0476         -0.0852
             0.0476         17.6702         -0.1256
            -0.0852         -0.1256         17.7363

     Atom 47  Ca  pos: (  0.275359 -0.664830  1.761481)  dia sigma:          -4.22
            -4.2137          0.0252         -0.0122
             0.0252         -4.2212         -0.0317
            -0.0122         -0.0317         -4.2210

     Atom 48  Ca  pos: (  0.013438 -0.169245  1.792195)  dia sigma:          -4.22
            -4.2205          0.0090         -0.0170
             0.0090         -4.2372          0.0313
            -0.0170          0.0313         -4.2168

     Atom 49  Si  pos: ( -0.811941  1.589695  0.441609)  dia sigma:           1.91
             1.9234         -0.0291         -0.0168
            -0.0291          1.9282         -0.0108
            -0.0168         -0.0108          1.8671

     Atom 50  O   pos: ( -0.815282  1.563894  0.203916)  dia sigma:          17.62
            17.5697          0.0156         -0.0103
             0.0156         17.4101          0.0936
            -0.0103          0.0936         17.8770

     Atom 51  O   pos: (  0.622227 -0.139981  0.535974)  dia sigma:          17.73
            17.8814          0.1478          0.0867
             0.1478         17.6426          0.0581
             0.0867          0.0581         17.6592

     Atom 52  O   pos: (  0.308555 -0.200693  1.621874)  dia sigma:          18.20
            18.3772          0.2561          0.1152
             0.2561         18.1795          0.4680
             0.1152          0.4680         18.0582

     Atom 53  H   pos: (  0.311852 -0.310872  1.519530)  dia sigma:           0.93
             0.9254         -0.0000         -0.0000
            -0.0000          0.9254         -0.0000
            -0.0000         -0.0000          0.9254

     Atom 54  H   pos: (  0.447965 -0.154839  1.646877)  dia sigma:           0.93
             0.9320         -0.0000         -0.0000
            -0.0000          0.9320         -0.0000
            -0.0000         -0.0000          0.9320

     Atom 55  O   pos: ( -0.526307  0.433966  1.948112)  dia sigma:          18.17
            18.1517         -0.2842          0.1692
            -0.2842         17.5398          0.2467
             0.1692          0.2467         18.8122

     Atom 56  H   pos: ( -0.621707  0.448138  1.839959)  dia sigma:           1.01
             1.0101         -0.0000         -0.0000
            -0.0000          1.0101         -0.0000
            -0.0000         -0.0000          1.0101

     Atom 57  H   pos: ( -0.585936  0.485512  2.070352)  dia sigma:           0.99
             0.9917         -0.0000         -0.0000
            -0.0000          0.9917         -0.0000
            -0.0000         -0.0000          0.9917

     Atom 58  O   pos: (  0.311556  0.566791  0.100800)  dia sigma:          18.21
            18.3637          0.1634          0.1285
             0.1634         18.4337          0.5464
             0.1285          0.5464         17.8277

     Atom 59  H   pos: (  0.323068  0.441946  0.028253)  dia sigma:           1.01
             1.0125         -0.0000         -0.0000
            -0.0000          1.0125         -0.0000
            -0.0000         -0.0000          1.0125

     Atom 60  H   pos: (  0.450409  0.610083  0.130869)  dia sigma:           0.94
             0.9368         -0.0000         -0.0000
            -0.0000          0.9368         -0.0000
            -0.0000         -0.0000          0.9368

     Atom 61  O   pos: ( -0.192938  0.142039  2.032249)  dia sigma:          18.12
            18.4164          0.3822         -0.3513
             0.3822         18.0168          0.1811
            -0.3513          0.1811         17.9276

     Atom 62  H   pos: ( -0.433134  1.091224  0.056506)  dia sigma:           0.93
             0.9282         -0.0000         -0.0000
            -0.0000          0.9282         -0.0000
            -0.0000         -0.0000          0.9282

     Atom 63  H   pos: ( -0.091424  0.245835  2.053094)  dia sigma:           0.98
             0.9795         -0.0000         -0.0000
            -0.0000          0.9795         -0.0000
            -0.0000         -0.0000          0.9795

     Atom 64  O   pos: (  0.023894  1.105478  0.271195)  dia sigma:          18.15
            18.5421          0.0138          0.3982
             0.0138         18.0910         -0.2280
             0.3982         -0.2280         17.8097

     Atom 65  H   pos: ( -0.043877  1.215878  0.195313)  dia sigma:           0.92
             0.9227         -0.0000         -0.0000
            -0.0000          0.9227         -0.0000
            -0.0000         -0.0000          0.9227

     Atom 66  H   pos: ( -0.844399  1.173542  0.295555)  dia sigma:           0.99
             0.9904         -0.0000         -0.0000
            -0.0000          0.9904         -0.0000
            -0.0000         -0.0000          0.9904

     Atom 67  O   pos: (  0.060709  0.162253  1.673685)  dia sigma:          18.14
            18.4074          0.3233          0.2403
             0.3233         17.6703         -0.0094
             0.2403         -0.0094         18.3326

     Atom 68  H   pos: (  0.003672  0.157035  1.535556)  dia sigma:           0.95
             0.9452         -0.0000         -0.0000
            -0.0000          0.9452         -0.0000
            -0.0000         -0.0000          0.9452

     Atom 69  H   pos: (  0.199073  0.220048  1.655317)  dia sigma:           0.90
             0.8961         -0.0000         -0.0000
            -0.0000          0.8961         -0.0000
            -0.0000         -0.0000          0.8961

     Atom 70  O   pos: (  0.657607  0.232138  0.141084)  dia sigma:          18.17
            18.5838         -0.3138          0.0133
            -0.3138         17.8553          0.3250
             0.0133          0.3250         18.0588

     Atom 71  H   pos: (  0.747438  0.149469  0.060039)  dia sigma:           0.98
             0.9809         -0.0000         -0.0000
            -0.0000          0.9809         -0.0000
            -0.0000         -0.0000          0.9809

     Atom 72  H   pos: (  0.525915  0.218625  0.062097)  dia sigma:           0.87
             0.8719         -0.0000         -0.0000
            -0.0000          0.8719         -0.0000
            -0.0000         -0.0000          0.8719

     Atom 73  Ca  pos: (  0.368307  0.365727  0.916510)  dia sigma:          -4.22
            -4.1972          0.0020          0.0133
             0.0020         -4.2262          0.0169
             0.0133          0.0169         -4.2300

     Atom 74  Si  pos: ( -0.108767  0.332491  0.749434)  dia sigma:           1.94
             1.9575         -0.0408         -0.0175
            -0.0408          1.9661         -0.0160
            -0.0175         -0.0160          1.9053

     Atom 75  O   pos: ( -0.317935  0.230368  0.818959)  dia sigma:          17.71
            17.8760          0.0823         -0.0606
             0.0823         17.6374         -0.0053
            -0.0606         -0.0053         17.6270

     Atom 76  O   pos: ( -0.027836  0.493919  0.905188)  dia sigma:          17.82
            17.7651          0.0644          0.0924
             0.0644         17.8212          0.1337
             0.0924          0.1337         17.8846

     Atom 77  O   pos: (  0.070941  0.160925  0.743105)  dia sigma:          18.44
            18.4713         -0.2792         -0.0011
            -0.2792         18.7040          0.0092
            -0.0011          0.0092         18.1456

     Atom 78  O   pos: ( -0.142937  0.397260  0.520849)  dia sigma:          17.89
            17.7735          0.0078          0.0961
             0.0078         17.7854         -0.0586
             0.0961         -0.0586         18.1180

     Atom 79  Ca  pos: (  0.029722  0.827424  0.894740)  dia sigma:          -4.22
            -4.2155          0.0041          0.0089
             0.0041         -4.2515          0.0035
             0.0089          0.0035         -4.2039

     Atom 80  Si  pos: ( -0.507487  0.860080  0.732070)  dia sigma:           1.93
             1.9332         -0.0327          0.0072
            -0.0327          1.9588         -0.0049
             0.0072         -0.0049          1.9122

     Atom 81  O   pos: ( -0.634339  0.721516  0.881166)  dia sigma:          17.74
            17.7277          0.0722         -0.1157
             0.0722         17.7340         -0.1204
            -0.1157         -0.1204         17.7621

     Atom 82  O   pos: ( -0.312052  0.939253  0.849128)  dia sigma:          17.79
            17.8952          0.0381          0.1486
             0.0381         17.6908          0.0562
             0.1486          0.0562         17.7830

     Atom 83  O   pos: ( -0.455587  0.750109  0.522976)  dia sigma:          17.87
            17.7435          0.0836         -0.1105
             0.0836         17.8181          0.1442
            -0.1105          0.1442         18.0624

     Atom 84  Ca  pos: (  0.260114 -0.078649  1.234071)  dia sigma:          -4.21
            -4.1973          0.0046          0.0178
             0.0046         -4.2320          0.0184
             0.0178          0.0184         -4.1959

     Atom 85  Si  pos: ( -0.247733 -0.084005  1.398927)  dia sigma:           1.93
             1.9567         -0.0385         -0.0248
            -0.0385          1.9258         -0.0066
            -0.0248         -0.0066          1.9223

     Atom 86  O   pos: ( -0.168092  0.139799  1.367423)  dia sigma:          17.76
            17.7053          0.1161          0.0078
             0.1161         17.9170          0.0342
             0.0078          0.0342         17.6556

     Atom 87  O   pos: (  0.588729 -0.175279  1.250955)  dia sigma:          17.77
            17.7903          0.0775          0.1424
             0.0775         17.6909          0.0844
             0.1424          0.0844         17.8332

     Atom 88  O   pos: ( -0.310643 -0.102436  1.636318)  dia sigma:          17.59
            17.5247          0.0251         -0.0468
             0.0251         17.4742         -0.0239
            -0.0468         -0.0239         17.7735

     Atom 89  Ca  pos: ( -0.105257  0.439258  1.233506)  dia sigma:          -4.21
            -4.2071         -0.0040          0.0113
            -0.0040         -4.2182          0.0178
             0.0113          0.0178         -4.1906

     Atom 90  Si  pos: (  0.366045  0.410240  1.364171)  dia sigma:           1.93
             1.9350         -0.0257         -0.0023
            -0.0257          1.9476          0.0202
            -0.0023          0.0202          1.8992

     Atom 91  O   pos: (  0.250784  0.252553  1.218597)  dia sigma:          17.78
            17.7804          0.0967          0.1156
             0.0967         17.7832          0.1105
             0.1156          0.1105         17.7834

     Atom 92  O   pos: ( -0.439929  0.513138  1.239799)  dia sigma:          17.75
            17.8337          0.1239         -0.1449
             0.1239         17.6587         -0.0417
            -0.1449         -0.0417         17.7673

     Atom 93  O   pos: (  0.199107  0.589673  1.383606)  dia sigma:          18.43
            18.4537         -0.2613          0.0151
            -0.2613         18.7124         -0.0146
             0.0151         -0.0146         18.1211

     Atom 94  O   pos: (  0.406332  0.314044  1.580701)  dia sigma:          17.76
            17.6765          0.0183         -0.0146
             0.0183         17.6882         -0.1545
            -0.0146         -0.1545         17.9222

     Atom 95  Ca  pos: ( -0.041604  0.514384  0.231519)  dia sigma:          -4.21
            -4.1753          0.0164          0.0116
             0.0164         -4.1874          0.0117
             0.0116          0.0117         -4.2605

     Atom 96  Ca  pos: ( -0.307112  0.260024  1.713305)  dia sigma:          -4.22
            -4.2250          0.0162         -0.0220
             0.0162         -4.2112          0.0054
            -0.0220          0.0054         -4.2093

     Atom 97  Ca  pos: (  0.599287  0.183041  0.474854)  dia sigma:          -4.18
            -4.1582         -0.0096          0.0010
            -0.0096         -4.2120         -0.0009
             0.0010         -0.0009         -4.1705

     Atom 98  O   pos: (  0.087849 -0.444397  1.975871)  dia sigma:          17.80
            18.1563          0.4669          0.1162
             0.4669         17.8002          0.0848
             0.1162          0.0848         17.4287

     Atom 99  H   pos: ( -0.026050 -0.528881  1.954572)  dia sigma:           1.07
             1.0733         -0.0000         -0.0000
            -0.0000          1.0733         -0.0000
            -0.0000         -0.0000          1.0733

     Atom100  O   pos: (  0.473669 -0.742990  2.037070)  dia sigma:          17.80
            17.4758         -0.1257         -0.0014
            -0.1257         18.4776          0.2013
            -0.0014          0.2013         17.4518

     Atom101  H   pos: (  0.493568 -0.883936  2.017905)  dia sigma:           1.06
             1.0550         -0.0000         -0.0000
            -0.0000          1.0550         -0.0000
            -0.0000         -0.0000          1.0550

     Atom102  O   pos: (  0.593607 -0.518969  1.627374)  dia sigma:          18.05
            18.2049         -0.2009          0.0619
            -0.2009         18.5024          0.1491
             0.0619          0.1491         17.4429

     Atom103  H   pos: (  0.613352 -0.375266  1.650507)  dia sigma:           0.99
             0.9856         -0.0000         -0.0000
            -0.0000          0.9856         -0.0000
            -0.0000         -0.0000          0.9856

     Atom104  H   pos: (  0.735370 -0.565422  1.635175)  dia sigma:           0.94
             0.9363         -0.0000         -0.0000
            -0.0000          0.9363         -0.0000
            -0.0000         -0.0000          0.9363

     Atom105  O   pos: ( -0.180860  0.570989  1.620706)  dia sigma:          18.16
            18.6988         -0.0234          0.2967
            -0.0234         18.2520         -0.0182
             0.2967         -0.0182         17.5419

     Atom106  H   pos: ( -0.292275  0.659554  1.590695)  dia sigma:           1.01
             1.0053         -0.0000         -0.0000
            -0.0000          1.0053         -0.0000
            -0.0000         -0.0000          1.0053

     Atom107  H   pos: ( -0.071391  0.670951  1.640977)  dia sigma:           0.92
             0.9176         -0.0000         -0.0000
            -0.0000          0.9176         -0.0000
            -0.0000         -0.0000          0.9176

     Atom108  O   pos: ( -0.026428  0.787150  0.506737)  dia sigma:          18.00
            18.2682          0.2371         -0.2133
             0.2371         18.1300         -0.4215
            -0.2133         -0.4215         17.6068

     Atom109  H   pos: ( -0.168044  0.759655  0.531419)  dia sigma:           0.99
             0.9880         -0.0000         -0.0000
            -0.0000          0.9880         -0.0000
            -0.0000         -0.0000          0.9880

     Atom110  H   pos: ( -0.022452  0.915921  0.437277)  dia sigma:           0.99
             0.9888         -0.0000         -0.0000
            -0.0000          0.9888         -0.0000
            -0.0000         -0.0000          0.9888

     Atom111  O   pos: ( -0.332046  0.714999  0.183052)  dia sigma:          18.14
            17.7049          0.1200         -0.2624
             0.1200         18.3391         -0.2944
            -0.2624         -0.2944         18.3797

     Atom112  H   pos: ( -0.382494  0.747186  0.327740)  dia sigma:           0.84
             0.8394         -0.0000         -0.0000
            -0.0000          0.8394         -0.0000
            -0.0000         -0.0000          0.8394

     Atom113  H   pos: ( -0.310332  0.840456  0.113404)  dia sigma:           1.01
             1.0107         -0.0000         -0.0000
            -0.0000          1.0107         -0.0000
            -0.0000         -0.0000          1.0107

     Atom114  O   pos: ( -0.552685  1.127313  0.266131)  dia sigma:          18.05
            17.6186          0.4848          0.1952
             0.4848         18.4891         -0.1559
             0.1952         -0.1559         18.0377

     Atom115  H   pos: ( -0.472438  1.220429  0.345245)  dia sigma:           0.99
             0.9877         -0.0000         -0.0000
            -0.0000          0.9877         -0.0000
            -0.0000         -0.0000          0.9877

     Atom116  H   pos: ( -0.564894  1.015045  0.357329)  dia sigma:           1.01
             1.0114         -0.0000         -0.0000
            -0.0000          1.0114         -0.0000
            -0.0000         -0.0000          1.0114

     Paramagnetic contribution in ppm:

     Atom  1  O   pos: (  0.016722  0.470378  2.141611)  para sigma:         -32.03
           -14.0980          2.4760          7.7471
             6.8370        -31.5188          3.8228
            13.0251          2.6178        -50.4799

     Atom  2  H   pos: ( -1.002395  1.486103  0.100181)  para sigma:           0.00
             0.0000          0.0000          0.0000
             0.0000          0.0000          0.0000
             0.0000          0.0000          0.0000

     Atom  3  H   pos: ( -0.241301  1.463512  0.105600)  para sigma:           0.00
             0.0000          0.0000          0.0000
             0.0000          0.0000          0.0000
             0.0000          0.0000          0.0000

     Atom  4  O   pos: (  0.132637  0.205454  0.271871)  para sigma:         -32.94
           -38.2158         -5.0823        -11.6840
            -6.4982        -34.7716          5.8527
           -11.6436          1.2059        -25.8335

     Atom  5  H   pos: (  0.134338  0.088947  0.357860)  para sigma:           0.00
             0.0000          0.0000          0.0000
             0.0000          0.0000          0.0000
             0.0000          0.0000          0.0000

     Atom  6  H   pos: (  0.211087  0.173879  0.145451)  para sigma:           0.00
             0.0000          0.0000          0.0000
             0.0000          0.0000          0.0000
             0.0000          0.0000          0.0000

     Atom  7  O   pos: ( -0.425136  1.617203  0.168448)  para sigma:         -29.67
           -15.8590          3.3089         -5.2323
             3.4544        -48.4855          4.4352
            -6.4400          6.2532        -24.6787

     Atom  8  H   pos: ( -0.570941  1.590593  0.151236)  para sigma:           0.00
             0.0000          0.0000          0.0000
             0.0000          0.0000          0.0000
             0.0000          0.0000          0.0000

     Atom  9  H   pos: ( -0.428689  1.663875  0.306387)  para sigma:           0.00
             0.0000          0.0000          0.0000
             0.0000          0.0000          0.0000
             0.0000          0.0000          0.0000

     Atom 10  O   pos: (  0.216025 -0.061469  2.051799)  para sigma:         -23.92
           -28.0571         -7.7891         10.3302
           -10.1631        -21.2644         14.5145
             3.6587         18.2234        -22.4282

     Atom 11  H   pos: (  0.183612  0.762506  0.001241)  para sigma:           0.00
             0.0000          0.0000          0.0000
             0.0000          0.0000          0.0000
             0.0000          0.0000          0.0000

     Atom 12  H   pos: (  0.070338  0.957638  0.077372)  para sigma:           0.00
             0.0000          0.0000          0.0000
             0.0000          0.0000          0.0000
             0.0000          0.0000          0.0000

     Atom 13  O   pos: (  0.367601  0.412049  0.558173)  para sigma:         -55.63
           -58.9025         -3.5252         -1.8584
            -5.0957        -45.3497         -2.1366
            -5.3684         -0.9941        -62.6276

     Atom 14  H   pos: (  0.430272  0.554730  0.534007)  para sigma:           0.00
             0.0000          0.0000          0.0000
             0.0000          0.0000          0.0000
             0.0000          0.0000          0.0000

     Atom 15  H   pos: (  0.249321  0.384887  0.479981)  para sigma:           0.00
             0.0000          0.0000          0.0000
             0.0000          0.0000          0.0000
             0.0000          0.0000          0.0000

     Atom 16  O   pos: ( -0.415695  0.902599  1.575003)  para sigma:         -21.86
           -16.3474         12.3398          4.8031
            10.4138        -11.4872         -1.7633
             7.3698         -1.2623        -37.7519

     Atom 17  H   pos: ( -0.558640  0.924448  1.578497)  para sigma:           0.00
             0.0000          0.0000          0.0000
             0.0000          0.0000          0.0000
             0.0000          0.0000          0.0000

     Atom 18  H   pos: ( -0.350536  1.038418  1.571433)  para sigma:           0.00
             0.0000          0.0000          0.0000
             0.0000          0.0000          0.0000
             0.0000          0.0000          0.0000

     Atom 19  O   pos: ( -0.274221  1.313525  0.511874)  para sigma:         -15.55
           -11.8457         -3.7633         -2.7321
            -4.7575         -9.3638          7.2254
            -3.3175          9.9751        -25.4514

     Atom 20  H   pos: ( -0.252074  1.456251  0.515589)  para sigma:           0.00
             0.0000          0.0000          0.0000
             0.0000          0.0000          0.0000
             0.0000          0.0000          0.0000

     Atom 21  H   pos: ( -0.148508  1.257756  0.465025)  para sigma:           0.00
             0.0000          0.0000          0.0000
             0.0000          0.0000          0.0000
             0.0000          0.0000          0.0000

     Atom 22  O   pos: ( -0.222273  0.946336  1.941937)  para sigma:         -15.41
           -27.9596          0.2120          8.6387
             1.3281        -22.6274         -7.6922
             8.2202        -10.3081          4.3565

     Atom 23  H   pos: ( -0.217515  0.839666  2.042348)  para sigma:           0.00
             0.0000          0.0000          0.0000
             0.0000          0.0000          0.0000
             0.0000          0.0000          0.0000

     Atom 24  H   pos: ( -0.303926  0.897007  1.832089)  para sigma:           0.00
             0.0000          0.0000          0.0000
             0.0000          0.0000          0.0000
             0.0000          0.0000          0.0000

     Atom 25  Ca  pos: ( -0.263438  1.277645  0.881199)  para sigma:        -499.94
          -505.5853         -9.7237        -10.5638
           -12.0926       -485.1358         -7.3895
           -13.2658         -7.9957       -509.0893

     Atom 26  Si  pos: ( -0.757694  1.252556  0.752013)  para sigma:        -398.09
          -378.2414         24.5786        -11.8915
            22.1144       -413.9521          5.3890
            -2.6871          1.8239       -402.0859

     Atom 27  O   pos: ( -0.943266  1.188500  0.886693)  para sigma:         -97.78
           -73.6620         -3.8128         -4.4106
            -7.7442        -95.5728         -1.5354
             1.9355         -2.9064       -124.1195

     Atom 28  O   pos: ( -0.599974  1.377389  0.880941)  para sigma:        -107.69
          -118.2523          2.8922         -0.4948
             5.8316        -89.6326          0.1790
            -2.4736         -1.2814       -115.1746

     Atom 29  O   pos: ( -0.652562  1.049554  0.665230)  para sigma:         -60.63
           -68.9480        -23.8496         -1.9731
           -23.3952        -43.6350          5.4205
            -2.5575          4.0840        -69.2969

     Atom 30  O   pos: ( -0.834193  1.375033  0.555127)  para sigma:         -62.49
           -77.8173         -4.8654          6.2975
            -2.1124        -53.9759        -19.3530
             5.2851        -19.3361        -55.6794

     Atom 31  Ca  pos: (  0.670505 -0.128170  0.892999)  para sigma:        -491.06
          -474.7932        -16.7941         -6.2980
           -14.9204       -482.3121         -6.6073
            -5.1650         -8.6675       -516.0817

     Atom 32  Si  pos: (  0.158295 -0.065243  0.763361)  para sigma:        -399.97
          -381.6207         26.3097          6.6057
            32.6955       -406.9314         -7.6769
            12.5995         -8.6852       -411.3711

     Atom 33  O   pos: ( -0.004894 -0.213247  0.851746)  para sigma:         -92.02
           -76.7604          9.9894         -9.6494
             8.7888        -81.4766         -4.7344
            -6.6190         -1.8896       -117.8162

     Atom 34  O   pos: (  0.347555 -0.048762  0.907071)  para sigma:        -107.49
           -93.2198         -7.3306         -0.3242
           -10.5806       -136.6361         -2.9146
            -2.7056         -0.2472        -92.6115

     Atom 35  O   pos: (  0.224820 -0.125116  0.529596)  para sigma:         -63.46
           -64.9932        -12.5239        -13.3901
           -14.4010        -67.6347          6.6693
           -13.9652          7.0037        -57.7590

     Atom 36  Ca  pos: ( -0.409762  0.855063  1.184512)  para sigma:        -484.38
          -460.1833        -27.8910        -18.2434
           -27.8842       -487.5705         -9.4291
           -17.7884         -8.1173       -505.3809

     Atom 37  Si  pos: (  0.117084  0.824270  1.369785)  para sigma:        -402.28
          -398.7536         18.2445         -8.0559
            21.5117       -439.7916          9.3951
            -7.8202          3.0189       -368.2919

     Atom 38  O   pos: ( -0.714422  0.976753  1.258021)  para sigma:        -114.14
          -111.1990         -1.7008        -16.2866
             0.4761        -90.9087        -14.3547
           -15.6344        -16.1343       -140.3030

     Atom 39  O   pos: ( -0.075896  0.798051  1.224016)  para sigma:        -111.39
           -99.2047         -6.1441          1.3015
           -14.3604       -128.3034         -9.7627
            -3.8918         -4.0349       -106.6582

     Atom 40  O   pos: (  0.067518  0.884907  1.595678)  para sigma:         -98.76
          -128.1700         -6.1433        -12.4899
            -3.7622        -71.5096         54.5823
            -7.5105         42.8161        -96.5901

     Atom 41  Ca  pos: ( -0.696541  1.302179  1.206808)  para sigma:        -494.76
          -494.7897        -17.3219        -30.8346
           -17.8673       -475.5218         -7.7837
           -28.2384         -7.2100       -513.9661

     Atom 42  Si  pos: (  0.016164 -0.476577  1.376246)  para sigma:        -411.35
          -398.5058         20.4662          7.2928
            25.2417       -445.5119          3.1021
             8.8172          8.0316       -390.0200

     Atom 43  O   pos: ( -0.350155  1.236290  1.206729)  para sigma:         -95.88
          -103.1849          5.1672          5.6401
             5.8034       -113.7091          7.1057
             5.9491         12.4271        -70.7590

     Atom 44  O   pos: (  0.250676 -0.446713  1.335882)  para sigma:         -93.14
           -71.1537         -5.1195        -15.7587
           -13.3682       -107.4211         11.2420
           -20.4631          9.2392       -100.8579

     Atom 45  O   pos: ( -0.048517 -0.231946  1.380254)  para sigma:         -74.46
           -70.1929        -15.6499         -4.7471
           -14.7133        -65.9769          2.9415
            -5.0411          3.8660        -87.2112

     Atom 46  O   pos: ( -0.023520 -0.567097  1.596994)  para sigma:         -87.35
           -78.1682          3.3930          5.9819
             7.9275        -94.4523         -9.2842
             4.0295        -11.3094        -89.4196

     Atom 47  Ca  pos: (  0.275359 -0.664830  1.761481)  para sigma:        -480.79
          -487.3500        -23.9792         13.1605
           -22.3244       -467.5494         33.9002
            11.3275         35.7339       -487.4594

     Atom 48  Ca  pos: (  0.013438 -0.169245  1.792195)  para sigma:        -471.01
          -459.6296        -12.8211         19.6476
           -14.5371       -468.3126        -42.9659
            23.4858        -44.1924       -485.0825

     Atom 49  Si  pos: ( -0.811941  1.589695  0.441609)  para sigma:        -406.91
          -418.2451         16.6615         20.8242
            19.1815       -430.5203         23.3447
             9.0581         11.1399       -371.9695

     Atom 50  O   pos: ( -0.815282  1.563894  0.203916)  para sigma:         -61.05
           -60.1740          9.1451         10.5425
             6.6836        -81.7707         13.8792
             8.5631         14.0459        -41.1954

     Atom 51  O   pos: (  0.622227 -0.139981  0.535974)  para sigma:        -106.73
          -133.8555          1.5645          0.0997
             9.1407        -73.6225         -2.8401
             5.0147         -4.8763       -112.7174

     Atom 52  O   pos: (  0.308555 -0.200693  1.621874)  para sigma:         -44.18
           -29.0773          2.7325         -7.1013
             8.7362        -53.0715         14.2528
            -2.6114         14.0799        -50.4011

     Atom 53  H   pos: (  0.311852 -0.310872  1.519530)  para sigma:           0.00
             0.0000          0.0000          0.0000
             0.0000          0.0000          0.0000
             0.0000          0.0000          0.0000

     Atom 54  H   pos: (  0.447965 -0.154839  1.646877)  para sigma:           0.00
             0.0000          0.0000          0.0000
             0.0000          0.0000          0.0000
             0.0000          0.0000          0.0000

     Atom 55  O   pos: ( -0.526307  0.433966  1.948112)  para sigma:          -4.67
           -17.4353         -7.6223         -6.0302
            -7.8341        -20.1131         18.7922
            -5.0396         16.3220         23.5354

     Atom 56  H   pos: ( -0.621707  0.448138  1.839959)  para sigma:           0.00
             0.0000          0.0000          0.0000
             0.0000          0.0000          0.0000
             0.0000          0.0000          0.0000

     Atom 57  H   pos: ( -0.585936  0.485512  2.070352)  para sigma:           0.00
             0.0000          0.0000          0.0000
             0.0000          0.0000          0.0000
             0.0000          0.0000          0.0000

     Atom 58  O   pos: (  0.311556  0.566791  0.100800)  para sigma:         -17.80
            -3.1715         11.9052         11.6934
             5.0633        -17.0435          9.3584
             8.8563          7.2354        -33.1864

     Atom 59  H   pos: (  0.323068  0.441946  0.028253)  para sigma:           0.00
             0.0000          0.0000          0.0000
             0.0000          0.0000          0.0000
             0.0000          0.0000          0.0000

     Atom 60  H   pos: (  0.450409  0.610083  0.130869)  para sigma:           0.00
             0.0000          0.0000          0.0000
             0.0000          0.0000          0.0000
             0.0000          0.0000          0.0000

     Atom 61  O   pos: ( -0.192938  0.142039  2.032249)  para sigma:         -28.34
           -31.7253          9.7397         -8.4539
             8.9110        -31.5515          0.1524
           -13.3057         -1.7305        -21.7549

     Atom 62  H   pos: ( -0.433134  1.091224  0.056506)  para sigma:           0.00
             0.0000          0.0000          0.0000
             0.0000          0.0000          0.0000
             0.0000          0.0000          0.0000

     Atom 63  H   pos: ( -0.091424  0.245835  2.053094)  para sigma:           0.00
             0.0000          0.0000          0.0000
             0.0000          0.0000          0.0000
             0.0000          0.0000          0.0000

     Atom 64  O   pos: (  0.023894  1.105478  0.271195)  para sigma:         -35.12
           -34.7643         -9.4268          6.7976
            -6.7653        -32.3860         -2.4455
             8.7390         -0.5367        -38.2033

     Atom 65  H   pos: ( -0.043877  1.215878  0.195313)  para sigma:           0.00
             0.0000          0.0000          0.0000
             0.0000          0.0000          0.0000
             0.0000          0.0000          0.0000

     Atom 66  H   pos: ( -0.844399  1.173542  0.295555)  para sigma:           0.00
             0.0000          0.0000          0.0000
             0.0000          0.0000          0.0000
             0.0000          0.0000          0.0000

     Atom 67  O   pos: (  0.060709  0.162253  1.673685)  para sigma:         -46.13
           -37.4370         11.9845          6.4821
            14.3087        -50.6392         -6.8294
            11.5369         -3.8262        -50.3200

     Atom 68  H   pos: (  0.003672  0.157035  1.535556)  para sigma:           0.00
             0.0000          0.0000          0.0000
             0.0000          0.0000          0.0000
             0.0000          0.0000          0.0000

     Atom 69  H   pos: (  0.199073  0.220048  1.655317)  para sigma:           0.00
             0.0000          0.0000          0.0000
             0.0000          0.0000          0.0000
             0.0000          0.0000          0.0000

     Atom 70  O   pos: (  0.657607  0.232138  0.141084)  para sigma:         -42.44
           -38.0128         -0.2289          4.7494
            -1.0368        -61.4339         -0.5892
             1.6047          6.0505        -27.8599

     Atom 71  H   pos: (  0.747438  0.149469  0.060039)  para sigma:           0.00
             0.0000          0.0000          0.0000
             0.0000          0.0000          0.0000
             0.0000          0.0000          0.0000

     Atom 72  H   pos: (  0.525915  0.218625  0.062097)  para sigma:           0.00
             0.0000          0.0000          0.0000
             0.0000          0.0000          0.0000
             0.0000          0.0000          0.0000

     Atom 73  Ca  pos: (  0.368307  0.365727  0.916510)  para sigma:        -459.80
          -480.9465         -9.2699        -32.0919
           -10.1594       -454.8666        -17.4628
           -30.5493        -22.6670       -443.5898

     Atom 74  Si  pos: ( -0.108767  0.332491  0.749434)  para sigma:        -400.95
          -417.5381         25.7823          5.7460
            21.4593       -406.1923         13.5737
            10.5146         12.1179       -379.1215

     Atom 75  O   pos: ( -0.317935  0.230368  0.818959)  para sigma:        -106.50
          -109.2104         -6.2631         -4.1295
            -5.8242       -100.4924          2.4012
           -12.0036         -1.5743       -109.7874

     Atom 76  O   pos: ( -0.027836  0.493919  0.905188)  para sigma:         -99.11
          -128.3425         10.1069         -7.0866
            16.2667        -83.5469          8.8677
            -1.3402          5.7725        -85.4305

     Atom 77  O   pos: (  0.070941  0.160925  0.743105)  para sigma:         -61.91
           -66.1294        -21.9288         -0.7236
           -23.6551        -42.1067         -2.6165
             1.1651         -4.0736        -77.4906

     Atom 78  O   pos: ( -0.142937  0.397260  0.520849)  para sigma:        -134.09
          -125.7529         26.2071        -13.3735
            28.5472       -131.7554        -17.4501
            -6.4918        -11.8400       -144.7628

     Atom 79  Ca  pos: (  0.029722  0.827424  0.894740)  para sigma:        -473.64
          -482.8894        -10.6039         -4.2774
            -7.6802       -451.6376         -7.1903
            -3.5685         -2.9566       -486.3941

     Atom 80  Si  pos: ( -0.507487  0.860080  0.732070)  para sigma:        -404.54
          -401.6287         23.8015         -2.7862
            25.7188       -417.7594         -1.5675
            -7.6284         12.3502       -394.2225

     Atom 81  O   pos: ( -0.634339  0.721516  0.881166)  para sigma:        -101.22
           -99.7041         -3.8853         -6.1251
             0.0141        -75.5631         -7.8998
            -2.3779         -1.5494       -128.3962

     Atom 82  O   pos: ( -0.312052  0.939253  0.849128)  para sigma:        -104.57
          -107.5224          4.8576         -2.0862
             3.2324        -93.6810          1.8131
            -5.3943         -0.6902       -112.5084

     Atom 83  O   pos: ( -0.455587  0.750109  0.522976)  para sigma:         -69.67
           -83.0939          2.6231        -12.7808
             4.2713        -74.2608          9.3158
           -11.0042         11.3291        -51.6539

     Atom 84  Ca  pos: (  0.260114 -0.078649  1.234071)  para sigma:        -471.27
          -487.2810         -0.0437         -7.2930
             0.6522       -442.8668        -15.0473
            -8.0848        -12.7515       -483.6661

     Atom 85  Si  pos: ( -0.247733 -0.084005  1.398927)  para sigma:        -411.43
          -418.7702         35.7083         16.0527
            26.7715       -410.5154          1.6889
            13.5062         -0.2643       -405.0141

     Atom 86  O   pos: ( -0.168092  0.139799  1.367423)  para sigma:         -90.49
          -110.3568         19.6368          4.4711
            21.8141        -63.8696        -16.9770
             0.3551        -21.5135        -97.2485

     Atom 87  O   pos: (  0.588729 -0.175279  1.250955)  para sigma:         -92.50
           -74.5094          2.2030         20.2271
            -2.2252       -108.0786          6.2478
            15.4246          7.5726        -94.8987

     Atom 88  O   pos: ( -0.310643 -0.102436  1.636318)  para sigma:         -93.25
           -76.0533          7.4006          9.6337
             7.5752        -88.6288         -2.6378
             9.2985         -2.5109       -115.0669

     Atom 89  Ca  pos: ( -0.105257  0.439258  1.233506)  para sigma:        -476.00
          -491.1454         13.4656        -21.0317
            11.8243       -475.7296        -26.5642
           -16.5312        -26.2309       -461.1326

     Atom 90  Si  pos: (  0.366045  0.410240  1.364171)  para sigma:        -403.99
          -411.9212         19.8795         -1.6932
            16.6829       -419.5439         -9.8600
            -0.1377        -11.0584       -380.5122

     Atom 91  O   pos: (  0.250784  0.252553  1.218597)  para sigma:        -122.07
          -150.4482         -6.1840        -14.4823
             3.5783        -84.4266         -4.1737
           -15.0265        -15.8416       -131.3238

     Atom 92  O   pos: ( -0.439929  0.513138  1.239799)  para sigma:         -99.36
           -74.4744          1.3434         -8.1811
            -1.5240        -95.8261         -4.9417
            -1.5815         -2.2864       -127.7780

     Atom 93  O   pos: (  0.199107  0.589673  1.383606)  para sigma:         -68.37
           -70.4840        -17.5558         -3.9569
           -15.8153        -58.2380          0.3632
            -4.9333          0.3004        -76.3739

     Atom 94  O   pos: (  0.406332  0.314044  1.580701)  para sigma:         -95.18
           -70.3914        -10.8089         46.6452
            -5.9305       -123.5005        -14.0615
            35.6508        -13.7571        -91.6429

     Atom 95  Ca  pos: ( -0.041604  0.514384  0.231519)  para sigma:        -469.53
          -493.4423         -8.4326         -7.8766
           -10.9200       -497.0739         -7.9592
            -6.3062        -11.0205       -418.0721

     Atom 96  Ca  pos: ( -0.307112  0.260024  1.713305)  para sigma:        -469.24
          -455.1492         -7.7085         28.6868
           -10.5778       -472.0876        -17.4906
            30.3079        -15.4955       -480.4695

     Atom 97  Ca  pos: (  0.599287  0.183041  0.474854)  para sigma:        -536.56
          -546.0837        -12.7812         -8.1389
           -20.6832       -475.8212         -7.0591
            -7.7362         -4.8777       -587.7740

     Atom 98  O   pos: (  0.087849 -0.444397  1.975871)  para sigma:         -96.11
          -141.8407        -38.2871        -17.4188
           -31.1359        -94.3306        -14.3555
           -13.6668        -12.4749        -52.1655

     Atom 99  H   pos: ( -0.026050 -0.528881  1.954572)  para sigma:           0.00
             0.0000          0.0000          0.0000
             0.0000          0.0000          0.0000
             0.0000          0.0000          0.0000

     Atom100  O   pos: (  0.473669 -0.742990  2.037070)  para sigma:         -42.35
           -28.1060         -0.4453         14.1853
             3.1684        -75.4002         -2.8542
            17.3671         -3.2778        -23.5351

     Atom101  H   pos: (  0.493568 -0.883936  2.017905)  para sigma:           0.00
             0.0000          0.0000          0.0000
             0.0000          0.0000          0.0000
             0.0000          0.0000          0.0000

     Atom102  O   pos: (  0.593607 -0.518969  1.627374)  para sigma:         -32.81
           -17.8720         -5.0734         -3.1041
            -7.1371        -26.6136          0.1013
            -3.5357         -0.9893        -53.9307

     Atom103  H   pos: (  0.613352 -0.375266  1.650507)  para sigma:           0.00
             0.0000          0.0000          0.0000
             0.0000          0.0000          0.0000
             0.0000          0.0000          0.0000

     Atom104  H   pos: (  0.735370 -0.565422  1.635175)  para sigma:           0.00
             0.0000          0.0000          0.0000
             0.0000          0.0000          0.0000
             0.0000          0.0000          0.0000

     Atom105  O   pos: ( -0.180860  0.570989  1.620706)  para sigma:         -30.64
           -32.3004         12.2648          1.8531
            17.8951        -12.9694         -1.5967
             2.9561         -4.7542        -46.6516

     Atom106  H   pos: ( -0.292275  0.659554  1.590695)  para sigma:           0.00
             0.0000          0.0000          0.0000
             0.0000          0.0000          0.0000
             0.0000          0.0000          0.0000

     Atom107  H   pos: ( -0.071391  0.670951  1.640977)  para sigma:           0.00
             0.0000          0.0000          0.0000
             0.0000          0.0000          0.0000
             0.0000          0.0000          0.0000

     Atom108  O   pos: ( -0.026428  0.787150  0.506737)  para sigma:         -17.64
           -15.6761          9.7844         -5.8373
            14.4989         -5.7538        -15.7645
            -5.5564         -9.0652        -31.4832

     Atom109  H   pos: ( -0.168044  0.759655  0.531419)  para sigma:           0.00
             0.0000          0.0000          0.0000
             0.0000          0.0000          0.0000
             0.0000          0.0000          0.0000

     Atom110  H   pos: ( -0.022452  0.915921  0.437277)  para sigma:           0.00
             0.0000          0.0000          0.0000
             0.0000          0.0000          0.0000
             0.0000          0.0000          0.0000

     Atom111  O   pos: ( -0.332046  0.714999  0.183052)  para sigma:         -37.16
           -40.1220          0.6610         -8.0794
            -1.3236        -44.0621         -0.6937
            -7.0955         -3.6838        -27.2999

     Atom112  H   pos: ( -0.382494  0.747186  0.327740)  para sigma:           0.00
             0.0000          0.0000          0.0000
             0.0000          0.0000          0.0000
             0.0000          0.0000          0.0000

     Atom113  H   pos: ( -0.310332  0.840456  0.113404)  para sigma:           0.00
             0.0000          0.0000          0.0000
             0.0000          0.0000          0.0000
             0.0000          0.0000          0.0000

     Atom114  O   pos: ( -0.552685  1.127313  0.266131)  para sigma:         -18.28
           -27.1448         14.2676         -0.9090
            13.7536        -13.2144          1.8690
            -1.3778         -0.3750        -14.4784

     Atom115  H   pos: ( -0.472438  1.220429  0.345245)  para sigma:           0.00
             0.0000          0.0000          0.0000
             0.0000          0.0000          0.0000
             0.0000          0.0000          0.0000

     Atom116  H   pos: ( -0.564894  1.015045  0.357329)  para sigma:           0.00
             0.0000          0.0000          0.0000
             0.0000          0.0000          0.0000
             0.0000          0.0000          0.0000

     Paramagnetic US occ-occ contribution in ppm:

     Atom  1  O   pos: (  0.016722  0.470378  2.141611)  para_oo sigma:          -1.22
            -1.2028         -0.0128          0.0767
            -0.0122         -1.1187         -0.0592
             0.1314         -0.0782         -1.3289

     Atom  2  H   pos: ( -1.002395  1.486103  0.100181)  para_oo sigma:           0.00
             0.0000          0.0000          0.0000
             0.0000          0.0000          0.0000
             0.0000          0.0000          0.0000

     Atom  3  H   pos: ( -0.241301  1.463512  0.105600)  para_oo sigma:           0.00
             0.0000          0.0000          0.0000
             0.0000          0.0000          0.0000
             0.0000          0.0000          0.0000

     Atom  4  O   pos: (  0.132637  0.205454  0.271871)  para_oo sigma:          -0.65
            -0.6241          0.2267         -0.2870
             0.1525         -1.0967          0.0373
            -0.2285         -0.0787         -0.2148

     Atom  5  H   pos: (  0.134338  0.088947  0.357860)  para_oo sigma:           0.00
             0.0000          0.0000          0.0000
             0.0000          0.0000          0.0000
             0.0000          0.0000          0.0000

     Atom  6  H   pos: (  0.211087  0.173879  0.145451)  para_oo sigma:           0.00
             0.0000          0.0000          0.0000
             0.0000          0.0000          0.0000
             0.0000          0.0000          0.0000

     Atom  7  O   pos: ( -0.425136  1.617203  0.168448)  para_oo sigma:          -1.08
            -0.9751         -0.1211         -0.2132
            -0.1393         -1.0734         -0.1610
            -0.1997         -0.1064         -1.1786

     Atom  8  H   pos: ( -0.570941  1.590593  0.151236)  para_oo sigma:           0.00
             0.0000          0.0000          0.0000
             0.0000          0.0000          0.0000
             0.0000          0.0000          0.0000

     Atom  9  H   pos: ( -0.428689  1.663875  0.306387)  para_oo sigma:           0.00
             0.0000          0.0000          0.0000
             0.0000          0.0000          0.0000
             0.0000          0.0000          0.0000

     Atom 10  O   pos: (  0.216025 -0.061469  2.051799)  para_oo sigma:          -0.45
            -0.5462         -0.4931         -0.3596
            -0.4304         -0.0755          0.0710
            -0.2938         -0.0029         -0.7208

     Atom 11  H   pos: (  0.183612  0.762506  0.001241)  para_oo sigma:           0.00
             0.0000          0.0000          0.0000
             0.0000          0.0000          0.0000
             0.0000          0.0000          0.0000

     Atom 12  H   pos: (  0.070338  0.957638  0.077372)  para_oo sigma:           0.00
             0.0000          0.0000          0.0000
             0.0000          0.0000          0.0000
             0.0000          0.0000          0.0000

     Atom 13  O   pos: (  0.367601  0.412049  0.558173)  para_oo sigma:          -0.08
             0.1783          0.7169          0.3592
             0.8093          0.0955          0.1325
             0.2744          0.0858         -0.5042

     Atom 14  H   pos: (  0.430272  0.554730  0.534007)  para_oo sigma:           0.00
             0.0000          0.0000          0.0000
             0.0000          0.0000          0.0000
             0.0000          0.0000          0.0000

     Atom 15  H   pos: (  0.249321  0.384887  0.479981)  para_oo sigma:           0.00
             0.0000          0.0000          0.0000
             0.0000          0.0000          0.0000
             0.0000          0.0000          0.0000

     Atom 16  O   pos: ( -0.415695  0.902599  1.575003)  para_oo sigma:          -0.76
            -0.7346          0.0445          0.0845
             0.0156         -0.6766         -0.0134
             0.0738          0.0273         -0.8829

     Atom 17  H   pos: ( -0.558640  0.924448  1.578497)  para_oo sigma:           0.00
             0.0000          0.0000          0.0000
             0.0000          0.0000          0.0000
             0.0000          0.0000          0.0000

     Atom 18  H   pos: ( -0.350536  1.038418  1.571433)  para_oo sigma:           0.00
             0.0000          0.0000          0.0000
             0.0000          0.0000          0.0000
             0.0000          0.0000          0.0000

     Atom 19  O   pos: ( -0.274221  1.313525  0.511874)  para_oo sigma:          -0.48
            -0.4174         -0.0756          0.0003
            -0.0982         -0.3561          0.1509
             0.0018          0.1194         -0.6796

     Atom 20  H   pos: ( -0.252074  1.456251  0.515589)  para_oo sigma:           0.00
             0.0000          0.0000          0.0000
             0.0000          0.0000          0.0000
             0.0000          0.0000          0.0000

     Atom 21  H   pos: ( -0.148508  1.257756  0.465025)  para_oo sigma:           0.00
             0.0000          0.0000          0.0000
             0.0000          0.0000          0.0000
             0.0000          0.0000          0.0000

     Atom 22  O   pos: ( -0.222273  0.946336  1.941937)  para_oo sigma:          -0.73
            -0.8610         -0.1151          0.0229
            -0.0960         -0.8019         -0.0190
             0.0036         -0.0707         -0.5410

     Atom 23  H   pos: ( -0.217515  0.839666  2.042348)  para_oo sigma:           0.00
             0.0000          0.0000          0.0000
             0.0000          0.0000          0.0000
             0.0000          0.0000          0.0000

     Atom 24  H   pos: ( -0.303926  0.897007  1.832089)  para_oo sigma:           0.00
             0.0000          0.0000          0.0000
             0.0000          0.0000          0.0000
             0.0000          0.0000          0.0000

     Atom 25  Ca  pos: ( -0.263438  1.277645  0.881199)  para_oo sigma:          -3.76
            -3.8053         -0.3248         -0.1763
            -0.3563         -3.3617         -0.1500
            -0.2116         -0.1601         -4.1152

     Atom 26  Si  pos: ( -0.757694  1.252556  0.752013)  para_oo sigma:          -6.24
            -5.9072          0.4036         -0.0670
             0.4103         -6.6741          0.1338
            -0.1772          0.0917         -6.1363

     Atom 27  O   pos: ( -0.943266  1.188500  0.886693)  para_oo sigma:          -1.84
            -1.0432          0.9637         -1.7616
             1.0331         -3.1350         -0.7064
            -1.8685         -0.6514         -1.3567

     Atom 28  O   pos: ( -0.599974  1.377389  0.880941)  para_oo sigma:          -1.42
            -0.8965          1.3470          1.5623
             1.3302         -1.7681          1.1261
             1.5602          1.1547         -1.5912

     Atom 29  O   pos: ( -0.652562  1.049554  0.665230)  para_oo sigma:          -3.90
            -4.1800         -1.4783         -0.0329
            -1.5180         -2.7365          0.2550
            -0.0514          0.2182         -4.7765

     Atom 30  O   pos: ( -0.834193  1.375033  0.555127)  para_oo sigma:          -4.07
            -5.1650         -0.2710          0.2039
            -0.2643         -3.3357         -1.5805
             0.2722         -1.6251         -3.6946

     Atom 31  Ca  pos: (  0.670505 -0.128170  0.892999)  para_oo sigma:          -3.66
            -3.5181         -0.5212         -0.2034
            -0.5182         -3.4173         -0.0822
            -0.1643          0.0025         -4.0441

     Atom 32  Si  pos: (  0.158295 -0.065243  0.763361)  para_oo sigma:          -6.19
            -5.9164          0.6481          0.2038
             0.6772         -6.1300         -0.2597
             0.1960         -0.3181         -6.5160

     Atom 33  O   pos: ( -0.004894 -0.213247  0.851746)  para_oo sigma:          -1.99
            -1.6574          1.9419         -0.9297
             1.8802         -2.0715         -0.7491
            -0.9788         -0.7087         -2.2523

     Atom 34  O   pos: (  0.347555 -0.048762  0.907071)  para_oo sigma:          -1.72
            -0.7914          0.3467          2.0021
             0.4724         -2.5241          0.3544
             1.9994          0.3103         -1.8559

     Atom 35  O   pos: (  0.224820 -0.125116  0.529596)  para_oo sigma:          -3.65
            -3.6222         -0.6290         -0.8986
            -0.6701         -4.0472          0.6017
            -0.8985          0.6783         -3.2704

     Atom 36  Ca  pos: ( -0.409762  0.855063  1.184512)  para_oo sigma:          -3.23
            -2.7504         -0.6480         -0.2881
            -0.6109         -3.1942         -0.1416
            -0.1716         -0.0561         -3.7575

     Atom 37  Si  pos: (  0.117084  0.824270  1.369785)  para_oo sigma:          -6.22
            -6.1945          0.3196         -0.2897
             0.3493         -6.7406         -0.0800
            -0.2843         -0.0283         -5.7202

     Atom 38  O   pos: ( -0.714422  0.976753  1.258021)  para_oo sigma:          -1.44
            -0.8790          1.6001         -0.9080
             1.5207         -1.9716         -0.7598
            -0.9160         -0.7409         -1.4657

     Atom 39  O   pos: ( -0.075896  0.798051  1.224016)  para_oo sigma:          -1.05
            -0.2311          0.2314          1.6772
             0.4076         -2.0059          0.4688
             1.7769          0.3578         -0.9226

     Atom 40  O   pos: (  0.067518  0.884907  1.595678)  para_oo sigma:          -2.32
            -2.8816         -0.0716         -0.7012
             0.0040         -3.9097         -0.0498
            -0.7395          0.1079         -0.1786

     Atom 41  Ca  pos: ( -0.696541  1.302179  1.206808)  para_oo sigma:          -3.61
            -3.6237         -0.5641         -0.7194
            -0.5658         -3.1968         -0.3269
            -0.6451         -0.3211         -4.0081

     Atom 42  Si  pos: (  0.016164 -0.476577  1.376246)  para_oo sigma:          -5.93
            -5.6765          0.4891          0.2994
             0.4987         -6.5392          0.3301
             0.3020          0.2924         -5.5658

     Atom 43  O   pos: ( -0.350155  1.236290  1.206729)  para_oo sigma:          -1.77
            -2.0160          0.9749          1.6869
             0.9205         -1.8568          1.3885
             1.6486          1.4075         -1.4407

     Atom 44  O   pos: (  0.250676 -0.446713  1.335882)  para_oo sigma:          -2.20
            -0.6855          0.6032         -0.1327
             0.8104         -3.0686          0.0225
            -0.0131          0.1095         -2.8387

     Atom 45  O   pos: ( -0.048517 -0.231946  1.380254)  para_oo sigma:          -3.14
            -3.1911         -1.4821         -0.0354
            -1.5741         -2.1570          0.1211
             0.0180          0.0733         -4.0641

     Atom 46  O   pos: ( -0.023520 -0.567097  1.596994)  para_oo sigma:          -2.85
            -4.0332          0.2182         -0.8070
             0.2407         -3.3573         -0.8694
            -0.8413         -0.9481         -1.1483

     Atom 47  Ca  pos: (  0.275359 -0.664830  1.761481)  para_oo sigma:          -3.13
            -3.2103         -0.3347          0.2198
            -0.3986         -2.9691          0.6169
             0.1874          0.5157         -3.2083

     Atom 48  Ca  pos: (  0.013438 -0.169245  1.792195)  para_oo sigma:          -2.85
            -2.7712         -0.3582         -0.1017
            -0.3226         -2.9229         -0.7067
            -0.0887         -0.7302         -2.8489

     Atom 49  Si  pos: ( -0.811941  1.589695  0.441609)  para_oo sigma:          -5.94
            -6.2491          0.4606          0.3429
             0.3822         -5.9186         -0.0002
             0.2890          0.0279         -5.6616

     Atom 50  O   pos: ( -0.815282  1.563894  0.203916)  para_oo sigma:          -3.85
            -5.0121          0.0139          0.0965
            -0.0072         -4.8536          0.3293
             0.0858          0.3496         -1.6967

     Atom 51  O   pos: (  0.622227 -0.139981  0.535974)  para_oo sigma:          -1.81
            -0.0440          1.3127          0.7703
             1.3426         -2.6548          0.7631
             0.9053          0.8391         -2.7245

     Atom 52  O   pos: (  0.308555 -0.200693  1.621874)  para_oo sigma:          -0.52
            -0.7461          0.2376          0.3621
             0.2639         -0.2354          0.3535
             0.5002          0.3030         -0.5729

     Atom 53  H   pos: (  0.311852 -0.310872  1.519530)  para_oo sigma:           0.00
             0.0000          0.0000          0.0000
             0.0000          0.0000          0.0000
             0.0000          0.0000          0.0000

     Atom 54  H   pos: (  0.447965 -0.154839  1.646877)  para_oo sigma:           0.00
             0.0000          0.0000          0.0000
             0.0000          0.0000          0.0000
             0.0000          0.0000          0.0000

     Atom 55  O   pos: ( -0.526307  0.433966  1.948112)  para_oo sigma:          -0.49
            -0.6742          0.0609          0.3704
             0.0014         -0.6923         -0.0242
             0.1435          0.1021         -0.1011

     Atom 56  H   pos: ( -0.621707  0.448138  1.839959)  para_oo sigma:           0.00
             0.0000          0.0000          0.0000
             0.0000          0.0000          0.0000
             0.0000          0.0000          0.0000

     Atom 57  H   pos: ( -0.585936  0.485512  2.070352)  para_oo sigma:           0.00
             0.0000          0.0000          0.0000
             0.0000          0.0000          0.0000
             0.0000          0.0000          0.0000

     Atom 58  O   pos: (  0.311556  0.566791  0.100800)  para_oo sigma:          -0.80
            -0.8546          0.0146          0.1366
             0.0335         -0.6339          0.0737
             0.1588          0.0490         -0.9130

     Atom 59  H   pos: (  0.323068  0.441946  0.028253)  para_oo sigma:           0.00
             0.0000          0.0000          0.0000
             0.0000          0.0000          0.0000
             0.0000          0.0000          0.0000

     Atom 60  H   pos: (  0.450409  0.610083  0.130869)  para_oo sigma:           0.00
             0.0000          0.0000          0.0000
             0.0000          0.0000          0.0000
             0.0000          0.0000          0.0000

     Atom 61  O   pos: ( -0.192938  0.142039  2.032249)  para_oo sigma:          -0.64
            -0.4302          0.1931         -0.2192
             0.1576         -0.6436         -0.0136
            -0.2063          0.0305         -0.8349

     Atom 62  H   pos: ( -0.433134  1.091224  0.056506)  para_oo sigma:           0.00
             0.0000          0.0000          0.0000
             0.0000          0.0000          0.0000
             0.0000          0.0000          0.0000

     Atom 63  H   pos: ( -0.091424  0.245835  2.053094)  para_oo sigma:           0.00
             0.0000          0.0000          0.0000
             0.0000          0.0000          0.0000
             0.0000          0.0000          0.0000

     Atom 64  O   pos: (  0.023894  1.105478  0.271195)  para_oo sigma:          -1.13
            -1.3466         -0.1342         -0.0852
            -0.1032         -1.0463          0.0325
            -0.1006          0.0497         -1.0029

     Atom 65  H   pos: ( -0.043877  1.215878  0.195313)  para_oo sigma:           0.00
             0.0000          0.0000          0.0000
             0.0000          0.0000          0.0000
             0.0000          0.0000          0.0000

     Atom 66  H   pos: ( -0.844399  1.173542  0.295555)  para_oo sigma:           0.00
             0.0000          0.0000          0.0000
             0.0000          0.0000          0.0000
             0.0000          0.0000          0.0000

     Atom 67  O   pos: (  0.060709  0.162253  1.673685)  para_oo sigma:          -0.46
            -0.2261          0.1296          0.2854
             0.1213         -0.9267          0.2271
             0.4672          0.2406         -0.2312

     Atom 68  H   pos: (  0.003672  0.157035  1.535556)  para_oo sigma:           0.00
             0.0000          0.0000          0.0000
             0.0000          0.0000          0.0000
             0.0000          0.0000          0.0000

     Atom 69  H   pos: (  0.199073  0.220048  1.655317)  para_oo sigma:           0.00
             0.0000          0.0000          0.0000
             0.0000          0.0000          0.0000
             0.0000          0.0000          0.0000

     Atom 70  O   pos: (  0.657607  0.232138  0.141084)  para_oo sigma:          -0.40
             0.1880         -0.1286          0.1566
            -0.1661         -0.5366          0.0497
             0.1529          0.0469         -0.8434

     Atom 71  H   pos: (  0.747438  0.149469  0.060039)  para_oo sigma:           0.00
             0.0000          0.0000          0.0000
             0.0000          0.0000          0.0000
             0.0000          0.0000          0.0000

     Atom 72  H   pos: (  0.525915  0.218625  0.062097)  para_oo sigma:           0.00
             0.0000          0.0000          0.0000
             0.0000          0.0000          0.0000
             0.0000          0.0000          0.0000

     Atom 73  Ca  pos: (  0.368307  0.365727  0.916510)  para_oo sigma:          -2.74
            -3.0470         -0.5082         -0.5223
            -0.5244         -2.5062         -0.3856
            -0.5047         -0.3819         -2.6572

     Atom 74  Si  pos: ( -0.108767  0.332491  0.749434)  para_oo sigma:          -6.20
            -6.6292          0.4773          0.2092
             0.4225         -6.3268          0.1266
             0.1437          0.1697         -5.6361

     Atom 75  O   pos: ( -0.317935  0.230368  0.818959)  para_oo sigma:          -1.36
             0.1648          1.3944         -1.0399
             1.3970         -1.8262         -0.5550
            -0.7980         -0.3547         -2.4035

     Atom 76  O   pos: ( -0.027836  0.493919  0.905188)  para_oo sigma:          -1.75
            -2.1649          0.8104          1.0447
             0.7123         -1.5116          1.7633
             1.0158          1.8740         -1.5688

     Atom 77  O   pos: (  0.070941  0.160925  0.743105)  para_oo sigma:          -3.81
            -4.1570         -1.6512         -0.0801
            -1.6969         -2.3430         -0.2129
            -0.0752         -0.2412         -4.9364

     Atom 78  O   pos: ( -0.142937  0.397260  0.520849)  para_oo sigma:          -1.34
            -2.5623         -0.9295          0.6896
            -0.8431         -1.8777         -0.3973
             0.4434         -0.6721          0.4155

     Atom 79  Ca  pos: (  0.029722  0.827424  0.894740)  para_oo sigma:          -3.12
            -3.3377         -0.2857         -0.0496
            -0.2527         -2.4861         -0.0568
             0.0372         -0.0043         -3.5313

     Atom 80  Si  pos: ( -0.507487  0.860080  0.732070)  para_oo sigma:          -5.96
            -5.8119          0.3515          0.0306
             0.3710         -6.2314         -0.0722
             0.0186         -0.0628         -5.8401

     Atom 81  O   pos: ( -0.634339  0.721516  0.881166)  para_oo sigma:          -1.81
            -2.0072          1.2648         -1.3607
             1.2278         -2.2161         -1.2169
            -1.3712         -1.3122         -1.2205

     Atom 82  O   pos: ( -0.312052  0.939253  0.849128)  para_oo sigma:          -1.45
            -0.1372          0.9352          1.4285
             0.9419         -2.3754          0.7204
             1.5450          0.6751         -1.8499

     Atom 83  O   pos: ( -0.455587  0.750109  0.522976)  para_oo sigma:          -3.46
            -4.2449         -0.3556         -0.5643
            -0.3950         -3.8240          1.1034
            -0.5387          1.0868         -2.3067

     Atom 84  Ca  pos: (  0.260114 -0.078649  1.234071)  para_oo sigma:          -2.96
            -3.1726         -0.1239         -0.3876
            -0.1424         -2.4177         -0.3015
            -0.3609         -0.2444         -3.2824

     Atom 85  Si  pos: ( -0.247733 -0.084005  1.398927)  para_oo sigma:          -5.85
            -5.8248          0.6273          0.4252
             0.5873         -5.8483          0.1589
             0.4796          0.1202         -5.8902

     Atom 86  O   pos: ( -0.168092  0.139799  1.367423)  para_oo sigma:          -2.45
            -2.6111          0.8424          0.1618
             0.8102         -1.1762         -0.1415
             0.1624          0.0634         -3.5510

     Atom 87  O   pos: (  0.588729 -0.175279  1.250955)  para_oo sigma:          -1.80
            -1.5081          0.9705          1.6410
             1.0699         -2.6091          0.8293
             1.6689          0.8047         -1.2693

     Atom 88  O   pos: ( -0.310643 -0.102436  1.636318)  para_oo sigma:          -2.09
            -2.7692          0.1816         -0.8824
             0.1843         -3.2119         -0.3356
            -1.0834         -0.4476         -0.2960

     Atom 89  Ca  pos: ( -0.105257  0.439258  1.233506)  para_oo sigma:          -3.25
            -3.5363          0.0873         -0.4422
             0.0923         -3.1425         -0.5914
            -0.4171         -0.5478         -3.0653

     Atom 90  Si  pos: (  0.366045  0.410240  1.364171)  para_oo sigma:          -6.08
            -6.1050          0.1898         -0.1954
             0.0961         -6.4332         -0.3763
            -0.1520         -0.3504         -5.6901

     Atom 91  O   pos: (  0.250784  0.252553  1.218597)  para_oo sigma:          -1.10
            -0.9263          1.0087          1.2031
             0.9521         -1.3680          1.5427
             1.2348          1.7385         -0.9992

     Atom 92  O   pos: ( -0.439929  0.513138  1.239799)  para_oo sigma:          -1.55
            -0.7722          0.9894         -1.2823
             1.0644         -2.4210         -0.5511
            -1.3861         -0.6370         -1.4707

     Atom 93  O   pos: (  0.199107  0.589673  1.383606)  para_oo sigma:          -3.50
            -3.8303         -1.7259         -0.2042
            -1.7838         -2.0810          0.0114
            -0.2054          0.0675         -4.5827

     Atom 94  O   pos: (  0.406332  0.314044  1.580701)  para_oo sigma:          -2.39
            -4.0244          0.1190         -0.3130
             0.0928         -2.6589         -1.0042
            -0.2085         -1.0927         -0.4868

     Atom 95  Ca  pos: ( -0.041604  0.514384  0.231519)  para_oo sigma:          -3.07
            -3.4115         -0.3584         -0.0202
            -0.3453         -3.4477         -0.3284
             0.0559         -0.2994         -2.3438

     Atom 96  Ca  pos: ( -0.307112  0.260024  1.713305)  para_oo sigma:          -3.03
            -2.9648          0.0440          0.2125
            -0.0375         -2.6511         -0.0443
             0.1711         -0.0504         -3.4713

     Atom 97  Ca  pos: (  0.599287  0.183041  0.474854)  para_oo sigma:          -3.86
            -4.5009         -0.3280         -0.3940
            -0.3127         -2.6872         -0.1441
            -0.3985         -0.1296         -4.3772

     Atom 98  O   pos: (  0.087849 -0.444397  1.975871)  para_oo sigma:           1.21
             2.3180          1.2980          0.2612
             1.2268          1.1003          0.2349
             0.3249          0.2542          0.2242

     Atom 99  H   pos: ( -0.026050 -0.528881  1.954572)  para_oo sigma:           0.00
             0.0000          0.0000          0.0000
             0.0000          0.0000          0.0000
             0.0000          0.0000          0.0000

     Atom100  O   pos: (  0.473669 -0.742990  2.037070)  para_oo sigma:          -0.58
            -0.6020          0.1372         -0.2157
             0.1822         -0.4499          0.3161
            -0.1734          0.2891         -0.6984

     Atom101  H   pos: (  0.493568 -0.883936  2.017905)  para_oo sigma:           0.00
             0.0000          0.0000          0.0000
             0.0000          0.0000          0.0000
             0.0000          0.0000          0.0000

     Atom102  O   pos: (  0.593607 -0.518969  1.627374)  para_oo sigma:          -0.61
            -0.5276         -0.2563          0.0444
            -0.2753         -0.4142          0.0548
             0.0694          0.0427         -0.8741

     Atom103  H   pos: (  0.613352 -0.375266  1.650507)  para_oo sigma:           0.00
             0.0000          0.0000          0.0000
             0.0000          0.0000          0.0000
             0.0000          0.0000          0.0000

     Atom104  H   pos: (  0.735370 -0.565422  1.635175)  para_oo sigma:           0.00
             0.0000          0.0000          0.0000
             0.0000          0.0000          0.0000
             0.0000          0.0000          0.0000

     Atom105  O   pos: ( -0.180860  0.570989  1.620706)  para_oo sigma:          -0.36
             0.0625         -0.1918          0.1897
            -0.2587         -0.6186          0.0124
             0.2296          0.0557         -0.5269

     Atom106  H   pos: ( -0.292275  0.659554  1.590695)  para_oo sigma:           0.00
             0.0000          0.0000          0.0000
             0.0000          0.0000          0.0000
             0.0000          0.0000          0.0000

     Atom107  H   pos: ( -0.071391  0.670951  1.640977)  para_oo sigma:           0.00
             0.0000          0.0000          0.0000
             0.0000          0.0000          0.0000
             0.0000          0.0000          0.0000

     Atom108  O   pos: ( -0.026428  0.787150  0.506737)  para_oo sigma:          -0.52
            -0.5332          0.1529         -0.1650
             0.1622         -0.2934         -0.2910
            -0.2052         -0.3020         -0.7321

     Atom109  H   pos: ( -0.168044  0.759655  0.531419)  para_oo sigma:           0.00
             0.0000          0.0000          0.0000
             0.0000          0.0000          0.0000
             0.0000          0.0000          0.0000

     Atom110  H   pos: ( -0.022452  0.915921  0.437277)  para_oo sigma:           0.00
             0.0000          0.0000          0.0000
             0.0000          0.0000          0.0000
             0.0000          0.0000          0.0000

     Atom111  O   pos: ( -0.332046  0.714999  0.183052)  para_oo sigma:          -0.78
            -0.9387          0.2622         -0.2256
             0.2199         -1.0555         -0.0700
            -0.1632         -0.1568         -0.3350

     Atom112  H   pos: ( -0.382494  0.747186  0.327740)  para_oo sigma:           0.00
             0.0000          0.0000          0.0000
             0.0000          0.0000          0.0000
             0.0000          0.0000          0.0000

     Atom113  H   pos: ( -0.310332  0.840456  0.113404)  para_oo sigma:           0.00
             0.0000          0.0000          0.0000
             0.0000          0.0000          0.0000
             0.0000          0.0000          0.0000

     Atom114  O   pos: ( -0.552685  1.127313  0.266131)  para_oo sigma:          -0.86
            -0.7712          0.0412         -0.0021
             0.0242         -1.0461          0.0577
            -0.0211          0.0095         -0.7633

     Atom115  H   pos: ( -0.472438  1.220429  0.345245)  para_oo sigma:           0.00
             0.0000          0.0000          0.0000
             0.0000          0.0000          0.0000
             0.0000          0.0000          0.0000

     Atom116  H   pos: ( -0.564894  1.015045  0.357329)  para_oo sigma:           0.00
             0.0000          0.0000          0.0000
             0.0000          0.0000          0.0000
             0.0000          0.0000          0.0000

     Paramagnetic US L_R Q_R contribution in ppm:

     Atom  1  O   pos: (  0.016722  0.470378  2.141611)  para_lq sigma:        -100.99
          -105.7868          0.3296          0.3880
             0.6845       -100.9581         -3.5284
             0.7810         -3.6289        -96.2180

     Atom  2  H   pos: ( -1.002395  1.486103  0.100181)  para_lq sigma:           0.00
             0.0000          0.0000          0.0000
             0.0000          0.0000          0.0000
             0.0000          0.0000          0.0000

     Atom  3  H   pos: ( -0.241301  1.463512  0.105600)  para_lq sigma:           0.00
             0.0000          0.0000          0.0000
             0.0000          0.0000          0.0000
             0.0000          0.0000          0.0000

     Atom  4  O   pos: (  0.132637  0.205454  0.271871)  para_lq sigma:        -101.50
           -96.9961          2.5461          4.3820
             2.3452       -103.2619          2.3944
             4.2687          1.9971       -104.2373

     Atom  5  H   pos: (  0.134338  0.088947  0.357860)  para_lq sigma:           0.00
             0.0000          0.0000          0.0000
             0.0000          0.0000          0.0000
             0.0000          0.0000          0.0000

     Atom  6  H   pos: (  0.211087  0.173879  0.145451)  para_lq sigma:           0.00
             0.0000          0.0000          0.0000
             0.0000          0.0000          0.0000
             0.0000          0.0000          0.0000

     Atom  7  O   pos: ( -0.425136  1.617203  0.168448)  para_lq sigma:        -101.62
          -105.5231         -1.6929         -0.1744
            -1.6539        -95.6024         -3.6349
            -0.1308         -3.4257       -103.7243

     Atom  8  H   pos: ( -0.570941  1.590593  0.151236)  para_lq sigma:           0.00
             0.0000          0.0000          0.0000
             0.0000          0.0000          0.0000
             0.0000          0.0000          0.0000

     Atom  9  H   pos: ( -0.428689  1.663875  0.306387)  para_lq sigma:           0.00
             0.0000          0.0000          0.0000
             0.0000          0.0000          0.0000
             0.0000          0.0000          0.0000

     Atom 10  O   pos: (  0.216025 -0.061469  2.051799)  para_lq sigma:         -99.71
           -98.7392          4.5988         -3.0099
             4.4545       -100.8014         -4.0217
            -3.3420         -3.7260        -99.6021

     Atom 11  H   pos: (  0.183612  0.762506  0.001241)  para_lq sigma:           0.00
             0.0000          0.0000          0.0000
             0.0000          0.0000          0.0000
             0.0000          0.0000          0.0000

     Atom 12  H   pos: (  0.070338  0.957638  0.077372)  para_lq sigma:           0.00
             0.0000          0.0000          0.0000
             0.0000          0.0000          0.0000
             0.0000          0.0000          0.0000

     Atom 13  O   pos: (  0.367601  0.412049  0.558173)  para_lq sigma:        -101.14
          -101.3347         -3.1979         -3.1843
            -3.2124       -103.0605          1.4633
            -3.3381          1.6345        -99.0374

     Atom 14  H   pos: (  0.430272  0.554730  0.534007)  para_lq sigma:           0.00
             0.0000          0.0000          0.0000
             0.0000          0.0000          0.0000
             0.0000          0.0000          0.0000

     Atom 15  H   pos: (  0.249321  0.384887  0.479981)  para_lq sigma:           0.00
             0.0000          0.0000          0.0000
             0.0000          0.0000          0.0000
             0.0000          0.0000          0.0000

     Atom 16  O   pos: ( -0.415695  0.902599  1.575003)  para_lq sigma:        -101.47
          -104.8589         -1.0247          0.4852
            -1.4043       -104.8203          0.0456
             0.4227          0.2066        -94.7167

     Atom 17  H   pos: ( -0.558640  0.924448  1.578497)  para_lq sigma:           0.00
             0.0000          0.0000          0.0000
             0.0000          0.0000          0.0000
             0.0000          0.0000          0.0000

     Atom 18  H   pos: ( -0.350536  1.038418  1.571433)  para_lq sigma:           0.00
             0.0000          0.0000          0.0000
             0.0000          0.0000          0.0000
             0.0000          0.0000          0.0000

     Atom 19  O   pos: ( -0.274221  1.313525  0.511874)  para_lq sigma:        -100.65
          -103.3130          0.2317          3.8570
             0.1251       -104.1812         -0.6467
             3.9156         -0.6976        -94.4559

     Atom 20  H   pos: ( -0.252074  1.456251  0.515589)  para_lq sigma:           0.00
             0.0000          0.0000          0.0000
             0.0000          0.0000          0.0000
             0.0000          0.0000          0.0000

     Atom 21  H   pos: ( -0.148508  1.257756  0.465025)  para_lq sigma:           0.00
             0.0000          0.0000          0.0000
             0.0000          0.0000          0.0000
             0.0000          0.0000          0.0000

     Atom 22  O   pos: ( -0.222273  0.946336  1.941937)  para_lq sigma:        -100.24
           -96.1684         -3.2157         -4.1814
            -3.1916       -102.0723          2.4849
            -4.4780          2.1467       -102.4872

     Atom 23  H   pos: ( -0.217515  0.839666  2.042348)  para_lq sigma:           0.00
             0.0000          0.0000          0.0000
             0.0000          0.0000          0.0000
             0.0000          0.0000          0.0000

     Atom 24  H   pos: ( -0.303926  0.897007  1.832089)  para_lq sigma:           0.00
             0.0000          0.0000          0.0000
             0.0000          0.0000          0.0000
             0.0000          0.0000          0.0000

     Atom 25  Ca  pos: ( -0.263438  1.277645  0.881199)  para_lq sigma:         201.56
           201.1711         -0.2483         -0.5552
            -0.6207        202.4612         -0.2262
            -0.8543         -0.4411        201.0505

     Atom 26  Si  pos: ( -0.757694  1.252556  0.752013)  para_lq sigma:          -0.40
             1.4881          2.5363         -1.1679
             2.2771         -2.4076          0.5804
            -0.1924          0.4479         -0.2917

     Atom 27  O   pos: ( -0.943266  1.188500  0.886693)  para_lq sigma:        -109.66
          -111.3959         -1.9168          3.7350
            -2.2125       -107.4534          1.3826
             4.5477          1.7072       -110.1366

     Atom 28  O   pos: ( -0.599974  1.377389  0.880941)  para_lq sigma:        -108.81
          -109.7851         -2.7592         -2.7547
            -2.5303       -107.5572         -2.1691
            -3.1793         -2.5911       -109.0920

     Atom 29  O   pos: ( -0.652562  1.049554  0.665230)  para_lq sigma:        -103.11
          -102.7994          3.3102          0.1056
             3.2316       -106.4300         -0.2779
             0.0381         -0.1622       -100.1048

     Atom 30  O   pos: ( -0.834193  1.375033  0.555127)  para_lq sigma:        -102.36
           -99.9707          0.4937         -1.3585
             0.5382       -104.4453          4.0305
            -1.1755          3.6102       -102.6639

     Atom 31  Ca  pos: (  0.670505 -0.128170  0.892999)  para_lq sigma:         201.79
           201.9707         -1.0131         -0.2792
            -0.9212        202.1624         -0.1704
            -0.4002         -0.0883        201.2267

     Atom 32  Si  pos: (  0.158295 -0.065243  0.763361)  para_lq sigma:          -0.38
             0.9736          2.9884          0.4295
             3.8965         -0.7099         -0.8539
             1.2118         -1.2087         -1.4112

     Atom 33  O   pos: ( -0.004894 -0.213247  0.851746)  para_lq sigma:        -110.05
          -111.4044         -3.3475          2.2165
            -3.3745       -110.8030          2.2244
             2.7279          2.6179       -107.9324

     Atom 34  O   pos: (  0.347555 -0.048762  0.907071)  para_lq sigma:        -110.13
          -112.7320         -0.1149         -4.1243
            -0.0693       -107.8187         -0.1780
            -4.6460         -0.1211       -109.8261

     Atom 35  O   pos: (  0.224820 -0.125116  0.529596)  para_lq sigma:        -105.38
          -105.4381          2.8401          1.9557
             3.0055       -104.2063         -2.0158
             2.0373         -1.9651       -106.4995

     Atom 36  Ca  pos: ( -0.409762  0.855063  1.184512)  para_lq sigma:         201.41
           202.0645         -2.0374         -1.1532
            -1.8781        201.3899         -0.5206
            -0.9240         -0.3204        200.7630

     Atom 37  Si  pos: (  0.117084  0.824270  1.369785)  para_lq sigma:          -0.68
            -0.6298          1.6856         -0.9874
             2.2174         -3.9368          0.6968
            -0.9969          0.1748          2.5159

     Atom 38  O   pos: ( -0.714422  0.976753  1.258021)  para_lq sigma:        -110.89
          -112.4019         -3.2960          1.8742
            -3.3734       -111.1884          1.7922
             1.9204          1.4541       -109.0903

     Atom 39  O   pos: ( -0.075896  0.798051  1.224016)  para_lq sigma:        -110.55
          -112.8194         -0.7231         -3.7367
            -0.6491       -108.6093         -0.0875
            -4.0461         -0.3995       -110.2076

     Atom 40  O   pos: (  0.067518  0.884907  1.595678)  para_lq sigma:        -112.48
          -110.2193          0.1062          1.6518
             0.6605       -109.9576         -1.4472
             2.0310         -1.6880       -117.2524

     Atom 41  Ca  pos: ( -0.696541  1.302179  1.206808)  para_lq sigma:         201.34
           200.3779         -1.4114         -1.7606
            -1.3254        202.4256         -0.6801
            -1.3833         -0.8581        201.2291

     Atom 42  Si  pos: (  0.016164 -0.476577  1.376246)  para_lq sigma:          -0.97
            -0.1737          2.1293          1.2627
             2.9000         -4.0542          0.7780
             1.4692          1.1831          1.3286

     Atom 43  O   pos: ( -0.350155  1.236290  1.206729)  para_lq sigma:        -109.77
          -110.1663         -1.9061         -2.6655
            -1.9799       -109.3169         -2.8469
            -2.8414         -2.4994       -109.8265

     Atom 44  O   pos: (  0.250676 -0.446713  1.335882)  para_lq sigma:        -109.01
          -114.4740         -0.7340          1.2947
            -0.5860       -106.4199          0.0747
             1.1706          0.1058       -106.1486

     Atom 45  O   pos: ( -0.048517 -0.231946  1.380254)  para_lq sigma:        -104.08
          -105.0313          3.2065          0.4868
             2.7504       -106.3808         -0.1475
             0.4992         -0.0999       -100.8359

     Atom 46  O   pos: ( -0.023520 -0.567097  1.596994)  para_lq sigma:        -110.59
          -108.1999         -0.0484          0.8502
            -0.0035       -109.7053          3.1511
             0.9054          2.8697       -113.8541

     Atom 47  Ca  pos: (  0.275359 -0.664830  1.761481)  para_lq sigma:         202.09
           201.5582         -1.4071          0.7440
            -1.5859        202.6678          1.5797
             0.7192          2.3130        202.0554

     Atom 48  Ca  pos: (  0.013438 -0.169245  1.792195)  para_lq sigma:         202.65
           202.8089         -1.1439         -0.2189
            -1.5441        202.6711         -2.9751
             0.5365         -2.8418        202.4802

     Atom 49  Si  pos: ( -0.811941  1.589695  0.441609)  para_lq sigma:          -0.75
            -2.3556          1.7538          2.3511
             2.4849         -1.9445          1.6641
             0.6183          0.5607          2.0432

     Atom 50  O   pos: ( -0.815282  1.563894  0.203916)  para_lq sigma:        -110.92
          -108.7386          0.2802          0.4891
             0.0528       -107.8216         -0.7196
            -0.5379         -0.9342       -116.2091

     Atom 51  O   pos: (  0.622227 -0.139981  0.535974)  para_lq sigma:        -111.83
          -114.8415         -3.8403         -2.4542
            -3.4107       -110.4118         -1.3573
            -1.7969         -1.0894       -110.2227

     Atom 52  O   pos: (  0.308555 -0.200693  1.621874)  para_lq sigma:        -100.88
          -103.5304         -1.7590         -0.4090
            -1.4723        -99.7507         -4.6208
            -0.1225         -4.8064        -99.3595

     Atom 53  H   pos: (  0.311852 -0.310872  1.519530)  para_lq sigma:           0.00
             0.0000          0.0000          0.0000
             0.0000          0.0000          0.0000
             0.0000          0.0000          0.0000

     Atom 54  H   pos: (  0.447965 -0.154839  1.646877)  para_lq sigma:           0.00
             0.0000          0.0000          0.0000
             0.0000          0.0000          0.0000
             0.0000          0.0000          0.0000

     Atom 55  O   pos: ( -0.526307  0.433966  1.948112)  para_lq sigma:        -101.03
          -103.3330          4.3367         -1.0185
             4.3117        -94.4246         -2.6079
            -1.1632         -2.4032       -105.3391

     Atom 56  H   pos: ( -0.621707  0.448138  1.839959)  para_lq sigma:           0.00
             0.0000          0.0000          0.0000
             0.0000          0.0000          0.0000
             0.0000          0.0000          0.0000

     Atom 57  H   pos: ( -0.585936  0.485512  2.070352)  para_lq sigma:           0.00
             0.0000          0.0000          0.0000
             0.0000          0.0000          0.0000
             0.0000          0.0000          0.0000

     Atom 58  O   pos: (  0.311556  0.566791  0.100800)  para_lq sigma:         -99.78
          -103.8546         -0.9115         -0.6314
            -0.9565       -100.3075         -4.5981
            -0.9222         -4.8570        -95.1843

     Atom 59  H   pos: (  0.323068  0.441946  0.028253)  para_lq sigma:           0.00
             0.0000          0.0000          0.0000
             0.0000          0.0000          0.0000
             0.0000          0.0000          0.0000

     Atom 60  H   pos: (  0.450409  0.610083  0.130869)  para_lq sigma:           0.00
             0.0000          0.0000          0.0000
             0.0000          0.0000          0.0000
             0.0000          0.0000          0.0000

     Atom 61  O   pos: ( -0.192938  0.142039  2.032249)  para_lq sigma:         -99.58
          -101.4441         -2.5369          3.6578
            -2.6877        -98.5123         -3.5857
             3.2665         -3.4042        -98.7915

     Atom 62  H   pos: ( -0.433134  1.091224  0.056506)  para_lq sigma:           0.00
             0.0000          0.0000          0.0000
             0.0000          0.0000          0.0000
             0.0000          0.0000          0.0000

     Atom 63  H   pos: ( -0.091424  0.245835  2.053094)  para_lq sigma:           0.00
             0.0000          0.0000          0.0000
             0.0000          0.0000          0.0000
             0.0000          0.0000          0.0000

     Atom 64  O   pos: (  0.023894  1.105478  0.271195)  para_lq sigma:        -100.22
          -103.4377         -1.0842         -4.0255
            -0.7629       -101.0625          3.2288
            -3.8680          3.2711        -96.1545

     Atom 65  H   pos: ( -0.043877  1.215878  0.195313)  para_lq sigma:           0.00
             0.0000          0.0000          0.0000
             0.0000          0.0000          0.0000
             0.0000          0.0000          0.0000

     Atom 66  H   pos: ( -0.844399  1.173542  0.295555)  para_lq sigma:           0.00
             0.0000          0.0000          0.0000
             0.0000          0.0000          0.0000
             0.0000          0.0000          0.0000

     Atom 67  O   pos: (  0.060709  0.162253  1.673685)  para_lq sigma:        -101.06
          -103.6941         -3.2768         -1.0288
            -3.1153        -96.2007          0.9471
            -0.7968          0.8705       -103.2935

     Atom 68  H   pos: (  0.003672  0.157035  1.535556)  para_lq sigma:           0.00
             0.0000          0.0000          0.0000
             0.0000          0.0000          0.0000
             0.0000          0.0000          0.0000

     Atom 69  H   pos: (  0.199073  0.220048  1.655317)  para_lq sigma:           0.00
             0.0000          0.0000          0.0000
             0.0000          0.0000          0.0000
             0.0000          0.0000          0.0000

     Atom 70  O   pos: (  0.657607  0.232138  0.141084)  para_lq sigma:        -100.96
          -103.6500          2.6707         -0.7692
             2.7658        -98.0900         -4.4899
            -1.1202         -4.0894       -101.1502

     Atom 71  H   pos: (  0.747438  0.149469  0.060039)  para_lq sigma:           0.00
             0.0000          0.0000          0.0000
             0.0000          0.0000          0.0000
             0.0000          0.0000          0.0000

     Atom 72  H   pos: (  0.525915  0.218625  0.062097)  para_lq sigma:           0.00
             0.0000          0.0000          0.0000
             0.0000          0.0000          0.0000
             0.0000          0.0000          0.0000

     Atom 73  Ca  pos: (  0.368307  0.365727  0.916510)  para_lq sigma:         202.32
           201.2357         -1.3422         -1.8720
            -1.3076        202.7741         -0.9956
            -2.0147         -1.4626        202.9603

     Atom 74  Si  pos: ( -0.108767  0.332491  0.749434)  para_lq sigma:          -0.75
            -2.5370          2.5918          1.0069
             1.9554         -1.6546          1.2387
             1.2101          1.1513          1.9390

     Atom 75  O   pos: ( -0.317935  0.230368  0.818959)  para_lq sigma:        -111.51
          -115.2528         -3.7311          1.6956
            -3.9524       -110.1399          1.1419
             1.7069          1.0849       -109.1268

     Atom 76  O   pos: ( -0.027836  0.493919  0.905188)  para_lq sigma:        -109.83
          -107.9043         -2.0736         -1.7508
            -2.0273       -111.0685         -3.6315
            -1.5690         -3.6699       -110.5061

     Atom 77  O   pos: (  0.070941  0.160925  0.743105)  para_lq sigma:        -102.86
          -103.3491          3.3318         -0.2965
             3.3849       -105.7120          0.2798
             0.0079         -0.0783        -99.5142

     Atom 78  O   pos: ( -0.142937  0.397260  0.520849)  para_lq sigma:        -111.95
          -108.7579          0.6215         -2.1716
             0.9868       -109.2987          2.2711
            -2.0098          2.0753       -117.8023

     Atom 79  Ca  pos: (  0.029722  0.827424  0.894740)  para_lq sigma:         202.13
           201.6976         -0.7615         -0.0936
            -0.6290        203.1070         -0.3568
            -0.1900         -0.1742        201.5934

     Atom 80  Si  pos: ( -0.507487  0.860080  0.732070)  para_lq sigma:          -0.74
            -0.4174          2.1320         -0.0400
             2.3358         -2.2545         -0.4935
            -0.4314          0.9189          0.4381

     Atom 81  O   pos: ( -0.634339  0.721516  0.881166)  para_lq sigma:        -110.98
          -110.3198         -2.8705          2.2650
            -2.4754       -110.3860          2.7583
             2.8075          3.5152       -112.2324

     Atom 82  O   pos: ( -0.312052  0.939253  0.849128)  para_lq sigma:        -110.48
          -112.9337         -2.1971         -3.4769
            -2.2077       -108.2752         -1.0057
            -3.7997         -1.4526       -110.2167

     Atom 83  O   pos: ( -0.455587  0.750109  0.522976)  para_lq sigma:        -107.64
          -105.1773         -0.1741          1.7186
            -0.2697       -107.6894         -3.3882
             1.8757         -2.5520       -110.0426

     Atom 84  Ca  pos: (  0.260114 -0.078649  1.234071)  para_lq sigma:         201.65
           200.5536          0.0540         -0.5616
            -0.1582        203.4842         -0.8576
            -0.5892         -0.6092        200.9156

     Atom 85  Si  pos: ( -0.247733 -0.084005  1.398927)  para_lq sigma:          -1.04
            -1.4661          3.6448          2.0461
             2.6619         -1.2727          0.5154
             1.9885          0.3940         -0.3888

     Atom 86  O   pos: ( -0.168092  0.139799  1.367423)  para_lq sigma:        -110.34
          -108.3655         -1.9889          0.8534
            -2.2747       -114.9716          0.9980
             0.4660          1.1283       -107.6696

     Atom 87  O   pos: (  0.588729 -0.175279  1.250955)  para_lq sigma:        -110.24
          -111.0431         -1.7802         -3.3038
            -1.8071       -108.5505         -1.2540
            -3.4403         -1.4511       -111.1157

     Atom 88  O   pos: ( -0.310643 -0.102436  1.636318)  para_lq sigma:        -111.86
          -110.0533          0.1609          2.7377
             0.2941       -108.8220         -0.3523
             2.2326         -0.3785       -116.6952

     Atom 89  Ca  pos: ( -0.105257  0.439258  1.233506)  para_lq sigma:         201.80
           200.7307          0.5614         -1.1605
             0.4881        201.6581         -1.3111
            -1.2704         -1.2232        203.0138

     Atom 90  Si  pos: (  0.366045  0.410240  1.364171)  para_lq sigma:          -0.76
            -1.2803          1.7335         -0.4891
             1.0779         -2.6423         -1.4919
            -0.3610         -1.5375          1.6305

     Atom 91  O   pos: (  0.250784  0.252553  1.218597)  para_lq sigma:        -111.72
          -111.1718         -2.7875         -2.2164
            -2.3199       -111.5365         -3.3312
            -2.5540         -3.7596       -112.4409

     Atom 92  O   pos: ( -0.439929  0.513138  1.239799)  para_lq sigma:        -111.38
          -113.7053         -2.6111          2.8170
            -2.7855       -109.8573          1.2912
             3.1363          1.4676       -110.5714

     Atom 93  O   pos: (  0.199107  0.589673  1.383606)  para_lq sigma:        -103.18
          -103.4478          3.0913         -0.1233
             3.0357       -106.9466         -0.0303
            -0.2307         -0.0788        -99.1342

     Atom 94  O   pos: (  0.406332  0.314044  1.580701)  para_lq sigma:        -111.05
          -108.3630          0.3267         -0.5566
             0.4901       -109.8137          3.1475
            -0.4416          3.0002       -114.9639

     Atom 95  Ca  pos: ( -0.041604  0.514384  0.231519)  para_lq sigma:         203.08
           201.8141         -0.6244          0.1181
            -1.0569        201.9882         -0.0070
             0.2218         -0.7787        205.4288

     Atom 96  Ca  pos: ( -0.307112  0.260024  1.713305)  para_lq sigma:         202.57
           203.0896         -0.5732          0.9332
            -1.0375        203.2394         -0.2712
             1.2109          0.1112        201.3921

     Atom 97  Ca  pos: (  0.599287  0.183041  0.474854)  para_lq sigma:         198.32
           197.2348          0.2054         -0.5912
            -0.6585        203.1265         -0.8261
            -0.0586         -0.5983        194.6013

     Atom 98  O   pos: (  0.087849 -0.444397  1.975871)  para_lq sigma:        -111.28
          -113.6255         -4.2880         -1.3724
            -4.2823       -112.0303         -1.4594
            -1.1739         -1.0881       -108.1975

     Atom 99  H   pos: ( -0.026050 -0.528881  1.954572)  para_lq sigma:           0.00
             0.0000          0.0000          0.0000
             0.0000          0.0000          0.0000
             0.0000          0.0000          0.0000

     Atom100  O   pos: (  0.473669 -0.742990  2.037070)  para_lq sigma:        -109.66
          -107.9644          1.0673         -0.0229
             1.2341       -113.3702         -0.8275
            -0.0700         -0.5188       -107.6417

     Atom101  H   pos: (  0.493568 -0.883936  2.017905)  para_lq sigma:           0.00
             0.0000          0.0000          0.0000
             0.0000          0.0000          0.0000
             0.0000          0.0000          0.0000

     Atom102  O   pos: (  0.593607 -0.518969  1.627374)  para_lq sigma:        -101.09
          -104.5088          0.6503         -1.0860
             0.5724       -104.1580         -1.4723
            -1.2175         -1.4129        -94.6134

     Atom103  H   pos: (  0.613352 -0.375266  1.650507)  para_lq sigma:           0.00
             0.0000          0.0000          0.0000
             0.0000          0.0000          0.0000
             0.0000          0.0000          0.0000

     Atom104  H   pos: (  0.735370 -0.565422  1.635175)  para_lq sigma:           0.00
             0.0000          0.0000          0.0000
             0.0000          0.0000          0.0000
             0.0000          0.0000          0.0000

     Atom105  O   pos: ( -0.180860  0.570989  1.620706)  para_lq sigma:        -100.37
          -104.1332         -0.0313         -2.6018
             0.3541       -103.6884          0.3296
            -2.5341          0.2752        -93.2805

     Atom106  H   pos: ( -0.292275  0.659554  1.590695)  para_lq sigma:           0.00
             0.0000          0.0000          0.0000
             0.0000          0.0000          0.0000
             0.0000          0.0000          0.0000

     Atom107  H   pos: ( -0.071391  0.670951  1.640977)  para_lq sigma:           0.00
             0.0000          0.0000          0.0000
             0.0000          0.0000          0.0000
             0.0000          0.0000          0.0000

     Atom108  O   pos: ( -0.026428  0.787150  0.506737)  para_lq sigma:        -100.13
          -102.7789         -0.6273          0.8956
            -0.3947       -101.3632          4.2458
             0.7620          4.3673        -96.2405

     Atom109  H   pos: ( -0.168044  0.759655  0.531419)  para_lq sigma:           0.00
             0.0000          0.0000          0.0000
             0.0000          0.0000          0.0000
             0.0000          0.0000          0.0000

     Atom110  H   pos: ( -0.022452  0.915921  0.437277)  para_lq sigma:           0.00
             0.0000          0.0000          0.0000
             0.0000          0.0000          0.0000
             0.0000          0.0000          0.0000

     Atom111  O   pos: ( -0.332046  0.714999  0.183052)  para_lq sigma:        -100.43
           -96.0043          0.2240          2.5856
            -0.0058       -102.5816          0.9354
             2.7355          0.4615       -102.6918

     Atom112  H   pos: ( -0.382494  0.747186  0.327740)  para_lq sigma:           0.00
             0.0000          0.0000          0.0000
             0.0000          0.0000          0.0000
             0.0000          0.0000          0.0000

     Atom113  H   pos: ( -0.310332  0.840456  0.113404)  para_lq sigma:           0.00
             0.0000          0.0000          0.0000
             0.0000          0.0000          0.0000
             0.0000          0.0000          0.0000

     Atom114  O   pos: ( -0.552685  1.127313  0.266131)  para_lq sigma:        -100.62
           -95.9079         -4.0100         -3.5205
            -4.1009       -102.8748          1.2492
            -3.6300          1.0661       -103.0716

     Atom115  H   pos: ( -0.472438  1.220429  0.345245)  para_lq sigma:           0.00
             0.0000          0.0000          0.0000
             0.0000          0.0000          0.0000
             0.0000          0.0000          0.0000

     Atom116  H   pos: ( -0.564894  1.015045  0.357329)  para_lq sigma:           0.00
             0.0000          0.0000          0.0000
             0.0000          0.0000          0.0000
             0.0000          0.0000          0.0000


     Total NMR chemical shifts in ppm: ---------------------------------------
     (adopting the Simpson convention for anisotropy and asymmetry)-----------

     Atom  1  O   pos: (  0.016722  0.470378  2.141611)  Total sigma:         228.70
           248.7464          3.8447         12.7148
            10.5081        230.3694          1.2546
            20.9861         -0.2361        206.9725

     O    1    anisotropy:     41.76    eta:   -0.9970
     O    1    sigma_11=    228.65    axis=(  0.219979 -0.964163  0.148319)
     O    1    sigma_22=    200.90    axis=( -0.340290  0.066648  0.937956)
     O    1    sigma_33=    256.54    axis=(  0.914227  0.256802  0.313434)

     Atom  2  H   pos: ( -1.002395  1.486103  0.100181)  Total sigma:          18.47
            31.3108         12.6192         10.9611
            13.5995         13.5736          6.4172
            11.8993          6.3351         10.5367

     H    2    anisotropy:     37.49    eta:   -0.0550
     H    2    sigma_11=      6.66    axis=(  0.523955 -0.833900 -0.173442)
     H    2    sigma_22=      5.29    axis=(  0.231950  0.335631 -0.912990)
     H    2    sigma_33=     43.47    axis=(  0.819555  0.438136  0.369279)

     Atom  3  H   pos: ( -0.241301  1.463512  0.105600)  Total sigma:          21.96
            32.1829        -13.3298         -5.8819
           -13.5290         20.6718          3.9829
            -5.8730          4.2270         13.0257

     H    3    anisotropy:     31.21    eta:   -0.0307
     H    3    sigma_11=     11.88    axis=(  0.585065  0.754301  0.297874)
     H    3    sigma_22=     11.24    axis=( -0.016943  0.378587 -0.925411)
     H    3    sigma_33=     42.77    axis=( -0.810809  0.536379  0.234278)

     Atom  4  O   pos: (  0.132637  0.205454  0.271871)  Total sigma:         227.26
           224.7659         -4.6206        -11.8516
            -6.6387        222.3065         10.8518
           -11.8339          3.8398        234.7142

     O    4    anisotropy:     28.35    eta:   -0.1151
     O    4    sigma_11=    218.90    axis=( -0.038356  0.894985 -0.444445)
     O    4    sigma_22=    216.73    axis=( -0.851754 -0.261863 -0.453809)
     O    4    sigma_33=    246.16    axis=( -0.522536  0.361151  0.772351)

     Atom  5  H   pos: (  0.134338  0.088947  0.357860)  Total sigma:          25.15
            17.3277         -1.6395          1.2215
            -1.2126         31.2389        -12.0779
             0.8853        -11.0158         26.8954

     H    5    anisotropy:     23.69    eta:   -0.0148
     H    5    sigma_11=     17.37    axis=( -0.485605  0.529380  0.695661)
     H    5    sigma_22=     17.14    axis=(  0.870978  0.361022  0.333257)
     H    5    sigma_33=     40.95    axis=(  0.074730 -0.767737  0.636393)

     Atom  6  H   pos: (  0.211087  0.173879  0.145451)  Total sigma:          17.97
            15.1792         -1.8825        -17.2592
            -2.4888          6.3573          3.1455
           -16.8645          2.1823         32.3634

     H    6    anisotropy:     37.84    eta:   -0.0656
     H    6    sigma_11=      6.18    axis=( -0.201900  0.952384 -0.228474)
     H    6    sigma_22=      4.53    axis=( -0.827936 -0.290588 -0.479667)
     H    6    sigma_33=     43.19    axis=( -0.523219  0.092317  0.847183)

     Atom  7  O   pos: ( -0.425136  1.617203  0.168448)  Total sigma:         231.20
           246.9357          2.0451         -9.1349
             1.9733        211.1282          1.2990
           -10.4648          4.0533        235.5400

     O    7    anisotropy:     32.06    eta:   -0.9318
     O    7    sigma_11=    230.47    axis=( -0.488789 -0.169173 -0.855842)
     O    7    sigma_22=    210.55    axis=( -0.092648  0.985536 -0.141896)
     O    7    sigma_33=    252.58    axis=( -0.867469 -0.009935  0.497393)

     Atom  8  H   pos: ( -0.570941  1.590593  0.151236)  Total sigma:          21.42
            40.5531          6.0680          0.0079
             5.4508         11.0661          1.3765
            -0.8639          1.1567         12.6267

     H    8    anisotropy:     30.34    eta:   -0.1850
     H    8    sigma_11=     13.17    axis=( -0.064966  0.377478  0.923737)
     H    8    sigma_22=      9.43    axis=( -0.173192  0.907378 -0.382974)
     H    8    sigma_33=     41.64    axis=( -0.982743 -0.184864  0.006427)

     Atom  9  H   pos: ( -0.428689  1.663875  0.306387)  Total sigma:          25.23
            21.0884         -0.6824         -3.5761
            -0.7290         18.2065          5.9027
            -2.7721          5.8613         36.3997

     H    9    anisotropy:     20.25    eta:   -0.2996
     H    9    sigma_11=     20.50    axis=(  0.982059  0.102914  0.158016)
     H    9    sigma_22=     16.46    axis=( -0.053409  0.955436 -0.290326)
     H    9    sigma_33=     38.73    axis=( -0.180853  0.276678  0.943791)

     Atom 10  O   pos: (  0.216025 -0.061469  2.051799)  Total sigma:         243.02
           237.5127         -6.4225         11.7172
            -9.7335        245.4103         16.7274
             1.9910         22.2217        246.1313

     O   10    anisotropy:    -34.62    eta:   -0.9283
     O   10    sigma_11=    243.85    axis=(  0.856345 -0.346347  0.383037)
     O   10    sigma_22=    265.27    axis=( -0.030821  0.706137  0.707404)
     O   10    sigma_33=    219.94    axis=(  0.515484  0.617588 -0.594022)

     Atom 11  H   pos: (  0.183612  0.762506  0.001241)  Total sigma:          22.86
            25.5606        -14.4286          4.4765
           -13.3625         27.8094         -3.9989
             5.2087         -4.7110         15.2215

     H   11    anisotropy:     28.98    eta:   -0.0774
     H   11    sigma_11=     13.95    axis=(  0.178954  0.453752  0.872974)
     H   11    sigma_22=     12.45    axis=(  0.727171  0.536678 -0.428018)
     H   11    sigma_33=     42.19    axis=(  0.662720 -0.711397  0.233915)

     Atom 12  H   pos: (  0.070338  0.957638  0.077372)  Total sigma:          21.91
            11.4700         -2.2524         -1.3678
            -3.0338         26.1837         16.0293
            -2.6789         17.4198         28.0734

     H   12    anisotropy:     33.45    eta:   -0.0585
     H   12    sigma_11=     11.41    axis=(  0.885777 -0.269379  0.377935)
     H   12    sigma_22=     10.11    axis=(  0.453235  0.677338 -0.579475)
     H   12    sigma_33=     44.21    axis=( -0.099891  0.684579  0.722062)

     Atom 13  O   pos: (  0.367601  0.412049  0.558173)  Total sigma:         196.51
           191.8724         -7.5487         -5.5894
            -9.7173        209.2907         -1.3334
           -10.6065          0.4025        188.3800

     O   13    anisotropy:     24.97    eta:   -0.9154
     O   13    sigma_11=    195.81    axis=( -0.616266 -0.370675  0.694849)
     O   13    sigma_22=    180.57    axis=( -0.671613 -0.213407 -0.709502)
     O   13    sigma_33=    213.16    axis=( -0.411281  0.903912  0.117434)

     Atom 14  H   pos: (  0.430272  0.554730  0.534007)  Total sigma:          14.80
             9.6551         16.0263         -0.8187
            17.3244         32.2578         -1.2379
            -1.3932         -2.3433          2.4741

     H   14    anisotropy:     39.63    eta:   -0.0595
     H   14    sigma_11=      2.37    axis=( -0.052558  0.088921  0.994651)
     H   14    sigma_22=      0.80    axis=(  0.882178 -0.462625  0.087973)
     H   14    sigma_33=     41.21    axis=( -0.467973 -0.882083  0.054129)

     Atom 15  H   pos: (  0.249321  0.384887  0.479981)  Total sigma:          25.03
            29.9682          5.4830          8.2890
             4.4241         20.2756          2.9912
             8.5951          3.9524         24.8537

     H   15    anisotropy:     19.85    eta:   -0.0352
     H   15    sigma_11=     18.65    axis=(  0.463614  0.337091 -0.819409)
     H   15    sigma_22=     18.18    axis=(  0.450770 -0.885910 -0.109407)
     H   15    sigma_33=     38.26    axis=(  0.762803  0.318642  0.562671)

     Atom 16  O   pos: ( -0.415695  0.902599  1.575003)  Total sigma:         242.48
           246.0377         15.4138          8.7110
            11.5804        254.1768         -2.3293
            12.2618         -1.2760        227.2272

     O   16    anisotropy:     33.59    eta:   -0.9382
     O   16    sigma_11=    241.79    axis=( -0.615328  0.595221 -0.516802)
     O   16    sigma_22=    220.78    axis=( -0.478488  0.238977  0.844949)
     O   16    sigma_33=    264.87    axis=( -0.626435 -0.767204 -0.137757)

     Atom 17  H   pos: ( -0.558640  0.924448  1.578497)  Total sigma:          26.41
            38.9594         -0.4942          1.5023
            -2.0586         20.6356          0.4780
             1.3017          0.5644         19.6270

     H   17    anisotropy:     19.10    eta:   -0.1253
     H   17    sigma_11=     20.84    axis=(  0.030809  0.904549  0.425256)
     H   17    sigma_22=     19.24    axis=( -0.091424 -0.421124  0.902383)
     H   17    sigma_33=     39.14    axis=( -0.995335  0.066680 -0.069724)

     Atom 18  H   pos: ( -0.350536  1.038418  1.571433)  Total sigma:          20.25
            15.6314         11.7885          0.6434
            12.9317         36.3124         -0.3607
             0.7498         -0.3454          8.7930

     H   18    anisotropy:     32.76    eta:   -0.0865
     H   18    sigma_11=     10.27    axis=( -0.801105  0.373872 -0.467386)
     H   18    sigma_22=      8.38    axis=( -0.423174  0.198430  0.884053)
     H   18    sigma_33=     42.09    axis=( -0.423266 -0.906005  0.000751)

     Atom 19  O   pos: ( -0.274221  1.313525  0.511874)  Total sigma:         253.03
           256.1325         -3.9384          0.7480
            -5.6893        256.9116         10.1217
             0.0917         13.9769        246.0460

     O   19    anisotropy:    -22.89    eta:   -0.7246
     O   19    sigma_11=    255.13    axis=(  0.916689  0.219729  0.333767)
     O   19    sigma_22=    266.19    axis=( -0.364375  0.802523  0.472428)
     O   19    sigma_33=    237.77    axis=( -0.164050 -0.554686  0.815727)

     Atom 20  H   pos: ( -0.252074  1.456251  0.515589)  Total sigma:          26.71
            22.0760          3.3910          0.3208
             1.3827         37.7261          2.5483
             0.0004          1.8718         20.3194

     H   20    anisotropy:     17.47    eta:   -0.1463
     H   20    sigma_11=     21.74    axis=( -0.986251  0.133822  0.096959)
     H   20    sigma_22=     20.03    axis=(  0.078927 -0.134033  0.987829)
     H   20    sigma_33=     38.35    axis=( -0.145189 -0.981900 -0.121628)

     Atom 21  H   pos: ( -0.148508  1.257756  0.465025)  Total sigma:          25.53
            33.6452         -8.1231         -6.7046
            -6.4649         22.2661          4.1450
            -6.6144          4.6460         20.6710

     H   21    anisotropy:     22.29    eta:   -0.1518
     H   21    sigma_11=     19.22    axis=(  0.558995  0.701372  0.442270)
     H   21    sigma_22=     16.97    axis=( -0.074706  0.573820 -0.815567)
     H   21    sigma_33=     40.39    axis=( -0.825799  0.422858  0.373159)

     Atom 22  O   pos: ( -0.222273  0.946336  1.941937)  Total sigma:         253.68
           238.9907         -3.1490          6.5599
            -1.5776        241.6279         -7.6961
             5.4250        -12.0852        280.4095

     O   22    anisotropy:     45.03    eta:   -0.0709
     O   22    sigma_11=    239.73    axis=( -0.469286  0.839693  0.273287)
     O   22    sigma_22=    237.60    axis=(  0.871666  0.490020 -0.008802)
     O   22    sigma_33=    283.70    axis=(  0.141307 -0.234084  0.961892)

     Atom 23  H   pos: ( -0.217515  0.839666  2.042348)  Total sigma:          23.26
            12.5012          0.7791         -1.0245
             0.2251         26.4278        -15.1123
            -0.7151        -14.1305         30.8387

     H   23    anisotropy:     30.29    eta:   -0.0706
     H   23    sigma_11=     13.87    axis=( -0.131951  0.754246  0.643196)
     H   23    sigma_22=     12.44    axis=(  0.990744  0.079488  0.110038)
     H   23    sigma_33=     43.45    axis=( -0.031869 -0.651762  0.757753)

     Atom 24  H   pos: ( -0.303926  0.897007  1.832089)  Total sigma:          24.99
            20.5354          2.5778         11.0280
             3.1659         18.4742          4.5942
             9.9994          3.0915         35.9706

     H   24    anisotropy:     25.86    eta:   -0.1643
     H   24    sigma_11=     17.79    axis=( -0.182354 -0.935338  0.303134)
     H   24    sigma_22=     14.96    axis=(  0.875021 -0.294988 -0.383824)
     H   24    sigma_33=     42.24    axis=(  0.448426  0.195257  0.872232)

     Atom 25  Ca  pos: ( -0.263438  1.277645  0.881199)  Total sigma:        1067.37
          1061.1570        -13.2364        -14.5471
           -16.7614       1087.6716         -9.5678
           -18.4514        -11.1846       1053.2671

     Ca  25    anisotropy:    -49.36    eta:   -0.6585
     Ca  25    sigma_11=   1072.98    axis=(  0.689764  0.216224 -0.690994)
     Ca  25    sigma_22=   1094.66    axis=( -0.372886  0.924154 -0.083038)
     Ca  25    sigma_33=   1034.46    axis=(  0.620630  0.314938  0.718076)

     Atom 26  Si  pos: ( -0.757694  1.252556  0.752013)  Total sigma:         414.64
           438.7119         30.3508        -13.9997
            27.5562        394.7719          6.2358
            -3.0982          2.2178        410.4262

     Si  26    anisotropy:     58.85    eta:   -0.8389
     Si  26    sigma_11=    411.48    axis=(  0.015206  0.269964  0.962750)
     Si  26    sigma_22=    378.56    axis=( -0.448501  0.862405 -0.234743)
     Si  26    sigma_33=    453.87    axis=( -0.893653 -0.428225  0.134193)

     Atom 27  O   pos: ( -0.943266  1.188500  0.886693)  Total sigma:         122.01
           155.7472         -7.0273         -2.7525
           -12.8598        126.9516         -0.9854
             6.7022         -2.5905         83.3193

     O   27    anisotropy:    -58.19    eta:   -0.9033
     O   27    sigma_11=    123.88    axis=(  0.299327  0.953755 -0.027468)
     O   27    sigma_22=    158.92    axis=( -0.953890  0.298448 -0.031974)
     O   27    sigma_33=     83.21    axis=( -0.022298  0.035772  0.999111)

     Atom 28  O   pos: ( -0.599974  1.377389  0.880941)  Total sigma:         109.91
            94.1532          2.1472         -2.5326
             6.5613        136.9901         -1.5511
            -5.7965         -4.1756         98.5835

     O   28    anisotropy:     41.69    eta:   -0.3223
     O   28    sigma_11=    100.49    axis=(  0.483120 -0.125609 -0.866497)
     O   28    sigma_22=     91.53    axis=( -0.868982  0.052242 -0.492079)
     O   28    sigma_33=    137.70    axis=(  0.107077  0.990703 -0.083912)

     Atom 29  O   pos: ( -0.652562  1.049554  0.665230)  Total sigma:         182.34
           170.1501        -31.9233         -2.9623
           -31.4184        203.5976          7.7011
            -3.9395          5.5308        173.2686

     O   29    anisotropy:     62.17    eta:   -0.5098
     O   29    sigma_11=    172.18    axis=( -0.093744  0.113781 -0.989073)
     O   29    sigma_22=    151.05    axis=(  0.855080  0.518052 -0.021449)
     O   29    sigma_33=    223.79    axis=( -0.509951  0.847748  0.145856)

     Atom 30  O   pos: ( -0.834193  1.375033  0.555127)  Total sigma:         180.92
           160.7019         -6.5708          7.9925
            -2.1836        191.4103        -23.8781
             6.8460        -24.4450        190.6363

     O   30    anisotropy:     53.28    eta:   -0.2422
     O   30    sigma_11=    167.46    axis=(  0.260583  0.708828  0.655484)
     O   30    sigma_22=    158.86    axis=(  0.954044 -0.084998 -0.287359)
     O   30    sigma_33=    216.43    axis=(  0.147973 -0.700242  0.698402)

     Atom 31  Ca  pos: (  0.670505 -0.128170  0.892999)  Total sigma:        1077.66
          1098.4133        -23.3551         -8.4305
           -21.2313       1089.9192         -9.2003
            -7.4322        -11.2209       1044.6465

     Ca  31    anisotropy:     58.80    eta:   -0.9502
     Ca  31    sigma_11=   1076.68    axis=(  0.594099  0.712138 -0.374040)
     Ca  31    sigma_22=   1039.43    axis=(  0.234786  0.291231  0.927394)
     Ca  31    sigma_33=   1116.86    axis=( -0.769365  0.638783 -0.005820)

     Atom 32  Si  pos: (  0.158295 -0.065243  0.763361)  Total sigma:         412.92
           435.5734         33.3112          7.6994
            40.9902        405.1313        -10.0302
            15.0472        -11.5336        398.0455

     Si  32    anisotropy:     71.67    eta:   -0.7382
     Si  32    sigma_11=    406.66    axis=(  0.232531 -0.445615  0.864498)
     Si  32    sigma_22=    371.39    axis=( -0.498608  0.708551  0.499345)
     Si  32    sigma_33=    460.70    axis=( -0.835057 -0.547158 -0.057427)

     Atom 33  O   pos: ( -0.004894 -0.213247  0.851746)  Total sigma:         129.51
           150.5466         12.2392        -11.7966
            10.3626        143.9244         -4.2924
            -7.0928         -0.0388         94.0588

     O   33    anisotropy:    -55.49    eta:   -0.6598
     O   33    sigma_11=    135.80    axis=(  0.570443 -0.816749 -0.086695)
     O   33    sigma_22=    160.21    axis=(  0.805720  0.576957 -0.133926)
     O   33    sigma_33=     92.52    axis=(  0.159404  0.006545  0.987192)

     Atom 34  O   pos: (  0.347555 -0.048762  0.907071)  Total sigma:         107.59
           126.1637        -10.3417         -3.7686
           -14.9622         67.3249         -3.9710
            -8.0232         -0.2348        129.2776

     O   34    anisotropy:    -64.55    eta:   -0.2488
     O   34    sigma_11=    123.75    axis=(  0.706341 -0.183853  0.683579)
     O   34    sigma_22=    134.46    axis=( -0.677374  0.104848  0.728129)
     O   34    sigma_33=     64.56    axis=( -0.205540 -0.977346 -0.050479)

     Atom 35  O   pos: (  0.224820 -0.125116  0.529596)  Total sigma:         174.71
           172.1603        -15.4556        -17.9628
           -18.0215        170.2811          7.4621
           -18.6437          8.1505        181.6864

     O   35    anisotropy:     44.19    eta:   -0.5373
     O   35    sigma_11=    167.89    axis=( -0.220919  0.693526 -0.685723)
     O   35    sigma_22=    152.06    axis=(  0.761800  0.561724  0.322686)
     O   35    sigma_33=    204.17    axis=( -0.608978  0.451097  0.652424)

     Atom 36  Ca  pos: ( -0.409762  0.855063  1.184512)  Total sigma:        1084.61
          1117.0068        -36.9294        -23.6384
           -36.6656       1080.8345        -12.8138
           -22.7801        -10.7519       1055.9826

     Ca  36    anisotropy:     86.36    eta:   -0.7667
     Ca  36    sigma_11=   1077.89    axis=( -0.267669 -0.701276  0.660730)
     Ca  36    sigma_22=   1033.75    axis=( -0.435545 -0.523624 -0.732201)
     Ca  36    sigma_33=   1142.18    axis=( -0.859450  0.483765  0.165279)

     Atom 37  Si  pos: (  0.117084  0.824270  1.369785)  Total sigma:         410.24
           414.3156         23.7330        -10.7405
            27.8870        365.0368         12.2486
           -10.7342          4.2491        451.3692

     Si  37    anisotropy:    -86.50    eta:   -0.5273
     Si  37    sigma_11=    423.87    axis=(  0.881840  0.417576  0.219065)
     Si  37    sigma_22=    454.28    axis=(  0.248866 -0.017534 -0.968379)
     Si  37    sigma_33=    352.57    axis=(  0.400530 -0.908473  0.119383)

     Atom 38  O   pos: ( -0.714422  0.976753  1.258021)  Total sigma:          97.39
           100.6019         -5.1207        -21.7237
            -2.2757        129.9940        -18.5648
           -20.7260        -21.7278         61.5805

     O   38    anisotropy:    -74.95    eta:   -0.5304
     O   38    sigma_11=    109.12    axis=(  0.924729 -0.166529 -0.342264)
     O   38    sigma_22=    135.62    axis=(  0.068713  0.957476 -0.280212)
     O   38    sigma_33=     47.43    axis=(  0.374373  0.235602  0.896848)

     Atom 39  O   pos: ( -0.075896  0.798051  1.224016)  Total sigma:         101.82
           117.5439         -9.6153         -1.2306
           -20.9236         78.6775        -13.4933
            -9.0736         -6.1007        109.2270

     O   39    anisotropy:    -47.25    eta:   -0.3493
     O   39    sigma_11=    112.07    axis=(  0.051291 -0.302713  0.951701)
     O   39    sigma_22=    123.07    axis=( -0.945092  0.293263  0.144214)
     O   39    sigma_33=     70.31    axis=(  0.322754  0.906842  0.271050)

     Atom 40  O   pos: (  0.067518  0.884907  1.595678)  Total sigma:         115.56
            75.7965         -7.9670        -17.5269
            -3.2154        157.0334         77.2079
            -9.9973         60.8043        113.8354

     O   40    anisotropy:    140.09    eta:   -0.2064
     O   40    sigma_11=     78.50    axis=(  0.888825  0.336542 -0.311014)
     O   40    sigma_22=     59.22    axis=( -0.448312  0.498046 -0.742271)
     O   40    sigma_33=    208.95    axis=( -0.094906  0.799180  0.593552)

     Atom 41  Ca  pos: ( -0.696541  1.302179  1.206808)  Total sigma:        1072.91
          1072.4912        -23.0649        -41.2290
           -23.7023       1098.8310        -11.1986
           -37.6484        -11.3446       1047.4193

     Ca  41    anisotropy:    -90.79    eta:   -0.3942
     Ca  41    sigma_11=   1091.25    axis=(  0.494094  0.624253 -0.605128)
     Ca  41    sigma_22=   1115.11    axis=( -0.630639  0.736454  0.244806)
     Ca  41    sigma_33=   1012.38    axis=(  0.598470  0.260660  0.757555)

     Atom 42  Si  pos: (  0.016164 -0.476577  1.376246)  Total sigma:         401.03
           417.3849         27.6325         10.6894
            33.6106        358.3695          4.9194
            12.0386         10.5504        427.3362

     Si  42    anisotropy:    -83.65    eta:   -0.4863
     Si  42    sigma_11=    415.35    axis=(  0.625043  0.234827 -0.744431)
     Si  42    sigma_22=    442.47    axis=(  0.678400  0.308331  0.666862)
     Si  42    sigma_33=    345.26    axis=(  0.386129 -0.921839  0.033414)

     Atom 43  O   pos: ( -0.350155  1.236290  1.206729)  Total sigma:         124.57
           113.2639          5.9221          6.4895
             6.8820         99.0523          8.4033
             6.3227         16.0069        161.3894

     O   43    anisotropy:     60.33    eta:   -0.4586
     O   43    sigma_11=    113.68    axis=( -0.947805 -0.254313  0.192330)
     O   43    sigma_22=     95.24    axis=( -0.284095  0.947416 -0.147282)
     O   43    sigma_33=    164.79    axis=(  0.144761  0.194235  0.970215)

     Atom 44  O   pos: (  0.250676 -0.446713  1.335882)  Total sigma:         129.22
           155.8794         -7.4999        -20.9793
           -18.9194        110.9769         17.3678
           -27.6651         14.7234        120.8126

     O   44    anisotropy:     67.43    eta:   -0.3582
     O   44    sigma_11=    114.80    axis=(  0.541517  0.600150  0.588710)
     O   44    sigma_22=     98.69    axis=( -0.108377  0.744262 -0.659036)
     O   44    sigma_33=    174.18    axis=( -0.833675  0.293076  0.468073)

     Atom 45  O   pos: ( -0.048517 -0.231946  1.380254)  Total sigma:         161.97
           168.1796        -20.2542         -5.9991
           -19.6478        172.3654          4.4156
            -6.5423          5.7540        145.3552

     O   45    anisotropy:     44.61    eta:   -0.2254
     O   45    sigma_11=    150.45    axis=( -0.705098 -0.684666  0.184580)
     O   45    sigma_22=    143.75    axis=(  0.250714  0.002783  0.968057)
     O   45    sigma_33=    191.71    axis=(  0.663310 -0.728852 -0.169693)

     Atom 46  O   pos: ( -0.023520 -0.567097  1.596994)  Total sigma:         134.22
           149.9600          5.4678          9.5721
            12.1322        124.3541        -10.4359
             6.9383        -13.6484        128.3519

     O   46    anisotropy:    -35.63    eta:   -0.6366
     O   46    sigma_11=    138.54    axis=( -0.034900 -0.659288  0.751080)
     O   46    sigma_22=    153.66    axis=(  0.955800  0.197518  0.217791)
     O   46    sigma_33=    110.47    axis=(  0.291939 -0.725484 -0.623254)

     Atom 47  Ca  pos: (  0.275359 -0.664830  1.761481)  Total sigma:        1089.82
          1080.0041        -33.1029         18.1617
           -31.9610       1106.2653         46.6233
            15.8979         49.7541       1083.2043

     Ca  47    anisotropy:    -98.27    eta:   -0.7823
     Ca  47    sigma_11=   1096.96    axis=( -0.811227  0.123573 -0.571524)
     Ca  47    sigma_22=   1148.21    axis=( -0.252284  0.807792  0.532752)
     Ca  47    sigma_33=   1024.31    axis=(  0.527507  0.576369 -0.624128)

     Atom 48  Ca  pos: (  0.013438 -0.169245  1.792195)  Total sigma:        1102.87
          1113.7375        -18.5337         23.6719
           -20.9004       1108.2443        -58.4886
            29.8694        -59.9429       1086.6246

     Ca  48    anisotropy:    107.93    eta:   -0.8496
     Ca  48    sigma_11=   1097.46    axis=(  0.875282  0.434534 -0.212279)
     Ca  48    sigma_22=   1036.33    axis=( -0.114437  0.612575  0.782084)
     Ca  48    sigma_33=   1174.82    axis=( -0.469879  0.660251 -0.585903)

     Atom 49  Si  pos: ( -0.811941  1.589695  0.441609)  Total sigma:         405.85
           390.3082         21.4707         25.1523
            25.3958        378.7751         27.1619
            10.5320         13.0110        448.4593

     Si  49    anisotropy:     83.98    eta:   -0.6344
     Si  49    sigma_11=    395.61    axis=(  0.741568  0.504556 -0.442154)
     Si  49    sigma_22=    360.10    axis=(  0.587454 -0.806663  0.064751)
     Si  49    sigma_33=    461.83    axis=(  0.323999  0.307762  0.894599)

     Atom 50  O   pos: ( -0.815282  1.563894  0.203916)  Total sigma:         169.69
           174.1652         14.6447         15.5864
            10.8060        142.6188         19.9953
            11.4269         19.9916        192.2942

     O   50    anisotropy:     57.52    eta:   -0.8618
     O   50    sigma_11=    167.04    axis=( -0.866137 -0.043700  0.497892)
     O   50    sigma_22=    133.99    axis=( -0.205250  0.939396 -0.274605)
     O   50    sigma_33=    208.04    axis=(  0.455718  0.340038  0.822615)

     Atom 51  O   pos: (  0.622227 -0.139981  0.535974)  Total sigma:         106.13
            64.7377         -1.2241         -2.6351
             9.6934        154.4743         -4.9819
             5.5188         -6.8878         99.1853

     O   51    anisotropy:     73.73    eta:   -0.6959
     O   51    sigma_11=     98.66    axis=(  0.054888  0.101456  0.993325)
     O   51    sigma_22=     64.45    axis=(  0.997487 -0.050217 -0.049989)
     O   51    sigma_33=    155.29    axis=( -0.044811 -0.993572  0.103957)

     Atom 52  O   pos: (  0.308555 -0.200693  1.621874)  Total sigma:         212.69
           232.9957          1.4572        -11.3084
            10.3773        200.1716         16.2271
            -4.3085         15.8196        204.9113

     O   52    anisotropy:    -42.37    eta:   -0.5889
     O   52    sigma_11=    218.50    axis=(  0.116999  0.674842  0.728629)
     O   52    sigma_22=    235.13    axis=( -0.973983 -0.065407  0.216975)
     O   52    sigma_33=    184.45    axis=( -0.194081  0.735058 -0.649632)

     Atom 53  H   pos: (  0.311852 -0.310872  1.519530)  Total sigma:          19.96
            12.2649          2.0774          2.6361
             2.9671         22.8788         15.9960
             3.7698         16.0649         24.7377

     H   53    anisotropy:     30.74    eta:   -0.1950
     H   53    sigma_11=     11.71    axis=(  0.985693 -0.163424 -0.041255)
     H   53    sigma_22=      7.72    axis=(  0.089841  0.716507 -0.691771)
     H   53    sigma_33=     40.45    axis=(  0.142612  0.678167  0.720938)

     Atom 54  H   pos: (  0.447965 -0.154839  1.646877)  Total sigma:          20.58
            39.9795          8.7009          2.6874
             7.8624         12.0920          2.2454
             2.3059          2.1637          9.6634

     H   54    anisotropy:     32.92    eta:   -0.1343
     H   54    sigma_11=     11.08    axis=(  0.260538 -0.712961 -0.651004)
     H   54    sigma_22=      8.13    axis=( -0.109454  0.648132 -0.753621)
     H   54    sigma_33=     42.53    axis=( -0.959239 -0.267602 -0.090827)

     Atom 55  O   pos: ( -0.526307  0.433966  1.948112)  Total sigma:         267.92
           246.7765         -6.2235        -10.1626
            -6.7389        252.0251         24.3562
            -9.0343         21.6285        304.9728

     O   55    anisotropy:     71.23    eta:   -0.1170
     O   55    sigma_11=    246.96    axis=( -0.785555  0.519667 -0.335931)
     O   55    sigma_22=    241.40    axis=(  0.597178  0.778902 -0.191546)
     O   55    sigma_33=    315.41    axis=( -0.162117  0.351080  0.922204)

     Atom 56  H   pos: ( -0.621707  0.448138  1.839959)  Total sigma:          25.79
            24.3665         -0.6585          8.6805
            -1.1076         16.3041          1.6093
             7.5159          2.6569         36.6873

     H   56    anisotropy:     22.52    eta:   -0.3600
     H   56    sigma_11=     20.98    axis=(  0.853659 -0.340748 -0.393901)
     H   56    sigma_22=     15.58    axis=( -0.280969 -0.938090  0.202592)
     H   56    sigma_33=     40.80    axis=(  0.438547  0.062271  0.896548)

     Atom 57  H   pos: ( -0.585936  0.485512  2.070352)  Total sigma:          24.82
            19.3866         -3.4338         -9.0634
            -3.1427         18.5857          9.9554
            -7.2071          9.6550         36.4753

     H   57    anisotropy:     28.68    eta:   -0.1079
     H   57    sigma_11=     16.29    axis=(  0.933907  0.251335  0.254262)
     H   57    sigma_22=     14.22    axis=( -0.120901  0.891310 -0.436977)
     H   57    sigma_33=     43.94    axis=( -0.336454  0.377355  0.862787)

     Atom 58  O   pos: (  0.311556  0.566791  0.100800)  Total sigma:         250.92
           267.9161         15.1390         16.7748
             5.4669        251.9986          7.9834
            12.4598          4.6146        232.8319

     O   58    anisotropy:     41.39    eta:   -0.7137
     O   58    sigma_11=    246.96    axis=( -0.422350  0.905828 -0.033100)
     O   58    sigma_22=    227.27    axis=( -0.311369 -0.110691  0.943820)
     O   58    sigma_33=    278.51    axis=( -0.851275 -0.408929 -0.328797)

     Atom 59  H   pos: (  0.323068  0.441946  0.028253)  Total sigma:          25.46
            18.5243         -1.1956         -0.1497
            -0.1753         36.8072          9.2613
             0.3412          9.6326         21.0349

     H   59    anisotropy:     23.68    eta:   -0.1292
     H   59    sigma_11=     18.58    axis=(  0.981789 -0.057010  0.181221)
     H   59    sigma_22=     16.54    axis=(  0.188252  0.420196 -0.887692)
     H   59    sigma_33=     41.24    axis=( -0.025541  0.905641  0.423276)

     Atom 60  H   pos: (  0.450409  0.610083  0.130869)  Total sigma:          20.85
            37.9863         11.9030          8.4049
            10.3190         14.0328          3.8017
             7.4862          3.8620         10.5432

     H   60    anisotropy:     35.65    eta:   -0.0800
     H   60    sigma_11=      9.92    axis=(  0.428888 -0.832540 -0.350618)
     H   60    sigma_22=      8.02    axis=(  0.082599  0.422643 -0.902524)
     H   60    sigma_33=     44.62    axis=(  0.899573  0.358121  0.250034)

     Atom 61  O   pos: ( -0.192938  0.142039  2.032249)  Total sigma:         236.54
           228.4170         10.4714         -7.5663
             9.1452        232.7763         -4.1374
           -15.0741         -6.4949        248.4158

     O   61    anisotropy:     30.65    eta:   -0.6921
     O   61    sigma_11=    233.39    axis=(  0.335242  0.779934  0.528503)
     O   61    sigma_22=    219.25    axis=(  0.828661 -0.511002  0.228469)
     O   61    sigma_33=    256.97    axis=( -0.448257 -0.361357  0.817610)

     Atom 62  H   pos: ( -0.433134  1.091224  0.056506)  Total sigma:          20.87
            22.4244         -3.0414        -14.6067
            -3.4604         10.8012          3.7226
           -15.4099          3.2005         29.3838

     H   62    anisotropy:     31.74    eta:   -0.0415
     H   62    sigma_11=     10.73    axis=( -0.622547  0.508146 -0.595167)
     H   62    sigma_22=      9.85    axis=(  0.481941  0.848132  0.220012)
     H   62    sigma_33=     42.03    axis=( -0.616578  0.149867  0.772898)

     Atom 63  H   pos: ( -0.091424  0.245835  2.053094)  Total sigma:          23.87
            25.4326         12.0447          2.8716
            12.1816         28.6709          4.0776
             3.1584          4.9142         17.4978

     H   63    anisotropy:     24.99    eta:   -0.1174
     H   63    sigma_11=     16.52    axis=(  0.419817 -0.084109 -0.903703)
     H   63    sigma_22=     14.56    axis=(  0.646759 -0.670831  0.362888)
     H   63    sigma_33=     40.53    axis=(  0.636754  0.736825  0.227229)

     Atom 64  O   pos: (  0.023894  1.105478  0.271195)  Total sigma:         225.40
           220.7908        -14.4170          5.0156
           -10.0029        229.5999          0.9188
             7.8315          3.8985        225.7949

     O   64    anisotropy:    -23.85    eta:   -0.6413
     O   64    sigma_11=    228.25    axis=(  0.218348  0.346583  0.912252)
     O   64    sigma_22=    238.45    axis=(  0.599452 -0.785285  0.154867)
     O   64    sigma_33=    209.49    axis=( -0.770053 -0.513037  0.379225)

     Atom 65  H   pos: ( -0.043877  1.215878  0.195313)  Total sigma:          19.48
            14.8812         -9.9709          8.9808
           -10.3279         26.5591        -12.9120
             9.1510        -11.9701         16.9945

     H   65    anisotropy:     33.60    eta:   -0.1384
     H   65    sigma_11=      9.83    axis=(  0.592619  0.680267  0.431324)
     H   65    sigma_22=      6.73    axis=( -0.669202  0.117786  0.733686)
     H   65    sigma_33=     41.88    axis=(  0.448298 -0.723439  0.525038)

     Atom 66  H   pos: ( -0.844399  1.173542  0.295555)  Total sigma:          24.23
            35.4120          4.0429          5.1621
             5.2762         19.3637          2.2345
             4.7766          2.0795         17.9089

     H   66    anisotropy:     20.80    eta:   -0.1607
     H   66    sigma_11=     18.41    axis=( -0.342061  0.870371  0.354187)
     H   66    sigma_22=     16.18    axis=( -0.131204 -0.417470  0.899168)
     H   66    sigma_33=     38.09    axis=( -0.930473 -0.261100 -0.256997)

     Atom 67  O   pos: (  0.060709  0.162253  1.673685)  Total sigma:         209.83
           219.6872         13.6785          7.7736
            17.4195        208.1498         -9.0947
            15.5276         -5.1723        201.6549

     O   67    anisotropy:    -34.98    eta:   -0.8745
     O   67    sigma_11=    211.29    axis=( -0.201792  0.654724 -0.728434)
     O   67    sigma_22=    231.69    axis=( -0.843827 -0.493790 -0.210065)
     O   67    sigma_33=    186.51    axis=( -0.497228  0.572282  0.652117)

     Atom 68  H   pos: (  0.003672  0.157035  1.535556)  Total sigma:          21.09
            21.1396          2.1297         12.6247
             2.2810         10.1090          0.8473
            14.2087          1.0395         32.0270

     H   68    anisotropy:     30.15    eta:   -0.1670
     H   68    sigma_11=     12.72    axis=(  0.732545  0.427258 -0.529932)
     H   68    sigma_22=      9.36    axis=(  0.387284 -0.901805 -0.191723)
     H   68    sigma_33=     41.19    axis=(  0.559811  0.064789  0.826084)

     Atom 69  H   pos: (  0.199073  0.220048  1.655317)  Total sigma:          19.19
            35.3682         12.6545         -4.3131
            13.2023         12.4905         -2.4767
            -4.8784         -2.7182          9.7095

     H   69    anisotropy:     34.29    eta:   -0.1043
     H   69    sigma_11=      8.95    axis=(  0.227140 -0.120559  0.966371)
     H   69    sigma_22=      6.57    axis=(  0.374319 -0.905272 -0.200918)
     H   69    sigma_33=     42.05    axis=( -0.899051 -0.407367  0.160496)

     Atom 70  O   pos: (  0.657607  0.232138  0.141084)  Total sigma:         215.35
           219.8864          3.0466          6.1174
             1.8406        190.6510         -5.7191
             0.8052          4.1313        235.5227

     O   70    anisotropy:    -37.40    eta:   -0.6768
     O   70    sigma_11=    219.38    axis=( -0.974814 -0.088565  0.204682)
     O   70    sigma_22=    236.26    axis=(  0.206008 -0.005996  0.978532)
     O   70    sigma_33=    190.42    axis=( -0.085437  0.996052  0.024090)

     Atom 71  H   pos: (  0.747438  0.149469  0.060039)  Total sigma:          23.22
            23.8667         -8.2702         -9.4200
            -8.6530         21.9222          8.4065
           -10.7528          8.8931         23.8605

     H   71    anisotropy:     27.35    eta:   -0.0377
     H   71    sigma_11=     14.44    axis=(  0.487210  0.837497 -0.247439)
     H   71    sigma_22=     13.76    axis=( -0.635162  0.145381 -0.758573)
     H   71    sigma_33=     41.45    axis=( -0.599330  0.526748  0.602777)

     Atom 72  H   pos: (  0.525915  0.218625  0.062097)  Total sigma:          17.75
            35.0688          3.1820         15.3070
             2.8527          4.8366          2.8660
            16.6441          3.0331         13.3549

     H   72    anisotropy:     39.29    eta:   -0.0926
     H   72    sigma_11=      5.87    axis=( -0.421854  0.629949  0.652076)
     H   72    sigma_22=      3.44    axis=(  0.227781  0.769774 -0.596292)
     H   72    sigma_33=     43.95    axis=(  0.877585  0.103018  0.468223)

     Atom 73  Ca  pos: (  0.368307  0.365727  0.916510)  Total sigma:        1114.66
          1085.4629        -13.5630        -41.5475
           -14.4780       1122.5112        -23.8783
           -40.1982        -30.4309       1136.0044

     Ca  73    anisotropy:    -92.53    eta:   -0.6768
     Ca  73    sigma_11=   1124.63    axis=(  0.504538 -0.841095 -0.194938)
     Ca  73    sigma_22=   1166.37    axis=(  0.354459  0.407663 -0.841528)
     Ca  73    sigma_33=   1052.98    axis=( -0.787274 -0.355485 -0.503815)

     Atom 74  Si  pos: ( -0.108767  0.332491  0.749434)  Total sigma:         411.16
           391.1904         32.5602          8.7396
            27.1964        403.1787         17.0589
            14.0985         15.6039        439.1098

     Si  74    anisotropy:    -66.73    eta:   -0.9297
     Si  74    sigma_11=    412.72    axis=(  0.521837  0.605670 -0.600708)
     Si  74    sigma_22=    454.08    axis=(  0.370147  0.473678  0.799138)
     Si  74    sigma_33=    366.68    axis=(  0.768555 -0.639370  0.022996)

     Atom 75  O   pos: ( -0.317935  0.230368  0.818959)  Total sigma:         106.83
           100.1849        -12.1903         -4.9838
           -11.9706        116.9934          4.3142
           -15.7550         -0.9574        103.3167

     O   75    anisotropy:     27.72    eta:   -0.9688
     O   75    sigma_11=    106.54    axis=(  0.329782  0.508935 -0.795128)
     O   75    sigma_22=     88.64    axis=( -0.793439 -0.306976 -0.525566)
     O   75    sigma_33=    125.31    axis=(  0.511564 -0.804208 -0.302574)

     Atom 76  O   pos: ( -0.027836  0.493919  0.905188)  Total sigma:         119.72
            79.5539         12.4613        -11.4539
            21.2766        140.9690          9.8449
            -2.8594          5.9555        138.6245

     O   76    anisotropy:    -68.59    eta:   -0.2811
     O   76    sigma_11=    136.15    axis=( -0.251411 -0.489201  0.835150)
     O   76    sigma_22=    149.00    axis=( -0.147546 -0.833409 -0.532598)
     O   76    sigma_33=     73.99    axis=(  0.956568 -0.257124  0.137349)

     Atom 77  O   pos: (  0.070941  0.160925  0.743105)  Total sigma:         180.78
           174.2146        -29.1073         -1.1435
           -31.3941        207.6019         -3.7686
             1.8492         -6.1923        160.5235

     O   77    anisotropy:     67.48    eta:   -0.1309
     O   77    sigma_11=    161.23    axis=( -0.389394 -0.156539  0.907672)
     O   77    sigma_22=    155.34    axis=(  0.770114  0.485254  0.414069)
     O   77    sigma_33=    225.77    axis=( -0.505269  0.860247 -0.068402)

     Atom 78  O   pos: ( -0.142937  0.397260  0.520849)  Total sigma:          67.48
            82.1685         37.6893        -21.2167
            42.0320         73.5523        -22.7799
           -12.2559        -15.8254         46.7249

     O   78    anisotropy:     87.87    eta:   -0.1046
     O   78    sigma_11=     41.25    axis=(  0.614042 -0.329063  0.717406)
     O   78    sigma_22=     35.13    axis=(  0.362021 -0.690268 -0.626476)
     O   78    sigma_33=    126.06    axis=( -0.701351 -0.644398  0.304726)

     Atom 79  Ca  pos: (  0.029722  0.827424  0.894740)  Total sigma:        1098.55
          1085.8537        -14.0356         -6.2679
           -10.4999       1129.4013         -9.5324
            -5.7473         -4.4968       1080.3819

     Ca  79    anisotropy:     51.91    eta:   -0.4437
     Ca  79    sigma_11=   1088.92    axis=(  0.762353  0.120859 -0.635776)
     Ca  79    sigma_22=   1073.56    axis=(  0.601938  0.228371  0.765191)
     Ca  79    sigma_33=   1133.16    axis=( -0.237673  0.966043 -0.101350)

     Atom 80  Si  pos: ( -0.507487  0.860080  0.732070)  Total sigma:         407.82
           410.9917         29.3009         -3.4067
            31.7283        391.0023         -1.6090
            -8.8327         14.8698        421.4536

     Si  80    anisotropy:    -60.62    eta:   -0.2569
     Si  80    sigma_11=    422.83    axis=( -0.013347  0.191636  0.981375)
     Si  80    sigma_22=    433.21    axis=(  0.813747  0.572427 -0.100712)
     Si  80    sigma_33=    367.40    axis=(  0.581066 -0.797247  0.163584)

     Atom 81  O   pos: ( -0.634339  0.721516  0.881166)  Total sigma:         114.66
           117.4091         -8.1155         -7.0086
            -1.7940        152.3832         -8.5922
            -1.1880          0.9994         74.1916

     O   81    anisotropy:    -61.63    eta:   -0.8761
     O   81    sigma_11=    117.21    axis=(  0.986234  0.127554 -0.105226)
     O   81    sigma_22=    153.20    axis=( -0.132431  0.990356 -0.040717)
     O   81    sigma_33=     73.58    axis=(  0.099017  0.054091  0.993614)

     Atom 82  O   pos: ( -0.312052  0.939253  0.849128)  Total sigma:         111.36
           105.6606          5.3723         -6.0554
             2.8217        128.7182          2.3428
           -10.8299         -1.8750         99.7026

     O   82    anisotropy:     27.18    eta:   -0.9672
     O   82    sigma_11=    111.06    axis=( -0.788492  0.175166  0.589574)
     O   82    sigma_22=     93.54    axis=(  0.586654 -0.073686  0.806479)
     O   82    sigma_33=    129.48    axis=( -0.184710 -0.981778  0.044661)

     Atom 83  O   pos: ( -0.455587  0.750109  0.522976)  Total sigma:         162.66
           145.3864          3.8920        -18.0480
             5.9852        155.8573         10.6157
           -15.2200         14.4131        186.7218

     O   83    anisotropy:     48.96    eta:   -0.6721
     O   83    sigma_11=    157.30    axis=(  0.488791  0.867468 -0.092640)
     O   83    sigma_22=    135.36    axis=( -0.825420  0.425476 -0.371016)
     O   83    sigma_33=    195.30    axis=( -0.282429  0.257816  0.923994)

     Atom 84  Ca  pos: (  0.260114 -0.078649  1.234071)  Total sigma:        1099.02
          1076.7051         -1.3058        -12.0921
            -0.9504       1138.0653        -21.9115
           -12.9074        -18.7023       1082.2993

     Ca  84    anisotropy:     68.66    eta:   -0.5345
     Ca  84    sigma_11=   1088.37    axis=(  0.719211 -0.248764 -0.648731)
     Ca  84    sigma_22=   1063.90    axis=(  0.693498  0.200068  0.692122)
     Ca  84    sigma_33=   1144.79    axis=(  0.042385  0.947676 -0.316409)

     Atom 85  Si  pos: ( -0.247733 -0.084005  1.398927)  Total sigma:         400.86
           392.1453         44.9447         21.9340
            34.3173        402.4534          3.4919
            18.9308          0.9027        407.9909

     Si  85    anisotropy:    -70.90    eta:   -0.8267
     Si  85    sigma_11=    404.96    axis=( -0.078673 -0.476804  0.875482)
     Si  85    sigma_22=    444.04    axis=(  0.650179  0.641178  0.407625)
     Si  85    sigma_33=    353.59    axis=( -0.755697  0.601289  0.259564)

     Atom 86  O   pos: ( -0.168092  0.139799  1.367423)  Total sigma:         130.42
           104.1089         26.5776          8.3956
            29.3578        164.2132        -23.6446
             1.9830        -29.5752        122.9341

     O   86    anisotropy:     80.52    eta:   -0.6466
     O   86    sigma_11=    120.93    axis=(  0.532411  0.166261  0.829998)
     O   86    sigma_22=     86.22    axis=(  0.796449 -0.430509 -0.424653)
     O   86    sigma_33=    184.10    axis=( -0.286719 -0.887141  0.361626)

     Atom 87  O   pos: (  0.588729 -0.175279  1.250955)  Total sigma:         128.53
           153.8981          1.8690         26.3467
            -4.5981        107.1652          8.3199
            19.4739          9.5704        124.5345

     O   87    anisotropy:     57.09    eta:   -0.4651
     O   87    sigma_11=    118.35    axis=( -0.417951  0.597839  0.684036)
     O   87    sigma_22=    100.65    axis=(  0.254400  0.799850 -0.543618)
     O   87    sigma_33=    166.59    axis=(  0.872122  0.053187  0.486389)

     Atom 88  O   pos: ( -0.310643 -0.102436  1.636318)  Total sigma:         124.47
           151.7148         12.1681         16.9630
            12.3044        134.3765         -3.9256
            15.4196         -4.1506         87.3175

     O   88    anisotropy:    -62.85    eta:   -0.7106
     O   88    sigma_11=    130.53    axis=( -0.357347  0.907999 -0.218727)
     O   88    sigma_22=    160.31    axis=( -0.900370 -0.397164 -0.177752)
     O   88    sigma_33=     82.57    axis=( -0.248269  0.133416  0.959460)

     Atom 89  Ca  pos: ( -0.105257  0.439258  1.233506)  Total sigma:        1095.08
          1076.3623         15.9518        -27.9176
            14.1304       1096.7440        -35.6576
           -23.3271        -34.7926       1112.1408

     Ca  89    anisotropy:     85.32    eta:   -0.1548
     Ca  89    sigma_11=   1071.05    axis=(  0.509223 -0.784163 -0.354654)
     Ca  89    sigma_22=   1062.24    axis=(  0.780225  0.246703  0.574793)
     Ca  89    sigma_33=   1151.96    axis=( -0.363237 -0.569408  0.737450)

     Atom 90  Si  pos: (  0.366045  0.410240  1.364171)  Total sigma:         408.25
           399.6857         23.9135         -1.9120
            20.3394        388.3497        -14.2590
            -0.4405        -15.7477        436.7061

     Si  90    anisotropy:    -58.45    eta:   -0.7555
     Si  90    sigma_11=    413.01    axis=(  0.792890  0.496284  0.353592)
     Si  90    sigma_22=    442.45    axis=(  0.199556  0.336793 -0.920189)
     Si  90    sigma_33=    369.28    axis=(  0.575763 -0.800170 -0.168003)

     Atom 91  O   pos: (  0.250784  0.252553  1.218597)  Total sigma:          84.99
            44.3622        -11.2972        -22.5654
             3.3726        139.6380         -9.2483
           -23.8051        -25.6357         70.9629

     O   91    anisotropy:     88.28    eta:   -0.8840
     O   91    sigma_11=     81.57    axis=(  0.533030 -0.209849 -0.819660)
     O   91    sigma_22=     29.55    axis=(  0.845931  0.113019  0.521179)
     O   91    sigma_33=    143.84    axis=(  0.016732  0.971180 -0.237760)

     Atom 92  O   pos: ( -0.439929  0.513138  1.239799)  Total sigma:         116.84
           150.5533         -0.5930         -8.2746
            -4.6708        123.2040         -6.0896
             0.9959         -2.1197         76.7777

     O   92    anisotropy:    -60.94    eta:   -0.6787
     O   92    sigma_11=    123.37    axis=(  0.083482  0.992074 -0.093917)
     O   92    sigma_22=    150.95    axis=( -0.995158  0.087904  0.043966)
     O   92    sigma_33=     76.22    axis=(  0.051874  0.089792  0.994609)

     Atom 93  O   pos: (  0.199107  0.589673  1.383606)  Total sigma:         171.59
           168.8014        -23.5281         -6.0818
           -21.0432        183.7908          1.1635
            -7.5317          0.7345        162.1867

     O   93    anisotropy:     43.22    eta:   -0.4595
     O   93    sigma_11=    163.81    axis=( -0.262011 -0.335149  0.905000)
     O   93    sigma_22=    150.57    axis=( -0.764019 -0.500881 -0.406686)
     O   93    sigma_33=    200.41    axis=(  0.589598 -0.797993 -0.124823)

     Atom 94  O   pos: (  0.406332  0.314044  1.580701)  Total sigma:         122.68
           161.5158        -14.1627         65.9430
            -7.0844         82.0004        -17.3898
            51.0489        -17.0595        124.5300

     O   94    anisotropy:    126.76    eta:   -0.1806
     O   94    sigma_11=     88.06    axis=( -0.533548 -0.639137  0.553923)
     O   94    sigma_22=     72.80    axis=(  0.295830 -0.754591 -0.585727)
     O   94    sigma_33=    207.19    axis=(  0.792345 -0.148647  0.591687)

     Atom 95  Ca  pos: ( -0.041604  0.514384  0.231519)  Total sigma:        1105.01
          1071.1564        -13.8103        -10.7998
           -17.1993       1068.0460        -10.8528
            -8.9578        -15.0817       1175.8246

     Ca  95    anisotropy:    109.45    eta:   -0.4561
     Ca  95    sigma_11=   1085.16    axis=(  0.746312 -0.665452 -0.013858)
     Ca  95    sigma_22=   1051.89    axis=(  0.661211  0.738848  0.130009)
     Ca  95    sigma_33=   1177.97    axis=( -0.076276 -0.106191  0.991416)

     Atom 96  Ca  pos: ( -0.307112  0.260024  1.713305)  Total sigma:        1104.53
          1123.1602        -13.4110         37.8185
           -17.7795       1102.0975        -20.1700
            40.4966        -16.9619       1088.3227

     Ca  96    anisotropy:     80.61    eta:   -0.6038
     Ca  96    sigma_11=   1093.88    axis=( -0.432272 -0.901039 -0.035638)
     Ca  96    sigma_22=   1061.43    axis=( -0.488152  0.200595  0.849393)
     Ca  96    sigma_33=   1158.27    axis=(  0.758187 -0.384566  0.526556)

     Atom 97  Ca  pos: (  0.599287  0.183041  0.474854)  Total sigma:        1016.85
          1000.4180        -11.2765         -9.6048
           -21.8111       1097.6507         -8.3861
            -8.0340         -5.4668        952.4791

     Ca  97    anisotropy:    125.61    eta:   -0.5907
     Ca  97    sigma_11=    999.71    axis=(  0.967839  0.149164 -0.202580)
     Ca  97    sigma_22=    950.25    axis=(  0.194379  0.067799  0.978581)
     Ca  97    sigma_33=   1100.59    axis=( -0.159704  0.986485 -0.036625)

     Atom 98  O   pos: (  0.087849 -0.444397  1.975871)  Total sigma:         125.21
            56.3364        -58.0937        -26.2590
           -48.4599        126.8245        -21.8334
           -20.3227        -18.5184        192.4580

     O   98    anisotropy:   -154.25    eta:   -0.4312
     O   98    sigma_11=    154.45    axis=(  0.498804 -0.854037 -0.147697)
     O   98    sigma_22=    198.79    axis=(  0.078956  0.214477 -0.973532)
     O   98    sigma_33=     22.38    axis=( -0.863111 -0.473940 -0.174414)

     Atom 99  H   pos: ( -0.026050 -0.528881  1.954572)  Total sigma:          28.55
            27.9873          4.6843         -0.3203
             4.5266         29.7397          0.5989
            -0.5461          0.3052         27.9190

     H   99    anisotropy:      7.51    eta:   -0.7882
     H   99    sigma_11=     28.02    axis=( -0.131242  0.091952  0.987077)
     H   99    sigma_22=     24.07    axis=( -0.759692  0.630360 -0.159731)
     H   99    sigma_33=     33.55    axis=( -0.636902 -0.770838 -0.012875)

     Atom100  O   pos: (  0.473669 -0.742990  2.037070)  Total sigma:         201.60
           224.6038          0.6842         20.7044
             6.2141        148.2881         -4.4520
            25.4143         -5.0133        231.9064

     O  100    anisotropy:    -80.84    eta:   -0.8562
     O  100    sigma_11=    205.48    axis=( -0.758545 -0.099050  0.644048)
     O  100    sigma_22=    251.62    axis=(  0.648178 -0.013236  0.761374)
     O  100    sigma_33=    147.70    axis=( -0.066889  0.994994  0.074242)

     Atom101  H   pos: (  0.493568 -0.883936  2.017905)  Total sigma:          28.99
            24.9841         -2.2947          0.3996
            -1.7899         36.1357          1.4383
             0.5840          0.9995         25.8515

     H  101    anisotropy:     11.43    eta:   -0.2334
     H  101    sigma_11=     26.07    axis=(  0.442241 -0.018857  0.896698)
     H  101    sigma_22=     24.29    axis=(  0.881060  0.196178 -0.430404)
     H  101    sigma_33=     36.61    axis=( -0.167796  0.980387  0.103372)

     Atom102  O   pos: (  0.593607 -0.518969  1.627374)  Total sigma:         228.52
           247.4099         -6.7427         -6.2538
            -9.7451        233.8392         -2.0337
            -6.7177         -3.4972        204.3161

     O  102    anisotropy:    -38.52    eta:   -0.8110
     O  102    sigma_11=    230.95    axis=(  0.380159  0.905894 -0.186640)
     O  102    sigma_22=    251.78    axis=( -0.909808  0.402584  0.100872)
     O  102    sigma_33=    202.84    axis=(  0.166517  0.131460  0.977236)

     Atom103  H   pos: (  0.613352 -0.375266  1.650507)  Total sigma:          24.34
            18.5452          3.6498          0.0596
             1.9756         41.0071          1.6883
            -0.0598          1.9914         13.4737

     H  103    anisotropy:     25.70    eta:   -0.2840
     H  103    sigma_11=     18.21    axis=( -0.991865  0.118647  0.046117)
     H  103    sigma_22=     13.34    axis=(  0.037955 -0.070156  0.996814)
     H  103    sigma_33=     41.47    axis=( -0.121504 -0.990455 -0.065083)

     Atom104  H   pos: (  0.735370 -0.565422  1.635175)  Total sigma:          21.45
            41.1502         -9.0765         -1.6449
            -7.5725         14.2663         -0.0903
            -0.7261         -0.0817          8.9330

     H  104    anisotropy:     33.16    eta:   -0.1406
     H  104    sigma_11=     11.95    axis=(  0.266816  0.954666 -0.131991)
     H  104    sigma_22=      8.84    axis=(  0.066836  0.118297  0.990726)
     H  104    sigma_33=     43.56    axis=( -0.961427  0.273163  0.032242)

     Atom105  O   pos: ( -0.180860  0.570989  1.620706)  Total sigma:         232.33
           224.6560         17.7565         -1.0064
            25.9471        255.3855         -2.5456
             0.5975         -6.7620        216.9551

     O  105    anisotropy:     52.14    eta:   -0.1471
     O  105    sigma_11=    217.51    axis=(  0.410275 -0.125718  0.903255)
     O  105    sigma_22=    212.40    axis=( -0.789471  0.446850  0.420786)
     O  105    sigma_33=    267.09    axis=( -0.456520 -0.885731  0.084080)

     Atom106  H   pos: ( -0.292275  0.659554  1.590695)  Total sigma:          24.55
            27.4736         -9.4781          3.4012
           -10.8397         29.3705         -2.4741
             3.2620         -2.3198         16.8149

     H  106    anisotropy:     22.18    eta:   -0.1825
     H  106    sigma_11=     18.51    axis=( -0.655192 -0.683665 -0.321442)
     H  106    sigma_22=     15.81    axis=( -0.352539 -0.099630  0.930478)
     H  106    sigma_33=     39.34    axis=(  0.668161 -0.722963  0.175742)

     Atom107  H   pos: ( -0.071391  0.670951  1.640977)  Total sigma:          21.04
            24.9191         13.0405         -0.1287
            15.0320         26.8483          0.4593
            -0.1323          0.6694         11.3503

     H  107    anisotropy:     28.38    eta:   -0.0565
     H  107    sigma_11=     12.11    axis=( -0.623910  0.574077  0.530256)
     H  107    sigma_22=     11.05    axis=(  0.381140 -0.368824  0.847762)
     H  107    sigma_33=     39.96    axis=( -0.682252 -0.731029 -0.011309)

     Atom108  O   pos: ( -0.026428  0.787150  0.506737)  Total sigma:         250.73
           250.1547         13.6453         -6.7699
            20.6499        266.7793        -17.3345
            -6.6656         -7.7465        235.2670

     O  108    anisotropy:     46.67    eta:   -0.2785
     O  108    sigma_11=    239.51    axis=( -0.862453  0.496035 -0.100618)
     O  108    sigma_22=    230.84    axis=(  0.062725  0.302014  0.951238)
     O  108    sigma_33=    281.85    axis=( -0.502235 -0.814086  0.291587)

     Atom109  H   pos: ( -0.168044  0.759655  0.531419)  Total sigma:          24.74
            38.5101          5.4554         -3.6915
             4.1097         18.1167         -0.5228
            -3.0124         -0.6387         17.5838

     H  109    anisotropy:     23.03    eta:   -0.0209
     H  109    sigma_11=     17.22    axis=( -0.042090  0.692274  0.720407)
     H  109    sigma_22=     16.90    axis=(  0.257572 -0.689155  0.677291)
     H  109    sigma_33=     40.09    axis=( -0.965342 -0.214064  0.149304)

     Atom110  H   pos: ( -0.022452  0.915921  0.437277)  Total sigma:          23.81
            14.6084          3.1636         -1.2592
             4.9923         35.1767        -13.2041
            -2.4284        -12.6302         21.6383

     H  110    anisotropy:     29.79    eta:   -0.0533
     H  110    sigma_11=     14.41    axis=(  0.732559  0.249934  0.633159)
     H  110    sigma_22=     13.35    axis=(  0.663702 -0.468849 -0.582822)
     H  110    sigma_33=     43.67    axis=( -0.151189 -0.847180  0.509341)

     Atom111  O   pos: ( -0.332046  0.714999  0.183052)  Total sigma:         222.72
           224.0708          1.7523         -8.9613
            -1.5221        210.0068          0.1605
            -7.2810         -4.6221        234.0792

     O  111    anisotropy:     24.05    eta:   -0.6153
     O  111    sigma_11=    219.63    axis=(  0.873825 -0.099813  0.475885)
     O  111    sigma_22=    209.77    axis=( -0.053959 -0.992565 -0.109101)
     O  111    sigma_33=    238.75    axis=( -0.483236 -0.069657  0.872714)

     Atom112  H   pos: ( -0.382494  0.747186  0.327740)  Total sigma:          15.84
             6.5889         -1.1207        -12.8922
            -1.7216          2.8787          4.8241
           -12.7829          3.4761         38.0613

     H  112    anisotropy:     40.90    eta:   -0.0146
     H  112    sigma_11=      2.41    axis=(  0.163332  0.984989 -0.055843)
     H  112    sigma_22=      2.01    axis=( -0.928528  0.134348 -0.346101)
     H  112    sigma_33=     43.11    axis=( -0.333403  0.108381  0.936534)

     Atom113  H   pos: ( -0.310332  0.840456  0.113404)  Total sigma:          24.80
            16.7930          1.8097         -2.7304
             1.8643         33.7820        -11.7621
            -2.4951        -11.1818         23.8235

     H  113    anisotropy:     25.30    eta:   -0.1388
     H  113    sigma_11=     17.54    axis=( -0.722705  0.451374  0.523410)
     H  113    sigma_22=     15.20    axis=( -0.680870 -0.334787 -0.651409)
     H  113    sigma_33=     41.66    axis=( -0.118798 -0.827151  0.549280)

     Atom114  O   pos: ( -0.552685  1.127313  0.266131)  Total sigma:         248.79
           242.2559         14.9081         -6.3364
            14.0019        251.8410          4.1771
            -7.4218          0.7574        252.2626

     O  114    anisotropy:    -28.74    eta:   -0.4567
     O  114    sigma_11=    253.99    axis=( -0.105494  0.356197  0.928437)
     O  114    sigma_22=    262.74    axis=(  0.610872  0.759928 -0.222137)
     O  114    sigma_33=    229.63    axis=(  0.784670 -0.543722  0.297759)

     Atom115  H   pos: ( -0.472438  1.220429  0.345245)  Total sigma:          24.41
            24.7961          9.4030          7.4175
             8.9471         25.0832          6.7018
             8.0676          7.8831         23.3384

     H  115    anisotropy:     24.36    eta:   -0.0771
     H  115    sigma_11=     16.91    axis=(  0.150384  0.558928 -0.815466)
     H  115    sigma_22=     15.66    axis=(  0.782855 -0.571060 -0.247039)
     H  115    sigma_33=     40.65    axis=(  0.603757  0.601240  0.523438)

     Atom116  H   pos: ( -0.564894  1.015045  0.357329)  Total sigma:          26.04
            18.8671          0.4610         -1.2058
             1.0044         30.9127         -8.6026
            -1.8482         -9.8011         28.3358

     H  116    anisotropy:     19.50    eta:   -0.1596
     H  116    sigma_11=     20.58    axis=( -0.342273  0.638218  0.689585)
     H  116    sigma_22=     18.50    axis=(  0.936444  0.171593  0.305989)
     H  116    sigma_33=     39.04    axis=( -0.076959 -0.750489  0.656387)

     Initialization:
     gipaw_setup  :      0.31s CPU      0.41s WALL (       1 calls)

     Linear response
     greenf       :  19941.63s CPU  20181.77s WALL (      96 calls)
     cgsolve      :  19843.90s CPU  20082.47s WALL (      96 calls)
     ch_psi       :  19287.00s CPU  19510.98s WALL (    6871 calls)
     h_psiq       :  14156.67s CPU  14311.04s WALL (    6871 calls)

     Apply operators
     h_psi        :  11486.16s CPU  11606.25s WALL (    7503 calls)
     apply_vel    :    245.74s CPU    255.74s WALL (      84 calls)

     Induced current
     j_para       :    615.59s CPU    621.20s WALL (     108 calls)
     biot_savart  :      0.07s CPU      0.07s WALL (       1 calls)

     Other routines

     General routines
     calbec       :   5553.00s CPU   5652.38s WALL (   22057 calls)
     fft          :      0.36s CPU      0.38s WALL (      32 calls)
     fftw         :   7833.15s CPU   7903.37s WALL ( 4184964 calls)
     davcio       :      0.01s CPU      2.17s WALL (      64 calls)

     Parallel routines
     fft_scatter  :   2773.15s CPU   2801.80s WALL ( 4184996 calls)

     Plugins


     GIPAW        :      6h18m CPU      6h23m WALL


   This run was terminated on:  19:42:48   3Nov2023            

=------------------------------------------------------------------------------=
   JOB DONE.
=------------------------------------------------------------------------------=
