# Supplementary material for: Is there a future for 43Ca nuclear magnetic resonance in cement science?
Source: Phys Chem Chem Phys. 2025 Apr 9;27(17):9159–68. doi: 10.1039/d5cp00491h (PMC11997747; doi:10.1039/d5cp00491h)
Supplement: CP-027-D5CP00491H-s001 [file CP-027-D5CP00491H-s001.zip › QE-Files/CSH-bulk-structures/CONFIG_Pair5]

Pair5 relaxed -4117.07804999 Ry
0 3
6.593516480  -0.065963502   0.135043532
  -8.093058875  12.191970550  -0.307717392
   1.026698856  -6.227329690  13.871614022
O   1
-4.4810848904        6.2723865126       12.7036202106
H  2
-4.4054000094        5.5394724759       13.3442702010
H   3
3.0661864869        1.0945870177       -0.3989393069
O  4
1.6841087235        0.7547802737        1.9399683125
H  5
1.7998669269        0.8440837636        2.9068221572
H  6
2.1507602657       -0.1263298188        1.7460559668
O   7
-2.2898439975        3.8403060700       13.4962674446
H   8
-4.0570092799       10.1868265949        0.3184718270
H 9
-2.4802486672        9.9545339744        0.1567868484
O   10
6.6972432825       -5.7545156189       13.9173390144
H   11
4.9242280118        1.1692282828        0.1222082093
H  12
-1.8040382858        5.5821320741       13.2775128018
O  13
2.6631808972       -2.8412534824       12.9925907969
H  14
3.5154182268       -3.0935782458       13.4800965433
H  15
1.0624381868        3.8202877109       -0.1733045806
O  16
-2.4236482794        5.8363296684       10.7502543894
H    17
-2.1842122792        6.8154604570       10.7342232721
H   18
-3.2816602029        5.8101083451       11.2274401816
O   19
-1.6810237637        8.9463184983        3.7409932982
H   20
-0.8146029101        9.4022820037        3.8703084422
H   21
-2.3387782375        9.6895456229        3.7984957874
O  22
-0.6567611529        3.2082857129       11.0444375697
H  23
-0.7998039445        3.8365761752       10.2609729964
H   24
0.3161045162        3.1243514269       11.0572770744
Ca  25
-1.5562012420        8.3051159778        6.2262512237
Si  26
-4.5780988146        8.1758327504        4.8766662362
O  27
-6.0318154855        7.7339201995        5.4288745019
O 28
-3.8739823966        9.1901819900        5.9386516044
O  29
-3.6462447289        6.8351573972        4.6574134778
O   30
-4.7011977201        8.7620674661        3.3040343794
Ca 31
4.5755842093       -0.7020635757        6.2528564751
Si 32
1.2396309033       -0.5261191769        5.3157844105
O  33
0.1931189590       -1.4110980831        6.1630327190
O  34
2.3750753981        0.0491730375        6.3036386983
O  35
1.8858048836       -1.3727085260        4.0543635215
Ca 36
-2.6556476288        5.3902623011        8.3063151688
Si  37
0.8788015022        5.2131315593        9.0030038105
O   38
-4.9220351910        5.5769956855        7.4608861503
O  39
-0.5850393985        4.5496406145        8.7592519223
O  40
-5.6775115156        6.6684152563        9.7196931553
Ca 41
-4.9445601659        8.2564456957        8.0455780348
Si  42
6.3658141094       -3.4758653704        9.5233726418
O   43
-2.7320664870        7.7213470058        8.3987914380
O  44
1.0529745477       -3.1506768886        8.3974537187
O   45
5.6720395154       -1.9757325077        9.5583561206
O   46
0.0626087980       -3.8298341896       10.9356095300
Ca  47
1.6859075372       -4.9129767292       11.9692236090
Ca   48
5.9479737599        0.1506558831        2.4389821095
Si  49
-4.8308941766       10.3665012761        2.9195103389
O  50
-5.1829162794       10.6163666212        1.3441288420
O  51
4.5751547264       -1.0421227313        3.7600171864
O  52
-0.0066984732        7.0396143547        2.0299608660
H   53
-0.6098540481        6.6137859871        2.7168878236
H  54
0.6814268889        7.5380415316        2.5250609672
O 55
-2.8014389926        5.9868555432        1.0755790549
H  56
-2.7408468350        6.5802179972        1.8454863850
H  57
-3.5591200203        6.3339220043        0.4674508615
O  58
-1.2377737681       10.1045975816        1.3169957878
H  59
-1.4369678936        9.4227536438        2.0132609476
H  60
-6.8234355722       10.1902464780        1.1235585885
O   61
0.2987929103        4.5178981988        1.1638855310
H  62
0.9767854251        4.2418341119        1.8519070480
H  63
0.2825520357        5.5153683523        1.2793984402
O    64
2.1161354127        3.5499807322        2.8860229384
H   65
2.4666772445        3.8671982912        3.8667865513
H  66
1.4028562042        2.9080081723        3.0621921775
O  67
0.2291878500       -1.3007760930       11.9963675669
H   68
0.0624059265       -2.2411905227       11.6993653750
H   69
-0.5932577946       -0.7958197628       11.6802654633
Ca  70
2.6067106681        2.3991030285        6.3808766045
Si  71
-0.5666176969        2.0735242452        4.7471378902
O   72
-1.8079410724        1.6736271923        5.7161061842
O   73
0.3884814566        3.0692643902        5.6063982264
O   74
0.4208449813        0.6715795383        4.4989963317
O   75
-0.9260472684        2.3401794700        3.1774289779
Ca  76
0.5724830135        5.3511591588        5.6222916023
Si  77
-2.5668948965        5.5603387890        4.8500088105
O   78
-3.5813135023        4.2781966139        4.9487220918
O   79
-1.7260573177        5.8419829385        6.2240647556
O  80
-1.5143650226        5.4534148698        3.6147510001
Ca  81
1.0900447591       -0.6770260908        8.3033161396
Si  82
4.5845417727       -0.7218005787        9.6229141775
O   83
-1.4439933862        0.2352070082        8.2486699088
O   84
3.0529439155       -1.3039573402        9.4363952413
O   85
-1.8764616177       -0.0304475285       11.0040214866
Ca  86
-0.8884733732        2.3982964483        7.8289024148
Si  87
2.2619621981        2.5169422715        9.3849603993
O   88
1.2091942062        1.7499167545        8.3900236183
O   89
-3.0280744980        2.9802183249        8.3182975289
O   90
1.7128708090        4.0364589268        9.8807895144
O  91
2.4895728806        1.6516714793       10.7349594091
Ca  92
2.4149232490       -0.5806137310       11.6644705047
Ca  93
-2.3636186572        1.9890886527       11.9572504420
Ca   94
-1.9708832098        3.9716970029        1.9426184872
O  95
3.7356421955        2.2599162364        0.4925807743
H   96
3.0875402461        1.9761344824        1.1782742771
O   97
3.0071903571        0.6158383525       13.5146070457
H   98
1.2687484445        7.1231068785        0.2416671427
