# Supplementary material for: Is there a future for 43Ca nuclear magnetic resonance in cement science?
Source: Phys Chem Chem Phys. 2025 Apr 9;27(17):9159–68. doi: 10.1039/d5cp00491h (PMC11997747; doi:10.1039/d5cp00491h)
Supplement: CP-027-D5CP00491H-s001 [file CP-027-D5CP00491H-s001.zip › QE-Files/CSH-bulk-structures/CONFIG_surf52]

Surf 52
0 3
  13.420562446   0.224877115  -0.038534936
  -4.284542896   6.128864215  -0.032235767
  -2.881165749  -0.481358382  21.814361883
Ca 1
-3.9875333136 5.503057368 6.4090566456
Ca 2
6.2073550791 5.656031933 4.4083316364
Ca 3
8.3382738516 2.5052260867 4.4928334153
Ca 4
-1.84884127 2.3178498879 6.4938420593
Ca 5
7.0232575025 2.4031786723 15.8436004512
Ca 6
8.3022436104 0.501521198 9.9797649328
Ca 7
3.3309046229 1.969245097 -0.124705623
Ca 8
2.8018549289 5.4548296565 6.2191214077
Ca 9
-0.3851548157 5.6429954085 4.1289988349
Ca 10
1.5548373702 2.3815786552 4.2864906143
Ca 11
4.93819272 2.4677217794 6.2282171848
Ca 12
2.1082578982 0.2805734284 10.2941968936
Ca 13
5.370663204 2.1644000176 19.7878173681
Si 14
6.9022278718 1.5357322906 1.2046094435
Si 15
1.4143079604 2.5624071567 7.3613663906
Si 16
4.8740264324 2.8105792495 3.1123010413
Si 17
-0.0615672637 1.2381939631 1.274681966
Si 18
8.160301112 2.7330061044 7.5623183784
Si 19
-1.9278106392 2.6893277095 3.3561931612
Si 20
6.1900345504 5.3233500187 7.4188025407
Si 21
-3.7554311577 5.1739734164 3.41349415
Si 22
-0.28396991 5.3540765054 7.4793464413
Si 23
3.0523206694 5.3443601453 3.1373579178
O 24
-3.0131893474 3.8187257281 2.7915650733
O 25
11.431192119 0.2213695059 6.6183402214
O 26
1.5645433218 -0.0369079755 4.2907817434
O 27
4.9667610551 4.8770283707 6.4406720107
O 28
8.439951599 4.9188781004 4.3154889343
O 29
-3.3527900203 0.3130671402 21.5842291729
O 30
8.1263555647 2.3382344218 2.0456504242
H 31
8.81436932 2.8267218875 1.5623647841
O 32
8.6753854352 2.575941352 9.1316312861
O 33
-1.4111488561 2.0439316113 1.8886977244
O 34
-0.2415833336 6.1965318159 8.9088934938
O 35
2.6204252009 6.1322225687 1.7475751579
O 36
0.7109890697 4.0453890705 7.790761743
O 37
4.0429760766 4.1380297148 2.5420970643
O 38
4.6792874302 0.089069046 6.301127283
O 39
8.187373344 0.1922324733 4.145579677
O 40
-1.7492798087 4.7438485412 7.1051245533
O 41
1.8013743657 4.7347094072 3.9516013031
O 42
4.2408855959 1.1161437205 21.4497012987
O 43
1.3155068797 2.0842369469 1.4404870161
O 44
1.7242087581 1.8885557744 8.7998143664
O 45
5.4574135438 2.2154927148 1.6550849978
O 46
0.3818436826 1.7003321995 6.4456023789
O 47
3.8460530931 1.8137714508 3.8538424076
O 48
2.6642241896 2.9915678766 6.3942188108
O 49
6.060858964 3.2101912953 4.1443171527
O 50
7.3564182978 1.4790977784 6.9009565109
O 51
10.6708092938 1.8490875734 4.2124432666
O 52
9.3480619445 3.235114612 6.5603477372
O 53
-0.7043608391 3.3342122377 4.1731722235
O 54
5.8197203338 5.843696053 8.9238683351
O 55
-4.3164296115 5.9556677573 2.0898569408
O 56
7.0252860854 3.9207972716 7.6389137982
O 57
-2.1278220195 1.8584735331 9.0066533506
H 58
11.0545318743 1.1009850796 8.9580135669
H 59
10.3683682266 2.4399617751 9.138227738
O 60
4.5689494654 2.6182088034 8.6524201784
H 61
4.2963898606 1.6319056852 8.7358678236
H 62
5.4413376401 2.7378811555 9.0825076414
O 63
2.9882376011 4.8377370914 8.9087896789
H 64
3.5454366923 4.0318863478 8.7317046563
H 65
2.050056178 4.5347370376 8.7824769738
O 66
3.2345502561 0.0434032497 1.6132251485
H 67
2.4857049689 0.6171678896 1.9163292098
H 68
-1.4871607875 5.4417188475 1.0632985209
O 69
-1.2871418096 4.9360705636 18.2833474735
H 70
-1.8860713361 5.4527691031 18.8750978673
H 71
-1.6091995977 4.9704030913 17.3377217282
O 72
-0.0694573793 2.257552172 13.2134433278
H 73
0.483123999 3.0374653654 13.4079106292
H 74
0.0204179542 2.1160576654 12.221483547
O 75
-1.866316898 5.0138260901 15.6065686805
H 76
-2.1890941839 4.2073566599 15.1324053578
H 77
-2.6077471138 5.6900766993 15.4721487396
O 78
-3.289821074 2.7482638432 18.8625906702
H 79
-3.5082567685 1.7755148164 18.9661802934
H 80
-2.6287060467 2.9455304878 19.5604505936
O 81
7.6397536987 5.3734099072 12.4363017585
H 82
7.2745351388 4.7923046896 11.6725283022
H 83
7.0967396009 6.1790068415 12.4637490273
O 84
5.9855608856 6.1350001118 1.7969877351
H 85
10.952678347 0.7121256127 1.7604675048
H 86
9.461103709 0.5242117115 2.0193230726
O 87
9.6365466724 -0.0739048616 15.1654979263
H 88
9.0666438404 -0.2075039511 14.3835552348
H 89
4.8543258836 5.6391507282 15.929174136
O 90
7.951012736 2.0381823304 13.5249660491
H 91
7.2921806122 2.4860717422 12.964419783
H 92
8.1997711914 1.1825390263 13.0370679138
O 93
9.7488015078 0.3818821726 19.0092049182
H 94
9.8142659532 0.3894838908 20.0214468294
H 95
6.3646397392 6.3559774849 18.6202433354
O 96
-2.5974325132 3.208184643 13.6459919928
H 97
-1.7619378641 2.6922870198 13.4895041624
H 98
-3.3524938497 2.6114252914 13.8144506008
O 99
6.0384057622 0.9322335087 10.5531000568
H 100
5.5779017323 1.6531380874 11.024175033
H 101
5.3533449199 0.554269626 9.9256928657
O 102
4.9876266608 2.6014822109 14.5644831255
H 103
4.2096882296 3.1864212926 14.7534264936
H 104
4.6117122652 1.7263105608 14.2751331607
O 105
-3.4059857807 4.8524210554 9.0061959561
H 106
-2.6752182793 4.610440829 8.3127152829
H 107
9.5240894801 4.2455531869 9.1876386998
O 108
6.6847960997 3.9071421529 10.536199762
H 109
7.4390461665 3.4662372342 10.0454387676
H 110
6.3583748981 4.6289514951 9.8952502803
O 111
1.3159662444 3.7658148217 21.5199579291
H 112
4.403381833 4.4882935597 0.6426470975
H 113
0.8228254309 4.5252705586 21.1551510425
O 114
-2.0490887995 4.0423788885 0.1151594923
H 115
-2.0170974923 3.34605549 0.8171098878
H 116
-3.0103418101 4.1905975056 -0.0595279922
O 117
-0.0565767861 2.5627645556 19.0126075267
H 118
-0.5079075591 1.7846259473 18.5655901174
H 119
-0.6130074166 3.3605491476 18.8156803595
O 120
2.039681428 0.0780690301 20.6072600003
H 121
-2.2008830794 5.2988264672 20.9859076924
H 122
2.9552233907 0.4893243642 20.822792033
O 123
4.1360862964 5.1125541195 17.2095786067
H 124
4.467208832 5.6254116597 17.9994512202
H 125
3.2173416107 5.439417435 17.0046497777
O 126
5.6529281697 4.03319507 21.481049639
H 127
7.9853548411 4.3623712289 0.457664901
H 128
5.6873645532 5.0569485516 21.4580458295
O 129
7.3738210265 1.3823077718 20.8159619896
H 130
8.2269020716 1.8523979794 20.8899662593
H 131
7.5409377355 0.5149729546 21.225230066
O 132
0.621152135 0.7692202943 15.4197563534
H 133
1.1085237109 1.464316168 15.9543756274
H 134
0.4406910428 1.1507609865 14.5259015839
O 135
-2.2859422303 3.5986009762 21.3764630391
H 136
0.9209231313 3.5683421627 0.3501860512
H 137
-3.2732603558 3.5600485306 21.462240584
O 138
5.3362171556 0.0896982894 18.7058258363
H 139
5.7467895414 0.1476271371 17.7858433502
H 140
0.1840777476 5.7522745477 18.5186504537
O 141
3.2728947127 3.0484451336 19.3179240864
H 142
2.8152429201 2.9243554057 18.4465245884
H 143
2.6074602845 3.3685953632 19.9552929767
O 144
3.381369586 2.1558152563 11.23948738
H 145
2.942543258 2.9159857256 11.726896713
H 146
3.5571496517 2.5510535699 10.3567043259
O 147
-5.3922794862 4.3236122457 18.842302346
H 148
7.2290618206 4.0074271682 18.4069769124
H 149
-4.6053822088 3.7079775877 18.8826226222
O 150
-1.0968134789 0.4814432625 17.5502066937
H 151
-0.6681166275 0.5129798538 16.6586657297
H 152
-0.9193595772 -0.4402469722 17.8957255838
O 153
-3.1522363356 5.4495193029 12.1523220509
H 154
-2.8549536285 4.6298501936 12.6244139814
H 155
-4.1459438586 5.4186318158 12.2344869832
O 156
-0.949510107 0.136317148 20.6021758816
H 157
-5.2429459043 5.4679248517 19.9588202691
H 158
-1.8813461626 0.2100087258 20.977249802
O 159
7.5592814223 4.5898210026 15.1355255437
H 160
7.8487579413 4.6953700487 14.2042902448
H 161
6.7604509118 5.1873931094 15.1593456849
O 162
1.8381011573 2.5554002192 17.0127643302
H 163
2.0022656971 3.2452401211 16.3134922852
H 164
1.0573893595 2.7792180966 17.5882550614
O 165
2.2698175027 4.3531881128 12.2980261639
H 166
1.4591912961 4.6887182124 11.8372962572
H 167
3.0148808876 5.0531403937 12.2101089832
O 168
-0.0398583615 2.1562872905 10.570527358
H 169
-0.9113559614 2.0064341172 10.0842810916
H 170
0.6666148053 2.2001814536 9.7858119146
O 171
-0.2127840079 4.7693134509 11.1151971235
H 172
-0.2454845684 3.7803313348 10.9328258212
H 173
-0.0220433806 5.1650943142 10.2115524152
O 174
9.3749322452 2.4004317975 16.231702496
H 175
9.7219120583 1.5278028881 15.9240522186
H 176
-3.5325792848 2.4556492185 17.0620606524
O 177
4.2402054062 0.0316522829 13.9497676759
H 178
-0.1441028373 5.8476331637 12.9984899629
H 179
-0.7548437574 5.7164766029 14.4619960009
O 180
2.6460009631 4.1043703611 14.9197501097
H 181
2.3562220549 4.1942587802 13.9710506618
H 182
2.4796518282 5.0201849918 15.3238183264
O 183
8.6040616777 -0.1294183028 12.169134512
H 184
5.0341396098 5.3651459055 12.3182585945
O 185
6.343951196 0.2313898289 16.2135924983
H 186
1.1833901255 6.2775386641 15.7626592977
O 187
6.1403609129 3.1545482547 17.8364174699
H 188
5.3760457502 3.717263215 17.5859503585
