# Supplementary material for: Is there a future for 43Ca nuclear magnetic resonance in cement science?
Source: Phys Chem Chem Phys. 2025 Apr 9;27(17):9159–68. doi: 10.1039/d5cp00491h (PMC11997747; doi:10.1039/d5cp00491h)
Supplement: CP-027-D5CP00491H-s001 [file CP-027-D5CP00491H-s001.zip › QE-Files/CSH-bulk-structures/CONFIG_Pair2]

Pair2 relaxed -4117.04282654 Ry
0 3
   6.658445818  -0.045630797   0.031913828
  -8.133136817  12.264931364  -0.088069084
   0.805907630  -6.167148756  13.663337363
O       1
-5.3780272849        5.5087103856       12.3310132050
H  2
-5.1955572991        5.0655164339       13.1892120300
H   3
-5.2032954251        4.8825845999       11.5827812281
O  4
1.3381641397        0.9271843332        1.5264611442
H   5
1.7142146358        1.4362185306        2.2943254875
H  6
1.8455305861        0.0502268231        1.4533513876
O   7
-1.5711991530       10.3429324383        1.2284056209
H  8
-2.0891298906       10.2481684746        0.3924378002
H   9
-0.5928318683       10.3217677146        1.0586319942
O   10
6.4999515868       -5.7143210638       13.0066799975
H  11
5.1792478801        0.9928273479        0.0479683828
H  12
-2.3049747171        6.3017422689       12.2385194830
O  13
2.4812478935       -3.4128534540       13.2669026608
H 14
2.9775342721       -2.6256363826       13.6264294842
H  15
1.6043303287        2.1214559124        0.3712105776
O   16
-2.9572329528        6.0786980864       10.5434148706
H  17
-2.4759098778        6.9792682960       10.4718526377
H  18
-3.9126894078        6.3196137605       10.4673270546
O  19
-1.4381575346        8.4908238513        3.5040792287
H  20
-0.4894005455        8.6813552524        3.3434707461
H  21
-1.9176648755        8.8162939878        2.7156968666
O  22
-0.9687816625        3.2599271898       10.8357007166
H  23
-1.4538583006        4.0227197777       10.4507511843
H   24
-0.0196907264        3.5219484202       10.7016774845
Ca  25
-1.8094403620        8.5768690439        5.8880697759
Si  26
-4.9943137638        8.4846859993        4.9757645217
O   27
-6.3141769483        7.8110230276        5.6138205439
O  28
-4.3620050828        9.5867211859        5.9890163082
O  29
-3.8458666844        7.3357309444        4.7228901702
O  30
-5.2951732330        9.0996821820        3.4212082832
Ca 31
4.3253913831       -0.4379383933        5.9378040513
Si  32
0.8944537620       -0.2920087386        5.0934334151
O  33
-0.0950257096       -1.2901074290        5.8913021291
O   34
2.0339924010        0.2848244458        6.0903483667
O  35
1.4542975208       -0.9435591324        3.6915096952
Ca  36
-2.7792417881        5.5783542646        7.8684007257
Si  37
0.7652649947        5.4595343328        8.8883471773
O  38
-5.0382996354        5.6243868917        7.4869277833
O 39
-0.7410994329        4.9438553425        8.5747174509
O  40
-5.6748400396        6.9025155752        9.6871206518
Ca  41
-5.1251987284        8.6756277522        8.0775045095
Si  42
6.1635227545       -3.4223076205        9.0393502443
O  43
-2.7918781040        7.8034609551        7.9915205681
O   44
0.8066033110       -2.8445262531        8.1867997364
O     45
5.0128920301       -2.2125824729        9.1904655356
O  46
6.5091020253       -3.9246212524       10.5491371404
Ca  47
1.5335154480       -4.7779644912       11.6861807889
Ca  48
5.8522006973        0.0080515658        2.4201415550
Si  49
-5.2775788202       10.7131984985        2.9361230262
O  50
-5.4961859627       10.8328550006        1.3199159096
O  51
4.1586016346       -0.8136991703        3.6042838345
O  52
-3.5341980914        7.8067426464        1.6073332791
H  53
-3.1878149972        7.0459013742        2.1887330114
H   54
-4.1633548425        8.2801947811        2.2012786464
O  55
-3.5931779082        4.8919068147        0.5424077822
H  56
-3.6287896543        5.3315103430        1.4390078631
H  57
2.5059897615        5.5220147800        0.0263143224
O  58
-0.1327797344        1.2538111547       13.5408563806
H   59
0.8325015897        0.9703117601       13.4380603512
H   60
-1.1883766276        7.2032154325        0.7945542965
O  61
-2.8627442877        3.8267378930       13.2270467177
H  62
-3.0823264583        4.3690964509       12.4466974525
H  63
-4.3435912387       10.2459788361        0.2808629040
O  64
1.9628423513        3.0261161557        3.0782102694
H   65
2.1588349272        3.7170208159        3.8725953891
H   66
0.9673227742        3.1479780052        3.0384850356
O   67
0.2471901614       -1.2006925745       11.2092775077
H   68
0.0960705446       -2.1809081461       11.1082220346
H   69
-0.6897438515       -0.7930213963       11.2156931762
Ca  70
2.4131293298        2.6270536529        6.2835385931
Si  71
-0.7640705595        2.3999012532        4.9610286818
O   72
-2.2148028835        1.9837105748        5.5525980965
O   73
0.1338263098        3.0290687540        6.1767600977
O    74
-0.0513522914        0.9328605738        4.4595220148
O   75
-0.7130109162        3.3077577601        3.6168802080
Ca    76
0.2700670969        5.4046876509        5.6996502459
Si      77
-3.1564158015        5.8161924926        4.5407889136
O   78
-4.2712304156        4.6518994859        4.9108756334
O    79
-1.9744127791        5.8207631688        5.6667612112
O  80
-2.7579868406        5.6691478637        2.9694114940
Ca  81
0.8476957985       -0.5163471153        8.0289581946
Si  82
4.4064149764       -0.6706313401        9.3371459036
O   83
-1.4681764301        0.2628633052        8.1704165608
O   84
2.8099553565       -0.8871391768        9.0721653786
O   85
-2.0825226569       -0.0803156041       10.8497522417
Ca  86
-1.0029551354        2.5429445900        8.1985750881
Si  87
2.2696028032        2.8181658187        9.4678695960
O   88
1.1489076904        1.7572692751        8.8880818173
O   89
-3.2759882278        3.2519966560        8.2874003408
O  90
-5.2313917367        4.2850169889        9.8683355980
O  91
-3.7600042781        2.3060955206       10.8087307529
Ca  92
2.1027072086        0.1420873017       11.0467354307
Ca   93
-2.1469895452        1.7398436264       12.2852048085
Ca  94
-2.4427735327        3.5386826735        2.2617765798
O  95
4.4675640685        1.4642150382        1.3234211231
H  96
3.6239276735        1.0066781320        1.1728514573
O  97
2.4825740256        0.5666556593       13.2168347689
H   98
1.9506399769        7.1802237348        0.3918755306
